# Supplementary material for: The Language of Innovation
Source: PLoS One. 2020 Apr 30;15(4):e0230107. doi: 10.1371/journal.pone.0230107 (PMC7194493; doi:10.1371/journal.pone.0230107)
Supplement: S11 File — (GZ) [file pone.0230107.s011.tar.gz › 1989-1993/V2Run_29_VS_4500_embeddings1989-1993ED32.txt]

-3.058850765228271484e-03 3.864717483520507812e-01 7.355172652751207352e-03 3.375557363033294678e-01 -1.692943274974822998e-01 5.039041861891746521e-02 3.453018888831138611e-02 -3.114205002784729004e-01 1.030756980180740356e-01 1.212521940469741821e-01 -2.120116055011749268e-01 -2.025427967309951782e-01 1.784064471721649170e-01 6.259021908044815063e-02 1.497337315231561661e-02 1.618707627058029175e-01 -1.036924719810485840e-01 -7.024402916431427002e-02 -1.253290921449661255e-01 -2.184386104345321655e-01 2.450997680425643921e-01 5.800427868962287903e-02 4.241600930690765381e-01 1.296245008707046509e-01 -1.143098846077919006e-01 8.884377777576446533e-02 8.453493565320968628e-02 2.127219587564468384e-01 -2.143863961100578308e-02 -3.457232937216758728e-02 5.118466913700103760e-02 -1.299701035022735596e-01
2.320878952741622925e-01 -2.970562689006328583e-02 -7.549402862787246704e-02 1.476661115884780884e-01 -3.282182514667510986e-01 -1.564566791057586670e-01 -1.319396048784255981e-01 1.171911228448152542e-02 1.619147211313247681e-01 -8.700028806924819946e-02 -2.723439931869506836e-01 5.793684395030140877e-04 2.030060254037380219e-02 -1.657059490680694580e-01 8.422325551509857178e-02 3.347128927707672119e-01 -2.280419468879699707e-01 -1.298590898513793945e-01 -6.897083017975091934e-03 -4.110010340809822083e-02 2.937012910842895508e-01 -1.406359821557998657e-01 3.627943992614746094e-02 2.526470720767974854e-01 -1.267514228820800781e-01 -7.093691825866699219e-02 3.350637257099151611e-01 -2.160502821207046509e-01 1.552276778966188431e-02 2.814927697181701660e-01 -6.851942837238311768e-02 -8.388408273458480835e-02
4.633918702602386475e-01 1.946878284215927124e-01 -1.800740659236907959e-01 7.097536325454711914e-02 -2.648116648197174072e-01 -1.699046492576599121e-01 5.013639852404594421e-02 -1.448833346366882324e-01 2.722879052162170410e-01 4.454318806529045105e-02 -1.465193182229995728e-01 2.343523502349853516e-01 3.536449745297431946e-02 3.763428628444671631e-01 1.446163356304168701e-01 1.216351166367530823e-01 -9.418997168540954590e-02 3.615656122565269470e-02 -1.703423857688903809e-01 -3.835627064108848572e-02 5.531806126236915588e-02 -1.908006668090820312e-01 1.516350954771041870e-01 8.858104050159454346e-02 -1.152012720704078674e-01 3.093938808888196945e-03 1.725363284349441528e-01 8.063536882400512695e-02 5.180826038122177124e-02 -1.304512172937393188e-01 -2.080015279352664948e-02 2.750233411788940430e-01
1.359539031982421875e-01 1.610822826623916626e-01 -6.164835393428802490e-02 -1.397916376590728760e-01 -1.206037402153015137e-01 -2.108287513256072998e-01 3.786307200789451599e-02 -1.747939586639404297e-01 1.165070012211799622e-01 5.414435267448425293e-02 -3.757730498909950256e-02 -2.722241543233394623e-02 2.480563670396804810e-01 -3.080703318119049072e-02 1.303443163633346558e-01 4.056223630905151367e-01 -2.563143372535705566e-01 9.818550199270248413e-02 -1.855126917362213135e-01 -1.527849286794662476e-01 9.543256461620330811e-02 -2.238201051950454712e-01 2.708312273025512695e-01 3.024460934102535248e-02 -2.837477326393127441e-01 -1.960633695125579834e-01 1.621878892183303833e-01 -3.495182693004608154e-01 -1.792096942663192749e-01 -5.822014436125755310e-02 8.108150213956832886e-02 5.023025721311569214e-02
2.393781095743179321e-01 1.306743770837783813e-01 -1.898298859596252441e-01 3.519473597407341003e-02 -1.678178757429122925e-01 -1.530815362930297852e-01 2.085871547460556030e-01 -1.888187080621719360e-01 3.142857253551483154e-01 -1.371380090713500977e-01 -9.006106853485107422e-02 4.511320590972900391e-01 2.869935333728790283e-01 2.854315564036369324e-02 1.475494056940078735e-01 2.872311472892761230e-01 -1.835907548666000366e-01 7.043925113976001740e-03 -1.769353896379470825e-01 -8.045184612274169922e-02 1.467720419168472290e-01 -4.384506493806838989e-02 8.670286089181900024e-02 2.173408307135105133e-02 -2.218347936868667603e-01 -2.183577567338943481e-01 -9.306331723928451538e-02 -5.565809458494186401e-02 3.045629896223545074e-02 -5.480627343058586121e-02 -1.062104627490043640e-01 -1.186383515596389771e-01
3.375313282012939453e-01 8.877886086702346802e-02 -3.997856378555297852e-02 2.631725072860717773e-01 -1.622983664274215698e-01 -4.414335265755653381e-02 -4.769413173198699951e-02 -1.307271122932434082e-01 1.714287698268890381e-01 -1.853146255016326904e-01 -1.118082646280527115e-02 1.762687414884567261e-01 2.449133843183517456e-01 -1.213496327400207520e-01 1.195847913622856140e-01 2.036271393299102783e-01 -3.271410614252090454e-02 2.201951667666435242e-02 2.428346127271652222e-02 -7.752230763435363770e-02 -3.655746951699256897e-02 2.337758243083953857e-01 -1.622123271226882935e-02 3.767846822738647461e-01 -3.877936601638793945e-01 1.348631083965301514e-01 3.565388619899749756e-01 6.739620119333267212e-02 6.419362127780914307e-02 -1.311575770378112793e-01 -7.620166987180709839e-02 2.335302717983722687e-02
-1.361012756824493408e-01 3.162209093570709229e-01 -1.054473146796226501e-01 2.249649614095687866e-01 -1.314164549112319946e-01 -2.478741258382797241e-01 3.205758929252624512e-01 -4.955291375517845154e-02 -5.339276045560836792e-02 -1.906605064868927002e-01 -1.905304566025733948e-02 5.916425585746765137e-02 1.953516900539398193e-01 9.904576838016510010e-02 4.273995459079742432e-01 1.225101202726364136e-01 -1.979254633188247681e-01 8.668196946382522583e-02 1.117659267038106918e-02 1.706581264734268188e-01 2.204792499542236328e-01 8.339951187372207642e-02 1.207190379500389099e-01 9.167779237031936646e-02 -1.319143623113632202e-01 -1.303498595952987671e-01 1.453385204076766968e-01 1.782484501600265503e-01 1.520752906799316406e-01 8.264563232660293579e-02 -9.286399185657501221e-02 -2.583566009998321533e-01
3.428489267826080322e-01 1.239757314324378967e-01 -1.825994253158569336e-01 1.634180545806884766e-01 -1.858256012201309204e-01 -1.166808009147644043e-01 2.021195590496063232e-01 2.517735213041305542e-02 5.231382250785827637e-01 1.720623075962066650e-01 -9.998565912246704102e-02 2.514284551143646240e-01 1.227831318974494934e-01 -1.855663023889064789e-02 1.066454350948333740e-01 1.850465238094329834e-01 8.210275322198867798e-02 7.680111378431320190e-02 -1.489692181348800659e-01 -7.073829323053359985e-02 -1.710312515497207642e-01 3.624130785465240479e-02 2.006439268589019775e-01 8.615602552890777588e-02 -2.405536174774169922e-01 6.264425069093704224e-02 2.276046574115753174e-01 -1.431179195642471313e-01 -2.165779843926429749e-02 -2.043240144848823547e-02 -5.221194401383399963e-02 1.552616059780120850e-01
1.943200230598449707e-01 2.317987680435180664e-01 -2.237355858087539673e-01 1.735847890377044678e-01 -1.541631519794464111e-01 -1.460988223552703857e-01 -1.506544351577758789e-01 -1.705353260040283203e-01 1.218431517481803894e-01 6.759402155876159668e-02 1.493192613124847412e-01 3.294872343540191650e-01 1.761575192213058472e-01 3.952928259968757629e-02 1.832790225744247437e-01 3.081502392888069153e-02 -1.055732667446136475e-01 2.774123847484588623e-01 8.131666108965873718e-03 -6.856495887041091919e-02 2.277021408081054688e-01 1.634045988321304321e-01 -1.203664317727088928e-01 1.713923215866088867e-01 -1.743191182613372803e-01 -2.435627132654190063e-01 3.445997238159179688e-01 -4.526009410619735718e-02 3.798615653067827225e-04 1.315074265003204346e-01 -1.992947757244110107e-01 -1.766876131296157837e-01
3.010150492191314697e-01 -7.096080482006072998e-02 -1.504717022180557251e-01 3.201137185096740723e-01 -9.511547535657882690e-02 -1.043631508946418762e-01 8.991343528032302856e-02 -1.279801279306411743e-01 1.280486136674880981e-01 -1.292565762996673584e-01 -6.770461052656173706e-02 -1.907263845205307007e-01 -1.624220907688140869e-01 -1.137061882764101028e-02 -9.921269863843917847e-02 2.877742350101470947e-01 -8.742273598909378052e-02 -1.508158445358276367e-01 -2.062384486198425293e-01 -1.249583587050437927e-01 1.506199538707733154e-01 -3.520753234624862671e-02 -1.166665926575660706e-01 1.757680065929889679e-02 -1.881303936243057251e-01 -1.821759194135665894e-01 5.239939689636230469e-01 -2.006529569625854492e-01 -6.357953697443008423e-02 -6.356392800807952881e-02 -1.488872319459915161e-01 3.950755298137664795e-02
2.022782713174819946e-01 -4.313238710165023804e-02 -5.742604658007621765e-02 1.045175790786743164e-01 -2.703488767147064209e-01 -3.285475671291351318e-01 2.044770568609237671e-01 -1.329104304313659668e-01 1.822160929441452026e-01 -7.182807475328445435e-02 -1.584783196449279785e-01 7.935918867588043213e-02 1.454208791255950928e-02 -1.303621977567672729e-01 -4.648874327540397644e-02 3.638039901852607727e-02 -1.503758281469345093e-01 1.950820684432983398e-01 -2.505989372730255127e-02 -8.731073886156082153e-02 1.684196591377258301e-01 1.014825478196144104e-01 -7.779759168624877930e-02 3.999462425708770752e-01 -3.555949628353118896e-01 1.714856922626495361e-01 3.491503596305847168e-01 9.273158013820648193e-02 -1.004736125469207764e-01 -1.757956445217132568e-01 2.227889373898506165e-02 1.028469875454902649e-01
2.812874317169189453e-01 6.282144039869308472e-02 -2.112609744071960449e-01 4.565344750881195068e-01 -3.585112839937210083e-02 -2.147702425718307495e-01 -1.847204416990280151e-01 -2.596154808998107910e-01 -3.989282250404357910e-02 -1.258762478828430176e-01 -7.436606287956237793e-02 5.870807915925979614e-02 9.551705420017242432e-02 5.475113913416862488e-02 1.547240763902664185e-01 2.033442407846450806e-01 -2.050591111183166504e-01 -2.063910216093063354e-01 -1.029999032616615295e-01 -3.411810100078582764e-01 8.221210539340972900e-02 -3.740598447620868683e-03 -4.117992892861366272e-02 1.780024021863937378e-01 -1.203581020236015320e-01 -3.055346198379993439e-02 3.023681044578552246e-01 -2.148913405835628510e-02 4.135965928435325623e-02 -2.641229704022407532e-02 5.630052462220191956e-02 -2.154539078474044800e-01
1.465048342943191528e-01 1.109100654721260071e-01 -5.819380283355712891e-02 3.056151866912841797e-01 -1.299354135990142822e-01 -2.010663002729415894e-01 4.677983745932579041e-02 -7.675991952419281006e-02 2.932008504867553711e-01 3.672158420085906982e-01 -4.589632526040077209e-02 3.231799006462097168e-01 9.323250502347946167e-02 5.820944160223007202e-02 1.905526071786880493e-01 1.722749881446361542e-02 5.252461135387420654e-02 -4.720397293567657471e-02 -1.915695220232009888e-01 -1.924232244491577148e-01 1.153655871748924255e-01 3.225592896342277527e-02 1.930746883153915405e-01 5.066971480846405029e-02 -4.207057654857635498e-01 1.358738839626312256e-01 1.596054881811141968e-01 -1.677464991807937622e-01 1.111947149038314819e-01 -3.953580185770988464e-02 4.534323234111070633e-04 -1.791652590036392212e-01
1.734982579946517944e-01 3.729698807001113892e-02 -2.772199809551239014e-01 2.746657133102416992e-01 -7.671165466308593750e-02 -2.590769529342651367e-01 2.082923613488674164e-02 -1.961400806903839111e-01 1.988118886947631836e-01 -1.045507341623306274e-01 -7.950492948293685913e-02 7.538731209933757782e-03 2.867438197135925293e-01 8.515992015600204468e-02 2.498266845941543579e-01 4.441068470478057861e-01 -8.596960455179214478e-02 1.131746172904968262e-01 1.583543568849563599e-01 -1.233499646186828613e-01 -1.170701384544372559e-01 -7.005761563777923584e-02 4.558991640806198120e-02 -2.028086781501770020e-01 -3.404709100723266602e-01 -6.670907884836196899e-02 1.899854093790054321e-01 -8.948019146919250488e-02 6.673902273178100586e-02 -4.692752286791801453e-02 -6.130949407815933228e-02 3.391955420374870300e-02
4.904525876045227051e-01 1.947416514158248901e-01 3.160792216658592224e-02 -6.186380051076412201e-04 -1.959213055670261383e-03 -1.580794751644134521e-01 8.405579254031181335e-03 -3.731169551610946655e-02 2.652307152748107910e-01 8.965425938367843628e-02 1.189429238438606262e-01 2.882373631000518799e-01 1.974831223487854004e-01 2.402890101075172424e-02 2.639333009719848633e-01 2.251290827989578247e-01 -1.595050692558288574e-01 -1.432022005319595337e-01 -2.105328738689422607e-01 1.267215758562088013e-01 8.766803890466690063e-02 8.672206848859786987e-02 9.389697574079036713e-03 1.340302079916000366e-01 -2.398004829883575439e-01 3.401735052466392517e-02 1.368675231933593750e-01 -3.898186236619949341e-02 3.029947876930236816e-01 -1.911896914243698120e-01 -6.318679451942443848e-02 8.767477422952651978e-02
1.378772258758544922e-01 1.697640568017959595e-01 -7.975394278764724731e-02 2.835731208324432373e-01 -2.333365827798843384e-01 -1.878779232501983643e-01 4.741640016436576843e-02 -9.219621866941452026e-02 2.095016986131668091e-01 -1.630830019712448120e-01 1.646382361650466919e-01 3.288907706737518311e-01 -1.349600218236446381e-02 -3.852087259292602539e-02 1.405868530273437500e-01 8.293866366147994995e-02 -1.654589623212814331e-01 -2.879761159420013428e-01 -1.581285148859024048e-02 -3.034284412860870361e-01 -8.908038027584552765e-03 1.131037026643753052e-01 9.380538016557693481e-02 1.107620969414710999e-01 -6.596689671277999878e-02 -1.460278332233428955e-01 4.650339782238006592e-01 -1.026080176234245300e-01 -8.054688572883605957e-02 -7.046080194413661957e-03 7.865826785564422607e-02 1.705322563648223877e-01
3.211553096771240234e-01 1.135083194822072983e-02 -2.459954917430877686e-01 4.342868924140930176e-01 -9.600853919982910156e-02 -1.683916524052619934e-02 1.318160211667418480e-03 5.653150379657745361e-02 2.642070353031158447e-01 2.206537686288356781e-02 -2.755946516990661621e-01 1.240082904696464539e-01 2.375641316175460815e-01 3.305528685450553894e-02 1.531962603330612183e-01 -2.716186223551630974e-03 -1.220092996954917908e-01 4.956959187984466553e-02 -2.515248060226440430e-01 -2.552019618451595306e-02 4.969635978341102600e-02 9.573622792959213257e-02 2.808036804199218750e-01 -8.239427581429481506e-03 -4.014745950698852539e-01 3.755956143140792847e-02 3.596027195453643799e-02 -1.439870446920394897e-01 -5.007247626781463623e-02 -9.840554744005203247e-02 1.111091077327728271e-01 -1.063809916377067566e-01
-7.426347583532333374e-02 4.206822067499160767e-02 1.217930112034082413e-03 3.197483345866203308e-02 -5.580129846930503845e-02 -1.533243805170059204e-01 1.464214622974395752e-01 -3.573135286569595337e-02 9.833101928234100342e-02 -2.646495774388313293e-02 8.618023246526718140e-03 -1.409114599227905273e-01 4.639793038368225098e-01 3.500685468316078186e-02 3.017884194850921631e-01 -1.088810618966817856e-02 -8.120061457157135010e-02 -5.372770875692367554e-02 -2.729814350605010986e-01 1.266699582338333130e-01 2.829327583312988281e-01 1.559912860393524170e-01 -8.013676106929779053e-02 -1.087954342365264893e-01 -3.925146758556365967e-01 6.168994307518005371e-02 4.331876039505004883e-01 -9.800821542739868164e-02 1.003590375185012817e-01 1.788043417036533356e-02 -1.069602742791175842e-01 -6.860705465078353882e-02
-7.790675852447748184e-03 1.551882922649383545e-01 -2.242213636636734009e-01 -6.469184160232543945e-02 -5.927370116114616394e-02 -6.151070073246955872e-02 -1.197951957583427429e-01 -1.130699589848518372e-01 3.318164050579071045e-01 1.837710440158843994e-01 -2.450747042894363403e-01 1.728315502405166626e-01 2.742149829864501953e-01 -1.084721535444259644e-01 3.125124871730804443e-01 3.310943543910980225e-01 -1.281691640615463257e-01 -1.973282080143690109e-03 2.308353781700134277e-03 -5.225253850221633911e-02 2.400582581758499146e-01 -6.773732602596282959e-02 2.584262788295745850e-01 -5.097190663218498230e-02 -3.102087974548339844e-01 -1.938768625259399414e-01 6.706877052783966064e-02 -1.527523100376129150e-01 -1.355548053979873657e-01 -5.830951966345310211e-03 1.323035806417465210e-01 1.028645932674407959e-01
2.728941738605499268e-01 2.693950831890106201e-01 -1.870435923337936401e-01 3.021117150783538818e-01 -1.000263765454292297e-01 -9.650785475969314575e-02 2.143721282482147217e-02 -6.438382714986801147e-02 2.077866345643997192e-01 1.028111204504966736e-01 -1.314061880111694336e-01 1.180351674556732178e-01 3.382026255130767822e-01 -2.316272854804992676e-01 9.487713873386383057e-02 -9.899625927209854126e-02 8.411359786987304688e-02 -1.245863139629364014e-01 -3.805182874202728271e-01 -6.089467182755470276e-02 -9.096249938011169434e-02 1.085559204220771790e-01 2.151113152503967285e-01 6.274329870939254761e-02 -3.497092425823211670e-01 -1.310808211565017700e-01 9.129515290260314941e-02 -8.012200891971588135e-02 4.373460635542869568e-02 -3.841307759284973145e-02 -8.982978761196136475e-02 -1.547151952981948853e-01
1.531745791435241699e-01 1.026121899485588074e-01 -4.801713675260543823e-02 3.864530026912689209e-01 -1.585070192813873291e-01 -3.121915459632873535e-01 -4.875296354293823242e-02 -8.627037703990936279e-02 2.476824820041656494e-01 1.578059494495391846e-01 -2.198012620210647583e-01 2.998595833778381348e-01 3.133698999881744385e-01 -1.029634289443492889e-02 2.209168821573257446e-01 9.669517725706100464e-02 -1.767089962959289551e-01 -1.176605559885501862e-02 -2.741115093231201172e-01 -2.334000170230865479e-02 -1.181629076600074768e-01 4.288690537214279175e-02 2.950892746448516846e-01 1.784844398498535156e-01 -1.445048749446868896e-01 -3.261469304561614990e-02 7.294009625911712646e-02 -1.156818196177482605e-01 6.859062612056732178e-02 9.472508728504180908e-02 -2.548481710255146027e-02 -6.521664559841156006e-02
2.903743982315063477e-01 2.159626036882400513e-01 -1.814091652631759644e-01 1.415955573320388794e-01 -6.417401880025863647e-02 -2.788058817386627197e-01 -1.364381015300750732e-01 -6.272844225168228149e-02 3.245685994625091553e-01 -1.034738942980766296e-01 3.009475469589233398e-01 -2.099612057209014893e-01 -7.363571226596832275e-02 5.001994594931602478e-02 4.046122357249259949e-02 4.055508375167846680e-01 3.776798769831657410e-02 5.906841531395912170e-02 -2.983317077159881592e-01 -1.195665672421455383e-01 1.412197202444076538e-01 1.969091743230819702e-01 8.132018148899078369e-02 2.229358106851577759e-01 -2.009853161871433258e-02 -1.739011332392692566e-02 1.385416388511657715e-01 -6.477310508489608765e-02 -4.883835092186927795e-02 1.403027772903442383e-01 -9.012268483638763428e-02 -9.702839702367782593e-02
1.413020938634872437e-01 1.513015180826187134e-01 -4.804263636469841003e-02 1.939509063959121704e-01 -2.113208323717117310e-01 2.808618359267711639e-03 -1.020027920603752136e-01 -1.383811682462692261e-01 1.317001432180404663e-01 8.342712372541427612e-02 -2.177569419145584106e-01 -2.449811249971389771e-02 3.152642250061035156e-01 8.818300068378448486e-02 -7.898829877376556396e-02 1.036951616406440735e-01 -3.341741859912872314e-01 1.373660415410995483e-01 -1.111153736710548401e-01 -2.035150825977325439e-01 1.084263399243354797e-01 8.222056180238723755e-02 1.093932688236236572e-01 9.579901397228240967e-02 -4.995870217680931091e-02 -1.436311155557632446e-01 3.824672698974609375e-01 1.453822702169418335e-01 2.580117881298065186e-01 2.681947052478790283e-01 -4.051446914672851562e-02 3.030920624732971191e-01
3.189858198165893555e-01 2.459226399660110474e-01 4.618110507726669312e-02 1.251799017190933228e-01 -2.213416695594787598e-01 3.417601110413670540e-03 7.989535480737686157e-02 -1.144922897219657898e-01 2.242818474769592285e-01 1.334728896617889404e-01 7.007104158401489258e-02 1.105075851082801819e-01 2.065708190202713013e-01 -3.570964559912681580e-02 9.814181178808212280e-02 9.096831083297729492e-02 -1.645670235157012939e-01 -1.708984076976776123e-01 -9.331865608692169189e-02 -8.602488040924072266e-02 2.199508063495159149e-02 2.476141043007373810e-02 2.098889499902725220e-01 -1.221339032053947449e-01 -4.980787932872772217e-01 1.566194593906402588e-01 1.861433386802673340e-01 -8.321467787027359009e-02 2.563088536262512207e-01 -4.365309700369834900e-02 -2.830353975296020508e-01 1.000996753573417664e-01
1.898429989814758301e-01 1.177592203021049500e-01 -8.289167284965515137e-02 8.365341275930404663e-02 -4.162483513355255127e-01 5.755090713500976562e-02 -1.174462772905826569e-02 1.400042418390512466e-02 1.797631978988647461e-01 2.251289486885070801e-01 -3.428962528705596924e-01 5.053004994988441467e-02 9.718209505081176758e-03 -4.773975536227226257e-02 9.727776795625686646e-02 -3.996501863002777100e-02 -2.416903078556060791e-01 -1.453298609703779221e-02 -1.766059249639511108e-01 -1.921696513891220093e-01 -6.859984248876571655e-02 2.241583019495010376e-01 1.058284044265747070e-01 1.187660917639732361e-01 -3.148226737976074219e-01 4.311420023441314697e-02 4.130120575428009033e-01 8.770691230893135071e-03 -1.389371454715728760e-01 -1.621845066547393799e-01 -1.058650165796279907e-01 -8.548139780759811401e-02
1.681654006242752075e-01 2.209848612546920776e-01 2.105751819908618927e-02 8.473302237689495087e-03 -3.237420916557312012e-01 -7.483648601919412613e-03 6.432677060365676880e-02 -3.475180566310882568e-01 3.254944682121276855e-01 1.311200261116027832e-01 2.677180990576744080e-02 -5.536183598451316357e-04 9.171211719512939453e-02 6.022009067237377167e-03 1.347514986991882324e-01 3.390375375747680664e-01 9.247677028179168701e-02 1.538843959569931030e-01 1.133872345089912415e-01 -2.716897726058959961e-01 1.885189265012741089e-01 8.388968557119369507e-02 -1.803562790155410767e-01 1.460564136505126953e-01 -2.440018355846405029e-01 -7.298392802476882935e-02 3.067490458488464355e-01 9.969656914472579956e-02 -5.964141339063644409e-02 1.170431450009346008e-02 -3.448870033025741577e-02 -1.951093673706054688e-01
3.855371773242950439e-01 1.228644251823425293e-01 -1.986806839704513550e-01 2.192322611808776855e-01 2.003074809908866882e-02 -2.149672806262969971e-01 3.077839314937591553e-01 9.968965500593185425e-02 1.503243343904614449e-03 3.550637885928153992e-02 -6.446547061204910278e-02 2.131489068269729614e-01 6.252382695674896240e-02 2.288631051778793335e-01 -1.601666510105133057e-01 4.273834079504013062e-02 8.154487609863281250e-02 -2.579662203788757324e-01 7.967491634190082550e-03 1.796806901693344116e-01 3.409226834774017334e-01 -1.188267990946769714e-01 1.623737215995788574e-01 -6.439963728189468384e-02 1.209703013300895691e-01 -1.707075089216232300e-01 2.301504909992218018e-01 2.293493300676345825e-01 -1.138826534152030945e-01 1.176041886210441589e-01 5.677182599902153015e-02 1.305959373712539673e-01
1.893033534288406372e-01 2.278764694929122925e-01 -2.588459849357604980e-01 -8.851108141243457794e-03 -1.171590983867645264e-01 -9.095872752368450165e-03 2.927594780921936035e-01 -6.731353700160980225e-03 -8.363100141286849976e-02 -1.694327592849731445e-02 -2.043157964944839478e-01 -6.587127596139907837e-02 2.822860181331634521e-01 -2.158919274806976318e-01 3.778816387057304382e-02 2.893241643905639648e-01 1.188538968563079834e-01 1.038879677653312683e-01 -9.051818400621414185e-02 -6.038732454180717468e-02 1.959989666938781738e-01 3.723271191120147705e-01 -1.829345896840095520e-02 2.207521945238113403e-01 9.431231766939163208e-02 -8.850306272506713867e-02 3.376020193099975586e-01 1.467687636613845825e-01 -6.200478225946426392e-02 -8.405437320470809937e-02 1.076456308364868164e-01 -2.078190296888351440e-01
3.129519894719123840e-02 4.097816944122314453e-01 -9.321528673171997070e-02 2.552198171615600586e-01 -7.344579789787530899e-03 -1.176819428801536560e-01 1.298133134841918945e-01 -2.332528233528137207e-01 1.821004748344421387e-01 -2.537873983383178711e-01 9.581752866506576538e-02 7.238569110631942749e-02 1.729366630315780640e-01 1.189137101173400879e-01 8.694177120923995972e-02 2.431868612766265869e-01 -8.032456040382385254e-02 1.701112953014671803e-03 2.200724780559539795e-01 -1.150301918387413025e-01 -2.309213578701019287e-02 3.057895787060260773e-02 4.831588268280029297e-02 2.114147543907165527e-01 -1.455796808004379272e-01 -1.462156325578689575e-01 3.640889525413513184e-01 2.373425103724002838e-02 5.501175671815872192e-02 1.052013337612152100e-01 3.399042785167694092e-01 -1.656309664249420166e-01
9.322125464677810669e-02 1.229277104139328003e-01 1.216884776949882507e-01 -6.753925979137420654e-02 -1.362731456756591797e-01 -2.240555360913276672e-02 5.913626030087471008e-02 -1.887789964675903320e-01 2.930586636066436768e-01 2.658196687698364258e-01 -3.050644882023334503e-02 1.497930195182561874e-02 4.064241349697113037e-01 2.743569947779178619e-02 1.044651940464973450e-01 -1.451418101787567139e-01 -2.190378606319427490e-01 -7.167403399944305420e-02 -5.584702268242835999e-02 -3.274321556091308594e-01 3.649523258209228516e-01 1.045869067311286926e-01 1.838812381029129028e-01 2.059441991150379181e-02 -1.412717401981353760e-01 1.162647381424903870e-01 2.833002507686614990e-01 -1.172135695815086365e-01 8.883893489837646484e-02 -5.697577446699142456e-02 -1.140528321266174316e-01 -2.226672321557998657e-01
3.554621040821075439e-01 2.914192620664834976e-03 1.585490256547927856e-02 2.320596128702163696e-01 -1.870077550411224365e-01 -2.235587686300277710e-01 2.063816040754318237e-02 -1.108246594667434692e-01 3.274855911731719971e-01 -3.290754184126853943e-02 -3.237637579441070557e-01 1.112408116459846497e-01 1.480146795511245728e-01 4.528905078768730164e-02 2.646938860416412354e-01 5.198402330279350281e-02 1.671968847513198853e-01 1.828087680041790009e-02 -2.368041723966598511e-01 -1.041315402835607529e-02 -1.236854866147041321e-01 1.386220306158065796e-01 3.138208687305450439e-01 1.906910985708236694e-01 -3.316169679164886475e-01 -7.469942420721054077e-02 1.026626676321029663e-01 -2.059774659574031830e-02 -2.473625540733337402e-02 -5.232881382107734680e-02 1.556531060487031937e-02 -1.252372562885284424e-01
9.213446080684661865e-02 4.276210367679595947e-01 4.585380479693412781e-02 3.557690083980560303e-01 1.065123677253723145e-01 -1.497394591569900513e-01 -3.140002256259322166e-03 -3.777434229850769043e-01 1.028649508953094482e-01 -2.428382402285933495e-03 -9.450534731149673462e-02 1.410542577505111694e-01 1.100576762109994888e-02 1.232097968459129333e-01 -7.605138421058654785e-02 1.604488044977188110e-01 9.541626274585723877e-02 -2.802792750298976898e-02 4.620220046490430832e-03 -1.011094748973846436e-01 2.415830343961715698e-01 2.031941898167133331e-02 2.648727037012577057e-02 -2.000908106565475464e-01 -8.538965880870819092e-02 -1.902739852666854858e-01 4.644673168659210205e-01 -5.699596181511878967e-02 -5.824464559555053711e-02 -1.174352038651704788e-02 1.773791462182998657e-01 1.230722945183515549e-02
2.638679146766662598e-01 -9.867918677628040314e-03 -2.195302098989486694e-01 3.062217533588409424e-01 -8.086055517196655273e-02 -3.640744984149932861e-01 -3.921959176659584045e-02 1.551723778247833252e-01 3.056908249855041504e-01 5.281381681561470032e-02 -1.600482016801834106e-01 2.317120581865310669e-01 8.347972482442855835e-02 -4.203879460692405701e-02 2.718176245689392090e-01 -3.367885574698448181e-02 5.274693667888641357e-02 -2.372945100069046021e-01 -2.015949040651321411e-01 1.506505608558654785e-01 -5.376169085502624512e-02 1.921260654926300049e-01 1.401083916425704956e-01 1.288021951913833618e-01 -2.568941712379455566e-01 3.520479798316955566e-02 2.487411051988601685e-01 -7.811456918716430664e-02 1.075011715292930603e-01 -1.228285059332847595e-01 -4.347645118832588196e-02 4.600740224123001099e-02
1.896328777074813843e-01 1.690206527709960938e-01 -1.118017584085464478e-01 2.239063940942287445e-02 -1.978521049022674561e-01 -2.022957205772399902e-01 -1.177307441830635071e-01 -1.788158267736434937e-01 4.019632041454315186e-01 -1.646313667297363281e-01 -2.879024110734462738e-02 4.198404401540756226e-02 2.674823701381683350e-01 2.006155997514724731e-01 -7.942258566617965698e-02 2.987783253192901611e-01 1.135376393795013428e-01 4.636047407984733582e-02 -3.157540559768676758e-01 2.830815128982067108e-02 2.009772509336471558e-01 3.073854446411132812e-01 -5.151404812932014465e-02 1.174996271729469299e-01 -1.736053451895713806e-02 -2.310449928045272827e-01 1.848955005407333374e-01 -1.336170285940170288e-01 9.737364947795867920e-02 4.237487539649009705e-02 -9.570771455764770508e-02 -6.990373134613037109e-02
-1.633887887001037598e-01 1.831692755222320557e-01 3.663943614810705185e-03 1.059242933988571167e-01 1.682114601135253906e-02 -2.538024485111236572e-01 -8.014852553606033325e-02 -2.670086920261383057e-01 2.464353293180465698e-01 4.759390652179718018e-01 -1.328824907541275024e-01 5.342040583491325378e-02 1.042422428727149963e-01 2.105178982019424438e-01 -4.959264770150184631e-02 -4.045006353408098221e-03 2.526357583701610565e-02 -1.015361845493316650e-01 -1.481150090694427490e-01 -2.477221041917800903e-01 3.089280724525451660e-01 6.672628223896026611e-02 5.413952842354774475e-02 2.118724435567855835e-01 -5.378166213631629944e-02 -3.602251410484313965e-02 3.437679409980773926e-01 -9.516853839159011841e-02 -7.849840074777603149e-02 -1.281823962926864624e-01 1.510933488607406616e-01 4.331571981310844421e-02
-1.769275516271591187e-01 4.257196485996246338e-01 8.788284659385681152e-02 5.132456496357917786e-02 -2.445230260491371155e-02 -1.984944492578506470e-01 1.324910521507263184e-01 -2.439797967672348022e-01 2.271979898214340210e-01 1.107506528496742249e-01 -5.973489489406347275e-03 2.920064330101013184e-01 2.322295755147933960e-01 1.238988935947418213e-01 -6.027913093566894531e-02 2.336090207099914551e-01 -1.162162125110626221e-01 -3.457125723361968994e-01 -8.579270914196968079e-03 -8.390607684850692749e-02 5.248131603002548218e-02 -1.064115576446056366e-02 -1.408182829618453979e-01 4.378337413072586060e-02 5.525015294551849365e-03 -7.041067350655794144e-03 4.196186065673828125e-01 3.112938627600669861e-02 -1.146738156676292419e-01 8.511901833117008209e-03 1.256293356418609619e-01 1.116321012377738953e-01
1.781955212354660034e-01 1.370558738708496094e-01 -1.315803825855255127e-01 1.626566350460052490e-01 -2.261254191398620605e-01 -3.778287768363952637e-02 2.183262109756469727e-01 -1.851699501276016235e-01 -2.544196508824825287e-02 -5.543069913983345032e-02 -4.724681377410888672e-02 9.502829611301422119e-02 1.039222851395606995e-01 2.604475319385528564e-01 8.761892467737197876e-02 4.412216693162918091e-02 -8.159381337463855743e-03 -1.866241246461868286e-01 1.495773643255233765e-01 -6.099260225892066956e-02 1.512826681137084961e-01 1.281258165836334229e-01 -2.123239077627658844e-02 1.523122750222682953e-02 -2.597950994968414307e-01 3.158655464649200439e-01 3.175677657127380371e-01 -2.399687618017196655e-01 -3.550716340541839600e-01 9.136366099119186401e-02 2.103378176689147949e-01 2.501996457576751709e-01
3.362410068511962891e-01 4.779331982135772705e-01 -1.937187165021896362e-01 1.184591427445411682e-01 -3.513481095433235168e-02 1.358094066381454468e-01 3.134988844394683838e-01 -1.242836471647024155e-02 -2.352161146700382233e-02 8.175758272409439087e-02 -2.651844639331102371e-03 -2.657164260745048523e-02 2.540542483329772949e-01 -1.651738286018371582e-01 -1.265286803245544434e-01 5.252214893698692322e-02 5.407450348138809204e-02 -1.032859459519386292e-01 -2.639497630298137665e-02 2.014933526515960693e-02 1.239272430539131165e-01 5.716123618185520172e-03 -1.521037966012954712e-01 -3.775840252637863159e-02 -2.074659019708633423e-01 1.788595914840698242e-01 2.069547176361083984e-01 -2.026738673448562622e-01 -2.477616071701049805e-01 -2.267989963293075562e-01 1.874144375324249268e-01 9.364181011915206909e-02
4.710683971643447876e-02 1.334877759218215942e-01 9.246562421321868896e-02 3.328293859958648682e-01 -1.067158952355384827e-01 -2.105246782302856445e-01 2.592090964317321777e-01 1.068948209285736084e-01 1.678781062364578247e-01 -1.532510071992874146e-01 7.359481602907180786e-02 -3.121443279087543488e-02 6.793828308582305908e-02 3.099500238895416260e-01 1.878607273101806641e-01 2.118205875158309937e-01 1.910886466503143311e-01 8.999589085578918457e-02 2.806885167956352234e-02 2.680360078811645508e-01 2.607752084732055664e-01 6.166132912039756775e-02 -1.892505772411823273e-02 4.378300905227661133e-02 -2.928179204463958740e-01 7.422569394111633301e-02 2.379584312438964844e-01 -5.409227311611175537e-02 -3.246460855007171631e-02 -1.052063331007957458e-01 1.975190341472625732e-01 -3.068286776542663574e-01
3.113592267036437988e-01 2.285373359918594360e-01 7.204995490610599518e-03 1.651891171932220459e-01 -8.941856026649475098e-02 -2.510068416595458984e-01 1.605732589960098267e-01 4.834846779704093933e-02 2.926521599292755127e-01 3.348463028669357300e-02 1.639246568083763123e-02 1.618373394012451172e-01 1.458554416894912720e-01 1.248879209160804749e-01 1.793133616447448730e-01 5.296160280704498291e-02 -3.465420007705688477e-02 2.367796301841735840e-01 -2.456477731466293335e-01 1.043143421411514282e-01 6.202581152319908142e-02 -8.340892195701599121e-02 2.370852679014205933e-01 1.197182089090347290e-01 -3.320599794387817383e-01 -1.845714449882507324e-02 2.075479775667190552e-01 -1.540806293487548828e-01 -4.522551968693733215e-02 -3.779513761401176453e-02 -3.790353536605834961e-01 -7.007583975791931152e-02
8.744552731513977051e-02 2.782306373119354248e-01 1.894530095160007477e-02 2.950062155723571777e-01 5.600829422473907471e-02 -3.255531191825866699e-01 2.495786547660827637e-01 1.383616179227828979e-01 2.935881912708282471e-01 -5.136359483003616333e-02 -2.194774895906448364e-01 -3.644196093082427979e-01 2.268011420965194702e-01 -1.384708583354949951e-01 1.196379363536834717e-01 1.462238878011703491e-01 9.641447663307189941e-02 1.436178833246231079e-01 -1.015892475843429565e-01 1.567786186933517456e-01 2.116669714450836182e-01 -1.062915101647377014e-02 1.680538654327392578e-01 -1.304489225149154663e-01 9.717278927564620972e-02 4.548975266516208649e-05 1.236253678798675537e-01 -7.920729368925094604e-02 5.964646488428115845e-02 2.490185946226119995e-01 -7.676551491022109985e-02 -5.855933576822280884e-02
3.919132351875305176e-01 9.096881002187728882e-02 1.204639226198196411e-01 1.242889687418937683e-01 5.805982649326324463e-02 -3.912127614021301270e-01 3.214088082313537598e-01 -8.992914110422134399e-02 2.522272765636444092e-01 1.070476993918418884e-01 7.341804355382919312e-02 -1.710235178470611572e-01 -5.929442122578620911e-02 -2.148026078939437866e-01 -5.388971045613288879e-02 -7.701390422880649567e-03 -3.204871714115142822e-01 -2.774365544319152832e-01 1.217249967157840729e-02 -3.230461850762367249e-02 2.440090775489807129e-01 1.671042740345001221e-01 -8.963689208030700684e-02 4.030956327915191650e-02 -2.530555427074432373e-01 -8.740396052598953247e-02 -1.840761303901672363e-02 -8.326456695795059204e-02 -4.205976426601409912e-02 -6.780503690242767334e-02 -7.222647964954376221e-02 -9.743393957614898682e-02
3.252691030502319336e-01 7.570349425077438354e-02 -4.458795860409736633e-02 8.082916587591171265e-02 -1.726424992084503174e-01 3.913382440805435181e-02 -6.742064654827117920e-02 -9.664333611726760864e-02 3.839242160320281982e-01 3.562023937702178955e-01 1.148684620857238770e-01 -1.443385332822799683e-01 1.666603684425354004e-01 2.508203983306884766e-01 1.738953292369842529e-01 9.416267275810241699e-02 -2.919262051582336426e-01 -2.005105763673782349e-01 -1.999167352914810181e-02 -1.317630410194396973e-01 1.224994659423828125e-01 4.505134373903274536e-02 -2.405648678541183472e-02 -6.776907294988632202e-02 -3.424466550350189209e-01 -1.115720905363559723e-02 1.059120744466781616e-01 7.651074975728988647e-02 3.748828172683715820e-02 4.475715383887290955e-02 -1.870500594377517700e-01 -2.416001111268997192e-01
3.393899500370025635e-01 2.028997242450714111e-01 -1.077474728226661682e-01 1.687126904726028442e-01 -1.812748014926910400e-01 -2.232875376939773560e-01 5.310593545436859131e-02 -7.803650107234716415e-03 1.323303580284118652e-01 2.302535027265548706e-01 -1.914467066526412964e-01 1.722175478935241699e-01 1.826290637254714966e-01 3.637043759226799011e-02 2.030104100704193115e-01 -9.768073260784149170e-02 -2.227301001548767090e-01 2.248032949864864349e-02 -2.875088751316070557e-01 6.997173279523849487e-02 -1.633026152849197388e-01 2.562152445316314697e-01 8.727616071701049805e-02 1.957719177007675171e-01 -2.651993036270141602e-01 -2.679997384548187256e-01 4.235329478979110718e-02 6.835746020078659058e-02 5.946417152881622314e-02 -1.935944706201553345e-01 3.063875436782836914e-02 1.708804666996002197e-01
6.800394505262374878e-02 3.186793625354766846e-01 -9.383228607475757599e-04 1.704003512859344482e-01 -2.244043350219726562e-01 -1.312326639890670776e-01 8.091800659894943237e-02 -1.543310135602951050e-01 2.427817881107330322e-02 -4.703126102685928345e-02 1.346964016556739807e-02 -4.246715456247329712e-02 4.496975243091583252e-01 9.751936048269271851e-02 8.501657843589782715e-02 1.615544557571411133e-01 -1.382350921630859375e-01 -1.325980424880981445e-01 -3.160687088966369629e-01 3.083223402500152588e-01 1.749973893165588379e-01 8.875291794538497925e-02 1.579772680997848511e-01 -2.633744180202484131e-01 5.430526286363601685e-02 1.766315400600433350e-01 2.507725656032562256e-01 5.734968930482864380e-02 2.484920620918273926e-02 2.226152271032333374e-02 -1.325308233499526978e-01 -1.830480992794036865e-01
2.109810858964920044e-01 6.495840102434158325e-02 -1.783226616680622101e-02 3.700993359088897705e-01 -1.293745338916778564e-01 2.408177219331264496e-02 5.210156738758087158e-02 -4.869899153709411621e-02 8.856374025344848633e-02 -3.854620736092329025e-03 -1.117535028606653214e-02 2.552454769611358643e-01 -5.981429666280746460e-02 8.623199164867401123e-02 2.891030907630920410e-01 8.171535283327102661e-02 -3.885089159011840820e-01 -1.168544963002204895e-01 -8.526268601417541504e-02 3.065590262413024902e-01 6.287952419370412827e-03 2.678698599338531494e-01 2.166832834482192993e-01 2.083811312913894653e-01 -2.501113116741180420e-01 -2.325000017881393433e-01 2.534876763820648193e-02 2.966372668743133545e-02 1.650042831897735596e-01 -1.813742667436599731e-01 -7.691528648138046265e-02 7.059123367071151733e-02
1.611861735582351685e-01 4.327515661716461182e-01 -9.137155115604400635e-02 1.412528008222579956e-01 -1.722439080476760864e-01 -2.301836460828781128e-01 1.434909403324127197e-01 1.489122118800878525e-02 -1.018393225967884064e-02 1.069943010807037354e-01 -5.355723574757575989e-02 -4.621704295277595520e-02 3.592215478420257568e-01 2.796757817268371582e-01 2.577965259552001953e-01 -8.907876163721084595e-02 1.469033211469650269e-01 -1.459842082113027573e-02 -2.474805116653442383e-01 2.014560401439666748e-01 2.920536398887634277e-01 9.345137327909469604e-02 1.271625757217407227e-01 -6.771114468574523926e-02 1.180658489465713501e-01 1.136120408773422241e-01 2.334979921579360962e-01 1.334135383367538452e-01 1.599978096783161163e-02 -2.546431496739387512e-02 -1.171004865318536758e-02 -1.347362846136093140e-01
2.119159102439880371e-01 4.499203562736511230e-01 -3.191991746425628662e-01 1.175099536776542664e-01 -1.499294042587280273e-01 -2.684193551540374756e-01 -1.112001389265060425e-01 -2.031007707118988037e-01 3.044163882732391357e-01 -1.525688823312520981e-02 -1.241549551486968994e-01 5.077915266156196594e-03 -9.261093288660049438e-02 1.445136219263076782e-01 4.242049157619476318e-02 6.402624398469924927e-02 -2.383339703083038330e-01 1.156245991587638855e-01 -2.139772176742553711e-01 8.231317996978759766e-02 5.498325824737548828e-02 1.354980617761611938e-01 2.296586930751800537e-01 1.568951457738876343e-01 -1.715864092111587524e-01 1.163566187024116516e-01 -4.105563834309577942e-02 -3.153994306921958923e-02 1.657749861478805542e-01 -2.057836949825286865e-01 3.746958076953887939e-02 -8.217040449380874634e-02
1.058504357933998108e-01 1.058381721377372742e-01 -1.844068467617034912e-01 1.842713057994842529e-01 7.959561794996261597e-02 -1.687444746494293213e-01 4.572549462318420410e-02 -5.108721554279327393e-02 2.317129820585250854e-01 -5.823881179094314575e-02 -7.850948721170425415e-02 1.034545525908470154e-01 1.192282289266586304e-01 3.343260288238525391e-02 1.546599715948104858e-01 3.719599246978759766e-01 -6.574030965566635132e-02 6.215412542223930359e-02 -1.825257837772369385e-01 1.822632364928722382e-02 -1.009585708379745483e-02 -8.263766765594482422e-02 1.267106533050537109e-01 -9.386213868856430054e-02 -5.107454061508178711e-01 -3.982841968536376953e-01 1.711231172084808350e-01 -1.308850944042205811e-01 -1.896034479141235352e-01 -8.312866836786270142e-02 -1.851865947246551514e-01 4.332032427191734314e-02
4.916968941688537598e-02 2.456458061933517456e-01 -1.629399508237838745e-01 6.392873078584671021e-02 -8.759003132581710815e-02 -2.516376078128814697e-01 1.060323193669319153e-01 -1.459026485681533813e-01 4.974450543522834778e-02 -3.820888698101043701e-02 3.207909315824508667e-02 -9.869217872619628906e-02 3.184816837310791016e-01 2.016146481037139893e-02 1.794353872537612915e-01 1.673390865325927734e-01 -2.048625797033309937e-01 1.406211704015731812e-01 -3.393423557281494141e-01 2.593998908996582031e-01 4.472532272338867188e-01 2.124980688095092773e-01 1.610330194234848022e-01 -1.569272130727767944e-01 -2.461321651935577393e-02 4.214670136570930481e-02 6.487219780683517456e-02 2.127320915460586548e-01 8.728872239589691162e-02 -4.007206112146377563e-02 7.435257732868194580e-02 -1.407412141561508179e-01
4.024395942687988281e-01 -1.128574237227439880e-01 2.586688660085201263e-02 2.504634857177734375e-01 -2.095679938793182373e-01 -3.131176531314849854e-01 -4.010389000177383423e-02 -4.053842858411371708e-04 1.879939585924148560e-01 2.609633207321166992e-01 -8.689221739768981934e-02 1.078039705753326416e-01 1.975930929183959961e-01 -6.867419183254241943e-02 1.371804624795913696e-02 1.799218356609344482e-01 -7.099023461341857910e-02 -3.096233010292053223e-01 -2.668204009532928467e-01 1.784592168405652046e-04 8.892419189214706421e-02 -5.695861205458641052e-02 1.980844438076019287e-01 2.043356373906135559e-02 -3.518600761890411377e-01 1.277510970830917358e-01 -5.315542221069335938e-02 -1.054965183138847351e-01 -1.045798510313034058e-01 -1.047800853848457336e-01 -1.639610528945922852e-02 -1.422258019447326660e-01
-1.461915671825408936e-01 3.269675076007843018e-01 4.184330999851226807e-02 1.944684535264968872e-01 -1.937765628099441528e-01 -4.352527484297752380e-02 2.983612120151519775e-01 -3.519770223647356033e-03 2.534829080104827881e-01 8.090862631797790527e-02 4.640665650367736816e-02 1.367958961054682732e-03 3.408605158329010010e-01 1.509345322847366333e-01 2.129369527101516724e-01 1.703653484582901001e-01 -1.375813037157058716e-01 -3.998547326773405075e-03 -1.502965539693832397e-01 3.184120357036590576e-01 3.506401181221008301e-01 4.125720635056495667e-02 -3.841831162571907043e-02 -8.572643995285034180e-02 -4.350386559963226318e-02 -4.289408400654792786e-02 1.572502851486206055e-01 2.816621959209442139e-01 4.112975299358367920e-02 -1.275109350681304932e-01 2.212192397564649582e-03 -1.234598681330680847e-01
2.132453471422195435e-01 3.128389120101928711e-01 2.547201700508594513e-02 2.376113533973693848e-01 -1.475120037794113159e-01 -4.643165692687034607e-02 1.094267293810844421e-01 2.633296418935060501e-03 2.675706744194030762e-01 4.196177236735820770e-03 1.716309040784835815e-02 3.830697834491729736e-01 -9.564218670129776001e-02 2.917253971099853516e-01 7.190863788127899170e-02 4.986078292131423950e-02 -4.703468084335327148e-01 3.276244271546602249e-03 -1.016035079956054688e-01 3.721678629517555237e-02 -3.947976231575012207e-02 1.866207718849182129e-01 1.828024983406066895e-01 2.031438350677490234e-01 -2.032365649938583374e-01 7.055527530610561371e-03 9.491303935647010803e-03 3.923686221241950989e-02 -1.486189197748899460e-02 -1.929703503847122192e-01 1.297040730714797974e-01 4.260767623782157898e-02
1.352491974830627441e-01 2.582657635211944580e-01 -7.108254730701446533e-02 1.754136979579925537e-01 -2.973915543407201767e-03 -1.243839189410209656e-01 7.781930267810821533e-02 -1.815561205148696899e-01 3.708688914775848389e-01 -1.579667776823043823e-01 -2.490492071956396103e-03 -5.002478137612342834e-02 8.914939314126968384e-02 2.619937360286712646e-01 1.755861937999725342e-02 8.675682358443737030e-03 1.083362847566604614e-01 -1.846565306186676025e-01 1.291101574897766113e-01 -3.006140515208244324e-02 1.090997979044914246e-01 -2.935919351875782013e-02 1.492724120616912842e-01 9.716063737869262695e-02 -1.560260057449340820e-01 -4.802615381777286530e-03 5.212125778198242188e-01 -2.006012052297592163e-01 3.588090091943740845e-02 1.174494251608848572e-01 3.427868783473968506e-01 -7.718139886856079102e-02
2.978890947997570038e-02 4.092448651790618896e-01 1.501503586769104004e-01 2.955560982227325439e-01 -1.034064441919326782e-01 -6.524751335382461548e-02 9.011860936880111694e-02 -3.102911710739135742e-01 2.277451306581497192e-01 -8.091878890991210938e-02 -3.552099689841270447e-02 -8.715896308422088623e-02 -9.419759362936019897e-02 2.098837941884994507e-01 -5.847084894776344299e-02 1.895010620355606079e-01 -1.623019129037857056e-01 1.930464990437030792e-02 -1.805615238845348358e-02 -7.535400241613388062e-02 7.566358894109725952e-02 5.118712037801742554e-02 -9.543418139219284058e-02 9.718207269906997681e-02 2.841088455170392990e-03 -8.439359813928604126e-02 5.285786986351013184e-01 -1.269043833017349243e-01 -9.652148932218551636e-02 1.965458393096923828e-01 1.800124049186706543e-01 -1.596727222204208374e-02
1.550415903329849243e-01 1.773755699396133423e-01 -2.051424831151962280e-01 3.976320326328277588e-01 -1.513780951499938965e-01 -2.129906713962554932e-01 -2.516882680356502533e-02 -8.044989407062530518e-02 2.231025546789169312e-01 5.446667224168777466e-02 -3.802445828914642334e-01 2.132375091314315796e-01 -3.401194140315055847e-02 1.024779118597507477e-02 -1.794784702360630035e-02 6.829516496509313583e-04 -1.260183453559875488e-01 8.861114829778671265e-02 1.293451152741909027e-02 -5.481010302901268005e-02 -1.344699561595916748e-01 1.444153189659118652e-01 4.501495361328125000e-01 1.418925970792770386e-01 -2.532378733158111572e-01 -5.714429169893264771e-02 1.325843334197998047e-01 1.216791383922100067e-02 1.548669300973415375e-02 -6.864492595195770264e-02 -1.862253993749618530e-01 1.057068780064582825e-01
2.278655767440795898e-01 1.943624466657638550e-01 -3.308682739734649658e-01 3.714584708213806152e-01 -1.719728112220764160e-01 -6.393195688724517822e-02 -1.798761636018753052e-01 -3.341930210590362549e-01 1.596865803003311157e-01 -1.926458030939102173e-01 -6.800373643636703491e-02 -3.186183422803878784e-02 -1.115472987294197083e-01 1.943214535713195801e-01 2.890137135982513428e-01 2.107646465301513672e-01 9.876725822687149048e-02 -1.340488195419311523e-01 8.453825861215591431e-02 -2.943202480673789978e-02 1.266833096742630005e-01 6.037740968167781830e-03 1.106015145778656006e-01 -1.678885519504547119e-01 -8.470807224512100220e-03 -1.171811670064926147e-01 2.192230969667434692e-01 1.539342999458312988e-01 -9.664067625999450684e-02 3.161442652344703674e-02 2.201475352048873901e-01 -4.619315266609191895e-02
2.419319301843643188e-01 4.034963622689247131e-02 -5.155327543616294861e-02 2.945474088191986084e-01 -5.685351416468620300e-02 2.488843537867069244e-02 1.770014874637126923e-02 1.087306290864944458e-01 2.128068506717681885e-01 2.270732522010803223e-01 -2.855921089649200439e-01 2.374817430973052979e-01 -1.025459393858909607e-01 1.986862868070602417e-01 -1.838283538818359375e-01 2.929938435554504395e-01 -2.411161512136459351e-01 -6.894615292549133301e-02 4.516091197729110718e-02 -1.264177262783050537e-01 3.506579250097274780e-02 1.252247840166091919e-01 2.185346037149429321e-01 1.706428080797195435e-01 -1.765167713165283203e-01 -1.148604750633239746e-01 3.300668001174926758e-01 -1.993705034255981445e-01 -8.085028827190399170e-02 -2.298833727836608887e-01 1.127187721431255341e-02 5.239630490541458130e-02
1.507247984409332275e-01 3.931887745857238770e-01 -7.940895855426788330e-02 2.463340908288955688e-01 -9.620753116905689240e-03 -5.603279173374176025e-02 -4.914060980081558228e-02 -1.312113739550113678e-02 5.069683119654655457e-02 2.329212725162506104e-01 -9.917546808719635010e-02 3.006792962551116943e-01 1.708974246867001057e-03 1.019275635480880737e-01 2.782311439514160156e-01 1.464312970638275146e-01 -2.696889340877532959e-01 2.147277258336544037e-02 -2.937568724155426025e-01 -5.885455757379531860e-02 3.415057435631752014e-02 2.702693641185760498e-01 1.368006020784378052e-01 -2.138146758079528809e-02 -1.920104771852493286e-01 -1.353850066661834717e-01 7.581795006990432739e-02 1.269797235727310181e-01 -1.273632645606994629e-01 -3.749272320419549942e-03 -1.394333243370056152e-01 3.383579552173614502e-01
3.229047358036041260e-01 9.191447496414184570e-02 -4.014741256833076477e-02 1.803016662597656250e-01 -6.223350018262863159e-02 -8.633325248956680298e-02 2.282938957214355469e-01 1.114803459495306015e-02 3.353755176067352295e-02 1.600767672061920166e-01 7.799082249402999878e-02 5.348457023501396179e-02 1.621217876672744751e-01 1.247544512152671814e-01 3.952538967132568359e-01 7.007739692926406860e-02 -2.835074663162231445e-01 1.535002142190933228e-01 -2.351384162902832031e-01 -5.585509818047285080e-03 -7.121213525533676147e-02 2.067098319530487061e-01 3.978931903839111328e-01 1.367994993925094604e-01 -1.665167212486267090e-01 -2.799263894557952881e-01 1.761609921231865883e-03 -1.273251175880432129e-01 -3.470955789089202881e-02 -9.658192098140716553e-02 -4.810011759400367737e-02 1.779827177524566650e-01
1.420867592096328735e-01 -4.224760457873344421e-02 -1.904317736625671387e-01 2.185712754726409912e-01 -4.742072522640228271e-02 3.957537561655044556e-02 -8.706654421985149384e-03 -8.817388862371444702e-02 2.055203169584274292e-01 -5.108032375574111938e-02 -2.441871017217636108e-01 2.372236102819442749e-01 2.569234184920787811e-02 1.028557270765304565e-01 2.752828225493431091e-02 5.347409099340438843e-02 -3.788095712661743164e-01 -1.283017396926879883e-01 -1.433854401111602783e-01 -6.088807806372642517e-02 1.176657527685165405e-02 2.076248377561569214e-01 2.805225253105163574e-01 -6.032799556851387024e-02 -1.043735444545745850e-01 -3.999899625778198242e-01 3.826502859592437744e-01 -5.022772029042243958e-02 -1.514469236135482788e-01 -1.692807674407958984e-01 -5.306244269013404846e-02 -1.505827158689498901e-01
3.885856866836547852e-01 2.885502874851226807e-01 -7.389651983976364136e-02 1.193744391202926636e-01 -2.669782042503356934e-01 -1.005621403455734253e-01 -1.845782436430454254e-02 1.151012703776359558e-01 2.204312831163406372e-01 -7.884806022047996521e-03 -7.069770991802215576e-02 2.464302033185958862e-01 5.429800599813461304e-02 3.519705235958099365e-01 1.972733289003372192e-01 2.194977998733520508e-01 -7.508832216262817383e-02 7.240689545869827271e-02 -1.104402914643287659e-02 1.173688769340515137e-01 2.178863883018493652e-01 -1.822983920574188232e-01 2.279769629240036011e-01 1.924878507852554321e-01 -1.053805351257324219e-01 -1.003308072686195374e-01 8.833446353673934937e-02 -6.060666218400001526e-02 9.667216986417770386e-02 -1.906405389308929443e-01 -1.894315630197525024e-01 -1.183729618787765503e-01
4.179707765579223633e-01 4.161214455962181091e-02 -5.206795409321784973e-03 4.271901249885559082e-01 -2.881516516208648682e-01 -9.515348076820373535e-02 -1.377566605806350708e-01 -1.416362971067428589e-01 1.605735123157501221e-01 -5.292726680636405945e-02 2.772060222923755646e-02 2.392658293247222900e-01 1.426279842853546143e-01 -1.654559373855590820e-02 4.223676398396492004e-03 1.261399388313293457e-01 -2.304692119359970093e-01 2.481154501438140869e-01 1.527108531445264816e-02 3.309356048703193665e-02 7.519547361880540848e-03 -9.094012528657913208e-02 1.273410469293594360e-01 -2.066706679761409760e-02 -1.977536529302597046e-01 -1.013141348958015442e-01 3.680702447891235352e-01 -1.099085621535778046e-02 8.462178707122802734e-02 -2.042961269617080688e-01 -1.089232638478279114e-01 -8.640851825475692749e-03
1.183208376169204712e-01 2.737719714641571045e-01 -1.054779365658760071e-01 1.367439031600952148e-01 -2.009665966033935547e-01 -1.341715753078460693e-01 -1.362076401710510254e-01 -2.254072129726409912e-01 1.141871735453605652e-01 -6.199434027075767517e-02 -9.173825383186340332e-02 -4.399218130856752396e-03 7.556548714637756348e-02 -4.394051805138587952e-02 -3.106190450489521027e-02 2.978942990303039551e-01 -1.833032965660095215e-01 -4.803537577390670776e-02 1.306503117084503174e-01 -2.051399052143096924e-01 4.639882445335388184e-01 2.904047071933746338e-01 -2.478627488017082214e-02 7.046799361705780029e-02 -8.491647243499755859e-02 1.851778179407119751e-01 2.226056009531021118e-01 1.596797853708267212e-01 -9.665186703205108643e-02 -7.610489428043365479e-02 5.431284010410308838e-02 3.097008168697357178e-01
3.811992704868316650e-02 9.312842041254043579e-02 -1.021574065089225769e-01 -7.116081565618515015e-02 -1.238741129636764526e-01 6.412677466869354248e-02 2.122325599193572998e-01 -2.936354838311672211e-02 2.307763397693634033e-01 1.132077276706695557e-01 -2.535701990127563477e-01 6.655848026275634766e-02 -4.096831753849983215e-02 -6.221091002225875854e-02 2.451277971267700195e-01 2.102935016155242920e-01 -2.656492292881011963e-01 8.039913326501846313e-02 -3.313882052898406982e-01 1.073484569787979126e-01 3.932953774929046631e-01 2.890338562428951263e-02 2.292368561029434204e-01 -1.228113565593957901e-02 -1.918579787015914917e-01 1.272412836551666260e-01 2.690242826938629150e-01 -1.477442979812622070e-01 1.269811987876892090e-01 1.633917242288589478e-01 -1.507382243871688843e-01 2.121627479791641235e-01
2.010164260864257812e-01 1.110875681042671204e-01 -1.610739827156066895e-01 2.944997549057006836e-01 -1.778251528739929199e-01 -1.488369703292846680e-01 4.679742082953453064e-02 -5.988330766558647156e-02 6.332347542047500610e-02 1.191465482115745544e-01 2.299103885889053345e-02 1.435899287462234497e-01 2.834675274789333344e-02 -7.694566994905471802e-02 4.421467781066894531e-01 9.886157512664794922e-02 -2.830654382705688477e-01 9.808583557605743408e-02 -2.821617722511291504e-01 -1.307374686002731323e-01 7.949641346931457520e-02 2.798319160938262939e-01 2.983774542808532715e-01 1.564764678478240967e-01 -2.423829883337020874e-01 -1.971845775842666626e-01 -4.462456330657005310e-02 1.662744134664535522e-01 3.215749189257621765e-02 3.219316527247428894e-02 8.977198600769042969e-02 4.110322892665863037e-02
2.948390543460845947e-01 2.715119421482086182e-01 -2.342680692672729492e-01 3.656840920448303223e-01 -1.333423405885696411e-01 -2.670975588262081146e-02 2.187070697546005249e-01 -1.582504063844680786e-01 -8.759454824030399323e-03 1.922677620314061642e-04 2.645801007747650146e-01 -5.704152956604957581e-02 7.554772309958934784e-03 -8.720233291387557983e-02 3.815114200115203857e-01 -1.628826260566711426e-01 4.554123058915138245e-02 5.201968923211097717e-02 -5.951401963829994202e-02 2.128158062696456909e-01 6.164889782667160034e-02 1.417374014854431152e-01 6.066837906837463379e-02 8.909899741411209106e-02 -1.706555038690567017e-01 -1.089600026607513428e-01 3.929738104343414307e-01 -6.365014705806970596e-03 9.287637472152709961e-02 9.992425888776779175e-02 4.219239577651023865e-02 -3.635141626000404358e-02
-5.028801038861274719e-02 2.727498710155487061e-01 -1.026315763592720032e-01 2.252274453639984131e-01 -1.524974107742309570e-01 -1.943526715040206909e-01 3.521086573600769043e-01 -3.057416900992393494e-02 2.551732957363128662e-01 -2.215906232595443726e-01 -5.728268995881080627e-02 8.592210710048675537e-02 -6.537934392690658569e-02 -1.558084134012460709e-02 -6.925655156373977661e-02 1.030062735080718994e-01 2.611864358186721802e-02 -7.506211847066879272e-02 -1.259720325469970703e-01 2.931503057479858398e-01 4.879317879676818848e-01 -3.496529161930084229e-02 -4.712806642055511475e-02 -1.820561941713094711e-03 -1.280062496662139893e-01 1.012957841157913208e-01 2.480178773403167725e-01 7.152716070413589478e-02 1.012637466192245483e-01 6.221051141619682312e-02 1.235521025955677032e-02 -2.717922925949096680e-01
-1.027503162622451782e-01 2.933519780635833740e-01 6.753348559141159058e-02 2.016431093215942383e-01 6.218888983130455017e-02 -1.400145739316940308e-01 1.134141348302364349e-02 -2.097762823104858398e-01 2.599999904632568359e-01 2.313726395368576050e-01 -1.542998850345611572e-02 3.801024258136749268e-01 5.544329062104225159e-02 3.230770304799079895e-02 -1.681001633405685425e-01 2.098267525434494019e-01 7.900644093751907349e-02 -1.607854664325714111e-01 -5.923973396420478821e-02 -1.349300742149353027e-01 9.964605420827865601e-02 1.650121361017227173e-01 -1.276168674230575562e-01 1.850260198116302490e-01 -1.677212268114089966e-01 -2.669838964939117432e-01 3.234625458717346191e-01 8.115955442190170288e-02 -2.326640784740447998e-01 -9.205994755029678345e-02 1.440949738025665283e-01 -1.132386401295661926e-01
2.961217164993286133e-01 2.980869114398956299e-01 2.225351929664611816e-01 1.049065068364143372e-01 7.766301184892654419e-02 -2.682626843452453613e-01 8.985300362110137939e-02 -5.298729520291090012e-03 3.445196747779846191e-01 1.726237386465072632e-01 -1.536964327096939087e-01 3.653010819107294083e-03 -3.807502239942550659e-02 7.587434723973274231e-03 -1.284967921674251556e-02 -4.360938444733619690e-03 1.086654588580131531e-01 -5.437438935041427612e-02 1.279437355697154999e-02 -2.469240128993988037e-01 1.603899300098419189e-01 2.247788906097412109e-01 2.190725207328796387e-01 -1.723946928977966309e-01 -3.973062708973884583e-02 1.297265756875276566e-02 3.299586474895477295e-01 -5.471472442150115967e-02 1.286295056343078613e-01 -2.664856314659118652e-01 2.118912488222122192e-01 -1.645489633083343506e-01
3.473492711782455444e-02 3.220067024230957031e-01 -6.086893379688262939e-02 2.782183885574340820e-01 2.460120469331741333e-01 -4.371467605233192444e-02 5.514847114682197571e-02 -1.442573070526123047e-01 2.582188248634338379e-01 5.466900765895843506e-02 8.942638337612152100e-02 1.317124813795089722e-02 7.824906706809997559e-02 2.705900967121124268e-01 1.062553077936172485e-01 -6.432624906301498413e-02 -2.243676930665969849e-01 -1.070811748504638672e-01 6.227307021617889404e-02 -1.123717054724693298e-01 2.886572480201721191e-01 -1.341617852449417114e-02 2.325116544961929321e-01 6.040310487151145935e-02 -1.639447510242462158e-01 -1.634254902601242065e-01 2.329554259777069092e-01 -8.076275885105133057e-02 -3.755263239145278931e-02 3.057053387165069580e-01 2.965062856674194336e-01 -1.960092186927795410e-01
1.146277263760566711e-01 9.127790480852127075e-02 -4.127068817615509033e-01 1.843168437480926514e-01 9.103614836931228638e-02 1.040986850857734680e-01 2.823725342750549316e-02 -1.444656103849411011e-01 3.299859166145324707e-01 5.301487445831298828e-02 5.105141550302505493e-02 -1.287969350814819336e-01 2.840295732021331787e-01 -1.367053687572479248e-01 7.605720893479883671e-04 3.120229206979274750e-02 -1.754449456930160522e-01 -1.065930277109146118e-01 -2.360985428094863892e-01 4.331746995449066162e-01 9.280263632535934448e-02 1.747847646474838257e-01 8.571974933147430420e-02 2.572335004806518555e-01 -6.411024183034896851e-02 2.047127485275268555e-02 1.747113168239593506e-01 -1.549716759473085403e-02 -2.014089822769165039e-01 -1.293831318616867065e-01 -1.048312783241271973e-01 -2.031151391565799713e-02
3.024964332580566406e-01 4.273729622364044189e-01 -2.347271144390106201e-01 9.455345571041107178e-02 4.004389792680740356e-02 1.098687872290611267e-01 1.844357699155807495e-02 -8.839700371026992798e-02 3.073740601539611816e-01 1.462269425392150879e-01 3.379475325345993042e-02 -1.661128248088061810e-03 2.563751339912414551e-01 1.675774753093719482e-01 -1.639930605888366699e-01 1.903878897428512573e-01 -3.031792640686035156e-01 7.050311565399169922e-02 1.506607830524444580e-01 -5.712017416954040527e-02 1.620587855577468872e-01 -7.987854629755020142e-02 1.386123243719339371e-02 1.148461699485778809e-01 -1.802571564912796021e-01 -6.563154608011245728e-02 1.749026328325271606e-01 4.022902250289916992e-02 4.885422438383102417e-02 2.858291193842887878e-02 -3.528775274753570557e-01 2.033940702676773071e-02
2.966431081295013428e-01 2.551433145999908447e-01 -5.282220244407653809e-02 1.717064231634140015e-01 -3.340943017974495888e-03 -1.453934311866760254e-01 -1.328537613153457642e-01 -8.626566827297210693e-02 3.708596527576446533e-01 -1.008121296763420105e-01 8.301081508398056030e-02 2.777620963752269745e-02 2.048464417457580566e-01 1.151195019483566284e-01 -8.688041940331459045e-03 1.027772575616836548e-01 -1.849807798862457275e-01 1.840980052947998047e-01 -7.166818529367446899e-02 -1.565409153699874878e-01 4.474876523017883301e-01 -1.127412468194961548e-01 -1.224170252680778503e-02 7.092223316431045532e-02 -1.072084233164787292e-01 -2.179429680109024048e-01 3.313509821891784668e-01 6.654936820268630981e-02 1.668584495782852173e-01 -3.195918351411819458e-02 -6.989359855651855469e-02 1.559600979089736938e-01
-3.358063846826553345e-02 4.043316543102264404e-01 1.462844945490360260e-02 1.834911257028579712e-01 -3.057680279016494751e-02 -3.269362747669219971e-01 -2.200408130884170532e-01 -1.970962062478065491e-02 9.473226964473724365e-02 1.878756284713745117e-01 -7.561670243740081787e-02 1.052393764257431030e-01 1.523923426866531372e-01 1.484068632125854492e-01 -3.501178696751594543e-02 1.139794439077377319e-01 -1.303460448980331421e-01 -3.274838924407958984e-01 -2.209461927413940430e-01 -7.245248556137084961e-02 1.875611990690231323e-01 -1.635382622480392456e-01 -9.558256715536117554e-02 2.785756886005401611e-01 -4.682080075144767761e-02 -2.190565168857574463e-01 2.477500885725021362e-01 -4.198535531759262085e-02 -1.508514136075973511e-01 3.197871893644332886e-02 1.662842929363250732e-01 -1.806377023458480835e-01
-1.829789206385612488e-02 1.822449415922164917e-01 -2.586568892002105713e-01 -1.322798430919647217e-01 -2.139693200588226318e-01 -9.137807041406631470e-02 -5.387029610574245453e-03 -1.065202355384826660e-01 8.377419412136077881e-02 2.470276355743408203e-01 3.560362011194229126e-02 6.570735573768615723e-02 2.154643684625625610e-01 -8.280630409717559814e-02 1.999483257532119751e-01 -1.094189509749412537e-01 -3.051689565181732178e-01 -1.387782394886016846e-01 -8.375085145235061646e-02 -1.381067037582397461e-01 3.228521943092346191e-01 2.300457805395126343e-01 1.639356911182403564e-01 -8.841500617563724518e-03 -2.591491639614105225e-01 2.597897648811340332e-01 4.143607616424560547e-01 -8.373715914785861969e-03 4.553074017167091370e-02 -3.278377279639244080e-02 5.384398251771926880e-02 -5.137026309967041016e-02
2.260800153017044067e-01 6.047698669135570526e-03 -9.070473909378051758e-02 2.411986887454986572e-01 -3.214276134967803955e-01 -1.570951491594314575e-01 3.140751738101243973e-03 -4.334504157304763794e-02 3.485869169235229492e-01 -1.138971671462059021e-01 -2.433295175433158875e-02 2.589945197105407715e-01 1.175171211361885071e-01 -1.231334581971168518e-01 6.544288992881774902e-02 1.030104160308837891e-01 -1.142175272107124329e-01 1.674003303050994873e-01 1.645363308489322662e-02 1.296273916959762573e-01 9.436145424842834473e-02 -8.139179646968841553e-02 2.159362584352493286e-01 1.213293895125389099e-01 -2.201253622770309448e-01 -9.761152416467666626e-02 2.933751046657562256e-01 1.127698570489883423e-01 1.389293521642684937e-01 -4.014046788215637207e-01 -1.791848242282867432e-01 4.709776118397712708e-02
1.195256859064102173e-01 3.854200839996337891e-01 -3.360925987362861633e-02 4.146822690963745117e-01 -1.170312464237213135e-01 4.122741986066102982e-03 1.178366094827651978e-01 1.943385973572731018e-02 4.773027300834655762e-01 4.745506867766380310e-02 1.001677438616752625e-01 1.019520387053489685e-01 1.039776578545570374e-01 -9.443651884794235229e-03 1.477669179439544678e-01 1.695332527160644531e-01 9.595561772584915161e-02 1.748752444982528687e-01 1.004415825009346008e-01 -6.607261300086975098e-02 3.354055881500244141e-01 3.113621659576892853e-02 -6.408308632671833038e-03 3.836457058787345886e-02 -1.732073575258255005e-01 -1.226522997021675110e-01 -4.931326210498809814e-02 -2.806268036365509033e-01 -1.189926639199256897e-01 5.222237855195999146e-02 4.441238567233085632e-02 9.906612336635589600e-02
1.629003286361694336e-01 1.330842077732086182e-01 6.648305803537368774e-03 7.014867663383483887e-02 -9.028109163045883179e-02 1.497168652713298798e-02 1.091608777642250061e-01 -7.485919632017612457e-03 1.657959371805191040e-01 -9.122978080995380878e-04 1.682999730110168457e-01 -8.608128130435943604e-02 9.264001622796058655e-03 1.548793315887451172e-01 1.719300150871276855e-01 7.183508574962615967e-02 -1.159089505672454834e-01 -3.278700411319732666e-01 1.182584911584854126e-01 3.160251677036285400e-01 2.762162387371063232e-01 3.658231198787689209e-01 6.261917948722839355e-02 1.714134402573108673e-02 -4.963699728250503540e-03 -1.035249903798103333e-01 2.434307932853698730e-01 -1.496301889419555664e-01 -3.318660557270050049e-01 -2.321748584508895874e-01 -4.064067825675010681e-02 3.181401491165161133e-01
1.510454416275024414e-01 3.517619892954826355e-02 9.843753278255462646e-02 3.988332450389862061e-01 1.225464940071105957e-01 -2.147679626941680908e-01 -1.021653488278388977e-01 -2.412541061639785767e-01 7.615698873996734619e-02 1.101121976971626282e-01 -5.133798718452453613e-02 4.364166781306266785e-02 -2.507797814905643463e-02 3.053572475910186768e-01 1.427308768033981323e-01 2.104888707399368286e-01 -3.480749949812889099e-02 -7.809199392795562744e-02 3.296384960412979126e-02 -1.757416427135467529e-01 3.231788575649261475e-01 5.633531883358955383e-02 2.738709934055805206e-02 -4.731569439172744751e-02 -4.614424705505371094e-02 -1.319199353456497192e-01 4.324316978454589844e-01 -7.115218788385391235e-02 -2.549331188201904297e-01 3.353145718574523926e-02 2.587250769138336182e-01 4.309090971946716309e-02
4.473230838775634766e-01 2.744774520397186279e-01 -7.761157304048538208e-02 8.489796519279479980e-02 -5.336958542466163635e-02 5.294071510434150696e-02 2.149082161486148834e-02 -1.118054687976837158e-01 3.455476760864257812e-01 -1.173471100628376007e-02 -4.565927386283874512e-02 1.013140194118022919e-02 2.753430902957916260e-01 1.128937210887670517e-02 2.491639107465744019e-01 2.028088122606277466e-01 -1.536180377006530762e-01 -2.377632446587085724e-02 1.448278278112411499e-01 -1.177984550595283508e-01 1.843365281820297241e-01 -3.497847542166709900e-02 1.146323513239622116e-02 -7.880143821239471436e-02 -2.115377783775329590e-01 -2.673994302749633789e-01 4.427600279450416565e-02 -2.839196473360061646e-02 -1.371537744998931885e-01 -3.032930791378021240e-01 -2.351027727127075195e-01 7.866257429122924805e-02
1.733234710991382599e-02 2.345026135444641113e-01 -8.628512918949127197e-02 2.114070206880569458e-01 -2.712175846099853516e-01 -1.108566597104072571e-01 2.420020550489425659e-01 -1.409204453229904175e-01 1.556114852428436279e-01 8.870048075914382935e-02 2.473359741270542145e-02 -1.752216815948486328e-01 1.594235002994537354e-01 1.798070222139358521e-01 -2.012873068451881409e-02 1.023857668042182922e-01 -9.221154451370239258e-02 1.311717927455902100e-01 3.146592378616333008e-01 -1.571354269981384277e-01 2.500370442867279053e-01 -4.150253720581531525e-03 -1.835841126739978790e-02 -7.278436422348022461e-02 9.426147490739822388e-02 -8.729393780231475830e-02 3.930100500583648682e-01 1.071606576442718506e-01 -1.340099126100540161e-01 -9.462432563304901123e-02 4.112372398376464844e-01 1.453628670424222946e-02
2.292224019765853882e-01 2.128343433141708374e-01 1.386949867010116577e-01 2.732245326042175293e-01 9.419786185026168823e-02 -2.143265455961227417e-01 5.611306801438331604e-02 -2.238408476114273071e-01 2.400994747877120972e-01 -8.378776907920837402e-02 3.056202642619609833e-02 1.995506584644317627e-01 -4.853549227118492126e-02 1.347322762012481689e-01 -4.016952216625213623e-02 2.785874009132385254e-01 2.537156827747821808e-02 -6.569030135869979858e-02 -1.703513599932193756e-02 -9.105100482702255249e-02 3.723251223564147949e-01 2.661732397973537445e-02 1.020706295967102051e-01 -9.808950126171112061e-02 -1.388449314981698990e-02 -7.191350311040878296e-02 4.904476702213287354e-01 -8.677317202091217041e-02 -5.885463580489158630e-02 8.934585005044937134e-02 1.964640021324157715e-01 1.366059333086013794e-01
3.573895692825317383e-01 2.082464247941970825e-01 -2.049653977155685425e-01 1.578606069087982178e-01 4.099623858928680420e-02 -7.547695934772491455e-02 7.967761717736721039e-03 -2.769786305725574493e-02 2.558732628822326660e-01 2.739408016204833984e-01 -3.469634428620338440e-02 1.047607660293579102e-01 1.480606645345687866e-01 -1.679768413305282593e-01 4.706738889217376709e-02 9.545698761940002441e-02 -3.012146055698394775e-01 7.609712425619363785e-03 -3.103658556938171387e-01 -1.152589358389377594e-02 1.804120466113090515e-02 7.158125936985015869e-02 2.896380126476287842e-01 4.149486422538757324e-01 4.102983325719833374e-02 -2.546944916248321533e-01 3.840905055403709412e-02 1.826705224812030792e-02 4.526368156075477600e-02 -7.227747142314910889e-02 -1.214771866798400879e-01 2.114910446107387543e-02
1.122119948267936707e-01 2.824155092239379883e-01 -2.380671650171279907e-01 2.732899487018585205e-01 9.650874137878417969e-02 -1.366572231054306030e-01 1.000734418630599976e-01 -3.208573460578918457e-01 1.754212826490402222e-01 2.156244218349456787e-01 -5.120061710476875305e-02 1.666482836008071899e-01 3.141265362501144409e-02 3.121164739131927490e-01 -1.958706825971603394e-01 6.120902672410011292e-02 -3.390837460756301880e-02 -2.496176511049270630e-01 2.073782980442047119e-01 8.982459455728530884e-02 -1.955654472112655640e-01 -6.291012465953826904e-02 -1.431049592792987823e-02 1.511731445789337158e-01 -1.574184298515319824e-01 -9.791934490203857422e-02 1.867617070674896240e-01 1.392054557800292969e-01 -3.171409964561462402e-01 -1.080031171441078186e-01 -4.219869896769523621e-02 6.865077465772628784e-02
3.348515331745147705e-01 3.223667740821838379e-01 1.820616237819194794e-02 2.578282058238983154e-01 -7.484386861324310303e-02 -5.515329539775848389e-02 -1.110264472663402557e-02 -1.031603813171386719e-01 3.039246797561645508e-01 7.236322760581970215e-02 4.379330947995185852e-02 1.661586910486221313e-01 2.794019281864166260e-01 1.822874546051025391e-01 -7.655975967645645142e-02 7.917099446058273315e-02 -2.412408441305160522e-01 8.414979279041290283e-02 5.340128391981124878e-02 7.424635440111160278e-02 2.140871137380599976e-01 -6.923449784517288208e-02 -1.437090188264846802e-01 9.760471433401107788e-02 -1.332975775003433228e-01 -7.118625938892364502e-02 2.464661151170730591e-01 -5.965474992990493774e-02 1.695539802312850952e-01 2.302834764122962952e-02 -3.882245719432830811e-01 1.599883735179901123e-01
7.807536423206329346e-02 2.162224203348159790e-01 -1.236990317702293396e-01 1.859108209609985352e-01 -1.107903346419334412e-01 -2.913540899753570557e-01 3.014322519302368164e-01 -1.161227524280548096e-01 1.464072149246931076e-02 -1.125244796276092529e-01 -1.068957149982452393e-02 -1.137733384966850281e-01 5.791303515434265137e-01 6.862750742584466934e-03 1.727798394858837128e-02 2.938616462051868439e-02 9.020673483610153198e-02 -4.586632177233695984e-02 -2.083705663681030273e-01 1.420173496007919312e-01 1.445699185132980347e-01 8.516787551343441010e-03 9.542804211378097534e-02 -9.011045098304748535e-02 6.614916026592254639e-03 1.319361776113510132e-01 2.771012485027313232e-01 2.382688373327255249e-01 8.498282730579376221e-02 -2.182450443506240845e-01 1.112848706543445587e-02 -1.234173849225044250e-01
1.698372960090637207e-01 9.429257363080978394e-02 -4.948201123625040054e-03 2.942704558372497559e-01 -1.863759458065032959e-01 -3.724467456340789795e-01 1.933567374944686890e-01 1.396823525428771973e-01 2.696231603622436523e-01 1.993257105350494385e-01 -3.480932442471385002e-03 1.410888880491256714e-01 8.142929524183273315e-02 -4.287482425570487976e-02 2.329954653978347778e-01 6.860350072383880615e-02 -1.367776393890380859e-01 2.569817751646041870e-02 -2.328069210052490234e-01 -4.680789262056350708e-02 7.099853456020355225e-02 2.263318896293640137e-01 1.748865246772766113e-01 3.363768756389617920e-01 -2.861754894256591797e-01 -2.188598662614822388e-01 -5.392980575561523438e-02 -8.442791551351547241e-02 7.758217304944992065e-02 -8.548995852470397949e-02 2.374621480703353882e-02 1.264989823102951050e-01
1.276251226663589478e-01 3.052506148815155029e-01 2.304453775286674500e-02 3.863591849803924561e-01 1.289926767349243164e-01 -2.810235321521759033e-01 1.438648104667663574e-01 8.372105658054351807e-02 1.446785330772399902e-01 7.124609500169754028e-02 -2.955766022205352783e-01 1.683436334133148193e-02 -1.433196514844894409e-01 -6.622209399938583374e-02 3.604266420006752014e-02 8.624239265918731689e-02 -5.145704001188278198e-02 -3.614649921655654907e-02 1.713996566832065582e-02 -9.137719869613647461e-02 3.132890462875366211e-01 2.415633946657180786e-01 2.001393288373947144e-01 -1.834489852190017700e-01 1.930370777845382690e-01 -8.064231835305690765e-03 3.992701470851898193e-01 -6.441348046064376831e-02 5.115971714258193970e-02 -3.054153174161911011e-02 1.449825763702392578e-01 -4.261434823274612427e-02
1.261030882596969604e-01 -1.075054407119750977e-01 -2.559756338596343994e-01 1.118937209248542786e-01 -7.598285377025604248e-02 -1.930742263793945312e-01 -9.943637251853942871e-02 -9.919812530279159546e-02 1.537854969501495361e-01 -2.949690073728561401e-02 -1.463484615087509155e-01 1.771972626447677612e-01 2.506354451179504395e-01 1.180945429950952530e-02 1.326750665903091431e-01 1.662541478872299194e-01 -4.046400263905525208e-02 4.547812417149543762e-02 -3.279844224452972412e-01 -1.230560615658760071e-01 1.820858716964721680e-01 6.049133092164993286e-02 1.651561707258224487e-01 3.551084995269775391e-01 -2.751442492008209229e-01 4.510396718978881836e-02 2.058231085538864136e-01 3.121648728847503662e-01 -1.343839764595031738e-01 -3.038443028926849365e-01 -3.876639157533645630e-02 -1.153961662203073502e-02
7.044640183448791504e-02 1.304321587085723877e-01 -4.307340979576110840e-01 3.012919425964355469e-01 -9.347701072692871094e-02 4.426330700516700745e-02 9.871712327003479004e-02 -1.335626840591430664e-01 1.629839539527893066e-01 2.324270904064178467e-01 -9.606202132999897003e-03 3.861350566148757935e-02 2.993574142456054688e-01 -6.121967732906341553e-02 -1.042540185153484344e-02 -4.864106327295303345e-02 -2.819048464298248291e-01 -5.579533800482749939e-02 -1.775522828102111816e-01 3.448657095432281494e-01 -3.703493624925613403e-02 7.524653524160385132e-02 1.933611184358596802e-01 1.503487825393676758e-01 -7.381750643253326416e-02 1.077480092644691467e-01 2.564585506916046143e-01 4.359481483697891235e-02 -1.889122575521469116e-01 1.164256483316421509e-01 -2.170688807964324951e-01 6.533645838499069214e-02
2.958577275276184082e-01 4.181564748287200928e-01 -1.488760411739349365e-01 1.233210042119026184e-01 -1.160000637173652649e-01 -1.442591547966003418e-01 -1.300683021545410156e-01 -2.430343627929687500e-02 5.142940282821655273e-01 1.364202499389648438e-01 -1.582014858722686768e-01 -4.077693447470664978e-03 -9.391178190708160400e-02 1.441388130187988281e-01 2.549433410167694092e-01 2.378025799989700317e-01 -1.264896839857101440e-01 9.453372657299041748e-02 -1.860696822404861450e-01 2.316175550222396851e-01 -5.436772480607032776e-02 5.473851785063743591e-02 5.750339478254318237e-02 8.560771495103836060e-02 2.126750722527503967e-02 1.588643640279769897e-01 5.507451295852661133e-02 -8.702120929956436157e-02 -1.004060381092131138e-03 -3.240467607975006104e-02 -1.287670880556106567e-01 -7.383031398057937622e-02
2.892321050167083740e-01 2.723928391933441162e-01 1.066345423460006714e-01 2.096640318632125854e-01 -3.985616937279701233e-02 -4.050880298018455505e-02 1.742294281721115112e-01 3.193338960409164429e-02 4.272349178791046143e-01 1.687110215425491333e-01 -1.455442160367965698e-01 1.925908029079437256e-01 1.140614002943038940e-01 6.311728805303573608e-02 1.941121518611907959e-01 2.440294995903968811e-02 4.281276464462280273e-02 3.444699198007583618e-02 -1.837193965911865234e-01 7.044665515422821045e-02 -5.454744026064872742e-02 -1.656865179538726807e-01 4.333303123712539673e-02 -1.100420653820037842e-01 -4.717551767826080322e-01 -1.039715483784675598e-02 2.226903289556503296e-01 5.424876138567924500e-02 3.293016925454139709e-02 -1.172142326831817627e-01 -2.083117067813873291e-01 -9.007661044597625732e-02
1.652290523052215576e-01 7.828970998525619507e-02 2.767249010503292084e-02 2.780733704566955566e-01 -1.928766071796417236e-01 -2.385818511247634888e-01 2.251392155885696411e-01 1.099967584013938904e-01 -2.337600663304328918e-02 1.152560263872146606e-01 -1.263306140899658203e-01 4.074263870716094971e-01 1.899561733007431030e-01 -7.514579594135284424e-02 1.004759594798088074e-01 4.109244421124458313e-02 -4.127046167850494385e-01 1.659731417894363403e-01 -1.235497742891311646e-01 5.301247909665107727e-02 1.075307205319404602e-01 2.679956853389739990e-01 1.448073983192443848e-01 1.891221851110458374e-01 -2.933545112609863281e-01 -1.438574790954589844e-01 1.839154586195945740e-02 -6.202424317598342896e-02 -1.537789497524499893e-02 5.139142647385597229e-02 -6.550432741641998291e-02 8.997881412506103516e-02
1.938268542289733887e-01 1.232863366603851318e-01 -1.150109767913818359e-01 2.622917592525482178e-01 -2.166073471307754517e-01 -3.006192743778228760e-01 -1.071136444807052612e-01 5.530497990548610687e-03 2.215676754713058472e-01 -1.557820290327072144e-01 -2.308196574449539185e-01 3.366727828979492188e-01 1.327213793992996216e-01 -5.566379055380821228e-02 1.093287914991378784e-01 1.915679723024368286e-01 -2.329102531075477600e-02 2.687892690300941467e-02 -3.821459040045738220e-02 -6.692358758300542831e-03 1.280330717563629150e-01 1.171009689569473267e-01 9.388070553541183472e-02 1.470807194709777832e-01 -3.990413546562194824e-01 2.679731249809265137e-01 7.592303305864334106e-02 4.736993834376335144e-02 -8.787674456834793091e-02 -1.936084628105163574e-01 1.024178043007850647e-01 -2.213419228792190552e-01
2.609182596206665039e-01 -2.823886834084987640e-02 -9.314218163490295410e-02 1.439763307571411133e-01 -7.488293945789337158e-02 -2.098580598831176758e-01 1.086755692958831787e-01 -1.911384016275405884e-01 2.561188638210296631e-01 9.643572568893432617e-02 -1.631688326597213745e-01 1.613295525312423706e-01 -1.343569904565811157e-01 -2.308314666152000427e-02 -4.979595169425010681e-02 2.990280985832214355e-01 -3.561831414699554443e-01 -3.571267127990722656e-01 6.434937822632491589e-04 -2.955833077430725098e-02 1.385037004947662354e-01 3.510757163166999817e-02 -8.333132416009902954e-02 -1.034154593944549561e-01 -5.857363343238830566e-02 5.087162833660840988e-03 2.966867983341217041e-01 -1.810136288404464722e-01 2.619756385684013367e-02 -2.401145547628402710e-02 -3.313973248004913330e-01 -1.924313604831695557e-01
1.424825936555862427e-01 7.098461687564849854e-02 -2.933848202228546143e-01 2.668768633157014847e-03 -9.151113033294677734e-02 -1.682983934879302979e-01 -8.039666712284088135e-02 -3.181561529636383057e-01 1.209275647997856140e-01 3.168162703514099121e-01 -1.539513841271400452e-02 1.180751062929630280e-02 -8.988488465547561646e-03 2.787477895617485046e-02 2.468761801719665527e-01 2.623846568167209625e-02 -1.078985780477523804e-01 -1.474650949239730835e-01 -3.854332957416772842e-03 4.859846830368041992e-01 1.159694716334342957e-01 -8.251383900642395020e-02 3.806899487972259521e-01 2.773595042526721954e-02 -5.853306874632835388e-02 -6.080560758709907532e-02 2.477110177278518677e-01 -7.338264025747776031e-03 2.038709260523319244e-02 -2.157559096813201904e-01 1.521236449480056763e-02 1.226969733834266663e-01
2.301182299852371216e-01 3.429791331291198730e-01 -1.895825192332267761e-02 7.919753901660442352e-03 -3.033562302589416504e-01 -9.664494544267654419e-02 -1.329510509967803955e-01 -9.875584393739700317e-02 3.759551048278808594e-01 7.092546671628952026e-02 -2.614564634859561920e-02 1.930571720004081726e-02 -1.849787533283233643e-01 8.294871449470520020e-02 -4.854796826839447021e-02 3.473314940929412842e-01 -1.391101479530334473e-01 -1.536532044410705566e-01 -2.402327656745910645e-01 1.876003593206405640e-01 1.048112809658050537e-01 1.468128263950347900e-01 2.846340835094451904e-01 -4.183917865157127380e-02 -1.019615903496742249e-01 -1.187873780727386475e-01 5.148088559508323669e-02 9.407278150320053101e-02 9.484107792377471924e-02 -2.616393268108367920e-01 -1.521581411361694336e-01 2.983941137790679932e-02
-5.351166054606437683e-02 2.368098944425582886e-01 2.369686961174011230e-01 2.447013705968856812e-01 1.546855568885803223e-01 -2.714916169643402100e-01 -6.057175993919372559e-02 -1.998053193092346191e-01 1.520109176635742188e-01 2.750176787376403809e-01 -2.621707916259765625e-01 1.378229409456253052e-01 6.445686519145965576e-02 1.253129839897155762e-01 2.018878236413002014e-02 2.622347772121429443e-01 -2.108130007982254028e-01 -2.908486425876617432e-01 3.722034860402345657e-03 -1.338487565517425537e-01 3.065316975116729736e-01 -2.749323472380638123e-02 -9.629983454942703247e-03 -1.173629611730575562e-01 -1.327820867300033569e-01 -1.102815717458724976e-01 3.280974924564361572e-01 5.686203762888908386e-02 -6.105424836277961731e-02 4.984619095921516418e-02 6.972769647836685181e-02 3.157997503876686096e-02
2.293238043785095215e-01 1.290333420038223267e-01 1.798513829708099365e-01 1.979227215051651001e-01 3.174560517072677612e-02 5.786267295479774475e-02 1.715760380029678345e-01 -1.506350189447402954e-01 3.569355234503746033e-02 -9.598530828952789307e-02 -2.481805384159088135e-01 4.885886237025260925e-02 1.702294684946537018e-02 2.301204353570938110e-01 -7.458582986146211624e-03 1.060065627098083496e-01 -2.684731185436248779e-01 -1.767302751541137695e-01 -1.182205453515052795e-01 4.525399208068847656e-01 2.913724184036254883e-01 -2.427003718912601471e-02 -1.166237890720367432e-01 -8.921821415424346924e-02 -1.775364875793457031e-01 1.106826364994049072e-01 3.632527589797973633e-01 -1.159598380327224731e-01 1.492598354816436768e-01 5.619190260767936707e-02 -1.383676826953887939e-01 -2.951707132160663605e-02
-6.444946676492691040e-02 2.405784279108047485e-01 -1.920314431190490723e-01 2.244964390993118286e-01 -1.520628631114959717e-01 -9.919239580631256104e-02 4.756446555256843567e-02 -2.543573081493377686e-01 1.295386552810668945e-01 4.868560284376144409e-02 -1.739797368645668030e-02 -1.572995074093341827e-02 4.324463903903961182e-01 6.956019997596740723e-02 1.996874660253524780e-01 1.247032880783081055e-01 -4.244409874081611633e-02 -4.541709646582603455e-02 -2.645087838172912598e-01 1.445967257022857666e-01 3.748346865177154541e-01 4.892532899975776672e-02 2.220488041639328003e-01 -1.388950943946838379e-01 -1.856061862781643867e-03 1.315933465957641602e-01 8.406726270914077759e-02 3.231261372566223145e-01 5.625598132610321045e-02 -1.029444020241498947e-02 -2.768381033092737198e-03 -2.132837623357772827e-01
1.927558779716491699e-01 9.370203316211700439e-02 -9.188754111528396606e-02 2.197128236293792725e-01 -2.604398429393768311e-01 -5.957138165831565857e-02 -4.746384173631668091e-02 -4.858624562621116638e-02 7.329688966274261475e-02 2.375623770058155060e-02 -1.424869000911712646e-01 -1.131870970129966736e-01 1.558702439069747925e-01 7.484459877014160156e-02 1.491777151823043823e-01 1.224537864327430725e-01 -1.672399938106536865e-01 -4.734112694859504700e-02 1.094543412327766418e-01 -1.539470702409744263e-01 4.799040555953979492e-01 1.356871128082275391e-01 -2.081953436136245728e-01 1.475003808736801147e-01 -3.152345716953277588e-01 1.423977166414260864e-01 2.003811001777648926e-01 1.756302863359451294e-01 -2.628199458122253418e-01 -2.542261034250259399e-02 1.314885765314102173e-01 2.403977513313293457e-01
3.887924551963806152e-01 1.667531877756118774e-01 -1.009424682706594467e-03 1.208497732877731323e-01 -1.238520592451095581e-01 -1.083007603883743286e-01 -1.843030005693435669e-02 -3.442207723855972290e-02 1.951861083507537842e-01 -2.970518916845321655e-02 -6.522982567548751831e-02 3.073994815349578857e-01 2.642412185668945312e-01 2.267802879214286804e-02 -2.770916745066642761e-02 7.723123580217361450e-02 -3.616625368595123291e-01 -1.048165559768676758e-02 2.141675651073455811e-01 -2.951724827289581299e-01 2.200944721698760986e-01 2.250714972615242004e-02 2.867653593420982361e-02 3.417277336120605469e-01 -2.655209302902221680e-01 8.733924478292465210e-02 1.355354189872741699e-01 1.236270666122436523e-01 3.664247633423656225e-04 3.508496657013893127e-02 1.298505812883377075e-01 5.203669890761375427e-02
1.645334511995315552e-01 2.268615812063217163e-01 1.675207763910293579e-01 3.897909224033355713e-01 -1.890354752540588379e-01 -9.053642302751541138e-02 -2.705500693991780281e-03 -1.800400167703628540e-01 5.417735576629638672e-01 -4.342262819409370422e-02 -1.560471765697002411e-02 1.728694587945938110e-01 2.964354353025555611e-04 1.175672840327024460e-02 1.142628788948059082e-01 1.512997448444366455e-01 5.416189134120941162e-02 1.077891141176223755e-01 -4.556757956743240356e-02 -1.100285574793815613e-01 5.400940403342247009e-02 2.300302386283874512e-01 1.788975894451141357e-01 -1.192258000373840332e-01 -4.322132840752601624e-02 1.984433084726333618e-02 1.702888160943984985e-01 -1.952070444822311401e-01 -2.280007153749465942e-01 -2.014378458261489868e-01 8.077638223767280579e-03 1.035111024975776672e-01
8.276767283678054810e-02 3.052738308906555176e-01 -2.425114959478378296e-01 2.230374664068222046e-01 -2.075217664241790771e-02 2.698295377194881439e-02 3.008284866809844971e-01 -2.366400510072708130e-01 3.364445269107818604e-01 -1.910916119813919067e-01 5.923084914684295654e-02 2.505211718380451202e-02 -4.174924269318580627e-02 1.014239937067031860e-01 2.703990042209625244e-02 2.073177881538867950e-02 -3.407833352684974670e-02 -1.259023696184158325e-01 -8.040335029363632202e-02 2.002643235027790070e-02 3.415109217166900635e-01 7.287430018186569214e-02 -2.141951173543930054e-01 1.993715614080429077e-01 -6.862378865480422974e-02 -2.734729349613189697e-01 1.886263489723205566e-01 1.142891645431518555e-01 5.178633332252502441e-02 -5.282813683152198792e-02 3.126530051231384277e-01 1.178845092654228210e-01
1.731541156768798828e-01 1.834891140460968018e-01 1.433140039443969727e-01 2.882708013057708740e-01 1.885097771883010864e-01 -8.565956354141235352e-02 2.256951183080673218e-01 -3.568183779716491699e-01 1.476224511861801147e-01 -3.620739653706550598e-02 5.075666680932044983e-02 1.768964976072311401e-01 2.815851755440235138e-02 5.175874754786491394e-02 -7.922603935003280640e-02 2.769042253494262695e-01 3.595465049147605896e-02 -1.423003226518630981e-01 -1.476961821317672729e-01 -1.143609136343002319e-01 1.886791288852691650e-01 5.226928275078535080e-03 -6.924811750650405884e-03 3.440539911389350891e-02 1.932477951049804688e-02 7.446352392435073853e-02 4.464693665504455566e-01 1.131249889731407166e-01 -3.337861299514770508e-01 1.264835149049758911e-01 1.703672558069229126e-01 2.006308548152446747e-02
2.428855150938034058e-01 5.017893314361572266e-01 -1.787210404872894287e-01 1.199707463383674622e-01 -1.105444505810737610e-01 -7.053547352552413940e-02 1.569187641143798828e-01 -1.068946868181228638e-01 1.935903877019882202e-01 -5.376990884542465210e-02 -7.490855455398559570e-02 5.587107315659523010e-02 9.242083132266998291e-02 2.010925300419330597e-02 1.149426102638244629e-01 2.765552103519439697e-01 -5.728908348828554153e-03 1.839581131935119629e-01 6.832589954137802124e-02 -2.513820528984069824e-01 4.210795462131500244e-01 2.489933520555496216e-01 -1.704570278525352478e-02 3.474801406264305115e-02 6.185032427310943604e-02 -2.834500372409820557e-01 -1.932780630886554718e-02 1.827389560639858246e-02 2.064416371285915375e-02 6.735657900571823120e-02 -5.818047747015953064e-02 -7.829067856073379517e-02
6.719428300857543945e-02 3.653113543987274170e-01 -1.049368008971214294e-01 4.030718207359313965e-01 -1.570507735013961792e-01 -2.180422190576791763e-03 1.751151531934738159e-01 -1.197031214833259583e-01 -2.863633632659912109e-01 1.486449092626571655e-01 1.605569422245025635e-01 -8.029720187187194824e-02 1.256093829870223999e-01 -5.886312946677207947e-02 3.959840238094329834e-01 2.508943341672420502e-02 -1.532383859157562256e-01 8.672717958688735962e-02 -4.513141512870788574e-02 -2.787295961752533913e-03 1.024802029132843018e-01 9.646815061569213867e-02 5.559124425053596497e-02 2.455598115921020508e-01 -3.242813050746917725e-01 -2.919829264283180237e-02 1.623464971780776978e-01 -1.256007701158523560e-01 -1.131459027528762817e-01 -5.647557601332664490e-02 1.555427014827728271e-01 -3.625915944576263428e-02
4.074971377849578857e-01 -9.067605435848236084e-02 -6.318540871143341064e-02 3.719064593315124512e-01 -1.968325227499008179e-01 -5.573707818984985352e-02 8.487982302904129028e-02 3.140390664339065552e-02 1.474881768226623535e-01 -9.200447797775268555e-02 6.734660267829895020e-02 4.486992210149765015e-02 2.737316489219665527e-01 2.337278723716735840e-01 -1.391487196087837219e-02 6.783895939588546753e-02 -3.769652843475341797e-01 1.074412465095520020e-01 -2.972554862499237061e-01 -3.371036425232887268e-02 5.178426206111907959e-02 7.019792497158050537e-02 6.015505641698837280e-04 3.014715313911437988e-01 -1.280230581760406494e-01 -3.062633872032165527e-01 1.271972712129354477e-02 4.950171709060668945e-02 -2.912528626620769501e-02 -2.151822485029697418e-02 -4.152813926339149475e-02 6.915942579507827759e-02
1.302116662263870239e-01 3.784924745559692383e-01 -1.019415706396102905e-01 3.710427880287170410e-02 -2.778423726558685303e-01 -1.455079466104507446e-01 -2.261572331190109253e-01 -5.179469659924507141e-02 2.967585325241088867e-01 1.785215437412261963e-01 -1.285845637321472168e-01 -2.221153974533081055e-01 2.931604720652103424e-02 9.174408018589019775e-02 -6.858400255441665649e-02 3.272788822650909424e-01 2.994231507182121277e-02 1.246169582009315491e-01 -3.794621229171752930e-01 3.588343679439276457e-04 3.994639962911605835e-02 1.281857043504714966e-01 2.812647819519042969e-01 2.173497341573238373e-02 -1.149388924241065979e-01 -4.140452295541763306e-02 8.336471021175384521e-02 -3.899968415498733521e-02 -1.383549273014068604e-01 -2.432281821966171265e-01 -8.568987250328063965e-02 -4.309061542153358459e-02
-1.656119711697101593e-02 2.871469855308532715e-01 -4.989885166287422180e-02 1.972070187330245972e-01 -1.322327107191085815e-01 2.504470050334930420e-01 -4.577798023819923401e-02 -1.614269167184829712e-01 3.318575322628021240e-01 -3.290478512644767761e-02 -2.528613619506359100e-02 -1.939716637134552002e-01 1.629049032926559448e-01 -1.284913271665573120e-01 1.242321059107780457e-01 1.577275060117244720e-02 -1.043476685881614685e-01 -7.152841985225677490e-02 1.141746416687965393e-01 -2.811135910451412201e-02 3.876904547214508057e-01 -1.314465403556823730e-01 1.292337179183959961e-01 1.850198358297348022e-01 -9.182082116603851318e-02 -3.001131415367126465e-01 3.746712803840637207e-01 6.973735243082046509e-02 -1.190653070807456970e-01 1.011721696704626083e-02 1.538159996271133423e-01 -1.711604893207550049e-01
-3.314808011054992676e-02 3.423860073089599609e-01 -3.831283655017614365e-03 2.828653454780578613e-01 -2.112310677766799927e-01 -1.434232741594314575e-01 2.277968376874923706e-01 1.252828538417816162e-02 2.456603348255157471e-01 -1.210973784327507019e-01 9.655010700225830078e-02 7.955444604158401489e-02 1.532211303710937500e-01 4.528240114450454712e-02 3.375655412673950195e-01 -1.728192344307899475e-02 -2.954891324043273926e-02 8.115651458501815796e-02 -5.296764429658651352e-03 3.941414654254913330e-01 2.214888334274291992e-01 1.824666559696197510e-01 1.944160908460617065e-01 -1.260567307472229004e-01 -1.564087867736816406e-01 -4.173549264669418335e-02 1.978214085102081299e-01 2.237477153539657593e-01 1.484341770410537720e-01 -8.110915124416351318e-02 8.618703112006187439e-03 -1.049081757664680481e-01
1.943363696336746216e-01 1.934297382831573486e-01 -5.248914286494255066e-02 4.230583086609840393e-03 -2.239768505096435547e-01 -1.300217360258102417e-01 -9.436726570129394531e-02 1.420872062444686890e-01 9.768652170896530151e-02 -9.748445451259613037e-02 -7.931891828775405884e-02 1.036606803536415100e-01 9.908372163772583008e-02 -2.712651342153549194e-02 1.368096172809600830e-01 7.469545304775238037e-02 2.558645559474825859e-03 -2.655396163463592529e-01 -1.814793050289154053e-02 -1.094280034303665161e-01 2.648962475359439850e-02 -8.530083298683166504e-02 3.764750659465789795e-01 3.181342184543609619e-01 -2.843843400478363037e-01 -1.337345689535140991e-01 2.462796419858932495e-01 3.332776725292205811e-01 -2.609376609325408936e-01 -2.619418501853942871e-01 1.582905277609825134e-02 1.173259094357490540e-01
3.611622750759124756e-02 1.579035222530364990e-01 -4.169008880853652954e-02 3.700053691864013672e-01 -9.761545807123184204e-02 2.048304304480552673e-02 1.139514446258544922e-01 -3.651122748851776123e-02 3.766662180423736572e-01 -1.616674959659576416e-01 1.134909465909004211e-01 3.625961393117904663e-02 -1.085124611854553223e-01 -5.162829905748367310e-02 1.504106074571609497e-01 1.371580660343170166e-01 -1.549781411886215210e-01 -1.561775617301464081e-02 1.608894318342208862e-01 2.539527229964733124e-02 2.501353435218334198e-02 1.363121718168258667e-02 -8.082993328571319580e-02 2.965158522129058838e-01 -1.355366855859756470e-01 -2.917392849922180176e-01 4.430601298809051514e-01 -1.293293833732604980e-01 -5.904857069253921509e-02 1.853044331073760986e-02 2.356772124767303467e-01 -2.254452258348464966e-01
-6.952974479645490646e-03 4.064898490905761719e-01 9.599746018648147583e-02 3.405836224555969238e-02 -2.394020743668079376e-02 -2.615940272808074951e-01 -2.684642188251018524e-02 -1.166305467486381531e-01 1.505133509635925293e-01 3.003004491329193115e-01 8.960964530706405640e-02 7.655526697635650635e-02 1.441851407289505005e-01 1.320305168628692627e-01 -9.993398189544677734e-02 1.707743555307388306e-01 -1.700395941734313965e-01 -2.233900278806686401e-01 -1.530530005693435669e-01 -1.010845750570297241e-01 2.106024771928787231e-01 1.271484941244125366e-01 -1.248358339071273804e-01 -4.438210651278495789e-02 -8.888936787843704224e-02 -5.277504026889801025e-02 3.880141675472259521e-01 -8.989162743091583252e-02 -1.122001260519027710e-01 3.512537479400634766e-01 1.072475165128707886e-01 -1.720207780599594116e-01
3.714422881603240967e-01 1.511455774307250977e-01 1.680535823106765747e-01 3.735439479351043701e-02 -1.693395972251892090e-01 2.540150284767150879e-02 1.359620243310928345e-01 -1.895496845245361328e-01 4.236576259136199951e-01 1.006102040410041809e-01 1.718628704547882080e-01 8.671440929174423218e-02 2.236525267362594604e-01 3.510665521025657654e-02 2.003093063831329346e-01 -2.299128286540508270e-02 -1.655313968658447266e-01 -1.593107432126998901e-01 -1.922112554311752319e-01 -1.453808993101119995e-01 4.160997457802295685e-03 8.179610967636108398e-02 2.375935614109039307e-01 2.960219234228134155e-02 -3.507266342639923096e-01 7.069401443004608154e-02 1.860029697418212891e-01 -1.466002464294433594e-01 1.938112080097198486e-01 -3.107691556215286255e-02 -1.472864486277103424e-02 -9.749632328748703003e-02
1.458585560321807861e-01 -6.535691767930984497e-02 -2.718930542469024658e-01 7.161430548876523972e-03 1.552678048610687256e-01 -1.983713060617446899e-01 2.061368376016616821e-01 1.260615587234497070e-01 1.638960987329483032e-01 2.906011231243610382e-02 -2.002532184123992920e-01 -2.223756909370422363e-02 1.826204061508178711e-01 -8.442699909210205078e-02 -7.950797677040100098e-02 3.799659013748168945e-01 -3.568500280380249023e-01 -7.554295659065246582e-02 -4.307845979928970337e-02 3.936424255371093750e-01 1.959992796182632446e-01 -3.162757307291030884e-02 1.153921857476234436e-01 2.709476351737976074e-01 -6.230477988719940186e-02 5.912887305021286011e-02 9.401592612266540527e-02 -1.841368079185485840e-01 -1.740631312131881714e-01 -8.483187295496463776e-03 -9.905885905027389526e-02 -1.133523732423782349e-01
4.209858775138854980e-01 1.775139272212982178e-01 -9.365832805633544922e-02 -7.357142865657806396e-02 -2.532042860984802246e-01 -1.337887793779373169e-01 1.664344966411590576e-01 2.175408005714416504e-01 2.540070414543151855e-01 8.073386549949645996e-02 -1.987024210393428802e-02 -5.008419603109359741e-02 1.855733804404735565e-02 1.540638804435729980e-01 1.405076235532760620e-01 8.591813035309314728e-03 1.643217951059341431e-01 -2.396408319473266602e-01 3.377632424235343933e-02 -3.188407048583030701e-02 4.224146306514739990e-01 7.747584581375122070e-02 -1.465838253498077393e-01 2.606512010097503662e-01 -2.242034524679183960e-01 1.229298561811447144e-01 2.477656006813049316e-01 5.857236683368682861e-02 3.547791391611099243e-02 -2.985017560422420502e-02 -6.415347754955291748e-02 7.272979617118835449e-02
2.542013227939605713e-01 1.571999937295913696e-01 -1.062137037515640259e-01 3.592655360698699951e-01 -1.516781002283096313e-01 1.752149686217308044e-02 4.086364060640335083e-03 1.319028884172439575e-01 4.090154469013214111e-01 -2.293319068849086761e-02 -1.132055670022964478e-01 2.544071674346923828e-01 4.254230558872222900e-01 1.450179964303970337e-01 -3.365754708647727966e-02 7.967130094766616821e-02 -1.674214750528335571e-01 3.911836445331573486e-02 1.429178714752197266e-01 -1.059119850397109985e-01 1.169019341468811035e-01 7.596438378095626831e-02 -1.460150182247161865e-01 2.230449020862579346e-01 -2.459174841642379761e-01 9.003648534417152405e-03 1.651785969734191895e-01 4.412733763456344604e-02 5.386000871658325195e-02 1.099174991250038147e-01 1.940636546351015568e-03 1.350984275341033936e-01
-4.274745006114244461e-03 2.836193442344665527e-01 3.508552536368370056e-02 1.525531262159347534e-01 -2.954739928245544434e-01 -1.995903551578521729e-01 1.355981826782226562e-01 -9.539298713207244873e-02 -1.815981231629848480e-02 6.570080667734146118e-02 1.156997587531805038e-02 -2.736425101757049561e-01 3.240249454975128174e-01 1.753635108470916748e-01 1.914333701133728027e-01 1.203937232494354248e-01 -3.577671945095062256e-02 1.686345040798187256e-01 -1.457934975624084473e-01 1.606693118810653687e-01 3.354538381099700928e-01 9.088853374123573303e-03 2.923843264579772949e-01 -2.157057672739028931e-01 -1.146431937813758850e-01 1.278111636638641357e-01 2.941134870052337646e-01 1.406970918178558350e-01 4.091699421405792236e-02 -9.634003043174743652e-02 4.701168742030858994e-03 -7.544339448213577271e-02
8.111244440078735352e-02 1.003700122237205505e-02 5.715690553188323975e-02 2.625727951526641846e-01 -7.190794497728347778e-02 -1.896168291568756104e-01 7.075770758092403412e-03 1.138859465718269348e-01 1.499558240175247192e-02 -1.983402967453002930e-01 -1.131175551563501358e-02 -1.184409367851912975e-03 1.315697133541107178e-01 2.947321161627769470e-02 -6.661003082990646362e-02 5.965084210038185120e-02 -3.081046231091022491e-02 -2.223649173974990845e-01 -6.066706404089927673e-02 -1.932959109544754028e-01 2.033737599849700928e-01 2.714398503303527832e-01 2.353283911943435669e-01 -5.822050943970680237e-02 -4.494086205959320068e-01 -2.419456243515014648e-01 3.430696725845336914e-01 5.661362782120704651e-02 6.990341097116470337e-02 2.999171316623687744e-01 1.047209203243255615e-01 2.205362468957901001e-01
2.543679177761077881e-01 1.754972040653228760e-01 -8.083279430866241455e-02 7.343605905771255493e-02 1.067207530140876770e-01 -3.025579750537872314e-01 -9.133339859545230865e-03 -5.022248029708862305e-01 2.722400426864624023e-01 2.899948507547378540e-02 -8.781774342060089111e-02 -1.237255632877349854e-01 1.286059468984603882e-01 -8.563572168350219727e-02 1.697573363780975342e-01 2.008175104856491089e-01 -1.247880235314369202e-01 -5.968973413109779358e-02 2.131590992212295532e-01 -2.927012369036674500e-02 -8.496194146573543549e-03 1.311272084712982178e-01 -5.837778374552726746e-02 2.101335301995277405e-02 -4.142864346504211426e-01 -2.347503751516342163e-01 5.175476521253585815e-02 -1.379013657569885254e-01 3.815097734332084656e-02 -6.913962960243225098e-02 -7.114029675722122192e-02 -7.466438226401805878e-03
2.386828362941741943e-01 1.758602857589721680e-01 -2.246145606040954590e-01 -9.804493747651576996e-03 -1.911426782608032227e-01 1.766873300075531006e-01 -3.219446912407875061e-02 -8.736935257911682129e-02 9.562761522829532623e-03 -1.370609700679779053e-01 -9.251319617033004761e-02 1.165566518902778625e-01 7.350232452154159546e-02 -2.155840396881103516e-01 -7.057743519544601440e-02 1.098496690392494202e-01 -2.397438883781433105e-01 -2.953623831272125244e-01 -9.594203531742095947e-02 -4.100371897220611572e-02 1.133986264467239380e-01 2.565352022647857666e-01 5.047072172164916992e-01 2.031172215938568115e-01 -4.775722697377204895e-02 -2.244873158633708954e-02 2.326412349939346313e-01 -9.061443060636520386e-02 8.903781324625015259e-02 3.145308420062065125e-02 2.480695247650146484e-01 -9.670909494161605835e-02
-1.540246307849884033e-01 3.182906210422515869e-01 -8.271727710962295532e-02 2.665033042430877686e-01 -1.441781818866729736e-01 -4.769900813698768616e-02 2.350523620843887329e-01 -5.122300982475280762e-02 1.578833609819412231e-01 -7.081285864114761353e-02 -9.404464066028594971e-02 -7.582985609769821167e-02 1.077923700213432312e-01 1.188623309135437012e-01 2.141089588403701782e-01 1.780358254909515381e-01 -8.079903572797775269e-02 -1.509372442960739136e-01 -1.102043464779853821e-01 3.560660481452941895e-01 3.779847621917724609e-01 7.826574891805648804e-02 5.113142076879739761e-03 -2.165243923664093018e-01 -2.758079767227172852e-01 -1.277433242648839951e-02 1.035709157586097717e-01 6.089397892355918884e-02 1.367542296648025513e-01 7.254894077777862549e-02 2.484656125307083130e-01 -1.668188124895095825e-01
4.183634817600250244e-01 2.659925520420074463e-01 -3.452858328819274902e-02 -9.011021256446838379e-02 -2.355847805738449097e-01 9.858774021267890930e-03 -1.618397608399391174e-02 -5.311712622642517090e-02 2.609420716762542725e-01 -1.276555936783552170e-02 -6.767422705888748169e-02 1.918693259358406067e-02 3.554094955325126648e-02 6.876037269830703735e-02 -2.742629870772361755e-02 4.658598303794860840e-01 -3.726119995117187500e-01 1.839886307716369629e-01 9.733915328979492188e-03 1.042851060628890991e-01 5.043628811836242676e-02 2.003628946840763092e-02 2.806035280227661133e-01 -2.491191029548645020e-01 -8.088185638189315796e-02 5.195130035281181335e-02 1.536541730165481567e-01 -7.734405249357223511e-02 -6.846752762794494629e-02 4.117200616747140884e-03 1.491271331906318665e-02 1.345049142837524414e-01
1.751570254564285278e-01 2.377242594957351685e-01 5.439017340540885925e-02 4.445523023605346680e-02 -2.107279375195503235e-02 -2.996687889099121094e-01 7.773195207118988037e-02 -3.400099277496337891e-01 3.202349841594696045e-01 1.009031608700752258e-01 -3.198628127574920654e-01 -1.267376542091369629e-01 -5.422220565378665924e-03 -1.077241003513336182e-01 2.595010697841644287e-01 6.110525876283645630e-02 -4.901121184229850769e-02 -4.833952710032463074e-02 1.786998659372329712e-01 6.083236262202262878e-02 1.962098293006420135e-02 -1.041097342967987061e-01 -6.399767845869064331e-02 1.902700364589691162e-01 -3.920894563198089600e-01 -2.640490233898162842e-01 2.949262224137783051e-02 -1.164698302745819092e-01 -1.144888773560523987e-01 -1.566306650638580322e-01 -1.168338954448699951e-01 3.295100852847099304e-02
8.991263806819915771e-02 1.765007525682449341e-01 -3.994045034050941467e-02 4.302933514118194580e-01 -1.793741285800933838e-01 4.314782842993736267e-02 -1.482102423906326294e-01 -2.365615069866180420e-01 4.507948756217956543e-01 -8.190579712390899658e-02 -1.636346578598022461e-01 1.389175057411193848e-01 1.056040152907371521e-01 -8.007173240184783936e-02 3.390229493379592896e-02 2.352171242237091064e-01 -8.971352130174636841e-02 -9.085749089717864990e-02 -2.178003191947937012e-01 -1.154719740152359009e-01 1.067718267440795898e-01 2.004065960645675659e-01 2.982055544853210449e-01 2.985468506813049316e-02 -8.162522315979003906e-02 1.233449727296829224e-01 1.082165539264678955e-01 -2.367532551288604736e-01 1.634160801768302917e-02 -7.071530073881149292e-02 3.862058278173208237e-03 1.365087479352951050e-01
2.876805663108825684e-01 1.277724951505661011e-01 3.340416122227907181e-03 4.395490586757659912e-01 -9.656083583831787109e-02 -5.269496515393257141e-02 2.591786682605743408e-01 -1.054859533905982971e-01 3.620115220546722412e-01 1.620334982872009277e-01 -1.079180538654327393e-01 1.837720423936843872e-01 2.229797188192605972e-03 -7.223614305257797241e-02 2.536991238594055176e-01 -1.974018067121505737e-01 -1.320470124483108521e-01 -3.021294772624969482e-01 -1.316011101007461548e-01 3.120487183332443237e-02 2.156185731291770935e-02 -5.201436206698417664e-02 1.040090620517730713e-01 -3.928713500499725342e-02 -2.615315467119216919e-02 8.654682338237762451e-02 8.499041199684143066e-02 -2.631823420524597168e-01 7.587884366512298584e-02 -1.894516646862030029e-01 -1.879743486642837524e-01 -4.276675730943679810e-02
-2.708061598241329193e-02 2.747693359851837158e-01 -1.594395488500595093e-01 3.182241916656494141e-01 -2.583906948566436768e-01 -1.872945278882980347e-01 2.713932693004608154e-01 -2.510105259716510773e-02 6.910154968500137329e-02 -1.335563603788614273e-02 9.163890033960342407e-02 1.950597763061523438e-01 3.790464401245117188e-01 5.016327276825904846e-02 2.171150147914886475e-01 -3.604067116975784302e-02 -6.754881143569946289e-02 -3.390298038721084595e-02 2.476759999990463257e-02 3.581894338130950928e-01 2.016671001911163330e-01 -1.788459345698356628e-02 1.214428246021270752e-01 -2.118284404277801514e-01 -1.612753421068191528e-01 8.911469578742980957e-02 2.083344608545303345e-01 9.068775177001953125e-02 1.112178340554237366e-01 -9.796981699764728546e-03 1.980801075696945190e-01 4.906487092375755310e-02
2.294949814677238464e-02 3.454685509204864502e-01 -4.377428069710731506e-02 1.793987005949020386e-01 -8.612569421529769897e-02 -5.997465550899505615e-02 1.482383161783218384e-01 -2.515903413295745850e-01 2.338121980428695679e-01 -1.370960325002670288e-01 1.138219027779996395e-03 -1.260561645030975342e-01 1.386374533176422119e-01 2.814888954162597656e-01 4.469807446002960205e-02 1.570529490709304810e-01 -1.184691265225410461e-01 -1.939296908676624298e-02 4.058672115206718445e-02 -2.161294817924499512e-01 2.727544307708740234e-01 -3.750271396711468697e-03 2.238900661468505859e-01 1.479739397764205933e-01 -9.260128252208232880e-03 -1.294229030609130859e-01 4.029562473297119141e-01 -1.568984091281890869e-01 -2.055888064205646515e-02 8.820865303277969360e-02 2.986550927162170410e-01 -1.575924754142761230e-01
1.340626180171966553e-01 -1.738433842547237873e-03 8.638850413262844086e-03 1.370366811752319336e-01 1.831960678100585938e-02 -1.563196182250976562e-01 1.392204165458679199e-01 -3.096518814563751221e-01 3.031321465969085693e-01 1.059135124087333679e-01 -1.220901608467102051e-01 6.828057020902633667e-02 2.841036319732666016e-01 -8.605156838893890381e-02 2.207168340682983398e-01 3.950877189636230469e-01 -1.603543311357498169e-01 1.573675312101840973e-02 3.146835789084434509e-02 2.183035910129547119e-01 4.819961264729499817e-02 -5.237818881869316101e-02 1.929187402129173279e-02 -9.475047886371612549e-02 -3.067248165607452393e-01 -2.205575108528137207e-01 3.187248483300209045e-02 -3.135752081871032715e-01 -2.037205547094345093e-01 -1.178983896970748901e-01 -1.332759708166122437e-01 5.716110393404960632e-02
2.049218565225601196e-01 6.464590132236480713e-02 1.335033029317855835e-01 -1.052078604698181152e-02 6.113981083035469055e-02 -2.717799544334411621e-01 -1.005374640226364136e-01 -1.499305963516235352e-01 9.465625882148742676e-02 1.003761142492294312e-01 9.401728957891464233e-02 -1.261788904666900635e-01 1.058204397559165955e-01 6.827170401811599731e-02 4.437718689441680908e-01 2.806452214717864990e-01 5.514996871352195740e-02 -3.073973357677459717e-01 1.318422108888626099e-01 1.870923489332199097e-01 1.906542181968688965e-01 2.253938466310501099e-01 1.966406591236591339e-03 1.003894805908203125e-01 -1.098073199391365051e-01 -1.167635321617126465e-01 2.796676456928253174e-01 6.249487400054931641e-02 -2.768985033035278320e-01 3.132367506623268127e-02 -2.161845266819000244e-01 1.048829033970832825e-01
3.067178651690483093e-02 1.972652822732925415e-01 -1.650249660015106201e-01 9.966165572404861450e-02 -2.846794426441192627e-01 -7.684062421321868896e-02 1.317095607519149780e-01 -5.433538556098937988e-02 2.210721522569656372e-01 -1.714306510984897614e-02 9.381134063005447388e-03 -9.155619144439697266e-02 4.690740406513214111e-01 6.197008118033409119e-02 3.240236639976501465e-01 1.790439933538436890e-01 -8.283239603042602539e-02 -7.111302018165588379e-02 -1.096140295267105103e-01 1.382791697978973389e-01 3.059174120426177979e-01 9.402143210172653198e-02 1.522139310836791992e-01 3.396609053015708923e-02 5.018461868166923523e-02 2.097034901380538940e-01 3.133645355701446533e-01 -5.948089808225631714e-02 2.656953930854797363e-01 -5.574352666735649109e-02 3.243511170148849487e-02 -6.626828014850616455e-02
1.494027525186538696e-01 1.785848140716552734e-01 -2.435851693153381348e-01 1.437765657901763916e-01 3.368631005287170410e-01 1.150683034211397171e-02 1.400222778320312500e-01 -3.456430882215499878e-02 1.917332857847213745e-01 -8.996859192848205566e-02 -1.263622641563415527e-01 6.932290643453598022e-02 3.224302828311920166e-01 -1.232558265328407288e-01 1.299640089273452759e-01 1.361555606126785278e-01 -2.690413221716880798e-02 -1.655508130788803101e-01 5.967045202851295471e-02 -2.657364010810852051e-01 2.008233964443206787e-01 3.602885082364082336e-02 -4.748687893152236938e-02 -6.389104574918746948e-02 -4.251378402113914490e-02 -5.929883569478988647e-03 3.661332428455352783e-01 1.422231495380401611e-01 -3.657369911670684814e-01 -1.535058915615081787e-01 -2.151339650154113770e-01 3.395772352814674377e-02
-2.544497326016426086e-02 4.700232446193695068e-01 -5.208576843142509460e-02 2.911657691001892090e-01 3.254563733935356140e-02 -8.002342656254768372e-03 1.591654717922210693e-01 -3.491155505180358887e-01 3.456448912620544434e-01 -3.758393600583076477e-02 -9.557614475488662720e-02 -4.287201166152954102e-02 -3.787486115470528603e-03 2.672110497951507568e-01 1.749932318925857544e-01 1.052355170249938965e-01 -2.275919765233993530e-01 -1.440871506929397583e-01 -5.139715038239955902e-03 -3.038591705262660980e-02 8.817866444587707520e-02 3.928123041987419128e-02 3.169377148151397705e-02 4.815069492906332016e-03 7.474148273468017578e-02 -2.328319400548934937e-01 2.459563910961151123e-01 -1.959437876939773560e-01 -1.035530585795640945e-02 3.158545866608619690e-02 2.236706167459487915e-01 -6.291885673999786377e-02
1.737695485353469849e-01 2.312665581703186035e-01 7.318293303251266479e-02 7.390403654426336288e-03 -3.260794281959533691e-02 5.123103782534599304e-02 -1.361976265907287598e-01 -9.720972180366516113e-02 3.959686756134033203e-01 7.143355906009674072e-02 -1.611856222152709961e-01 2.111788280308246613e-02 5.077774524688720703e-01 2.484151870012283325e-01 -1.944501511752605438e-02 2.511373907327651978e-02 -1.277680248022079468e-01 9.278998523950576782e-02 6.545292586088180542e-02 1.865162141621112823e-02 6.320048123598098755e-02 1.090484037995338440e-01 -1.898352615535259247e-02 6.539257615804672241e-02 -3.133251965045928955e-01 -1.521714627742767334e-01 2.563548386096954346e-01 -1.024467051029205322e-01 -1.345007866621017456e-01 -1.518151909112930298e-01 -2.550370693206787109e-01 1.285744458436965942e-01
4.773955345153808594e-01 8.211244828999042511e-03 2.871201336383819580e-01 5.800965428352355957e-02 -1.721357703208923340e-01 -1.562923192977905273e-01 3.171569406986236572e-01 -1.895675957202911377e-01 -9.021585434675216675e-02 3.556627631187438965e-01 -1.469630002975463867e-01 -2.216657064855098724e-02 2.398999966681003571e-02 5.106406658887863159e-02 3.256056457757949829e-02 -4.742310196161270142e-02 -6.220859661698341370e-02 -2.257001698017120361e-01 1.056384854018688202e-02 9.880741685628890991e-02 5.707845464348793030e-02 -1.725578606128692627e-01 2.533777356147766113e-01 -9.066169708967208862e-02 -8.658186346292495728e-02 -1.198270022869110107e-01 2.701935470104217529e-01 -4.854398220777511597e-02 -8.556669950485229492e-02 -4.390731081366539001e-02 1.063714921474456787e-01 2.109609544277191162e-01
9.859286248683929443e-02 5.859814584255218506e-02 -2.885388955473899841e-02 -8.365750312805175781e-02 -2.215871065855026245e-01 -1.380696594715118408e-01 1.339863240718841553e-01 -6.680020689964294434e-02 2.619684338569641113e-01 1.697993576526641846e-01 -2.121302038431167603e-01 -1.075336113572120667e-01 3.394280672073364258e-01 -3.435234725475311279e-02 1.366408914327621460e-01 1.172343641519546509e-01 -3.249222934246063232e-01 -2.694230377674102783e-01 -3.595428913831710815e-02 1.498361118137836456e-02 2.332854866981506348e-01 1.269297599792480469e-01 -1.469822227954864502e-01 -1.852804049849510193e-02 -4.573708772659301758e-02 4.002473056316375732e-01 3.433023393154144287e-01 -3.489406779408454895e-02 8.018151670694351196e-02 -1.636566966772079468e-02 6.245185807347297668e-02 -1.465804427862167358e-01
4.238109886646270752e-01 2.391154170036315918e-01 -4.922231659293174744e-02 1.328719705343246460e-01 5.111578479409217834e-02 -1.560198366641998291e-01 2.831221818923950195e-01 -1.496400386095046997e-01 -9.078797698020935059e-02 2.690207362174987793e-01 -6.437709927558898926e-02 2.436330169439315796e-01 1.293178945779800415e-01 1.300142854452133179e-01 -5.649369210004806519e-02 2.193098664283752441e-01 5.785195622593164444e-03 -4.213139787316322327e-02 6.967698037624359131e-02 -1.865871250629425049e-01 2.128750085830688477e-01 1.533940061926841736e-02 3.455439805984497070e-01 4.619005601853132248e-03 1.922530084848403931e-01 -1.233115866780281067e-01 1.851268261671066284e-01 1.642497181892395020e-01 -2.375657260417938232e-01 3.814811259508132935e-02 -5.972804874181747437e-02 5.714368075132369995e-02
5.235737562179565430e-02 3.310524523258209229e-01 1.796161532402038574e-01 3.171890079975128174e-01 -2.927740514278411865e-01 -2.787678539752960205e-01 2.092001289129257202e-01 1.502435095608234406e-02 1.823696494102478027e-01 -8.358404785394668579e-02 -1.887725852429866791e-02 1.242760270833969116e-01 2.427095174789428711e-01 -3.188402950763702393e-02 3.595522344112396240e-01 -4.671745747327804565e-02 -4.766596108675003052e-02 2.732132561504840851e-02 -1.644516550004482269e-02 2.978774607181549072e-01 1.558336913585662842e-01 6.605582684278488159e-02 1.224010363221168518e-01 -4.096069931983947754e-02 -1.381303817033767700e-01 3.039314970374107361e-02 1.944414228200912476e-01 1.867058128118515015e-01 2.089439332485198975e-01 5.587399750947952271e-02 5.892148241400718689e-02 -1.403359919786453247e-01
1.897464394569396973e-01 2.144758254289627075e-01 -4.260510206222534180e-02 2.041247040033340454e-01 -1.564105302095413208e-01 -2.877893671393394470e-02 -6.172283738851547241e-02 2.844819426536560059e-02 -8.506812155246734619e-03 -6.485506147146224976e-02 -1.827320754528045654e-01 6.251725368201732635e-03 4.806586205959320068e-01 1.843457669019699097e-01 -1.342763900756835938e-01 2.399078384041786194e-02 -2.757128775119781494e-01 -2.575691975653171539e-02 7.473273575305938721e-02 -6.306092441082000732e-02 2.353782802820205688e-01 5.103332549333572388e-02 -8.462586998939514160e-02 1.970896124839782715e-01 -3.061621487140655518e-01 -1.423456668853759766e-01 2.945177853107452393e-01 -3.347146557644009590e-03 1.841836869716644287e-01 -2.150728404521942139e-01 -1.427256315946578979e-01 1.780910938978195190e-01
3.687401413917541504e-01 3.715479075908660889e-01 -1.573012173175811768e-01 2.263997197151184082e-01 2.938226163387298584e-01 -4.318124055862426758e-02 1.044264212250709534e-01 6.510974466800689697e-02 -1.437869966030120850e-01 2.328984588384628296e-01 -1.539430022239685059e-01 -5.418201163411140442e-02 1.218660697340965271e-01 6.816109269857406616e-02 -2.539290189743041992e-01 1.686202734708786011e-01 -2.663431465625762939e-01 -5.642393603920936584e-02 -1.820188462734222412e-01 3.439027816057205200e-02 2.154066264629364014e-01 5.839477851986885071e-02 -1.230423059314489365e-02 9.720060974359512329e-02 -1.161341592669487000e-01 -2.006912380456924438e-01 1.424632817506790161e-01 1.150010824203491211e-01 -1.320920437574386597e-01 -4.868651553988456726e-02 -2.850266173481941223e-02 2.385787963867187500e-01
-2.908721752464771271e-02 -5.393547192215919495e-02 -1.341595966368913651e-02 1.197987720370292664e-01 -3.214299976825714111e-01 1.086626551114022732e-03 1.938632577657699585e-01 9.967488236725330353e-03 3.699266612529754639e-01 -1.362744867801666260e-01 -1.668576002120971680e-01 8.266947418451309204e-02 1.237298324704170227e-01 2.279488444328308105e-01 3.902946785092353821e-02 -1.245010197162628174e-01 -1.822605729103088379e-01 -1.543643176555633545e-01 -5.475136637687683105e-02 1.248547732830047607e-01 2.682748138904571533e-01 2.656198143959045410e-01 2.467896044254302979e-01 -2.547538653016090393e-02 -2.272548675537109375e-01 2.494945079088211060e-01 2.184646576642990112e-01 5.416694283485412598e-02 -1.260010898113250732e-01 3.819962590932846069e-02 -2.779360115528106689e-01 1.657605022192001343e-01
2.555503249168395996e-01 4.046710431575775146e-01 -1.175063773989677429e-01 1.515127718448638916e-01 3.328526858240365982e-03 -2.423639893531799316e-01 -3.205702602863311768e-01 -1.059654727578163147e-01 3.169480264186859131e-01 1.311752665787935257e-02 -1.717381179332733154e-01 1.369067877531051636e-01 -1.610388606786727905e-02 9.755053371191024780e-02 -9.585087746381759644e-02 3.501527309417724609e-01 -2.219745069742202759e-01 -9.226293116807937622e-02 -1.340711861848831177e-01 4.938711971044540405e-02 -7.224163413047790527e-02 1.335479319095611572e-01 2.132702022790908813e-01 -4.329225793480873108e-02 1.532143261283636093e-02 6.149226054549217224e-02 1.579631716012954712e-01 6.938131898641586304e-02 7.651460915803909302e-02 -2.510543167591094971e-01 6.007521227002143860e-02 1.269063353538513184e-01
2.236152440309524536e-01 4.526957497000694275e-02 -1.574855595827102661e-01 2.426863610744476318e-01 -2.830452322959899902e-01 -9.667125344276428223e-02 1.470760852098464966e-01 -7.809828966856002808e-02 -3.457549586892127991e-02 -2.375283837318420410e-02 -5.190529674291610718e-02 -1.528306212276220322e-02 1.740665137767791748e-01 1.445267647504806519e-01 7.511144969612360001e-03 2.031206637620925903e-01 -1.408565603196620941e-02 -1.388012468814849854e-01 2.012948095798492432e-01 -2.426645159721374512e-01 3.134446144104003906e-01 2.922970056533813477e-02 1.665659435093402863e-02 1.039279475808143616e-01 -1.307532936334609985e-01 -2.598646841943264008e-02 3.963182866573333740e-01 6.802207231521606445e-02 -4.074075818061828613e-01 1.185851171612739563e-01 1.757628619670867920e-01 1.744018495082855225e-01
2.087694406509399414e-01 4.344504475593566895e-01 -2.324940264225006104e-01 1.706264019012451172e-01 -2.832975387573242188e-01 -9.601812809705734253e-02 -4.912209883332252502e-02 6.629391014575958252e-02 4.674557745456695557e-01 4.705076105892658234e-03 -9.022585302591323853e-02 -2.034294158220291138e-01 3.013834916055202484e-02 1.462617665529251099e-01 -1.517428755760192871e-01 1.650389134883880615e-01 1.137683838605880737e-01 -9.097689390182495117e-02 -1.271532922983169556e-01 1.045952141284942627e-01 1.134577095508575439e-01 3.340616077184677124e-02 2.494981735944747925e-01 4.400417953729629517e-02 -1.085515171289443970e-01 -1.144185662269592285e-01 -1.014534849673509598e-02 8.200919628143310547e-02 -8.600789308547973633e-02 -1.000459343194961548e-01 -2.641327977180480957e-01 4.702930152416229248e-02
7.628088444471359253e-02 -7.412654906511306763e-02 -1.079711765050888062e-01 1.526302844285964966e-01 -1.214287877082824707e-01 -1.671248860657215118e-02 9.758850932121276855e-02 -1.740492880344390869e-01 -1.224450767040252686e-02 -9.457367472350597382e-03 -1.057313308119773865e-01 1.845633983612060547e-01 1.660202592611312866e-01 1.018888354301452637e-01 -1.085533797740936279e-01 1.691910177469253540e-01 -2.793174982070922852e-01 -1.880290210247039795e-01 -9.926379472017288208e-02 -2.064438909292221069e-01 5.245949327945709229e-02 2.620393037796020508e-01 4.175556898117065430e-01 -7.252688705921173096e-02 -1.080661863088607788e-01 -2.508115172386169434e-01 5.146805047988891602e-01 -6.203831639140844345e-03 2.035922557115554810e-02 -1.192269548773765564e-01 8.496811613440513611e-03 6.292989850044250488e-02
4.605992138385772705e-01 1.058620214462280273e-01 1.317453980445861816e-01 1.828142106533050537e-01 -1.265622526407241821e-01 5.797842517495155334e-03 -1.941923499107360840e-01 -1.313437614589929581e-02 1.811710745096206665e-01 1.042980924248695374e-01 1.170652881264686584e-01 2.388461083173751831e-01 4.140544533729553223e-01 2.459769509732723236e-02 -8.335345983505249023e-02 5.707992240786552429e-02 -1.313062459230422974e-01 -6.048010289669036865e-02 -1.678771674633026123e-01 1.037800014019012451e-01 5.427992716431617737e-02 1.104096397757530212e-01 1.517033576965332031e-01 -4.910985752940177917e-02 2.138610929250717163e-01 -1.230127513408660889e-01 3.945914804935455322e-01 1.724284738302230835e-01 -4.346265457570552826e-03 -5.179084464907646179e-02 1.554402858018875122e-01 4.054693505167961121e-02
-6.041308864951133728e-02 8.235812932252883911e-02 -9.256167709827423096e-02 2.404987365007400513e-01 -4.767912253737449646e-02 -2.868013679981231689e-01 5.426157265901565552e-02 -1.577813476324081421e-01 3.512951359152793884e-02 4.406209886074066162e-01 -7.673404179513454437e-04 -1.867674887180328369e-01 1.634461730718612671e-01 2.029478549957275391e-01 -2.381815016269683838e-01 1.659195721149444580e-01 -3.581218421459197998e-01 4.086906090378761292e-02 1.467367708683013916e-01 8.894356340169906616e-02 4.588159546256065369e-02 1.131339147686958313e-01 -5.430044233798980713e-02 7.530550658702850342e-02 -1.172348037362098694e-01 -4.836510494351387024e-02 3.354815840721130371e-01 2.497782930731773376e-02 -2.399495840072631836e-01 1.181598454713821411e-01 1.916902363300323486e-01 -8.911261707544326782e-02
1.184902638196945190e-01 -5.292063951492309570e-02 -1.533384323120117188e-01 -1.175742503255605698e-02 -1.391191035509109497e-01 -2.488769739866256714e-01 1.685159504413604736e-01 1.775898039340972900e-02 3.800479769706726074e-01 1.305872201919555664e-01 6.670720130205154419e-02 -2.430165410041809082e-01 1.095141619443893433e-01 1.842685490846633911e-01 -1.634672284126281738e-01 7.607620209455490112e-02 -1.638026088476181030e-01 2.887845598161220551e-02 -1.914685964584350586e-01 7.809743285179138184e-02 1.557938307523727417e-01 1.129262670874595642e-01 4.503143206238746643e-02 3.244309425354003906e-01 -3.786139488220214844e-01 5.698629096150398254e-02 2.991304993629455566e-01 -2.533696591854095459e-02 -2.261189743876457214e-02 -4.545083642005920410e-02 -2.730796039104461670e-01 1.320965439081192017e-01
2.129520475864410400e-02 4.142023157328367233e-03 -1.625841110944747925e-01 -1.586294732987880707e-02 -1.053664982318878174e-01 -2.137465327978134155e-01 -6.425955891609191895e-02 -2.902362346649169922e-01 1.828154921531677246e-01 2.615728080272674561e-01 -1.670032739639282227e-01 -2.085999995470046997e-01 1.801501065492630005e-01 2.627305090427398682e-01 9.266781806945800781e-02 8.090870827436447144e-02 -1.078926473855972290e-01 -1.076030656695365906e-01 -1.938021183013916016e-02 -5.096210632473230362e-03 1.209646314382553101e-01 2.314924895763397217e-01 2.031142413616180420e-01 1.670657247304916382e-01 -4.294425547122955322e-01 2.346813231706619263e-01 2.409844398498535156e-01 7.445837557315826416e-02 3.326978534460067749e-02 2.905739285051822662e-02 -2.668239176273345947e-01 -2.364522404968738556e-02
-1.063139662146568298e-01 2.223898619413375854e-01 -3.120980262756347656e-01 6.564186513423919678e-02 -2.114342004060745239e-01 -1.379069685935974121e-01 3.330570831894874573e-02 -2.310828119516372681e-02 4.998611658811569214e-02 -1.531300544738769531e-01 -1.211593970656394958e-01 -1.573247313499450684e-01 -1.209099069237709045e-01 1.910095512866973877e-01 3.085414767265319824e-01 3.311007618904113770e-01 -3.965632990002632141e-02 -1.691797971725463867e-01 -1.677649915218353271e-01 9.631495177745819092e-02 1.811510920524597168e-01 2.895103693008422852e-01 2.431223839521408081e-01 5.426362156867980957e-03 1.531857997179031372e-02 -2.561784535646438599e-02 3.136599361896514893e-01 -5.697875842452049255e-02 -1.923443526029586792e-01 1.699166893959045410e-01 -3.628031909465789795e-02 1.943247765302658081e-01
3.190787434577941895e-01 1.057234629988670349e-01 -6.233881693333387375e-03 3.717487454414367676e-01 -1.369844526052474976e-01 -1.443115323781967163e-01 2.966189384460449219e-01 -2.999279499053955078e-01 -1.146846786141395569e-01 -4.125647246837615967e-02 -2.165858633816242218e-03 8.859705179929733276e-02 4.224377498030662537e-02 -2.314397506415843964e-02 -7.847813516855239868e-02 2.011945843696594238e-01 -7.060996443033218384e-02 -2.083699852228164673e-01 1.415636017918586731e-02 1.807192340493202209e-02 2.245916724205017090e-01 -2.590277194976806641e-01 7.545705884695053101e-02 6.103568524122238159e-02 2.482791095972061157e-01 -2.604844272136688232e-01 2.869306802749633789e-01 5.314268916845321655e-02 -1.647365093231201172e-01 7.993627339601516724e-02 7.790765166282653809e-02 1.715977191925048828e-01
-3.019691631197929382e-02 3.588056862354278564e-01 8.884441852569580078e-02 4.473206400871276855e-02 -3.575054705142974854e-01 -2.578351199626922607e-01 9.236236661672592163e-02 7.064816355705261230e-02 7.162987440824508667e-02 -3.051282465457916260e-02 8.445139974355697632e-02 1.199074834585189819e-01 2.567845284938812256e-01 -7.074197381734848022e-02 3.385668992996215820e-01 5.007184110581874847e-03 5.926875397562980652e-02 9.436029940843582153e-02 -3.176299110054969788e-02 2.667782902717590332e-01 7.847414910793304443e-02 -1.005389317870140076e-01 2.707887291908264160e-01 1.754481494426727295e-01 3.139235824346542358e-02 -2.746831476688385010e-01 3.049229085445404053e-01 -3.875852376222610474e-02 -5.518605560064315796e-02 7.775236386805772781e-03 2.454169243574142456e-01 -1.584596559405326843e-02
-9.386184811592102051e-02 2.157455533742904663e-01 -1.036284938454627991e-01 3.281056284904479980e-01 -7.354684174060821533e-02 -1.975972503423690796e-01 -1.089032813906669617e-01 -9.047064185142517090e-02 1.098065078258514404e-01 1.933679431676864624e-01 -4.616897180676460266e-02 -6.223427876830101013e-02 1.919632107019424438e-01 1.413721293210983276e-01 1.715317666530609131e-01 4.232994094491004944e-02 5.506370589137077332e-02 -5.699046328663825989e-02 -2.289717644453048706e-01 4.371351897716522217e-01 1.546581555157899857e-02 -2.214229851961135864e-02 2.776951491832733154e-01 1.422782838344573975e-01 -7.539957761764526367e-02 1.935393959283828735e-01 2.308259010314941406e-01 -1.219330281019210815e-01 -3.772445023059844971e-01 -5.351436510682106018e-02 1.273626741021871567e-02 1.172012686729431152e-01
4.214468002319335938e-01 1.534998118877410889e-01 -2.158124297857284546e-01 2.765811979770660400e-01 -1.531953364610671997e-01 -1.650714725255966187e-01 3.680310770869255066e-02 -1.113309562206268311e-01 1.444154139608144760e-02 -3.056003451347351074e-01 -3.735972195863723755e-02 4.327225312590599060e-02 2.862803637981414795e-01 -4.968245048075914383e-03 -1.052176877856254578e-01 9.107696264982223511e-02 -2.181102037429809570e-01 -6.604070216417312622e-02 1.237084642052650452e-01 -5.492277815937995911e-02 3.048806190490722656e-01 3.118391036987304688e-01 -1.817917674779891968e-01 1.067899018526077271e-01 -2.104949206113815308e-01 1.450640708208084106e-01 1.054536476731300354e-01 1.029202993959188461e-02 6.272812932729721069e-02 6.961248070001602173e-02 1.160524785518646240e-01 9.663234651088714600e-02
2.343304306268692017e-01 3.556009829044342041e-01 -5.590077489614486694e-02 2.973485589027404785e-01 -3.068634569644927979e-01 -1.561154127120971680e-01 6.071748584508895874e-02 -1.574842780828475952e-01 1.706668287515640259e-01 -2.682837247848510742e-01 1.456837952136993408e-01 -2.475481182336807251e-01 2.190887331962585449e-01 6.738455593585968018e-02 2.065864019095897675e-02 -5.716874822974205017e-02 -6.910943239927291870e-02 1.187571659684181213e-01 -1.645803004503250122e-01 2.403986603021621704e-01 1.472377926111221313e-01 4.255107045173645020e-02 4.018452391028404236e-02 1.189463809132575989e-01 -1.061613708734512329e-01 -1.525056809186935425e-01 2.469220012426376343e-01 -1.041095778346061707e-01 7.688797265291213989e-02 -1.405863016843795776e-01 1.404746472835540771e-01 -2.132397890090942383e-01
-1.942691653966903687e-01 2.516993880271911621e-01 -1.252053678035736084e-01 2.409781068563461304e-01 -1.308027654886245728e-01 3.109395503997802734e-02 2.400361448526382446e-01 -8.861970156431198120e-02 1.001676097512245178e-01 -1.092556584626436234e-02 3.596466034650802612e-02 -4.740605875849723816e-02 3.150281906127929688e-01 7.688566297292709351e-02 1.873052418231964111e-01 8.104475587606430054e-02 -1.067369356751441956e-01 -1.436692625284194946e-01 -1.500480324029922485e-01 2.720226049423217773e-01 5.018965005874633789e-01 1.316724419593811035e-01 2.763517796993255615e-01 -1.279043406248092651e-01 1.503173448145389557e-02 2.129067666828632355e-02 2.157969325780868530e-01 1.066827401518821716e-01 1.494193077087402344e-01 -5.990804731845855713e-02 -7.357466965913772583e-02 -2.538699470460414886e-02
1.629475206136703491e-01 1.461882609874010086e-02 -2.668246440589427948e-02 2.650138735771179199e-01 -5.484965164214372635e-03 -8.413467556238174438e-02 -9.664142876863479614e-02 -1.805345565080642700e-01 2.007438093423843384e-01 1.099987104535102844e-01 -6.965007632970809937e-02 3.018997311592102051e-01 4.246452450752258301e-01 4.112437739968299866e-02 -1.065914705395698547e-02 4.752246662974357605e-02 -2.485948354005813599e-01 1.851137727499008179e-01 2.878633886575698853e-02 -1.934490203857421875e-01 2.561051249504089355e-01 4.086313396692276001e-02 -7.580235600471496582e-03 3.335965275764465332e-01 -1.674976348876953125e-01 -6.353913340717554092e-03 2.629758119583129883e-01 -1.362613439559936523e-01 -2.081125080585479736e-01 -2.026139944791793823e-01 1.531945914030075073e-02 8.444784581661224365e-02
3.044832944869995117e-01 3.140420615673065186e-01 -1.671561747789382935e-01 2.111701518297195435e-01 -2.253004163503646851e-01 -2.336242496967315674e-01 -2.534705698490142822e-01 1.198202595114707947e-01 3.841165304183959961e-01 2.882339805364608765e-02 -9.342639148235321045e-02 -1.324974745512008667e-01 1.054756715893745422e-01 3.855856359004974365e-01 -3.087733685970306396e-02 2.500977516174316406e-01 8.305202424526214600e-02 1.131044998764991760e-01 -1.150184124708175659e-01 4.916509985923767090e-02 1.838840544223785400e-01 1.796368509531021118e-01 4.111085832118988037e-02 -1.479036919772624969e-02 -8.876387029886245728e-02 -4.965304583311080933e-02 1.727582067251205444e-01 -8.835452795028686523e-02 -1.443188451230525970e-02 -6.815979257225990295e-03 -3.160042688250541687e-02 -4.057995602488517761e-02
3.901800811290740967e-01 2.859267890453338623e-01 8.303061127662658691e-02 3.591227233409881592e-01 -1.043825075030326843e-01 -2.339636981487274170e-01 1.057370752096176147e-01 -2.546434998512268066e-01 1.234617233276367188e-01 2.110079675912857056e-01 -1.622203141450881958e-01 7.708939909934997559e-02 2.564172074198722839e-02 -2.494342774152755737e-01 -2.000016123056411743e-01 -9.019738435745239258e-02 -3.358762264251708984e-01 -1.961563713848590851e-02 -1.203962974250316620e-02 -1.602661460638046265e-01 4.233800619840621948e-02 1.686473004519939423e-02 9.286376833915710449e-02 7.938042283058166504e-02 -1.525232046842575073e-01 -1.602279990911483765e-01 -1.695556640625000000e-01 4.884264245629310608e-02 -2.336948923766613007e-02 -8.873254805803298950e-02 -8.525940030813217163e-02 -1.834607273340225220e-01
2.232356369495391846e-01 4.175495356321334839e-02 -6.468340754508972168e-03 4.105494618415832520e-01 -1.653850525617599487e-01 -3.250152468681335449e-01 -6.063499487936496735e-03 1.239545941352844238e-01 2.109863013029098511e-01 -1.847242712974548340e-01 -1.384518593549728394e-01 1.593352556228637695e-01 8.496892452239990234e-02 6.472698599100112915e-02 2.401665970683097839e-02 5.530766025185585022e-02 -1.121708974242210388e-01 -1.249303855001926422e-02 -1.413388103246688843e-01 -1.706668757833540440e-03 -6.733891367912292480e-02 1.620916426181793213e-01 4.799751937389373779e-02 2.769816815853118896e-01 -4.578489065170288086e-01 7.818490266799926758e-02 1.376942545175552368e-01 2.196920663118362427e-01 -1.667964458465576172e-01 -2.910677716135978699e-02 -7.792772352695465088e-02 -1.815169155597686768e-01
2.871219217777252197e-01 1.200819239020347595e-01 1.085070073604583740e-01 2.184752821922302246e-01 7.161982823163270950e-03 2.666744962334632874e-02 2.405151575803756714e-01 -1.085306555032730103e-01 2.680841386318206787e-01 1.551749855279922485e-01 -1.068293899297714233e-01 3.888606131076812744e-01 9.084631688892841339e-03 1.403493732213973999e-01 2.153490632772445679e-01 1.044851168990135193e-01 -2.737140357494354248e-01 -3.884803969413042068e-03 -1.382938474416732788e-01 7.318673282861709595e-02 -7.480150461196899414e-02 2.724256813526153564e-01 1.563789844512939453e-01 3.300340771675109863e-01 -2.395140528678894043e-01 -8.620952069759368896e-02 -2.907795365899801254e-03 1.249044109135866165e-02 -1.296446025371551514e-01 7.637375034391880035e-03 1.338167339563369751e-01 1.589356213808059692e-01
-7.644530385732650757e-02 1.864793449640274048e-01 1.840929090976715088e-01 2.289217859506607056e-01 1.289934366941452026e-01 -2.265194058418273926e-01 1.027551814913749695e-01 -3.824260532855987549e-01 1.467841267585754395e-01 1.631057858467102051e-01 -1.004324555397033691e-01 2.095012962818145752e-01 1.533420234918594360e-01 8.481322973966598511e-02 -6.998451799154281616e-02 1.080779358744621277e-01 -9.000955522060394287e-02 -2.027702331542968750e-01 -1.397378593683242798e-01 -2.452100440859794617e-02 1.297957003116607666e-01 1.002168580889701843e-01 -1.140545755624771118e-01 1.718724519014358521e-01 -1.178880482912063599e-01 -2.097340226173400879e-01 3.637745082378387451e-01 9.049408137798309326e-02 -2.711296379566192627e-01 2.414453327655792236e-01 1.164130270481109619e-01 1.279243975877761841e-01
9.774716943502426147e-02 2.321801334619522095e-01 -4.070278406143188477e-01 3.469134867191314697e-01 -6.765929609537124634e-02 1.196529418230056763e-01 -7.370029389858245850e-02 -2.655851654708385468e-02 -4.445796087384223938e-02 1.691679954528808594e-01 -2.863613143563270569e-02 -8.664435893297195435e-02 1.316847801208496094e-01 -6.131651252508163452e-02 1.462581008672714233e-01 2.038811333477497101e-02 -1.458120495080947876e-01 -1.534871160984039307e-01 -1.119631305336952209e-01 4.638996720314025879e-01 1.257119178771972656e-01 1.165786907076835632e-01 1.260923501104116440e-02 1.204351708292961121e-01 -2.516655437648296356e-02 9.580364823341369629e-02 3.140159845352172852e-01 8.575116842985153198e-02 -2.923451364040374756e-01 4.282165318727493286e-02 1.398854702711105347e-01 6.634836643934249878e-02
1.943415999412536621e-01 1.104215458035469055e-01 -1.815962046384811401e-01 2.128212302923202515e-01 -1.118269935250282288e-01 -2.356428205966949463e-01 4.157061874866485596e-02 -2.345652729272842407e-01 1.882077604532241821e-01 9.423403441905975342e-02 -2.795071899890899658e-02 -8.975898474454879761e-02 -1.047690361738204956e-01 3.009896539151668549e-02 1.794286668300628662e-01 4.003458917140960693e-01 9.525245428085327148e-02 -5.624638497829437256e-02 -2.175569068640470505e-03 -2.346090227365493774e-02 3.279501199722290039e-01 -2.445137314498424530e-02 -1.402225643396377563e-01 5.863688420504331589e-03 7.378032058477401733e-02 -3.249740898609161377e-01 3.902679681777954102e-01 6.831498444080352783e-02 -6.399869173765182495e-02 1.242201551795005798e-01 1.854342073202133179e-01 1.640567481517791748e-01
1.929762065410614014e-01 1.068597808480262756e-01 -1.086477190256118774e-01 1.806347519159317017e-01 4.806828498840332031e-02 -2.211173623800277710e-01 -3.894508630037307739e-02 -1.079951524734497070e-01 1.794460266828536987e-01 1.371138393878936768e-01 -1.565123796463012695e-01 3.553590178489685059e-01 -7.432001084089279175e-02 7.879175990819931030e-02 -1.342979371547698975e-01 2.649203240871429443e-01 -2.156843096017837524e-01 1.446264516562223434e-02 1.865056529641151428e-02 -1.010209918022155762e-01 -1.287380326539278030e-02 1.458182930946350098e-01 3.531617820262908936e-01 1.842122972011566162e-01 -2.028721123933792114e-01 -1.782695055007934570e-01 3.640182316303253174e-01 -1.273163408041000366e-01 6.339594721794128418e-02 -2.263593524694442749e-01 -2.740747586358338594e-04 1.628360599279403687e-01
1.636828482151031494e-01 2.015124857425689697e-01 -8.839943259954452515e-02 -9.648350067436695099e-03 -1.071577072143554688e-01 -1.429939866065979004e-01 6.987076252698898315e-02 -1.401240378618240356e-01 4.903902858495712280e-02 -1.838042587041854858e-01 1.443966776132583618e-01 1.677860021591186523e-01 -8.410787582397460938e-02 1.454249620437622070e-01 3.761891275644302368e-02 2.464135587215423584e-01 -9.750518202781677246e-02 -2.401248961687088013e-01 -1.631083935499191284e-01 -1.016727983951568604e-01 1.022402569651603699e-02 2.226115912199020386e-01 3.198779821395874023e-01 3.303455933928489685e-02 -1.600672900676727295e-01 2.133875489234924316e-01 4.919208884239196777e-01 1.071680337190628052e-01 -2.942346632480621338e-01 -1.084948331117630005e-01 -1.060261428356170654e-01 3.607750684022903442e-02
2.200464308261871338e-01 2.726628184318542480e-01 -1.231600716710090637e-01 2.937286198139190674e-01 -5.783102661371231079e-02 -2.479635924100875854e-01 1.914272606372833252e-01 3.961484506726264954e-02 1.443551480770111084e-01 7.602656632661819458e-02 -1.278852075338363647e-01 2.173513919115066528e-01 2.287150770425796509e-01 2.373104244470596313e-01 2.099423408508300781e-01 9.224272519350051880e-02 -2.606949210166931152e-01 3.516316041350364685e-02 -1.949065774679183960e-01 1.777310669422149658e-02 -5.755174905061721802e-02 2.729811370372772217e-01 1.385040581226348877e-01 3.631701767444610596e-01 -1.531323492527008057e-01 -1.286722421646118164e-01 -1.537894606590270996e-01 9.250393509864807129e-02 5.134334415197372437e-02 3.265549615025520325e-02 -9.106218069791793823e-02 2.647650614380836487e-02
2.333931326866149902e-01 -1.087973117828369141e-01 -5.079974420368671417e-03 2.432597726583480835e-01 -1.319019049406051636e-01 2.364522218704223633e-02 1.602394133806228638e-02 -1.012692153453826904e-01 1.503829956054687500e-01 1.618235409259796143e-01 -1.872961521148681641e-01 -4.432941786944866180e-03 2.807015478610992432e-01 3.693409264087677002e-01 -4.143571108579635620e-02 1.772525012493133545e-01 6.796488165855407715e-02 -1.409466713666915894e-01 1.214871369302272797e-02 -1.268003582954406738e-01 3.961762487888336182e-01 1.857489794492721558e-01 -6.704872101545333862e-02 5.193050205707550049e-02 -2.047837525606155396e-01 -2.462502717971801758e-01 2.804317474365234375e-01 -2.032925188541412354e-01 5.228468216955661774e-03 -4.245324432849884033e-02 -2.235772460699081421e-01 -7.349892985075712204e-03
1.882015615701675415e-01 3.662649309262633324e-03 -3.171456279233098030e-03 1.463496685028076172e-01 5.058767646551132202e-02 6.147223338484764099e-02 9.542081505060195923e-02 -1.614280641078948975e-01 1.064098775386810303e-01 -8.841902017593383789e-02 6.949084810912609100e-03 -6.026993319392204285e-02 1.849651187658309937e-01 2.129581421613693237e-01 -3.524923231452703476e-04 4.491608589887619019e-02 -3.659255206584930420e-01 -8.708497881889343262e-02 -3.837439715862274170e-01 6.999810039997100830e-02 1.049279794096946716e-01 -1.679265052080154419e-01 7.441639155149459839e-02 1.670071482658386230e-01 -5.082610249519348145e-01 -6.511616706848144531e-02 2.216351032257080078e-01 2.565166354179382324e-01 9.095806628465652466e-02 -1.877222359180450439e-01 -9.422919712960720062e-03 9.928198903799057007e-02
-3.527381271123886108e-02 2.280502617359161377e-01 1.000749990344047546e-01 2.757200002670288086e-01 -2.899188995361328125e-01 -2.840031683444976807e-01 2.683810889720916748e-01 -1.249731630086898804e-01 1.401410251855850220e-01 -5.430637672543525696e-02 -5.010043829679489136e-02 1.097262799739837646e-01 2.060069590806961060e-01 -7.005243748426437378e-02 2.882542610168457031e-01 7.023707963526248932e-03 6.874204427003860474e-02 9.770438820123672485e-02 5.215483903884887695e-02 3.502880632877349854e-01 2.663507759571075439e-01 1.316459476947784424e-01 1.148977279663085938e-01 -1.519316248595714569e-02 -2.399312704801559448e-01 -6.581667810678482056e-02 2.519819736480712891e-01 9.881073981523513794e-02 2.388047575950622559e-01 3.713749721646308899e-02 7.334715873003005981e-02 1.967312954366207123e-02
4.206473529338836670e-01 -1.260403916239738464e-02 -9.819369018077850342e-02 3.373481333255767822e-01 -7.331746816635131836e-02 1.366551518440246582e-01 9.653396159410476685e-02 -1.912357509136199951e-01 3.541963398456573486e-01 1.713136583566665649e-01 1.917337477207183838e-01 1.303077042102813721e-01 6.668160855770111084e-02 -1.312813255935907364e-02 2.169245928525924683e-01 -3.291876614093780518e-02 -8.908535540103912354e-02 1.705937273800373077e-02 -1.788121014833450317e-01 1.547965705394744873e-01 1.953911185264587402e-01 -3.654764220118522644e-02 1.994561553001403809e-01 8.622658997774124146e-02 -1.945451796054840088e-01 6.917557120323181152e-02 2.257047034800052643e-02 3.289563059806823730e-01 -1.881178170442581177e-01 -4.490312933921813965e-02 -1.626661419868469238e-01 4.575446993112564087e-02
1.594751328229904175e-01 1.648394018411636353e-01 -1.372209489345550537e-01 3.832460641860961914e-01 4.194254428148269653e-02 1.379981935024261475e-01 6.810014694929122925e-02 -2.470868676900863647e-01 -2.398863732814788818e-01 2.169784158468246460e-01 -1.304755732417106628e-02 -1.465964019298553467e-01 2.748364806175231934e-01 -3.771277843043208122e-03 -1.957501098513603210e-02 9.647454321384429932e-02 -1.515295207500457764e-01 -9.334808588027954102e-02 -2.154861390590667725e-01 1.594523936510086060e-01 -1.286661475896835327e-01 1.401865929365158081e-01 2.149261385202407837e-01 -6.526124663650989532e-03 -1.865682750940322876e-01 2.468300461769104004e-01 2.867313325405120850e-01 -2.068109214305877686e-01 -1.774582713842391968e-01 -4.063186794519424438e-02 1.772611886262893677e-01 1.114042401313781738e-01
-3.555396944284439087e-02 2.870222628116607666e-01 -3.438801690936088562e-02 2.326281964778900146e-01 -1.704850047826766968e-01 -8.262128382921218872e-02 2.401889413595199585e-01 -2.062613219022750854e-01 -3.251972049474716187e-02 -1.764999143779277802e-02 -1.765365013852715492e-03 -2.924613468348979950e-02 4.523055255413055420e-01 1.604699492454528809e-01 -5.252698436379432678e-02 8.974561095237731934e-02 -1.625438779592514038e-01 -3.696000576019287109e-02 -3.101232647895812988e-01 1.830011010169982910e-01 4.048219025135040283e-01 -3.015983477234840393e-02 1.511765420436859131e-01 -5.589368566870689392e-02 3.987655416131019592e-02 1.626799702644348145e-01 1.548438370227813721e-01 -5.820035468786954880e-03 1.944164037704467773e-01 -1.613810807466506958e-01 1.314819753170013428e-01 1.193261612206697464e-02
2.268176376819610596e-01 -1.214819494634866714e-03 -1.377674639225006104e-01 -3.635758068412542343e-03 -1.622762382030487061e-01 8.399394340813159943e-03 6.041917577385902405e-02 -1.848352551460266113e-01 -1.267986465245485306e-02 -5.167186260223388672e-02 -1.595748215913772583e-01 -1.122179790399968624e-03 -1.627826597541570663e-03 -1.305101811885833740e-01 1.455945968627929688e-01 -1.137293204665184021e-01 3.255306556820869446e-02 9.146072715520858765e-02 -1.807429194450378418e-01 -2.519935555756092072e-02 3.185676932334899902e-01 4.603067934513092041e-01 2.901414036750793457e-01 2.352602183818817139e-01 -1.247856914997100830e-01 -1.777455210685729980e-01 2.585258781909942627e-01 -5.870341509580612183e-02 -2.701914608478546143e-01 1.774702668190002441e-01 2.599626779556274414e-01 2.693375200033187866e-02
1.585929244756698608e-01 1.411550119519233704e-02 -2.086726874113082886e-01 3.092449307441711426e-01 -1.332201510667800903e-01 5.528098717331886292e-02 -5.694355443120002747e-02 4.916573874652385712e-03 2.173983305692672729e-01 4.185058176517486572e-01 -5.278513301163911819e-03 3.234331905841827393e-01 -1.009345427155494690e-01 -1.055158078670501709e-01 -1.316135227680206299e-01 1.865009814500808716e-01 -2.388842105865478516e-01 -6.642875820398330688e-02 -1.029303222894668579e-01 8.171124011278152466e-02 -1.076516583561897278e-01 1.380533725023269653e-01 3.162316083908081055e-01 7.156083732843399048e-02 -2.240438461303710938e-01 -7.172720879316329956e-02 3.265739083290100098e-01 2.619178220629692078e-02 -7.388272136449813843e-02 1.345047056674957275e-01 9.371966123580932617e-02 3.739819303154945374e-02
1.529535353183746338e-01 1.763109415769577026e-01 -8.267049491405487061e-02 2.427337318658828735e-01 -7.893815636634826660e-03 -2.609608173370361328e-01 2.876644432544708252e-01 -1.826820969581604004e-01 -8.944199979305267334e-02 1.712123453617095947e-01 2.126510739326477051e-01 2.891275584697723389e-01 1.878818869590759277e-01 1.069280505180358887e-01 -1.911567598581314087e-01 3.699414730072021484e-01 -7.464437931776046753e-02 -7.215924561023712158e-02 -3.927032649517059326e-02 -6.118671596050262451e-02 3.614537715911865234e-01 5.723295360803604126e-02 1.653534024953842163e-01 1.416838467121124268e-01 9.382066875696182251e-02 -1.451494693756103516e-01 5.832125432789325714e-03 2.134880274534225464e-01 3.221042081713676453e-02 1.575850509107112885e-02 -4.833549261093139648e-02 1.808605939149856567e-01
3.670292794704437256e-01 1.674225479364395142e-01 -7.111511379480361938e-02 2.564988732337951660e-01 5.872432515025138855e-02 -2.458130270242691040e-01 1.456300020217895508e-01 2.918233275413513184e-01 -1.065833494067192078e-01 3.262372314929962158e-01 -4.746598377823829651e-02 -6.699239462614059448e-02 8.272485435009002686e-02 5.779008939862251282e-02 -8.552373945713043213e-02 3.123761117458343506e-01 -2.331507503986358643e-01 2.326549589633941650e-01 -1.704762876033782959e-01 -1.939280331134796143e-02 -6.058203801512718201e-02 1.933696866035461426e-02 5.529791489243507385e-02 1.138323768973350525e-01 -1.395347565412521362e-01 -1.438583135604858398e-01 2.551283538341522217e-01 2.275864407420158386e-02 -7.171300053596496582e-02 6.672190129756927490e-02 2.874743342399597168e-01 2.377972379326820374e-02
8.769715577363967896e-02 2.206596732139587402e-01 -9.656430780887603760e-02 -7.520958036184310913e-02 -5.658568814396858215e-02 -3.284599184989929199e-01 6.343615800142288208e-02 -6.323213130235671997e-02 1.777298152446746826e-01 3.086742013692855835e-03 -7.952848449349403381e-03 -5.169826000928878784e-02 2.657597959041595459e-01 3.951118513941764832e-02 -3.403544425964355469e-01 9.792151302099227905e-02 -2.003100961446762085e-01 -7.679397612810134888e-02 1.636003516614437103e-02 7.080095261335372925e-02 -2.421784102916717529e-01 3.156895339488983154e-01 1.831719428300857544e-01 3.080965951085090637e-03 -1.752827912569046021e-01 -2.002342492341995239e-01 3.804940879344940186e-01 -4.425599053502082825e-02 -1.117043346166610718e-01 -3.208571076393127441e-01 1.979024149477481842e-02 3.209403157234191895e-02
-1.468370854854583740e-01 -1.514051109552383423e-02 6.380388513207435608e-03 2.838421761989593506e-01 -7.409597933292388916e-02 -7.753467559814453125e-02 2.414088547229766846e-01 -3.086847662925720215e-01 3.421398699283599854e-01 -2.216976881027221680e-01 4.104666784405708313e-02 -1.656651645898818970e-01 5.395332351326942444e-02 1.735433191061019897e-01 1.456252634525299072e-01 7.601751387119293213e-02 -1.707051694393157959e-01 -1.429179608821868896e-01 1.256967931985855103e-01 -1.149652600288391113e-01 1.330433189868927002e-01 3.101154416799545288e-02 2.427373826503753662e-02 2.683450579643249512e-01 -1.483796387910842896e-01 -1.622329354286193848e-01 4.643764197826385498e-01 -6.202452257275581360e-02 2.411485649645328522e-02 -4.082432389259338379e-02 1.929000765085220337e-01 -7.279725745320320129e-03
2.509308457374572754e-01 1.314031034708023071e-01 1.362423645332455635e-03 3.003492057323455811e-01 1.428891271352767944e-01 2.822734974324703217e-02 4.905889928340911865e-02 8.041091263294219971e-02 1.906408928334712982e-02 9.756711870431900024e-02 -1.742454618215560913e-02 8.853318542242050171e-02 1.026116162538528442e-01 1.459387242794036865e-01 -8.824455738067626953e-02 2.648032605648040771e-01 -2.099305838346481323e-01 -2.418374717235565186e-01 -8.526592701673507690e-02 -7.888285815715789795e-02 -2.259067744016647339e-01 5.641209334135055542e-02 3.139048218727111816e-01 7.295520044863224030e-03 9.948867373168468475e-03 -3.518974781036376953e-01 4.233289361000061035e-01 1.892692297697067261e-01 7.158161699771881104e-02 9.963113814592361450e-02 -1.808523684740066528e-01 -1.270256489515304565e-01
-5.921332910656929016e-02 2.567282617092132568e-01 -2.224230952560901642e-02 3.834040164947509766e-01 -3.799641132354736328e-01 -1.376193612813949585e-01 1.502974480390548706e-01 -4.085684940218925476e-02 -1.073844730854034424e-03 -1.120995916426181793e-02 3.870115429162979126e-02 1.384515762329101562e-01 2.821696400642395020e-01 -2.231885492801666260e-02 2.241861075162887573e-01 6.549233943223953247e-02 -9.726682305335998535e-02 7.563687860965728760e-02 -1.095904409885406494e-02 3.757682740688323975e-01 3.423234522342681885e-01 5.072418227791786194e-02 1.652020066976547241e-01 -2.179080434143543243e-02 -1.188990175724029541e-01 7.671598345041275024e-02 2.438335567712783813e-01 -1.025784513331018388e-04 2.176946848630905151e-01 -3.793339477851986885e-03 3.282730281352996826e-02 -8.984469622373580933e-02
1.694940775632858276e-02 3.410245776176452637e-01 -1.587249487638473511e-01 3.451890945434570312e-01 -2.930995821952819824e-01 -1.825425177812576294e-01 2.125478088855743408e-01 2.571185119450092316e-03 1.317665725946426392e-01 -3.391303867101669312e-02 -1.104206070303916931e-01 -6.184366997331380844e-03 2.893638052046298981e-02 7.053813338279724121e-02 1.682159900665283203e-01 2.247277200222015381e-01 -3.746130317449569702e-02 1.103458330035209656e-01 9.528036415576934814e-02 3.549449145793914795e-01 1.839594990015029907e-01 -1.887435466051101685e-01 3.390102460980415344e-02 -9.998092800378799438e-02 -1.183079406619071960e-01 1.503326296806335449e-01 1.556875407695770264e-01 3.701755404472351074e-02 -5.995562672615051270e-02 -5.237818881869316101e-02 2.535567581653594971e-01 -3.117835521697998047e-01
-1.610420793294906616e-01 3.300348818302154541e-01 1.185001730918884277e-01 2.945988476276397705e-01 -9.385357797145843506e-02 -3.006819486618041992e-01 -7.024144288152456284e-03 -2.605918943881988525e-01 1.901805102825164795e-01 1.612971872091293335e-01 -6.352851539850234985e-02 1.457570344209671021e-01 7.615419477224349976e-02 9.186631441116333008e-02 -4.625302553176879883e-02 2.687170542776584625e-02 -2.509442856535315514e-03 -3.351248800754547119e-01 -1.482245922088623047e-01 -1.166699528694152832e-01 2.936653792858123779e-01 -3.452903777360916138e-02 1.321014203131198883e-02 6.177360564470291138e-02 -1.149256676435470581e-01 -8.611258119344711304e-02 3.484570384025573730e-01 -7.806140184402465820e-02 -2.894978821277618408e-01 1.295233815908432007e-01 6.405806541442871094e-02 2.054090984165668488e-02
1.795813739299774170e-01 3.619997799396514893e-01 4.166228696703910828e-02 6.664454191923141479e-02 2.610742673277854919e-02 -2.003931105136871338e-01 6.302623450756072998e-02 -3.233578205108642578e-01 1.612759232521057129e-01 -1.547981351613998413e-01 -1.662529110908508301e-01 -1.418124139308929443e-01 5.321412160992622375e-02 4.888455383479595184e-03 1.109131649136543274e-01 1.307716034352779388e-02 -3.304920494556427002e-01 1.616494506597518921e-01 -2.519414424896240234e-01 8.880372345447540283e-02 1.329178828746080399e-02 -1.500071212649345398e-02 -6.136261299252510071e-02 -1.650874852202832699e-03 -1.040295511484146118e-02 -8.943589031696319580e-02 3.023864030838012695e-01 -1.999316550791263580e-02 -3.130041062831878662e-01 2.922158837318420410e-01 2.173713147640228271e-01 -1.632912307977676392e-01
2.236061096191406250e-01 1.070847809314727783e-01 -1.221231743693351746e-02 1.206935197114944458e-01 -1.055886074900627136e-01 1.317359693348407745e-02 2.169455140829086304e-01 6.714264396578073502e-03 -3.927085548639297485e-02 1.733288317918777466e-01 -6.451042741537094116e-02 -4.569958522915840149e-02 3.607238829135894775e-01 -2.455425709486007690e-01 7.064720243215560913e-02 2.902129292488098145e-01 4.831549152731895447e-02 2.201997675001621246e-03 6.514397263526916504e-02 1.765843033790588379e-01 3.042477555572986603e-02 2.109321057796478271e-01 4.693548008799552917e-02 -1.922398507595062256e-01 3.587590157985687256e-02 1.257245689630508423e-01 5.622385740280151367e-01 1.456288099288940430e-01 1.091917976737022400e-01 8.783050626516342163e-02 2.267866283655166626e-01 9.828123264014720917e-03
2.656185925006866455e-01 1.372449379414319992e-02 3.437362611293792725e-02 1.592191606760025024e-01 -6.757033616304397583e-02 -1.751510351896286011e-01 1.013715639710426331e-01 -1.323085874319076538e-01 -1.108095645904541016e-01 -1.102923694998025894e-02 8.518113195896148682e-02 -1.480105519294738770e-01 1.237908825278282166e-01 2.627463638782501221e-01 2.339707612991333008e-01 3.220956623554229736e-01 7.797128707170486450e-02 -1.646321862936019897e-01 4.221663251519203186e-02 3.176388442516326904e-01 1.986852139234542847e-01 3.893119096755981445e-01 2.388351410627365112e-02 -8.234022557735443115e-02 -1.986409276723861694e-01 -1.588583439588546753e-01 1.940733194351196289e-01 -9.326067566871643066e-02 -1.622338294982910156e-01 -1.681912988424301147e-01 -1.433658599853515625e-01 1.866053789854049683e-01
1.378245204687118530e-01 2.727389335632324219e-01 -4.644773155450820923e-02 3.654529526829719543e-02 -1.730153262615203857e-01 -2.445763945579528809e-01 -1.129809767007827759e-01 3.156794980168342590e-02 9.249566495418548584e-02 -2.154056578874588013e-01 -1.229781284928321838e-01 -1.155146062374114990e-01 -2.229734361171722412e-01 2.304925024509429932e-01 1.246656663715839386e-02 1.050198674201965332e-01 -6.175776943564414978e-02 -2.554495334625244141e-01 -1.243026554584503174e-01 5.808807164430618286e-02 2.807522416114807129e-01 1.666608899831771851e-01 2.788223326206207275e-01 -6.884673237800598145e-02 -2.163456231355667114e-01 -7.316339761018753052e-02 3.485653102397918701e-01 -1.497257649898529053e-01 -2.596277892589569092e-01 4.934046417474746704e-02 -2.290115952491760254e-01 8.262148499488830566e-02
3.689881414175033569e-02 1.229383051395416260e-01 -1.879522800445556641e-01 1.661079972982406616e-01 -1.228131055831909180e-01 -4.206461310386657715e-01 -1.507450342178344727e-01 -2.271908568218350410e-03 2.136005163192749023e-01 1.610030531883239746e-01 2.302186749875545502e-02 -2.186041772365570068e-01 2.394815534353256226e-01 1.254829317331314087e-01 1.516420114785432816e-02 2.432596087455749512e-01 -1.080331727862358093e-01 -9.731654077768325806e-02 2.646354436874389648e-01 8.020557463169097900e-02 -1.711911410093307495e-01 1.427929550409317017e-01 1.301005631685256958e-01 6.482182443141937256e-02 -3.545248880982398987e-02 -3.266859352588653564e-01 2.796542346477508545e-01 2.716495841741561890e-02 -2.068258076906204224e-01 1.997327506542205811e-01 5.123515799641609192e-02 1.132829859852790833e-01
5.346250906586647034e-02 4.498364031314849854e-01 -1.123761236667633057e-01 2.212875038385391235e-01 -6.688385456800460815e-02 -2.658504620194435120e-02 2.524393796920776367e-01 -1.563862562179565430e-01 1.777740418910980225e-01 9.955292195081710815e-02 -7.485343515872955322e-02 9.181866189464926720e-04 -5.338596180081367493e-02 9.168729186058044434e-02 -1.309469938278198242e-01 1.938902586698532104e-01 4.715475440025329590e-02 -3.626511618494987488e-02 -1.905192136764526367e-01 -1.302121877670288086e-01 1.300553828477859497e-01 3.085650317370891571e-02 -1.187882199883460999e-01 2.693904563784599304e-02 -1.111293584108352661e-02 -1.018317881971597672e-02 4.711917638778686523e-01 1.548612713813781738e-01 5.583226308226585388e-02 2.447251528501510620e-01 2.822169065475463867e-01 -2.198521643877029419e-01
1.330625917762517929e-02 7.792045176029205322e-02 -2.827557921409606934e-01 2.710049748420715332e-01 -1.153158769011497498e-01 -2.129832655191421509e-01 1.514913234859704971e-02 -1.487145572900772095e-01 2.176768630743026733e-01 2.955741286277770996e-01 1.488558202981948853e-01 7.243825495243072510e-02 2.835546247661113739e-02 -9.118324518203735352e-02 -5.579986795783042908e-02 1.367968469858169556e-01 -3.223131000995635986e-01 -1.473824530839920044e-01 -8.418768644332885742e-02 4.090810418128967285e-01 2.692634463310241699e-01 -1.688342839479446411e-01 3.114787936210632324e-01 1.787508092820644379e-02 -1.269207149744033813e-02 -1.389982178807258606e-02 1.072081178426742554e-01 -1.030012294650077820e-01 -6.828676164150238037e-02 -1.699288785457611084e-01 -1.083311662077903748e-01 1.155270729213953018e-02
1.029046475887298584e-01 1.605333387851715088e-01 -2.115830592811107635e-02 1.594908684492111206e-01 2.511830441653728485e-02 -3.489093184471130371e-01 1.566399633884429932e-01 -4.060198366641998291e-01 2.377920150756835938e-01 5.630105361342430115e-02 -2.179668247699737549e-01 -1.306780427694320679e-01 1.349705830216407776e-02 -1.361971348524093628e-02 2.946048080921173096e-01 1.382113248109817505e-01 -2.657700888812541962e-02 -3.794971853494644165e-02 9.018701314926147461e-02 -2.652674913406372070e-02 2.613144218921661377e-01 -4.929723590612411499e-02 6.846170872449874878e-02 -3.056708350777626038e-02 -4.220627546310424805e-01 -2.436923980712890625e-01 -5.570879578590393066e-02 -1.034191250801086426e-01 -9.514451771974563599e-02 -3.852949663996696472e-02 -1.030940189957618713e-01 1.887504756450653076e-01
1.438664924353361130e-02 3.913724720478057861e-01 -1.475933045148849487e-01 4.241948425769805908e-01 -2.725336551666259766e-01 7.429622113704681396e-02 2.040759176015853882e-01 -1.264847368001937866e-01 -9.832590073347091675e-02 -2.472179941833019257e-02 1.098966747522354126e-01 -1.261042803525924683e-01 9.005757421255111694e-02 -1.360393315553665161e-01 2.330370545387268066e-01 -1.439660228788852692e-02 -1.466337591409683228e-01 5.907073244452476501e-02 -1.046140417456626892e-01 2.797005139291286469e-02 1.266220062971115112e-01 4.189276322722434998e-02 1.460572481155395508e-01 2.769572138786315918e-01 -2.093081027269363403e-01 -2.463045418262481689e-01 2.856361269950866699e-01 -7.900452613830566406e-02 7.299030572175979614e-02 1.394340582191944122e-02 6.375019252300262451e-02 -1.833887994289398193e-01
1.675752699375152588e-01 1.388525068759918213e-01 -1.387540102005004883e-01 1.056764647364616394e-01 -2.068895697593688965e-01 -3.400805294513702393e-01 2.038391977548599243e-01 -5.420663580298423767e-02 2.217412553727626801e-02 -1.847475916147232056e-01 8.321040123701095581e-02 1.753534562885761261e-02 -1.805900335311889648e-01 1.796637773513793945e-01 6.976479291915893555e-02 1.413022130727767944e-01 -4.024663567543029785e-01 -2.058672606945037842e-01 5.446918308734893799e-02 -2.349825352430343628e-01 8.283019065856933594e-02 6.219742819666862488e-02 4.972771182656288147e-02 2.273771613836288452e-01 -1.397442221641540527e-01 1.151083130389451981e-02 4.253110587596893311e-01 -1.007952615618705750e-01 -2.078700512647628784e-01 -2.533835358917713165e-02 2.308773994445800781e-02 -7.175985723733901978e-02
2.309038639068603516e-01 2.720832228660583496e-01 -3.233473747968673706e-02 2.353941202163696289e-01 1.297464817762374878e-01 -1.133875641971826553e-02 1.673391163349151611e-01 -2.124573588371276855e-01 -1.187324300408363342e-01 5.697029642760753632e-03 9.379123151302337646e-02 -1.558742374181747437e-01 2.204657793045043945e-01 -2.036818712949752808e-01 1.950822472572326660e-01 6.280841678380966187e-02 -2.178706675767898560e-01 9.945599734783172607e-02 -1.163018420338630676e-01 5.456134676933288574e-02 4.337494075298309326e-01 1.238726228475570679e-01 -9.333870559930801392e-02 -1.085572876036167145e-02 -9.639120101928710938e-02 1.584276109933853149e-01 2.399674206972122192e-01 5.836489051580429077e-02 -8.610786497592926025e-02 1.429507881402969360e-01 3.158686757087707520e-01 -1.939048618078231812e-01
2.050025910139083862e-01 1.173869669437408447e-01 -1.605076342821121216e-01 2.475540898740291595e-02 -9.494429826736450195e-02 1.202234998345375061e-01 1.466956734657287598e-01 2.355813048779964447e-02 3.749741315841674805e-01 -7.806640863418579102e-02 5.459856986999511719e-02 7.267163693904876709e-02 4.523204267024993896e-01 -1.055047363042831421e-01 5.553277954459190369e-02 2.050631344318389893e-01 -3.827923238277435303e-01 2.694470621645450592e-02 2.819430083036422729e-02 -2.072313576936721802e-01 2.092733681201934814e-01 3.220361843705177307e-02 8.645309507846832275e-02 1.929106116294860840e-01 -1.590201109647750854e-01 1.130398884415626526e-01 2.394871562719345093e-01 1.462025493383407593e-01 8.336827158927917480e-02 -1.196299493312835693e-01 -1.509327441453933716e-01 1.228828430175781250e-01
2.227520346641540527e-01 3.669464886188507080e-01 -3.588695824146270752e-02 2.161102294921875000e-01 -1.261064559221267700e-01 -4.035602509975433350e-01 -1.931546479463577271e-01 -5.480812117457389832e-02 4.078237116336822510e-01 3.587475419044494629e-02 -2.652300596237182617e-01 1.287797698751091957e-03 -1.347540318965911865e-01 6.184082850813865662e-02 -9.025369584560394287e-02 3.726927042007446289e-01 -7.481542229652404785e-02 3.286029386799782515e-04 -5.429327115416526794e-02 5.228722095489501953e-02 1.139751896262168884e-01 6.375659257173538208e-02 1.650932878255844116e-01 1.357795447111129761e-01 9.025477617979049683e-02 -1.006718203425407410e-01 2.138187922537326813e-02 -1.517506241798400879e-01 9.104731678962707520e-02 7.705853134393692017e-02 -8.642661571502685547e-02 6.473059952259063721e-02
7.668883539736270905e-03 8.543020486831665039e-02 -3.103734552860260010e-02 1.224611476063728333e-01 3.986690659075975418e-03 -1.108899712562561035e-01 -4.936958849430084229e-02 -1.475596725940704346e-01 2.374244779348373413e-01 1.377970874309539795e-01 5.903514567762613297e-03 -1.013828516006469727e-01 1.318678259849548340e-02 -1.489409953355789185e-01 -5.303674563765525818e-02 1.143718808889389038e-01 -3.028367273509502411e-02 -3.315394818782806396e-01 9.649297595024108887e-02 5.460814833641052246e-01 3.400342166423797607e-02 -2.569515407085418701e-01 2.567312717437744141e-01 1.585921198129653931e-01 -2.158183306455612183e-01 -2.638475000858306885e-01 3.106029927730560303e-01 4.128312319517135620e-02 -6.388714909553527832e-02 -1.354770809412002563e-01 -3.992776200175285339e-02 3.522615134716033936e-02
-3.968276828527450562e-02 2.423536777496337891e-02 1.556580141186714172e-02 4.223228394985198975e-01 1.270225346088409424e-01 -1.795106828212738037e-01 -3.404174931347370148e-03 -1.329024583101272583e-01 2.081923484802246094e-01 1.789972186088562012e-01 1.891220659017562866e-01 2.599363029003143311e-01 9.285827726125717163e-02 -1.846773922443389893e-01 -1.433732658624649048e-01 2.253671288490295410e-01 -2.290396392345428467e-01 -7.315647322684526443e-03 -2.028981596231460571e-01 1.755744516849517822e-01 1.395509988069534302e-01 6.325286813080310822e-03 8.614036254584789276e-03 -1.110141798853874207e-01 -3.647394105792045593e-02 -1.854918003082275391e-01 3.709736764430999756e-01 2.116814404726028442e-01 -5.580916255712509155e-02 1.963617950677871704e-01 1.103849411010742188e-01 1.787951141595840454e-01
2.063210904598236084e-01 9.760337322950363159e-02 1.245364919304847717e-02 4.833925142884254456e-02 -9.914271533489227295e-02 -1.026077717542648315e-01 3.976743221282958984e-01 -2.463845536112785339e-02 -9.174932725727558136e-03 5.246811360120773315e-02 1.763727664947509766e-01 1.153900250792503357e-01 1.209054887294769287e-01 1.210128366947174072e-01 3.675023317337036133e-01 5.114164575934410095e-02 3.371726721525192261e-02 -1.759258955717086792e-01 3.914311900734901428e-02 -6.605288386344909668e-02 4.221038520336151123e-02 -1.002704873681068420e-01 2.096155285835266113e-02 2.388375252485275269e-01 -4.122861474752426147e-02 -1.147707775235176086e-01 4.676064550876617432e-01 1.808470189571380615e-01 -2.786414623260498047e-01 3.060259521007537842e-01 8.469428122043609619e-02 -1.042691525071859360e-02
2.102107554674148560e-01 1.984153240919113159e-01 -1.059567183256149292e-01 1.166219264268875122e-02 -2.963656783103942871e-01 2.684491686522960663e-02 2.497009038925170898e-01 6.134153530001640320e-02 1.818757057189941406e-01 8.374177664518356323e-02 1.561826914548873901e-01 3.434760868549346924e-02 8.153566718101501465e-02 1.760403066873550415e-01 3.570639789104461670e-01 2.176558077335357666e-01 -9.750409517437219620e-04 2.286498695611953735e-01 -2.518622763454914093e-02 1.293123811483383179e-01 1.561936438083648682e-01 5.538408458232879639e-02 3.210564702749252319e-02 -1.469579339027404785e-01 7.817470468580722809e-03 3.127296641469001770e-02 3.283735513687133789e-01 1.710878498852252960e-02 -1.830771416425704956e-01 2.323536574840545654e-02 2.218235135078430176e-01 -4.001114666461944580e-01
1.813653856515884399e-01 2.762561142444610596e-01 9.534507989883422852e-02 3.659965395927429199e-01 -2.071460336446762085e-01 -8.054169267416000366e-02 -3.845367953181266785e-02 1.056708097457885742e-01 8.466827869415283203e-02 1.394574493169784546e-01 -8.374223858118057251e-02 2.074470221996307373e-01 2.523850798606872559e-01 1.924580633640289307e-01 1.648017913103103638e-01 1.625739634037017822e-01 -1.691638231277465820e-01 -3.144409507513046265e-02 -1.722095310688018799e-01 6.664606183767318726e-02 -1.715647876262664795e-01 1.628133803606033325e-01 1.071574911475181580e-01 4.335109889507293701e-01 -1.864841878414154053e-01 -7.502171397209167480e-02 -1.583924144506454468e-02 8.064432069659233093e-03 1.460423618555068970e-01 -1.875964105129241943e-01 1.882723271846771240e-01 -5.443678051233291626e-02
1.680859476327896118e-01 1.643821150064468384e-01 2.160079777240753174e-02 2.606232166290283203e-01 1.425856053829193115e-01 -1.404828671365976334e-02 -7.882396876811981201e-02 -2.257315069437026978e-01 1.845670640468597412e-01 3.708395361900329590e-01 5.258449912071228027e-02 2.754899859428405762e-01 1.190571486949920654e-01 -2.364765703678131104e-01 -1.806702613830566406e-01 1.903473287820816040e-01 -2.509773336350917816e-02 -2.079447507858276367e-01 -5.453902482986450195e-02 2.270445823669433594e-01 8.477343246340751648e-03 1.716668717563152313e-02 2.495021969079971313e-01 -6.886115670204162598e-02 -2.734887599945068359e-01 -5.161010846495628357e-02 2.039291262626647949e-01 1.186256408691406250e-01 -8.867730200290679932e-02 1.366595029830932617e-01 2.196855694055557251e-01 1.890705823898315430e-01
1.237590238451957703e-01 -8.921183645725250244e-02 -3.139586886391043663e-03 1.709772944450378418e-01 5.303049460053443909e-03 3.595035895705223083e-02 1.838627308607101440e-01 -8.881330490112304688e-02 4.611783921718597412e-01 1.154781728982925415e-01 1.915628612041473389e-01 2.583593130111694336e-01 -1.605157703161239624e-01 -1.771719753742218018e-01 -1.006534770131111145e-01 2.116439044475555420e-01 -1.443772464990615845e-01 -1.326710283756256104e-01 -1.944480240345001221e-01 1.709804385900497437e-01 1.534532308578491211e-01 -1.400597393512725830e-01 8.482187986373901367e-03 7.407495379447937012e-02 -3.462572395801544189e-01 1.475821435451507568e-01 2.383451163768768311e-01 1.981728225946426392e-01 -2.151368111371994019e-01 1.419075429439544678e-01 3.809727355837821960e-02 5.549107119441032410e-02
2.328342199325561523e-01 2.851891517639160156e-01 8.205567300319671631e-02 -1.598736792802810669e-01 -3.923077601939439774e-03 8.643964678049087524e-02 2.159444689750671387e-01 -7.358964532613754272e-02 1.258793622255325317e-01 1.165175065398216248e-01 -1.860375553369522095e-01 2.590570449829101562e-01 1.861999928951263428e-01 3.048184514045715332e-01 -4.554143920540809631e-02 9.884703904390335083e-03 -2.841021120548248291e-01 1.048498079180717468e-01 -6.099389120936393738e-02 -1.007729023694992065e-02 3.440034389495849609e-01 8.781756274402141571e-03 2.642137408256530762e-01 6.502494961023330688e-02 -1.514146775007247925e-01 1.010461673140525818e-01 3.631199896335601807e-01 -9.361631423234939575e-02 1.126829683780670166e-01 -1.672303117811679840e-02 -8.201377838850021362e-02 -1.740311533212661743e-01
1.924916356801986694e-01 9.214732050895690918e-02 -2.333448976278305054e-01 -6.707584112882614136e-02 -1.991822198033332825e-02 1.598010361194610596e-01 1.928697228431701660e-01 -1.550042331218719482e-01 2.160903513431549072e-01 2.102319300174713135e-01 -1.036794111132621765e-01 -1.006731390953063965e-01 1.019400209188461304e-01 2.944578230381011963e-01 1.186597123742103577e-01 -5.675805360078811646e-02 -1.839844882488250732e-01 -2.223123311996459961e-01 -4.370062351226806641e-01 1.245546527206897736e-02 1.487678736448287964e-01 2.471806854009628296e-01 -7.331896573305130005e-02 -9.995608031749725342e-02 -2.695296704769134521e-01 5.640397313982248306e-03 3.264148533344268799e-01 1.234939321875572205e-01 4.302461817860603333e-02 -1.032497733831405640e-01 1.715483330190181732e-02 4.349259287118911743e-02
1.003239974379539490e-01 1.162244006991386414e-01 -7.803419232368469238e-02 -3.279456123709678650e-02 -2.198294699192047119e-01 -1.114985719323158264e-01 -1.537131518125534058e-02 -2.814390063285827637e-01 2.218836843967437744e-01 3.199403882026672363e-01 -7.599795609712600708e-02 -2.488123178482055664e-01 1.550407707691192627e-01 2.383683323860168457e-01 2.060351893305778503e-02 8.913100510835647583e-02 8.302858099341392517e-03 -2.740346789360046387e-01 -1.105538383126258850e-01 -6.243969500064849854e-02 3.787079080939292908e-02 4.165988415479660034e-03 1.470486670732498169e-01 1.418461054563522339e-01 -4.459857940673828125e-01 6.787288188934326172e-02 2.574633061885833740e-01 8.905539289116859436e-03 3.741736337542533875e-02 1.688490360975265503e-01 -2.934211790561676025e-01 1.396210491657257080e-02
1.644607335329055786e-01 3.595857024192810059e-01 -2.081598639488220215e-01 2.026204019784927368e-01 -1.515761315822601318e-01 4.865044355392456055e-02 -9.369894117116928101e-02 5.451422929763793945e-02 1.042557731270790100e-01 1.167378723621368408e-01 -8.330308645963668823e-02 -1.247583553194999695e-01 2.682926356792449951e-01 -2.154175639152526855e-01 2.071255743503570557e-01 1.117692980915307999e-02 5.678294599056243896e-02 -4.358186572790145874e-02 -3.072920069098472595e-02 -2.031712532043457031e-01 4.553950428962707520e-01 6.240580230951309204e-02 -1.041461452841758728e-01 5.293093994259834290e-02 -1.588379889726638794e-01 -1.673505827784538269e-02 4.149186611175537109e-01 1.033963635563850403e-01 -5.411774665117263794e-02 4.809982702136039734e-02 1.621112078428268433e-01 -4.006301611661911011e-02
3.386344313621520996e-01 1.559136807918548584e-01 5.910681560635566711e-02 2.705151140689849854e-01 7.016476243734359741e-02 1.859062165021896362e-02 -4.119541496038436890e-03 -1.867781728506088257e-01 3.617760539054870605e-01 -2.801873162388801575e-02 -9.082660079002380371e-02 -8.833073079586029053e-02 3.027891218662261963e-01 2.957652509212493896e-02 2.698178589344024658e-01 3.215034678578376770e-02 -1.815630793571472168e-01 -8.364569395780563354e-02 -2.357361018657684326e-01 -4.494636133313179016e-02 -6.712894886732101440e-02 -3.048950992524623871e-02 2.477731257677078247e-01 -1.597052961587905884e-01 -3.947159647941589355e-01 7.717929035425186157e-02 1.317819803953170776e-01 -5.855505540966987610e-02 3.436945378780364990e-02 -1.058071572333574295e-02 -2.271732538938522339e-01 6.872908025979995728e-02
1.948222368955612183e-01 -2.456108480691909790e-02 -3.388302028179168701e-01 9.085554629564285278e-02 -7.222015410661697388e-02 -2.901980578899383545e-01 2.609225809574127197e-01 -1.333207339048385620e-01 1.366292089223861694e-01 5.286412239074707031e-01 -2.363969571888446808e-02 -2.129749394953250885e-02 1.725914627313613892e-01 -3.791903704404830933e-02 -3.920794278383255005e-02 7.318028062582015991e-02 -9.144128300249576569e-03 -2.061309106647968292e-02 -1.022029891610145569e-01 2.352779060602188110e-01 4.807254672050476074e-02 9.187456220388412476e-03 1.989306807518005371e-01 -5.714481323957443237e-02 -2.637943029403686523e-01 -1.145389303565025330e-01 3.778529120609164238e-03 2.837302386760711670e-01 -1.411569118499755859e-01 5.626425147056579590e-02 1.617408245801925659e-01 4.261776804924011230e-02
2.929582893848419189e-01 2.923135161399841309e-01 -2.072413265705108643e-01 2.749049477279186249e-02 9.292756021022796631e-02 -1.227947697043418884e-01 -8.452691137790679932e-02 1.212107241153717041e-01 1.794898062944412231e-01 5.483373999595642090e-02 -3.536750674247741699e-01 -7.763275504112243652e-02 3.481844961643218994e-01 2.606897614896297455e-02 -1.805508881807327271e-01 7.199563831090927124e-02 -3.525052592158317566e-02 1.914441934786736965e-03 4.458485171198844910e-02 1.711029857397079468e-01 -1.726550012826919556e-01 8.743459731340408325e-02 5.098988860845565796e-02 -3.480208292603492737e-02 -2.038810551166534424e-01 -1.821103990077972412e-01 3.524133265018463135e-01 3.501079231500625610e-02 -2.366316914558410645e-01 3.723487257957458496e-03 2.109546065330505371e-01 1.974924206733703613e-01
1.134020462632179260e-01 3.604329824447631836e-01 5.351563170552253723e-02 2.028687447309494019e-01 -9.130433201789855957e-03 -8.216681331396102905e-02 -1.155899837613105774e-01 -1.528002768754959106e-01 2.913167774677276611e-01 5.669758468866348267e-02 -4.743400029838085175e-03 7.476228289306163788e-03 4.221997037529945374e-02 1.227418035268783569e-01 1.670069694519042969e-01 3.732548058032989502e-01 -6.208473071455955505e-02 3.983538597822189331e-02 4.131100699305534363e-02 -1.660588830709457397e-01 4.111643433570861816e-01 6.573876738548278809e-02 -9.583398699760437012e-02 2.653597481548786163e-02 5.876553710550069809e-03 -6.398615986108779907e-02 3.923504948616027832e-01 1.325814519077539444e-03 -5.923706293106079102e-02 2.145612388849258423e-01 2.657178342342376709e-01 -3.517258167266845703e-02
-8.238089084625244141e-02 3.415449559688568115e-01 2.083599567413330078e-01 3.049115836620330811e-01 2.685983292758464813e-02 -1.699970513582229614e-01 2.197176218032836914e-02 -1.652192920446395874e-01 2.719296813011169434e-01 9.977629035711288452e-02 -1.760631613433361053e-02 2.001456022262573242e-01 4.526917764451354742e-04 -1.465809764340519905e-03 -2.590224612504243851e-03 3.212602734565734863e-01 -4.570209234952926636e-02 -2.486102283000946045e-01 -1.737519800662994385e-01 1.514844689518213272e-02 2.012020200490951538e-01 6.382042169570922852e-02 -2.725051157176494598e-02 -1.463834103196859360e-02 -1.535364985466003418e-02 -3.502715826034545898e-01 3.864339292049407959e-01 -9.263601154088973999e-02 -6.167080998420715332e-02 1.523666679859161377e-01 6.902156025171279907e-02 5.329238250851631165e-02
1.776065826416015625e-01 2.836965769529342651e-02 -8.594850450754165649e-02 1.290263086557388306e-01 -5.542944371700286865e-02 2.053181976079940796e-01 1.007793564349412918e-02 1.762490868568420410e-01 3.075621724128723145e-01 3.413089364767074585e-02 -8.079403638839721680e-02 2.324092239141464233e-01 5.945367738604545593e-03 -2.323270589113235474e-01 -8.557866513729095459e-02 9.821343421936035156e-02 5.252007767558097839e-02 -3.055471554398536682e-02 -1.507521718740463257e-01 1.106336936354637146e-01 1.897576898336410522e-01 3.130412399768829346e-01 4.041195809841156006e-01 3.719811141490936279e-01 -1.349922865629196167e-01 -1.911553144454956055e-01 2.041718512773513794e-01 8.942554891109466553e-02 -2.206359356641769409e-01 -2.946284599602222443e-02 -4.940705001354217529e-02 9.571792185306549072e-02
3.104671239852905273e-01 2.606878578662872314e-01 2.625002898275852203e-02 9.143549017608165741e-03 -1.229423582553863525e-01 -2.221889346837997437e-01 2.303322404623031616e-01 4.713538568466901779e-03 1.253087818622589111e-01 1.893838793039321899e-01 -6.966112554073333740e-02 1.304231435060501099e-01 1.933262199163436890e-01 1.976061165332794189e-01 2.916502654552459717e-01 2.182010412216186523e-01 -1.082029864192008972e-01 2.373628690838813782e-02 -2.736072242259979248e-01 -1.341139674186706543e-01 1.310566663742065430e-01 1.882415078580379486e-02 2.845889031887054443e-01 -1.407405454665422440e-02 -3.610273003578186035e-01 2.129363715648651123e-01 7.104931026697158813e-02 1.977194286882877350e-02 9.828112274408340454e-02 -1.570421308279037476e-01 -1.219287812709808350e-01 2.545268088579177856e-02
6.308271735906600952e-02 3.494264185428619385e-01 -2.071436345577239990e-01 3.001376092433929443e-01 -2.135502696037292480e-01 -1.076077856123447418e-02 -8.871847763657569885e-03 -2.184636518359184265e-02 1.204768046736717224e-01 -2.055459469556808472e-01 9.037141501903533936e-02 -2.596442122012376785e-03 5.904403328895568848e-02 1.660988330841064453e-01 -3.000475838780403137e-02 2.409617751836776733e-01 -1.437652856111526489e-01 -1.466178297996520996e-01 4.313725605607032776e-02 -1.724326163530349731e-01 -8.572312444448471069e-02 1.194746196269989014e-01 7.920825481414794922e-02 9.696793556213378906e-02 -1.581044793128967285e-01 7.434812188148498535e-02 5.357496142387390137e-01 6.690301746129989624e-02 -8.193258196115493774e-02 2.908969521522521973e-01 1.220659837126731873e-01 1.894961483776569366e-02
3.084223866462707520e-01 1.728124767541885376e-01 -3.258915618062019348e-02 3.554907739162445068e-01 5.464081093668937683e-02 -1.409295350313186646e-01 5.311455577611923218e-02 -6.460182368755340576e-02 4.753879830241203308e-02 -1.517336070537567139e-01 5.876940861344337463e-02 2.495073229074478149e-01 -1.211450397968292236e-01 2.844565808773040771e-01 4.014304280281066895e-02 1.455682069063186646e-01 -2.551420331001281738e-01 -1.345687508583068848e-01 -3.114323597401380539e-03 -3.106977343559265137e-01 1.754275858402252197e-01 6.364780664443969727e-02 3.163492977619171143e-01 5.267434567213058472e-02 -2.021018415689468384e-01 -9.485283493995666504e-02 3.000598549842834473e-01 -5.827726796269416809e-02 -1.183088719844818115e-01 -4.880699887871742249e-02 1.015521935187280178e-03 1.768322587013244629e-01
3.380830585956573486e-01 1.878654360771179199e-01 -9.995830059051513672e-02 2.617878913879394531e-01 -2.821698486804962158e-01 3.519697347655892372e-03 1.495690047740936279e-01 -1.316536217927932739e-01 2.217488884925842285e-01 4.739793390035629272e-02 1.056616660207509995e-02 -4.518090561032295227e-02 6.963781267404556274e-02 -4.600578919053077698e-02 2.715205252170562744e-01 3.245823383331298828e-01 4.547814279794692993e-02 -7.279489934444427490e-02 -4.079979658126831055e-02 -2.954680919647216797e-01 2.102827727794647217e-01 1.584012992680072784e-02 -1.478193700313568115e-01 1.684368401765823364e-02 -3.566889762878417969e-01 -9.033144265413284302e-02 1.949736922979354858e-01 1.152736321091651917e-01 1.242347732186317444e-01 6.227574869990348816e-02 -2.079327702522277832e-01 2.748606912791728973e-02
3.635226190090179443e-01 -1.058386191725730896e-01 8.686152100563049316e-02 1.847143024206161499e-01 -6.455467641353607178e-02 -1.879951506853103638e-01 2.329294756054878235e-02 -1.368935406208038330e-01 3.558084070682525635e-01 3.516556322574615479e-01 -1.805101782083511353e-01 -8.308121562004089355e-02 -3.044233657419681549e-02 5.804894119501113892e-02 -1.471669971942901611e-01 -3.762038424611091614e-02 -1.167545095086097717e-01 -2.493969351053237915e-01 1.539658010005950928e-01 1.150249317288398743e-01 9.321096539497375488e-02 1.575170010328292847e-01 8.343432843685150146e-02 -1.308433711528778076e-01 -2.468655556440353394e-01 -1.112252548336982727e-01 2.392636090517044067e-01 -2.452393174171447754e-01 -1.651640236377716064e-01 1.479694843292236328e-01 -3.346727788448333740e-02 -1.665253192186355591e-01
-7.631143182516098022e-02 3.445745706558227539e-01 -9.651370346546173096e-03 2.052513062953948975e-01 -6.246994063258171082e-02 -8.020243048667907715e-02 1.911852359771728516e-01 -2.018276751041412354e-01 3.642080426216125488e-01 -1.036132201552391052e-01 -4.064238164573907852e-03 -2.331781834363937378e-01 1.593389660120010376e-01 1.087599769234657288e-01 5.595488101243972778e-02 1.735239475965499878e-01 -1.181633770465850830e-02 -1.161471009254455566e-01 5.124851316213607788e-02 -1.779819652438163757e-02 2.349830120801925659e-01 -3.958237171173095703e-02 -7.029095292091369629e-02 9.762541949748992920e-02 -1.365875899791717529e-01 -5.845515429973602295e-02 4.030722975730895996e-01 -1.489308923482894897e-01 -8.988259732723236084e-02 2.072716206312179565e-01 3.146538734436035156e-01 -1.810393631458282471e-01
1.984915435314178467e-01 1.992740631103515625e-01 -3.457413017749786377e-01 1.288799345493316650e-01 1.305536776781082153e-01 -1.710492223501205444e-01 -3.041450865566730499e-02 1.606187224388122559e-01 1.444808840751647949e-01 4.475246369838714600e-01 9.513714909553527832e-02 2.020123153924942017e-01 1.595904082059860229e-01 -4.904489219188690186e-02 -1.559292674064636230e-01 2.511603832244873047e-01 -2.337301075458526611e-01 -3.849309310317039490e-02 2.462458051741123199e-02 -1.870755106210708618e-02 7.558885961771011353e-02 -6.215385347604751587e-02 1.606265008449554443e-01 4.813644289970397949e-02 -2.367904186248779297e-01 1.694362014532089233e-01 2.008193433284759521e-01 -3.055766224861145020e-02 -1.125208288431167603e-01 -1.554680168628692627e-01 2.396349161863327026e-01 -1.018629297614097595e-01
2.586690187454223633e-01 1.749050170183181763e-01 -9.058356285095214844e-02 1.909552663564682007e-01 -2.147881835699081421e-01 -5.402996018528938293e-02 -2.110549481585621834e-03 -8.144969493150711060e-02 2.236991077661514282e-01 1.260569840669631958e-01 -5.020201206207275391e-02 -1.736249774694442749e-02 4.084665328264236450e-02 6.289159879088401794e-03 1.123022660613059998e-01 2.794770598411560059e-01 1.177191659808158875e-01 -2.113793939352035522e-01 -6.420226395130157471e-02 -1.947325319051742554e-01 3.837822973728179932e-01 -7.824280112981796265e-02 -1.184900850057601929e-01 -1.395379900932312012e-01 -7.569953799247741699e-02 -3.080349862575531006e-01 2.775395214557647705e-01 1.245317682623863220e-01 -2.782853879034519196e-02 -2.022282481193542480e-01 3.386921882629394531e-01 6.259706616401672363e-02
4.595267474651336670e-01 -8.220054209232330322e-02 -1.711781509220600128e-02 8.579918742179870605e-02 1.181175559759140015e-02 -2.375030666589736938e-01 1.763846427202224731e-01 -1.661333441734313965e-01 1.625746041536331177e-01 3.960353732109069824e-01 2.041952498257160187e-02 -8.248309791088104248e-02 -2.109254449605941772e-01 -7.955595105886459351e-02 9.734629094600677490e-02 -2.001051045954227448e-02 -1.142184734344482422e-01 -1.360694468021392822e-01 2.629255689680576324e-02 2.337113171815872192e-01 9.047219902276992798e-02 1.073596477508544922e-01 2.962493598461151123e-01 -1.558941453695297241e-01 -2.700093686580657959e-01 -8.706205338239669800e-02 1.109835729002952576e-01 1.969556957483291626e-01 -1.949014216661453247e-01 -1.277438849210739136e-01 -3.840200603008270264e-02 -4.415838420391082764e-02
4.944055154919624329e-02 1.786490827798843384e-01 -1.465873867273330688e-01 1.137823015451431274e-01 -2.125634253025054932e-01 -1.627250462770462036e-01 2.004105150699615479e-01 -2.121597379446029663e-01 9.685720503330230713e-02 -9.643717855215072632e-02 -1.590363099239766598e-03 -1.579514592885971069e-01 4.346490502357482910e-01 -9.206739254295825958e-03 1.820615679025650024e-01 -1.990725845098495483e-02 -2.216967791318893433e-01 -3.903252631425857544e-02 -1.902154088020324707e-01 3.882650136947631836e-01 3.891302943229675293e-01 -7.283843308687210083e-02 1.896397918462753296e-01 1.900863647460937500e-02 3.786735981702804565e-02 9.760247170925140381e-02 2.331870794296264648e-01 7.259033620357513428e-02 6.362594664096832275e-02 2.477289922535419464e-02 -1.195033732801675797e-02 -4.604094102978706360e-02
3.152289390563964844e-01 3.113282024860382080e-01 -1.511597186326980591e-01 7.669901847839355469e-02 -4.622757434844970703e-02 -1.640835404396057129e-02 -7.887727022171020508e-02 9.591096080839633942e-03 1.482116281986236572e-01 -2.188451141119003296e-01 -1.263038516044616699e-01 2.375717014074325562e-01 1.308803707361221313e-01 -5.830460041761398315e-02 1.350872665643692017e-01 1.979744732379913330e-01 -1.182548999786376953e-01 -7.438800483942031860e-02 2.071548625826835632e-02 -1.074881479144096375e-01 -3.338010981678962708e-02 8.468000590801239014e-02 2.282014340162277222e-01 2.735079526901245117e-01 -3.151013851165771484e-01 -4.365780577063560486e-02 1.406738758087158203e-01 1.973585039377212524e-01 -3.817835152149200439e-01 -1.283303946256637573e-01 -1.717886030673980713e-01 -1.663979291915893555e-01
1.750379800796508789e-01 1.018344387412071228e-01 -2.990931272506713867e-02 9.281174279749393463e-03 9.961716085672378540e-02 -7.091626524925231934e-02 2.133907973766326904e-01 -3.514973074197769165e-02 -2.443277686834335327e-01 3.316927328705787659e-02 -3.419218063354492188e-01 1.589853465557098389e-01 1.317751258611679077e-01 -9.813480824232101440e-02 1.098764985799789429e-01 4.253895282745361328e-01 -2.630947828292846680e-01 -1.742185652256011963e-01 1.730959266424179077e-01 7.690094411373138428e-02 1.461814437061548233e-02 -2.059400826692581177e-01 1.480930447578430176e-01 1.736305356025695801e-01 -1.119616162031888962e-02 -1.341881453990936279e-01 2.769714295864105225e-01 6.769432686269283295e-03 -2.094692885875701904e-01 -1.401065289974212646e-01 9.766682237386703491e-02 -2.742110490798950195e-01
5.431047175079584122e-03 2.858366966247558594e-01 -1.732300221920013428e-01 2.085475176572799683e-01 -1.225116252899169922e-01 -8.557914197444915771e-02 2.296028882265090942e-01 -6.646080315113067627e-02 3.289585709571838379e-01 -1.251668483018875122e-01 -1.234547793865203857e-01 -3.861983865499496460e-02 2.455703914165496826e-02 2.752593755722045898e-01 8.849538862705230713e-02 2.137373201549053192e-02 -9.094134718179702759e-02 -2.606720849871635437e-02 3.485102951526641846e-01 -4.408049955964088440e-02 2.407967150211334229e-01 -1.118196323513984680e-01 -1.816412992775440216e-02 8.321770280599594116e-02 -1.382024288177490234e-01 -8.161225169897079468e-02 2.467105090618133545e-01 -5.405978113412857056e-02 -9.344941377639770508e-02 -1.288482695817947388e-01 3.904921114444732666e-01 -2.501317560672760010e-01
1.424897462129592896e-01 8.980450779199600220e-02 -2.624193131923675537e-01 2.444167435169219971e-01 -2.214696705341339111e-01 -1.878394037485122681e-01 2.007042802870273590e-02 2.488196343183517456e-01 -1.503217220306396484e-02 -1.226487979292869568e-01 -5.238603428006172180e-02 1.080700308084487915e-01 -1.542499195784330368e-02 2.307762391865253448e-03 -3.630930185317993164e-02 3.000174760818481445e-01 -2.341969758272171021e-01 -9.364806860685348511e-02 8.249856531620025635e-02 -9.840449318289756775e-03 2.127390652894973755e-01 2.687975764274597168e-01 6.335797905921936035e-02 -2.119604684412479401e-02 -2.487538754940032959e-01 2.409297525882720947e-01 4.000540971755981445e-01 1.699395477771759033e-01 6.838627904653549194e-02 1.444737017154693604e-01 7.003284245729446411e-02 2.081360667943954468e-01
3.298099339008331299e-02 2.158377915620803833e-01 3.942683711647987366e-02 1.610153615474700928e-01 6.511487811803817749e-02 -2.541360855102539062e-01 2.863010764122009277e-01 -9.599952399730682373e-02 4.081997275352478027e-01 -2.238756231963634491e-02 -1.279262304306030273e-01 -1.347376704216003418e-01 3.600592017173767090e-01 9.247370809316635132e-02 9.015419334173202515e-02 4.416825175285339355e-01 -1.109054908156394958e-01 -1.809307187795639038e-02 -1.295824646949768066e-01 1.780307479202747345e-02 -5.146072059869766235e-02 -7.805851846933364868e-02 -1.446325099095702171e-03 -1.614663936197757721e-02 -2.099967449903488159e-01 -2.081002146005630493e-01 -1.158297285437583923e-01 -1.501062512397766113e-01 -6.230773031711578369e-02 -1.982983946800231934e-01 -1.191920265555381775e-01 4.774556308984756470e-02
1.321832090616226196e-01 3.478353619575500488e-01 -6.184216588735580444e-02 1.493710577487945557e-01 -2.467379719018936157e-02 9.317537397146224976e-02 1.554377228021621704e-01 -3.684611320495605469e-01 2.454362362623214722e-01 -8.966584503650665283e-02 4.507758468389511108e-02 -1.268373131752014160e-01 2.362028360366821289e-01 2.245432585477828979e-01 2.615753188729286194e-02 1.907359063625335693e-01 -1.847919374704360962e-01 -7.335225585848093033e-03 8.654062449932098389e-02 -2.066720509901642799e-03 2.635605931282043457e-01 -5.257039144635200500e-02 3.769429028034210205e-02 3.031831793487071991e-02 -4.324034228920936584e-02 -1.952260881662368774e-01 3.163772225379943848e-01 -5.968910828232765198e-02 1.655234768986701965e-02 1.543676704168319702e-01 3.183549344539642334e-01 -2.261764109134674072e-01
3.884927332401275635e-01 1.970065534114837646e-01 -5.990203097462654114e-02 -3.552864864468574524e-02 -5.946039035916328430e-02 -2.622979879379272461e-01 1.806369721889495850e-01 2.116939872503280640e-01 4.679321125149726868e-02 2.127722948789596558e-01 -1.574933975934982300e-01 3.619322925806045532e-02 2.957239151000976562e-01 5.578738823533058167e-02 -9.712271392345428467e-02 7.071067579090595245e-03 -3.296449482440948486e-01 -2.178608253598213196e-02 -2.972460389137268066e-01 -9.522785991430282593e-02 9.473355114459991455e-02 -3.304297477006912231e-02 1.702946126461029053e-01 1.604070067405700684e-01 -9.786877781152725220e-02 1.368820667266845703e-01 6.959863007068634033e-02 -1.348928511142730713e-01 -2.756038904190063477e-01 -2.212870419025421143e-01 1.416337639093399048e-01 1.196099221706390381e-01
3.277999907732009888e-02 2.729663550853729248e-01 -1.444188356399536133e-01 2.869367003440856934e-01 -2.080844938755035400e-01 -1.872049421072006226e-01 2.744414508342742920e-01 -1.611602492630481720e-02 1.071056947112083435e-01 4.526377096772193909e-02 -9.734496474266052246e-03 -6.402157247066497803e-02 -1.435484141111373901e-01 3.038958311080932617e-01 1.521818041801452637e-01 1.702424883842468262e-01 -1.429858952760696411e-01 3.238896131515502930e-01 8.242392539978027344e-02 2.808367908000946045e-01 3.087748587131500244e-01 -3.457939997315406799e-02 1.149073839187622070e-01 1.031736470758914948e-02 -2.078026384115219116e-01 6.472440063953399658e-02 8.917836099863052368e-02 7.798132300376892090e-02 -9.855934977531433105e-02 6.779757887125015259e-02 2.309625744819641113e-01 -1.859264075756072998e-01
2.345826327800750732e-01 3.380521535873413086e-01 1.787166483700275421e-02 -2.397128008306026459e-02 2.708521187305450439e-01 -2.355152368545532227e-02 1.009584963321685791e-01 1.136179491877555847e-01 -8.690010756254196167e-02 8.956011384725570679e-02 -6.597080081701278687e-02 9.732314199209213257e-02 2.260097265243530273e-01 -6.379710137844085693e-02 2.153414785861968994e-01 3.922942578792572021e-01 -9.192109853029251099e-02 -2.209586091339588165e-02 -6.966524571180343628e-02 2.493254095315933228e-01 5.915804579854011536e-02 -3.419810906052589417e-02 -3.821834549307823181e-02 3.290723264217376709e-02 3.485898673534393311e-02 -4.533371329307556152e-01 2.904383242130279541e-01 1.920064836740493774e-01 -2.925889007747173309e-02 -1.815127879381179810e-01 -3.445466607809066772e-02 4.311701655387878418e-02
4.119969904422760010e-01 2.933142520487308502e-02 -1.250972747802734375e-01 1.096583008766174316e-01 -2.329281717538833618e-01 -1.095971912145614624e-01 -4.726465791463851929e-02 -2.518289685249328613e-01 1.302732229232788086e-01 3.406344354152679443e-01 -1.900613754987716675e-01 7.462580502033233643e-02 7.185364514589309692e-02 4.559842124581336975e-02 -1.108745634555816650e-01 -8.507005125284194946e-02 5.913400556892156601e-03 -3.698842525482177734e-01 -9.414422512054443359e-02 2.108734548091888428e-01 2.404217869043350220e-01 6.752187758684158325e-02 -4.355905950069427490e-02 1.204142495989799500e-01 -3.241098821163177490e-01 -2.643320262432098389e-01 2.451412938535213470e-02 -8.026485145092010498e-02 1.076983287930488586e-01 -4.367225989699363708e-02 -6.255520880222320557e-02 4.172372631728649139e-03
4.888260737061500549e-02 2.059329897165298462e-01 1.424168944358825684e-01 3.397782444953918457e-01 2.600420117378234863e-01 -2.446580380201339722e-01 3.471770510077476501e-02 -1.180741190910339355e-01 1.825519949197769165e-01 2.149188965559005737e-01 -2.321724742650985718e-01 4.446811042726039886e-03 -9.763128310441970825e-02 -5.198651924729347229e-02 -3.809724375605583191e-02 3.133769035339355469e-01 -2.077291756868362427e-01 4.768154025077819824e-02 6.299711763858795166e-02 -1.673681102693080902e-02 1.681199371814727783e-01 1.961799561977386475e-01 1.377814114093780518e-01 2.219313289970159531e-03 9.317832998931407928e-03 -3.351895511150360107e-02 2.811535596847534180e-01 -1.138741150498390198e-01 4.519035294651985168e-02 -3.178303837776184082e-01 1.852883845567703247e-01 -2.559018135070800781e-01
2.248019725084304810e-01 -9.488792158663272858e-03 -1.766566038131713867e-01 -3.048225119709968567e-02 -5.976433679461479187e-02 -6.696501374244689941e-02 1.936817914247512817e-01 2.039765194058418274e-02 3.122794628143310547e-01 -1.037286370992660522e-01 6.801483780145645142e-02 1.017182767391204834e-01 -3.308847546577453613e-02 2.812444269657135010e-01 -2.052611298859119415e-02 1.698781847953796387e-01 -2.625945210456848145e-01 -2.370883673429489136e-01 -9.931062161922454834e-02 -1.285952627658843994e-01 4.798483476042747498e-02 2.214885950088500977e-01 7.529551535844802856e-02 -1.295767575502395630e-01 -1.184099167585372925e-01 -3.497128188610076904e-01 3.849533200263977051e-01 3.247224166989326477e-02 -8.431930094957351685e-02 1.801755428314208984e-01 2.659672498703002930e-01 -1.314085572957992554e-01
4.836274683475494385e-01 1.110155060887336731e-01 -3.218401223421096802e-02 3.024176061153411865e-01 -3.149111196398735046e-02 -7.870613038539886475e-02 1.045135185122489929e-01 1.990378601476550102e-03 -1.391896605491638184e-01 4.308543205261230469e-01 -1.488887667655944824e-01 -4.195296019315719604e-02 1.618032455444335938e-01 -4.476670920848846436e-02 -1.899279952049255371e-01 2.459437996149063110e-01 -1.958697885274887085e-01 1.058319732546806335e-01 -2.389234751462936401e-01 -1.965810209512710571e-01 2.325691133737564087e-01 -2.749973908066749573e-03 -2.729592844843864441e-02 4.613819345831871033e-02 -5.479333549737930298e-02 2.279991051182150841e-03 1.042824685573577881e-01 1.337215304374694824e-01 -5.239932797849178314e-03 -2.691454067826271057e-02 2.266083061695098877e-01 5.797591432929039001e-02
4.266549348831176758e-01 2.144335582852363586e-02 -3.472772985696792603e-02 1.890749484300613403e-01 -2.555494429543614388e-03 -4.927930422127246857e-05 -1.401201784610748291e-01 -5.808137357234954834e-02 -1.375426910817623138e-02 2.720263600349426270e-01 -8.246362209320068359e-02 -4.335997626185417175e-02 2.289603501558303833e-01 1.651983708143234253e-01 -1.905026030726730824e-03 1.232788488268852234e-01 5.105176568031311035e-02 -5.146405100822448730e-01 -1.354268789291381836e-01 1.209662109613418579e-02 2.681791484355926514e-01 1.220063418149948120e-01 2.397127747535705566e-01 2.646503970026969910e-02 -8.225551247596740723e-02 -7.303015142679214478e-02 2.445484548807144165e-01 -7.541662454605102539e-02 -5.520541593432426453e-02 -1.688794791698455811e-01 -1.113972365856170654e-01 1.651358306407928467e-01
1.208035498857498169e-01 3.714570105075836182e-01 1.764237731695175171e-01 4.077267646789550781e-02 -1.027008593082427979e-01 -2.357666641473770142e-01 1.557038277387619019e-01 -2.108434438705444336e-01 1.459207683801651001e-01 -1.847636550664901733e-01 -3.005729615688323975e-02 9.405343793332576752e-03 7.322540879249572754e-02 9.349864721298217773e-02 7.214760780334472656e-02 1.973698288202285767e-01 -1.597830206155776978e-01 7.787535339593887329e-02 2.090386860072612762e-02 -2.330019138753414154e-02 1.252566874027252197e-01 -1.923839189112186432e-02 -5.927600711584091187e-02 -3.567058965563774109e-02 -1.248681172728538513e-01 -2.322848304174840450e-04 2.756895422935485840e-01 1.831454038619995117e-01 -5.061286687850952148e-01 8.898753672838211060e-02 3.251540064811706543e-01 -1.294231116771697998e-01
4.762914180755615234e-01 -8.074321784079074860e-03 -1.524798870086669922e-01 1.730488687753677368e-01 1.708355247974395752e-01 -2.352006137371063232e-01 2.687058150768280029e-01 -2.564165592193603516e-01 1.271816939115524292e-01 -1.883996650576591492e-02 -1.470342725515365601e-01 2.144722640514373779e-02 7.223621942102909088e-03 -3.858476702589541674e-04 -1.651174277067184448e-01 8.549095690250396729e-02 1.525240987539291382e-01 -8.518103510141372681e-02 -2.072583585977554321e-01 -1.251494437456130981e-01 1.631727367639541626e-01 -7.041171938180923462e-02 1.756045222282409668e-01 5.977994948625564575e-02 1.480674296617507935e-01 -1.452064365148544312e-01 3.235604763031005859e-01 2.167594134807586670e-01 -1.868966668844223022e-01 2.412362489849328995e-03 1.880195289850234985e-01 6.395934522151947021e-02
2.388176172971725464e-01 1.979855448007583618e-01 1.168599352240562439e-01 1.994708627462387085e-01 -3.514041379094123840e-02 2.353133261203765869e-01 -4.482263699173927307e-02 6.241345778107643127e-03 1.654224842786788940e-01 1.062170341610908508e-01 -1.732743717730045319e-02 1.219434589147567749e-01 -3.768906369805335999e-02 -3.751162812113761902e-02 -1.961801648139953613e-01 8.326432853937149048e-02 -3.570775315165519714e-02 -6.812014430761337280e-02 -1.320886015892028809e-01 -7.238552719354629517e-02 3.480037301778793335e-02 4.219456911087036133e-01 4.285373687744140625e-01 2.019976079463958740e-01 -1.533161997795104980e-01 -2.054270058870315552e-01 3.109595775604248047e-01 -1.914225965738296509e-01 -1.378394216299057007e-01 -6.598466634750366211e-02 1.861079037189483643e-01 -1.643069460988044739e-02
1.549365818500518799e-01 7.277701795101165771e-02 -2.249124832451343536e-02 9.960709139704704285e-03 -6.018719822168350220e-02 -3.108247220516204834e-01 1.838472038507461548e-01 -3.736337423324584961e-01 3.054961860179901123e-01 2.738224714994430542e-02 -1.237844973802566528e-01 -5.742491781711578369e-02 2.765887379646301270e-01 -1.344927698373794556e-01 1.347895413637161255e-01 1.835685968399047852e-01 -2.606852650642395020e-01 -3.636123612523078918e-02 9.990338236093521118e-02 -2.144912816584110260e-02 4.620840307325124741e-03 5.187403783202171326e-02 6.319499760866165161e-02 -6.386965513229370117e-02 -4.790048301219940186e-01 -1.170623302459716797e-01 2.714288793504238129e-02 -1.712060123682022095e-01 -9.575186669826507568e-02 -2.009169161319732666e-01 -1.384069472551345825e-01 7.006140053272247314e-02
2.931027114391326904e-01 2.901300787925720215e-01 -1.405671983957290649e-01 1.529951840639114380e-01 1.124914512038230896e-01 4.046114534139633179e-02 1.812699437141418457e-01 -1.743253320455551147e-01 -2.439857460558414459e-03 2.675996422767639160e-01 3.523398190736770630e-02 1.835053414106369019e-01 -9.131151437759399414e-02 3.549633026123046875e-01 -2.457123845815658569e-01 1.147436797618865967e-01 -2.804290950298309326e-01 -1.908136457204818726e-01 -3.033461868762969971e-01 2.244549803435802460e-02 3.882223740220069885e-02 -1.095934808254241943e-01 -3.483219444751739502e-02 1.117230579257011414e-02 -2.469248026609420776e-01 1.291525512933731079e-01 2.276863604784011841e-01 -6.664342433214187622e-02 -9.544888138771057129e-02 -5.596481263637542725e-02 1.548032462596893311e-01 -4.722578078508377075e-02
1.466047316789627075e-01 -1.025647576898336411e-02 -8.520111441612243652e-02 1.982681155204772949e-01 1.754662692546844482e-01 -4.720542728900909424e-01 1.776774674654006958e-01 -1.042220145463943481e-01 2.467198669910430908e-01 2.664000093936920166e-01 -1.148073300719261169e-01 5.024136975407600403e-02 -3.756881505250930786e-02 2.081855982542037964e-01 -8.377188444137573242e-02 9.962018579244613647e-02 1.788055002689361572e-01 -1.236610859632492065e-01 7.767847925424575806e-02 2.596402466297149658e-01 7.822822779417037964e-02 5.161751061677932739e-02 1.344342529773712158e-01 1.873112767934799194e-01 -2.406029403209686279e-01 8.919657021760940552e-02 1.299528926610946655e-01 1.985541582107543945e-01 -1.643784791231155396e-01 -4.559187963604927063e-02 -1.184261683374643326e-02 3.041200339794158936e-01
-1.105383783578872681e-01 1.416635811328887939e-01 2.052951455116271973e-01 -2.822408080101013184e-02 5.534171685576438904e-02 -4.343940317630767822e-02 5.509398505091667175e-02 -7.898943871259689331e-02 4.986554384231567383e-02 2.423192001879215240e-02 -1.843770146369934082e-01 1.223260089755058289e-01 8.582991361618041992e-02 1.285546869039535522e-01 2.413363456726074219e-01 8.494185656309127808e-02 -3.702957034111022949e-01 -7.295217365026473999e-03 -1.163852065801620483e-01 1.827058643102645874e-01 5.858408808708190918e-01 -9.493134915828704834e-02 3.970445692539215088e-02 9.861144423484802246e-02 -1.297426819801330566e-01 -4.919293336570262909e-03 3.737788796424865723e-01 1.042222604155540466e-01 -5.221098288893699646e-02 1.846375763416290283e-01 9.149137139320373535e-02 9.446041285991668701e-02
3.886795043945312500e-01 -7.266096770763397217e-02 2.167170345783233643e-01 2.855006456375122070e-01 -6.908016651868820190e-02 -2.196005135774612427e-01 -1.013037636876106262e-01 -2.178886681795120239e-01 1.906978040933609009e-01 4.303360879421234131e-01 3.978008031845092773e-02 -9.737619757652282715e-02 -1.465139091014862061e-01 2.517721615731716156e-02 -3.992119431495666504e-02 -5.692728329449892044e-03 -2.411341071128845215e-01 -2.022690773010253906e-01 -5.518428981304168701e-02 4.958004131913185120e-02 1.255722194910049438e-01 3.972395323216915131e-03 6.355451047420501709e-02 8.836691081523895264e-02 -2.148345410823822021e-01 -2.474665939807891846e-01 1.969829499721527100e-01 -1.772626936435699463e-01 -3.216462209820747375e-02 9.660194069147109985e-02 -7.769074290990829468e-02 -1.479099988937377930e-01
6.777574121952056885e-02 3.913892507553100586e-01 -1.146438047289848328e-01 6.602399051189422607e-02 5.813508853316307068e-02 8.518253266811370850e-02 -1.024380475282669067e-01 -1.861068606376647949e-01 1.953450590372085571e-01 -6.578932516276836395e-03 1.267471462488174438e-01 -2.650381326675415039e-01 1.850905828177928925e-02 -7.485130429267883301e-02 6.115379557013511658e-02 -5.680385231971740723e-02 -7.689974270761013031e-03 2.215668745338916779e-02 7.810244709253311157e-02 1.729934103786945343e-02 2.416169494390487671e-01 -4.952813312411308289e-02 2.031399309635162354e-01 2.410651892423629761e-01 -3.812063038349151611e-01 -1.884753406047821045e-01 4.480156302452087402e-01 1.101292669773101807e-01 9.117624722421169281e-03 -5.927237216383218765e-03 1.737719476222991943e-01 -2.009146064519882202e-01
9.668328613042831421e-02 1.807542294263839722e-01 8.855476975440979004e-02 1.438028216361999512e-01 -2.467715926468372345e-02 -3.429337143898010254e-01 1.297712698578834534e-02 5.987383425235748291e-02 -3.420238196849822998e-02 3.833843395113945007e-02 1.495011746883392334e-01 -2.763166427612304688e-01 -1.089405175298452377e-02 5.288896709680557251e-02 6.864140927791595459e-02 1.357690151780843735e-02 -1.706136167049407959e-01 -3.318801820278167725e-01 -3.212263807654380798e-02 4.123320057988166809e-02 3.253958821296691895e-01 2.460395693778991699e-01 2.078658342361450195e-01 1.944350451231002808e-01 -1.987735480070114136e-01 4.923551902174949646e-02 2.811509966850280762e-01 -1.807548254728317261e-01 -3.465405702590942383e-01 1.494862437248229980e-01 6.019987910985946655e-02 9.596775472164154053e-02
1.606770157814025879e-01 2.522720098495483398e-01 2.287320345640182495e-01 9.462021291255950928e-02 2.059730142354965210e-01 -3.866886496543884277e-01 7.293037325143814087e-02 -1.990965157747268677e-01 1.934025287628173828e-01 8.360578119754791260e-02 -3.284201622009277344e-01 1.330336630344390869e-01 3.092589229345321655e-02 -2.419784478843212128e-02 1.689089238643646240e-01 2.741993069648742676e-01 -8.718959987163543701e-02 -1.157570034265518188e-01 1.362894326448440552e-01 -2.719330973923206329e-02 1.886986494064331055e-01 6.194278225302696228e-02 2.963278889656066895e-01 8.797868154942989349e-03 1.224843338131904602e-01 9.213921427726745605e-02 1.927282512187957764e-01 -2.114087045192718506e-01 7.918295264244079590e-02 -9.293206036090850830e-02 1.516873836517333984e-01 -1.620389521121978760e-01
2.213901281356811523e-01 1.652049273252487183e-01 -4.464768990874290466e-02 3.741046488285064697e-01 -1.104862093925476074e-01 -8.953715860843658447e-02 -1.430463641881942749e-01 -3.385468721389770508e-01 3.587512969970703125e-01 -4.098461940884590149e-02 -3.804789483547210693e-02 1.068390309810638428e-01 1.451585739850997925e-01 -1.205890029668807983e-01 1.078254431486129761e-01 1.658134758472442627e-01 -1.034220978617668152e-01 -1.776270866394042969e-01 -3.387746810913085938e-01 -5.342757701873779297e-02 -1.157145574688911438e-01 1.583437770605087280e-01 2.380165159702301025e-01 -3.913198783993721008e-02 -1.493674218654632568e-01 -4.881900269538164139e-03 8.806605637073516846e-02 -1.555199325084686279e-01 -7.432115823030471802e-02 -2.247498035430908203e-01 -1.278648376464843750e-01 1.590282917022705078e-01
9.126944094896316528e-02 2.299957722425460815e-01 3.409642726182937622e-02 4.380173236131668091e-02 1.219695359468460083e-01 -1.158175021409988403e-01 -5.713697150349617004e-02 -2.273432612419128418e-01 1.484621465206146240e-01 3.508631289005279541e-01 1.767363250255584717e-01 2.547623813152313232e-01 1.618352830410003662e-01 -6.125872954726219177e-02 -1.509579718112945557e-01 1.325783431529998779e-01 -3.759175911545753479e-02 -1.588887125253677368e-01 -2.541891336441040039e-01 1.023944765329360962e-01 2.600440680980682373e-01 2.341745942831039429e-01 3.284198939800262451e-01 -8.359502255916595459e-02 -1.759922355413436890e-01 -7.973502576351165771e-02 1.164365634322166443e-01 1.186090558767318726e-01 -4.629905894398689270e-02 1.052509397268295288e-01 1.490530818700790405e-01 3.184303343296051025e-01
9.644795954227447510e-02 3.555940389633178711e-01 -3.834754601120948792e-02 4.116135537624359131e-01 -2.264237701892852783e-01 6.766562908887863159e-02 2.852673828601837158e-01 -1.211807131767272949e-01 6.359017640352249146e-02 6.148689612746238708e-02 1.169024929404258728e-01 -1.374740600585937500e-01 1.094340458512306213e-01 6.338188052177429199e-02 1.907800883054733276e-01 -9.587047249078750610e-02 5.147229135036468506e-02 9.198585525155067444e-03 -3.527762740850448608e-02 1.815452873706817627e-01 4.029724746942520142e-02 1.013882234692573547e-01 1.280064228922128677e-02 2.066683396697044373e-02 -9.851507842540740967e-02 -3.787012398242950439e-01 3.666553795337677002e-01 -2.753903716802597046e-02 1.712144315242767334e-01 -1.136106178164482117e-01 5.162886530160903931e-02 -2.384145706892013550e-01
1.240818351507186890e-01 1.772434115409851074e-01 -1.309355348348617554e-01 1.511943638324737549e-01 -2.247901558876037598e-01 -5.219280719757080078e-02 -8.471731096506118774e-02 2.739682421088218689e-02 1.014456376433372498e-01 -1.162977144122123718e-01 -1.177903488278388977e-01 1.351343393325805664e-01 1.660497933626174927e-01 -1.303366869688034058e-01 1.125672161579132080e-01 2.037619985640048981e-02 -6.671066582202911377e-02 -1.175738573074340820e-01 -2.069477736949920654e-01 -1.960127204656600952e-01 1.681232899427413940e-01 -2.029464021325111389e-02 4.082373678684234619e-01 3.966891765594482422e-01 -2.954559028148651123e-01 3.286074101924896240e-02 1.472087055444717407e-01 1.225401237607002258e-01 -3.248126804828643799e-01 -2.086502313613891602e-01 -9.627140313386917114e-02 -5.307324230670928955e-02
3.804187178611755371e-01 1.809268295764923096e-01 -3.108604252338409424e-02 1.603857800364494324e-02 3.166449605487287045e-04 1.131054088473320007e-01 1.410917937755584717e-01 -2.609885931015014648e-01 1.303761154413223267e-01 -4.675289150327444077e-03 -9.282898902893066406e-02 -6.121367588639259338e-02 2.139234542846679688e-01 2.445346266031265259e-01 1.039379388093948364e-01 2.552704513072967529e-01 -3.629184067249298096e-01 6.916342675685882568e-02 -1.764333099126815796e-01 7.220986485481262207e-02 2.442751526832580566e-01 -1.175711750984191895e-01 -1.121738832443952560e-02 5.910882726311683655e-02 5.400453880429267883e-02 -9.069634974002838135e-02 2.365307956933975220e-01 2.376987487077713013e-01 1.966348886489868164e-01 1.446514725685119629e-01 -2.756009399890899658e-01 -2.266602218151092529e-02
5.335120018571615219e-03 9.457713924348354340e-03 2.026955336332321167e-01 2.552568614482879639e-01 -3.869218984618782997e-03 -2.799162268638610840e-01 2.576778270304203033e-02 -2.092627882957458496e-01 -3.289189934730529785e-02 1.839488893747329712e-01 2.509301900863647461e-01 9.037260711193084717e-02 2.076508849859237671e-01 -1.031559258699417114e-01 -1.096908152103424072e-01 2.919115722179412842e-01 -3.615681231021881104e-01 9.197459369897842407e-02 -2.134442478418350220e-01 4.586584120988845825e-02 -1.191735616885125637e-03 1.034102290868759155e-01 3.966193497180938721e-01 3.023791499435901642e-02 -1.824349761009216309e-01 -9.958180040121078491e-02 9.246861189603805542e-02 9.168442338705062866e-02 1.179403532296419144e-02 -2.417500466108322144e-01 1.941855996847152710e-01 -3.931565582752227783e-02
9.533324278891086578e-03 3.054735660552978516e-01 -4.862250089645385742e-01 1.596610695123672485e-01 1.606498807668685913e-01 -2.405696660280227661e-01 1.254675984382629395e-01 1.390048563480377197e-01 1.450021862983703613e-01 1.003295555710792542e-01 -2.335495799779891968e-01 -1.534024346619844437e-02 2.100336104631423950e-01 -1.476028263568878174e-01 9.652163088321685791e-02 8.670749515295028687e-02 -1.154346913099288940e-01 -2.385808527469635010e-01 -9.001571685075759888e-02 -1.907016634941101074e-01 1.103399693965911865e-01 -1.256123930215835571e-01 1.709968782961368561e-02 1.234605461359024048e-01 -2.502427697181701660e-01 -1.012569740414619446e-01 1.959629654884338379e-01 2.827074192464351654e-02 -6.649241596460342407e-02 -1.941748708486557007e-01 -1.675317734479904175e-01 1.298574358224868774e-01
2.331166863441467285e-01 9.310817718505859375e-02 -9.463810175657272339e-02 1.286981701850891113e-01 1.485573649406433105e-01 -3.499002158641815186e-01 5.249382555484771729e-02 -3.985554873943328857e-01 2.779745161533355713e-01 1.714004948735237122e-02 -1.840338259935379028e-01 -8.148303627967834473e-02 -2.723277732729911804e-02 -3.346409648656845093e-02 3.046425580978393555e-01 2.174059152603149414e-01 -3.087365627288818359e-01 1.004183888435363770e-01 1.941148489713668823e-01 4.851933568716049194e-03 1.570654511451721191e-01 1.929822191596031189e-02 -1.819433644413948059e-02 -1.819760166108608246e-02 -3.718769848346710205e-01 -1.455257982015609741e-01 -6.308247148990631104e-02 1.834302209317684174e-02 -1.819475553929805756e-02 -9.937632083892822266e-02 2.387179806828498840e-02 4.458440095186233521e-02
1.313403546810150146e-01 7.134216278791427612e-02 -2.134505808353424072e-01 2.320550531148910522e-01 -2.162058055400848389e-01 -1.477560214698314667e-02 6.858858466148376465e-02 -1.638194173574447632e-01 1.064090505242347717e-01 -1.260324567556381226e-01 8.723504841327667236e-02 3.695871680974960327e-02 4.644578695297241211e-02 1.987940222024917603e-01 -2.439694711938500404e-03 1.489018946886062622e-01 -1.272270977497100830e-01 4.271278902888298035e-02 -6.504257023334503174e-02 -2.711444795131683350e-01 1.979754418134689331e-01 2.515166103839874268e-01 2.427104562520980835e-01 5.953150242567062378e-02 -1.774293929338455200e-01 -9.709525853395462036e-02 4.469301104545593262e-01 -1.870888918638229370e-01 -2.027338445186614990e-01 7.591191679239273071e-02 3.291842937469482422e-01 -9.031368792057037354e-02
3.395335972309112549e-01 4.105316102504730225e-01 -6.780825555324554443e-02 6.835661828517913818e-02 7.397405337542295456e-03 -5.142055451869964600e-02 1.606564596295356750e-02 -6.146429851651191711e-02 -2.002644240856170654e-01 3.169668912887573242e-01 -5.817700549960136414e-02 1.067465543746948242e-01 3.144497871398925781e-01 -1.133313849568367004e-01 -1.529126465320587158e-01 1.161768510937690735e-01 -1.624187380075454712e-01 4.478610679507255554e-02 -1.992891579866409302e-01 -4.538711532950401306e-02 1.331245005130767822e-01 3.384950011968612671e-02 -9.421157091856002808e-02 7.282219082117080688e-02 -1.621300727128982544e-01 7.159115374088287354e-02 2.362730652093887329e-01 -2.463527768850326538e-01 -3.129455149173736572e-01 3.996825218200683594e-02 9.702230989933013916e-02 -1.901048719882965088e-01
3.429345190525054932e-01 1.368994265794754028e-01 -1.415434181690216064e-01 7.399152964353561401e-02 5.640283972024917603e-02 -1.945553421974182129e-01 -1.628693491220474243e-01 -2.535089850425720215e-01 -4.778666421771049500e-02 -2.651509940624237061e-01 -5.449477955698966980e-02 6.659273803234100342e-02 1.788535267114639282e-01 2.862758338451385498e-01 1.577060222625732422e-01 9.739463031291961670e-02 9.453847305849194527e-04 6.821205373853445053e-03 2.328295633196830750e-02 1.015708670020103455e-01 2.802978754043579102e-01 5.866551026701927185e-02 6.107082962989807129e-02 9.036540240049362183e-02 -1.112341582775115967e-01 6.992215663194656372e-02 4.579008519649505615e-01 -1.572912633419036865e-01 1.049678190611302853e-03 -2.921046316623687744e-01 -1.878572702407836914e-01 -3.039737045764923096e-02
-7.356219459325075150e-03 3.362616598606109619e-01 4.580938816070556641e-02 2.131121158599853516e-01 -5.572223663330078125e-02 1.449693590402603149e-01 -1.393504887819290161e-01 -2.077545821666717529e-01 3.141130805015563965e-01 -1.567959785461425781e-01 -3.590583428740501404e-02 -3.197290003299713135e-01 9.432037174701690674e-02 -1.439392007887363434e-02 8.717454969882965088e-02 9.509546309709548950e-02 -6.325668841600418091e-02 -9.381981939077377319e-02 3.846822306513786316e-02 1.198485195636749268e-01 3.194162845611572266e-01 8.337713778018951416e-02 1.480468958616256714e-01 1.205206513404846191e-01 -9.270571917295455933e-02 -1.010146290063858032e-01 3.842802345752716064e-01 1.872611790895462036e-01 8.379136770963668823e-02 1.096575334668159485e-01 2.474155426025390625e-01 -2.104232162237167358e-01
1.847363859415054321e-01 -1.647381186485290527e-01 -4.471928998827934265e-02 3.978701829910278320e-01 -3.270484507083892822e-02 -3.363751620054244995e-02 -4.876019805669784546e-02 -6.068038567900657654e-02 3.121170215308666229e-02 2.959904670715332031e-01 5.707165226340293884e-03 2.364907041192054749e-02 1.466994732618331909e-01 -4.765591770410537720e-02 3.237893879413604736e-01 9.808348864316940308e-02 -1.296845972537994385e-01 -2.083773314952850342e-01 1.256489902734756470e-01 -1.351547986268997192e-01 2.288877367973327637e-01 1.100587397813796997e-01 9.947265498340129852e-03 -8.682528138160705566e-02 -1.246278285980224609e-01 -7.375124096870422363e-02 5.031882524490356445e-01 -2.443708628416061401e-01 -1.966340392827987671e-01 -3.839321061968803406e-02 -3.239268064498901367e-02 -3.514827415347099304e-02
1.561460196971893311e-01 2.292924523353576660e-01 -3.157120943069458008e-01 1.619138419628143311e-01 -1.751093715429306030e-01 -4.724275693297386169e-02 3.843666985630989075e-02 -5.769953504204750061e-02 2.699248492717742920e-01 -2.438594698905944824e-01 -1.614220887422561646e-01 1.787625551223754883e-01 -1.292875707149505615e-01 -2.745620720088481903e-02 1.602766811847686768e-01 1.452203989028930664e-01 -2.932805716991424561e-01 2.153062727302312851e-03 -1.090393289923667908e-01 9.169041365385055542e-02 -4.844008479267358780e-03 5.519849434494972229e-02 -5.626560375094413757e-02 3.938800692558288574e-01 -2.414155900478363037e-01 8.319855481386184692e-02 2.423022091388702393e-01 2.602776288986206055e-01 1.633045449852943420e-02 -1.641924828290939331e-01 2.464229799807071686e-02 1.329687535762786865e-01
1.664425730705261230e-01 1.002445742487907410e-01 4.576284438371658325e-02 2.975914776325225830e-01 -7.057294249534606934e-02 -7.302673906087875366e-02 2.503117322921752930e-01 1.712491214275360107e-01 -1.571411043405532837e-01 1.132537424564361572e-01 -2.606087327003479004e-01 6.917453557252883911e-02 2.950651347637176514e-01 -2.395056337118148804e-01 -7.059891521930694580e-02 2.360975742340087891e-01 -7.891803979873657227e-02 -2.268919199705123901e-01 -1.521839294582605362e-03 3.780629634857177734e-01 -4.656444117426872253e-02 1.711744219064712524e-01 -1.452510654926300049e-01 7.653853297233581543e-02 -1.656530424952507019e-02 4.164006561040878296e-02 3.325183391571044922e-01 -3.650504350662231445e-02 -1.734352260828018188e-01 -1.375114917755126953e-01 9.758939035236835480e-03 -1.785001754760742188e-01
1.499283760786056519e-01 1.669055968523025513e-01 -1.304533332586288452e-01 4.268690478056669235e-03 1.595075279474258423e-01 -2.601067125797271729e-01 1.354006528854370117e-01 -2.903510332107543945e-01 3.290060460567474365e-01 1.929397583007812500e-01 7.538448274135589600e-02 3.807089328765869141e-01 -1.473635155707597733e-02 -2.338344156742095947e-01 -1.079904809594154358e-01 2.617875635623931885e-01 -1.435238271951675415e-01 -1.139132305979728699e-01 -8.569050580263137817e-02 2.624812722206115723e-01 1.224995404481887817e-02 -4.788880236446857452e-03 2.282444760203361511e-02 -2.383446134626865387e-02 -1.826307326555252075e-01 1.535843610763549805e-01 1.398099511861801147e-01 2.262128591537475586e-01 -1.173447445034980774e-01 -1.325355321168899536e-01 1.849081814289093018e-01 3.801018744707107544e-02
2.105122208595275879e-01 -2.054395079612731934e-01 1.053431034088134766e-01 2.091749906539916992e-01 -1.683859974145889282e-01 -1.244788244366645813e-01 6.349278241395950317e-02 -2.802282199263572693e-02 8.201095461845397949e-02 6.186796352267265320e-02 -1.360432803630828857e-01 1.739489473402500153e-02 8.242989331483840942e-02 1.197907775640487671e-01 -1.262334734201431274e-01 2.628293931484222412e-01 -1.628472954034805298e-01 -2.590370774269104004e-01 -1.752837151288986206e-01 -1.301316171884536743e-01 -5.667154490947723389e-02 3.997490406036376953e-01 1.058855578303337097e-01 -1.598408222198486328e-01 -1.362457275390625000e-01 -1.868345439434051514e-01 5.271564722061157227e-01 8.214566856622695923e-03 5.447787232697010040e-03 -3.970733284950256348e-02 1.497767958790063858e-02 1.131572015583515167e-02
3.450212478637695312e-01 2.313971072435379028e-01 -1.544208228588104248e-01 2.541069686412811279e-01 -1.360746026039123535e-01 -1.388972103595733643e-01 1.345731131732463837e-02 1.126332581043243408e-01 -1.979195885360240936e-02 1.618245095014572144e-01 -5.934666097164154053e-02 2.699301242828369141e-01 2.701255492866039276e-02 2.810114622116088867e-01 1.038684025406837463e-01 4.366054013371467590e-02 -4.074702560901641846e-01 -3.318651765584945679e-02 -3.137694001197814941e-01 6.757179647684097290e-02 -8.458589762449264526e-02 4.638499766588211060e-02 1.395708322525024414e-01 3.095001876354217529e-01 -1.136231794953346252e-01 -1.961053311824798584e-01 1.764351725578308105e-01 -3.361091390252113342e-02 2.681215293705463409e-02 8.053732663393020630e-02 -4.790360480546951294e-02 -7.151599973440170288e-02
7.809238880872726440e-02 3.430038392543792725e-01 -1.912240236997604370e-01 1.061514914035797119e-01 9.642580151557922363e-02 -1.442990899085998535e-01 2.095632627606391907e-02 -2.996922433376312256e-01 2.650000154972076416e-01 3.541775792837142944e-02 5.486059933900833130e-02 -1.702551394701004028e-01 7.161610573530197144e-02 1.914163231849670410e-01 1.160490661859512329e-01 7.437486201524734497e-02 -3.289116919040679932e-01 -1.039441823959350586e-01 6.983181089162826538e-02 -1.033820807933807373e-01 3.163985013961791992e-01 -1.243808344006538391e-01 1.570855975151062012e-01 8.027153462171554565e-02 4.723045974969863892e-03 -1.770086884498596191e-01 2.698599696159362793e-01 -6.892071664333343506e-02 -2.890818193554878235e-02 2.223105281591415405e-01 3.146619796752929688e-01 -6.594012677669525146e-02
3.014572858810424805e-01 2.318099737167358398e-01 -2.826135158538818359e-01 5.417956970632076263e-03 -1.283636987209320068e-01 -1.918166428804397583e-01 -6.174891721457242966e-03 -1.598970890045166016e-01 2.046001553535461426e-01 2.791718542575836182e-01 -8.734703063964843750e-02 5.285453796386718750e-02 1.866576820611953735e-01 1.508833914995193481e-01 -1.942871510982513428e-01 -1.677253656089305878e-02 -1.075698360800743103e-01 -3.341995477676391602e-01 -8.614239282906055450e-03 -2.126491442322731018e-02 2.492022067308425903e-01 -5.723439157009124756e-03 1.500974148511886597e-01 2.229151576757431030e-01 -3.386071324348449707e-01 -1.873702369630336761e-02 -6.844680011272430420e-02 -4.179617390036582947e-02 1.013052463531494141e-01 -1.742794513702392578e-01 -2.032784670591354370e-01 -9.600572288036346436e-02
2.971864938735961914e-01 -2.570448257029056549e-02 -2.282052785158157349e-01 1.655759662389755249e-01 1.766093447804450989e-02 1.725654900074005127e-01 1.709431260824203491e-01 -1.564656347036361694e-01 3.881225585937500000e-01 2.765325605869293213e-01 -8.784712851047515869e-02 8.574809879064559937e-02 -1.005666255950927734e-01 2.017473801970481873e-03 1.012824242934584618e-03 9.348560124635696411e-02 -6.223329901695251465e-02 -2.265217006206512451e-01 -2.210929617285728455e-02 1.178793907165527344e-01 3.243308961391448975e-01 -2.071950212121009827e-02 3.797010481357574463e-01 1.604049950838088989e-01 -2.406131625175476074e-01 -5.629746615886688232e-02 -6.573148816823959351e-02 1.569683700799942017e-01 5.171681195497512817e-02 1.477981805801391602e-01 -1.361888945102691650e-01 -9.226612001657485962e-02
7.578423619270324707e-02 1.469460725784301758e-01 1.636188477277755737e-02 3.530859053134918213e-01 1.393007487058639526e-02 -1.502767652273178101e-01 1.650623530149459839e-01 -6.618523597717285156e-02 4.895638227462768555e-01 1.312007755041122437e-01 -1.192207187414169312e-01 7.467608153820037842e-02 2.623968422412872314e-01 1.094531547278165817e-02 1.053875461220741272e-01 3.137494921684265137e-01 5.484876781702041626e-02 1.378509998321533203e-01 -1.399462074041366577e-01 7.871472835540771484e-02 -5.753139033913612366e-03 -1.641269177198410034e-01 1.582274436950683594e-01 -4.072889685630798340e-02 -3.529670536518096924e-01 -2.475050464272499084e-02 9.224727749824523926e-02 -2.164490818977355957e-01 5.439648777246475220e-02 -1.636656671762466431e-01 -1.574422866106033325e-01 -3.975256159901618958e-02
2.095029503107070923e-01 2.426339983940124512e-01 -4.210126027464866638e-02 6.681057624518871307e-03 1.232548132538795471e-01 5.274729058146476746e-02 1.732824295759201050e-01 -1.491761952638626099e-01 6.139632314443588257e-02 1.071215569972991943e-01 1.607906259596347809e-02 2.673133909702301025e-01 -1.208296939730644226e-01 1.492496728897094727e-01 -1.171216070652008057e-01 3.850263357162475586e-01 -3.017119467258453369e-01 1.267983466386795044e-01 -4.497018754482269287e-01 1.601909548044204712e-01 3.982131555676460266e-02 1.301974952220916748e-01 5.053545907139778137e-02 1.157944649457931519e-01 -1.545904874801635742e-01 -1.844847500324249268e-01 2.750883102416992188e-01 1.161526441574096680e-01 -4.490062594413757324e-02 2.386168763041496277e-02 -7.763882726430892944e-02 -1.189824044704437256e-01
-4.059657081961631775e-02 4.693330228328704834e-01 1.039708778262138367e-02 1.000730693340301514e-01 -4.411868751049041748e-01 -4.052883684635162354e-01 1.482987254858016968e-01 -1.035053655505180359e-01 1.931759119033813477e-01 1.581322401762008667e-03 -1.617750898003578186e-02 6.536648422479629517e-02 7.670921832323074341e-02 -2.018148824572563171e-02 2.064511179924011230e-01 -8.022781461477279663e-02 6.753687560558319092e-02 7.977057993412017822e-02 -2.780622243881225586e-02 1.137488931417465210e-01 2.572087943553924561e-01 1.173615679144859314e-01 2.119180709123611450e-01 7.630860060453414917e-02 -1.103948876261711121e-01 -1.876261830329895020e-01 1.191538572311401367e-01 1.817283779382705688e-01 1.298669129610061646e-01 1.766572520136833191e-02 1.020483076572418213e-01 -4.046701267361640930e-02
-3.792691230773925781e-02 2.410227954387664795e-01 -1.011106222867965698e-01 3.254242837429046631e-01 1.416408717632293701e-01 -1.038754060864448547e-01 1.508214324712753296e-01 9.037521481513977051e-02 1.297982484102249146e-01 6.144154816865921021e-03 -1.215746104717254639e-01 5.057470500469207764e-02 1.886822879314422607e-01 -4.652052372694015503e-02 2.322552949190139771e-01 5.641201883554458618e-02 -9.356664121150970459e-02 -3.005169034004211426e-01 -8.804406225681304932e-02 -2.131305485963821411e-01 3.250595033168792725e-01 1.575384587049484253e-01 -8.448453992605209351e-02 9.486778825521469116e-02 1.268460899591445923e-01 -9.711075108498334885e-05 1.561764031648635864e-01 6.627189368009567261e-02 -3.783252835273742676e-01 -1.885048598051071167e-01 -3.326015174388885498e-01 -2.104367502033710480e-02
1.655897349119186401e-01 2.174705266952514648e-01 -8.378867059946060181e-02 3.658943474292755127e-01 -6.320945173501968384e-02 -1.248778775334358215e-01 1.363548785448074341e-01 -4.202770888805389404e-01 2.496769875288009644e-01 -5.563346296548843384e-02 -1.382555663585662842e-01 7.987440377473831177e-02 1.361708641052246094e-01 -9.996138513088226318e-02 1.890516132116317749e-01 8.186699450016021729e-02 -1.153785958886146545e-01 -2.934104017913341522e-02 -2.713773846626281738e-01 -6.316476315259933472e-02 1.057074312120676041e-02 1.865794211626052856e-01 1.870503425598144531e-01 2.253422141075134277e-02 -4.552576318383216858e-02 1.031475141644477844e-01 -7.304432243108749390e-02 -1.918887943029403687e-01 -1.957717835903167725e-01 -3.601108789443969727e-01 -1.454103291034698486e-01 3.767169266939163208e-02
6.122785210609436035e-01 1.816944926977157593e-01 -5.122718401253223419e-03 -3.851509094238281250e-02 -1.630833446979522705e-01 3.247310593724250793e-02 2.572575509548187256e-01 -2.283716574311256409e-03 2.846382260322570801e-01 2.009145356714725494e-02 7.923988252878189087e-02 -7.581452839076519012e-03 2.475052624940872192e-01 1.869760006666183472e-01 -1.465265899896621704e-01 3.701565861701965332e-01 -1.531174331903457642e-01 1.017576605081558228e-01 1.400184333324432373e-01 1.416938453912734985e-01 -3.757206723093986511e-02 4.898140951991081238e-02 3.847386315464973450e-02 -1.120846811681985855e-02 -1.457475125789642334e-01 -3.239592304453253746e-03 1.669826358556747437e-01 9.632876515388488770e-02 5.075726658105850220e-02 -3.092678450047969818e-02 -1.096569746732711792e-01 -3.768473491072654724e-02
1.166916936635971069e-01 6.646939367055892944e-02 -2.127351015806198120e-01 2.745603621006011963e-01 -2.071931660175323486e-01 -3.134839832782745361e-01 3.590001165866851807e-02 1.050346568226814270e-01 -1.825999021530151367e-01 -1.179286018013954163e-01 3.381817042827606201e-02 1.793522238731384277e-01 2.478001639246940613e-02 -7.875470072031021118e-02 -6.236174702644348145e-02 1.095801591873168945e-01 -1.251665055751800537e-01 -8.255170285701751709e-02 1.239817868918180466e-02 9.268165379762649536e-02 2.462808340787887573e-01 3.842831254005432129e-01 5.659896507859230042e-02 -6.935165077447891235e-02 -3.436041772365570068e-01 -7.790360599756240845e-02 2.913586795330047607e-01 1.750216931104660034e-01 -1.759088337421417236e-01 1.816473454236984253e-01 9.057509899139404297e-02 2.125192284584045410e-01
2.868114113807678223e-01 1.072496175765991211e-01 -1.693457514047622681e-01 1.024026423692703247e-01 -1.264393180608749390e-01 -3.231264054775238037e-01 -1.740741543471813202e-02 -4.878417402505874634e-02 -8.477268420392647386e-05 8.131456561386585236e-03 -1.643732562661170959e-02 -1.545380204916000366e-01 1.740412116050720215e-01 6.054547801613807678e-02 2.980022728443145752e-01 2.380637079477310181e-01 -8.366290479898452759e-02 -3.995977938175201416e-01 6.804299354553222656e-02 1.979589760303497314e-01 1.701451987028121948e-01 1.690949201583862305e-01 -1.339192092418670654e-01 -1.137541681528091431e-01 4.098984226584434509e-02 8.801049552857875824e-03 2.483424246311187744e-01 -4.287113994359970093e-02 -2.182660698890686035e-01 -1.193169206380844116e-01 -2.311927080154418945e-01 2.466359734535217285e-01
-9.306515008211135864e-02 2.817817926406860352e-01 6.162411347031593323e-02 2.701901495456695557e-01 -2.537568211555480957e-01 -2.363739609718322754e-01 1.897048056125640869e-01 -5.599252879619598389e-02 1.040149033069610596e-01 -6.384251266717910767e-02 -7.412075251340866089e-02 1.309062987565994263e-01 3.382658660411834717e-01 3.523180633783340454e-02 2.775476574897766113e-01 -3.857742249965667725e-02 -1.116628572344779968e-01 3.079470805823802948e-02 1.168997492641210556e-03 4.167089462280273438e-01 2.847827672958374023e-01 1.034023538231849670e-01 1.871989816427230835e-01 -5.652816500514745712e-03 -5.496358871459960938e-02 -2.238710783421993256e-02 1.831049472093582153e-01 2.062300033867359161e-02 1.789647489786148071e-01 -1.459378004074096680e-01 1.450136210769414902e-02 -1.977202594280242920e-01
3.265749812126159668e-01 2.217882312834262848e-02 -1.232783570885658264e-01 -4.332418739795684814e-02 -1.867001652717590332e-01 -2.428565770387649536e-01 4.165049642324447632e-02 -1.872195005416870117e-01 3.150263801217079163e-02 -2.622183859348297119e-01 5.885924026370048523e-02 4.555354639887809753e-02 2.494597882032394409e-01 9.354653209447860718e-02 1.161545291543006897e-01 2.672263383865356445e-01 7.737600803375244141e-02 -1.554414033889770508e-01 7.991207391023635864e-02 5.334512516856193542e-02 3.249579668045043945e-01 5.743635073304176331e-02 -5.086363106966018677e-02 2.414341270923614502e-01 7.664927095174789429e-02 -2.666144073009490967e-02 4.016803801059722900e-01 -1.023077685385942459e-02 1.660253480076789856e-02 -2.108052074909210205e-01 -2.935767173767089844e-01 -7.676288485527038574e-02
-1.399163454771041870e-01 5.502560734748840332e-01 1.238027587532997131e-01 1.321870982646942139e-01 3.842740133404731750e-02 -1.534269005060195923e-01 1.022326871752738953e-01 -2.123625427484512329e-01 2.928083539009094238e-01 3.484059497714042664e-02 2.995404787361621857e-02 6.386148184537887573e-02 4.355061426758766174e-02 -4.891243204474449158e-02 5.589731782674789429e-02 1.448207497596740723e-01 -8.168921619653701782e-02 -1.465751230716705322e-01 -7.838150113821029663e-02 -9.597931057214736938e-02 1.867033690214157104e-01 1.340542733669281006e-01 7.764923572540283203e-02 6.904111802577972412e-02 -3.407216072082519531e-02 -3.590444624423980713e-01 3.324766159057617188e-01 -9.891173988580703735e-02 -8.164455741643905640e-02 2.541349828243255615e-01 -3.452177345752716064e-02 1.182556226849555969e-01
1.304020732641220093e-01 2.492419034242630005e-01 -1.654447019100189209e-01 3.723348025232553482e-03 -4.027045145630836487e-02 -3.412362337112426758e-01 1.057161316275596619e-01 -2.350415587425231934e-01 2.340552508831024170e-01 -4.271561652421951294e-02 2.125588804483413696e-01 -3.461825847625732422e-02 1.548655927181243896e-01 -7.512161880731582642e-02 3.203963339328765869e-01 1.028147116303443909e-01 1.402533948421478271e-01 1.360340267419815063e-01 2.072625458240509033e-01 -1.113260313868522644e-01 2.957898676395416260e-01 4.529112949967384338e-02 -8.427444845438003540e-02 2.730475664138793945e-01 -2.965326309204101562e-01 -2.226365357637405396e-01 1.151026040315628052e-01 -1.589988023042678833e-01 7.657123357057571411e-02 1.110921427607536316e-01 5.708768963813781738e-02 3.077095001935958862e-02
1.113084033131599426e-01 3.570538759231567383e-01 -8.173226565122604370e-02 2.659719586372375488e-01 4.421387612819671631e-02 -3.402980566024780273e-01 2.834121286869049072e-01 1.943562328815460205e-01 6.777622550725936890e-02 -1.496016234159469604e-01 -8.803126215934753418e-02 -9.440576285123825073e-02 1.935760527849197388e-01 -2.203284353017807007e-01 1.025766953825950623e-01 1.207809001207351685e-01 -1.781441122293472290e-01 3.212871088180691004e-04 -1.531171947717666626e-01 -1.616497337818145752e-01 3.253967463970184326e-01 -3.047101944684982300e-02 1.734836101531982422e-01 -1.350962817668914795e-01 7.006613165140151978e-02 -1.073123514652252197e-02 2.731988430023193359e-01 -2.479279786348342896e-02 2.360714972019195557e-02 -3.470797464251518250e-02 7.263569533824920654e-02 -2.613429129123687744e-01
2.688331156969070435e-02 2.267715036869049072e-01 1.369982063770294189e-01 3.745082914829254150e-01 -2.199420630931854248e-01 -2.143143862485885620e-01 2.462616115808486938e-01 1.045046672224998474e-01 1.452950090169906616e-01 -3.710250556468963623e-02 2.045422792434692383e-03 4.692853614687919617e-02 2.365486174821853638e-01 -6.684571504592895508e-03 3.322529494762420654e-01 -3.428097814321517944e-02 -3.472623601555824280e-02 3.002780117094516754e-02 -5.094576999545097351e-02 2.838494777679443359e-01 3.386192321777343750e-01 5.118907243013381958e-02 2.374588549137115479e-01 -8.937540650367736816e-02 -1.203608214855194092e-01 -7.903380692005157471e-02 1.722861826419830322e-01 9.386406838893890381e-02 2.014398127794265747e-01 -2.364373765885829926e-02 6.586717814207077026e-02 -2.430266588926315308e-01
-1.253927201032638550e-01 3.398510515689849854e-01 -7.221149862743914127e-04 1.314096003770828247e-01 -6.558909267187118530e-02 -2.170608937740325928e-01 1.435883925296366215e-03 -2.002209722995758057e-01 2.182416617870330811e-01 3.589421212673187256e-01 -9.646733105182647705e-02 2.130192071199417114e-01 2.976599335670471191e-02 2.373544871807098389e-02 -1.093910709023475647e-01 1.757934242486953735e-01 1.048291325569152832e-01 -7.108982652425765991e-02 -1.969927847385406494e-01 -1.054415702819824219e-01 2.911483347415924072e-01 -1.246773600578308105e-01 -1.051800772547721863e-01 2.593783736228942871e-01 -1.083029434084892273e-01 -4.558623954653739929e-02 3.539487421512603760e-01 1.592052578926086426e-01 -1.342017352581024170e-01 7.206564396619796753e-02 2.136709392070770264e-01 8.135535567998886108e-02
3.007944822311401367e-01 3.539463877677917480e-01 3.378647938370704651e-02 1.904831230640411377e-01 -7.263921946287155151e-02 -2.015501707792282104e-01 1.337232738733291626e-01 -6.617419421672821045e-02 3.784218337386846542e-03 7.395275868475437164e-03 -3.229360282421112061e-02 -5.305246636271476746e-02 1.810356825590133667e-01 2.947290539741516113e-01 2.891866266727447510e-01 7.742436230182647705e-02 -1.709285080432891846e-01 -6.981401890516281128e-02 -3.212196826934814453e-01 -1.428774744272232056e-01 -1.749708503484725952e-01 -3.849440068006515503e-02 3.107326626777648926e-01 2.417619377374649048e-01 -1.837470978498458862e-01 7.240803539752960205e-02 1.014957278966903687e-01 -1.175927072763442993e-01 2.200484871864318848e-01 2.601511776447296143e-03 -9.410095214843750000e-02 -1.628453284502029419e-02
1.711474210023880005e-01 1.529709994792938232e-01 -1.464533507823944092e-01 -1.140853762626647949e-01 -4.475578200072050095e-03 -1.946476846933364868e-01 1.612541824579238892e-01 4.174406453967094421e-02 -2.206793427467346191e-02 1.046533882617950439e-02 2.034282833337783813e-01 -1.151831299066543579e-01 3.847375512123107910e-01 1.734853684902191162e-01 1.666808277368545532e-01 2.935085594654083252e-01 -2.879979610443115234e-01 -3.753304183483123779e-01 -3.585894033312797546e-02 -8.408439159393310547e-02 6.697524338960647583e-02 4.066050946712493896e-01 1.177548840641975403e-01 1.397585123777389526e-01 5.584527738392353058e-03 -9.386162459850311279e-02 1.190975159406661987e-01 -4.382689297199249268e-02 -1.777440160512924194e-01 6.259944289922714233e-02 6.364202499389648438e-02 -1.593731692992150784e-03
1.983904242515563965e-01 2.164954505860805511e-02 -1.563418358564376831e-01 1.374188661575317383e-01 -1.484552472829818726e-01 8.534212410449981689e-02 -3.309066966176033020e-02 -1.337060704827308655e-02 3.701887130737304688e-01 2.381468117237091064e-01 2.442314326763153076e-01 3.930346071720123291e-01 1.787156164646148682e-01 5.267182737588882446e-02 -9.276200085878372192e-02 1.058484017848968506e-01 -3.738834559917449951e-01 7.891701161861419678e-02 6.291489303112030029e-02 1.563004106283187866e-01 7.170883566141128540e-02 -7.139547169208526611e-02 1.413900703191757202e-01 -6.711560487747192383e-02 -1.097495034337043762e-01 -4.260214045643806458e-02 3.337125182151794434e-01 1.612388640642166138e-01 -1.498377174139022827e-01 -1.410888880491256714e-01 1.372805833816528320e-01 -4.778641089797019958e-02
2.844488024711608887e-01 3.312312960624694824e-01 1.140936166048049927e-01 -1.196825061924755573e-03 -7.424717396497726440e-02 -1.557493489235639572e-02 1.181980296969413757e-01 -1.243788301944732666e-01 3.632072508335113525e-01 9.825643151998519897e-02 4.008008912205696106e-02 2.211051583290100098e-01 1.642790883779525757e-01 7.443232834339141846e-02 3.432480394840240479e-01 1.351664662361145020e-01 -3.780573233962059021e-02 1.276467274874448776e-02 -2.157251834869384766e-01 -2.016245760023593903e-02 1.276375502347946167e-01 -7.605873793363571167e-02 1.168960183858871460e-01 -1.044391095638275146e-02 -4.880124926567077637e-01 1.337357908487319946e-01 1.639966815710067749e-01 3.834127215668559074e-03 4.315698146820068359e-02 -2.683192677795886993e-02 -1.710076332092285156e-01 3.621860221028327942e-02
1.584264189004898071e-01 3.892953693866729736e-01 1.464548707008361816e-01 1.509341001510620117e-01 -1.290704011917114258e-01 -6.855014711618423462e-02 1.851660162210464478e-01 -1.595753282308578491e-01 -1.644798815250396729e-01 2.491961866617202759e-01 -5.102807283401489258e-02 3.910769149661064148e-02 2.313872277736663818e-01 -2.017151862382888794e-01 2.383591085672378540e-01 1.571695208549499512e-01 1.725459098815917969e-01 -1.059388965368270874e-01 3.579360991716384888e-02 -2.077947407960891724e-01 9.810292720794677734e-02 -6.524970382452011108e-02 1.544736474752426147e-01 3.438235446810722351e-02 -1.532038301229476929e-01 1.891485750675201416e-01 3.737371265888214111e-01 1.098885759711265564e-01 -1.789310872554779053e-01 1.737680137157440186e-01 1.195970177650451660e-02 -1.767482608556747437e-01
5.251072719693183899e-02 1.184487342834472656e-01 -1.262482535094022751e-02 2.512449324131011963e-01 -2.700791656970977783e-01 7.418038696050643921e-02 1.411981731653213501e-01 -6.091922894120216370e-02 7.682125270366668701e-02 -2.039279192686080933e-01 7.885625236667692661e-04 -2.082956880331039429e-01 4.144406914710998535e-01 -3.288384154438972473e-02 2.797886133193969727e-01 2.752524055540561676e-02 -1.624879688024520874e-01 -5.622088164091110229e-02 -3.722967803478240967e-01 2.089484930038452148e-01 4.158529341220855713e-01 1.349949538707733154e-01 8.950682729482650757e-02 -1.219456456601619720e-02 -7.815059274435043335e-02 -2.610781043767929077e-02 1.231043785810470581e-01 1.852459162473678589e-01 2.479735761880874634e-02 -3.426446765661239624e-02 4.029190540313720703e-02 -6.527526676654815674e-02
1.318237930536270142e-01 1.426502466201782227e-01 -2.246480584144592285e-01 5.536514893174171448e-02 -2.838580310344696045e-01 -1.213184297084808350e-01 -1.888900063931941986e-02 1.611838787794113159e-01 8.736550062894821167e-02 1.599145531654357910e-01 4.005461186170578003e-02 2.973910868167877197e-01 6.134028732776641846e-02 -6.498793512582778931e-02 1.513873133808374405e-02 1.615474075078964233e-01 -8.862961083650588989e-02 -1.561423242092132568e-01 -8.173399418592453003e-02 -1.079182550311088562e-01 8.444004505872726440e-02 -1.712973229587078094e-03 3.560746014118194580e-01 2.660420238971710205e-01 -3.179669678211212158e-01 -4.962203279137611389e-02 2.466373592615127563e-01 1.873635053634643555e-01 -3.515412211418151855e-01 -8.860359340906143188e-02 -1.654283553361892700e-01 -1.264327764511108398e-01
3.230164647102355957e-01 2.972971796989440918e-01 1.679378189146518707e-02 1.237324178218841553e-01 -3.298274055123329163e-02 -4.384916275739669800e-03 1.284198164939880371e-01 -9.228292852640151978e-02 2.954223453998565674e-01 1.806892156600952148e-01 2.660675346851348877e-02 1.945845633745193481e-01 2.078608423471450806e-01 1.119267642498016357e-01 2.718075811862945557e-01 1.816094815731048584e-01 3.609391674399375916e-02 2.234245650470256805e-02 -1.331104487180709839e-01 7.025296799838542938e-03 2.067590504884719849e-02 -3.921414539217948914e-02 1.423005014657974243e-01 -7.723850756883621216e-02 -4.595214724540710449e-01 7.567458599805831909e-02 2.417258322238922119e-01 -1.464734375476837158e-01 1.331654936075210571e-01 -1.271124035120010376e-01 -1.965953409671783447e-01 -1.655777245759963989e-01
4.938708841800689697e-01 4.410857707262039185e-02 1.042296290397644043e-01 2.353051751852035522e-01 3.125670179724693298e-02 1.898024231195449829e-02 4.230684638023376465e-01 -5.797927081584930420e-02 -1.791113168001174927e-01 1.717662364244461060e-01 -9.210827201604843140e-02 1.733585745096206665e-01 1.293966174125671387e-01 2.585379965603351593e-02 4.349256306886672974e-02 1.641702204942703247e-01 -6.054000928997993469e-02 8.573644794523715973e-03 -1.160910949110984802e-01 -3.441331209614872932e-03 1.265921443700790405e-01 -1.730671823024749756e-01 2.645567655563354492e-01 1.076778843998908997e-01 2.174679934978485107e-02 -2.653400301933288574e-01 2.200572937726974487e-01 1.300709247589111328e-01 -7.071048766374588013e-02 -2.534651160240173340e-01 -3.434925898909568787e-02 8.009012043476104736e-02
1.963583827018737793e-01 1.123074218630790710e-01 -2.974655013531446457e-03 4.976408928632736206e-02 -3.316459953784942627e-01 -1.130543723702430725e-01 -7.471314347640145570e-06 -1.414756476879119873e-01 -7.809405773878097534e-02 4.548228979110717773e-01 -2.490407228469848633e-01 -2.320537902414798737e-02 7.672630995512008667e-02 2.841462381184101105e-02 1.126972809433937073e-01 1.907095760107040405e-01 2.822514623403549194e-02 -1.722896099090576172e-02 -3.556687012314796448e-02 -7.768356800079345703e-02 6.632614880800247192e-02 8.353126235306262970e-03 -2.251469492912292480e-01 -1.096382290124893188e-01 -2.168934345245361328e-01 -1.007572263479232788e-01 4.047805666923522949e-01 -6.633273512125015259e-02 -1.067838668823242188e-01 -2.698042392730712891e-01 1.220837309956550598e-01 -2.686154842376708984e-01
2.138005793094635010e-01 1.875709742307662964e-01 1.193059608340263367e-01 3.358158767223358154e-01 -9.409870021045207977e-03 -1.391553599387407303e-02 6.884615868330001831e-03 -2.826464772224426270e-01 2.745901346206665039e-01 -8.293789625167846680e-02 9.040869772434234619e-02 1.738130599260330200e-01 -1.782105118036270142e-01 2.530990168452262878e-03 3.270883113145828247e-02 3.643847107887268066e-01 -1.585535109043121338e-01 -1.360503137111663818e-01 7.215202599763870239e-02 -2.634790912270545959e-02 3.875285089015960693e-01 -1.201094314455986023e-01 3.943220898509025574e-02 -4.837078973650932312e-02 -1.329139769077301025e-01 -5.568683519959449768e-02 2.776319980621337891e-01 1.470282860100269318e-02 -5.059699341654777527e-02 -4.560391977429389954e-02 1.972405761480331421e-01 -2.568114697933197021e-01
2.377447336912155151e-01 1.421498060226440430e-01 -1.469010710716247559e-01 2.431825995445251465e-01 8.563095331192016602e-02 -1.258388012647628784e-01 3.595111966133117676e-01 2.851454615592956543e-01 6.402323395013809204e-02 1.101624444127082825e-01 -3.336378559470176697e-02 -7.034223526716232300e-03 1.681879013776779175e-01 -1.037255898118019104e-01 3.064765930175781250e-01 3.640301227569580078e-01 -7.108604162931442261e-02 -3.033716380596160889e-01 -7.369982451200485229e-02 4.518854618072509766e-02 -2.072692364454269409e-01 -6.458048522472381592e-02 -6.602160632610321045e-02 1.921624839305877686e-01 2.158582955598831177e-02 -2.596398629248142242e-02 1.266411691904067993e-01 1.177416592836380005e-01 -1.819860041141510010e-01 -2.547875344753265381e-01 5.326270684599876404e-02 3.237536922097206116e-02
1.021605208516120911e-01 1.528929769992828369e-01 -8.851964771747589111e-02 1.917565315961837769e-01 1.362981945276260376e-01 -2.477060556411743164e-01 1.897917389869689941e-01 -9.504715353250503540e-02 2.219919860363006592e-01 -5.566739942878484726e-03 -3.468670547008514404e-01 6.415946036577224731e-02 -3.750027343630790710e-02 -1.012755110859870911e-01 7.602920383214950562e-02 2.495508939027786255e-01 1.797304116189479828e-02 -2.256275564432144165e-01 1.601737737655639648e-01 1.095767766237258911e-01 1.561318933963775635e-01 6.237496621906757355e-03 4.074029251933097839e-02 -1.562684029340744019e-01 -4.664572328329086304e-02 -1.732413917779922485e-01 2.500251829624176025e-01 -9.653600305318832397e-02 1.730112582445144653e-01 -4.062552154064178467e-01 1.765252500772476196e-01 -2.712562382221221924e-01
2.347621135413646698e-02 2.548732161521911621e-01 -1.767651289701461792e-01 2.736463546752929688e-01 -2.209437787532806396e-01 -1.156817153096199036e-01 1.874654442071914673e-01 1.224664854817092419e-03 7.620906829833984375e-02 2.217444479465484619e-01 -1.221673414111137390e-01 1.740580052137374878e-01 1.598048210144042969e-01 1.467549800872802734e-01 2.587406933307647705e-01 1.747271716594696045e-01 -1.984472572803497314e-01 -1.843731291592121124e-02 -2.988636493682861328e-01 6.686294823884963989e-02 -6.876587867736816406e-02 1.623184531927108765e-01 1.666076928377151489e-01 4.202036559581756592e-01 -1.878749132156372070e-01 -8.963330835103988647e-02 -2.438720129430294037e-02 -1.510979086160659790e-01 1.312507390975952148e-01 -7.431253790855407715e-02 5.733249336481094360e-02 1.567077636718750000e-01
2.772703468799591064e-01 6.266582012176513672e-02 2.548785507678985596e-02 4.156574308872222900e-01 -9.114189445972442627e-02 -2.680609524250030518e-01 9.960865974426269531e-02 6.363035738468170166e-02 3.443614393472671509e-02 6.354633718729019165e-02 -1.022437512874603271e-01 3.011296093463897705e-01 2.429394721984863281e-01 6.396073848009109497e-02 3.425043523311614990e-01 2.038477919995784760e-02 -1.897571235895156860e-01 -1.054997090250253677e-02 -2.439518421888351440e-01 -4.969165474176406860e-02 1.801153719425201416e-01 2.235422581434249878e-01 1.513425260782241821e-01 2.193660438060760498e-01 -7.413712888956069946e-02 -1.593514233827590942e-01 -7.873509312048554420e-04 2.343322709202766418e-02 2.195602506399154663e-01 -3.293401002883911133e-02 1.082420349121093750e-01 1.430418789386749268e-01
1.848227828741073608e-01 3.029063344001770020e-01 1.429136693477630615e-01 4.204413294792175293e-02 -9.582532942295074463e-02 -1.371949613094329834e-01 2.558622956275939941e-01 -2.568776607513427734e-01 2.572203874588012695e-01 -1.087799966335296631e-01 -3.642058372497558594e-02 -5.249234661459922791e-02 -6.957477331161499023e-02 8.831842243671417236e-02 1.014484763145446777e-01 4.966134205460548401e-02 -2.566735632717609406e-02 1.618132442235946655e-01 -1.385080963373184204e-01 7.243490219116210938e-02 2.323116958141326904e-01 -5.149365961551666260e-02 -1.578457467257976532e-02 -1.527815591543912888e-02 -1.470334827899932861e-01 -1.201460510492324829e-01 3.352932929992675781e-01 1.050729975104331970e-01 -4.248265027999877930e-01 1.773127764463424683e-01 2.966460287570953369e-01 -1.309762001037597656e-01
4.024245738983154297e-01 3.237970545887947083e-02 2.178505249321460724e-02 3.287951350212097168e-01 1.123951748013496399e-01 -3.286014199256896973e-01 3.738234341144561768e-01 -1.483431160449981689e-01 -1.094166263937950134e-01 4.906493797898292542e-02 3.149687079712748528e-03 1.173891350626945496e-01 5.242138728499412537e-02 9.557257592678070068e-02 -6.625357270240783691e-02 4.747429117560386658e-02 2.115323208272457123e-02 -1.626399308443069458e-01 -7.220582664012908936e-02 -2.459871396422386169e-02 2.604897618293762207e-01 -7.539965957403182983e-02 1.618132144212722778e-01 1.147992610931396484e-01 1.766534447669982910e-01 -1.751176565885543823e-01 3.343758285045623779e-01 -3.163176029920578003e-02 -1.591678261756896973e-01 1.306105107069015503e-01 5.009831488132476807e-02 1.848371028900146484e-01
7.687092572450637817e-02 5.876927450299263000e-02 -7.202460616827011108e-02 2.846977710723876953e-01 -1.962567120790481567e-02 -3.084232509136199951e-01 2.138847410678863525e-01 1.045595109462738037e-01 1.358718723058700562e-01 1.477604266256093979e-02 -2.228900939226150513e-01 -6.399925798177719116e-02 1.905695796012878418e-01 -9.993982315063476562e-02 2.510183751583099365e-01 3.540033698081970215e-01 -1.610712558031082153e-01 -1.602202206850051880e-01 -1.225163787603378296e-01 -1.631663739681243896e-01 -4.207602515816688538e-02 7.727970927953720093e-02 9.507878869771957397e-02 -1.440059095621109009e-01 2.091339528560638428e-01 1.690767258405685425e-01 2.111835628747940063e-01 2.605200931429862976e-02 -2.732949256896972656e-01 -3.014273047447204590e-01 1.376708298921585083e-01 -1.106679365038871765e-01
1.125934123992919922e-01 3.919999301433563232e-01 -6.642546504735946655e-02 4.991197288036346436e-01 -1.739082634449005127e-01 3.727326169610023499e-02 2.432957887649536133e-01 -1.461501419544219971e-01 -1.922734379768371582e-01 1.094323024153709412e-02 2.196857035160064697e-01 -1.999002993106842041e-01 3.322277916595339775e-03 -1.514781862497329712e-01 2.656255662441253662e-01 5.638907477259635925e-02 -1.559934318065643311e-01 1.002475842833518982e-01 -1.194241940975189209e-01 7.358675450086593628e-02 6.627172976732254028e-02 1.649606674909591675e-01 3.472786769270896912e-02 1.588618308305740356e-01 -1.680069565773010254e-01 -6.861133128404617310e-02 3.061389029026031494e-01 -5.447123944759368896e-02 -9.375922381877899170e-03 8.533714339137077332e-03 -4.852646961808204651e-02 -4.111335054039955139e-02
2.155409157276153564e-01 4.025016129016876221e-01 -2.504325509071350098e-01 1.277834177017211914e-02 -2.909682877361774445e-02 -2.538951635360717773e-01 -5.272251367568969727e-02 -1.994787156581878662e-01 5.275435447692871094e-01 1.442646980285644531e-01 -1.552792489528656006e-01 -1.156797558069229126e-01 -8.203808963298797607e-02 1.020991951227188110e-01 -1.660055480897426605e-02 1.422983556985855103e-01 3.752465546131134033e-02 -8.163526654243469238e-02 -2.341060340404510498e-01 7.558063417673110962e-02 5.052379891276359558e-02 8.913148939609527588e-02 2.584689855575561523e-01 -7.526088505983352661e-02 -1.177598536014556885e-02 -2.060467563569545746e-02 1.460947245359420776e-01 -1.288429051637649536e-01 -4.340758547186851501e-02 -1.733377426862716675e-01 -1.520693302154541016e-01 3.696772828698158264e-02
-1.268764585256576538e-01 4.524844288825988770e-01 4.043365269899368286e-02 2.916980981826782227e-01 -1.222721040248870850e-01 -2.700545080006122589e-02 -5.328826978802680969e-02 -2.149216681718826294e-01 4.288215637207031250e-01 -9.906253963708877563e-02 1.794349588453769684e-02 1.105993799865245819e-02 1.488466113805770874e-01 2.374576590955257416e-02 2.088129520416259766e-01 1.614816137589514256e-03 -7.552742213010787964e-02 8.112353086471557617e-02 -4.301293939352035522e-02 1.216114126145839691e-02 5.723966285586357117e-02 8.793362975120544434e-02 2.152573689818382263e-02 -9.761928021907806396e-02 -1.740469783544540405e-02 -8.746016025543212891e-02 4.411767721176147461e-01 -1.197468489408493042e-01 -8.724696189165115356e-02 -1.667787320911884308e-02 3.193123936653137207e-01 -7.205895334482192993e-02
2.763842046260833740e-01 9.481204301118850708e-02 1.245476454496383667e-01 2.768093943595886230e-01 -1.340845972299575806e-01 4.663025960326194763e-03 1.881574243307113647e-01 -1.881314069032669067e-01 3.579725325107574463e-01 1.725390255451202393e-01 -3.257030546665191650e-01 1.121546607464551926e-02 1.919471919536590576e-01 -1.727922856807708740e-01 2.544567584991455078e-01 -1.030997857451438904e-01 -1.195979565382003784e-01 -8.709441125392913818e-02 -2.906444966793060303e-01 8.966878056526184082e-02 -1.245297305285930634e-02 -4.270386323332786560e-02 1.353023946285247803e-01 4.588187858462333679e-02 -2.932308912277221680e-01 1.426685750484466553e-01 1.240198239684104919e-01 -1.298565268516540527e-01 5.908837169408798218e-02 -1.850613951683044434e-01 -1.177972257137298584e-01 2.228820137679576874e-02
-1.108366325497627258e-01 2.336906492710113525e-01 1.487075388431549072e-01 6.790972501039505005e-02 7.981659471988677979e-02 -4.158817976713180542e-02 3.958954811096191406e-01 -3.146830797195434570e-01 8.570899814367294312e-02 -3.220275640487670898e-01 -1.429519206285476685e-01 6.220668181777000427e-02 -2.855354547500610352e-02 -6.446038186550140381e-02 6.319297850131988525e-02 2.757754027843475342e-01 -2.757605612277984619e-01 -1.113772168755531311e-01 -1.224241927266120911e-01 2.075398415327072144e-01 3.173480331897735596e-01 -1.153502836823463440e-01 3.881486132740974426e-02 -1.702521592378616333e-01 -1.355077326297760010e-01 8.011481165885925293e-02 2.650498747825622559e-01 -8.028113096952438354e-02 -1.446421444416046143e-01 3.220788761973381042e-02 7.451477646827697754e-02 -4.631630331277847290e-02
3.370508253574371338e-01 5.680787935853004456e-02 3.479584753513336182e-01 -7.862794399261474609e-02 -1.252562701702117920e-01 -1.258717924356460571e-01 1.960529386997222900e-01 -7.591067999601364136e-02 1.863221973180770874e-01 3.884591907262802124e-02 -9.830630570650100708e-02 1.663984954357147217e-01 5.636738240718841553e-02 1.547064185142517090e-01 3.406746089458465576e-01 1.757942140102386475e-01 -2.152727991342544556e-01 1.706219613552093506e-01 -6.910723447799682617e-02 4.572176188230514526e-02 1.513966619968414307e-01 1.352220177650451660e-01 1.043475568294525146e-01 -1.874802075326442719e-02 -3.214208185672760010e-01 2.721574902534484863e-01 2.325238734483718872e-01 4.757745563983917236e-02 1.801692321896553040e-02 -8.506027515977621078e-04 -2.036360353231430054e-01 -1.491878181695938110e-01
2.918753623962402344e-01 2.521925866603851318e-01 1.488433629274368286e-01 3.676152825355529785e-01 2.257215976715087891e-01 -9.850841760635375977e-02 1.177192479372024536e-01 -2.074950784444808960e-01 9.587956219911575317e-02 2.380714192986488342e-02 1.024357974529266357e-01 2.374389022588729858e-01 4.288399219512939453e-02 -1.370855886489152908e-02 -2.235080115497112274e-02 2.786171436309814453e-01 1.578787565231323242e-01 -3.063635826110839844e-01 -6.837287545204162598e-02 -3.693369776010513306e-02 2.221670001745223999e-01 -1.474670879542827606e-02 1.117955222725868225e-01 -1.483666151762008667e-01 7.162270136177539825e-03 -7.931194268167018890e-03 3.985856473445892334e-01 -3.310349769890308380e-03 -1.248923912644386292e-01 8.036063611507415771e-02 1.152362674474716187e-01 1.277544051408767700e-01
1.845445781946182251e-01 1.673752963542938232e-01 -1.993063539266586304e-01 1.207373216748237610e-01 -1.876664757728576660e-01 2.025890164077281952e-03 -4.478297010064125061e-02 2.666987478733062744e-01 2.884618341922760010e-01 9.437601268291473389e-02 -1.263602674007415771e-01 1.181484237313270569e-01 -2.679645828902721405e-02 5.761022120714187622e-02 1.977387219667434692e-01 -1.957823894917964935e-02 -1.497533917427062988e-01 -1.015901640057563782e-01 -1.166859269142150879e-01 -2.638773433864116669e-02 4.929476603865623474e-02 1.912386119365692139e-01 2.091244459152221680e-01 3.811238408088684082e-01 -3.188034296035766602e-01 2.973758056759834290e-02 3.715070784091949463e-01 1.493117511272430420e-01 -1.285790205001831055e-01 -8.350385725498199463e-02 -1.909111291170120239e-01 -1.089705228805541992e-01
5.655516684055328369e-02 -3.457492589950561523e-02 1.097741425037384033e-01 3.060993552207946777e-01 -2.719285525381565094e-02 -8.120333403348922729e-02 1.471784859895706177e-01 -2.693930566310882568e-01 3.470656275749206543e-02 4.748483747243881226e-02 7.359674782492220402e-04 3.219247460365295410e-01 1.014987286180257797e-02 2.997130155563354492e-01 2.858778834342956543e-02 2.032827585935592651e-01 -4.414386451244354248e-01 -7.714263349771499634e-02 -1.390796899795532227e-01 1.140387132763862610e-01 1.734065562486648560e-01 6.822030246257781982e-02 9.669520705938339233e-02 2.151327580213546753e-01 -1.861296296119689941e-01 -1.661809235811233521e-01 1.157340854406356812e-01 2.378697544336318970e-01 -5.173796042799949646e-02 2.033808268606662750e-02 -1.341760009527206421e-01 2.688320875167846680e-01
2.286644876003265381e-01 1.084409728646278381e-01 -1.313561201095581055e-02 3.847584128379821777e-01 -2.376658469438552856e-01 -1.269674301147460938e-02 -6.533764302730560303e-02 -2.491473108530044556e-01 5.394900441169738770e-01 2.321401238441467285e-02 3.139359131455421448e-02 3.298910707235336304e-02 1.396118998527526855e-01 8.120570331811904907e-02 4.598669335246086121e-02 1.607770621776580811e-01 -2.359225749969482422e-01 -1.455025095492601395e-02 -1.950862705707550049e-01 -9.062528610229492188e-02 7.921346463263034821e-03 1.982895880937576294e-01 1.624522805213928223e-01 -2.050001174211502075e-02 -1.923196166753768921e-01 -1.038419827818870544e-01 5.545410513877868652e-02 -1.205880045890808105e-01 4.806513339281082153e-02 -8.883467316627502441e-02 -1.868575662374496460e-01 1.954490840435028076e-01
1.790869385004043579e-01 9.906589984893798828e-02 -4.528868943452835083e-02 1.746433079242706299e-01 -1.625042706727981567e-01 -2.154958099126815796e-01 -1.065086424350738525e-01 1.033243983983993530e-01 2.957886457443237305e-01 -1.008347943425178528e-01 -2.215552031993865967e-01 6.963755935430526733e-02 1.251698434352874756e-01 1.264122426509857178e-01 4.912754893302917480e-02 1.230943873524665833e-01 -1.507582813501358032e-01 2.327948994934558868e-02 -2.855363190174102783e-01 5.458889529109001160e-03 -7.603581063449382782e-03 1.528999954462051392e-01 1.585573554039001465e-01 4.560515284538269043e-01 -3.095870614051818848e-01 8.982212841510772705e-02 1.871190369129180908e-01 1.665697693824768066e-01 8.067826181650161743e-02 -2.899330854415893555e-01 5.017808824777603149e-02 -9.348119795322418213e-02
1.614306569099426270e-01 -3.950303047895431519e-02 1.124976053833961487e-01 -8.066100627183914185e-02 -3.754503279924392700e-02 -7.944750832393765450e-04 2.410229295492172241e-01 -2.439027279615402222e-01 -3.721379674971103668e-03 1.020970661193132401e-02 -1.075509786605834961e-01 1.940126121044158936e-01 8.365977555513381958e-02 1.156974062323570251e-01 2.233755774796009064e-02 1.146755963563919067e-01 -3.346728682518005371e-01 1.001103147864341736e-01 -4.621481001377105713e-01 1.108311787247657776e-01 2.712173461914062500e-01 8.220491558313369751e-02 1.170589327812194824e-01 5.890025291591882706e-03 -3.791692852973937988e-01 1.067584380507469177e-01 2.944638431072235107e-01 9.904900938272476196e-02 8.243402093648910522e-02 2.034318596124649048e-01 1.077042240649461746e-02 -9.454116225242614746e-02
1.185803785920143127e-01 2.436319589614868164e-01 2.305047065019607544e-01 1.237551271915435791e-01 1.876126676797866821e-01 -1.740861833095550537e-01 7.860542088747024536e-02 -1.348595023155212402e-01 2.319200336933135986e-01 1.815689355134963989e-01 -1.758379489183425903e-01 1.635741889476776123e-01 9.550114162266254425e-03 -1.835883855819702148e-01 -4.074129462242126465e-02 3.037723898887634277e-01 -1.131018847227096558e-01 -1.470438539981842041e-01 -3.341459929943084717e-01 1.345026046037673950e-01 1.306104212999343872e-01 -1.669166833162307739e-01 -1.499189436435699463e-01 4.722116142511367798e-02 -1.525402218103408813e-01 7.469074428081512451e-02 1.502081602811813354e-01 2.319896221160888672e-01 -2.825671341270208359e-03 -2.573883831501007080e-01 1.642943620681762695e-01 2.526627779006958008e-01
1.414112150669097900e-01 2.037082761526107788e-01 -2.920552343130111694e-02 3.184900283813476562e-01 -1.191076338291168213e-01 -8.173475414514541626e-02 9.355323016643524170e-02 1.948801800608634949e-02 -1.056843101978302002e-01 -1.677925437688827515e-01 -4.899007454514503479e-02 1.513006836175918579e-01 -1.502711027860641479e-01 2.459482401609420776e-01 -5.059172213077545166e-02 2.301517277956008911e-01 -4.052830934524536133e-01 -1.901039630174636841e-01 3.452637419104576111e-02 7.931877672672271729e-02 4.013089835643768311e-02 6.395934522151947021e-02 -2.322453819215297699e-02 3.446837961673736572e-01 -2.998612225055694580e-01 -1.188629958778619766e-02 3.011768460273742676e-01 -2.382369711995124817e-02 -6.553886830806732178e-02 -7.725252956151962280e-02 -2.312286794185638428e-01 1.581547260284423828e-01
-2.274180389940738678e-02 3.710009455680847168e-01 -1.203291490674018860e-01 3.412354588508605957e-01 8.309415541589260101e-03 -1.031006351113319397e-01 3.587012290954589844e-01 1.620399504899978638e-01 1.618949919939041138e-01 -5.216229707002639771e-02 -6.636285781860351562e-02 -3.675074875354766846e-02 1.614811718463897705e-01 1.191184818744659424e-01 1.015298664569854736e-01 1.386869847774505615e-01 8.524235337972640991e-02 9.536201506853103638e-02 -9.437069296836853027e-02 3.078494071960449219e-01 2.310050278902053833e-01 1.921875625848770142e-01 1.975346654653549194e-01 -2.293363772332668304e-02 -1.081477329134941101e-01 -7.322493940591812134e-02 1.472724601626396179e-02 1.755116432905197144e-01 5.354008451104164124e-02 2.376211062073707581e-02 4.007729515433311462e-02 -3.972477614879608154e-01
4.776475206017494202e-02 4.422608613967895508e-01 3.588339686393737793e-02 8.340364694595336914e-02 -1.482720300555229187e-02 -3.235162496566772461e-01 -4.492953047156333923e-02 8.309448510408401489e-02 2.632091380655765533e-02 2.524546086788177490e-01 2.213707193732261658e-02 -1.185027286410331726e-01 9.795609861612319946e-02 9.928482770919799805e-02 9.051124006509780884e-02 -1.513804048299789429e-01 -1.905726045370101929e-01 -1.073506921529769897e-01 1.592375487089157104e-01 2.654404342174530029e-01 5.934487655758857727e-02 9.865886531770229340e-03 1.764075905084609985e-01 3.897708058357238770e-01 -1.139609813690185547e-01 -2.082439064979553223e-01 2.004174888134002686e-01 -2.560418844223022461e-01 -2.188944965600967407e-01 -1.199724990874528885e-02 -1.816675812005996704e-02 9.884622693061828613e-02
3.616711795330047607e-01 2.180549800395965576e-01 3.025382570922374725e-02 -5.183620005846023560e-02 -8.301528543233871460e-02 -1.520035713911056519e-01 -4.807916656136512756e-02 -1.653686016798019409e-01 3.440243303775787354e-01 -9.844996035099029541e-02 4.391051083803176880e-02 1.611903607845306396e-01 1.447443515062332153e-01 -8.903670310974121094e-02 2.918645925819873810e-02 2.637945115566253662e-01 -1.416052877902984619e-01 2.755476832389831543e-01 -9.701487421989440918e-02 1.258162111043930054e-01 1.437371969223022461e-01 -1.428001821041107178e-01 -4.583385214209556580e-02 1.044334024190902710e-01 -5.495221540331840515e-02 -3.300012052059173584e-01 3.517867028713226318e-01 -4.345626011490821838e-02 6.044189259409904480e-02 -2.402432709932327271e-01 -1.418991386890411377e-01 9.363416582345962524e-02
1.677138209342956543e-01 -1.422589123249053955e-01 -2.890337705612182617e-01 3.124274611473083496e-01 -2.518102526664733887e-03 -2.220713198184967041e-01 1.061684414744377136e-01 7.938249409198760986e-02 2.394957393407821655e-01 1.217771545052528381e-01 9.504629299044609070e-03 1.436345428228378296e-01 8.444741368293762207e-02 1.304084360599517822e-01 -1.717563532292842865e-02 2.673048973083496094e-01 -4.550964385271072388e-02 1.556981503963470459e-01 -1.622615009546279907e-01 -5.840360745787620544e-02 4.009014368057250977e-02 1.347921937704086304e-01 3.720413744449615479e-01 1.505470871925354004e-01 -4.742725193500518799e-02 -1.839656680822372437e-01 2.887033522129058838e-01 2.251169383525848389e-01 -2.102711349725723267e-01 -2.062168866395950317e-01 -1.190384700894355774e-01 -8.280272036790847778e-02
3.939105197787284851e-02 2.263814359903335571e-01 -1.715476512908935547e-01 -1.133925318717956543e-01 -2.151730060577392578e-01 -1.862422227859497070e-01 -6.906057894229888916e-02 -1.598439067602157593e-01 1.955841481685638428e-01 4.640651494264602661e-02 -1.409030854701995850e-01 5.121199041604995728e-02 3.069503307342529297e-01 1.111562848091125488e-01 -2.856459319591522217e-01 2.210480272769927979e-01 -9.935513138771057129e-02 1.036097295582294464e-02 8.505740016698837280e-02 2.246600240468978882e-01 -7.519567012786865234e-02 2.107010036706924438e-01 2.622453570365905762e-01 1.925008930265903473e-02 -3.041680455207824707e-01 -2.055246978998184204e-01 1.923982948064804077e-01 1.575239002704620361e-01 -2.048174440860748291e-01 -2.584275603294372559e-01 -2.703303843736648560e-02 2.759811095893383026e-02
8.619423210620880127e-02 1.941557973623275757e-01 -3.175925314426422119e-01 2.569224536418914795e-01 -3.002700209617614746e-01 -4.907638952136039734e-02 1.192438043653964996e-02 -3.100530207157135010e-01 3.410729169845581055e-01 -6.015304848551750183e-02 6.829844415187835693e-02 -6.004489213228225708e-02 -3.270258009433746338e-02 1.503670513629913330e-01 1.686898469924926758e-01 2.447939962148666382e-01 -8.020444214344024658e-02 -6.563789397478103638e-02 -1.020541414618492126e-01 -2.742566540837287903e-02 1.330891102552413940e-01 -1.007056385278701782e-01 7.182481884956359863e-02 -6.387285888195037842e-02 8.699793368577957153e-02 -2.598750591278076172e-01 2.111627012491226196e-01 2.925654053688049316e-01 -2.169889956712722778e-01 8.950164169073104858e-02 1.852001994848251343e-01 7.205602526664733887e-02
5.460225418210029602e-02 5.125674232840538025e-02 -1.279492527246475220e-01 1.477845460176467896e-01 1.499799918383359909e-02 -1.591448336839675903e-01 2.317509055137634277e-01 -4.521273374557495117e-01 3.185188472270965576e-01 4.080715030431747437e-02 -4.616038501262664795e-02 4.983538016676902771e-02 1.422889679670333862e-01 -3.470634818077087402e-01 2.592397928237915039e-01 1.290657073259353638e-01 -2.056585997343063354e-01 8.501574397087097168e-02 -3.574950695037841797e-01 3.186278790235519409e-02 -7.148571312427520752e-02 1.089839339256286621e-01 9.051384031772613525e-02 -6.561152637004852295e-02 -1.444027721881866455e-01 -2.352737337350845337e-01 1.710828393697738647e-02 -6.256656348705291748e-02 -1.624614149332046509e-01 -1.314639598131179810e-01 -1.918505504727363586e-02 -8.899541199207305908e-02
3.753911256790161133e-01 -1.211134940385818481e-01 -1.760897785425186157e-01 3.641358315944671631e-01 1.310313344001770020e-01 9.051511436700820923e-02 2.845128774642944336e-01 -1.131385564804077148e-01 2.819299995899200439e-01 1.288782507181167603e-01 1.283852010965347290e-01 1.219719499349594116e-01 6.370566040277481079e-02 6.168676540255546570e-02 1.460881978273391724e-01 -7.096969336271286011e-02 -2.020326443016529083e-02 -6.063631549477577209e-02 9.474940598011016846e-03 1.907631307840347290e-01 1.074395105242729187e-01 8.426858484745025635e-02 2.221360951662063599e-01 1.693715453147888184e-01 -3.694618940353393555e-01 -4.318106546998023987e-02 2.006852030754089355e-01 8.758968114852905273e-02 2.071826308965682983e-01 -2.633595606312155724e-03 -1.472613811492919922e-01 1.087777316570281982e-01
-1.020609750412404537e-03 3.221507370471954346e-01 -2.305682301521301270e-01 4.265438318252563477e-01 -2.265584766864776611e-01 -1.271406710147857666e-01 5.631675571203231812e-02 -2.088643461465835571e-01 1.268837451934814453e-01 9.215947985649108887e-02 1.761483252048492432e-01 -2.295835912227630615e-01 -1.289006043225526810e-02 1.899246722459793091e-01 1.653323322534561157e-01 2.328674793243408203e-01 -1.546995788812637329e-01 -1.611233651638031006e-01 2.108715027570724487e-01 4.874404147267341614e-02 1.152752563357353210e-01 2.284117341041564941e-01 7.720622420310974121e-02 2.181685119867324829e-01 8.576178550720214844e-02 -1.391793340444564819e-01 -5.456045269966125488e-02 1.517401039600372314e-01 -4.379343241453170776e-02 -1.339752972126007080e-01 1.797849535942077637e-01 5.088480189442634583e-03
3.780497610569000244e-01 2.870649099349975586e-01 -9.204246453009545803e-04 -3.364787623286247253e-02 9.884282201528549194e-02 -2.225634306669235229e-01 3.036517798900604248e-01 -1.586943715810775757e-01 4.274321720004081726e-03 1.027829274535179138e-01 1.162134706974029541e-01 5.138925276696681976e-03 8.513950556516647339e-02 -1.686967611312866211e-01 -1.879466623067855835e-01 3.602785468101501465e-01 -6.480561941862106323e-02 3.420671820640563965e-02 -5.111293122172355652e-02 3.331723436713218689e-02 2.796424031257629395e-01 -1.080820336937904358e-01 2.050087749958038330e-01 1.927261054515838623e-01 8.937146514654159546e-02 -5.652575567364692688e-02 1.960154920816421509e-01 -7.663834095001220703e-02 2.368290424346923828e-01 2.515673935413360596e-01 1.339675039052963257e-01 -3.089803084731101990e-02
1.063492521643638611e-01 2.398176789283752441e-01 -3.160809874534606934e-01 1.486168801784515381e-01 1.888273656368255615e-02 -4.805840924382209778e-02 7.312008738517761230e-02 -2.272594571113586426e-01 1.719504445791244507e-01 3.022906780242919922e-01 1.277237236499786377e-01 5.745412409305572510e-02 1.186821162700653076e-01 -1.347710639238357544e-01 -5.953480303287506104e-02 -9.937704354524612427e-02 -2.470608949661254883e-01 -3.085058741271495819e-02 -1.860040798783302307e-02 3.996249139308929443e-01 1.231173127889633179e-01 6.377947330474853516e-02 3.047655522823333740e-01 2.606517970561981201e-01 -2.017757445573806763e-01 1.076104268431663513e-01 1.287930011749267578e-01 -2.025165781378746033e-02 -1.630083024501800537e-01 -2.480500042438507080e-01 -2.900001779198646545e-02 5.456303805112838745e-02
-3.605218231678009033e-02 6.923983246088027954e-02 -2.173569947481155396e-01 -4.907820839434862137e-03 2.126506417989730835e-01 -1.091201752424240112e-01 1.377514749765396118e-01 -8.070509135723114014e-02 1.387842446565628052e-01 -1.410470902919769287e-01 -1.839753836393356323e-01 -7.353106886148452759e-02 3.460620716214179993e-02 2.138179540634155273e-01 -1.319092325866222382e-02 2.445762902498245239e-01 -1.093028634786605835e-01 -1.248271465301513672e-01 2.321204915642738342e-02 5.438482761383056641e-02 3.584679067134857178e-01 2.183794081211090088e-01 3.579103350639343262e-01 -3.096367465332150459e-03 -3.049627840518951416e-01 2.140717357397079468e-01 1.791133880615234375e-01 1.166784390807151794e-02 -1.949017792940139771e-01 -1.933757811784744263e-01 -2.811397314071655273e-01 1.338449120521545410e-01
6.858783215284347534e-02 -4.066742211580276489e-02 8.394367992877960205e-02 3.451989591121673584e-01 -1.320951431989669800e-01 -7.259956747293472290e-02 -1.207896620035171509e-01 -1.967557668685913086e-01 1.697107553482055664e-01 -4.504842311143875122e-02 -1.948843449354171753e-01 1.214846745133399963e-01 4.611616209149360657e-02 5.257395096123218536e-03 6.954920291900634766e-02 1.769869625568389893e-01 -4.094846546649932861e-01 -1.060448586940765381e-01 -1.678701788187026978e-01 -2.365651577711105347e-01 3.772410005331039429e-02 2.129255533218383789e-01 3.223852515220642090e-01 -8.663100749254226685e-02 -7.076951116323471069e-02 -1.971982568502426147e-01 3.912262022495269775e-01 8.239282295107841492e-03 -1.088368520140647888e-01 -1.879323571920394897e-01 -5.314138904213905334e-02 3.537337109446525574e-02
1.633796393871307373e-01 2.243563532829284668e-01 -3.717689588665962219e-02 2.002683840692043304e-02 1.478318125009536743e-01 6.711945682764053345e-02 4.785436019301414490e-02 -3.399276137351989746e-01 4.091140031814575195e-01 -6.687428802251815796e-02 1.503785103559494019e-01 -5.106192454695701599e-02 2.187474220991134644e-01 8.268648386001586914e-02 1.083118245005607605e-01 1.903210133314132690e-01 -1.717984527349472046e-01 -1.148443222045898438e-01 6.708641350269317627e-02 5.477813631296157837e-02 3.620240092277526855e-02 1.933633349835872650e-03 9.221196174621582031e-02 2.166818678379058838e-01 -6.315620988607406616e-02 -1.667989641427993774e-01 3.476679325103759766e-01 -1.531138122081756592e-01 9.193786978721618652e-02 1.846691668033599854e-01 3.196920752525329590e-01 -2.223066538572311401e-01
1.403197646141052246e-01 2.598849236965179443e-01 -1.491732895374298096e-01 3.315876126289367676e-01 5.950372666120529175e-02 -2.765724062919616699e-01 7.504729926586151123e-02 8.278179913759231567e-02 4.998053610324859619e-02 1.389035675674676895e-02 -2.231475114822387695e-01 -8.762507140636444092e-02 3.307863175868988037e-01 1.437321901321411133e-01 2.667796313762664795e-01 2.063536643981933594e-01 1.290953136049211025e-03 -1.774269901216030121e-02 -9.402853250503540039e-02 -2.442713230848312378e-01 1.693226546049118042e-01 -1.465571373701095581e-01 1.971397101879119873e-01 1.530988328158855438e-02 1.293226033449172974e-01 1.046581193804740906e-01 1.125674545764923096e-01 5.559151247143745422e-02 -2.808564007282257080e-01 -2.124797403812408447e-01 -2.306017428636550903e-01 7.304172962903976440e-02
1.801930554211139679e-02 3.283767700195312500e-01 -4.310952126979827881e-02 2.139079421758651733e-01 -1.777098178863525391e-01 1.998850107192993164e-01 -1.751572708599269390e-03 -2.548327744007110596e-01 2.047293931245803833e-01 -1.590608209371566772e-01 -5.881927907466888428e-03 -4.719323292374610901e-02 1.810440272092819214e-01 3.590389387682080269e-03 1.816101744771003723e-02 7.894288748502731323e-02 -6.613543629646301270e-02 5.616799741983413696e-02 1.249169111251831055e-01 1.501873284578323364e-01 3.482839465141296387e-01 -8.259766735136508942e-03 -9.719952940940856934e-02 1.557045280933380127e-01 -1.506250649690628052e-01 -2.926846742630004883e-01 4.229019284248352051e-01 1.995041817426681519e-01 -1.196490898728370667e-01 -2.340529486536979675e-02 9.051109850406646729e-02 -2.193544954061508179e-01
7.366185635328292847e-02 5.008349195122718811e-02 -6.964375823736190796e-02 9.976316243410110474e-02 -1.123961154371500015e-02 -3.122288286685943604e-01 2.248647809028625488e-01 -2.264019250869750977e-01 3.224338889122009277e-01 1.435334682464599609e-01 -1.324063092470169067e-01 -1.107177734375000000e-01 -4.901453107595443726e-02 1.082276552915573120e-01 -1.480232030153274536e-01 -3.394383192062377930e-02 -1.460210233926773071e-01 -5.891504511237144470e-02 -5.545358732342720032e-02 2.954483628273010254e-01 -7.902296632528305054e-02 -1.446750313043594360e-01 2.021439820528030396e-01 3.537787795066833496e-01 -3.563269078731536865e-01 1.428156942129135132e-01 1.560809016227722168e-01 2.515170276165008545e-01 -6.786914169788360596e-02 4.934226348996162415e-02 1.644346117973327637e-01 9.418834000825881958e-02
-1.104403734207153320e-01 3.176380097866058350e-01 5.978702753782272339e-02 3.700352907180786133e-01 -1.992938518524169922e-01 -2.556428313255310059e-01 3.344182074069976807e-01 1.830355525016784668e-01 1.824516505002975464e-01 -1.046538949012756348e-01 -7.357944548130035400e-02 5.114846676588058472e-02 1.889778226613998413e-01 -2.163740620017051697e-02 1.917690038681030273e-01 -6.235666573047637939e-02 -1.400953382253646851e-01 1.477377116680145264e-01 -6.183409318327903748e-02 3.009187877178192139e-01 2.849780023097991943e-01 1.411256492137908936e-01 2.052727192640304565e-01 -6.665550637990236282e-03 -1.377772986888885498e-01 -5.842463579028844833e-04 1.462454795837402344e-01 1.079375743865966797e-01 7.481767237186431885e-02 7.297594845294952393e-02 1.569446623325347900e-01 -1.300206501036882401e-02
-4.123531747609376907e-03 2.861616611480712891e-01 -1.014554426074028015e-01 2.075778543949127197e-01 8.992294780910015106e-03 -2.200634777545928955e-01 1.240189820528030396e-01 -3.350825607776641846e-01 2.467148900032043457e-01 -1.178843304514884949e-01 1.660113595426082611e-02 -3.340268507599830627e-02 1.752479076385498047e-01 1.863851398229598999e-01 4.830995574593544006e-02 1.346870362758636475e-01 -2.055469155311584473e-01 -8.514856547117233276e-02 1.190560683608055115e-02 -1.607729345560073853e-01 -4.341645166277885437e-02 -1.758430525660514832e-02 7.572960108518600464e-02 1.079199537634849548e-01 -8.924919180572032928e-03 -3.440872207283973694e-02 4.491842687129974365e-01 -2.309012115001678467e-01 -1.061058118939399719e-01 1.620451807975769043e-01 3.677716255187988281e-01 -4.771896079182624817e-02
-2.635351382195949554e-02 2.596255838871002197e-01 -9.879305958747863770e-02 1.564861834049224854e-01 -2.543098926544189453e-01 1.470416337251663208e-01 3.618095815181732178e-02 -3.602969050407409668e-01 4.357110559940338135e-01 -5.291565787047147751e-03 -1.823226176202297211e-02 -2.301106043159961700e-02 -1.618918031454086304e-02 3.203213959932327271e-02 2.176988273859024048e-01 1.264868527650833130e-01 -5.042506754398345947e-02 5.259785801172256470e-02 1.313621848821640015e-01 2.265780605375766754e-02 2.219368070363998413e-01 -2.838970907032489777e-02 -4.155141115188598633e-02 2.079800367355346680e-01 -8.828342705965042114e-02 -2.180835008621215820e-01 4.509024322032928467e-01 9.112176299095153809e-02 -5.684312433004379272e-02 9.046432375907897949e-02 1.601892411708831787e-01 5.149477347731590271e-02
8.864545822143554688e-02 2.673438489437103271e-01 1.223861649632453918e-01 2.582555115222930908e-01 -6.907431036233901978e-02 4.339243751019239426e-03 2.514959573745727539e-01 2.317280694842338562e-02 1.916077360510826111e-02 1.766999065876007080e-01 -4.001689553260803223e-01 2.571056969463825226e-02 3.634135425090789795e-01 -3.005559444427490234e-01 -1.100912466645240784e-01 1.967162787914276123e-01 -2.084531076252460480e-02 -4.802523553371429443e-02 3.554559499025344849e-02 2.273842990398406982e-01 1.052174419164657593e-01 2.439796626567840576e-01 -2.312307953834533691e-01 5.423516035079956055e-02 -1.396889239549636841e-02 -1.204304397106170654e-02 2.127819210290908813e-01 -4.454300552606582642e-02 -2.588959038257598877e-01 3.028828091919422150e-02 7.263550162315368652e-02 -3.572337701916694641e-02
1.217641774564981461e-02 3.371905386447906494e-01 -5.818094685673713684e-02 1.711177527904510498e-01 -4.222739338874816895e-01 -2.287094146013259888e-01 1.953616887331008911e-01 -1.144086867570877075e-01 1.267500519752502441e-01 -9.530004858970642090e-02 -8.814529329538345337e-02 -2.208913676440715790e-02 2.023307532072067261e-01 -2.189589291810989380e-02 1.942119896411895752e-01 -1.867342442274093628e-01 -8.842923678457736969e-03 1.068743914365768433e-01 -8.658822625875473022e-02 1.967616081237792969e-01 2.615534067153930664e-01 2.331658750772476196e-01 5.065686255693435669e-02 5.860247835516929626e-02 -2.305597513914108276e-01 -3.527451455593109131e-01 1.904394924640655518e-01 2.046813489869236946e-03 9.256222844123840332e-02 -7.830202579498291016e-02 5.445454269647598267e-02 -7.865379005670547485e-02
2.829878032207489014e-01 -7.950530201196670532e-02 1.451649516820907593e-01 3.983155190944671631e-01 -2.323500066995620728e-01 -2.395163923501968384e-01 -4.005619138479232788e-02 -3.020953834056854248e-01 1.889218091964721680e-01 1.873963028192520142e-01 -2.419506758451461792e-01 -1.162035912275314331e-01 5.055595934391021729e-02 1.470391750335693359e-01 -1.756083816289901733e-01 1.258048266172409058e-01 -1.251428425312042236e-01 -3.386786878108978271e-01 5.558732524514198303e-02 8.755787461996078491e-02 1.790397316217422485e-01 1.160062626004219055e-01 -1.136966422200202942e-01 1.598471403121948242e-01 -1.152883693575859070e-01 7.712505012750625610e-02 1.053479239344596863e-01 -1.120764948427677155e-02 -5.692597106099128723e-02 -5.257402360439300537e-02 -1.627784371376037598e-01 -1.669675111770629883e-01
2.530763149261474609e-01 5.801421403884887695e-02 -2.403463274240493774e-01 1.865849643945693970e-02 -9.544808417558670044e-02 -3.562072515487670898e-01 4.314286261796951294e-02 -4.896856844425201416e-02 8.649959228932857513e-03 4.457388073205947876e-02 1.119477003812789917e-01 -8.694075047969818115e-02 2.621674910187721252e-02 -1.903882250189781189e-02 1.987434476613998413e-01 1.628868281841278076e-01 -6.047806888818740845e-02 -1.761224865913391113e-01 1.544474661350250244e-01 -5.934782326221466064e-02 3.194909691810607910e-01 4.055488407611846924e-01 2.669511437416076660e-01 6.235665455460548401e-02 -1.004020124673843384e-01 6.618151068687438965e-02 1.547059416770935059e-01 -1.528972983360290527e-01 -3.177444636821746826e-01 -1.099264845252037048e-01 2.500003874301910400e-01 6.260698288679122925e-02
2.165319472551345825e-01 1.625718921422958374e-01 -1.468548029661178589e-01 3.733452260494232178e-01 -1.601412147283554077e-01 -2.181607931852340698e-01 -8.975718915462493896e-02 -1.905253231525421143e-01 1.609930247068405151e-01 1.495943404734134674e-02 -4.161788821220397949e-01 3.554630577564239502e-01 5.732376128435134888e-02 -8.156526088714599609e-02 1.044381037354469299e-01 1.798752248287200928e-01 1.349239051342010498e-01 -1.512373890727758408e-02 -3.053293935954570770e-02 -4.443570971488952637e-02 5.508789047598838806e-02 9.578685462474822998e-02 4.102127626538276672e-02 1.946576386690139771e-01 -3.227452933788299561e-01 1.723217964172363281e-01 1.721199154853820801e-01 1.163328215479850769e-01 -1.087198033928871155e-01 4.783915355801582336e-02 -6.375044584274291992e-02 3.030194900929927826e-02
1.762905418872833252e-01 3.254525661468505859e-01 -9.070266783237457275e-02 6.973870843648910522e-02 3.888648375868797302e-02 -1.679521501064300537e-01 1.569643318653106689e-01 8.357928693294525146e-02 -9.270128794014453888e-03 -1.110878512263298035e-01 1.254835128784179688e-01 6.900349259376525879e-02 2.052864134311676025e-01 2.444216422736644745e-02 1.379199773073196411e-01 4.841055721044540405e-02 1.247562617063522339e-01 -9.254303574562072754e-02 -1.576840877532958984e-01 2.458913177251815796e-01 2.995685636997222900e-01 -9.806609153747558594e-02 1.752730011940002441e-01 -5.442756041884422302e-02 -1.171872392296791077e-01 -3.360044062137603760e-01 2.365190088748931885e-01 -2.568358741700649261e-02 -9.584575891494750977e-02 5.760042741894721985e-02 4.330263733863830566e-01 -2.564836442470550537e-01
6.478171795606613159e-02 -1.346228867769241333e-01 -2.351910918951034546e-01 1.110991910099983215e-01 -1.108333542943000793e-01 -2.904838509857654572e-02 1.556477546691894531e-01 -1.289796531200408936e-01 3.193088471889495850e-01 2.601605951786041260e-01 -1.191487386822700500e-01 -2.429039776325225830e-01 -5.311967432498931885e-02 9.031611843965947628e-04 -5.629620514810085297e-03 -8.144989609718322754e-02 -2.034696042537689209e-01 1.043078824877738953e-01 -2.338946051895618439e-02 2.516820132732391357e-01 1.584804654121398926e-01 -8.864195644855499268e-02 3.906989693641662598e-01 1.271626949310302734e-01 -3.376398980617523193e-01 -4.516250640153884888e-02 2.667270898818969727e-01 5.567716434597969055e-02 -2.692473828792572021e-01 -9.238757938146591187e-02 2.572825737297534943e-02 1.173367202281951904e-01
-4.111873358488082886e-02 2.969688773155212402e-01 -1.370811741799116135e-02 1.344787776470184326e-01 -4.108403623104095459e-02 -3.202965483069419861e-02 2.229005247354507446e-01 -2.923060953617095947e-01 4.424351751804351807e-01 -1.331464201211929321e-01 3.417735546827316284e-02 -6.207659095525741577e-02 1.043792720884084702e-02 1.771386712789535522e-01 6.307729054242372513e-03 1.383529007434844971e-01 -3.489423692226409912e-01 -9.461931139230728149e-02 3.435763064771890640e-03 -5.245145782828330994e-02 3.530617430806159973e-02 8.080850541591644287e-02 5.240612849593162537e-02 4.816028475761413574e-02 -8.710689097642898560e-02 4.441512748599052429e-02 3.620976209640502930e-01 -2.220087945461273193e-01 -7.032588869333267212e-02 1.390450894832611084e-01 2.920010089874267578e-01 -1.975157856941223145e-01
3.086624741554260254e-01 1.451644003391265869e-01 -2.356253266334533691e-01 5.653650313615798950e-02 4.923192784190177917e-03 -8.552702516317367554e-02 9.636416099965572357e-03 8.715951442718505859e-02 3.104363977909088135e-01 2.208505570888519287e-01 -2.024481147527694702e-01 1.058592945337295532e-01 3.271883726119995117e-01 -1.040021181106567383e-01 -5.686057265847921371e-03 -1.197279319167137146e-01 -4.828597605228424072e-02 -2.861235439777374268e-01 -1.626298576593399048e-01 1.272530644200742245e-03 1.634984314441680908e-01 -2.703445404767990112e-02 3.067357242107391357e-01 1.409415900707244873e-01 -3.888667821884155273e-01 6.342100352048873901e-02 -4.021146893501281738e-02 -2.045968621969223022e-01 -1.609940528869628906e-01 3.729481995105743408e-02 1.692680642008781433e-02 -4.429730027914047241e-02
-9.177340567111968994e-02 2.585217654705047607e-01 -1.398422867059707642e-01 2.113213986158370972e-01 -2.276128828525543213e-01 2.061694711446762085e-01 5.493742227554321289e-02 -2.124288231134414673e-01 3.435629904270172119e-01 -1.263158489018678665e-02 2.227099053561687469e-02 1.153840199112892151e-01 4.932074993848800659e-02 1.790626198053359985e-01 1.343398243188858032e-01 2.011116147041320801e-01 -8.015035837888717651e-02 6.622104439884424210e-03 1.320284903049468994e-01 4.657671600580215454e-02 2.500439286231994629e-01 1.995267160236835480e-02 -4.864417761564254761e-02 1.026235520839691162e-01 -1.714873909950256348e-01 -3.095619380474090576e-01 4.253853559494018555e-01 1.565846204757690430e-01 -4.196656867861747742e-02 2.390746958553791046e-02 2.325664758682250977e-01 -6.376244872808456421e-02
4.641917720437049866e-02 3.418337702751159668e-01 4.934787005186080933e-02 3.378122448921203613e-01 -2.228259891271591187e-01 -1.709528416395187378e-01 2.618344426155090332e-01 -9.212816506624221802e-02 5.668307095766067505e-02 3.721930552273988724e-03 1.756434142589569092e-01 1.251945942640304565e-01 1.620689630508422852e-01 -1.834566704928874969e-02 3.498255610466003418e-01 6.481529772281646729e-02 -7.196161895990371704e-02 -2.980082994326949120e-03 1.461600326001644135e-02 3.567999005317687988e-01 3.687571585178375244e-01 -1.431697793304920197e-02 1.858091652393341064e-01 -5.215553194284439087e-02 -1.639894992113113403e-01 -2.821529656648635864e-02 5.122847855091094971e-02 5.373344197869300842e-02 1.177611723542213440e-01 6.769993808120489120e-03 -3.783615306019783020e-02 -2.256190627813339233e-01
-1.226262450218200684e-01 4.978982508182525635e-01 2.227800637483596802e-01 1.532810628414154053e-01 5.030721426010131836e-02 -6.804322451353073120e-02 -7.967123761773109436e-03 -2.605902254581451416e-01 3.628610670566558838e-01 9.613949805498123169e-02 9.512144327163696289e-02 -4.436459019780158997e-02 2.987634576857089996e-02 1.808518171310424805e-01 8.671298623085021973e-02 1.728314310312271118e-01 -2.667126059532165527e-01 -1.084085553884506226e-01 -1.236233189702033997e-01 -1.340973824262619019e-01 2.526459395885467529e-01 2.293671965599060059e-01 4.735777527093887329e-02 -9.476974606513977051e-02 -3.257443755865097046e-02 -1.709431111812591553e-01 2.471690624952316284e-01 -6.251209229230880737e-02 -1.113229617476463318e-01 6.503499299287796021e-02 9.608720988035202026e-02 3.051764704287052155e-02
-8.859846740961074829e-03 2.725839614868164062e-01 -5.612292140722274780e-02 2.428155839443206787e-01 -3.162696063518524170e-01 -1.367046535015106201e-01 1.657758951187133789e-01 -1.327365487813949585e-01 1.780732572078704834e-01 -1.420654449611902237e-02 9.362054616212844849e-02 5.659061670303344727e-02 9.209229052066802979e-02 7.369628548622131348e-02 4.219292104244232178e-02 5.865446105599403381e-02 -2.405261397361755371e-01 3.904121220111846924e-01 8.903878182172775269e-02 1.112527996301651001e-01 6.458220630884170532e-02 1.068971212953329086e-02 -2.569954283535480499e-02 2.054576277732849121e-01 5.814132094383239746e-02 -2.412156015634536743e-01 4.450789988040924072e-01 -9.007005393505096436e-02 1.414616405963897705e-01 -1.848176270723342896e-01 1.923609524965286255e-01 4.151723987888544798e-04
1.343023777008056641e-01 2.031092345714569092e-01 -2.460913807153701782e-01 3.543694019317626953e-01 -1.304700970649719238e-01 -2.542710602283477783e-01 9.121049195528030396e-02 1.856616139411926270e-01 2.045348584651947021e-01 3.570111095905303955e-02 -1.759139150381088257e-01 1.788923442363739014e-01 1.760720908641815186e-01 1.821933984756469727e-01 2.645487189292907715e-01 8.866640925407409668e-02 -2.556189596652984619e-01 -2.916046977043151855e-02 -2.588321566581726074e-01 4.726146906614303589e-02 -4.331028088927268982e-02 1.245095357298851013e-01 5.802383273839950562e-02 3.809194266796112061e-01 -6.688898056745529175e-02 -7.286654412746429443e-02 1.020843312144279480e-01 6.530885398387908936e-02 1.455521285533905029e-01 -1.857067644596099854e-01 -1.396128628402948380e-02 -2.006853185594081879e-02
-1.137515231966972351e-01 4.172464311122894287e-01 1.064253225922584534e-01 1.967194825410842896e-01 2.669960074126720428e-02 -2.298579961061477661e-01 -1.674484647810459137e-02 -7.747338712215423584e-02 1.631039083003997803e-01 1.718397140502929688e-01 -1.666052341461181641e-01 5.627620592713356018e-02 2.209566533565521240e-01 5.613160878419876099e-02 1.349599212408065796e-01 1.725632995367050171e-01 -4.186853766441345215e-02 -2.437646836042404175e-01 -9.379091858863830566e-02 -1.317596882581710815e-01 2.228831946849822998e-01 1.768209412693977356e-02 -2.825970053672790527e-01 1.169771701097488403e-01 -2.198836356401443481e-01 -1.868492364883422852e-01 3.611561655998229980e-01 4.493839293718338013e-02 -1.735254749655723572e-02 2.193702906370162964e-01 2.053382061421871185e-02 1.437481492757797241e-01
6.586768478155136108e-02 -1.220570579171180725e-01 -2.268178015947341919e-01 3.415613472461700439e-01 4.163727536797523499e-02 -3.029543757438659668e-01 1.415624655783176422e-02 -7.130751013755798340e-02 2.929675877094268799e-01 2.449918538331985474e-01 -2.544598653912544250e-02 2.293553203344345093e-01 5.279111489653587341e-02 5.047500133514404297e-02 4.988678917288780212e-02 3.455819487571716309e-01 -1.459997445344924927e-01 2.266868352890014648e-01 -1.680671423673629761e-01 -2.840264141559600830e-02 4.844060540199279785e-02 2.120920568704605103e-01 1.622988879680633545e-01 1.946036703884601593e-02 -1.356771886348724365e-01 -1.102995574474334717e-01 2.050125151872634888e-01 1.855349689722061157e-01 -1.910137087106704712e-01 -1.863254420459270477e-02 -2.478550076484680176e-01 -8.001118898391723633e-02
-2.297214120626449585e-01 3.510454595088958740e-01 -3.786322847008705139e-02 2.509111166000366211e-01 1.021758392453193665e-01 -2.151149064302444458e-01 3.844056278467178345e-02 -3.176399469375610352e-01 1.279063969850540161e-01 3.480471968650817871e-01 -7.215948402881622314e-02 2.349500209093093872e-01 1.253591775894165039e-01 4.418569430708885193e-02 3.969224169850349426e-02 1.789208054542541504e-01 -1.410536915063858032e-01 -8.513631671667098999e-02 -1.280011832714080811e-01 9.337895549833774567e-03 6.676875054836273193e-02 1.035705879330635071e-01 2.892610058188438416e-02 5.397112295031547546e-02 8.876493573188781738e-02 -1.623305529356002808e-01 3.836446106433868408e-01 -2.250392287969589233e-01 3.631734475493431091e-02 4.482404887676239014e-02 1.096129715442657471e-01 -2.034882009029388428e-01
1.061437651515007019e-01 -1.076371669769287109e-01 -7.159901317209005356e-03 3.308496475219726562e-01 1.257934793829917908e-02 1.327828019857406616e-01 2.055124640464782715e-01 -2.569177150726318359e-01 2.561785280704498291e-01 1.106685996055603027e-01 -4.527356103062629700e-02 3.166201710700988770e-02 1.024175733327865601e-01 1.875213831663131714e-01 -2.175915800034999847e-02 -1.058743223547935486e-01 -2.340253442525863647e-01 -7.451011985540390015e-02 -3.267505168914794922e-01 3.085745498538017273e-02 3.605526387691497803e-01 1.795072853565216064e-02 1.946542114019393921e-01 2.646439671516418457e-01 -3.051347732543945312e-01 6.167309358716011047e-02 8.975751698017120361e-03 1.177634000778198242e-01 -3.656632453203201294e-02 -2.539970576763153076e-01 -6.153199449181556702e-02 1.286762803792953491e-01
3.948481753468513489e-02 5.050309896469116211e-01 -1.104601845145225525e-01 9.981934726238250732e-02 -4.222270250320434570e-01 -7.040333747863769531e-02 1.218805983662605286e-01 6.642807275056838989e-02 1.664383262395858765e-01 -3.204926475882530212e-02 1.155842393636703491e-01 -1.908160597085952759e-01 1.156172603368759155e-01 1.120708510279655457e-01 1.423369050025939941e-01 1.846021600067615509e-02 -1.075729802250862122e-01 -1.197224929928779602e-01 6.948299705982208252e-02 2.063398808240890503e-01 3.208975791931152344e-01 1.444414407014846802e-01 1.488830596208572388e-01 1.028665155172348022e-01 -7.013128697872161865e-02 -1.080827489495277405e-01 2.173964083194732666e-01 4.747260734438896179e-02 1.925043612718582153e-01 1.473906189203262329e-01 1.874892860651016235e-01 -6.121608242392539978e-02
3.886755108833312988e-01 -1.484826207160949707e-02 1.594755947589874268e-01 1.361005157232284546e-01 -2.489839121699333191e-02 -1.801482141017913818e-01 -6.529791653156280518e-02 -4.031492471694946289e-01 6.902036815881729126e-02 1.940584331750869751e-01 -3.030067682266235352e-01 -2.990017086267471313e-02 4.335919395089149475e-02 -1.794259846210479736e-01 -3.483150899410247803e-02 3.230213746428489685e-02 -2.856312692165374756e-01 -2.911720275878906250e-01 -5.803691223263740540e-02 4.474483057856559753e-02 3.136146664619445801e-01 1.320242509245872498e-02 -9.298826754093170166e-02 2.405008301138877869e-02 -3.850384056568145752e-01 -3.938481211662292480e-02 1.709625683724880219e-02 5.141434445977210999e-02 -2.157846838235855103e-02 -2.305660583078861237e-02 1.388283912092447281e-02 -2.595659578219056129e-03
2.874494791030883789e-01 2.530989348888397217e-01 5.007159709930419922e-02 2.083798199892044067e-01 3.970454633235931396e-02 4.284752532839775085e-02 -3.402722254395484924e-02 -8.156887441873550415e-02 2.238528132438659668e-01 1.804051101207733154e-01 9.805383533239364624e-02 2.319311499595642090e-01 -2.873617708683013916e-01 9.731132537126541138e-02 -6.034442409873008728e-02 2.540239393711090088e-01 -2.784490585327148438e-01 1.084763035178184509e-01 -2.600009739398956299e-01 2.775547802448272705e-01 -6.173006445169448853e-02 4.924971982836723328e-02 1.416786760091781616e-01 4.441538453102111816e-02 -2.487164586782455444e-01 -1.897692680358886719e-01 2.627985179424285889e-01 9.882444888353347778e-02 -8.549962192773818970e-02 -1.682840734720230103e-01 2.213431708514690399e-02 1.218240633606910706e-01
6.946662068367004395e-02 3.449995517730712891e-01 -3.188354894518852234e-02 6.400160491466522217e-02 -4.670452475547790527e-01 -3.767645657062530518e-01 2.393265068531036377e-01 -5.039794370532035828e-02 1.753874272108078003e-01 -1.601143330335617065e-01 1.242284327745437622e-01 9.880293160676956177e-02 2.203175872564315796e-01 -3.015249781310558319e-02 1.753458231687545776e-01 3.950466215610504150e-02 4.816205706447362900e-03 9.395784884691238403e-02 4.148194566369056702e-02 1.592386066913604736e-01 8.861899375915527344e-02 1.962712258100509644e-01 1.261297166347503662e-01 -8.323860913515090942e-02 -2.067524641752243042e-01 -1.259334236383438110e-01 2.511668503284454346e-01 1.486686319112777710e-01 1.243433952331542969e-01 1.411833316087722778e-01 -1.643395610153675079e-02 -5.647893622517585754e-02
4.578709229826927185e-02 4.298239052295684814e-01 -1.022657263092696667e-03 2.405445277690887451e-01 -2.280364781618118286e-01 7.515273988246917725e-02 1.515646129846572876e-01 1.215735077857971191e-02 -2.395595423877239227e-02 4.067992791533470154e-03 -3.928009420633316040e-02 -2.002175301313400269e-01 1.105865761637687683e-01 -6.971672177314758301e-02 5.827029421925544739e-02 -8.680337923578917980e-04 -1.494419425725936890e-01 -2.819204330444335938e-02 1.031364575028419495e-01 -2.311015576124191284e-01 2.402507811784744263e-01 2.593716681003570557e-01 7.059432566165924072e-02 2.194707393646240234e-01 -2.038236409425735474e-01 1.330048739910125732e-01 3.135365247726440430e-01 -2.350889705121517181e-02 -3.346216082572937012e-01 5.552190169692039490e-02 2.395461797714233398e-01 1.263761967420578003e-01
3.133861720561981201e-01 4.470710158348083496e-01 2.504525482654571533e-01 2.442224323749542236e-02 3.732832521200180054e-02 -1.305656135082244873e-02 7.937693595886230469e-02 -2.493005394935607910e-01 3.448324650526046753e-02 -2.349721044301986694e-01 -6.706978380680084229e-02 1.472903490066528320e-01 -3.717252612113952637e-02 -1.076643541455268860e-01 -7.720859348773956299e-02 4.522776603698730469e-02 -9.614107757806777954e-02 -1.376663744449615479e-01 -1.067852377891540527e-01 1.062253415584564209e-01 1.853920072317123413e-01 2.219917252659797668e-02 1.891611516475677490e-02 5.223420634865760803e-02 -1.402300894260406494e-01 -4.954478517174720764e-02 3.823186457157135010e-01 -8.348120609298348427e-04 -3.565723598003387451e-01 8.450343459844589233e-02 2.656927704811096191e-01 -5.484981089830398560e-02
-5.635464563965797424e-02 1.584928333759307861e-01 -2.755480408668518066e-01 2.330413609743118286e-01 -1.602008789777755737e-01 -8.217223733663558960e-02 1.705263108015060425e-01 -3.601687401533126831e-02 1.025353148579597473e-01 -1.349191069602966309e-01 7.631098479032516479e-02 -9.289918094873428345e-02 1.580778211355209351e-01 1.520183589309453964e-02 6.570793688297271729e-02 1.711007505655288696e-01 -2.045117318630218506e-01 -8.471588790416717529e-02 -9.974773973226547241e-03 -3.260746598243713379e-01 1.900559104979038239e-02 -9.944238513708114624e-02 2.841730713844299316e-01 3.991653025150299072e-02 -1.604063063859939575e-01 1.234252825379371643e-01 5.503717064857482910e-01 -8.693744987249374390e-02 -1.779663860797882080e-01 -5.955566838383674622e-02 -1.861581057310104370e-01 8.581889420747756958e-02
-2.854934632778167725e-01 2.376972436904907227e-01 1.498720794916152954e-01 3.424937427043914795e-01 2.516813278198242188e-01 -2.853535413742065430e-01 8.368334732949733734e-03 -1.943970471620559692e-01 2.582433223724365234e-01 1.672680824995040894e-01 -2.186910063028335571e-02 1.675256490707397461e-01 1.466926336288452148e-01 -2.514742314815521240e-02 1.704928278923034668e-01 1.365199387073516846e-01 -4.149536788463592529e-02 -1.853706240653991699e-01 -4.139636829495429993e-02 6.765217334032058716e-02 1.036454588174819946e-01 4.950204119086265564e-02 2.335898205637931824e-02 2.511761486530303955e-01 4.617220535874366760e-02 -2.286065518856048584e-01 3.438576459884643555e-01 -7.757478952407836914e-02 -3.988574445247650146e-02 -4.510805942118167877e-03 5.703417584300041199e-02 -2.093233317136764526e-01
1.929912269115447998e-01 1.271968930959701538e-01 1.493695527315139771e-01 2.812444567680358887e-01 6.576152890920639038e-02 -9.563311934471130371e-02 -4.488570615649223328e-02 -8.784472197294235229e-02 1.699899733066558838e-01 3.160935044288635254e-01 6.895299069583415985e-03 2.341609895229339600e-01 6.364902853965759277e-02 5.014950409531593323e-02 -2.541210353374481201e-01 2.625533044338226318e-01 -3.459004163742065430e-01 -2.688975334167480469e-01 2.028161734342575073e-01 6.256141513586044312e-02 1.158061623573303223e-01 -3.577396646142005920e-02 2.636435031890869141e-01 -1.160783618688583374e-01 -3.434259071946144104e-02 -1.383675485849380493e-01 3.083143830299377441e-01 1.242094635963439941e-01 -4.607604444026947021e-02 -1.038229018449783325e-01 4.952392075210809708e-03 1.406546980142593384e-01
-5.766685307025909424e-02 4.233369529247283936e-01 -8.479572832584381104e-02 2.148770689964294434e-01 -1.175355389714241028e-01 -6.814245879650115967e-02 2.388810962438583374e-01 8.149659633636474609e-02 8.471585810184478760e-02 -8.983916789293289185e-02 -1.846083253622055054e-01 6.771460920572280884e-02 2.547343969345092773e-01 -1.963858120143413544e-02 2.392985224723815918e-01 1.395068019628524780e-01 -6.843999028205871582e-02 -1.856513880193233490e-02 -1.912050098180770874e-01 3.123002648353576660e-01 3.544227480888366699e-01 3.008787706494331360e-02 1.158964633941650391e-01 -2.252675741910934448e-01 -1.324017196893692017e-01 1.531686782836914062e-01 1.713441163301467896e-01 1.954695135354995728e-01 4.799157381057739258e-02 -3.352800011634826660e-02 1.263831183314323425e-02 -2.098970562219619751e-01
4.140458405017852783e-01 9.795927256345748901e-02 -7.529341150075197220e-03 3.828928470611572266e-01 -1.246944367885589600e-01 -2.471506595611572266e-01 1.516585350036621094e-01 -2.082028537988662720e-01 2.711691558361053467e-01 2.801875472068786621e-01 -5.594233796000480652e-02 2.725785411894321442e-02 -1.051986068487167358e-01 -1.540596187114715576e-01 5.461034178733825684e-02 -2.641644775867462158e-01 -1.194526031613349915e-01 -1.602865606546401978e-01 -1.699120402336120605e-01 9.937618672847747803e-02 1.923163235187530518e-01 2.795541658997535706e-02 5.708227306604385376e-02 7.423936575651168823e-02 -2.891733050346374512e-01 1.610603183507919312e-02 -9.100683778524398804e-02 -1.916692554950714111e-01 -8.816685527563095093e-03 -5.537057295441627502e-02 -9.127669036388397217e-02 1.518093515187501907e-02
3.766170516610145569e-02 3.275526762008666992e-01 -6.992346793413162231e-02 1.889654099941253662e-01 9.644977003335952759e-02 4.260323941707611084e-02 1.238013505935668945e-01 -4.866158068180084229e-01 2.943517565727233887e-01 -4.594645649194717407e-02 1.356779187917709351e-01 -9.320481121540069580e-02 2.502301037311553955e-01 7.898082584142684937e-02 -1.298868507146835327e-01 1.171496585011482239e-01 -2.192566841840744019e-01 -8.676128834486007690e-02 4.428275302052497864e-02 -2.088519558310508728e-02 1.389507204294204712e-01 1.829004473984241486e-02 3.231741487979888916e-02 1.512790173292160034e-01 -1.723288893699645996e-01 -4.375530406832695007e-02 2.024805843830108643e-01 -2.211548835039138794e-01 1.712500303983688354e-02 1.890254169702529907e-01 2.479198575019836426e-01 -2.271116971969604492e-01
3.842101395130157471e-01 -5.245707579888403416e-04 -1.158940885215997696e-02 1.661183983087539673e-01 -1.677265018224716187e-01 -5.605585500597953796e-02 -1.059873402118682861e-01 -6.077841669321060181e-02 2.218980044126510620e-01 1.344854831695556641e-01 -1.402655243873596191e-01 6.534509360790252686e-02 -3.691406175494194031e-02 2.072439342737197876e-01 1.266729384660720825e-01 3.018771409988403320e-01 7.233142852783203125e-02 2.095243781805038452e-01 -3.418613374233245850e-01 3.265008628368377686e-01 -8.929225057363510132e-02 2.708433866500854492e-01 1.530760377645492554e-01 3.243672102689743042e-02 -2.026964426040649414e-01 2.593095041811466217e-02 1.928272843360900879e-01 1.249634400010108948e-01 9.417668730020523071e-02 1.449290513992309570e-01 1.783483326435089111e-01 -3.219823911786079407e-02
4.998391866683959961e-02 5.687693506479263306e-02 -1.257704794406890869e-01 3.035593032836914062e-01 -5.287479236721992493e-02 -2.632982432842254639e-01 -1.191456094384193420e-01 -1.875677555799484253e-01 1.704348325729370117e-01 1.837793588638305664e-01 7.915106415748596191e-02 7.650327682495117188e-02 1.907998770475387573e-01 1.364092230796813965e-01 2.900724858045578003e-02 1.159413084387779236e-01 -1.766672432422637939e-01 -1.258907616138458252e-01 1.115431413054466248e-01 5.111149549484252930e-01 1.211189627647399902e-01 2.471239119768142700e-01 -6.130790710449218750e-02 7.426656037569046021e-02 6.299285590648651123e-02 9.577067196369171143e-02 1.477441787719726562e-01 -1.215727329254150391e-01 -3.752271533012390137e-01 8.962470293045043945e-02 -1.218183562159538269e-01 -3.733812645077705383e-02
1.894016750156879425e-02 3.334885835647583008e-01 -8.636923879384994507e-02 8.160357177257537842e-02 -1.708281189203262329e-01 1.881056278944015503e-01 -3.803722932934761047e-02 -2.723387777805328369e-01 2.169820219278335571e-01 -1.047682762145996094e-01 8.542547933757305145e-03 -1.491152346134185791e-01 1.880427449941635132e-01 -2.944861352443695068e-02 5.988898873329162598e-02 1.863526105880737305e-01 -2.015184462070465088e-01 1.559427827596664429e-01 1.243257969617843628e-01 1.191535294055938721e-01 3.596284091472625732e-01 -3.765881434082984924e-02 -2.836070209741592407e-02 1.812711656093597412e-01 -5.116963386535644531e-02 -2.062522172927856445e-01 3.128980696201324463e-01 1.820441782474517822e-01 -2.208288908004760742e-01 7.860919088125228882e-02 1.761325001716613770e-01 -2.409396171569824219e-01
2.023991495370864868e-01 3.907834887504577637e-01 -1.613867469131946564e-02 2.972059845924377441e-01 1.253957599401473999e-01 -7.908071577548980713e-02 1.319458484649658203e-01 1.622816324234008789e-01 -1.834327131509780884e-01 -7.112435065209865570e-03 -1.520521491765975952e-01 -7.284645736217498779e-02 -5.013410001993179321e-02 -9.188098832964897156e-03 -6.966488063335418701e-02 1.866872310638427734e-01 1.048984155058860779e-01 2.600217163562774658e-01 -2.340051084756851196e-01 7.960959523916244507e-02 3.992790281772613525e-01 -1.031234189867973328e-01 1.465431898832321167e-01 1.504231840372085571e-01 -1.396518200635910034e-01 -2.903644740581512451e-02 2.508415579795837402e-01 4.637104272842407227e-02 -1.052014604210853577e-01 -1.559663414955139160e-01 2.650586366653442383e-01 -5.140667036175727844e-02
8.649685978889465332e-02 2.263519167900085449e-01 1.825297623872756958e-01 1.678687632083892822e-01 2.143623530864715576e-01 -3.562205433845520020e-01 1.895930320024490356e-01 1.450199168175458908e-02 3.360583484172821045e-01 2.153746224939823151e-02 -2.133502364158630371e-01 -8.742788434028625488e-02 -8.224167674779891968e-02 -3.660978004336357117e-02 -1.402088254690170288e-02 1.341297179460525513e-01 -1.329175978899002075e-01 -6.518801301717758179e-02 1.944672167301177979e-01 5.008837580680847168e-02 2.355120033025741577e-01 2.069576233625411987e-01 1.428202986717224121e-01 -1.517270803451538086e-01 7.254625111818313599e-02 5.524377152323722839e-02 3.927063047885894775e-01 -1.096158027648925781e-01 4.028581827878952026e-02 -2.466115653514862061e-01 1.349739432334899902e-01 -1.369945704936981201e-01
7.047830522060394287e-02 5.162989497184753418e-01 -1.200585514307022095e-01 2.171912640333175659e-01 -4.650199115276336670e-01 -1.077947691082954407e-01 8.553656190633773804e-02 -2.077872678637504578e-02 4.045085981488227844e-02 -1.696633100509643555e-01 2.727104909718036652e-02 -9.161756932735443115e-02 9.613593667745590210e-02 1.330236047506332397e-01 1.621048748493194580e-01 -5.894801765680313110e-02 1.337826997041702271e-02 -2.288008294999599457e-02 7.540145516395568848e-02 1.238794028759002686e-01 2.226813584566116333e-01 -6.065754219889640808e-02 8.899431675672531128e-02 1.821729987859725952e-01 -2.142398953437805176e-01 -2.319546602666378021e-02 3.069193363189697266e-01 -9.488792158663272858e-03 4.701147973537445068e-02 6.539515405893325806e-02 1.929485946893692017e-01 -1.856653690338134766e-01
3.908718228340148926e-01 2.120821475982666016e-01 -1.458101123571395874e-01 1.757288724184036255e-01 1.815469190478324890e-02 1.729146689176559448e-01 3.572577536106109619e-01 -5.772141367197036743e-02 7.832862436771392822e-03 2.043886482715606689e-01 2.799442782998085022e-02 2.972798645496368408e-01 2.645323574542999268e-01 -1.174746174365282059e-02 -1.869533807039260864e-01 8.439146727323532104e-02 5.435769259929656982e-02 -1.363809853792190552e-01 2.160429023206233978e-02 -3.777133533731102943e-03 1.908164620399475098e-01 1.622385228984057903e-03 3.946844115853309631e-02 1.690774708986282349e-01 -4.942068830132484436e-02 -3.818858861923217773e-01 1.328077018260955811e-01 1.247340738773345947e-01 -1.004169881343841553e-01 1.316693276166915894e-01 3.454660996794700623e-02 2.168816179037094116e-01
1.045568287372589111e-01 7.719787955284118652e-02 -1.244828701019287109e-01 1.698382943868637085e-01 -1.742299050092697144e-01 -2.629278600215911865e-02 1.658201366662979126e-01 2.369329482316970825e-01 1.848208755254745483e-01 3.299068287014961243e-02 9.486583620309829712e-02 1.754816174507141113e-01 1.377014815807342529e-01 -7.964874804019927979e-02 9.350466728210449219e-02 9.809120744466781616e-02 -6.200610101222991943e-02 -1.531043797731399536e-01 -8.336348831653594971e-02 -1.728800386190414429e-01 -3.316177427768707275e-02 1.801098734140396118e-01 4.217854440212249756e-01 3.453413546085357666e-01 -1.994636505842208862e-01 -7.474675774574279785e-02 2.718722522258758545e-01 1.508180797100067139e-01 -2.298835068941116333e-01 -2.412154674530029297e-01 -1.145447194576263428e-01 -2.106286287307739258e-01
-6.102574616670608521e-02 2.749866843223571777e-01 5.663319490849971771e-03 8.586373180150985718e-02 2.736746147274971008e-02 1.093727648258209229e-01 1.074520274996757507e-01 -7.085055857896804810e-02 1.058032512664794922e-01 -1.141456142067909241e-02 -4.916597008705139160e-01 1.889752596616744995e-01 2.632390558719635010e-01 -5.879965797066688538e-02 9.407436102628707886e-02 -6.488922238349914551e-02 -2.714852392673492432e-01 -4.177850484848022461e-02 -2.024260610342025757e-01 2.123638093471527100e-01 1.800075024366378784e-01 6.405771523714065552e-02 -1.474968045949935913e-01 -1.631025969982147217e-02 -1.572295874357223511e-01 1.032894104719161987e-01 4.073933064937591553e-01 8.965059369802474976e-02 2.731770090758800507e-02 -7.330179959535598755e-02 1.552144289016723633e-01 -2.230227440595626831e-01
2.722649276256561279e-02 1.447261720895767212e-01 7.204815000295639038e-02 1.950103938579559326e-01 2.287721335887908936e-01 -4.268168509006500244e-01 5.390075594186782837e-02 -2.595944106578826904e-01 1.388735622167587280e-01 1.622389853000640869e-01 -1.022510454058647156e-01 3.947061300277709961e-02 -3.437272086739540100e-02 -1.473881071433424950e-03 1.844394803047180176e-01 2.175626307725906372e-01 -8.655892312526702881e-02 3.032517991960048676e-02 -6.954939663410186768e-02 -3.176658973097801208e-02 1.575794070959091187e-01 1.320639252662658691e-01 1.250399649143218994e-01 1.387214809656143188e-01 1.994538009166717529e-01 -7.126649376004934311e-03 4.400476813316345215e-01 -1.929928362369537354e-01 5.837181955575942993e-02 -2.213538810610771179e-02 1.269772201776504517e-01 -3.286083340644836426e-01
2.153186649084091187e-01 1.868379861116409302e-01 -1.154780015349388123e-01 2.892715483903884888e-02 -2.739297747611999512e-01 -6.623230874538421631e-02 4.125337302684783936e-01 -1.587164252996444702e-01 6.620230525732040405e-02 6.625866983085870743e-03 7.195516675710678101e-02 -9.559918940067291260e-02 -1.154752448201179504e-01 2.672816216945648193e-01 1.652258783578872681e-01 8.744777739048004150e-02 -7.695054262876510620e-02 1.125796735286712646e-01 1.221375167369842529e-01 2.996155023574829102e-01 2.169496268033981323e-01 1.483012139797210693e-01 -4.372682422399520874e-02 -1.612658351659774780e-01 -3.316425532102584839e-02 2.069093473255634308e-02 3.424790501594543457e-01 -7.530029118061065674e-02 -2.014152556657791138e-01 -1.065363138914108276e-01 1.471956521272659302e-01 -2.701069414615631104e-01
2.173127830028533936e-01 2.510962188243865967e-01 3.388477563858032227e-01 -4.459030553698539734e-02 6.606063991785049438e-02 1.061726585030555725e-01 1.926986128091812134e-01 -1.002484187483787537e-01 2.175668329000473022e-01 1.305593103170394897e-01 -2.310185134410858154e-01 2.244759947061538696e-01 7.516851276159286499e-02 5.738053098320960999e-02 1.534201800823211670e-01 1.184040829539299011e-01 -3.140056431293487549e-01 -1.647448167204856873e-02 1.254415791481733322e-02 7.328150421380996704e-02 3.189685642719268799e-01 -2.649099379777908325e-02 6.448978185653686523e-02 -1.000330820679664612e-01 -7.986035943031311035e-02 1.445705741643905640e-01 4.141398966312408447e-01 3.208150342106819153e-02 3.215020522475242615e-02 -7.524398714303970337e-02 -1.574100553989410400e-01 -2.077526301145553589e-01
1.520124375820159912e-01 2.313115447759628296e-01 2.152284681797027588e-01 2.126132696866989136e-01 -2.975125014781951904e-01 -1.516733914613723755e-01 2.303802818059921265e-01 -2.313629090785980225e-01 2.059562057256698608e-01 -1.363707035779953003e-01 -4.507033899426460266e-02 -1.750962622463703156e-02 -4.361644387245178223e-02 4.975244030356407166e-02 5.115938931703567505e-02 1.537099480628967285e-02 -9.916970878839492798e-02 9.634753316640853882e-02 -2.814873866736888885e-02 2.096534371376037598e-01 8.850384503602981567e-02 -3.524171188473701477e-02 5.513615906238555908e-02 -4.654169455170631409e-02 -1.186821162700653076e-01 -3.216639161109924316e-02 2.905316650867462158e-01 1.206665635108947754e-01 -3.839597105979919434e-01 1.600899547338485718e-01 3.781882822513580322e-01 -1.866496205329895020e-01
2.623408734798431396e-01 3.636169135570526123e-01 7.444607466459274292e-02 1.444927304983139038e-01 -2.808479070663452148e-01 -1.063664183020591736e-01 1.768471300601959229e-01 -3.106440305709838867e-01 8.507429808378219604e-02 1.941849589347839355e-01 7.283347845077514648e-02 1.566969454288482666e-01 2.109301239252090454e-01 -2.976164035499095917e-02 3.613091409206390381e-01 2.273852229118347168e-01 -5.086923018097877502e-02 2.296277731657028198e-01 9.300389885902404785e-02 -2.703393995761871338e-02 2.661372125148773193e-01 2.045213729143142700e-01 -4.997721686959266663e-02 -3.627974912524223328e-02 1.096512973308563232e-01 -5.406679213047027588e-02 -7.486270368099212646e-02 -1.176135540008544922e-01 1.377921551465988159e-02 1.659454405307769775e-01 6.731396168470382690e-02 -6.583306938409805298e-02
-4.655998200178146362e-02 -6.553474813699722290e-02 -1.057625412940979004e-01 -7.644987851381301880e-02 -3.349958360195159912e-02 -6.473083794116973877e-02 2.501115500926971436e-01 1.833398826420307159e-02 2.361443489789962769e-01 2.602353692054748535e-01 -7.003762573003768921e-02 -1.439069397747516632e-02 2.055566459894180298e-01 -6.738770287483930588e-03 1.638252288103103638e-01 1.033161431550979614e-01 -4.507971704006195068e-01 4.874533787369728088e-02 -2.139680385589599609e-01 1.464097052812576294e-01 1.253392640501260757e-02 2.364720553159713745e-01 8.266974985599517822e-02 3.534392714500427246e-01 -8.175574243068695068e-02 1.240126043558120728e-01 3.952203094959259033e-01 -6.374702602624893188e-02 -3.680929541587829590e-02 8.217027038335800171e-02 4.265971109271049500e-02 -2.167893052101135254e-01
2.894867658615112305e-01 1.686116158962249756e-01 4.389279708266258240e-02 2.198538929224014282e-01 -2.530312836170196533e-01 -8.836607635021209717e-02 -8.362625539302825928e-02 3.828054666519165039e-02 1.944179981946945190e-01 -8.606915175914764404e-02 1.268049031496047974e-01 1.442494392395019531e-01 2.011208683252334595e-01 -9.665323048830032349e-02 3.397616744041442871e-02 7.126344833523035049e-03 -2.598797976970672607e-01 -6.301435083150863647e-02 -1.045820042490959167e-01 1.241952832788228989e-02 9.202574938535690308e-02 -1.522502154111862183e-01 1.602918058633804321e-01 7.882726192474365234e-02 6.957450509071350098e-02 8.152512460947036743e-02 3.009915351867675781e-01 4.281098023056983948e-02 -3.937233686447143555e-01 -3.675611615180969238e-01 -2.875330150127410889e-01 -3.544911369681358337e-02
3.153378069400787354e-01 -3.052499704062938690e-02 1.457755863666534424e-01 3.282999396324157715e-01 -9.575501829385757446e-02 -7.872955501079559326e-02 -7.123104482889175415e-02 -1.106584966182708740e-01 2.970185279846191406e-01 6.775203347206115723e-02 2.799112349748611450e-02 3.885190188884735107e-01 1.802503317594528198e-01 -5.602674558758735657e-02 8.487135171890258789e-02 1.295102983713150024e-01 -2.329060584306716919e-01 2.670411169528961182e-01 4.661822319030761719e-02 8.621468394994735718e-02 1.623083204030990601e-01 -3.689719364047050476e-02 1.259568929672241211e-01 5.282292887568473816e-02 6.260002404451370239e-02 -1.360533833503723145e-01 3.963581323623657227e-01 8.447104692459106445e-02 -1.546125411987304688e-01 -5.662377178668975830e-02 -1.112994179129600525e-01 1.614926755428314209e-01
1.700117588043212891e-01 3.718905150890350342e-02 -1.112874373793601990e-01 3.677689433097839355e-01 -2.381768375635147095e-01 -2.834671437740325928e-01 3.620417416095733643e-02 -3.675120696425437927e-02 2.450646013021469116e-01 -1.003981232643127441e-01 -3.014015853404998779e-01 1.566688567399978638e-01 7.797504961490631104e-02 -1.045490130782127380e-01 -1.318141072988510132e-01 3.855859115719795227e-02 5.694105476140975952e-02 2.762292511761188507e-02 -2.221462130546569824e-01 -8.194363862276077271e-02 7.217194139957427979e-02 3.089525401592254639e-01 2.197608798742294312e-01 2.082148343324661255e-01 -2.058781683444976807e-01 1.985267400741577148e-01 2.593683898448944092e-01 1.434779614210128784e-01 1.877572573721408844e-02 7.166544348001480103e-02 -3.334979340434074402e-02 -1.797194778919219971e-01
3.052749671041965485e-02 2.739117443561553955e-01 -1.627089828252792358e-01 2.951337397098541260e-01 -5.633837357163429260e-02 7.235584408044815063e-02 2.386689037084579468e-01 -1.388842612504959106e-01 3.745920360088348389e-01 2.198783680796623230e-02 1.505988556891679764e-02 -1.488518267869949341e-01 4.856872186064720154e-02 3.233204782009124756e-01 3.855219110846519470e-02 1.136934235692024231e-01 -1.764218658208847046e-01 3.400411084294319153e-02 4.831015318632125854e-02 -2.087312377989292145e-02 1.077518984675407410e-01 1.610946655273437500e-01 2.339760772883892059e-02 1.107031479477882385e-01 1.904565095901489258e-02 -2.773847803473472595e-02 4.361112415790557861e-01 -1.687464416027069092e-01 8.780837059020996094e-02 1.215213760733604431e-01 3.012221753597259521e-01 -1.512587070465087891e-01
1.283447146415710449e-01 3.415006771683692932e-02 8.127737091854214668e-04 -2.070458605885505676e-02 1.830401122570037842e-01 -4.193896055221557617e-02 2.230101823806762695e-01 -2.454983070492744446e-02 1.654930412769317627e-02 3.554745018482208252e-01 -2.220900505781173706e-01 -2.584185898303985596e-01 1.655570119619369507e-01 1.738835424184799194e-01 -3.177942335605621338e-02 2.916784286499023438e-01 -3.355921208858489990e-01 -1.937608420848846436e-01 -1.857877671718597412e-01 1.402048319578170776e-01 6.688352674245834351e-02 2.004849351942539215e-02 1.842186972498893738e-02 1.848710626363754272e-01 -9.680866263806819916e-03 -2.665346860885620117e-01 3.566343784332275391e-01 -1.499646157026290894e-02 -1.289250105619430542e-01 1.716999113559722900e-01 7.281539589166641235e-02 -1.271958351135253906e-01
6.756111979484558105e-02 1.010549664497375488e-01 -4.808024466037750244e-01 4.985225945711135864e-02 -1.647168248891830444e-01 -7.962214946746826172e-02 8.902900665998458862e-02 -1.382498443126678467e-01 -5.351478606462478638e-02 -4.619323462247848511e-02 1.164335291832685471e-02 -4.894188046455383301e-02 1.970373690128326416e-01 1.858190149068832397e-01 -1.932551115751266479e-01 1.679480075836181641e-01 -1.290240436792373657e-01 -1.477478593587875366e-01 -1.272820029407739639e-02 -4.848150908946990967e-02 9.540627896785736084e-02 -9.299128502607345581e-02 -2.741505578160285950e-02 1.741638630628585815e-01 -5.768363475799560547e-01 2.272953093051910400e-02 2.967815101146697998e-01 -4.688156768679618835e-02 -1.328841000795364380e-01 2.953093685209751129e-02 -8.658082783222198486e-02 7.237168401479721069e-02
4.135863482952117920e-02 -1.780268922448158264e-02 3.780605196952819824e-01 2.518865466117858887e-01 -1.850935816764831543e-01 -2.601055800914764404e-01 3.715876936912536621e-01 -1.092402711510658264e-01 2.218508422374725342e-01 -1.237986329942941666e-02 -2.645694017410278320e-01 -9.384494274854660034e-02 1.123467385768890381e-01 1.233033388853073120e-01 1.271536797285079956e-01 2.938805520534515381e-01 -8.639454096555709839e-02 -2.700155973434448242e-01 4.333369061350822449e-02 -7.178033143281936646e-02 -8.022842556238174438e-02 -6.691256165504455566e-02 -3.067357838153839111e-02 -4.431237932294607162e-03 -1.817516684532165527e-01 -2.354341596364974976e-01 1.047124266624450684e-01 -1.142520606517791748e-01 -1.711225658655166626e-01 -6.138587370514869690e-02 -1.026974171400070190e-01 -1.605627685785293579e-01
-1.062931567430496216e-01 7.645599544048309326e-02 -1.809116303920745850e-01 7.264650613069534302e-02 -1.730482876300811768e-01 -2.940590679645538330e-01 4.744017124176025391e-02 -1.367096155881881714e-01 2.218350768089294434e-02 1.332174092531204224e-01 -1.754566282033920288e-02 1.533872634172439575e-01 2.472099214792251587e-01 -8.210938423871994019e-02 -3.772476688027381897e-02 4.117577075958251953e-01 -8.791475743055343628e-02 -3.100980520248413086e-01 -2.230359464883804321e-01 2.276021800935268402e-02 1.319981813430786133e-01 2.173201143741607666e-01 -4.966197162866592407e-02 4.272233545780181885e-01 9.205645881593227386e-03 -1.277906149625778198e-01 6.309783551841974258e-03 -8.791411668062210083e-02 -2.544639706611633301e-01 6.623534113168716431e-02 1.374673396348953247e-01 -1.028867661952972412e-01
2.456688135862350464e-01 1.682476699352264404e-01 2.094242163002490997e-02 1.316546499729156494e-01 -1.120730265974998474e-01 -9.089324623346328735e-02 2.821822464466094971e-01 -9.036380052566528320e-02 7.621923089027404785e-02 1.380538344383239746e-01 1.474418789148330688e-01 6.212366372346878052e-02 2.609212398529052734e-01 2.730054408311843872e-02 -2.848259806632995605e-01 1.063502579927444458e-01 -5.958735197782516479e-02 2.649512141942977905e-02 -1.453928798437118530e-01 -1.565594077110290527e-01 3.119065463542938232e-01 -5.602933093905448914e-02 3.077137172222137451e-01 5.151065066456794739e-03 -1.001371517777442932e-01 -3.335509002208709717e-01 1.574082672595977783e-01 1.600381433963775635e-01 -1.291044801473617554e-01 -2.061493247747421265e-01 -1.140361130237579346e-01 2.904148697853088379e-01
2.328401058912277222e-01 1.514193713665008545e-01 -2.063231170177459717e-01 2.779844999313354492e-01 -2.133577466011047363e-01 -2.669994533061981201e-01 1.794928610324859619e-01 1.478504091501235962e-01 -1.754932254552841187e-01 -2.414465993642807007e-01 -1.099044755101203918e-01 1.017464399337768555e-01 7.909233868122100830e-02 7.687576860189437866e-02 5.857743788510560989e-03 6.444829702377319336e-02 -1.895753741264343262e-01 -3.452415019273757935e-02 1.235399097204208374e-01 6.922598183155059814e-02 2.256106287240982056e-01 3.543314933776855469e-01 -2.365990169346332550e-02 -2.381130121648311615e-02 -2.555438578128814697e-01 4.120255634188652039e-02 2.877922952175140381e-01 1.074564382433891296e-01 -2.080819159746170044e-01 1.355018913745880127e-01 1.785431653261184692e-01 1.207291185855865479e-01
-6.623325403779745102e-03 9.502150118350982666e-02 -5.529413372278213501e-02 1.931465417146682739e-01 -5.369799956679344177e-02 -4.662295281887054443e-01 7.746426016092300415e-02 -2.930173575878143311e-01 -2.410796284675598145e-02 -4.931780323386192322e-02 -1.306397616863250732e-01 -2.905372716486454010e-02 7.551466673612594604e-02 -3.098683059215545654e-02 -1.885337382555007935e-01 -5.212716013193130493e-02 6.351788341999053955e-02 -4.260092079639434814e-01 -1.354008316993713379e-01 6.382613629102706909e-02 2.813576459884643555e-01 3.760153427720069885e-02 9.161444008350372314e-02 1.760037094354629517e-01 -2.074693739414215088e-01 -1.734736710786819458e-01 1.544047892093658447e-01 -1.985105574131011963e-01 -2.805750072002410889e-01 -3.130446374416351318e-02 -1.427189856767654419e-01 -9.096381813287734985e-02
2.885923683643341064e-01 -1.391206681728363037e-01 1.120061501860618591e-01 1.406068261712789536e-02 -1.277421712875366211e-01 -4.160395637154579163e-02 1.225345805287361145e-01 -8.764536678791046143e-02 9.173439815640449524e-03 5.397399887442588806e-02 -2.431890666484832764e-01 7.214805483818054199e-02 1.157848462462425232e-01 5.825380608439445496e-02 -4.644424840807914734e-02 2.407010830938816071e-02 -3.519474565982818604e-01 -1.199628636240959167e-01 -4.231879115104675293e-02 -1.527827419340610504e-02 -1.011158153414726257e-01 1.651128679513931274e-01 1.563597619533538818e-01 -1.466140500269830227e-03 -2.557861208915710449e-01 -4.198607206344604492e-01 4.228776991367340088e-01 1.884578913450241089e-01 5.935603380203247070e-02 2.102589905261993408e-01 -4.786838591098785400e-02 -2.206749171018600464e-01
8.924724161624908447e-02 3.056212961673736572e-01 2.335083037614822388e-01 3.302367031574249268e-01 1.407612562179565430e-01 -3.083961606025695801e-01 6.752148270606994629e-02 -5.613161250948905945e-02 2.524012923240661621e-01 -2.121039107441902161e-02 -3.233350813388824463e-02 2.746026404201984406e-02 -3.823639452457427979e-02 -2.335314266383647919e-02 1.063201874494552612e-01 1.961484998464584351e-01 -1.299889534711837769e-01 -4.966583475470542908e-02 9.121125936508178711e-02 -1.309503465890884399e-01 3.037673532962799072e-01 1.846131235361099243e-01 2.291079610586166382e-01 -2.325129956007003784e-01 1.144021227955818176e-01 -3.461173549294471741e-02 3.404243588447570801e-01 -4.741811007261276245e-02 -4.631518572568893433e-02 1.642599850893020630e-01 1.615149229764938354e-01 -1.711656153202056885e-01
1.483701765537261963e-01 1.886257827281951904e-01 1.793637871742248535e-01 2.985199689865112305e-01 5.984403565526008606e-02 -2.020483613014221191e-01 1.101582497358322144e-01 -1.969965696334838867e-01 1.720698922872543335e-01 3.452727571129798889e-02 8.998811244964599609e-02 2.209858149290084839e-01 -8.564856648445129395e-02 -2.909129485487937927e-03 6.512309610843658447e-02 2.365033179521560669e-01 6.801709532737731934e-02 -2.536835968494415283e-01 -7.516304403543472290e-02 -7.740291208028793335e-02 3.685329556465148926e-01 -1.148792449384927750e-02 6.121199578046798706e-02 -5.208180472254753113e-02 -5.753710120916366577e-02 -3.399579823017120361e-01 3.841454684734344482e-01 -1.301145702600479126e-01 -2.123807817697525024e-01 1.210698559880256653e-01 -3.121410496532917023e-02 5.808784067630767822e-02
-4.301413148641586304e-02 2.021620869636535645e-01 -7.487678527832031250e-02 7.747161202132701874e-03 -4.038086161017417908e-02 -1.116787567734718323e-01 -1.842517964541912079e-02 -1.138074845075607300e-01 2.067885994911193848e-01 1.978155225515365601e-01 2.492926269769668579e-01 3.302219808101654053e-01 2.901693284511566162e-01 -1.630167067050933838e-01 -2.598303854465484619e-01 2.342192679643630981e-01 -1.514645516872406006e-01 -1.659963130950927734e-01 -4.795471578836441040e-02 -5.542989820241928101e-02 3.475922346115112305e-01 4.313881322741508484e-02 1.865575313568115234e-01 -5.089157726615667343e-03 -1.548429876565933228e-01 -1.806021928787231445e-01 2.306246608495712280e-01 2.403460741043090820e-01 -1.100298762321472168e-01 1.564512550830841064e-01 -6.283301115036010742e-02 1.285757869482040405e-01
-5.866004154086112976e-02 2.574914395809173584e-01 5.353701487183570862e-02 2.222304195165634155e-01 -2.956189811229705811e-01 -5.472346395254135132e-02 2.329148948192596436e-01 -1.158312112092971802e-01 2.956312000751495361e-01 -2.133943736553192139e-01 -1.412501186132431030e-01 -3.094069100916385651e-02 -6.690148264169692993e-02 1.503460854291915894e-02 8.763474971055984497e-02 1.082931682467460632e-01 -2.259094715118408203e-01 1.488737612962722778e-01 1.207693368196487427e-01 -1.771707534790039062e-01 1.616757363080978394e-01 2.528759837150573730e-01 -1.083349734544754028e-01 1.794741153717041016e-01 -1.428439468145370483e-01 -1.940732747316360474e-01 4.340023398399353027e-01 -1.285036839544773102e-02 -2.539893239736557007e-02 5.853319168090820312e-02 1.905054599046707153e-01 -4.288041591644287109e-02
3.584810793399810791e-01 -8.683414012193679810e-02 -1.550778597593307495e-01 -3.675148263573646545e-02 5.833180621266365051e-02 -2.916856408119201660e-01 3.407319486141204834e-01 -2.203446328639984131e-01 1.361479163169860840e-01 3.852962851524353027e-01 2.603804133832454681e-02 9.367425739765167236e-02 2.786096334457397461e-01 -4.925706237554550171e-02 1.556231081485748291e-01 3.309440240263938904e-02 3.751310706138610840e-02 -1.255680471658706665e-01 1.617656052112579346e-01 2.983298599720001221e-01 -9.863316081464290619e-03 1.404846436344087124e-03 2.182948291301727295e-01 -1.702907122671604156e-02 -1.077109724283218384e-01 4.046665877103805542e-02 4.977013170719146729e-02 -3.767071664333343506e-02 1.396730728447437286e-02 1.979412287473678589e-01 1.893223673105239868e-01 -1.757074296474456787e-01
2.614342868328094482e-01 2.683663666248321533e-01 5.067585781216621399e-02 1.156357899308204651e-01 -7.266545295715332031e-02 -1.713218390941619873e-01 1.768283694982528687e-01 -4.829981550574302673e-02 -1.677661240100860596e-01 1.621219813823699951e-01 -1.551560461521148682e-01 -2.394578978419303894e-02 4.006710052490234375e-01 -3.391169905662536621e-01 1.249333396553993225e-01 1.024044379591941833e-01 2.402344197034835815e-01 -5.970428511500358582e-02 1.464529633522033691e-01 1.252990663051605225e-01 1.308226585388183594e-01 5.193644389510154724e-02 1.127705071121454239e-02 7.870268821716308594e-02 -1.690004914999008179e-01 6.638237088918685913e-02 3.985539376735687256e-01 -8.223615586757659912e-02 -1.204056013375520706e-02 1.534325480461120605e-01 7.250843197107315063e-02 -2.065729349851608276e-01
2.714641578495502472e-02 2.312321811914443970e-01 -1.864014267921447754e-01 2.167671173810958862e-01 -1.002346649765968323e-01 -2.511584162712097168e-01 1.098935008049011230e-01 -5.606313049793243408e-02 2.166769355535507202e-01 1.394282132387161255e-01 -9.544318169355392456e-02 2.074221372604370117e-01 -5.675674229860305786e-02 2.282003611326217651e-01 3.317518532276153564e-01 1.589936017990112305e-01 -3.240068852901458740e-01 -8.039728552103042603e-02 -1.890229582786560059e-01 4.264707118272781372e-02 1.076053478755056858e-03 5.321842432022094727e-02 6.404732819646596909e-03 4.595003128051757812e-01 -1.554190516471862793e-01 -5.805663019418716431e-02 -1.321060862392187119e-02 4.952796921133995056e-02 1.040950939059257507e-01 -2.333545237779617310e-01 8.946473896503448486e-02 -1.009226869791746140e-02
-1.986930146813392639e-02 7.875178754329681396e-02 4.027445912361145020e-01 2.475355714559555054e-01 -1.894517689943313599e-01 -2.755599915981292725e-01 3.171872496604919434e-01 -2.406232804059982300e-02 8.411314338445663452e-02 8.597742766141891479e-02 -2.076217383146286011e-01 -8.405420184135437012e-02 1.159683242440223694e-01 1.592195034027099609e-01 3.129065036773681641e-02 3.510240316390991211e-01 -7.173344492912292480e-02 -6.061955913901329041e-02 9.595203399658203125e-02 -1.861573904752731323e-01 -1.173950210213661194e-01 1.736365258693695068e-01 -5.844190716743469238e-03 6.366239488124847412e-02 -3.480242490768432617e-01 -2.860532701015472412e-01 6.391318142414093018e-02 -3.717071563005447388e-02 -9.988378733396530151e-02 1.877679489552974701e-02 1.960469223558902740e-02 -9.721759706735610962e-02
4.711997509002685547e-01 2.754535675048828125e-01 -1.697377711534500122e-01 1.410514712333679199e-01 -1.149491593241691589e-02 -1.425254158675670624e-03 5.386589094996452332e-02 -7.646859437227249146e-02 3.073507845401763916e-01 1.104681640863418579e-01 -1.492217928171157837e-01 1.354290843009948730e-01 -6.297757476568222046e-02 1.556741446256637573e-01 7.399298250675201416e-02 2.835591733455657959e-01 7.430390268564224243e-02 1.205773428082466125e-01 -4.720991551876068115e-01 1.472074389457702637e-01 2.738926559686660767e-02 1.409310847520828247e-01 1.829951852560043335e-01 1.678606122732162476e-02 -6.283380836248397827e-02 8.013764023780822754e-02 1.135855093598365784e-01 7.539995759725570679e-02 7.277535647153854370e-02 -1.073735132813453674e-01 7.881300151348114014e-02 1.103049442172050476e-01
1.694712638854980469e-01 4.439470171928405762e-01 -6.428198516368865967e-02 -3.668154403567314148e-02 -8.219968527555465698e-02 -1.482866555452346802e-01 6.887692958116531372e-02 1.110186651349067688e-01 -2.403209544718265533e-02 3.262687027454376221e-01 1.498302537947893143e-02 4.197146371006965637e-02 2.719042003154754639e-01 2.928449213504791260e-01 -3.655603900551795959e-02 -5.433868244290351868e-02 -3.521220684051513672e-01 -7.725250720977783203e-02 1.999335139989852905e-01 2.939010262489318848e-01 8.534842729568481445e-02 1.072807163000106812e-01 1.318506300449371338e-01 2.077456712722778320e-01 -1.114495769143104553e-01 -1.010625138878822327e-01 9.892368316650390625e-02 -1.908993422985076904e-01 -1.635682582855224609e-01 -8.426379412412643433e-02 9.750967472791671753e-02 4.508020356297492981e-02
-3.640617802739143372e-02 3.488693237304687500e-01 -1.933702677488327026e-01 3.268431723117828369e-01 6.877133250236511230e-02 -8.617132157087326050e-02 4.196492135524749756e-01 1.834884136915206909e-01 1.608566641807556152e-01 2.294515669345855713e-01 -5.927751958370208740e-02 1.292513161897659302e-01 8.144057542085647583e-02 -1.313838809728622437e-01 -1.193357259035110474e-01 2.246578335762023926e-01 -2.910840809345245361e-01 1.136894598603248596e-01 2.880239114165306091e-02 -2.554347813129425049e-01 1.872149556875228882e-01 -4.914595186710357666e-02 1.768193393945693970e-01 6.553315371274948120e-02 3.626050800085067749e-02 -4.567804560065269470e-02 2.364093065261840820e-01 8.877643942832946777e-02 -2.957395045086741447e-03 -2.852933853864669800e-02 1.149396896362304688e-01 7.420727610588073730e-02
1.969937235116958618e-01 1.200819015502929688e-01 -2.387315034866333008e-01 2.118626534938812256e-01 2.984521538019180298e-02 -3.640979155898094177e-02 6.904780119657516479e-02 3.726070374250411987e-02 1.655485630035400391e-01 2.161595076322555542e-01 -5.033173412084579468e-02 -1.222782507538795471e-01 3.525632321834564209e-01 -2.222283333539962769e-01 2.780050933361053467e-01 3.257091939449310303e-01 -2.853343188762664795e-01 -3.008229434490203857e-01 -1.788351982831954956e-01 4.408007487654685974e-02 6.217881105840206146e-03 -1.380700767040252686e-01 1.048432290554046631e-01 1.975364983081817627e-01 1.518549472093582153e-01 1.271745413541793823e-01 8.648254722356796265e-02 6.514785438776016235e-02 -1.096867918968200684e-01 -1.509888172149658203e-01 -1.549705862998962402e-01 -5.563730373978614807e-02
2.768072783946990967e-01 2.211212217807769775e-01 1.169911250472068787e-01 -2.017711102962493896e-02 6.314612179994583130e-02 -1.869584023952484131e-01 1.036733463406562805e-01 1.720241010189056396e-01 -2.768500335514545441e-02 -1.386822462081909180e-01 -1.585056334733963013e-01 -2.335198968648910522e-02 1.414235085248947144e-01 -1.023146659135818481e-01 2.027751803398132324e-01 1.512782722711563110e-01 -1.375743001699447632e-01 1.194567307829856873e-01 -1.526145040988922119e-01 7.391274720430374146e-02 3.739184141159057617e-01 -1.764440536499023438e-01 -5.319648422300815582e-03 -1.433511674404144287e-01 -4.646041244268417358e-02 -9.836128354072570801e-02 5.400940775871276855e-01 4.762957617640495300e-02 -5.465840920805931091e-03 -4.810175672173500061e-02 6.231362372636795044e-02 -2.747013270854949951e-01
3.511582314968109131e-01 1.013874113559722900e-01 -1.150748133659362793e-01 1.811519861221313477e-01 -1.029001995921134949e-01 -1.717610061168670654e-01 1.955358535051345825e-01 -2.055009901523590088e-01 3.351932466030120850e-01 2.616096138954162598e-01 -9.301382116973400116e-03 -1.419758051633834839e-01 -6.696604192256927490e-02 -2.661649286746978760e-01 -3.520485758781433105e-02 4.675387963652610779e-02 -2.785296142101287842e-01 -2.113134562969207764e-01 -1.452212333679199219e-01 -9.763213992118835449e-02 1.120199933648109436e-01 2.171759158372879028e-01 1.359455566853284836e-02 6.841617170721292496e-03 -2.585699856281280518e-01 -1.853686720132827759e-01 -1.177379488945007324e-02 -9.052781388163566589e-03 -6.598652899265289307e-02 3.831446915864944458e-02 -1.988009959459304810e-01 -2.458054125308990479e-01
-2.799184294417500496e-03 7.116359472274780273e-02 -1.326152533292770386e-01 2.321115229278802872e-03 -2.092740088701248169e-01 -4.472835361957550049e-02 6.798366457223892212e-02 -2.028079777956008911e-01 4.605248272418975830e-01 2.123125344514846802e-01 1.814233660697937012e-01 -1.075476631522178650e-01 1.628452688455581665e-01 1.830746084451675415e-01 -1.178760901093482971e-01 8.124603331089019775e-02 -3.464066982269287109e-01 -8.873495273292064667e-03 -4.685933515429496765e-02 1.012991890311241150e-01 -3.723925724625587463e-02 1.859476715326309204e-01 1.942634731531143188e-01 2.350831478834152222e-01 -3.848183751106262207e-01 6.022808700799942017e-02 1.893631070852279663e-01 4.238595813512802124e-02 -4.177062213420867920e-02 -9.441967308521270752e-02 -2.050018012523651123e-01 -7.924666628241539001e-03
2.666497230529785156e-01 1.029050722718238831e-01 -1.551267355680465698e-01 3.590835332870483398e-01 -3.094851374626159668e-01 -2.128221243619918823e-01 -1.043461114168167114e-01 -1.952394992113113403e-01 2.695899903774261475e-01 -1.284756511449813843e-01 -2.948936223983764648e-01 3.363887369632720947e-01 1.177483797073364258e-01 -5.831402540206909180e-02 1.731116697192192078e-02 -3.383112139999866486e-03 -3.717295080423355103e-02 -5.563771724700927734e-02 -6.145108491182327271e-02 7.300159335136413574e-02 -6.609681993722915649e-02 1.424699872732162476e-01 6.079226359724998474e-02 1.229749694466590881e-01 -2.118573784828186035e-01 2.468770295381546021e-01 2.048861086368560791e-01 6.462791562080383301e-02 -1.549983918666839600e-01 -1.408770587295293808e-02 3.049644082784652710e-02 -1.847538799047470093e-01
8.502824604511260986e-02 9.240916371345520020e-02 3.076140535995364189e-03 -1.046356186270713806e-02 -1.263784915208816528e-01 -2.273062467575073242e-01 2.464713305234909058e-01 -1.088700592517852783e-01 1.515902280807495117e-01 3.202585279941558838e-01 1.723686009645462036e-01 2.891804277896881104e-01 3.123056888580322266e-01 7.662798464298248291e-02 -2.602793872356414795e-01 8.800460398197174072e-02 -5.926919728517532349e-02 -5.512878298759460449e-02 -9.429854899644851685e-02 -5.375225841999053955e-02 1.087360382080078125e-01 -8.509309962391853333e-03 4.470388591289520264e-01 1.152987182140350342e-01 -2.117222398519515991e-01 -1.293257325887680054e-01 9.955186396837234497e-02 2.239798158407211304e-01 -2.020345777273178101e-01 -3.772638738155364990e-02 -1.014586687088012695e-01 9.253046661615371704e-02
4.411883652210235596e-02 2.227212190628051758e-01 -9.133107960224151611e-02 -4.201168939471244812e-02 -5.998192355036735535e-02 5.119476839900016785e-02 2.332206368446350098e-01 -6.866957992315292358e-02 9.205976128578186035e-02 -1.281378269195556641e-01 7.000082731246948242e-02 -3.048337399959564209e-01 2.921434044837951660e-01 -8.908442407846450806e-02 1.216610372066497803e-01 5.540902167558670044e-02 -3.237736523151397705e-01 -1.437905728816986084e-01 -2.407096326351165771e-01 9.680300205945968628e-02 4.022994637489318848e-01 8.416967839002609253e-02 -2.004720419645309448e-01 2.065387666225433350e-01 -1.990282833576202393e-01 1.036880016326904297e-01 2.276792675256729126e-01 -1.169367432594299316e-01 -2.149304933845996857e-02 -1.766643673181533813e-01 -5.292407236993312836e-03 -2.167335152626037598e-01
1.658622324466705322e-01 2.420699745416641235e-01 7.079429924488067627e-03 8.695647865533828735e-02 -2.045473456382751465e-01 -7.731764018535614014e-02 -1.173427328467369080e-01 -1.472394615411758423e-01 3.079840838909149170e-01 5.583576485514640808e-02 1.132684946060180664e-01 5.380319058895111084e-02 2.071431875228881836e-01 1.964265704154968262e-01 4.765743389725685120e-02 1.519873589277267456e-01 -4.631661251187324524e-02 2.675227820873260498e-01 1.473623048514127731e-02 -2.203201502561569214e-02 4.328646063804626465e-01 -8.276163041591644287e-02 -1.182401701807975769e-01 1.750496476888656616e-01 -1.428196132183074951e-01 -1.719953715801239014e-01 4.110824465751647949e-01 7.874908298254013062e-02 -6.194499880075454712e-02 2.386669218540191650e-01 4.584937542676925659e-02 -3.350551053881645203e-02
-4.692513123154640198e-02 1.388064622879028320e-01 -2.578144371509552002e-01 1.725121587514877319e-01 -1.517922580242156982e-01 -1.269589662551879883e-01 2.247532457113265991e-02 -2.836983203887939453e-01 1.867532879114151001e-01 3.518112897872924805e-01 -2.456725342199206352e-03 1.000111997127532959e-01 7.534159719944000244e-02 5.242579430341720581e-02 6.503842771053314209e-02 9.891019761562347412e-02 -1.600401699542999268e-01 -1.374064385890960693e-01 1.292178174480795860e-03 4.803581535816192627e-01 2.591065168380737305e-01 -1.951070725917816162e-01 2.956558167934417725e-01 7.133930176496505737e-02 -4.988144338130950928e-02 -8.448756486177444458e-02 1.151276603341102600e-01 -2.814699895679950714e-02 -8.098574727773666382e-02 -2.342319339513778687e-01 -9.990256279706954956e-02 -5.512010678648948669e-02
2.565931379795074463e-01 3.115670382976531982e-01 3.884965553879737854e-02 7.196450605988502502e-03 -7.930366694927215576e-02 -8.332415670156478882e-02 9.514767676591873169e-02 4.138688370585441589e-02 1.064861491322517395e-01 1.624105721712112427e-01 -3.174992278218269348e-02 -9.320802241563796997e-02 4.756025969982147217e-01 -1.476555317640304565e-01 1.146661350503563881e-03 1.338353846222162247e-02 4.132280591875314713e-03 1.166821364313364029e-02 -3.113068342208862305e-01 2.246957272291183472e-02 2.980482578277587891e-01 7.200627774000167847e-02 2.166048623621463776e-02 -2.304858416318893433e-01 -9.874518215656280518e-02 2.499123960733413696e-01 4.129773676395416260e-01 6.560351699590682983e-02 1.273778378963470459e-01 7.444470375776290894e-02 3.074066899716854095e-02 -3.131584823131561279e-02
2.471363246440887451e-01 1.240203529596328735e-02 3.133337944746017456e-02 2.180513590574264526e-01 -3.327805697917938232e-01 -2.676782608032226562e-01 4.551872983574867249e-02 -2.687093615531921387e-01 1.348283737897872925e-01 7.021253556013107300e-02 -2.145372331142425537e-01 -7.009452581405639648e-02 1.393282562494277954e-01 1.975034773349761963e-01 -3.052189052104949951e-01 2.205389738082885742e-01 -8.420747518539428711e-02 -3.719598352909088135e-01 1.311446279287338257e-01 1.552128940820693970e-01 1.705055870115756989e-02 1.115531995892524719e-01 -9.377937763929367065e-02 9.098213911056518555e-02 -2.431421875953674316e-01 -7.325062900781631470e-02 1.343784332275390625e-01 1.105845049023628235e-01 2.587286010384559631e-02 -1.234225481748580933e-01 -1.702434718608856201e-01 -5.575701594352722168e-02
2.016174495220184326e-01 1.215047091245651245e-01 1.490883529186248779e-01 1.592387109994888306e-01 3.550731018185615540e-02 -1.647182554006576538e-01 3.484797775745391846e-01 1.752360910177230835e-02 -1.276758164167404175e-01 3.142899870872497559e-01 -2.229429185390472412e-01 1.992279887199401855e-01 2.215511947870254517e-01 5.998180061578750610e-02 5.833678413182497025e-03 -3.000469319522380829e-02 -4.471137747168540955e-02 -2.240630686283111572e-01 1.966471821069717407e-01 6.660325825214385986e-02 2.119265198707580566e-01 -8.497220277786254883e-02 3.461192250251770020e-01 2.336944192647933960e-01 1.279937382787466049e-02 -1.200479045510292053e-01 2.386452853679656982e-01 2.024759501218795776e-01 7.627844810485839844e-02 1.501606702804565430e-01 1.597951501607894897e-01 2.223268896341323853e-02
2.603244781494140625e-01 1.218442842364311218e-01 -1.561493575572967529e-01 6.499599665403366089e-02 3.130676969885826111e-02 -1.907946169376373291e-01 -1.518713589757680893e-02 -5.162903293967247009e-02 2.730279415845870972e-02 4.928135499358177185e-02 6.336715817451477051e-02 5.880062282085418701e-02 -9.879818186163902283e-03 4.109089786652475595e-05 1.275778412818908691e-01 1.919053196907043457e-01 -1.541790962219238281e-01 -1.652221679687500000e-01 5.350437015295028687e-02 -1.051521953195333481e-02 3.614526391029357910e-01 6.603751182556152344e-01 3.330318257212638855e-02 3.983488306403160095e-02 -1.629333943128585815e-01 -1.489015370607376099e-01 1.834736019372940063e-01 -1.371239572763442993e-01 -2.031549811363220215e-01 -6.317511200904846191e-02 1.002205088734626770e-01 6.838978826999664307e-02
2.417645007371902466e-01 1.276687234640121460e-01 -1.206950247287750244e-01 5.418847873806953430e-02 -2.108998596668243408e-01 -1.600888818502426147e-01 9.994545020163059235e-03 -1.859983056783676147e-01 -6.676675379276275635e-02 1.127133071422576904e-01 1.149254012852907181e-02 1.147070601582527161e-01 1.470933854579925537e-01 1.269388794898986816e-01 1.809139549732208252e-01 1.337176859378814697e-01 1.284034997224807739e-01 -2.658828794956207275e-01 -5.718477442860603333e-02 1.528203040361404419e-01 1.952676475048065186e-01 4.415731132030487061e-01 3.739968687295913696e-02 4.856431111693382263e-02 -2.372739277780056000e-02 -4.401748776435852051e-01 1.464291065931320190e-01 -7.289632409811019897e-02 -2.802490293979644775e-01 3.621269762516021729e-02 -1.602920442819595337e-01 8.268585056066513062e-02
2.640992701053619385e-01 -4.252342879772186279e-02 3.993444517254829407e-02 2.386099994182586670e-01 -3.869642317295074463e-01 -2.876567244529724121e-01 7.606065273284912109e-02 -1.681811362504959106e-02 5.057790130376815796e-02 2.141268849372863770e-01 -2.975614964962005615e-01 -1.868604421615600586e-01 2.236241400241851807e-01 1.126532480120658875e-01 -1.658089756965637207e-01 2.964231669902801514e-01 2.145912498235702515e-02 -2.633298933506011963e-01 3.763238340616226196e-02 1.644228696823120117e-01 4.016919061541557312e-03 1.299456954002380371e-01 -1.692865937948226929e-01 5.809231102466583252e-02 -6.550138443708419800e-02 -3.143515065312385559e-02 1.607812345027923584e-01 -4.054237157106399536e-02 -1.118593886494636536e-01 -1.494712084531784058e-01 -8.587814122438430786e-02 -2.433953285217285156e-01
-2.540358528494834900e-02 1.957563161849975586e-01 -6.871814280748367310e-02 -7.268607616424560547e-02 -1.606277525424957275e-01 -3.005839586257934570e-01 2.768131718039512634e-02 8.300390094518661499e-02 2.325845360755920410e-01 -1.235220879316329956e-01 -4.583887755870819092e-02 3.699059039354324341e-02 9.434197098016738892e-02 1.571898907423019409e-01 -1.717773675918579102e-01 1.958602070808410645e-01 -1.759284883737564087e-01 -6.355717778205871582e-02 5.331458151340484619e-02 2.064925879240036011e-01 -8.028412703424692154e-04 3.066338002681732178e-01 2.630403339862823486e-01 -7.753097265958786011e-02 -2.810766994953155518e-01 -1.845369488000869751e-01 2.796765863895416260e-01 4.544514790177345276e-02 -2.853163182735443115e-01 -3.166564106941223145e-01 8.912523277103900909e-03 -1.677011549472808838e-01
2.646120488643646240e-01 3.247935324907302856e-02 8.099487051367759705e-03 3.254911601543426514e-01 1.568766832351684570e-01 -8.808705955743789673e-02 3.744581043720245361e-01 -3.980034291744232178e-01 2.560876011848449707e-01 1.301475465297698975e-01 2.940838783979415894e-02 4.823052138090133667e-02 2.853116095066070557e-01 -1.857516542077064514e-02 1.351341009140014648e-01 2.190892696380615234e-01 1.116541028022766113e-01 1.500540673732757568e-01 -1.504637449979782104e-01 5.483284592628479004e-02 8.688542246818542480e-02 2.687852084636688232e-01 5.140156019479036331e-03 8.950275927782058716e-02 8.696451783180236816e-02 1.397685110569000244e-01 1.218549311161041260e-01 -1.156996935606002808e-01 1.023589894175529480e-01 -9.378366917371749878e-02 -1.448403894901275635e-01 1.189776882529258728e-01
2.068390995264053345e-01 6.383734941482543945e-02 9.022252261638641357e-02 5.885650590062141418e-02 -2.144885808229446411e-01 -2.104797214269638062e-01 2.578793764114379883e-01 -1.980230025947093964e-02 2.949397563934326172e-01 2.091003805398941040e-01 1.087684035301208496e-01 2.252315431833267212e-01 4.513090848922729492e-02 -1.305192857980728149e-01 2.863343358039855957e-01 3.856461867690086365e-02 -4.635022878646850586e-01 -3.466227650642395020e-02 -2.766171991825103760e-01 -3.092743642628192902e-02 -7.621410489082336426e-02 -7.546889036893844604e-02 2.604160308837890625e-01 1.634653210639953613e-01 -1.039543449878692627e-01 -1.519411709159612656e-02 1.499026864767074585e-01 1.018851846456527710e-01 -1.237424835562705994e-02 -9.317135065793991089e-02 3.180805593729019165e-02 1.877037435770034790e-01
-1.333231329917907715e-01 1.919087618589401245e-01 -6.999542471021413803e-03 5.687207728624343872e-02 -1.523388624191284180e-01 -2.258221656084060669e-01 4.603384435176849365e-02 -2.167592048645019531e-01 1.608514338731765747e-01 3.538034558296203613e-01 -1.483966559171676636e-01 -2.958055734634399414e-01 -8.079055696725845337e-02 3.776353225111961365e-02 -4.922510311007499695e-02 -9.029241651296615601e-02 -2.005372941493988037e-01 5.907751619815826416e-02 1.775410026311874390e-01 1.354806274175643921e-01 3.330196142196655273e-01 4.930154234170913696e-02 1.742711067199707031e-01 5.688317120075225830e-02 -1.741616278886795044e-01 -1.556136161088943481e-01 2.766652107238769531e-01 1.389933973550796509e-01 -2.507829964160919189e-01 -7.991299033164978027e-02 -2.141365036368370056e-02 2.811355292797088623e-01
3.720539808273315430e-01 3.966814279556274414e-01 7.554055750370025635e-02 8.893392235040664673e-02 -2.796736359596252441e-01 -5.808777734637260437e-02 1.690995097160339355e-01 -7.949145138263702393e-02 1.606673300266265869e-01 2.750047668814659119e-02 -1.705506145954132080e-01 5.288290232419967651e-02 2.755732834339141846e-01 -6.846414506435394287e-02 2.849741280078887939e-01 2.610952556133270264e-01 -1.359112262725830078e-01 1.856562197208404541e-01 2.426965832710266113e-01 -7.434961199760437012e-02 2.290968894958496094e-01 1.466816365718841553e-01 -9.003592282533645630e-02 -5.113738402724266052e-02 4.970607534050941467e-02 1.547992788255214691e-02 -1.242056954652070999e-02 -2.697344422340393066e-01 5.332899466156959534e-02 2.217566221952438354e-02 6.771032512187957764e-02 1.401774003170430660e-03
1.818273365497589111e-01 6.642413884401321411e-02 7.205170392990112305e-02 3.428103327751159668e-01 -1.384917944669723511e-01 -7.644678652286529541e-02 -3.396862372756004333e-02 -1.486373543739318848e-01 1.897538006305694580e-01 -7.673409581184387207e-02 -2.024841159582138062e-01 2.680947482585906982e-01 7.848749309778213501e-02 -1.668684370815753937e-02 -4.896547272801399231e-02 2.464980483055114746e-01 -3.213067054748535156e-01 -1.348911821842193604e-01 3.068381547927856445e-02 -2.055547982454299927e-01 7.169660925865173340e-02 8.909157663583755493e-02 8.669366687536239624e-02 3.322961628437042236e-01 -1.894563436508178711e-01 1.033280417323112488e-02 3.812683820724487305e-01 -8.560997247695922852e-02 -2.341882735490798950e-01 -1.234224662184715271e-01 -1.021254435181617737e-01 4.831464961171150208e-02
1.840834915637969971e-01 3.039357364177703857e-01 2.998695671558380127e-01 4.485993087291717529e-02 -1.905304938554763794e-02 -8.767389506101608276e-02 1.338576525449752808e-01 -2.475524991750717163e-01 2.452637553215026855e-01 -2.036004364490509033e-01 -1.687635630369186401e-01 -8.533349633216857910e-02 1.120750978589057922e-01 5.341234803199768066e-02 1.871911883354187012e-01 1.577238291501998901e-01 -2.683610916137695312e-01 3.835968300700187683e-02 -1.338765025138854980e-01 -1.832572557032108307e-02 -7.473267614841461182e-02 6.680593360215425491e-03 4.389310628175735474e-02 5.685850977897644043e-02 -5.236959457397460938e-02 -1.049348935484886169e-01 2.460477203130722046e-01 1.322436034679412842e-01 -4.730241596698760986e-01 1.282906234264373779e-01 1.878882348537445068e-01 1.096361353993415833e-01
1.228206604719161987e-01 2.338592261075973511e-01 -9.398084878921508789e-02 9.694054722785949707e-02 -2.930715382099151611e-01 -2.856094241142272949e-01 -1.244641169905662537e-01 -3.454364836215972900e-02 2.212472856044769287e-01 9.851631522178649902e-02 -2.488630823791027069e-02 2.241880446672439575e-02 1.630460284650325775e-02 1.783185899257659912e-01 1.637394428253173828e-01 1.441273242235183716e-01 -3.175329267978668213e-01 -7.674904912710189819e-02 -2.232006788253784180e-01 2.458416484296321869e-02 -1.566920280456542969e-01 4.887321963906288147e-02 2.125513851642608643e-01 3.043706417083740234e-01 -3.538227677345275879e-01 1.609145402908325195e-01 1.975964754819869995e-01 1.262949109077453613e-01 1.403074264526367188e-01 1.375414337962865829e-02 -1.040087714791297913e-01 -1.724801063537597656e-01
7.237066514790058136e-03 1.954121291637420654e-01 -1.931788027286529541e-01 4.420276582241058350e-01 -1.441126037389039993e-02 -2.106386423110961914e-01 -1.926507651805877686e-01 -3.989470377564430237e-02 -1.094035059213638306e-02 1.986701339483261108e-01 1.859303191304206848e-02 5.527473241090774536e-02 2.365960031747817993e-01 2.016758173704147339e-01 8.405487984418869019e-02 2.012475878000259399e-01 -9.066085331141948700e-03 -1.176888421177864075e-01 1.040340885519981384e-01 2.869769334793090820e-01 1.180796027183532715e-01 1.302685290575027466e-01 -4.865079000592231750e-02 1.307900846004486084e-01 -9.778699278831481934e-02 1.822892576456069946e-01 2.276796996593475342e-01 -2.425382100045681000e-02 -4.305241405963897705e-01 -1.190805137157440186e-01 6.851276755332946777e-02 4.031512141227722168e-02
1.408244371414184570e-01 -7.149668876081705093e-03 -2.812556922435760498e-01 -2.173508517444133759e-02 1.270230263471603394e-01 -3.958548307418823242e-01 2.834719717502593994e-01 -1.524321883916854858e-01 1.549744755029678345e-01 1.566671580076217651e-01 -1.814594864845275879e-01 1.086980178952217102e-01 1.619878709316253662e-01 -5.058619007468223572e-02 -3.590182168409228325e-03 -8.272238820791244507e-02 -1.976715326309204102e-01 -3.209424912929534912e-01 8.039146661758422852e-02 3.932264447212219238e-01 1.971203461289405823e-02 -3.007890284061431885e-02 1.875669211149215698e-01 1.602876633405685425e-01 -1.609714478254318237e-01 -1.341113150119781494e-01 6.804608553647994995e-02 -3.054424561560153961e-02 -1.696511954069137573e-01 6.497299671173095703e-02 1.453418750315904617e-02 -2.171248942613601685e-01
2.310531288385391235e-01 3.839923739433288574e-01 1.218563020229339600e-01 1.412654668092727661e-01 1.099211573600769043e-01 -3.810903057456016541e-02 1.481340825557708740e-01 -8.354445546865463257e-02 -2.946528233587741852e-02 8.815476298332214355e-02 -4.191923886537551880e-02 1.179709564894437790e-02 3.610641956329345703e-01 -1.627155840396881104e-01 -9.582348167896270752e-02 1.104581728577613831e-01 -1.239492297172546387e-01 4.564385861158370972e-02 -1.108083575963973999e-01 5.982714146375656128e-02 2.486789673566818237e-01 2.425821125507354736e-01 -2.311589717864990234e-01 5.085945874452590942e-02 -3.251959383487701416e-02 7.034491747617721558e-02 2.072577178478240967e-01 -9.377127140760421753e-02 -4.337366223335266113e-01 7.709550857543945312e-02 2.666927278041839600e-01 1.320698764175176620e-02
2.350353449583053589e-01 7.928985357284545898e-02 -7.196959108114242554e-02 1.706010252237319946e-01 -1.344321370124816895e-01 -2.208286225795745850e-01 1.776331216096878052e-01 -1.855966076254844666e-02 2.496365457773208618e-01 -3.908479958772659302e-02 -3.607854843139648438e-01 1.413053274154663086e-01 2.578014731407165527e-01 2.431378327310085297e-02 1.566549092531204224e-01 4.873926565051078796e-02 -1.729408800601959229e-01 -9.638867527246475220e-02 -2.692639231681823730e-01 6.415060907602310181e-02 -1.315167397260665894e-01 3.552221506834030151e-02 2.314154058694839478e-01 2.534409463405609131e-01 -3.522459268569946289e-01 2.001653760671615601e-01 1.245110630989074707e-01 -1.342579424381256104e-01 1.499163359403610229e-01 -1.531588435173034668e-01 -2.594033442437648773e-02 -3.263006359338760376e-02
2.950234413146972656e-01 1.636040061712265015e-01 5.417919531464576721e-02 2.002843320369720459e-01 4.822336509823799133e-02 -1.713413000106811523e-01 3.464184105396270752e-01 -9.142793715000152588e-02 3.579651936888694763e-02 3.083008229732513428e-01 1.533506531268358231e-02 1.455415189266204834e-01 -1.916034705936908722e-02 -3.909610509872436523e-01 -2.333185374736785889e-01 -3.133638948202133179e-02 -2.633088827133178711e-01 -4.945664852857589722e-02 1.761128194630146027e-02 9.790167212486267090e-02 4.161355644464492798e-02 6.665912922471761703e-03 1.992380470037460327e-01 -6.963511556386947632e-02 -2.557580471038818359e-01 2.999522164463996887e-02 2.768809795379638672e-01 2.653045654296875000e-01 -6.515345722436904907e-02 -9.354509413242340088e-02 4.765848442912101746e-02 -9.494975209236145020e-03
6.789723783731460571e-02 2.778122127056121826e-01 -8.294425904750823975e-02 2.725396752357482910e-01 1.329343616962432861e-01 -1.570288091897964478e-01 9.201449155807495117e-02 -2.812485694885253906e-01 2.468545883893966675e-01 -2.088239490985870361e-01 7.110752165317535400e-02 -2.532916367053985596e-01 1.846891641616821289e-01 1.761927753686904907e-01 -8.889606595039367676e-02 -3.350216150283813477e-02 -1.412862539291381836e-01 -2.362293004989624023e-01 -6.164007633924484253e-02 -4.720114171504974365e-02 9.510286152362823486e-02 -1.838321387767791748e-01 1.126011237502098083e-01 -2.141378587111830711e-03 -2.638883292675018311e-01 -1.808939278125762939e-01 2.701427340507507324e-01 -9.225056320428848267e-02 2.873029001057147980e-02 1.964788585901260376e-01 2.993428111076354980e-01 -9.497810155153274536e-02
1.981388777494430542e-01 1.327878087759017944e-01 -4.138393327593803406e-02 1.029549017548561096e-01 -2.546543776988983154e-01 -2.695233523845672607e-01 2.857627570629119873e-01 -6.426680833101272583e-02 -1.886437684297561646e-01 6.124761421233415604e-03 -6.842965632677078247e-02 2.476845383644104004e-01 1.607488542795181274e-01 4.152040556073188782e-02 -9.815695881843566895e-02 1.242551282048225403e-01 -2.124760672450065613e-02 -3.391384780406951904e-01 5.110271647572517395e-02 -7.733586430549621582e-02 1.742064207792282104e-01 1.114632040262222290e-01 1.692798882722854614e-01 6.081596389412879944e-02 9.761624038219451904e-02 -5.662567913532257080e-02 4.163810610771179199e-01 -7.292240113019943237e-02 -2.624004781246185303e-01 2.919447124004364014e-01 9.211061149835586548e-02 -6.327928975224494934e-03
1.883653402328491211e-01 -9.043110162019729614e-02 1.010008007287979126e-01 7.862539589405059814e-02 2.567965351045131683e-02 -1.719017177820205688e-01 1.881154924631118774e-01 -1.000754013657569885e-01 3.869628310203552246e-01 -2.996754087507724762e-02 2.440807223320007324e-01 3.248843923211097717e-02 7.639686763286590576e-02 1.833779364824295044e-01 1.876818537712097168e-01 7.212944328784942627e-02 -3.861773610115051270e-01 1.232255622744560242e-02 -2.728740870952606201e-01 -7.094321399927139282e-02 2.076486945152282715e-01 4.809352755546569824e-02 3.331263363361358643e-01 8.400891721248626709e-02 -9.083101898431777954e-02 3.013333119451999664e-02 1.578851193189620972e-01 9.628192335367202759e-02 -3.831127658486366272e-02 -2.651751041412353516e-01 -8.717110753059387207e-02 2.412569820880889893e-01
2.928528003394603729e-02 9.012377262115478516e-02 2.613957822322845459e-01 3.323650956153869629e-01 -4.990504588931798935e-03 -1.238719522953033447e-01 -5.889261886477470398e-02 -2.248896211385726929e-01 4.388828575611114502e-01 4.274777602404356003e-03 -9.385682060383260250e-04 1.775251030921936035e-01 -8.318967185914516449e-03 -1.092026848345994949e-02 8.055403083562850952e-02 2.896881103515625000e-01 -1.793736517429351807e-01 2.296280674636363983e-02 -7.816052436828613281e-02 2.049171365797519684e-02 1.229468956589698792e-01 4.023303464055061340e-02 3.679558634757995605e-01 -2.053849250078201294e-01 3.239612653851509094e-02 4.458906129002571106e-02 3.549235463142395020e-01 -2.114972323179244995e-01 -8.491922914981842041e-02 2.692934870719909668e-02 -1.127020269632339478e-01 1.207962352782487869e-02
-2.818188443779945374e-02 7.332574576139450073e-02 -3.117277324199676514e-01 1.969872117042541504e-01 1.029889956116676331e-01 -1.026483625173568726e-02 1.206661835312843323e-01 -1.833018213510513306e-01 3.236283063888549805e-01 3.527083992958068848e-01 -1.032976806163787842e-01 4.707526043057441711e-02 1.697323918342590332e-01 -5.784458667039871216e-02 -7.272536307573318481e-02 1.574782095849514008e-02 -8.933342248201370239e-02 -6.299856305122375488e-02 -1.855309903621673584e-01 4.331464469432830811e-01 2.493709772825241089e-01 4.952935129404067993e-02 1.134856641292572021e-01 2.202301621437072754e-01 -5.849764496088027954e-02 1.677996367216110229e-01 1.661437451839447021e-01 5.398393422365188599e-02 -3.079267740249633789e-01 3.089430369436740875e-02 1.930554769933223724e-02 3.182883560657501221e-02
4.506745338439941406e-01 -5.967971682548522949e-02 -1.834229677915573120e-01 1.970291882753372192e-02 -8.827933669090270996e-02 -1.877190619707107544e-01 -6.699352711439132690e-02 -3.021788299083709717e-01 1.226980388164520264e-01 3.283603191375732422e-01 -2.653043270111083984e-01 -4.888791963458061218e-02 9.258476644754409790e-02 7.385361194610595703e-02 -8.227956295013427734e-02 -3.622343391180038452e-02 -1.052787899971008301e-01 -2.155466675758361816e-01 -4.599444195628166199e-02 7.999087125062942505e-02 2.754517793655395508e-01 1.244164630770683289e-01 1.677643358707427979e-01 1.966337412595748901e-01 -2.876857221126556396e-01 -1.552907824516296387e-01 1.006539314985275269e-01 -1.317758392542600632e-02 1.618771851062774658e-01 -9.841316193342208862e-02 -1.385914683341979980e-01 -7.877726852893829346e-02
1.910306066274642944e-01 4.601836204528808594e-01 -2.898433431982994080e-02 3.888943195343017578e-01 -3.692058026790618896e-01 -9.276524186134338379e-02 2.098529785871505737e-01 -7.731161266565322876e-02 8.866201341152191162e-02 -1.687502861022949219e-01 5.826044827699661255e-02 2.850915864109992981e-02 2.451802194118499756e-01 7.052796427160501480e-03 1.683585047721862793e-01 -6.608536839485168457e-02 3.222100809216499329e-02 9.495809674263000488e-02 5.737273395061492920e-02 7.469597458839416504e-02 1.613315194845199585e-01 1.420293152332305908e-01 1.908535212278366089e-01 2.337731979787349701e-02 -1.318994313478469849e-01 -2.227929532527923584e-01 1.474555581808090210e-01 -1.840718463063240051e-02 1.274748295545578003e-01 -1.339473761618137360e-02 9.673417359590530396e-02 -2.330349087715148926e-01
1.082894802093505859e-01 2.293280065059661865e-01 -2.917601764202117920e-01 4.594407975673675537e-01 -5.167137086391448975e-02 -1.520460844039916992e-01 9.085334092378616333e-02 -9.129566024057567120e-04 -9.104191511869430542e-02 7.364208996295928955e-02 -3.004035353660583496e-01 -8.888161182403564453e-02 2.829452455043792725e-01 -8.462910354137420654e-02 -1.433847658336162567e-02 3.000508546829223633e-01 -1.843306571245193481e-01 -5.779038183391094208e-03 -1.054883003234863281e-01 -1.555634140968322754e-01 1.322528570890426636e-01 -1.290009915828704834e-01 8.273323997855186462e-03 -6.113666668534278870e-02 2.030505239963531494e-01 -8.557389676570892334e-02 1.001625880599021912e-01 1.940274536609649658e-01 -3.094120323657989502e-01 -2.877532690763473511e-02 -1.262626051902770996e-01 1.020740717649459839e-02
1.201980933547019958e-01 2.386912703514099121e-01 -1.495301574468612671e-01 1.272826939821243286e-01 -2.987554073333740234e-01 -5.296878144145011902e-02 -4.029335977975279093e-04 -1.291075944900512695e-01 1.510341316461563110e-01 -1.160314530134201050e-01 -6.586879491806030273e-02 2.469451129436492920e-01 1.008374895900487900e-02 -2.292268164455890656e-02 -3.057432477362453938e-04 2.103053629398345947e-01 -1.936009526252746582e-01 -7.143796235322952271e-02 -3.581300377845764160e-01 1.094158440828323364e-01 8.932551741600036621e-02 2.924435585737228394e-02 -5.544594675302505493e-02 5.244987607002258301e-01 -2.712419927120208740e-01 1.900454796850681305e-02 1.845893114805221558e-01 1.210453957319259644e-01 -1.044807434082031250e-01 -1.664920300245285034e-01 -5.188361927866935730e-02 -3.211164847016334534e-02
4.686420783400535583e-02 2.367828786373138428e-01 -2.886369358748197556e-03 3.128632903099060059e-01 -2.219523191452026367e-01 -1.757026463747024536e-01 1.687043309211730957e-01 -4.957671090960502625e-02 1.737212836742401123e-01 -5.280586704611778259e-02 -3.167774295434355736e-03 4.518570005893707275e-02 3.085623681545257568e-01 -8.563294261693954468e-02 3.062558472156524658e-01 -3.179423138499259949e-02 -7.913240045309066772e-02 1.228336691856384277e-01 -1.457423344254493713e-02 3.765712976455688477e-01 3.051827847957611084e-01 1.405740976333618164e-01 1.529315412044525146e-01 -1.132289171218872070e-01 2.458299510180950165e-03 -1.618414968252182007e-01 2.607057988643646240e-01 1.178403198719024658e-01 2.473891377449035645e-01 9.484442323446273804e-02 5.695154517889022827e-02 -8.036302775144577026e-02
7.987745851278305054e-02 1.418905258178710938e-01 -2.175666093826293945e-01 4.154124855995178223e-01 2.518598735332489014e-01 5.395185947418212891e-02 1.500887423753738403e-01 -9.089635312557220459e-02 -3.413622453808784485e-02 3.338932693004608154e-01 1.017909497022628784e-01 -2.054384946823120117e-01 1.465226113796234131e-01 2.854862511157989502e-01 -2.823817357420921326e-02 2.883593738079071045e-01 -5.973138846457004547e-03 -1.591748297214508057e-01 -1.154159456491470337e-01 2.059200406074523926e-01 -7.364421337842941284e-02 8.480776846408843994e-02 2.014672569930553436e-02 -1.568546332418918610e-02 -4.605026915669441223e-02 1.731228828430175781e-01 3.590373396873474121e-01 4.221209324896335602e-03 -2.157797813415527344e-01 -3.352567553520202637e-02 3.290836140513420105e-02 -1.284772623330354691e-02
1.493083662353456020e-03 1.901162564754486084e-01 1.792655736207962036e-01 9.451592341065406799e-03 9.928418695926666260e-02 1.297409832477569580e-01 2.454830855131149292e-01 -2.367407977581024170e-01 1.088476851582527161e-01 1.864442676305770874e-01 -1.955307573080062866e-01 3.225489854812622070e-01 1.315410435199737549e-01 1.382523477077484131e-01 2.907055914402008057e-01 1.282804161310195923e-01 -1.385061591863632202e-01 -8.265886455774307251e-02 -7.831238955259323120e-02 2.144135236740112305e-01 2.288205027580261230e-01 9.602136164903640747e-02 -1.104313209652900696e-01 -1.960846595466136932e-02 -1.418715566396713257e-01 5.146280676126480103e-02 4.980915188789367676e-01 1.961249671876430511e-02 1.585450321435928345e-01 1.144059076905250549e-01 -1.804917119443416595e-02 -1.674966514110565186e-02
-9.575092792510986328e-02 1.481212973594665527e-01 -4.374234378337860107e-02 4.884203076362609863e-01 1.348817348480224609e-01 -1.337605901062488556e-02 -1.269513275474309921e-02 -5.690102279186248779e-02 -1.555725582875311375e-03 2.150377780199050903e-01 -1.678969860076904297e-01 -3.859026357531547546e-03 2.217573374509811401e-01 -1.325259334407746792e-03 -1.451542824506759644e-01 3.855159580707550049e-01 -1.492730081081390381e-01 1.180001273751258850e-01 -2.329170405864715576e-01 3.478962481021881104e-01 4.064326640218496323e-03 2.153986506164073944e-02 3.841208666563034058e-02 1.411985158920288086e-01 -1.157925277948379517e-01 9.068599343299865723e-02 1.904305964708328247e-01 1.188151165843009949e-02 -2.778088748455047607e-01 1.902791559696197510e-01 9.040193259716033936e-02 -1.897144503891468048e-02
8.079276233911514282e-02 2.017527520656585693e-01 -3.442555963993072510e-01 2.340643554925918579e-01 -6.133016198873519897e-02 1.515881251543760300e-02 -8.594589307904243469e-03 -2.872878015041351318e-01 1.788737475872039795e-01 2.158925682306289673e-01 1.325730513781309128e-02 2.900284528732299805e-02 -6.137264426797628403e-03 -1.251400709152221680e-01 -6.513618677854537964e-02 -4.718413576483726501e-02 -3.013263344764709473e-01 -1.742635071277618408e-01 5.054105818271636963e-02 3.429083824157714844e-01 1.862650364637374878e-01 7.730486989021301270e-02 4.594503045082092285e-01 1.610813587903976440e-01 -1.401829123497009277e-01 3.307076171040534973e-02 6.864003092050552368e-02 6.249205023050308228e-02 -2.274034917354583740e-02 -2.022139281034469604e-01 -3.376537933945655823e-02 1.241783984005451202e-02
2.746178507804870605e-01 4.163251221179962158e-01 6.574960798025131226e-02 3.967278599739074707e-01 -1.047566458582878113e-01 1.013423427939414978e-01 2.625929415225982666e-01 4.489272832870483398e-02 -8.172944933176040649e-02 -1.974570602178573608e-01 2.402588129043579102e-01 -1.483596265316009521e-01 3.064346313476562500e-01 -2.012562617892399430e-04 2.020774036645889282e-01 9.336056560277938843e-02 -9.016280621290206909e-02 -2.854669652879238129e-02 -2.242146991193294525e-02 1.259233653545379639e-01 -1.006171200424432755e-02 8.464860171079635620e-02 1.099995821714401245e-01 1.982429325580596924e-01 -4.390726238489151001e-02 -1.425964683294296265e-01 2.324786931276321411e-01 -6.974720954895019531e-02 1.313363909721374512e-01 8.145577460527420044e-02 -4.753158614039421082e-02 -1.928306370973587036e-01
1.101476773619651794e-01 2.033855170011520386e-01 2.444948554039001465e-01 1.337129175662994385e-01 5.997555702924728394e-02 -2.511238912120461464e-03 2.130654305219650269e-01 -4.022200778126716614e-02 2.005863040685653687e-01 -7.061565667390823364e-02 -2.911355495452880859e-01 3.716092407703399658e-01 -1.275577098131179810e-01 -3.517884016036987305e-02 3.101334571838378906e-01 1.369307488203048706e-01 -1.959438920021057129e-01 -1.241158396005630493e-01 -8.677741140127182007e-02 3.191196918487548828e-01 2.130121141672134399e-01 -1.960425525903701782e-01 5.870582908391952515e-02 -1.033125519752502441e-01 -1.511177867650985718e-01 8.036893606185913086e-02 2.478355318307876587e-01 1.153905913233757019e-01 -1.855992972850799561e-01 9.238561242818832397e-02 7.876168191432952881e-02 -5.829723924398422241e-02
2.393808029592037201e-02 4.522146284580230713e-01 -1.931244730949401855e-01 1.792039871215820312e-01 5.995928496122360229e-02 8.447397500276565552e-02 -2.902787644416093826e-03 -5.597403645515441895e-02 2.050490975379943848e-01 1.336567699909210205e-01 -6.813982129096984863e-02 -2.214482128620147705e-01 -5.910673364996910095e-02 -3.825819864869117737e-02 1.797070950269699097e-01 4.509132821112871170e-03 1.238957867026329041e-01 -1.132671162486076355e-01 1.079437434673309326e-01 8.198104053735733032e-02 1.850851327180862427e-01 1.206472218036651611e-01 4.509677737951278687e-02 1.713560819625854492e-01 -3.157203495502471924e-01 -1.626771390438079834e-01 3.564638793468475342e-01 -7.653025537729263306e-02 -9.163963794708251953e-02 2.112503349781036377e-01 -8.902116119861602783e-02 -3.376452624797821045e-01
1.310133337974548340e-01 1.082033617421984673e-03 -2.933398187160491943e-01 2.075068950653076172e-01 8.605860173702239990e-02 1.762680262327194214e-01 1.309415549039840698e-01 -2.657329142093658447e-01 3.644140958786010742e-01 3.406356573104858398e-01 1.424481272697448730e-01 1.048454195261001587e-01 1.228811517357826233e-01 2.877616509795188904e-02 1.191782355308532715e-01 9.358089417219161987e-03 -2.940996885299682617e-01 9.037757292389869690e-03 -2.692815475165843964e-02 2.319819927215576172e-01 2.599593698978424072e-01 -5.966128408908843994e-02 2.594619989395141602e-01 5.641483515501022339e-02 -2.347211688756942749e-01 8.395972847938537598e-02 7.492438703775405884e-02 1.760443896055221558e-01 -9.037829935550689697e-02 -1.248894184827804565e-01 -8.330495096743106842e-03 -1.086985915899276733e-01
6.459680944681167603e-02 2.991889119148254395e-01 4.078017920255661011e-02 2.388711720705032349e-01 -1.513083577156066895e-01 -1.613429188728332520e-01 2.702795267105102539e-01 1.247506067156791687e-01 8.962956070899963379e-02 -6.570053100585937500e-02 9.863888844847679138e-03 -3.118831291794776917e-02 8.401907980442047119e-02 2.636085450649261475e-01 1.581898182630538940e-01 1.401316374540328979e-01 -1.335551142692565918e-01 1.130946725606918335e-01 -2.613586001098155975e-02 3.680581152439117432e-01 4.245768785476684570e-01 -2.384445257484912872e-02 2.272781580686569214e-01 3.866585716605186462e-02 -2.020992636680603027e-01 1.902066729962825775e-02 9.220255911350250244e-02 7.950761914253234863e-02 1.734330058097839355e-01 1.479489263147115707e-02 1.882445067167282104e-01 -2.299947291612625122e-01
2.223173230886459351e-01 2.056530863046646118e-01 -4.697874188423156738e-02 1.804563403129577637e-01 3.463064134120941162e-02 -7.770628482103347778e-02 -1.028826087713241577e-01 2.696896344423294067e-02 1.990028917789459229e-01 -8.102138340473175049e-02 -2.645227611064910889e-01 -1.861346699297428131e-02 5.108030885457992554e-02 3.323298990726470947e-01 1.971997022628784180e-01 1.443784534931182861e-01 -5.607356876134872437e-02 -3.125901520252227783e-02 -2.142165452241897583e-01 -8.201803080737590790e-03 7.897053658962249756e-02 8.393467962741851807e-02 2.134207338094711304e-01 5.246816277503967285e-01 -1.721534430980682373e-01 -2.335881255567073822e-02 1.254135668277740479e-01 3.910047933459281921e-02 8.418583124876022339e-02 -3.366718888282775879e-01 1.418651081621646881e-02 -1.158261150121688843e-01
3.179444372653961182e-01 1.717635244131088257e-01 -6.787107884883880615e-02 1.384708285331726074e-01 2.655042409896850586e-01 -1.242308132350444794e-02 1.921954751014709473e-01 5.439259111881256104e-02 6.897050887346267700e-03 1.446541398763656616e-01 -1.828183382749557495e-01 -1.340582519769668579e-01 3.402348756790161133e-01 -1.763614565134048462e-01 1.404264867305755615e-01 3.912761509418487549e-01 -1.601138412952423096e-01 -1.786930859088897705e-01 -9.164615720510482788e-02 5.903832614421844482e-02 -1.737015098333358765e-01 -5.122344568371772766e-02 -6.619232892990112305e-02 1.215017810463905334e-01 9.418485313653945923e-02 -1.486639231443405151e-01 3.152323663234710693e-01 -1.971945352852344513e-02 -1.530809104442596436e-01 -2.418556958436965942e-01 -7.427198439836502075e-02 -5.889286100864410400e-02
1.963231479749083519e-03 2.003624737262725830e-01 -1.126026734709739685e-01 6.341797113418579102e-02 -8.055534213781356812e-02 -1.869293302297592163e-01 -8.754487335681915283e-02 -2.757841646671295166e-01 1.684587299823760986e-01 2.650693953037261963e-01 -3.903464600443840027e-02 -1.186961457133293152e-01 2.660383880138397217e-01 2.256980910897254944e-02 -1.098968386650085449e-01 3.330278396606445312e-01 -2.617802321910858154e-01 -7.062952220439910889e-02 9.988743066787719727e-02 4.636288583278656006e-01 -3.898027539253234863e-02 -2.795124426484107971e-02 1.958131790161132812e-01 5.905274301767349243e-02 -4.647407308220863342e-02 -3.045235872268676758e-01 1.802825629711151123e-01 -4.756471142172813416e-02 -1.300825476646423340e-01 -7.942602038383483887e-02 -1.034296974539756775e-01 5.753264576196670532e-02
2.995945215225219727e-01 1.064113229513168335e-01 5.846964195370674133e-03 4.012128710746765137e-01 -7.325159758329391479e-02 -2.309283763170242310e-01 1.330895572900772095e-01 2.261473331600427628e-03 3.859462141990661621e-01 1.428816616535186768e-01 -5.802953988313674927e-02 7.290837913751602173e-02 5.970458686351776123e-02 -2.089879065752029419e-01 2.804929614067077637e-01 -1.164398491382598877e-01 1.888120733201503754e-02 -1.134588792920112610e-01 -3.357135653495788574e-01 1.008542403578758240e-01 5.711406469345092773e-02 1.860381290316581726e-02 1.879320144653320312e-01 3.137576952576637268e-02 -2.991211712360382080e-01 -4.711570218205451965e-02 -8.336484432220458984e-03 -1.342480480670928955e-01 -9.041849523782730103e-02 -3.044689632952213287e-02 -2.174446880817413330e-01 -4.229210689663887024e-02
2.439487278461456299e-01 1.167934462428092957e-01 7.928998023271560669e-02 5.641250312328338623e-02 3.448768332600593567e-02 -2.643581330776214600e-01 2.023961693048477173e-01 -1.098569855093955994e-01 -1.031457111239433289e-01 2.791043519973754883e-01 1.240826398134231567e-01 2.630214393138885498e-01 2.190526276826858521e-01 2.086449600756168365e-02 -2.232182025909423828e-01 1.916001290082931519e-01 -2.409518361091613770e-01 1.486590355634689331e-01 -2.073032706975936890e-01 -1.464827060699462891e-01 3.865348994731903076e-01 -9.461066871881484985e-02 3.227863609790802002e-01 1.032433733344078064e-01 -6.618884950876235962e-02 -1.268146932125091553e-01 1.491434872150421143e-01 4.194502159953117371e-02 -1.117153093218803406e-01 2.123008109629154205e-02 6.607811152935028076e-02 7.507997006177902222e-02
8.379890769720077515e-02 1.775625906884670258e-02 -3.389236517250537872e-03 3.843236714601516724e-02 -1.101010572165250778e-02 1.416423767805099487e-01 1.697611957788467407e-01 1.716999523341655731e-02 3.280039429664611816e-01 3.870001435279846191e-01 3.840973228216171265e-02 1.885150820016860962e-01 7.595147937536239624e-02 -1.193882003426551819e-01 2.345833331346511841e-01 1.391661167144775391e-01 -3.860573768615722656e-01 -8.992929011583328247e-02 -2.324365079402923584e-01 9.115100838243961334e-03 1.718619316816329956e-01 -1.430500531569123268e-03 3.592793941497802734e-01 1.514477729797363281e-01 -1.341790258884429932e-01 4.632775112986564636e-02 3.042839467525482178e-01 7.386047393083572388e-02 -4.567169398069381714e-02 -1.464112401008605957e-01 -8.558073639869689941e-02 1.060855761170387268e-01
3.276920020580291748e-01 1.874578595161437988e-01 -1.146967038512229919e-01 1.448469758033752441e-01 7.898248732089996338e-02 -2.733218967914581299e-01 8.220186829566955566e-02 -1.701329797506332397e-01 1.106003671884536743e-02 7.023753225803375244e-02 -4.227028787136077881e-02 1.055920422077178955e-01 1.692769974470138550e-01 3.304903209209442139e-01 -1.550372391939163208e-01 1.568866148591041565e-02 3.242780221626162529e-03 -3.747653067111968994e-01 4.491936787962913513e-02 1.401401311159133911e-02 1.162918806076049805e-01 -3.241218924522399902e-01 2.217924892902374268e-01 7.185517251491546631e-02 -9.665392339229583740e-02 8.930625021457672119e-02 2.105456143617630005e-01 1.238635554909706116e-01 6.239548698067665100e-02 -1.949549168348312378e-01 1.880665272474288940e-01 2.380674779415130615e-01
2.387050837278366089e-01 2.380348592996597290e-01 -1.613287925720214844e-01 1.879908442497253418e-01 -1.849357485771179199e-01 -3.567180037498474121e-02 -3.118813969194889069e-02 1.529857814311981201e-01 1.718022823333740234e-01 2.302651107311248779e-02 5.836274009197950363e-03 1.358297020196914673e-01 4.942400380969047546e-02 -2.626020312309265137e-01 1.879657506942749023e-01 9.170645475387573242e-02 -1.516195088624954224e-01 -1.831244230270385742e-01 -1.197064965963363647e-01 -6.396554410457611084e-02 -4.523799568414688110e-02 -3.136839717626571655e-02 4.426493048667907715e-01 3.242961764335632324e-01 -1.409410238265991211e-01 -6.195687502622604370e-02 1.718956828117370605e-01 4.544667899608612061e-02 -3.735710680484771729e-01 -2.474305219948291779e-02 -1.497031450271606445e-01 -6.701079010963439941e-02
1.557629108428955078e-01 1.820776611566543579e-01 -1.797576248645782471e-01 3.254339098930358887e-01 -3.128725588321685791e-01 -1.722177304327487946e-02 1.479578320868313313e-03 -1.608240753412246704e-01 2.854778170585632324e-01 -1.827213019132614136e-01 -3.371830284595489502e-02 -1.990415304899215698e-01 -1.078277304768562317e-01 1.556533277034759521e-01 2.200508862733840942e-01 2.290310263633728027e-01 1.191913932561874390e-01 -1.551912724971771240e-01 -1.200920417904853821e-01 -1.382248383015394211e-02 3.774162530899047852e-01 -3.626734949648380280e-03 2.495369762182235718e-01 -3.189806267619132996e-02 4.178380966186523438e-02 -7.100746035575866699e-02 1.043490022420883179e-01 -8.356575854122638702e-03 -1.999828815460205078e-01 4.362173750996589661e-02 2.630623579025268555e-01 -2.123476192355155945e-02
1.153355613350868225e-01 3.333397805690765381e-01 -1.385676711797714233e-01 4.333282411098480225e-01 1.979701779782772064e-02 1.990948766469955444e-01 1.508854478597640991e-01 -1.266480386257171631e-01 -2.238685339689254761e-01 8.679497987031936646e-02 2.328306734561920166e-01 -5.961390584707260132e-02 -9.374341927468776703e-03 -1.799548864364624023e-01 2.048521190881729126e-01 4.688819870352745056e-03 -1.020331457257270813e-01 4.248624201864004135e-03 -9.865874052047729492e-02 7.395065575838088989e-02 2.623621821403503418e-01 9.239594452083110809e-03 1.302430778741836548e-01 2.673940658569335938e-01 -1.881424188613891602e-01 6.660124659538269043e-02 3.217781186103820801e-01 -1.198829337954521179e-01 -7.422813773155212402e-02 -1.461728066205978394e-01 2.587545849382877350e-02 -1.777447015047073364e-01
1.926777213811874390e-01 2.216793745756149292e-01 1.122847124934196472e-01 3.173222541809082031e-01 -1.051022335886955261e-01 -1.673107594251632690e-01 -7.274615019559860229e-02 -7.015469670295715332e-02 4.109509289264678955e-01 2.896893955767154694e-02 -2.119913399219512939e-01 2.443114221096038818e-01 2.742515206336975098e-01 -7.290465384721755981e-02 2.035874277353286743e-01 4.923081770539283752e-02 -1.156525686383247375e-01 -1.118115559220314026e-01 -3.211897611618041992e-01 5.260256305336952209e-02 -1.166002824902534485e-01 1.855531483888626099e-01 2.376649081707000732e-01 3.240898624062538147e-02 -1.381758004426956177e-01 1.790021210908889771e-01 5.696102976799011230e-02 -1.423395425081253052e-01 -7.705201953649520874e-02 -1.769834756851196289e-01 5.328661203384399414e-02 1.798576675355434418e-02
2.554214000701904297e-01 2.986445426940917969e-01 3.297951444983482361e-02 1.390697807073593140e-01 -1.388427317142486572e-01 -4.828621074557304382e-02 1.420793533325195312e-01 -3.791217505931854248e-02 3.874938236549496651e-03 7.508151978254318237e-02 -1.807409971952438354e-01 -9.957448393106460571e-02 3.215424716472625732e-01 -1.469669342041015625e-01 2.896310687065124512e-01 7.710250467061996460e-02 -1.205802336335182190e-01 7.578345388174057007e-02 -8.081349730491638184e-02 1.310064494609832764e-01 1.354396641254425049e-01 2.912198305130004883e-01 -2.613769471645355225e-01 -1.101455464959144592e-02 1.105056852102279663e-01 3.785185283049941063e-03 3.675997853279113770e-01 7.114125788211822510e-02 8.489065617322921753e-02 -1.135491952300071716e-02 3.319160938262939453e-01 -1.826686710119247437e-01
1.058572307229042053e-01 1.102960184216499329e-01 -5.275990441441535950e-02 1.923434287309646606e-01 -1.838108897209167480e-01 -1.354345977306365967e-01 -6.187997013330459595e-02 1.316007822751998901e-01 2.548875212669372559e-01 2.876599505543708801e-02 -9.381204727105796337e-04 1.470865160226821899e-01 -2.394040115177631378e-03 -5.752738565206527710e-02 -1.183865964412689209e-01 7.267620880156755447e-03 -1.734068095684051514e-01 -2.940793335437774658e-01 -1.939063519239425659e-01 -1.550243943929672241e-01 1.581402868032455444e-01 3.226252198219299316e-01 1.213874071836471558e-01 9.783972054719924927e-02 -2.601203918457031250e-01 5.900815594941377640e-03 5.074753165245056152e-01 1.238974928855895996e-01 1.201332360506057739e-01 -2.124249488115310669e-01 -1.559720039367675781e-01 -5.204129219055175781e-02
1.499893795698881149e-02 3.424580395221710205e-01 -1.480534970760345459e-01 3.978005945682525635e-01 -2.313258349895477295e-01 -1.021532490849494934e-01 1.320001333951950073e-01 -1.807401329278945923e-01 1.726594120264053345e-01 1.296518594026565552e-01 1.122286841273307800e-01 -1.707203686237335205e-01 5.911473929882049561e-02 4.761996492743492126e-02 2.569375336170196533e-01 1.284758001565933228e-01 -1.289146393537521362e-01 -2.157964706420898438e-01 1.777019500732421875e-01 1.392520815134048462e-01 5.495971068739891052e-02 2.744447886943817139e-01 1.967143118381500244e-01 3.026401996612548828e-01 1.856543719768524170e-01 -1.099968478083610535e-01 -2.642441540956497192e-02 6.602151691913604736e-02 -7.188287097960710526e-03 5.560981482267379761e-02 1.844090372323989868e-01 9.418014436960220337e-03
1.496323794126510620e-01 1.251381933689117432e-01 1.687471121549606323e-01 2.890028357505798340e-01 -2.031314074993133545e-01 -2.879889309406280518e-01 -2.002447396516799927e-01 -1.427265107631683350e-01 -4.653290845453739166e-03 2.913358062505722046e-02 1.360877752304077148e-01 -1.600815355777740479e-01 -4.235991090536117554e-02 2.283225767314434052e-02 2.083440423011779785e-01 2.592563927173614502e-01 -2.962701618671417236e-01 -1.003616973757743835e-01 -4.766646027565002441e-02 -8.002197742462158203e-02 1.791287809610366821e-01 1.579909920692443848e-01 -9.582066535949707031e-02 2.021022289991378784e-01 -4.417898878455162048e-02 -2.360292226076126099e-01 3.829423487186431885e-01 -2.470804844051599503e-03 -1.914707869291305542e-01 -1.674837321043014526e-01 1.596911810338497162e-02 1.563704013824462891e-01
2.989454567432403564e-01 -1.458223611116409302e-01 -2.145777642726898193e-01 1.327288895845413208e-01 -6.426104903221130371e-02 -7.667022198438644409e-02 2.603390216827392578e-01 -9.988025575876235962e-02 2.537086904048919678e-01 8.233177661895751953e-02 2.402768284082412720e-01 -1.344826668500900269e-01 -8.427869528532028198e-03 -1.497169956564903259e-02 1.927338168025016785e-02 2.093964368104934692e-01 -2.947392761707305908e-01 -5.233494937419891357e-02 1.421031206846237183e-01 2.226434797048568726e-01 -3.198411315679550171e-02 -7.218241691589355469e-02 3.732443749904632568e-01 3.502516150474548340e-01 -1.428478658199310303e-01 8.568604290485382080e-02 7.535636425018310547e-02 1.288201361894607544e-01 -2.015792578458786011e-01 6.016298197209835052e-03 1.263797134160995483e-01 -1.105011776089668274e-01
2.685521841049194336e-01 5.279300361871719360e-02 -4.846231266856193542e-02 1.499544829130172729e-01 -8.152657002210617065e-02 -7.159028202295303345e-02 2.253983318805694580e-01 -4.345230460166931152e-01 3.314864337444305420e-01 1.945267468690872192e-01 -1.058999598026275635e-01 -1.334080193191766739e-02 7.374781370162963867e-02 -2.588646709918975830e-01 5.088137835264205933e-02 2.592635452747344971e-01 -4.316785186529159546e-02 9.908409416675567627e-02 -2.163349241018295288e-01 6.232490297406911850e-03 1.076633576303720474e-02 2.709882259368896484e-01 -5.191348120570182800e-02 2.427444159984588623e-01 9.351788461208343506e-02 -4.816192761063575745e-02 1.568617224693298340e-01 -1.994408816099166870e-01 -2.829971536993980408e-02 -1.269105374813079834e-01 -8.740177750587463379e-02 2.319776266813278198e-01
-1.232805382460355759e-02 -1.683439500629901886e-02 -2.139648646116256714e-01 1.665963381528854370e-01 -5.162039771676063538e-02 -1.458299439400434494e-02 1.934751272201538086e-01 7.358404248952865601e-02 -6.549288984388113022e-03 1.722780317068099976e-01 -1.490930318832397461e-01 5.516048148274421692e-02 1.475284844636917114e-01 -1.054320484399795532e-01 1.946140197105705738e-03 5.141456127166748047e-01 1.581120043992996216e-01 -2.462067902088165283e-01 1.238179672509431839e-02 1.779052317142486572e-01 3.594084680080413818e-01 -2.072084099054336548e-01 -9.664556384086608887e-02 1.353238672018051147e-01 -2.079636305570602417e-01 -7.540873438119888306e-02 2.428706437349319458e-01 -7.022266834974288940e-02 -3.716740384697914124e-02 -2.891418635845184326e-01 3.261567279696464539e-02 -1.095281317830085754e-01
1.476734578609466553e-01 2.002855241298675537e-01 -1.398175656795501709e-01 2.619433104991912842e-01 -3.566930294036865234e-01 1.683400012552738190e-02 2.500679790973663330e-01 -1.417650282382965088e-01 1.615917086601257324e-01 -1.376305073499679565e-01 2.780981361865997314e-03 -1.261736303567886353e-01 6.544347107410430908e-02 1.319373957812786102e-02 1.165471449494361877e-01 -1.302481442689895630e-01 -1.006047651171684265e-01 2.492687255144119263e-01 -1.449854522943496704e-01 1.955902129411697388e-01 9.777688235044479370e-02 1.813696920871734619e-01 7.699172198772430420e-02 1.181932985782623291e-01 -1.115718856453895569e-01 -2.130330055952072144e-01 4.111825823783874512e-01 -1.143994703888893127e-01 2.562869340181350708e-02 -1.687552183866500854e-01 1.586527079343795776e-01 -2.358035594224929810e-01
-4.481388628482818604e-02 1.827053725719451904e-01 5.572106316685676575e-02 5.626846477389335632e-02 1.066219359636306763e-01 -1.309832930564880371e-01 1.453447341918945312e-01 3.250029694754630327e-04 1.423739790916442871e-01 1.686098873615264893e-01 -3.444473147392272949e-01 2.462158054113388062e-01 3.846095502376556396e-02 -6.170695647597312927e-02 2.670491635799407959e-01 -1.536597497761249542e-02 -2.413657009601593018e-01 -1.379917263984680176e-01 -7.437535375356674194e-02 2.591567337512969971e-01 2.071702033281326294e-01 -1.597797870635986328e-01 4.671214520931243896e-02 6.503990851342678070e-03 -1.545515656471252441e-01 2.203422337770462036e-01 5.170284509658813477e-01 -1.643917895853519440e-02 1.143691316246986389e-01 -2.703536301851272583e-02 3.694511950016021729e-02 -1.673835366964340210e-01
1.773865073919296265e-01 3.936789929866790771e-02 -1.191807910799980164e-01 3.107960522174835205e-01 2.169463932514190674e-01 -3.930700123310089111e-01 5.195429082959890366e-03 -3.065050244331359863e-01 1.657741367816925049e-01 1.501732170581817627e-01 1.259543094784021378e-02 -6.561844050884246826e-02 -9.205737709999084473e-02 3.144866824150085449e-01 -1.766819506883621216e-02 1.423354446887969971e-01 -9.122359752655029297e-02 -1.792445480823516846e-01 1.250050961971282959e-01 2.077713012695312500e-01 -3.946411982178688049e-02 -3.730361908674240112e-02 5.249753966927528381e-02 3.141446411609649658e-02 -2.372719794511795044e-01 3.791397064924240112e-02 3.332185745239257812e-01 1.269594132900238037e-01 -1.034098118543624878e-01 6.627704948186874390e-02 8.719737082719802856e-02 2.543279230594635010e-01
3.689147531986236572e-02 -9.246379882097244263e-02 1.986220031976699829e-01 3.596784770488739014e-01 -6.278344895690679550e-03 -1.631556302309036255e-01 3.876176849007606506e-02 -1.898149698972702026e-01 9.708704054355621338e-02 -8.313900977373123169e-02 -1.625846177339553833e-01 -1.022179499268531799e-01 1.761372536420822144e-01 8.414895087480545044e-02 -1.520423144102096558e-01 1.726661436259746552e-02 -1.090444922447204590e-01 -3.780860900878906250e-01 3.003570064902305603e-02 9.923201799392700195e-02 2.161164432764053345e-01 1.826140135526657104e-01 8.662462234497070312e-02 1.639168262481689453e-01 -3.083206117153167725e-01 -1.642211824655532837e-01 1.150613650679588318e-01 -3.211176991462707520e-01 -1.420259326696395874e-01 -3.082281053066253662e-01 -7.584721595048904419e-02 -5.484360456466674805e-02
3.782813996076583862e-02 1.835443973541259766e-01 -2.012789398431777954e-01 2.505063414573669434e-01 9.166116267442703247e-02 -6.349200010299682617e-02 -1.973109543323516846e-01 -1.103865280747413635e-01 1.694110929965972900e-01 2.626795768737792969e-01 -6.503652781248092651e-02 -1.380214095115661621e-01 2.003807276487350464e-01 1.357450932264328003e-01 -1.408111602067947388e-01 4.285409674048423767e-02 -1.474624313414096832e-02 -1.051313802599906921e-01 -1.871110647916793823e-01 3.459099233150482178e-01 2.780434302985668182e-02 1.091615930199623108e-01 2.481165230274200439e-01 1.309759169816970825e-01 -1.194218844175338745e-01 1.669683903455734253e-01 5.012152194976806641e-01 -8.663161844015121460e-02 -1.926633715629577637e-01 2.317878603935241699e-02 2.669151686131954193e-02 1.641874946653842926e-02
4.168392717838287354e-02 2.072157710790634155e-01 -2.749963402748107910e-01 2.706101834774017334e-01 -1.638242788612842560e-02 -1.037934496998786926e-01 2.343609631061553955e-01 -3.699845671653747559e-01 4.541960954666137695e-01 4.018649924546480179e-03 6.684995442628860474e-02 1.085894927382469177e-01 1.074478924274444580e-01 2.234115600585937500e-01 3.212338685989379883e-02 3.933051228523254395e-02 5.662972480058670044e-02 -9.260401129722595215e-02 -2.426692657172679901e-02 -1.492015719413757324e-01 1.193961277604103088e-01 -1.722788810729980469e-02 -2.976735495030879974e-02 3.488337993621826172e-02 -5.276029929518699646e-02 -1.360210776329040527e-01 1.916346549987792969e-01 1.654960662126541138e-01 -5.674172565340995789e-02 1.897982358932495117e-01 3.407852351665496826e-01 -1.579412817955017090e-01
2.138263583183288574e-01 -1.100784447044134140e-02 -4.788088425993919373e-02 -1.076974645256996155e-01 1.213667020201683044e-01 -1.357027292251586914e-01 1.819510571658611298e-02 -1.551478262990713120e-02 3.278369605541229248e-01 1.091489642858505249e-01 -4.041071981191635132e-02 -1.889887303113937378e-01 1.427754312753677368e-01 -1.187493205070495605e-01 1.886834949254989624e-02 2.705315351486206055e-01 -1.733929514884948730e-01 -2.064403742551803589e-01 1.717170625925064087e-01 3.673305809497833252e-01 -3.582164645195007324e-02 -1.241844221949577332e-01 3.554938435554504395e-01 2.508253157138824463e-01 -1.957192867994308472e-01 3.185059130191802979e-02 1.994487047195434570e-01 1.041637957096099854e-01 -2.830514311790466309e-01 3.656635060906410217e-02 2.382562123239040375e-02 -1.634328812360763550e-01
4.065784811973571777e-01 7.729231566190719604e-02 1.485408516600728035e-03 8.403087407350540161e-02 -1.420149058103561401e-01 1.469617057591676712e-02 -1.900320500135421753e-02 7.947507500648498535e-02 1.948137134313583374e-01 1.151420548558235168e-01 -1.468525379896163940e-01 2.351592928171157837e-01 1.368819773197174072e-01 1.021586358547210693e-01 -1.233956962823867798e-01 9.545360505580902100e-02 -3.390803635120391846e-01 -9.499180316925048828e-02 -1.255711764097213745e-01 2.305486202239990234e-01 1.107188984751701355e-01 1.149991247802972794e-02 2.836654186248779297e-01 -8.736212551593780518e-02 3.306473195552825928e-01 -1.510986387729644775e-01 3.823008835315704346e-01 1.819073110818862915e-01 -4.249127209186553955e-02 -6.966990977525711060e-02 3.919829428195953369e-02 8.322225767187774181e-04
3.715526461601257324e-01 2.921048104763031006e-01 -8.639767765998840332e-02 6.405138969421386719e-02 4.320211336016654968e-02 -2.891290001571178436e-02 -1.008475124835968018e-01 -9.645493328571319580e-02 2.991811335086822510e-01 6.709194183349609375e-02 -5.663917958736419678e-02 1.785353273153305054e-01 2.500542700290679932e-01 -1.078094244003295898e-01 1.444002985954284668e-01 -1.563525497913360596e-01 -2.064253687858581543e-01 -6.187542155385017395e-02 -2.408561557531356812e-01 -4.162592440843582153e-02 -1.584325358271598816e-02 4.650567099452018738e-02 2.190925925970077515e-01 8.971654623746871948e-02 -3.962079286575317383e-01 1.126293689012527466e-01 1.683190762996673584e-01 -6.951688975095748901e-02 -5.516266450285911560e-02 3.375650942325592041e-01 3.463076055049896240e-02 -9.310072660446166992e-02
1.679008305072784424e-01 2.897640466690063477e-01 -1.703132688999176025e-01 3.504672646522521973e-01 -3.440474569797515869e-01 -1.155545711517333984e-01 2.585366964340209961e-01 -1.135521233081817627e-01 4.110085591673851013e-02 -7.359720766544342041e-02 1.232739686965942383e-01 -2.127962708473205566e-01 1.535377353429794312e-01 -7.719229161739349365e-02 2.369077950716018677e-01 -2.270761877298355103e-02 -2.949104458093643188e-02 7.342991232872009277e-02 -1.503658294677734375e-01 1.693797409534454346e-01 -8.151238411664962769e-02 1.781527101993560791e-01 7.239923812448978424e-03 1.225067079067230225e-01 -2.030768394470214844e-01 -1.399389952421188354e-01 2.366106957197189331e-01 -1.799155026674270630e-01 1.035623438656330109e-02 3.702590614557266235e-02 -3.142789471894502640e-03 -3.303453922271728516e-01
1.753774285316467285e-01 3.340069651603698730e-01 -2.220638245344161987e-01 1.986949592828750610e-01 7.644102722406387329e-02 -2.507739067077636719e-01 4.406521096825599670e-02 2.697784900665283203e-01 5.483315885066986084e-02 1.968961954116821289e-01 -7.226260006427764893e-02 -1.696501821279525757e-01 7.960171997547149658e-02 6.104486063122749329e-02 -5.208706483244895935e-02 -1.487312465906143188e-01 -4.713863730430603027e-01 -1.163270026445388794e-01 -4.422438889741897583e-02 -1.282436028122901917e-02 2.103178799152374268e-01 8.130693435668945312e-02 1.530184596776962280e-01 3.086770474910736084e-01 -1.399297360330820084e-02 -8.773101493716239929e-03 4.847968742251396179e-02 5.285038799047470093e-02 -5.153498798608779907e-02 -1.890489310026168823e-01 2.476375550031661987e-01 4.720579832792282104e-02
3.966351151466369629e-01 2.714419364929199219e-01 -4.861940443515777588e-02 6.748430430889129639e-02 -2.648832201957702637e-01 -9.047299623489379883e-02 -9.845242649316787720e-02 1.588904066011309624e-03 9.634967893362045288e-02 4.978739097714424133e-02 -4.720394313335418701e-02 -6.163217499852180481e-02 5.266462266445159912e-02 -6.561393290758132935e-02 8.168582618236541748e-02 1.908121556043624878e-01 -1.713370233774185181e-01 -2.264937907457351685e-01 2.782396785914897919e-02 -1.836361438035964966e-01 4.409525990486145020e-01 1.594603061676025391e-01 -1.260019242763519287e-01 2.277355343103408813e-01 -1.882390230894088745e-01 4.251169040799140930e-02 2.557773888111114502e-01 2.011323124170303345e-01 -1.001228019595146179e-01 -6.874164938926696777e-02 -9.969936683773994446e-03 2.129853814840316772e-01
4.107089340686798096e-01 -3.789294138550758362e-02 1.413300335407257080e-01 2.763629257678985596e-01 -1.247277110815048218e-01 -2.805693745613098145e-01 7.320117950439453125e-02 -3.143671452999114990e-01 2.978821694850921631e-01 1.567654758691787720e-01 -1.111823767423629761e-01 -1.116238087415695190e-01 3.687708405777812004e-03 -1.869316026568412781e-02 -3.259012103080749512e-02 4.797497764229774475e-02 -1.412200033664703369e-01 -2.886461019515991211e-01 3.120232000946998596e-02 1.037288755178451538e-01 2.908272445201873779e-01 1.362417340278625488e-01 -1.346380412578582764e-01 1.165168061852455139e-01 -1.519932448863983154e-01 -1.302692592144012451e-01 -6.160550191998481750e-02 -3.567570820450782776e-02 -1.375719606876373291e-01 2.369824796915054321e-02 -1.494956314563751221e-01 -2.374818772077560425e-01
2.280081659555435181e-01 2.511559128761291504e-01 -2.521402835845947266e-01 2.749735116958618164e-01 -8.713218569755554199e-02 2.405142784118652344e-02 9.844382852315902710e-02 1.583829969167709351e-01 -1.775366663932800293e-01 -1.175140142440795898e-01 -5.104652047157287598e-02 1.593684554100036621e-01 1.317924112081527710e-01 -1.504551470279693604e-01 6.116458773612976074e-02 2.118300944566726685e-01 -9.743478894233703613e-02 -2.542102150619029999e-02 1.843800246715545654e-01 -2.972759492695331573e-02 3.343070745468139648e-01 1.612621098756790161e-01 1.048320066183805466e-02 -1.308302730321884155e-01 -3.263950347900390625e-01 1.823247671127319336e-01 3.705241680145263672e-01 -9.923340985551476479e-04 -1.357854902744293213e-01 4.820903413929045200e-04 2.124896049499511719e-01 1.346910372376441956e-02
1.126616746187210083e-01 1.296869199723005295e-02 2.391980290412902832e-01 -6.980244070291519165e-02 -2.009746432304382324e-01 -9.937772899866104126e-02 1.311712265014648438e-01 -1.737890690565109253e-01 3.353583216667175293e-01 4.396868050098419189e-01 -1.623512059450149536e-01 -1.922717541456222534e-01 8.754361420869827271e-02 2.819778025150299072e-01 2.498023957014083862e-02 7.116445153951644897e-02 -2.412283793091773987e-02 -2.593436837196350098e-01 -6.569494307041168213e-02 6.210370361804962158e-02 -3.172206133604049683e-02 1.483280360698699951e-01 7.399155944585800171e-02 1.079025939106941223e-01 -3.342851102352142334e-01 3.462005034089088440e-02 3.132606446743011475e-01 -5.059151723980903625e-02 -1.209540013223886490e-02 7.360894232988357544e-02 -1.406447738409042358e-01 1.013633608818054199e-01
-1.244622319936752319e-01 -7.070162147283554077e-02 4.526822303887456656e-04 6.038314104080200195e-02 9.139158576726913452e-02 -1.344393193721771240e-01 2.735028862953186035e-01 1.408664733171463013e-01 1.999561488628387451e-01 3.282883763313293457e-01 -1.500304490327835083e-01 1.378359496593475342e-01 4.440064430236816406e-01 -1.111278012394905090e-01 -1.233438216149806976e-02 1.573295295238494873e-01 -2.687846124172210693e-01 -1.007425636053085327e-01 -7.459968328475952148e-02 4.326507076621055603e-02 1.295389682054519653e-01 1.643350571393966675e-01 -5.304253846406936646e-02 1.765000522136688232e-01 -3.447976410388946533e-01 1.053716912865638733e-01 2.767727077007293701e-01 -4.923524707555770874e-02 -1.167474538087844849e-01 -1.745278574526309967e-02 -1.738863736391067505e-01 -1.017893552780151367e-01
2.250398546457290649e-01 3.677226603031158447e-02 2.599720610305666924e-03 5.865255743265151978e-02 8.521461486816406250e-02 -2.597491629421710968e-02 2.543356716632843018e-01 7.358933985233306885e-02 9.780527651309967041e-02 -1.023311866447329521e-03 -3.401369750499725342e-01 2.007632255554199219e-01 2.540314793586730957e-01 3.172762393951416016e-01 1.802328079938888550e-01 1.232661977410316467e-01 -3.025793433189392090e-01 1.315831691026687622e-01 -9.865775704383850098e-02 6.874068081378936768e-02 3.170345425605773926e-01 -1.380862109363079071e-02 -1.092109978199005127e-01 -4.707952588796615601e-02 -2.670832872390747070e-01 2.989540807902812958e-02 3.900261223316192627e-01 1.063617691397666931e-01 7.469072937965393066e-02 7.270315289497375488e-02 5.604868009686470032e-02 1.551201567053794861e-02
2.354890257120132446e-01 -7.468360010534524918e-03 1.200621761381626129e-02 2.784291505813598633e-01 -4.995070993900299072e-01 -8.866181224584579468e-02 7.623970508575439453e-02 -5.041275918483734131e-02 2.945655584335327148e-01 1.594674289226531982e-01 -1.270219832658767700e-01 -1.475518383085727692e-02 1.956647336483001709e-01 6.142449751496315002e-02 -1.320473700761795044e-01 7.563850376754999161e-03 9.573124349117279053e-02 -3.825450837612152100e-01 -1.557085365056991577e-01 1.850568354129791260e-01 1.286902874708175659e-01 -8.137093484401702881e-02 2.775759808719158173e-02 2.047539055347442627e-01 -1.822657883167266846e-01 -8.310753107070922852e-02 3.371171653270721436e-02 -1.478244662284851074e-01 -7.902517914772033691e-02 -6.513217091560363770e-02 -1.637204140424728394e-01 -1.808768808841705322e-01
2.307261079549789429e-01 2.267760336399078369e-01 2.115558087825775146e-02 2.052314132452011108e-01 -1.802068054676055908e-01 -1.526750028133392334e-01 -6.796521693468093872e-02 -1.232110038399696350e-01 1.777476370334625244e-01 1.369209289550781250e-01 7.485549151897430420e-02 -1.623868495225906372e-01 -9.511593729257583618e-03 -3.070623055100440979e-02 1.637403517961502075e-01 4.467294812202453613e-01 1.037445887923240662e-01 -1.662691831588745117e-01 3.024721331894397736e-02 -5.532389879226684570e-02 3.350435495376586914e-01 -1.944742351770401001e-02 -2.351337373256683350e-01 -7.626570016145706177e-02 -8.488257229328155518e-02 -1.974737644195556641e-01 3.390846550464630127e-01 1.312027126550674438e-01 -9.713062644004821777e-02 4.135148599743843079e-02 1.835756599903106689e-01 1.676358282566070557e-01
2.075960673391819000e-02 1.866490244865417480e-01 4.304743409156799316e-01 5.287501960992813110e-02 1.314778178930282593e-01 -3.961039185523986816e-01 2.226667553186416626e-01 -1.907188892364501953e-01 1.149120107293128967e-01 2.219083951786160469e-03 -1.848737150430679321e-01 1.468475814908742905e-02 -4.885449633002281189e-02 -6.509705632925033569e-02 1.601880341768264771e-01 1.290275156497955322e-01 -1.622678935527801514e-01 -8.758653886616230011e-03 7.764632254838943481e-02 5.309692397713661194e-02 2.265932559967041016e-01 9.881807118654251099e-02 3.467921018600463867e-01 -7.441332191228866577e-02 -1.248805224895477295e-01 1.371262669563293457e-01 2.846584022045135498e-01 -1.562351882457733154e-01 7.219463586807250977e-02 -1.743971928954124451e-02 2.280822098255157471e-01 2.021099254488945007e-02
[truncated: 3,262,382 more chars]
