# Supplementary material for: The Language of Innovation
Source: PLoS One. 2020 Apr 30;15(4):e0230107. doi: 10.1371/journal.pone.0230107 (PMC7194493; doi:10.1371/journal.pone.0230107)
Supplement: S11 File — (GZ) [file pone.0230107.s011.tar.gz › 1989-1993/V2Run_15_VS_4500_embeddings1989-1993ED32.txt]

-4.029879346489906311e-02 2.394921844825148582e-03 -1.290273219347000122e-01 -7.129337638616561890e-02 2.980113327503204346e-01 1.402321904897689819e-01 -4.330171048641204834e-01 2.101089805364608765e-01 -1.997984759509563446e-02 -1.464975327253341675e-01 2.008794844150543213e-01 1.682985424995422363e-01 -1.202103495597839355e-01 -5.513482540845870972e-02 2.155248969793319702e-01 -5.983182042837142944e-02 2.805216237902641296e-02 -4.978913813829421997e-02 2.413872070610523224e-02 2.432090491056442261e-01 1.890000998973846436e-01 -1.835173815488815308e-01 1.954659670591354370e-01 -1.149177029728889465e-01 -1.159336492419242859e-01 -2.611206769943237305e-01 2.044074982404708862e-01 -4.050367325544357300e-02 1.227770224213600159e-01 -1.046416386961936951e-01 3.508029878139495850e-02 -3.772812783718109131e-01
2.210007049143314362e-02 6.431312300264835358e-03 1.740220636129379272e-01 2.426805198192596436e-01 3.828569948673248291e-01 1.329817324876785278e-01 -5.892344117164611816e-01 2.585541456937789917e-02 -3.855161741375923157e-02 -1.125293597579002380e-01 1.921776980161666870e-01 9.797617048025131226e-02 1.680240780115127563e-01 -1.202108711004257202e-01 7.521136105060577393e-02 -2.944942563772201538e-02 -1.965883672237396240e-01 2.812344953417778015e-02 9.029244631528854370e-02 3.398262429982423782e-03 3.374583646655082703e-02 8.341726660728454590e-02 -6.246015429496765137e-02 -3.061302602291107178e-01 -2.082349509000778198e-01 -3.216172382235527039e-02 -1.671828702092170715e-02 1.956915855407714844e-01 -1.075349003076553345e-02 -8.659363538026809692e-02 -2.069507986307144165e-01 3.931677713990211487e-02
-1.670606881380081177e-01 -4.845014587044715881e-02 2.201472781598567963e-02 7.954857498407363892e-02 1.444160044193267822e-01 6.122102215886116028e-02 -4.253552854061126709e-01 2.217719703912734985e-01 -2.048229426145553589e-01 3.632396459579467773e-02 -1.469925791025161743e-01 5.851292982697486877e-02 3.869809955358505249e-02 3.677706718444824219e-01 2.469388842582702637e-01 -2.697807550430297852e-01 -3.538358807563781738e-01 -8.623852580785751343e-02 2.060300856828689575e-01 -6.305909901857376099e-02 8.929767459630966187e-02 1.016509160399436951e-01 1.317206621170043945e-01 -2.502549588680267334e-01 -2.218317706137895584e-03 -3.703442960977554321e-02 4.568115994334220886e-02 -7.891372591257095337e-02 1.913898736238479614e-01 -4.438071325421333313e-02 9.182438999414443970e-02 -1.879690438508987427e-01
4.678839072585105896e-02 -2.158810645341873169e-01 3.008950687944889069e-02 5.523427203297615051e-02 4.161635339260101318e-01 4.959403872489929199e-01 -1.775831729173660278e-01 -1.263711750507354736e-01 -2.124839574098587036e-01 -6.168779358267784119e-02 1.405822113156318665e-02 1.574157923460006714e-01 1.322883814573287964e-01 6.767554581165313721e-02 9.420476853847503662e-02 -1.922879815101623535e-01 -2.670086026191711426e-01 -1.233240365982055664e-01 1.003531366586685181e-01 -7.448282092809677124e-02 2.340543866157531738e-01 2.400742378085851669e-03 2.625796012580394745e-02 -7.629623264074325562e-02 7.721465826034545898e-02 -6.616825610399246216e-02 -1.803082823753356934e-01 -2.012765780091285706e-02 -4.749034717679023743e-02 -1.118193715810775757e-01 -1.287800520658493042e-01 -3.173570930957794189e-01
-5.964275449514389038e-02 -3.176896870136260986e-01 -1.821705140173435211e-02 -3.582381457090377808e-02 1.676911264657974243e-01 1.531044989824295044e-01 -3.175883591175079346e-01 1.247503384947776794e-01 -1.574935168027877808e-01 -2.520803809165954590e-01 4.629459604620933533e-02 3.864983320236206055e-01 1.209396943449974060e-01 -9.320221096277236938e-02 1.699849367141723633e-01 -2.077466100454330444e-01 -4.331838190555572510e-01 -5.836767703294754028e-02 5.335304513573646545e-02 -6.431636214256286621e-02 3.727340837940573692e-03 8.366931974887847900e-02 1.120545063167810440e-02 -2.381052076816558838e-02 -9.997853636741638184e-02 2.607047185301780701e-02 -5.773040279746055603e-02 1.995401270687580109e-02 -1.871637650765478611e-03 -1.882209032773971558e-01 3.426464200019836426e-01 -1.329900473356246948e-01
9.041520208120346069e-02 -2.453440241515636444e-02 1.571344882249832153e-01 1.640852242708206177e-01 4.760743305087089539e-02 -1.599993407726287842e-01 -4.212238192558288574e-01 -1.337309833616018295e-02 -1.084855049848556519e-01 4.399551253300160170e-04 2.047590166330337524e-01 7.515757810324430466e-03 -3.094727732241153717e-02 -2.023565024137496948e-02 2.082230448722839355e-01 2.612932324409484863e-01 -3.682536482810974121e-01 1.623302847146987915e-01 1.300649046897888184e-01 -1.677594780921936035e-01 1.876422613859176636e-01 -1.818363927304744720e-02 1.772402673959732056e-01 -1.219768449664115906e-01 -2.241531759500503540e-01 -2.644105553627014160e-01 -1.424779444932937622e-01 9.755508601665496826e-02 2.506410479545593262e-01 -5.301280319690704346e-02 4.266254231333732605e-02 -2.471891492605209351e-01
8.573616296052932739e-02 1.414943784475326538e-01 -1.256069093942642212e-01 -3.607614897191524506e-03 2.341129779815673828e-01 -1.894742697477340698e-01 -2.987944185733795166e-01 1.159846186637878418e-01 2.760731242597103119e-02 5.647790804505348206e-02 -1.512384712696075439e-01 4.284284636378288269e-02 -1.300273239612579346e-01 -2.272936701774597168e-01 2.114039510488510132e-01 2.207097597420215607e-02 -2.244818955659866333e-01 -1.798962503671646118e-01 1.410618424415588379e-01 2.115421742200851440e-01 1.618468575179576874e-02 -1.762128770351409912e-01 2.812558412551879883e-01 -4.082164168357849121e-02 9.735717624425888062e-02 -3.184052407741546631e-01 -1.952519118785858154e-01 1.973708271980285645e-01 -2.743350565433502197e-01 -3.018361628055572510e-01 6.176660954952239990e-02 -5.816872417926788330e-02
2.774692326784133911e-02 -1.152610704302787781e-01 -4.534904658794403076e-02 1.245827227830886841e-01 3.348562717437744141e-01 1.916877180337905884e-01 -1.765392720699310303e-01 1.533075422048568726e-01 -3.348969519138336182e-01 6.175497919321060181e-02 -2.179630398750305176e-01 -6.730054039508104324e-03 3.648641705513000488e-02 -6.272732466459274292e-02 2.563725039362907410e-02 7.713899761438369751e-02 -5.433309078216552734e-01 1.889290064573287964e-01 1.035990566015243530e-01 -1.134856566786766052e-01 2.348033152520656586e-02 1.887383908033370972e-01 -2.802880667150020599e-02 -1.668707877397537231e-01 -3.605744615197181702e-02 -9.406302869319915771e-02 1.151547431945800781e-01 1.946001350879669189e-01 1.942750662565231323e-01 -1.550469249486923218e-01 2.038588225841522217e-01 -7.410125434398651123e-02
9.911098331212997437e-02 9.156563133001327515e-02 -6.059834733605384827e-02 2.282068878412246704e-01 1.849969625473022461e-01 -2.564640901982784271e-02 -1.306087970733642578e-01 1.651670336723327637e-01 -1.248101890087127686e-01 8.593066781759262085e-02 2.683176994323730469e-01 3.598408401012420654e-01 1.533917188644409180e-01 9.405120462179183960e-02 2.388163059949874878e-01 -3.098980709910392761e-02 -3.333754837512969971e-01 6.775449961423873901e-02 4.416087269783020020e-01 -7.407251000404357910e-02 1.406393349170684814e-01 -9.761203080415725708e-02 8.428389579057693481e-02 -1.418290138244628906e-01 -1.619322299957275391e-01 -1.855846643447875977e-01 -2.140744030475616455e-02 1.769829839468002319e-01 1.224795877933502197e-01 -2.161579430103302002e-01 6.373876333236694336e-02 3.189787268638610840e-02
-3.138146698474884033e-01 -2.436740323901176453e-02 2.036874592304229736e-01 8.398043364286422729e-02 3.786682784557342529e-01 9.914356470108032227e-02 -3.952918946743011475e-01 -1.754351556301116943e-01 -1.407800018787384033e-01 1.256832778453826904e-01 8.661682903766632080e-02 1.551436483860015869e-01 2.178910672664642334e-01 -1.350290030241012573e-01 2.006777971982955933e-01 -8.110721595585346222e-03 -7.672718167304992676e-02 7.132293283939361572e-02 1.154187545180320740e-01 1.912935823202133179e-02 2.574403882026672363e-01 -2.536374703049659729e-02 -8.545865863561630249e-02 1.446713358163833618e-01 -1.604771465063095093e-01 -2.790175974369049072e-01 1.152758523821830750e-01 1.650596112012863159e-01 1.390676647424697876e-01 1.190449818968772888e-01 -1.117220595479011536e-01 -1.701632291078567505e-01
-1.012639924883842468e-01 1.002443879842758179e-01 1.200634390115737915e-01 2.017875760793685913e-02 7.444099336862564087e-02 7.199392467737197876e-02 -4.847258925437927246e-01 5.164128914475440979e-02 2.023894041776657104e-01 9.758523851633071899e-02 2.425774931907653809e-01 1.013687029480934143e-01 -1.348724812269210815e-01 -1.781778633594512939e-01 1.369262859225273132e-02 2.673313021659851074e-01 -4.242024421691894531e-01 4.726542532444000244e-02 2.815339863300323486e-01 7.306236028671264648e-02 1.407020837068557739e-01 1.059448346495628357e-01 9.259202331304550171e-02 -1.372927278280258179e-01 -1.364981085062026978e-01 -1.938030123710632324e-01 -5.857124552130699158e-02 -6.001973524689674377e-02 1.966208666563034058e-01 7.384008914232254028e-02 1.616579890251159668e-01 -1.289712041616439819e-01
-1.995718032121658325e-01 8.601087331771850586e-02 1.084571927785873413e-01 8.803990483283996582e-02 2.011917382478713989e-01 1.279059499502182007e-01 -3.973093628883361816e-01 -1.683937758207321167e-02 -7.235427200794219971e-02 2.716523408889770508e-02 1.392725706100463867e-01 2.485882639884948730e-01 1.069046854972839355e-01 9.729598462581634521e-02 2.460182160139083862e-01 -5.989082157611846924e-02 -1.041519716382026672e-01 2.310283035039901733e-01 1.218352019786834717e-01 -5.157769843935966492e-02 2.023361921310424805e-01 -5.309467815095558763e-05 2.552642226219177246e-01 -2.094011604785919189e-01 -1.361231058835983276e-01 -4.109206050634384155e-02 4.153321087360382080e-01 1.340646147727966309e-01 2.399930953979492188e-01 1.053496636450290680e-02 -1.285082995891571045e-01 -1.718175411224365234e-01
1.561452746391296387e-01 8.146956562995910645e-02 -1.263374239206314087e-01 -4.412034153938293457e-02 2.851900458335876465e-01 1.568982452154159546e-01 -2.262076437473297119e-01 1.130149886012077332e-01 -2.460297942161560059e-01 -3.561535179615020752e-01 -7.433400303125381470e-02 -3.881039796397089958e-03 5.513704195618629456e-02 1.052815541625022888e-01 9.175986796617507935e-02 3.972829505801200867e-02 -4.034500718116760254e-01 1.939270496368408203e-01 3.304103314876556396e-01 1.212977804243564606e-02 1.224158778786659241e-01 2.563580572605133057e-01 9.904786944389343262e-02 1.091493889689445496e-01 -2.323303669691085815e-01 3.784232959151268005e-02 8.040592074394226074e-02 1.398344337940216064e-01 1.190573126077651978e-01 -1.970940642058849335e-02 2.074193060398101807e-01 -1.140203550457954407e-01
1.169655844569206238e-01 3.474742546677589417e-02 1.803998053073883057e-01 1.854144483804702759e-01 1.317733079195022583e-01 1.568196117877960205e-01 -1.775200814008712769e-01 9.667064994573593140e-02 -1.413278132677078247e-01 -8.327076584100723267e-02 1.780523359775543213e-01 1.104450672864913940e-01 7.972941547632217407e-02 -2.487936317920684814e-01 1.013984084129333496e-01 -1.635559648275375366e-01 -3.939831554889678955e-01 1.632932946085929871e-02 1.093332618474960327e-01 -2.177745997905731201e-01 9.824141860008239746e-02 1.578663289546966553e-02 8.566580712795257568e-02 -1.533332839608192444e-02 1.848642826080322266e-01 -2.088562846183776855e-01 -1.172077357769012451e-01 3.267692923545837402e-01 1.795873232185840607e-02 5.314559862017631531e-02 8.999129384756088257e-02 -4.662381410598754883e-01
1.251779943704605103e-01 -2.647876441478729248e-01 2.722484804689884186e-02 1.091946884989738464e-01 3.673789277672767639e-02 4.306325688958168030e-02 -4.675892591476440430e-01 3.242911100387573242e-01 -2.874200344085693359e-01 -7.521144300699234009e-02 -5.474924668669700623e-02 5.355739220976829529e-02 -2.556472271680831909e-02 2.418750822544097900e-01 2.061017602682113647e-01 7.001389563083648682e-02 -2.776969671249389648e-01 9.517938643693923950e-02 3.285093605518341064e-02 2.468423843383789062e-01 -3.976545855402946472e-02 1.455775201320648193e-01 6.288991123437881470e-02 -2.272282727062702179e-02 -2.377544790506362915e-01 -5.109391361474990845e-02 -1.629274338483810425e-01 1.037915870547294617e-01 1.214242726564407349e-01 -2.221201211214065552e-01 1.452750265598297119e-01 -1.296238750219345093e-01
-1.434162557125091553e-01 6.207340583205223083e-02 1.391927599906921387e-01 1.305494755506515503e-01 5.695457458496093750e-01 1.690741479396820068e-01 -2.529751360416412354e-01 1.722834110260009766e-01 -3.037921339273452759e-02 1.050180420279502869e-01 3.200512006878852844e-02 2.032605558633804321e-01 1.445690989494323730e-01 -3.688046336174011230e-02 6.512579321861267090e-02 -2.099382691085338593e-02 -1.778889894485473633e-01 2.231720536947250366e-01 1.957199908792972565e-02 -5.011822283267974854e-02 5.409300699830055237e-02 -2.765439450740814209e-01 6.810884177684783936e-02 -1.413495689630508423e-01 -2.847894430160522461e-01 -2.970308437943458557e-02 8.456263691186904907e-02 1.109723299741744995e-01 1.859020888805389404e-01 -3.773276135325431824e-02 9.949835389852523804e-02 -2.749154865741729736e-01
1.087722182273864746e-01 3.135764971375465393e-02 -4.394577443599700928e-02 3.472296893596649170e-02 2.412976324558258057e-01 2.633963525295257568e-01 -3.013138771057128906e-01 -4.213535785675048828e-02 -1.193631216883659363e-01 -2.786912322044372559e-01 -1.660669296979904175e-01 1.799920499324798584e-01 -1.343037933111190796e-01 -1.110969930887222290e-01 -1.079289708286523819e-02 8.528178185224533081e-02 -3.232825100421905518e-01 1.356685310602188110e-01 2.201779335737228394e-01 1.394616514444351196e-01 2.175992131233215332e-01 1.754228323698043823e-01 -9.165357914753258228e-04 -2.657320797443389893e-01 -2.189389429986476898e-02 -1.338409781455993652e-01 3.913305699825286865e-02 8.380591124296188354e-02 2.878116369247436523e-01 3.675375133752822876e-03 3.210468888282775879e-01 -1.475446522235870361e-01
2.825643420219421387e-01 3.181564155966043472e-03 1.088944002985954285e-01 3.756838664412498474e-02 2.854829728603363037e-01 1.468293219804763794e-01 -3.084516227245330811e-01 -6.759727746248245239e-02 -1.712860167026519775e-01 -4.307184368371963501e-02 -1.082675680518150330e-01 -1.212832108139991760e-01 9.144539386034011841e-02 -6.842699646949768066e-02 1.482813209295272827e-01 2.093785814940929413e-02 -4.846703633666038513e-02 -9.557484090328216553e-02 2.181364148855209351e-01 2.508336007595062256e-01 1.889844834804534912e-01 1.761386520229279995e-03 2.840559184551239014e-01 2.274689078330993652e-01 -2.158658355474472046e-01 -1.690798699855804443e-01 -1.874097287654876709e-01 1.259186677634716034e-02 3.312821388244628906e-01 -2.943582832813262939e-01 4.777747765183448792e-02 1.083224788308143616e-01
4.959749523550271988e-03 -3.389959931373596191e-01 -7.489893585443496704e-02 8.612875640392303467e-02 1.628181934356689453e-01 2.316121160984039307e-01 -3.440188765525817871e-01 -1.973813176155090332e-01 -3.839671909809112549e-01 -1.543895006179809570e-01 1.325775682926177979e-02 1.839131414890289307e-01 8.347260206937789917e-02 -1.883406490087509155e-01 1.520002037286758423e-01 -1.661529839038848877e-01 -1.576279848814010620e-01 9.801607811823487282e-04 2.289405167102813721e-01 -1.577847301959991455e-01 4.297739639878273010e-02 -5.421187728643417358e-02 5.388565734028816223e-02 1.157841980457305908e-01 -2.654498629271984100e-02 -2.011738270521163940e-01 -2.592517733573913574e-01 -1.161077544093132019e-01 6.517163664102554321e-02 -3.384365141391754150e-02 5.624567717313766479e-02 -2.871796190738677979e-01
1.907683014869689941e-01 2.894659526646137238e-02 -1.265857666730880737e-01 5.509260296821594238e-02 2.041908502578735352e-01 1.277272254228591919e-01 -4.073163270950317383e-01 -1.923929452896118164e-01 -2.922101020812988281e-01 -2.717478275299072266e-01 4.882879182696342468e-02 4.734909906983375549e-02 -4.175540432333946228e-02 -1.396455764770507812e-01 -1.017285808920860291e-01 9.762737900018692017e-02 -4.312759935855865479e-01 1.172903925180435181e-01 1.002265587449073792e-01 8.273232728242874146e-02 3.130473941564559937e-02 1.748041957616806030e-01 2.926366403698921204e-02 -1.034523174166679382e-01 8.697055280208587646e-03 -2.240028418600559235e-02 8.888383954763412476e-02 2.983615398406982422e-01 -7.360506802797317505e-02 7.282471656799316406e-02 2.717121243476867676e-01 -1.897612512111663818e-01
1.252162903547286987e-01 -3.076433204114437103e-03 -9.563361108303070068e-02 5.006709322333335876e-02 1.600838899612426758e-01 1.146872714161872864e-01 -3.595690131187438965e-01 -1.695554554462432861e-01 -4.001343548297882080e-01 -1.039050295948982239e-01 -1.302835531532764435e-02 1.734968423843383789e-01 -1.550554633140563965e-01 5.856917053461074829e-02 1.803944557905197144e-01 3.622987493872642517e-02 -2.826170623302459717e-01 3.441175073385238647e-02 3.366962075233459473e-01 -2.300372160971164703e-02 2.767473831772804260e-02 1.767140328884124756e-01 2.511034253984689713e-03 -1.649177223443984985e-01 -1.374143511056900024e-01 -3.211887180805206299e-02 1.444859653711318970e-01 -2.353956550359725952e-02 -5.948536563664674759e-03 -1.932460218667984009e-01 4.011886119842529297e-01 -1.396905928850173950e-01
-2.188248336315155029e-01 -2.054767459630966187e-01 -1.097247526049613953e-01 8.737363666296005249e-02 4.275574088096618652e-01 -2.542143762111663818e-01 -2.646854519844055176e-01 1.030019149184226990e-01 2.807909157127141953e-03 -1.104440912604331970e-01 3.503857254981994629e-01 1.625384986400604248e-01 1.123559102416038513e-01 -1.332626044750213623e-01 4.722931981086730957e-02 -5.993178579956293106e-03 -1.369799375534057617e-01 8.498416095972061157e-02 8.475048467516899109e-03 1.370521914213895798e-02 6.628823280334472656e-02 -1.652058586478233337e-02 2.553413510322570801e-01 -2.322736978530883789e-01 1.687147021293640137e-01 -1.449074149131774902e-01 5.885582789778709412e-02 3.899211809039115906e-02 1.744093894958496094e-01 -1.838311403989791870e-01 3.144631385803222656e-01 2.167114615440368652e-02
-7.628469914197921753e-02 9.454616904258728027e-02 8.777133375406265259e-02 1.234861984848976135e-01 2.500315010547637939e-01 2.897807657718658447e-01 -2.095551937818527222e-01 8.687092363834381104e-02 8.124882727861404419e-02 3.299751579761505127e-01 1.745028644800186157e-01 5.045842751860618591e-02 1.378165781497955322e-01 2.797077596187591553e-01 -6.683269888162612915e-02 2.019352652132511139e-02 -2.762809693813323975e-01 -1.494204550981521606e-01 1.321146339178085327e-01 1.319234725087881088e-02 2.940507531166076660e-01 8.089520782232284546e-02 -5.194587260484695435e-02 -1.791845411062240601e-01 -1.321980655193328857e-01 -2.110833376646041870e-01 1.695203185081481934e-01 1.738333851099014282e-01 1.291512399911880493e-01 -2.619592845439910889e-01 1.496681571006774902e-01 -2.023897022008895874e-01
2.687148749828338623e-01 -1.475032567977905273e-01 -2.050613239407539368e-02 2.739959359169006348e-01 2.255449146032333374e-01 1.693613827228546143e-01 -4.072999656200408936e-01 1.559423953294754028e-01 -2.694834470748901367e-01 -1.216449365019798279e-01 -8.790820837020874023e-02 1.551030576229095459e-01 5.417656898498535156e-02 2.430555671453475952e-01 1.324272006750106812e-01 8.901774138212203979e-02 -2.356470525264739990e-01 1.357520520687103271e-01 -5.557649768888950348e-03 1.869038329459726810e-03 1.378407329320907593e-01 1.199743747711181641e-01 2.091433703899383545e-01 2.437872886657714844e-01 -6.260605156421661377e-02 -2.085613459348678589e-01 2.004734613001346588e-02 2.131183445453643799e-01 1.045180112123489380e-01 -8.328086137771606445e-02 1.635968685150146484e-01 -7.535164058208465576e-02
1.105529908090829849e-02 -6.611328572034835815e-02 2.173418700695037842e-01 7.317476719617843628e-02 1.794958114624023438e-01 1.723181903362274170e-01 -4.349700510501861572e-01 3.807026194408535957e-03 -1.962903738021850586e-01 2.260131388902664185e-01 -1.028584763407707214e-01 2.118141204118728638e-01 -1.880227029323577881e-02 3.160997107625007629e-02 -1.410267055034637451e-01 1.434585452079772949e-01 -3.757848441600799561e-01 2.546619772911071777e-01 7.119659334421157837e-02 -2.733686566352844238e-02 2.710273489356040955e-02 1.819348782300949097e-01 2.072978913784027100e-01 -5.307747796177864075e-02 -2.862918972969055176e-01 -7.634523510932922363e-02 9.778376668691635132e-02 -1.596116721630096436e-01 1.493079066276550293e-01 5.395402200520038605e-03 2.610597610473632812e-01 -9.971627034246921539e-03
-7.114393264055252075e-02 1.726263910531997681e-01 -1.362146884202957153e-01 6.741427630186080933e-02 1.565283387899398804e-01 2.198625355958938599e-01 -4.043620824813842773e-01 2.117862850427627563e-01 -8.773332834243774414e-02 1.571834646165370941e-02 1.711885780096054077e-01 4.310962855815887451e-01 2.303807288408279419e-01 8.602670393884181976e-03 5.486958846449851990e-02 1.465679109096527100e-01 -2.564825415611267090e-01 2.128134109079837799e-02 -3.050930798053741455e-02 -2.233491241931915283e-01 2.955657541751861572e-01 -4.324226453900337219e-02 1.862846910953521729e-01 1.723821610212326050e-01 4.067590087652206421e-02 -1.238752007484436035e-01 1.041509024798870087e-02 2.415771186351776123e-01 4.517599195241928101e-02 -5.534346774220466614e-02 -4.414324834942817688e-02 -8.296179771423339844e-02
-1.699128299951553345e-01 -5.027374625205993652e-02 1.555774807929992676e-01 1.238735392689704895e-01 8.271314203739166260e-02 5.257481709122657776e-02 -3.956611752510070801e-01 -5.028320476412773132e-02 -2.537683546543121338e-01 9.699028730392456055e-02 1.785940974950790405e-01 -2.477193325757980347e-01 -1.271329671144485474e-01 -5.606470629572868347e-02 -2.587794065475463867e-01 -6.195334717631340027e-02 -3.137013018131256104e-01 1.266334801912307739e-01 2.927340567111968994e-02 1.823673993349075317e-01 -1.406724601984024048e-01 -3.849873840808868408e-01 -5.545536056160926819e-02 8.715450763702392578e-02 -9.139420092105865479e-02 6.372313946485519409e-02 2.567948698997497559e-01 1.655241250991821289e-01 9.859952144324779510e-03 -6.893716752529144287e-02 1.555948853492736816e-01 -2.028422355651855469e-01
1.547647714614868164e-01 2.494782209396362305e-01 1.151618212461471558e-01 -3.359779715538024902e-01 6.727569550275802612e-02 1.473297029733657837e-01 -1.279892772436141968e-01 -1.840615868568420410e-01 -1.208378002047538757e-01 -9.706424921751022339e-02 2.442704439163208008e-01 1.022683158516883850e-01 -6.638225913047790527e-02 -2.107270509004592896e-01 -1.134888157248497009e-01 -2.175882831215858459e-02 -2.074323743581771851e-01 1.979100108146667480e-01 3.273267447948455811e-01 -1.175478380173444748e-02 2.033341825008392334e-01 -2.143517434597015381e-01 3.990944474935531616e-02 1.958812177181243896e-01 2.270087786018848419e-02 -3.555197715759277344e-01 -9.970069676637649536e-02 2.632660269737243652e-01 8.115699887275695801e-02 -1.296917051076889038e-01 8.242484927177429199e-02 -4.203792661428451538e-02
-1.396868824958801270e-01 7.040958851575851440e-02 -1.009819433093070984e-01 2.709779143333435059e-01 2.035511136054992676e-01 -1.654695719480514526e-01 -3.859819769859313965e-01 -2.340627647936344147e-02 -1.485508084297180176e-01 9.523338824510574341e-02 5.324760451912879944e-02 1.361147910356521606e-01 1.180702373385429382e-01 -1.222870424389839172e-01 8.711138367652893066e-02 -5.299994256347417831e-03 -2.193056493997573853e-01 1.066986992955207825e-01 2.737765312194824219e-01 2.786794006824493408e-01 3.043516874313354492e-01 -3.977090418338775635e-01 1.437356472015380859e-01 -8.064033836126327515e-02 5.235841125249862671e-02 -6.445503234863281250e-02 -1.429255455732345581e-01 -1.131704896688461304e-01 -1.572476476430892944e-01 -8.909912407398223877e-02 -8.839862421154975891e-03 -1.470189839601516724e-01
1.232336610555648804e-01 -3.194616362452507019e-02 1.475744415074586868e-02 -8.984664082527160645e-02 1.244349926710128784e-01 1.119242459535598755e-01 -2.508854568004608154e-01 1.400568485260009766e-01 -2.054544240236282349e-01 -2.077017426490783691e-01 4.525130242109298706e-02 2.320985496044158936e-01 4.934369921684265137e-01 -1.949182152748107910e-02 -1.813695728778839111e-01 -6.147442013025283813e-02 -1.493579894304275513e-01 -8.290829509496688843e-02 1.526964455842971802e-01 2.638409435749053955e-01 1.793266236782073975e-01 1.037397608160972595e-01 1.558005064725875854e-01 1.766917109489440918e-01 -1.471971571445465088e-01 -5.424211546778678894e-02 6.096301600337028503e-02 5.923850461840629578e-03 3.939657509326934814e-01 -1.004512235522270203e-01 1.312556266784667969e-01 -1.082463935017585754e-01
3.043317049741744995e-02 -7.160516083240509033e-02 -3.099101595580577850e-02 -1.112785041332244873e-01 3.046002089977264404e-01 1.532890349626541138e-01 -3.888471424579620361e-01 -1.242773905396461487e-01 -2.517914175987243652e-01 -7.752015441656112671e-02 1.462821941822767258e-02 -7.315413653850555420e-02 -3.112023882567882538e-02 -1.300810277462005615e-01 2.840689420700073242e-01 4.140963777899742126e-02 -3.085357248783111572e-01 2.135850936174392700e-01 2.373245954513549805e-01 4.857540130615234375e-02 1.973284184932708740e-01 1.409015804529190063e-01 -8.928456343710422516e-03 -2.133510857820510864e-01 -2.422667108476161957e-02 5.959730222821235657e-02 9.964917600154876709e-02 6.604714691638946533e-02 1.792600601911544800e-01 -7.672326266765594482e-02 3.496652245521545410e-01 -1.995026469230651855e-01
-2.382507324218750000e-01 2.044046819210052490e-01 7.053203135728836060e-02 -5.574247613549232483e-02 1.548592299222946167e-01 -3.983061760663986206e-02 -3.021587729454040527e-01 -1.228852123022079468e-01 -2.392797917127609253e-01 2.336880378425121307e-02 2.260919511318206787e-01 1.524928361177444458e-01 1.547292768955230713e-01 -8.572862297296524048e-02 8.159597963094711304e-02 3.500587306916713715e-03 -3.168884664773941040e-02 1.893517076969146729e-01 2.733202278614044189e-01 1.242475137114524841e-01 3.928537294268608093e-02 -2.849369347095489502e-01 9.709426201879978180e-03 -7.296594232320785522e-02 1.083296686410903931e-01 6.580814719200134277e-02 -1.630919873714447021e-01 -1.592183858156204224e-02 -7.767823338508605957e-02 -2.352681905031204224e-01 2.317153811454772949e-01 -4.670391976833343506e-01
1.427908688783645630e-01 -1.620675921440124512e-01 -1.884405463933944702e-01 -2.108829095959663391e-02 2.601653933525085449e-01 -1.184940412640571594e-01 -3.688648045063018799e-01 -9.849457442760467529e-02 -3.764974772930145264e-01 -1.348618119955062866e-01 -2.068442292511463165e-02 1.265143752098083496e-01 -1.229789201170206070e-02 -1.555173695087432861e-01 1.304482966661453247e-01 -7.102678716182708740e-02 -1.848792731761932373e-01 2.266150116920471191e-01 2.694899439811706543e-01 -1.179488226771354675e-01 1.060748621821403503e-01 1.150044500827789307e-01 2.536952868103981018e-02 -2.880773544311523438e-01 -1.859137862920761108e-01 -2.399556785821914673e-01 2.296110056340694427e-02 1.229730620980262756e-01 8.102604001760482788e-02 -3.792281076312065125e-02 2.374434769153594971e-01 -1.215501055121421814e-01
9.189637005329132080e-02 -1.218009218573570251e-01 -6.701593846082687378e-02 1.554649919271469116e-01 2.675510346889495850e-01 -2.483840137720108032e-01 -3.253706395626068115e-01 1.404409110546112061e-01 -3.482362627983093262e-02 -1.820438206195831299e-01 2.478252202272415161e-01 1.542133539915084839e-01 7.138343155384063721e-02 3.366431593894958496e-02 6.358925253152847290e-02 4.658018238842487335e-03 -9.146066755056381226e-02 -7.281426340341567993e-02 2.301705032587051392e-01 -6.323098391294479370e-02 2.014466524124145508e-01 7.025762926787137985e-03 1.873699873685836792e-01 -2.010041028261184692e-01 1.988961994647979736e-01 1.952344775199890137e-01 4.592249915003776550e-02 1.570512652397155762e-01 1.845618784427642822e-01 -3.823186457157135010e-01 2.217252105474472046e-01 -1.967700868844985962e-01
-1.230288967490196228e-01 1.065382957458496094e-01 -2.314002020284533501e-03 1.074627563357353210e-01 6.405327469110488892e-02 2.772472798824310303e-01 -3.004019260406494141e-01 1.159505695104598999e-01 -3.407819569110870361e-01 2.398121207952499390e-01 4.659425467252731323e-02 1.981025785207748413e-01 1.510400027036666870e-01 -1.822918951511383057e-01 -1.511299312114715576e-01 2.890271842479705811e-01 6.607579439878463745e-02 1.276105940341949463e-01 1.239186823368072510e-01 -9.353561699390411377e-02 3.877784684300422668e-02 -6.151928752660751343e-02 4.525041580200195312e-02 -2.366003990173339844e-01 1.143621802330017090e-01 -1.173908263444900513e-01 2.609615325927734375e-01 7.370493561029434204e-02 2.303318828344345093e-01 -1.552621275186538696e-01 1.669441722333431244e-02 -3.375285565853118896e-01
-2.966789305210113525e-01 -7.080464810132980347e-02 -8.770132064819335938e-02 1.609912216663360596e-01 2.258727550506591797e-01 2.552196681499481201e-01 -1.296029537916183472e-01 7.725890725851058960e-02 -3.736424148082733154e-01 1.231011375784873962e-01 2.641626596450805664e-01 3.412985205650329590e-01 -1.225241497159004211e-01 -1.261091530323028564e-01 -1.186409145593643188e-01 4.307875409722328186e-02 1.068976148962974548e-01 2.233705297112464905e-02 2.267511039972305298e-01 1.245737727731466293e-02 1.525385826826095581e-01 -2.351954281330108643e-01 4.677608609199523926e-02 -1.280766278505325317e-01 -7.457592338323593140e-02 4.917261004447937012e-02 1.773865334689617157e-02 1.102167516946792603e-01 -8.292715996503829956e-02 -2.700847685337066650e-01 1.609371900558471680e-01 -2.443802207708358765e-01
-2.932132780551910400e-01 3.089342415332794189e-01 2.736173570156097412e-01 3.211833536624908447e-01 -8.861375600099563599e-02 1.334350109100341797e-01 -4.334208667278289795e-01 -5.317939072847366333e-02 1.735280640423297882e-02 -2.407483011484146118e-02 -1.070227622985839844e-01 1.044358387589454651e-01 -5.747756734490394592e-02 -1.747775524854660034e-01 -2.344286292791366577e-01 -7.688605785369873047e-02 -2.608461081981658936e-01 -6.734272092580795288e-02 1.994289159774780273e-01 3.743477538228034973e-02 -6.778012961149215698e-02 -2.250198721885681152e-01 2.808876335620880127e-01 2.362688630819320679e-02 -1.107540056109428406e-01 3.877815604209899902e-02 -5.778710916638374329e-02 -2.215289510786533356e-02 3.920913487672805786e-02 -9.525560587644577026e-02 3.780550882220268250e-02 -1.678904891014099121e-01
1.701600104570388794e-01 8.713619410991668701e-02 1.623755693435668945e-01 -1.156903281807899475e-01 1.323072612285614014e-01 1.991436928510665894e-01 -1.882604360580444336e-01 1.810328513383865356e-01 -1.398165822029113770e-01 -6.700348109006881714e-02 -7.747364789247512817e-02 1.557255387306213379e-01 -3.066589124500751495e-02 -3.643175959587097168e-01 -2.465661168098449707e-01 -2.093497365713119507e-01 -1.976852566003799438e-01 3.532881438732147217e-01 2.439912706613540649e-01 8.728151209652423859e-03 -1.883450448513031006e-01 -3.642192780971527100e-01 1.387666612863540649e-01 4.717346280813217163e-02 -4.577736556529998779e-02 -4.973721131682395935e-02 5.041447281837463379e-02 -4.965538531541824341e-02 2.294812500476837158e-01 -1.372827738523483276e-01 -5.069338530302047729e-02 -9.475390613079071045e-02
-6.680343300104141235e-02 2.656086981296539307e-01 -2.659435197710990906e-02 5.800352990627288818e-02 3.015508949756622314e-01 6.832379102706909180e-02 -1.598632335662841797e-01 -1.538214832544326782e-01 -1.116944551467895508e-01 3.444887325167655945e-02 -6.983184069395065308e-02 -2.274388633668422699e-02 3.495025262236595154e-02 -2.198306322097778320e-01 7.561076432466506958e-02 -2.702257335186004639e-01 -1.371378451585769653e-01 -6.740816682577133179e-02 2.604005634784698486e-01 3.703759312629699707e-01 2.190973013639450073e-01 -2.092000991106033325e-01 1.282852590084075928e-01 -7.180352509021759033e-02 1.437130123376846313e-01 -3.068596720695495605e-01 1.284594275057315826e-02 3.391862511634826660e-01 -8.693983405828475952e-02 -1.269396208226680756e-02 -1.506539136171340942e-01 -1.630755513906478882e-01
-8.281490951776504517e-02 -1.732297390699386597e-01 1.574757322669029236e-02 1.960010528564453125e-01 2.243339866399765015e-01 1.257377266883850098e-01 -2.503101825714111328e-01 -8.101841062307357788e-02 -3.682082891464233398e-01 -3.579900413751602173e-02 5.183680355548858643e-02 1.587577909231185913e-02 -6.994452327489852905e-02 1.181764006614685059e-01 2.162842750549316406e-01 -2.608722820878028870e-02 -5.427278876304626465e-01 5.997550208121538162e-03 3.377292752265930176e-01 7.063268870115280151e-02 6.782960891723632812e-02 1.808494031429290771e-01 1.956056058406829834e-02 1.152776330709457397e-01 -3.507059812545776367e-02 -1.821476370096206665e-01 -1.617839038372039795e-01 7.279576361179351807e-02 1.337724272161722183e-02 -7.320993114262819290e-03 2.280695587396621704e-01 1.583664119243621826e-02
-1.684923470020294189e-01 7.081122696399688721e-02 5.483118444681167603e-02 -9.461484849452972412e-02 2.226360738277435303e-01 6.637214869260787964e-02 -2.557084262371063232e-01 -5.424983799457550049e-03 3.254454582929611206e-02 -1.939724013209342957e-02 8.101220242679119110e-03 -8.847794681787490845e-02 -1.307979524135589600e-01 -2.970733940601348877e-01 3.522147238254547119e-01 -2.638044580817222595e-02 -9.630620479583740234e-02 1.839976906776428223e-01 4.069940745830535889e-01 3.305637240409851074e-01 6.284898519515991211e-02 -2.179558388888835907e-02 6.452728807926177979e-02 -9.934574365615844727e-02 -1.146286800503730774e-01 -2.998823300004005432e-02 -8.799342066049575806e-02 3.333438038825988770e-01 -2.186135016381740570e-02 -3.261266946792602539e-01 -5.596354603767395020e-02 1.281985938549041748e-01
-1.719159483909606934e-01 -1.785631626844406128e-01 1.171300113201141357e-01 -2.810417413711547852e-01 2.221227288246154785e-01 1.173435337841510773e-02 -4.180541336536407471e-01 3.300312757492065430e-01 3.151712706312537193e-03 1.964444853365421295e-02 -1.474951356649398804e-01 2.376693785190582275e-01 -6.827668845653533936e-02 -3.188374266028404236e-02 4.051574692130088806e-02 -4.520554840564727783e-02 1.873018965125083923e-02 1.488582342863082886e-01 3.312224745750427246e-01 6.744731962680816650e-02 9.473633766174316406e-02 2.127797156572341919e-01 1.259191632270812988e-01 -7.333668321371078491e-02 -1.334433853626251221e-01 -1.815411075949668884e-02 1.917054355144500732e-01 1.470242440700531006e-01 -9.439312666654586792e-02 -1.320337802171707153e-01 -2.015748471021652222e-01 -2.626005113124847412e-01
-4.733111336827278137e-02 -5.984365567564964294e-02 2.330138832330703735e-01 -1.621360133867710829e-04 2.104319930076599121e-01 4.033550992608070374e-02 -3.442259132862091064e-01 3.146533668041229248e-01 -3.037941157817840576e-01 -1.075277570635080338e-02 4.218029603362083435e-02 -8.531130105257034302e-02 3.201168775558471680e-01 4.505516588687896729e-02 5.841103568673133850e-02 1.273467093706130981e-01 -2.291798591613769531e-01 -1.220198497176170349e-01 2.445456832647323608e-01 1.449263934046030045e-02 3.428061604499816895e-01 2.219944894313812256e-01 1.518910229206085205e-01 1.427179425954818726e-01 -1.556503176689147949e-01 3.048383444547653198e-02 2.110660448670387268e-02 5.406446754932403564e-02 4.850492998957633972e-02 -7.281598448753356934e-02 2.047185152769088745e-01 -1.874233484268188477e-01
-1.437332015484571457e-02 -1.674774736166000366e-01 -2.040205001831054688e-01 4.122984036803245544e-02 1.199637204408645630e-01 1.712674796581268311e-01 -1.986820548772811890e-01 -1.160313934087753296e-01 -2.975535392761230469e-01 -3.624551743268966675e-02 -7.511440664529800415e-02 9.967499226331710815e-02 -8.463706076145172119e-02 1.381563842296600342e-01 1.016904115676879883e-01 1.247067376971244812e-01 -3.299874961376190186e-01 -1.077409926801919937e-02 1.832465678453445435e-01 1.665258407592773438e-02 2.399211078882217407e-01 -4.330531507730484009e-02 -3.776346519589424133e-02 -2.330211997032165527e-01 -2.528844773769378662e-01 -2.390416711568832397e-01 7.018731534481048584e-02 3.486522734165191650e-01 -2.022847086191177368e-01 -7.127955555915832520e-02 2.334130108356475830e-01 -2.609630227088928223e-01
7.635944336652755737e-02 -1.636211276054382324e-01 2.233776729553937912e-03 -2.197472602128982544e-01 1.144471094012260437e-01 -8.546970039606094360e-02 -5.206722021102905273e-01 2.456698007881641388e-02 -1.477824747562408447e-01 2.207295894622802734e-01 -6.946225464344024658e-02 -7.053060084581375122e-02 -1.722948253154754639e-01 -2.871544063091278076e-01 1.492192298173904419e-01 1.995755918323993683e-02 -1.576435416936874390e-01 -2.109382599592208862e-01 5.846102163195610046e-02 1.211270838975906372e-01 1.352035105228424072e-01 -2.065386176109313965e-01 2.404991835355758667e-01 5.044226720929145813e-02 -5.248164013028144836e-02 -2.306489348411560059e-01 -1.025548949837684631e-01 1.133362203836441040e-01 2.335746288299560547e-01 -2.278981655836105347e-01 1.111847609281539917e-01 6.998465210199356079e-02
-3.690901026129722595e-02 -8.147576451301574707e-02 -4.032523930072784424e-02 -2.070335894823074341e-01 -1.146765127778053284e-01 -2.860357612371444702e-02 -1.731388568878173828e-01 2.401849329471588135e-01 -2.146401852369308472e-01 -4.073474183678627014e-02 -1.614985316991806030e-01 2.262793928384780884e-01 2.506143879145383835e-03 -1.273593120276927948e-02 2.062839567661285400e-01 2.172398269176483154e-01 -3.811059594154357910e-01 1.824514865875244141e-01 2.287175655364990234e-01 1.054954230785369873e-01 1.084900498390197754e-01 -1.571202725172042847e-01 1.580763757228851318e-01 -1.834563314914703369e-01 -2.083808779716491699e-01 -3.000440821051597595e-02 1.329850852489471436e-01 1.940039545297622681e-01 -3.278751298785209656e-02 -5.160775408148765564e-02 3.318577706813812256e-01 -2.834805846214294434e-01
-1.297886222600936890e-01 -3.534534946084022522e-03 -9.214562922716140747e-02 -2.175030112266540527e-01 1.781257539987564087e-01 8.345837891101837158e-02 -3.228125572204589844e-01 3.786236047744750977e-03 -6.408146023750305176e-02 1.477158516645431519e-01 -1.656318455934524536e-01 5.961774662137031555e-02 -2.413946092128753662e-01 -2.572893202304840088e-01 9.230483323335647583e-03 -2.268479019403457642e-01 -2.481146305799484253e-01 -2.248323857784271240e-01 3.152133822441101074e-01 2.565434277057647705e-01 2.162731587886810303e-01 -1.245767027139663696e-01 1.325447559356689453e-01 2.569844722747802734e-01 -3.670854866504669189e-02 -6.989000737667083740e-02 -2.499807998538017273e-02 2.003387510776519775e-01 9.502224624156951904e-02 -1.669327318668365479e-01 2.070275545120239258e-01 3.953387960791587830e-02
-2.316292077302932739e-01 -4.138290137052536011e-02 -2.201955914497375488e-01 1.526511311531066895e-01 3.382461667060852051e-01 1.069652214646339417e-01 -1.337035596370697021e-01 1.016373112797737122e-01 -2.535365223884582520e-01 -2.447188645601272583e-01 2.216877192258834839e-01 9.032773971557617188e-02 -1.557364165782928467e-01 1.520112901926040649e-01 1.537690162658691406e-01 1.313338577747344971e-01 -2.568253874778747559e-01 -2.430373243987560272e-02 2.047699689865112305e-01 1.886398196220397949e-01 2.905305288732051849e-02 2.053533494472503662e-01 2.128966003656387329e-01 -2.847224473953247070e-01 3.769307211041450500e-02 -9.383259713649749756e-02 -1.024713441729545593e-01 -3.133546188473701477e-02 1.332809776067733765e-01 -1.120450496673583984e-01 2.633679211139678955e-01 -1.191675812005996704e-01
1.427688896656036377e-01 -1.626347601413726807e-01 2.998041808605194092e-01 1.327799558639526367e-01 2.033477127552032471e-01 2.750449478626251221e-01 -1.667241156101226807e-01 -1.364160329103469849e-01 -1.856530308723449707e-01 -8.436797559261322021e-02 -9.408809244632720947e-02 2.657252550125122070e-01 -2.827931381762027740e-02 -1.170474514365196228e-01 1.207500621676445007e-01 -2.422728538513183594e-01 -3.833714127540588379e-01 4.274564981460571289e-02 2.733774185180664062e-01 5.526941642165184021e-02 -7.906288653612136841e-02 5.344729498028755188e-02 1.116680502891540527e-01 5.186081305146217346e-02 9.897983074188232422e-02 1.273507028818130493e-01 7.254657149314880371e-02 1.330812424421310425e-01 7.540265470743179321e-02 -1.260275393724441528e-01 1.725506186485290527e-01 -3.496211469173431396e-01
8.085302263498306274e-02 -1.206724271178245544e-01 -3.955771401524543762e-02 -2.470247074961662292e-02 1.792513728141784668e-01 -1.310698539018630981e-01 -3.458980917930603027e-01 -1.699874699115753174e-01 -9.738499671220779419e-02 5.834714323282241821e-02 -4.383363202214241028e-02 6.245971098542213440e-02 -1.793370693922042847e-01 -1.441821753978729248e-01 -8.563248068094253540e-02 1.003419756889343262e-01 -4.889006912708282471e-02 -1.385768502950668335e-01 2.809097468852996826e-01 3.493330180644989014e-01 2.091600298881530762e-01 -2.288874983787536621e-01 3.044143915176391602e-01 3.592147678136825562e-02 -4.177604615688323975e-02 -1.711187064647674561e-01 -1.995194554328918457e-01 2.951837480068206787e-01 1.236203685402870178e-01 -2.290650904178619385e-01 2.092133313417434692e-01 -8.767477422952651978e-02
5.099263787269592285e-02 -2.705913186073303223e-01 -9.348645061254501343e-02 3.503261879086494446e-02 1.578008234500885010e-01 -6.619103997945785522e-02 -3.571535646915435791e-01 -2.516125328838825226e-02 -3.702591657638549805e-01 -1.080358996987342834e-01 -6.944327801465988159e-02 1.192917004227638245e-01 -1.336611658334732056e-01 -3.356496989727020264e-02 -7.924389839172363281e-02 3.141564130783081055e-02 -1.088354662060737610e-01 5.216045305132865906e-02 2.838664352893829346e-01 1.155704446136951447e-02 1.053349897265434265e-01 3.217637836933135986e-01 1.023788005113601685e-02 -8.003264665603637695e-03 -2.046032696962356567e-01 -9.657464176416397095e-02 3.672417998313903809e-01 1.446325629949569702e-01 3.055354356765747070e-01 -1.220125406980514526e-01 -4.616996273398399353e-03 -1.932711005210876465e-01
2.074405848979949951e-01 8.968834578990936279e-02 -1.105666905641555786e-01 -2.289038002490997314e-01 4.031780660152435303e-01 -1.219933107495307922e-01 -3.557507991790771484e-01 3.516106307506561279e-02 -6.393349170684814453e-02 1.541098803281784058e-01 -9.141065925359725952e-02 -7.076369598507881165e-03 -6.435887515544891357e-02 -1.476338803768157959e-01 -1.794286631047725677e-02 2.799958223477005959e-03 1.067149732261896133e-02 -1.351035982370376587e-01 5.267114192247390747e-02 3.779292702674865723e-01 6.860753148794174194e-02 -1.162737011909484863e-01 1.904673576354980469e-01 1.373387593775987625e-02 3.788310661911964417e-02 -1.150252893567085266e-01 6.294596940279006958e-03 2.097494006156921387e-01 1.418427079916000366e-01 -4.380604624748229980e-01 1.605134829878807068e-02 -1.640812307596206665e-01
-9.794927388429641724e-02 -1.720491424202919006e-02 -2.245374210178852081e-02 1.394515186548233032e-01 1.079645752906799316e-02 -7.124904543161392212e-02 -1.899319589138031006e-01 1.265747845172882080e-01 -2.400289028882980347e-01 -1.693879663944244385e-01 -1.260436773300170898e-01 2.169356346130371094e-01 -1.879947781562805176e-01 2.460628747940063477e-01 1.859879046678543091e-01 1.970425993204116821e-01 -2.961100041866302490e-01 -2.932374365627765656e-02 2.008394151926040649e-01 1.376805156469345093e-01 4.062109813094139099e-02 -1.356058120727539062e-01 2.662203311920166016e-01 -1.818786114454269409e-01 -2.813592851161956787e-01 -6.464120000600814819e-02 1.617230772972106934e-01 1.053434684872627258e-01 1.995215266942977905e-01 -1.567571051418781281e-02 2.979848980903625488e-01 -2.702631056308746338e-01
-1.567597687244415283e-01 2.704837322235107422e-01 3.934693336486816406e-02 1.766697168350219727e-01 1.857729256153106689e-01 6.380316801369190216e-03 -2.970550656318664551e-01 1.480015516281127930e-01 -7.608610391616821289e-02 2.481855684891343117e-03 1.120231021195650101e-02 2.440308779478073120e-01 1.361372172832489014e-01 -1.248887088149785995e-02 1.336952950805425644e-02 -9.708146005868911743e-02 -2.725923433899879456e-02 1.660779267549514771e-01 2.593931555747985840e-01 2.532209753990173340e-01 1.876277923583984375e-01 -4.039292931556701660e-01 2.758012712001800537e-01 -2.585701346397399902e-01 9.316831827163696289e-02 3.818897157907485962e-02 -4.606840386986732483e-02 -1.040155142545700073e-01 1.584340236149728298e-03 -2.587849088013172150e-02 -4.445308074355125427e-02 -3.229462802410125732e-01
-2.545968592166900635e-01 2.285111248493194580e-01 1.742894053459167480e-01 1.626553237438201904e-01 1.974867284297943115e-01 -3.009310364723205566e-02 -5.081520080566406250e-01 4.828644543886184692e-02 -2.503396570682525635e-01 2.407741546630859375e-01 1.342397928237915039e-01 1.885292828083038330e-01 1.066490635275840759e-02 -5.998202785849571228e-02 6.065947189927101135e-02 2.514849603176116943e-02 7.816287130117416382e-02 1.242343112826347351e-01 1.716534346342086792e-01 1.290240883827209473e-01 1.448837220668792725e-01 -3.179097175598144531e-01 2.104627639055252075e-01 -7.436923682689666748e-02 1.506470739841461182e-01 -5.986960604786872864e-03 -1.550523638725280762e-01 7.344314455986022949e-02 9.628911316394805908e-02 -1.267417669296264648e-01 8.656617999076843262e-02 -1.375137865543365479e-01
-3.670212253928184509e-02 -6.006010994315147400e-02 -5.299284309148788452e-02 1.238293945789337158e-01 3.428257405757904053e-01 1.285064816474914551e-01 -2.239204645156860352e-01 -1.228917390108108521e-01 -2.228777557611465454e-01 1.175038963556289673e-01 -7.263495028018951416e-02 1.712484657764434814e-01 -4.341219738125801086e-02 3.474952653050422668e-02 2.424677014350891113e-01 -1.025088578462600708e-01 -3.013611137866973877e-01 2.517965137958526611e-01 2.905548214912414551e-01 3.615580126643180847e-02 -4.322182014584541321e-02 1.560102701187133789e-01 7.903796434402465820e-02 -2.684844434261322021e-01 -1.090611591935157776e-01 -4.766955226659774780e-02 2.534124553203582764e-01 -3.420152887701988220e-02 -9.774904698133468628e-02 -2.788026258349418640e-02 2.577595412731170654e-01 -3.260815739631652832e-01
-5.127115249633789062e-01 3.215454816818237305e-01 -1.312434822320938110e-01 4.022197332233190536e-03 1.135514453053474426e-01 -5.438079684972763062e-02 -3.690204322338104248e-01 -8.389770239591598511e-02 -1.056158766150474548e-01 -1.718239486217498779e-01 5.027893930673599243e-02 2.371020466089248657e-01 5.370194837450981140e-02 5.476972460746765137e-02 3.739953041076660156e-02 -1.076690629124641418e-01 -2.841263115406036377e-01 -3.586136037483811378e-03 1.566889435052871704e-01 8.030960336327552795e-03 4.946268349885940552e-02 -3.469803333282470703e-01 9.687215089797973633e-02 -9.251613169908523560e-02 1.428025811910629272e-01 -5.861699115484952927e-03 -5.094486474990844727e-02 1.388778537511825562e-01 1.101515889167785645e-01 -3.333862870931625366e-02 2.691676281392574310e-02 -1.915959268808364868e-01
-1.310667693614959717e-01 5.927885696291923523e-02 3.800428211688995361e-01 3.947409614920616150e-02 1.591259092092514038e-01 4.791483655571937561e-02 -2.949838042259216309e-01 -4.554750770330429077e-02 -4.389905333518981934e-01 -1.647245720960199833e-03 3.784390166401863098e-03 3.218073248863220215e-01 -4.034207761287689209e-02 7.829749956727027893e-03 -8.582977950572967529e-02 4.811478406190872192e-02 -3.264209330081939697e-01 1.338248997926712036e-01 1.320231109857559204e-01 5.585082620382308960e-02 -1.007630825042724609e-01 -5.409427918493747711e-03 -1.759704798460006714e-01 -2.714834809303283691e-01 -8.238928020000457764e-02 -1.016516052186489105e-02 -1.523469015955924988e-02 6.325245648622512817e-02 2.689404785633087158e-01 9.009051322937011719e-02 1.972588943317532539e-03 -2.398243397474288940e-01
-4.982337728142738342e-02 -8.445270359516143799e-02 1.921034455299377441e-01 5.668514221906661987e-02 2.842732146382331848e-02 1.945459097623825073e-01 -1.405229419469833374e-01 -1.614650189876556396e-01 -3.206897377967834473e-01 4.129923135042190552e-02 -3.507584333419799805e-01 2.416000068187713623e-01 -4.514103010296821594e-02 2.159976810216903687e-01 2.127115726470947266e-01 1.754490584135055542e-01 -4.796396791934967041e-01 -1.296576559543609619e-01 1.485171765089035034e-01 5.658182874321937561e-02 -2.551331184804439545e-02 -9.139101952314376831e-02 1.361981481313705444e-01 -1.790657192468643188e-01 -4.579689353704452515e-02 -7.803700864315032959e-02 6.740356236696243286e-02 2.023627609014511108e-01 1.580695062875747681e-02 -1.800193339586257935e-01 1.564162969589233398e-01 -1.121509075164794922e-01
-5.722611024975776672e-02 -6.377802789211273193e-02 -1.296375989913940430e-01 -1.891375929117202759e-01 -1.047575995326042175e-01 1.146388053894042969e-01 -2.990372478961944580e-01 -1.059758812189102173e-01 -4.684700965881347656e-01 -1.169521808624267578e-01 -2.017520964145660400e-01 2.612501084804534912e-01 -4.750514775514602661e-02 2.615017294883728027e-01 7.880330830812454224e-02 1.079545840620994568e-01 -3.293952941894531250e-01 1.454531103372573853e-01 1.642539650201797485e-01 9.165257215499877930e-02 1.052384227514266968e-01 8.094482868909835815e-02 6.623569130897521973e-02 -7.514591515064239502e-02 -3.893675981089472771e-03 -2.106221020221710205e-01 -6.166552007198333740e-02 2.268813103437423706e-01 1.209150850772857666e-01 3.275516256690025330e-02 1.756220608949661255e-01 -2.140482366085052490e-01
5.026600323617458344e-03 1.114113852381706238e-01 1.996673345565795898e-01 -5.505527183413505554e-02 4.018582105636596680e-01 -9.978769719600677490e-02 -1.126237139105796814e-01 -1.611772775650024414e-01 -4.033764302730560303e-01 -6.540370732545852661e-02 -1.053696498274803162e-01 4.378275871276855469e-01 -2.654352597892284393e-02 1.753335595130920410e-01 9.311362355947494507e-02 8.731235563755035400e-02 -1.829267889261245728e-01 3.128528222441673279e-02 1.718190908432006836e-01 -2.934217266738414764e-02 -1.030331403017044067e-01 -1.293827593326568604e-01 6.541192065924406052e-03 -1.492215599864721298e-02 -3.030686974525451660e-01 -2.147948145866394043e-01 4.274713620543479919e-02 7.938912510871887207e-02 1.223134025931358337e-01 -8.605068922042846680e-02 6.430140882730484009e-02 -2.279607057571411133e-01
-1.333662271499633789e-01 -1.990883052349090576e-01 -9.952314943075180054e-02 1.364167928695678711e-01 1.563655436038970947e-01 -5.580648779869079590e-03 -3.230836391448974609e-01 1.888954490423202515e-01 -3.024452030658721924e-01 1.143468841910362244e-01 -1.432889793068170547e-02 -6.559541821479797363e-02 7.720028609037399292e-02 6.620901077985763550e-02 1.935019493103027344e-01 -1.842714399099349976e-01 -4.447732865810394287e-01 -2.186481356620788574e-01 1.808542162179946899e-01 -7.031207531690597534e-02 8.397232741117477417e-02 -4.515645653009414673e-02 1.253438293933868408e-01 -9.850788861513137817e-02 -2.306149303913116455e-01 1.930415630340576172e-02 -1.752384006977081299e-01 2.061357498168945312e-01 2.789380848407745361e-01 -1.182433869689702988e-02 1.048519238829612732e-01 -1.588517278432846069e-01
9.868581593036651611e-02 4.173755645751953125e-03 3.626006096601486206e-02 3.509847447276115417e-02 2.015407383441925049e-01 -1.766459941864013672e-01 -3.397148251533508301e-01 3.567841276526451111e-02 -1.667086929082870483e-01 1.457369923591613770e-01 1.362971514463424683e-01 2.635259032249450684e-01 1.081190109252929688e-01 8.313863724470138550e-02 8.347427099943161011e-02 6.881657522171735764e-03 -6.088507771492004395e-01 9.621231257915496826e-02 2.112763226032257080e-01 -5.128509178757667542e-02 -3.884762153029441833e-02 -4.147883504629135132e-02 -9.280658513307571411e-02 5.445511266589164734e-02 1.146653965115547180e-01 -1.358366757631301880e-01 7.368562370538711548e-02 2.943559587001800537e-01 1.876437067985534668e-01 5.474361032247543335e-02 3.937602415680885315e-02 -1.762393116950988770e-01
-1.334420144557952881e-01 1.437733918428421021e-01 5.834656208753585815e-02 1.996648907661437988e-01 1.313656419515609741e-01 1.670609861612319946e-01 -4.843705892562866211e-01 7.278532721102237701e-03 5.306413769721984863e-02 -7.436500489711761475e-02 1.562205553054809570e-01 -9.989415109157562256e-02 2.551969885826110840e-01 1.507833227515220642e-02 -1.123882383108139038e-01 2.604195475578308105e-01 -2.419860363006591797e-01 9.756601601839065552e-02 -7.311767339706420898e-02 -1.710079163312911987e-01 -7.413759827613830566e-02 -5.224475264549255371e-02 3.078423738479614258e-01 3.545505553483963013e-02 -1.155004426836967468e-01 -2.090622037649154663e-01 -1.121510043740272522e-01 -1.174128577113151550e-01 1.253096014261245728e-01 -2.140771895647048950e-01 -4.403002932667732239e-02 -3.099817037582397461e-01
7.713471353054046631e-02 1.645549014210700989e-02 1.898677051067352295e-01 9.217788279056549072e-02 2.802251875400543213e-01 2.911954522132873535e-01 -3.160026967525482178e-01 -2.007598243653774261e-02 1.798951998353004456e-02 -5.953771993517875671e-02 -3.446131944656372070e-02 1.376911252737045288e-01 1.623746752738952637e-01 3.986656665802001953e-03 1.045038774609565735e-01 -1.023411676287651062e-01 -6.709800660610198975e-02 -2.682449221611022949e-01 9.078436344861984253e-02 2.612871229648590088e-01 5.463580042123794556e-02 1.670658588409423828e-01 3.766451403498649597e-02 -1.473300755023956299e-01 4.838323965668678284e-02 -4.650591015815734863e-01 9.545207023620605469e-02 2.776768505573272705e-01 -2.554049715399742126e-02 -8.643436431884765625e-02 2.997959852218627930e-01 -6.349813193082809448e-02
5.179887637495994568e-02 -1.415401846170425415e-01 -1.750602573156356812e-01 -1.456898301839828491e-01 5.583823472261428833e-02 2.422457486391067505e-01 -1.991747319698333740e-01 -2.242063134908676147e-01 -2.003318667411804199e-01 -6.847192347049713135e-02 -1.815426945686340332e-01 1.759525835514068604e-01 5.647525563836097717e-02 2.177186459302902222e-01 1.565752434544265270e-03 1.026267334818840027e-01 -3.878633975982666016e-01 8.519111573696136475e-02 1.980598270893096924e-02 7.924480736255645752e-02 5.692862719297409058e-02 -6.199340149760246277e-02 3.028706014156341553e-01 -1.229143440723419189e-01 -1.039199680089950562e-01 -1.798071414232254028e-01 1.626229844987392426e-02 1.745296716690063477e-01 1.012291982769966125e-01 -2.132849991321563721e-01 3.988974690437316895e-01 -1.918476819992065430e-01
4.014997184276580811e-02 3.137899041175842285e-01 -2.419195473194122314e-01 -5.173331871628761292e-02 1.170748323202133179e-01 1.228803023695945740e-02 -4.651536643505096436e-01 2.357837855815887451e-01 -5.036565288901329041e-02 2.254463545978069305e-02 -1.817485541105270386e-01 2.633775174617767334e-01 -1.630198806524276733e-01 -1.556020975112915039e-01 -6.385223567485809326e-02 -1.018898859620094299e-01 -3.272329568862915039e-01 3.033849596977233887e-01 3.935353830456733704e-02 -2.194072585552930832e-03 3.295376896858215332e-03 3.605088219046592712e-02 1.517402380704879761e-01 -2.545885276049375534e-03 1.376526206731796265e-01 -2.339168637990951538e-01 -3.608894534409046173e-03 8.792735636234283447e-02 -7.340271770954132080e-02 -2.097417861223220825e-01 -1.090765148401260376e-01 1.204384043812751770e-01
-1.822595298290252686e-01 3.467607870697975159e-02 -6.074297800660133362e-02 4.054676741361618042e-03 8.418601751327514648e-02 2.352295257151126862e-02 -2.187003493309020996e-01 4.548845067620277405e-02 -7.474981993436813354e-02 -7.338143140077590942e-02 -2.152201682329177856e-01 -1.624284684658050537e-01 1.663045734167098999e-01 -1.396077573299407959e-01 -6.364078819751739502e-02 -9.781086444854736328e-02 -1.417501866817474365e-01 -7.865473628044128418e-02 1.303493827581405640e-01 3.986893296241760254e-01 2.080603986978530884e-01 -2.843860089778900146e-01 9.764211624860763550e-02 -9.987888485193252563e-02 -2.266749739646911621e-02 -1.829335838556289673e-01 -1.559521704912185669e-01 3.622107505798339844e-01 1.147297397255897522e-02 -4.344184100627899170e-01 1.221839115023612976e-01 -1.439418792724609375e-01
-5.719804018735885620e-02 5.746408924460411072e-02 3.753727301955223083e-02 3.929687291383743286e-02 1.988071203231811523e-01 1.037334185093641281e-02 -1.901440918445587158e-01 4.497448354959487915e-02 -3.256827592849731445e-01 7.442992180585861206e-02 2.217433899641036987e-01 2.108632028102874756e-01 -1.348083019256591797e-01 4.919297620654106140e-02 -6.569237262010574341e-02 2.740304172039031982e-01 1.786387413740158081e-01 2.571463286876678467e-01 3.125576376914978027e-01 -8.571772277355194092e-02 1.152580976486206055e-01 -2.416899204254150391e-01 1.337337046861648560e-01 -1.062317937612533569e-01 -6.257480010390281677e-03 -1.023231893777847290e-01 3.484603017568588257e-02 9.074161201715469360e-02 8.601599931716918945e-02 -1.381782293319702148e-01 2.731406316161155701e-02 -5.062413215637207031e-01
-6.509692966938018799e-02 1.851711273193359375e-01 5.529577657580375671e-02 -2.895660400390625000e-01 2.299528419971466064e-01 -5.600973963737487793e-02 -2.592236697673797607e-01 2.054647356271743774e-01 -6.386017054319381714e-02 3.842861205339431763e-02 1.418528705835342407e-01 8.871296793222427368e-02 3.052020072937011719e-01 -7.747698575258255005e-02 -3.845158964395523071e-02 -7.691764272749423981e-03 -9.176568686962127686e-02 3.924962282180786133e-01 2.604140341281890869e-01 2.951561212539672852e-01 -2.776180803775787354e-01 7.582119107246398926e-02 1.798630952835083008e-01 5.961357429623603821e-02 6.921084225177764893e-02 -1.562549546360969543e-02 -4.973307251930236816e-02 8.464553393423557281e-03 3.740370646119117737e-02 -1.067937463521957397e-01 1.740443408489227295e-01 -2.968122661113739014e-01
-1.654294580221176147e-01 3.141554892063140869e-01 -4.701156914234161377e-02 1.929028332233428955e-01 4.752739518880844116e-02 1.094573661684989929e-01 -2.527384459972381592e-01 2.764400281012058258e-02 -4.025776982307434082e-01 1.600065380334854126e-01 3.908275812864303589e-02 1.260851323604583740e-01 1.891670525074005127e-01 1.137580070644617081e-02 -2.891322947107255459e-04 -1.606413275003433228e-01 -1.241848468780517578e-01 3.110991418361663818e-01 9.772925823926925659e-02 3.452107608318328857e-01 1.467166393995285034e-01 -1.815273910760879517e-01 1.017549484968185425e-01 -9.115269035100936890e-02 3.462331369519233704e-03 1.004958990961313248e-03 -2.875321917235851288e-02 -9.508974105119705200e-02 -1.821414977312088013e-01 -3.249265253543853760e-01 1.726901903748512268e-02 -1.606934517621994019e-01
2.481264024972915649e-01 6.501054018735885620e-02 -5.589146912097930908e-02 2.788652777671813965e-01 2.071271091699600220e-01 2.237823754549026489e-01 -8.546204864978790283e-02 -3.875859826803207397e-02 -1.793786436319351196e-01 -2.151531726121902466e-01 2.844045758247375488e-01 5.270348861813545227e-02 -1.581707745790481567e-01 -1.965283751487731934e-01 -5.689793080091476440e-02 1.695380061864852905e-01 -3.764074146747589111e-01 -1.087265014648437500e-01 8.980576694011688232e-02 4.833374544978141785e-02 2.555983513593673706e-02 -4.324660822749137878e-02 1.720488071441650391e-01 2.811532840132713318e-02 5.411830917000770569e-02 -3.540881276130676270e-01 1.081726402044296265e-01 -1.951993107795715332e-01 -1.419797986745834351e-01 -1.541373729705810547e-01 2.725532948970794678e-01 2.539367042481899261e-02
-1.154748443514108658e-02 8.629031479358673096e-02 -1.906851120293140411e-02 1.395014375448226929e-01 5.568853765726089478e-02 1.750513017177581787e-01 -3.296988606452941895e-01 2.446584254503250122e-01 -3.852372765541076660e-01 1.857855767011642456e-01 3.193607926368713379e-01 1.659139096736907959e-01 4.120196402072906494e-02 -3.944783657789230347e-02 2.401568293571472168e-01 1.473080813884735107e-01 -1.764387488365173340e-01 -2.649769484996795654e-01 1.528662890195846558e-01 1.205556765198707581e-01 -4.548748210072517395e-02 1.807570159435272217e-01 -1.599117182195186615e-02 -2.873625606298446655e-02 -1.139593496918678284e-01 -4.922874737530946732e-03 -6.261968612670898438e-02 -7.147519290447235107e-02 3.162107467651367188e-01 -1.219493374228477478e-01 8.154237270355224609e-02 -2.379114478826522827e-01
-1.003142911940813065e-02 2.845174819231033325e-02 -1.226627454161643982e-01 2.451875656843185425e-01 1.446349024772644043e-01 8.515080809593200684e-02 -3.985758721828460693e-01 2.345391660928726196e-01 -1.870344765484333038e-02 1.330822557210922241e-01 4.075932800769805908e-01 1.170689836144447327e-01 2.166505455970764160e-01 1.389722973108291626e-01 9.862799197435379028e-02 5.706701427698135376e-02 -2.907823026180267334e-01 -8.089465647935867310e-02 1.507048755884170532e-01 7.030160725116729736e-02 1.690842024981975555e-02 -2.669474296271800995e-02 -7.360791414976119995e-02 3.089476749300956726e-02 -4.868970811367034912e-02 -1.324317753314971924e-01 -7.871863991022109985e-02 -8.305736631155014038e-02 2.468455284833908081e-01 -2.475739568471908569e-01 6.001910567283630371e-02 -3.461169302463531494e-01
-1.699682027101516724e-01 1.528663039207458496e-01 -7.781025022268295288e-02 2.389520704746246338e-01 2.048747986555099487e-01 3.530459105968475342e-02 -1.919019818305969238e-01 2.700282260775566101e-02 -2.646681666374206543e-01 9.586742520332336426e-02 1.314993649721145630e-01 8.142294734716415405e-02 3.215389326214790344e-02 -1.091249138116836548e-01 3.594965487718582153e-02 3.263990581035614014e-01 1.141098067164421082e-01 8.325384929776191711e-03 3.061685860157012939e-01 -9.731361269950866699e-02 2.230616062879562378e-01 -7.376682013273239136e-02 1.274874657392501831e-01 -2.976581752300262451e-01 5.541644617915153503e-02 -1.546931862831115723e-01 2.487951666116714478e-01 3.012329041957855225e-01 -7.854219526052474976e-02 -2.060962021350860596e-01 -1.185211762785911560e-01 -2.473827749490737915e-01
1.001233309507369995e-01 -1.137478873133659363e-01 1.789917796850204468e-01 9.483750164508819580e-02 2.616328001022338867e-01 7.193568348884582520e-02 -2.941816449165344238e-01 1.244188025593757629e-01 -1.158588677644729614e-01 1.353493193164467812e-03 -1.087183430790901184e-01 8.964638411998748779e-02 2.350617796182632446e-01 -5.686349794268608093e-02 -2.379451394081115723e-01 1.163821667432785034e-01 -2.695066034793853760e-01 -3.222219273447990417e-02 2.523070871829986572e-01 -1.950227841734886169e-02 1.442047059535980225e-01 -2.190894782543182373e-01 2.805086672306060791e-01 6.805704906582832336e-03 -1.715764105319976807e-01 -2.072385400533676147e-01 1.260845661163330078e-01 1.492006517946720123e-02 3.642974495887756348e-01 -7.340027391910552979e-02 1.143481954932212830e-01 2.711163163185119629e-01
6.046063080430030823e-02 -2.458043545484542847e-01 3.021224215626716614e-02 9.379483759403228760e-02 1.667858660221099854e-01 -2.115346044301986694e-01 -3.667190670967102051e-01 1.217710673809051514e-01 -3.955201432108879089e-02 6.494599580764770508e-02 5.845723301172256470e-02 1.036908850073814392e-01 1.413009222596883774e-02 -2.274087257683277130e-02 7.841522991657257080e-02 -1.137984357774257660e-02 -5.942906141281127930e-01 9.037657827138900757e-02 2.402447313070297241e-01 5.459735542535781860e-02 6.626471877098083496e-02 8.810540288686752319e-02 -1.105765178799629211e-01 -4.817616567015647888e-02 -1.675165258347988129e-02 -1.963199526071548462e-01 -7.751903682947158813e-02 1.098958030343055725e-01 2.554642558097839355e-01 -6.384336948394775391e-02 8.798234909772872925e-02 -3.076618611812591553e-01
-2.669838368892669678e-01 5.663866549730300903e-02 -2.152778357267379761e-01 2.800164818763732910e-01 1.564118713140487671e-01 3.288137316703796387e-01 -1.682970374822616577e-01 5.911164358258247375e-02 3.154474496841430664e-02 1.034011784940958023e-02 1.803170293569564819e-01 6.163490191102027893e-02 2.049385011196136475e-01 -2.084284126758575439e-01 1.448458582162857056e-01 1.558042168617248535e-01 -4.547798931598663330e-01 3.099775407463312149e-03 1.372261792421340942e-01 6.773063540458679199e-02 6.379572302103042603e-02 -5.414315313100814819e-02 8.891166746616363525e-02 7.635973393917083740e-02 1.801896244287490845e-01 -1.681495085358619690e-02 -2.180715948343276978e-01 2.290715426206588745e-01 7.062212098389863968e-03 -2.258070707321166992e-01 1.310102790594100952e-01 -1.275594532489776611e-01
-5.008323192596435547e-01 4.111173376441001892e-02 2.273917645215988159e-01 7.246081531047821045e-02 3.219065070152282715e-01 -4.628290608525276184e-02 -2.350096553564071655e-01 -1.663035750389099121e-01 -1.434112936258316040e-01 -3.126070797443389893e-01 1.739615760743618011e-02 5.710798501968383789e-02 -9.154053777456283569e-02 -2.641337811946868896e-01 -1.736104786396026611e-01 2.122330479323863983e-02 -1.929090470075607300e-01 -1.769988983869552612e-01 2.001843042671680450e-02 6.550730019807815552e-02 -1.036044284701347351e-01 -1.907547749578952789e-02 2.459967434406280518e-01 -7.113662362098693848e-02 1.037338897585868835e-01 -2.329345941543579102e-01 -1.249764859676361084e-01 -1.384745468385517597e-03 1.371614336967468262e-01 -1.052123010158538818e-01 -2.147811651229858398e-02 -1.019027158617973328e-01
-3.438461124897003174e-01 1.366905868053436279e-01 2.759830951690673828e-01 8.553267270326614380e-02 5.844287201762199402e-02 3.898845985531806946e-02 -2.314872294664382935e-01 -2.031102031469345093e-01 -2.790113687515258789e-01 -1.686424911022186279e-01 3.526506423950195312e-01 1.194596365094184875e-01 1.606093347072601318e-01 3.361161425709724426e-02 9.490068070590496063e-03 -1.734560728073120117e-02 -1.507787108421325684e-01 1.531690210103988647e-01 3.468781709671020508e-02 7.969044893980026245e-02 1.587718874216079712e-01 -1.688480228185653687e-01 2.465259432792663574e-01 -1.263642460107803345e-01 2.274385653436183929e-02 1.154859736561775208e-01 -5.695422738790512085e-02 9.083710610866546631e-02 1.056957319378852844e-01 -3.203089535236358643e-01 1.060801744461059570e-01 -2.702014446258544922e-01
5.467010289430618286e-02 -1.104581654071807861e-01 -1.876184530556201935e-02 -1.334733664989471436e-01 1.074566319584846497e-01 7.881489396095275879e-02 -2.973534762859344482e-01 9.796810150146484375e-02 -3.539168834686279297e-01 1.096500977873802185e-01 2.309048026800155640e-01 2.653427124023437500e-01 1.350302696228027344e-01 1.356416568160057068e-02 2.109951227903366089e-01 -1.522676646709442139e-01 -3.809676468372344971e-01 1.789779029786586761e-02 2.275701761245727539e-01 -6.859725713729858398e-02 1.509288698434829712e-02 2.607891261577606201e-01 1.470241248607635498e-01 1.077609434723854065e-01 2.000820450484752655e-02 1.509480327367782593e-01 -2.130663394927978516e-01 8.523286879062652588e-02 1.307197753340005875e-02 -1.584299802780151367e-01 -7.459162920713424683e-02 -3.060093820095062256e-01
-1.232419684529304504e-01 2.927985787391662598e-01 4.548889026045799255e-02 -4.863406345248222351e-02 2.555387020111083984e-01 -1.899805963039398193e-01 -3.259297311305999756e-01 1.655040830373764038e-01 -1.738666892051696777e-01 1.161339282989501953e-01 2.212294191122055054e-01 -3.120925463736057281e-02 1.326161623001098633e-01 3.397443145513534546e-02 6.474391371011734009e-02 -2.233228087425231934e-01 -1.709066629409790039e-01 -5.997902899980545044e-02 -3.194806724786758423e-02 -8.840706199407577515e-03 1.204528808593750000e-01 -3.692812025547027588e-01 4.224503636360168457e-01 1.152459233999252319e-01 4.755849391222000122e-02 1.616427471162751317e-04 -1.378777921199798584e-01 -3.132041543722152710e-02 5.982124805450439453e-02 -2.187685221433639526e-01 -1.623735576868057251e-01 -1.288669705390930176e-01
-2.097328305244445801e-01 1.775544881820678711e-01 1.746305972337722778e-01 -1.216287724673748016e-02 2.508253455162048340e-01 1.318972408771514893e-01 -3.093557059764862061e-01 -5.153330788016319275e-02 -2.833335995674133301e-01 1.234054267406463623e-01 3.218207061290740967e-01 1.137052662670612335e-02 2.496817260980606079e-01 2.866545505821704865e-02 1.347981691360473633e-01 1.112182997167110443e-02 -8.189798891544342041e-02 -2.586114220321178436e-03 6.005211919546127319e-02 6.347079575061798096e-02 -6.065111607313156128e-02 -3.119994401931762695e-01 1.263781785964965820e-01 -8.927619457244873047e-02 1.259885728359222412e-01 -7.807409390807151794e-03 -1.277949362993240356e-01 3.206533193588256836e-02 4.080782458186149597e-02 -1.771676242351531982e-01 1.696901172399520874e-01 -4.472799599170684814e-01
-7.908593118190765381e-02 -2.629853188991546631e-01 8.509211987257003784e-02 -9.117495268583297729e-02 -4.586479067802429199e-02 -7.225641608238220215e-02 -2.411164790391921997e-01 7.073432952165603638e-02 -3.413729071617126465e-01 -1.687571257352828979e-01 5.587225407361984253e-02 4.489682614803314209e-02 -8.168128877878189087e-02 -1.117110345512628555e-02 -1.090416163206100464e-01 2.687551677227020264e-01 -4.332979023456573486e-01 7.157358527183532715e-02 2.551142871379852295e-01 1.583507359027862549e-01 -6.074243783950805664e-02 4.294830188155174255e-02 -1.092342585325241089e-01 -2.607166171073913574e-01 -1.550677716732025146e-01 -1.720830947160720825e-01 2.413938380777835846e-02 -2.304460667073726654e-02 1.734264492988586426e-01 -3.528563678264617920e-02 3.243974149227142334e-01 -1.941708624362945557e-01
-1.850531995296478271e-01 4.223377630114555359e-02 1.011253148317337036e-01 1.030119433999061584e-01 2.644917070865631104e-01 1.223642677068710327e-01 -2.540002465248107910e-01 7.671952247619628906e-02 -3.599339425563812256e-01 -1.485771834850311279e-01 3.157378137111663818e-01 2.730700075626373291e-01 -7.096213102340698242e-02 -1.670539379119873047e-01 -1.024894118309020996e-01 -1.682719886302947998e-01 -1.341610401868820190e-01 -1.064395606517791748e-01 -1.084681078791618347e-01 3.046113252639770508e-01 -3.429606556892395020e-02 -4.513309523463249207e-02 -5.534469708800315857e-02 6.637687236070632935e-02 1.336076110601425171e-01 1.436898112297058105e-01 2.647344172000885010e-01 -2.344322502613067627e-01 -1.769343763589859009e-02 4.985616728663444519e-02 1.052612736821174622e-01 -2.610982060432434082e-01
-2.261560410261154175e-02 4.933466762304306030e-02 5.586332082748413086e-02 2.300075292587280273e-01 -2.464193850755691528e-02 6.349603831768035889e-02 -3.138418197631835938e-01 3.907013237476348877e-01 -2.278370112180709839e-01 1.198675781488418579e-01 2.008995860815048218e-01 1.139428317546844482e-01 1.696465909481048584e-01 1.718311104923486710e-03 1.001667380332946777e-01 7.385382801294326782e-02 -3.714194893836975098e-01 -1.253259927034378052e-01 1.946404874324798584e-01 -1.676383614540100098e-02 6.781427562236785889e-02 1.512130945920944214e-01 -1.308787912130355835e-01 -7.027867436408996582e-02 7.519098371267318726e-02 -1.504485160112380981e-01 -8.941224962472915649e-02 1.617555916309356689e-01 3.021184802055358887e-01 -2.630178928375244141e-01 1.094461679458618164e-01 -2.124082744121551514e-01
1.022612079977989197e-01 -1.109783723950386047e-02 -3.329365700483322144e-02 -2.837760448455810547e-01 1.397934108972549438e-01 -5.533613637089729309e-02 -2.493489980697631836e-01 -3.010042198002338409e-02 -3.923463821411132812e-02 1.093026325106620789e-01 9.277154505252838135e-02 1.076476573944091797e-01 -1.674715429544448853e-01 -3.845191299915313721e-01 1.798405796289443970e-01 -8.684620261192321777e-02 -1.648315787315368652e-01 -3.356013074517250061e-02 3.378765881061553955e-01 2.955385744571685791e-01 2.989765107631683350e-01 -1.369365453720092773e-01 6.438203901052474976e-02 1.881553530693054199e-01 -1.127359122037887573e-01 -2.292509078979492188e-01 -5.838917195796966553e-02 8.937005884945392609e-03 1.403524577617645264e-01 -1.913929283618927002e-01 2.250337004661560059e-01 -1.393524110317230225e-01
6.206006556749343872e-02 -1.743091791868209839e-01 -5.739787593483924866e-02 -1.252741068601608276e-01 -3.855669125914573669e-02 1.446964293718338013e-01 -1.839766651391983032e-01 -1.302173733711242676e-01 -3.734479248523712158e-01 -1.376428902149200439e-01 -5.518858134746551514e-02 1.463677734136581421e-01 -8.532285690307617188e-02 -8.239644765853881836e-02 2.141496092081069946e-01 1.408241242170333862e-01 -2.187957912683486938e-01 7.775175571441650391e-02 6.317900866270065308e-02 5.126884952187538147e-02 6.545861065387725830e-02 1.113112047314643860e-01 1.228060945868492126e-01 -2.473471760749816895e-01 -2.537555992603302002e-01 -1.934703737497329712e-01 1.452601104974746704e-01 2.196847647428512573e-01 1.008902788162231445e-01 -1.866101026535034180e-01 2.240259647369384766e-01 -4.371061921119689941e-01
-2.677078247070312500e-01 9.295050054788589478e-02 6.065399199724197388e-02 -1.485724598169326782e-01 1.824920922517776489e-01 2.863398194313049316e-01 -2.041973471641540527e-01 1.663053967058658600e-02 -6.845373660326004028e-02 1.024388596415519714e-01 3.206365406513214111e-01 -5.761991441249847412e-02 1.873400807380676270e-01 -2.251900918781757355e-02 3.600947186350822449e-02 -7.548800110816955566e-02 -8.047769963741302490e-02 3.181682154536247253e-02 4.487875699996948242e-01 1.697121113538742065e-01 -1.140656918287277222e-01 -1.418976932764053345e-01 2.942065894603729248e-01 -1.569972634315490723e-01 1.930837482213973999e-01 -1.829523444175720215e-01 -1.088339090347290039e-01 3.619158174842596054e-03 -7.173955440521240234e-02 -2.126840800046920776e-01 9.365192800760269165e-02 -2.212496697902679443e-01
1.895626634359359741e-01 -1.839239522814750671e-02 8.527778089046478271e-02 1.704102568328380585e-02 2.638825178146362305e-01 1.348280757665634155e-01 -1.769451946020126343e-01 8.338318765163421631e-02 1.591995358467102051e-02 -3.530112653970718384e-02 1.752839535474777222e-01 1.634081751108169556e-01 -1.902836859226226807e-01 1.938973367214202881e-01 3.126164153218269348e-02 2.035106569528579712e-01 -4.977169632911682129e-01 1.240372285246849060e-01 2.044256180524826050e-01 -1.093760947696864605e-03 7.258199155330657959e-02 1.208036318421363831e-01 2.012868970632553101e-01 -2.971732318401336670e-01 -2.503713071346282959e-01 -1.516329646110534668e-01 -2.992761693894863129e-02 -1.220505014061927795e-01 1.257886886596679688e-01 -6.568831391632556915e-03 3.649796918034553528e-02 -2.875921428203582764e-01
2.614561319351196289e-01 -2.051254957914352417e-01 3.030156902968883514e-02 1.065023243427276611e-01 1.303006559610366821e-01 4.257042333483695984e-02 -1.534290313720703125e-01 5.669759586453437805e-02 -2.752740383148193359e-01 -2.436461150646209717e-01 2.848791182041168213e-01 -8.808257430791854858e-02 -8.485104143619537354e-02 -2.939140498638153076e-01 2.854887954890727997e-02 2.947129309177398682e-01 -2.940317988395690918e-01 -5.866970401257276535e-03 -2.033779956400394440e-02 4.001588374376296997e-02 1.676682848483324051e-03 -1.232031658291816711e-01 1.980532109737396240e-01 -3.096460551023483276e-02 -1.536310166120529175e-01 -1.967577636241912842e-01 2.548494637012481689e-01 -1.515555679798126221e-01 -3.762443549931049347e-03 -2.535919249057769775e-01 2.547110617160797119e-01 -5.607159808278083801e-02
-2.065020948648452759e-01 -1.330201327800750732e-01 -1.809963136911392212e-01 1.916268616914749146e-01 3.282999992370605469e-01 -1.371674835681915283e-01 -3.059646785259246826e-01 4.671559110283851624e-02 -4.304250180721282959e-01 -1.608179211616516113e-01 4.538996890187263489e-02 -6.791941076517105103e-02 -2.611226402223110199e-02 6.610531359910964966e-02 1.742333620786666870e-01 1.052002608776092529e-01 -2.854119241237640381e-01 -7.284695655107498169e-02 9.227433055639266968e-02 1.239653304219245911e-01 -5.303981527686119080e-02 1.721459329128265381e-01 6.401078402996063232e-02 -2.438609749078750610e-01 1.966898143291473389e-01 -1.653394997119903564e-01 -3.782333806157112122e-02 1.382791697978973389e-01 2.176503390073776245e-01 -8.038387447595596313e-02 9.719289839267730713e-02 -1.643013358116149902e-01
1.575706899166107178e-01 -1.072893440723419189e-01 -5.000317469239234924e-02 2.618860304355621338e-01 2.946510910987854004e-02 1.055042520165443420e-01 -2.860376238822937012e-01 1.792698949575424194e-01 -3.060315549373626709e-01 -2.547168433666229248e-01 1.656624674797058105e-02 3.137406706809997559e-02 7.172040641307830811e-02 -4.055018350481987000e-02 1.765916943550109863e-01 -1.749204546213150024e-01 -4.233804047107696533e-01 3.066033422946929932e-01 1.755384355783462524e-01 1.657471656799316406e-01 9.292686730623245239e-02 2.219897508621215820e-01 5.876503512263298035e-02 1.089493408799171448e-01 5.403441563248634338e-02 -2.162609845399856567e-01 3.436980023980140686e-02 1.090023219585418701e-01 1.204162389039993286e-01 -1.461150646209716797e-01 1.626998037099838257e-01 -9.167224168777465820e-02
1.182511523365974426e-01 -6.955593824386596680e-02 -9.302130341529846191e-02 -2.117171511054039001e-02 6.589997559785842896e-02 1.249799281358718872e-01 -2.824841439723968506e-01 -3.673823922872543335e-02 -2.105647474527359009e-01 -4.098664596676826477e-02 -2.103729397058486938e-01 3.851940929889678955e-01 5.751511082053184509e-02 1.515990942716598511e-01 5.135160684585571289e-02 -4.083688929677009583e-02 -3.384032845497131348e-01 1.603153049945831299e-01 9.221708774566650391e-02 2.056734412908554077e-01 8.640249073505401611e-02 8.211024105548858643e-02 3.688460960984230042e-02 -1.960711330175399780e-01 -3.334329724311828613e-01 -6.096860766410827637e-02 1.396131366491317749e-01 2.028538733720779419e-01 -5.157296732068061829e-02 -3.643071651458740234e-01 1.617440879344940186e-01 -1.400428414344787598e-01
6.025611609220504761e-02 1.885122656822204590e-01 -9.787342697381973267e-02 8.752933703362941742e-03 1.895468235015869141e-01 -5.356905236840248108e-02 -4.596618413925170898e-01 4.621601104736328125e-02 -6.797173619270324707e-02 -1.571753174066543579e-01 -1.449909061193466187e-02 -4.337250068783760071e-02 -1.119748204946517944e-01 -2.052823901176452637e-01 2.519214749336242676e-01 4.392227530479431152e-02 -3.635136783123016357e-01 6.264454871416091919e-02 2.406862080097198486e-01 -1.706912964582443237e-01 8.664368651807308197e-03 1.808868497610092163e-01 1.364280134439468384e-01 -2.503516376018524170e-01 -2.713482081890106201e-01 -1.159801557660102844e-01 -1.044799312949180603e-01 -8.526284992694854736e-02 1.113399565219879150e-01 4.454933106899261475e-02 1.597682088613510132e-01 -2.550999522209167480e-01
-3.007034659385681152e-01 -1.569157838821411133e-01 3.164196312427520752e-01 -4.543195292353630066e-02 3.752153217792510986e-01 1.368670165538787842e-01 -5.181835293769836426e-01 6.587691605091094971e-02 -1.455357968807220459e-01 -1.621765941381454468e-01 1.489103287458419800e-01 2.503834962844848633e-01 1.296505182981491089e-01 9.373116493225097656e-02 1.590470597147941589e-02 -1.155600845813751221e-01 4.825882613658905029e-03 5.116041749715805054e-02 1.189944893121719360e-01 5.176413059234619141e-02 9.217614680528640747e-02 9.071131795644760132e-02 1.002928689122200012e-01 -5.978800356388092041e-02 -1.351559311151504517e-01 -1.156475245952606201e-01 1.347160488367080688e-01 9.436098486185073853e-02 -1.670594066381454468e-01 1.771430373191833496e-01 5.153113231062889099e-02 -9.148947894573211670e-02
9.781954437494277954e-02 -2.412110418081283569e-01 -8.442755788564682007e-02 1.111325249075889587e-01 1.998741775751113892e-01 -4.505760967731475830e-02 -2.778695225715637207e-01 1.515843272209167480e-01 -2.888656854629516602e-01 1.288035651668906212e-03 2.095194160938262939e-01 -9.287930279970169067e-02 -2.308092117309570312e-01 -1.253239661455154419e-01 2.028476148843765259e-01 5.825148522853851318e-02 -1.315160542726516724e-01 -2.179594039916992188e-01 3.222466707229614258e-01 1.151031851768493652e-01 2.251668721437454224e-01 -1.368180364370346069e-01 4.568916559219360352e-02 -1.951348781585693359e-01 1.091272011399269104e-01 -1.238354966044425964e-01 1.295823603868484497e-01 -3.858540952205657959e-01 -7.810904085636138916e-02 -1.000079438090324402e-01 -1.088733449578285217e-01 -9.358274191617965698e-02
-1.332584023475646973e-01 -2.015568166971206665e-01 -2.299869954586029053e-01 4.139801487326622009e-02 3.827268481254577637e-01 -2.205244004726409912e-01 -1.692755371332168579e-01 1.571390330791473389e-01 -2.879827320575714111e-01 -5.597084388136863708e-02 2.135219611227512360e-02 1.047676801681518555e-01 -1.277370005846023560e-01 2.414074689149856567e-01 1.489469595253467560e-02 4.928286373615264893e-02 -2.141503691673278809e-01 -7.405263930559158325e-02 1.922997087240219116e-01 1.499294936656951904e-01 -2.038220912218093872e-01 1.138890236616134644e-01 4.052871465682983398e-01 3.330780938267707825e-02 2.806569635868072510e-02 2.466845884919166565e-02 -4.737133532762527466e-02 3.585593402385711670e-02 3.405017778277397156e-02 -6.780137773603200912e-03 1.267877072095870972e-01 -3.330433368682861328e-01
-3.257480859756469727e-01 -1.615974120795726776e-02 2.762060761451721191e-01 5.382749438285827637e-02 2.404871582984924316e-01 2.567141354084014893e-01 -2.359801977872848511e-01 -1.383507438004016876e-02 -4.206337928771972656e-01 1.008183658123016357e-01 1.000964455306529999e-02 1.968212798237800598e-02 1.676146090030670166e-01 -7.470721006393432617e-02 -2.806054428219795227e-02 1.764887571334838867e-01 -9.269678033888339996e-03 8.792068064212799072e-02 2.678723633289337158e-01 -6.416746973991394043e-02 -4.186625126749277115e-03 -7.667051395401358604e-04 -1.150854825973510742e-01 -1.867230795323848724e-02 5.815692618489265442e-02 -8.701044134795665741e-03 -3.655771911144256592e-02 2.795633114874362946e-02 -4.981806129217147827e-02 -3.923327028751373291e-01 1.444033682346343994e-01 -3.185808658599853516e-01
-1.220814064145088196e-01 2.858415842056274414e-01 5.303335562348365784e-02 1.475507766008377075e-01 2.283658683300018311e-01 7.193584740161895752e-02 -2.745898962020874023e-01 1.232155412435531616e-01 -2.222487926483154297e-01 -2.334535717964172363e-01 -1.046109497547149658e-01 2.323115803301334381e-02 6.114572286605834961e-02 2.824052236974239349e-02 -8.423184975981712341e-03 -1.532883793115615845e-01 -2.526370249688625336e-02 -2.450472712516784668e-01 -4.168283939361572266e-02 3.483535945415496826e-01 -1.717059463262557983e-01 1.101601198315620422e-01 -1.034597977995872498e-01 7.073204964399337769e-02 -1.795502156019210815e-01 -2.180097848176956177e-01 -8.097828924655914307e-02 1.284334659576416016e-01 3.503428772091865540e-02 -4.264789521694183350e-01 2.111318856477737427e-01 -1.257373839616775513e-01
1.533486545085906982e-01 -9.798417985439300537e-02 -7.735045999288558960e-02 -1.427359879016876221e-01 1.029696762561798096e-01 -8.633665740489959717e-02 -3.619546890258789062e-01 9.032024443149566650e-02 -1.901921331882476807e-01 1.298985481262207031e-01 -5.458812415599822998e-02 7.688836008310317993e-02 -1.165535524487495422e-01 -2.871067523956298828e-01 4.570263251662254333e-02 1.279540359973907471e-01 -4.381806403398513794e-02 -1.212844904512166977e-02 2.333550006151199341e-01 4.554899930953979492e-01 9.605686366558074951e-02 -1.160919219255447388e-01 1.836976706981658936e-01 2.011883556842803955e-01 5.220881476998329163e-02 -1.905230283737182617e-01 -3.816877678036689758e-02 3.332259058952331543e-01 1.967894434928894043e-01 -2.168561816215515137e-01 9.148504585027694702e-02 -1.801809109747409821e-02
-1.151026561856269836e-01 2.398844063282012939e-01 3.859453275799751282e-02 4.668313637375831604e-02 2.329421043395996094e-01 5.681328848004341125e-02 -5.154246687889099121e-01 -1.519439369440078735e-01 1.431389898061752319e-01 -1.287380903959274292e-01 1.184840351343154907e-01 1.070543155074119568e-01 9.298444539308547974e-02 -8.183795213699340820e-02 -7.241560518741607666e-02 1.336886584758758545e-01 -2.464937269687652588e-01 3.018539398908615112e-03 1.239944025874137878e-01 -2.232573926448822021e-01 7.194087654352188110e-02 1.821585558354854584e-02 2.200520783662796021e-01 1.276276707649230957e-01 -2.337454259395599365e-01 -1.136050820350646973e-01 -5.122438818216323853e-02 -1.981614083051681519e-01 7.433072477579116821e-02 -3.579941391944885254e-01 -2.893226034939289093e-02 -1.952290683984756470e-01
1.637895107269287109e-01 3.118746913969516754e-02 7.825867831707000732e-02 7.889766246080398560e-02 -1.084146574139595032e-01 -8.892088197171688080e-03 -5.370843410491943359e-01 1.379593014717102051e-01 -5.217809602618217468e-02 3.962657973170280457e-02 2.954980731010437012e-01 2.609855830669403076e-01 2.338755577802658081e-01 -8.627529256045818329e-03 4.417033866047859192e-02 -8.675281703472137451e-02 -2.330231666564941406e-01 1.413358002901077271e-01 2.025942057371139526e-01 2.343564294278621674e-02 -4.583117738366127014e-02 -6.580360233783721924e-02 1.211116239428520203e-01 -3.166018724441528320e-01 -2.144687175750732422e-01 -3.049526177346706390e-02 7.052583992481231689e-02 3.507074341177940369e-02 1.291454732418060303e-01 -1.384401135146617889e-02 6.696774810552597046e-02 -3.238224983215332031e-01
-4.335908591747283936e-02 2.043434530496597290e-01 -5.685474723577499390e-02 -7.656844705343246460e-02 4.258785247802734375e-01 1.456781327724456787e-01 -3.611423969268798828e-01 4.082312807440757751e-03 -5.318153649568557739e-02 -2.236215323209762573e-01 2.997949533164501190e-02 7.124231010675430298e-02 1.166629865765571594e-01 1.429633237421512604e-02 2.546518743038177490e-01 2.274064719676971436e-01 -3.622096180915832520e-01 2.381598204374313354e-01 1.954158246517181396e-01 1.617154665291309357e-02 -9.679009020328521729e-02 -8.408115059137344360e-02 -6.745703518390655518e-02 2.239544875919818878e-02 2.573553323745727539e-01 1.280114948749542236e-01 -6.393665913492441177e-03 -2.060149796307086945e-02 9.865807741880416870e-02 -7.444260269403457642e-02 1.587297767400741577e-01 -2.316020727157592773e-01
-1.424927413463592529e-01 1.042324751615524292e-01 -2.669588923454284668e-01 9.174378961324691772e-02 2.592500746250152588e-01 -1.046856716275215149e-01 -4.042423367500305176e-01 -1.143085956573486328e-01 -2.621264159679412842e-01 8.831623941659927368e-02 6.541315466165542603e-02 1.808898150920867920e-01 -1.165326386690139771e-01 1.579183638095855713e-01 -1.159968748688697815e-01 -1.549522876739501953e-01 -1.346617937088012695e-01 2.155017256736755371e-01 -1.049335822463035583e-01 2.792282029986381531e-02 2.240098267793655396e-01 -2.370791733264923096e-01 1.124972291290760040e-02 4.665761440992355347e-02 5.153220519423484802e-02 -1.026099547743797302e-01 -1.792727261781692505e-01 1.684727966785430908e-01 -4.192996025085449219e-02 -2.801154255867004395e-01 8.249528706073760986e-03 -3.255043029785156250e-01
-1.496433168649673462e-01 1.100018694996833801e-01 1.539964228868484497e-01 -3.341571986675262451e-02 1.730794310569763184e-01 1.729173064231872559e-01 -1.918564289808273315e-01 -1.734211295843124390e-01 -4.242856800556182861e-01 8.762768656015396118e-02 2.445687502622604370e-01 1.700431108474731445e-01 2.765519730746746063e-02 8.925537019968032837e-02 6.033433973789215088e-02 6.726109981536865234e-02 3.022816963493824005e-02 8.565100841224193573e-03 1.270416676998138428e-01 6.481126695871353149e-02 -1.033383049070835114e-02 -4.818505942821502686e-01 2.236408293247222900e-01 1.577005982398986816e-01 7.263673096895217896e-02 2.185057289898395538e-02 -4.740525782108306885e-02 1.447283327579498291e-01 -5.558752641081809998e-02 -2.408201843500137329e-01 1.711347401142120361e-01 -2.698072791099548340e-01
-1.469303816556930542e-01 1.368791460990905762e-01 -1.112855225801467896e-01 -1.284344354644417763e-03 3.230361640453338623e-01 2.790026925504207611e-02 -2.721141576766967773e-01 1.556206643581390381e-01 -2.107876241207122803e-01 -1.217082515358924866e-02 1.185133829712867737e-01 2.345110476016998291e-01 1.980555057525634766e-01 -1.565001159906387329e-01 -5.757664795964956284e-03 -2.026414312422275543e-02 -3.672016859054565430e-01 5.198151618242263794e-02 1.058948338031768799e-01 1.353337615728378296e-01 2.413483522832393646e-02 4.970773588865995407e-03 4.190931469202041626e-02 1.995614767074584961e-01 2.273235470056533813e-01 1.003711223602294922e-01 -3.080274462699890137e-01 6.836058199405670166e-02 1.128962039947509766e-01 -3.783687651157379150e-01 1.426601111888885498e-01 1.388918310403823853e-01
-9.828384220600128174e-02 1.516788452863693237e-01 -1.486744582653045654e-01 5.107752233743667603e-02 -1.312223970890045166e-01 1.180664077401161194e-01 -1.695199459791183472e-01 9.982562065124511719e-02 -4.774215444922447205e-02 -1.263665109872817993e-01 -3.450086340308189392e-02 3.034269809722900391e-01 -1.895676851272583008e-01 -8.745692670345306396e-02 -2.753230035305023193e-01 -1.129309907555580139e-01 -4.599141478538513184e-01 1.046170070767402649e-01 5.953448265790939331e-02 -9.940043091773986816e-02 5.102167278528213501e-02 -1.591048538684844971e-01 2.997084856033325195e-01 -3.876429051160812378e-02 -5.771525669842958450e-03 -2.903040051460266113e-01 -2.086132019758224487e-02 1.565295457839965820e-01 -3.525168448686599731e-02 -3.928200602531433105e-01 -5.751775205135345459e-02 7.662899792194366455e-02
8.089315891265869141e-02 1.684313863515853882e-01 2.134894486516714096e-03 -1.051599532365798950e-01 -7.938147336244583130e-02 -1.482799053192138672e-01 -2.861825823783874512e-01 -2.666985150426626205e-03 -1.035307794809341431e-01 -1.381969302892684937e-01 1.802871674299240112e-01 1.781321614980697632e-01 1.262001842260360718e-01 1.817216277122497559e-01 5.834452895214781165e-05 6.974970549345016479e-02 -4.857257604598999023e-01 -1.729205548763275146e-01 2.317415177822113037e-02 3.512904793024063110e-02 8.172317594289779663e-02 1.472720950841903687e-01 1.317515689879655838e-02 -2.670327723026275635e-01 -8.052024990320205688e-02 -1.258410811424255371e-01 1.011818647384643555e-01 1.014527007937431335e-01 -3.358727693557739258e-02 -1.423103660345077515e-01 2.525189816951751709e-01 -4.477903544902801514e-01
-1.352240443229675293e-01 -1.599719822406768799e-01 -1.428442299365997314e-01 1.254907101392745972e-01 4.319217503070831299e-01 -1.760076135396957397e-01 -2.193403691053390503e-01 -5.887170135974884033e-02 -2.963166832923889160e-01 8.188647776842117310e-02 -6.939412653446197510e-02 1.080684177577495575e-02 -4.886085540056228638e-02 7.445027120411396027e-03 8.417632430791854858e-02 1.342160701751708984e-01 -2.934582531452178955e-01 -6.059963628649711609e-02 1.794551163911819458e-01 1.570926159620285034e-01 -1.226935684680938721e-01 2.056818455457687378e-01 1.934216320514678955e-01 2.222629263997077942e-02 1.386839151382446289e-01 5.095684155821800232e-02 -1.180008947849273682e-01 -1.546648144721984863e-01 1.281787753105163574e-01 -1.823557317256927490e-01 3.266069293022155762e-01 -2.567264139652252197e-01
-9.919226914644241333e-02 3.816641271114349365e-01 -2.760145664215087891e-01 -1.365279499441385269e-02 2.071770876646041870e-01 4.168631881475448608e-02 -5.255292654037475586e-01 -1.646080911159515381e-01 -1.997489780187606812e-01 -1.996487844735383987e-03 -5.505479406565427780e-03 6.906232982873916626e-02 2.095251083374023438e-01 -5.505045130848884583e-02 -2.669211849570274353e-02 -8.053971081972122192e-02 -1.418506503105163574e-01 1.309680044651031494e-01 2.124109864234924316e-01 -1.779932342469692230e-02 3.260780572891235352e-01 -1.530562490224838257e-01 -2.653620205819606781e-02 -6.308749783784151077e-03 -1.028908714652061462e-01 -6.855957955121994019e-02 -2.051337361335754395e-01 -6.433308869600296021e-02 -1.158616915345191956e-01 -1.305207610130310059e-01 7.616948569193482399e-04 -1.271995455026626587e-01
8.813032507896423340e-02 5.248446762561798096e-02 -2.041233927011489868e-01 -1.047874242067337036e-01 1.007557362318038940e-01 -1.962241083383560181e-01 -2.947622239589691162e-01 -3.558216616511344910e-02 -1.855178773403167725e-01 1.871020905673503876e-02 -1.789479851722717285e-01 1.718144118785858154e-01 -6.712474394589662552e-03 -2.100205123424530029e-01 1.800713501870632172e-02 -6.235143914818763733e-02 -3.142551779747009277e-01 -2.450987845659255981e-01 1.382278650999069214e-01 3.800595402717590332e-01 5.290733277797698975e-02 -1.397317349910736084e-01 2.495910972356796265e-01 -7.300119102001190186e-02 -9.501066058874130249e-03 -8.734102547168731689e-02 -1.558369547128677368e-01 2.496424168348312378e-01 -3.968390822410583496e-02 -3.438707888126373291e-01 -1.416935473680496216e-01 -9.378138184547424316e-02
8.948653121478855610e-04 7.690291851758956909e-02 2.483557909727096558e-02 -8.339128643274307251e-02 9.294040501117706299e-02 -3.577088937163352966e-02 -2.640412375330924988e-02 -2.087598592042922974e-01 -2.849200963973999023e-01 9.250355511903762817e-02 1.207863166928291321e-01 1.889396756887435913e-01 1.945663359947502613e-03 -1.687933057546615601e-01 -4.994441196322441101e-02 6.490841507911682129e-02 -6.176564097404479980e-01 -1.258215457201004028e-01 1.990652829408645630e-01 9.854502975940704346e-02 9.248332120478153229e-03 5.343168601393699646e-02 2.767752408981323242e-01 -2.609146237373352051e-01 -2.406944930553436279e-01 -4.072989337146282196e-03 -8.210294693708419800e-02 -9.119533747434616089e-02 -6.686097383499145508e-02 4.086677357554435730e-02 1.403495203703641891e-02 -2.888893485069274902e-01
-1.839167326688766479e-01 1.564422249794006348e-01 -6.177662685513496399e-02 3.054283559322357178e-01 1.705458760261535645e-01 -6.492933630943298340e-02 -3.930131196975708008e-01 4.278995841741561890e-02 -1.870446056127548218e-01 8.492881059646606445e-02 9.281851351261138916e-02 1.797831803560256958e-02 3.471256420016288757e-02 3.860447555780410767e-02 1.905415020883083344e-02 2.231039553880691528e-01 -3.438087105751037598e-01 3.271094858646392822e-01 4.120547324419021606e-02 2.161594629287719727e-01 2.491856664419174194e-01 -2.969209849834442139e-01 5.914226919412612915e-02 -7.724511623382568359e-02 -8.179551362991333008e-02 -1.789026521146297455e-02 -2.663775682449340820e-01 1.177689209580421448e-01 3.479655086994171143e-02 -5.246657133102416992e-02 -1.445802003145217896e-01 -3.135064244270324707e-02
-2.331257909536361694e-01 -5.561795551329851151e-03 7.311739027500152588e-02 2.131582498550415039e-01 1.620977669954299927e-01 2.107580453157424927e-01 -2.648124396800994873e-01 6.980884820222854614e-02 -4.453489780426025391e-01 1.125217825174331665e-01 2.532034516334533691e-01 1.031317040324211121e-01 2.367762029170989990e-01 -2.705502137541770935e-02 -1.795553714036941528e-01 -9.959967806935310364e-03 1.549957245588302612e-01 1.494689285755157471e-01 3.045284450054168701e-01 8.201300352811813354e-02 1.878079771995544434e-01 -1.089686751365661621e-01 9.872151166200637817e-02 -6.507928669452667236e-02 -1.388901146128773689e-03 -2.262340039014816284e-01 1.067907437682151794e-01 1.217145659029483795e-02 -6.163633987307548523e-02 -2.390967011451721191e-01 1.214088276028633118e-01 -1.699056923389434814e-01
2.138354331254959106e-01 -1.826671138405799866e-02 1.032870039343833923e-01 3.696519136428833008e-02 1.285001337528228760e-01 7.437980175018310547e-02 -4.382549226284027100e-01 2.589046657085418701e-01 -4.417953789234161377e-01 -2.076982706785202026e-01 -8.441273123025894165e-02 1.703956574201583862e-01 1.692134290933609009e-01 1.637948155403137207e-01 1.149120628833770752e-01 1.418533474206924438e-01 -2.307505011558532715e-01 1.406538486480712891e-01 1.335967183113098145e-01 2.792674861848354340e-02 2.228947132825851440e-01 1.900489032268524170e-01 7.486730068922042847e-02 6.712870299816131592e-02 8.975966274738311768e-02 -1.158460304141044617e-01 -6.486487388610839844e-02 8.052399754524230957e-02 9.036812931299209595e-02 -1.173908710479736328e-01 2.361027300357818604e-01 7.880462333559989929e-03
6.693097949028015137e-02 1.587097495794296265e-01 1.748038232326507568e-01 -1.494129449129104614e-01 1.598909944295883179e-01 1.374115496873855591e-01 1.566394865512847900e-01 -9.854675270617008209e-03 -3.785889148712158203e-01 -1.929416507482528687e-01 2.486667037010192871e-01 1.431023329496383667e-02 -2.919508516788482666e-01 -1.784031838178634644e-01 -9.683344513177871704e-02 2.472727186977863312e-02 -2.434888631105422974e-01 -2.920348048210144043e-01 1.803151369094848633e-01 1.603761315345764160e-01 5.718496069312095642e-02 1.368736624717712402e-01 2.098493427038192749e-01 -5.635159090161323547e-02 -1.165140122175216675e-01 -3.407547473907470703e-01 1.394237764179706573e-02 5.530979484319686890e-02 -1.429607868194580078e-01 -4.069109633564949036e-02 5.033813416957855225e-02 -2.216563373804092407e-01
-1.379785966128110886e-02 2.014860212802886963e-01 5.025319010019302368e-02 -1.284833848476409912e-01 2.699778974056243896e-01 -7.261820603162050247e-03 -2.378312051296234131e-01 5.346477776765823364e-02 -1.503611952066421509e-01 -4.367607086896896362e-02 3.031132519245147705e-01 1.103289350867271423e-01 1.706239879131317139e-01 -1.017519086599349976e-01 -5.331237116479314864e-05 -2.771092951297760010e-02 -2.200760543346405029e-01 -2.738820016384124756e-01 3.307185173034667969e-01 -1.638837456703186035e-01 5.383297801017761230e-02 3.177536129951477051e-01 4.601421654224395752e-01 -4.408863931894302368e-02 -9.523212164640426636e-02 -1.791554689407348633e-01 -3.559488058090209961e-02 -2.074627578258514404e-02 -2.056882344186306000e-02 -1.116716414690017700e-01 -6.068614125251770020e-02 4.857565462589263916e-02
8.967947959899902344e-02 9.223594516515731812e-02 3.685533627867698669e-02 5.270316451787948608e-02 7.323084026575088501e-02 1.163206398487091064e-01 -2.958935797214508057e-01 7.750740647315979004e-02 -3.522207587957382202e-02 2.708999253809452057e-02 8.007124066352844238e-02 2.559994459152221680e-01 3.703910112380981445e-01 -4.038259759545326233e-02 9.173810482025146484e-02 2.508313059806823730e-01 -3.526749014854431152e-01 -1.009211838245391846e-01 2.168144881725311279e-01 2.101481804857030511e-04 7.934857159852981567e-02 8.985360711812973022e-02 4.374638572335243225e-02 -2.513698041439056396e-01 -2.421946227550506592e-01 -1.058940514922142029e-01 -1.013329252600669861e-01 -1.730431020259857178e-01 2.733679115772247314e-02 -3.215641677379608154e-01 -9.055546484887599945e-03 -3.277590572834014893e-01
3.293909877538681030e-02 4.719986766576766968e-02 -1.573745012283325195e-01 -1.704757809638977051e-01 1.660706251859664917e-01 -4.277678206562995911e-02 -5.299150347709655762e-01 -9.323100745677947998e-02 -5.872804298996925354e-02 -2.865230105817317963e-02 -6.779909133911132812e-02 1.767533272504806519e-01 -1.964692920446395874e-01 -2.399782836437225342e-01 1.603749692440032959e-01 -3.669699653983116150e-02 -1.105401366949081421e-01 -9.961812756955623627e-03 2.076415270566940308e-01 3.030006587505340576e-01 1.317670941352844238e-01 -1.193274483084678650e-01 1.714887320995330811e-01 1.934300065040588379e-01 -1.274599432945251465e-01 -1.742748320102691650e-01 2.986007556319236755e-02 3.172332942485809326e-01 1.261558234691619873e-01 -1.741271615028381348e-01 1.153677031397819519e-01 8.498689532279968262e-02
-3.072283603250980377e-02 3.707379102706909180e-01 2.007672488689422607e-01 1.236798018217086792e-01 4.418141841888427734e-01 8.095417916774749756e-02 -1.593551933765411377e-01 -1.265943795442581177e-02 -9.874483570456504822e-03 1.509496867656707764e-01 6.177304312586784363e-02 6.972496211528778076e-02 1.155119612812995911e-01 7.325721532106399536e-02 -2.301298826932907104e-01 -3.781347721815109253e-02 -1.478588134050369263e-01 2.181484699249267578e-01 1.058143749833106995e-02 2.711437642574310303e-02 3.039383143186569214e-02 1.679155528545379639e-01 1.190073788166046143e-01 -1.432361304759979248e-01 -7.019051164388656616e-02 -2.279925197362899780e-01 -1.476197969168424606e-02 1.021551489830017090e-01 -2.620665431022644043e-01 -2.151605933904647827e-01 -1.133110448718070984e-01 -3.802200853824615479e-01
5.958765000104904175e-02 -2.049118876457214355e-01 1.073866188526153564e-01 6.605934351682662964e-02 1.992980241775512695e-01 2.763257324695587158e-01 -3.592757880687713623e-01 2.539539039134979248e-01 -2.570825815200805664e-01 8.180866017937660217e-03 -1.468787640333175659e-01 3.111124038696289062e-01 -1.307079102843999863e-02 -1.725503653287887573e-01 9.792964905500411987e-03 2.521316520869731903e-02 -1.331333667039871216e-01 1.044339835643768311e-01 1.680550277233123779e-01 -1.425128281116485596e-01 -7.488473504781723022e-02 1.170477643609046936e-01 2.322251945734024048e-01 4.872217308729887009e-03 2.174889892339706421e-01 5.107019096612930298e-02 -1.108594983816146851e-01 9.219589829444885254e-02 1.282403916120529175e-01 -1.302536875009536743e-01 -2.409357577562332153e-01 -3.179844915866851807e-01
-5.067614465951919556e-02 -1.383086144924163818e-01 1.897271489724516869e-03 -9.441982954740524292e-02 2.269669175148010254e-01 -1.732573956251144409e-01 -2.971482872962951660e-01 -1.182323843240737915e-01 -2.018244266510009766e-01 6.722296029329299927e-02 2.778062596917152405e-02 2.648182511329650879e-01 1.806987673044204712e-01 -9.167804569005966187e-02 -7.551056891679763794e-02 6.376805901527404785e-02 -2.880064249038696289e-01 2.251382023096084595e-01 1.091568917036056519e-01 -1.824393570423126221e-01 -4.644768312573432922e-02 -2.969112098217010498e-01 3.465567231178283691e-01 -2.619170844554901123e-01 -4.806972667574882507e-02 -2.526339888572692871e-01 1.468130499124526978e-01 1.016186252236366272e-01 -1.672096550464630127e-01 -4.168892279267311096e-02 2.374877594411373138e-02 1.801998615264892578e-01
2.259939350187778473e-02 -1.311646122485399246e-02 -2.687783837318420410e-01 -3.413343429565429688e-02 2.123308926820755005e-01 -1.107820570468902588e-01 -2.563505470752716064e-01 -1.529753953218460083e-01 -2.576569616794586182e-01 -1.811143942177295685e-02 -1.151982694864273071e-02 -4.076674208045005798e-02 1.456610858440399170e-01 -1.026287004351615906e-01 5.484689772129058838e-02 -5.461889132857322693e-02 -3.638624399900436401e-02 -1.061498969793319702e-01 1.456909179687500000e-01 3.446623384952545166e-01 1.938807219266891479e-01 -1.984665542840957642e-01 2.364001870155334473e-01 1.252864003181457520e-01 -5.428274720907211304e-02 -3.199694156646728516e-01 -9.070237725973129272e-02 1.423996835947036743e-01 2.300626970827579498e-02 -4.790786802768707275e-01 -5.100748687982559204e-02 -7.440371811389923096e-02
-2.044121772050857544e-01 -1.254686806350946426e-02 1.564036905765533447e-01 -7.236059755086898804e-02 1.774430572986602783e-01 -3.402819274924695492e-04 -3.451242446899414062e-01 2.126481384038925171e-01 -2.005948573350906372e-01 5.821835994720458984e-02 5.290817841887474060e-02 3.393375575542449951e-01 -1.956959068775177002e-01 1.993053555488586426e-01 1.800023317337036133e-01 5.453610420227050781e-02 -2.039056271314620972e-01 -3.019336760044097900e-01 2.877306044101715088e-01 1.180006563663482666e-01 8.937126956880092621e-03 3.117622248828411102e-02 3.100504539906978607e-02 9.772856533527374268e-02 1.412527859210968018e-01 -4.530860856175422668e-02 -2.768290042877197266e-01 2.028216235339641571e-02 1.723225414752960205e-01 1.641200855374336243e-03 1.748199164867401123e-01 -2.392557114362716675e-01
9.308165311813354492e-02 -2.433661818504333496e-01 -3.279196098446846008e-02 7.956408709287643433e-02 1.918084919452667236e-01 1.909031420946121216e-01 -4.465816020965576172e-01 2.796065211296081543e-01 -1.888283044099807739e-01 2.670604921877384186e-02 -4.208219796419143677e-02 5.001768097281455994e-02 1.507795602083206177e-02 -7.230853289365768433e-02 7.719645649194717407e-02 -5.758088454604148865e-02 -1.254158616065979004e-01 1.542943418025970459e-01 2.307080030441284180e-01 -2.299120426177978516e-01 -1.304659843444824219e-01 1.735312938690185547e-01 2.967430353164672852e-01 -3.239898011088371277e-02 1.399659067392349243e-01 3.652047365903854370e-03 -3.240496665239334106e-02 2.347273938357830048e-02 -9.642990678548812866e-02 -2.192147076129913330e-01 -2.509079575538635254e-01 -3.083911538124084473e-01
-5.926392972469329834e-02 -1.503326557576656342e-02 -5.903029441833496094e-02 1.185793504118919373e-01 4.278693497180938721e-01 -3.763810545206069946e-02 -2.831251919269561768e-01 -1.112745776772499084e-01 -1.380449533462524414e-01 -3.110122382640838623e-01 -4.760151356458663940e-02 1.115892753005027771e-01 2.199367731809616089e-01 -1.600453257560729980e-02 2.476440817117691040e-01 3.551130890846252441e-01 -2.971217036247253418e-01 1.049068868160247803e-01 3.154813647270202637e-01 -5.248028039932250977e-02 -7.821576297283172607e-02 -1.842449605464935303e-01 1.069738566875457764e-01 -2.124576084315776825e-02 4.332764446735382080e-02 -1.943124644458293915e-02 -1.554095186293125153e-02 1.022469177842140198e-01 9.472119063138961792e-02 -5.349575728178024292e-02 1.683200448751449585e-01 -1.687503010034561157e-01
-4.922536388039588928e-02 3.686105366796255112e-03 -2.078385055065155029e-01 9.432309865951538086e-02 7.541569322347640991e-02 2.298559099435806274e-01 -3.660368323326110840e-01 1.294619590044021606e-01 -3.209873735904693604e-01 -2.919166684150695801e-01 -2.633700370788574219e-01 7.870147377252578735e-02 1.269594281911849976e-01 -9.745415300130844116e-03 9.580976329743862152e-03 1.882678568363189697e-01 -1.473074853420257568e-01 1.570154875516891479e-01 4.287647306919097900e-01 9.178430587053298950e-02 -1.046217605471611023e-01 6.324074417352676392e-02 -9.007186442613601685e-02 5.563925579190254211e-02 -1.155192106962203979e-01 -2.284420281648635864e-01 1.935474276542663574e-01 1.442201435565948486e-01 7.318741828203201294e-02 3.774353861808776855e-02 1.590801477432250977e-01 1.877113390946760774e-05
1.024251654744148254e-01 1.971695423126220703e-01 -1.646708846092224121e-01 -1.309290975332260132e-01 2.615824043750762939e-01 -7.494708150625228882e-02 -1.947798132896423340e-01 -5.728387460112571716e-02 -1.162900030612945557e-01 -3.984205797314643860e-02 -2.319590449333190918e-01 4.879256337881088257e-02 -8.518906682729721069e-02 -8.839786797761917114e-02 1.703121513128280640e-01 3.738493844866752625e-02 -3.498766124248504639e-01 -2.319293320178985596e-01 1.162920445203781128e-01 3.220051229000091553e-01 3.812500461935997009e-02 -2.017028629779815674e-01 1.658526062965393066e-01 2.326776683330535889e-01 -1.480549275875091553e-01 -2.551679313182830811e-01 -8.762181550264358521e-02 1.961154043674468994e-01 1.703131794929504395e-01 -2.748492658138275146e-01 -8.290328830480575562e-02 -1.120207309722900391e-01
-2.274317741394042969e-01 1.448919475078582764e-01 -1.204512119293212891e-01 1.081851869821548462e-01 1.820591539144515991e-01 3.653404489159584045e-02 -4.407074451446533203e-01 -1.681530848145484924e-03 -1.275934875011444092e-01 1.398951709270477295e-01 9.981046617031097412e-02 1.625122427940368652e-01 2.356278002262115479e-01 2.945373207330703735e-02 4.904177412390708923e-02 -2.566446661949157715e-01 -1.258728355169296265e-01 1.579564213752746582e-01 2.359201610088348389e-01 3.239863514900207520e-01 1.245387196540832520e-01 -3.508473336696624756e-01 2.312516123056411743e-01 4.113457165658473969e-03 2.407194301486015320e-02 2.963211014866828918e-02 -4.145076870918273926e-02 -3.519552573561668396e-02 2.399267395958304405e-03 -2.251645922660827637e-01 5.682899430394172668e-02 -1.536664515733718872e-01
9.174329042434692383e-02 -2.524592876434326172e-01 -5.544704850763082504e-03 1.146287247538566589e-01 3.070637583732604980e-01 3.090730905532836914e-01 -1.750943213701248169e-01 1.079461649060249329e-01 -1.882734149694442749e-01 -2.742421925067901611e-01 -2.596230618655681610e-02 2.501188814640045166e-01 -1.985183507204055786e-01 -1.620506942272186279e-01 2.473845183849334717e-01 -9.488277137279510498e-02 -2.458882331848144531e-01 6.962709873914718628e-02 6.522010266780853271e-02 -3.557632118463516235e-02 -9.405317902565002441e-02 6.173368543386459351e-02 1.015284657478332520e-01 1.680445224046707153e-01 5.365849658846855164e-02 -1.189755722880363464e-01 -1.334412842988967896e-01 5.441590026021003723e-02 -1.346733570098876953e-01 -2.334749549627304077e-01 3.943474497646093369e-03 -3.745581507682800293e-01
-3.276679217815399170e-01 -1.734537333250045776e-01 3.860878050327301025e-01 -6.904401630163192749e-02 2.701954543590545654e-01 -6.363025307655334473e-02 -2.242479473352432251e-01 -3.638794645667076111e-02 8.919730782508850098e-02 -3.535901606082916260e-01 -7.737059891223907471e-02 -6.739448010921478271e-02 -1.251308619976043701e-01 -1.759426295757293701e-02 -1.363577544689178467e-01 -3.147453069686889648e-02 -2.737128734588623047e-01 1.543654967099428177e-02 9.649430215358734131e-02 -5.193157866597175598e-02 1.357139348983764648e-01 -8.293482474982738495e-03 3.039002120494842529e-01 9.229540824890136719e-02 9.726328402757644653e-02 -1.373782604932785034e-01 1.386214643716812134e-01 3.989812731742858887e-02 1.840519160032272339e-01 -2.981080710887908936e-01 2.153095090761780739e-03 -1.502480208873748779e-01
2.939085364341735840e-01 1.345573216676712036e-01 1.588663458824157715e-01 -2.012772262096405029e-01 1.246191263198852539e-01 4.964400827884674072e-02 -4.153170585632324219e-01 -5.217132717370986938e-02 -7.428367435932159424e-02 4.067304730415344238e-02 -1.276954710483551025e-01 1.985748261213302612e-01 1.228889524936676025e-01 -2.393889427185058594e-01 1.439388692378997803e-01 6.143485754728317261e-02 -1.894540786743164062e-01 -1.887224614620208740e-01 2.471559643745422363e-01 2.492553740739822388e-01 4.509812965989112854e-02 -2.233264744281768799e-01 2.701225280761718750e-01 2.553523182868957520e-01 -3.588382899761199951e-02 -1.038599163293838501e-01 -8.383560925722122192e-02 1.652607023715972900e-01 1.496475189924240112e-01 -4.576489329338073730e-02 1.127853766083717346e-01 9.120507538318634033e-02
-7.768816780298948288e-03 -1.145387068390846252e-01 2.285154312849044800e-01 1.257666349411010742e-01 -5.017051845788955688e-02 2.209399491548538208e-01 -5.169907212257385254e-02 -8.718413114547729492e-02 -1.052922606468200684e-01 -2.620867192745208740e-01 3.280318081378936768e-01 3.182266950607299805e-01 -5.610697343945503235e-02 4.317517578601837158e-02 -2.405133657157421112e-02 -3.111811168491840363e-02 -1.817655712366104126e-01 -1.123162545263767242e-02 3.541275560855865479e-01 1.893525593914091587e-03 -6.490444391965866089e-02 -2.836585044860839844e-01 3.638539016246795654e-01 -6.680569052696228027e-02 -5.205032974481582642e-02 -1.224822774529457092e-01 -9.305915981531143188e-02 1.407304406166076660e-01 1.232730373740196228e-01 -1.562753506004810333e-02 -5.600472912192344666e-02 -3.422208726406097412e-01
-2.508937716484069824e-01 8.750097453594207764e-02 -1.325485557317733765e-01 1.989754587411880493e-01 2.080466896295547485e-01 6.259217113256454468e-02 -4.148130416870117188e-01 1.000265702605247498e-01 -2.208075225353240967e-01 2.002754360437393188e-01 5.860767513513565063e-02 3.940404206514358521e-02 8.795867115259170532e-02 1.654681563377380371e-01 4.738527163863182068e-02 -2.109672427177429199e-01 2.676590718328952789e-02 2.059150487184524536e-01 1.962661147117614746e-01 1.496552079916000366e-01 1.921911239624023438e-01 -1.985770910978317261e-01 2.915505468845367432e-01 -1.908063739538192749e-01 1.216106042265892029e-01 4.227672144770622253e-02 -1.458179950714111328e-01 -4.938530921936035156e-02 6.890761852264404297e-02 -2.185378968715667725e-01 -1.389646530151367188e-02 -2.691551148891448975e-01
-8.210759609937667847e-03 -1.159688606858253479e-01 1.811398714780807495e-01 3.368791341781616211e-01 -7.989136874675750732e-02 1.134953275322914124e-01 -2.377948760986328125e-01 1.737240999937057495e-01 -2.773672044277191162e-01 7.506856322288513184e-02 2.563317865133285522e-02 1.624777317047119141e-01 2.021934688091278076e-01 -7.084096316248178482e-03 1.905683986842632294e-02 1.523943096399307251e-01 -3.998000919818878174e-01 -2.882921993732452393e-01 2.450800389051437378e-01 -3.252445906400680542e-02 -4.810726270079612732e-02 1.163971424102783203e-01 1.043045595288276672e-01 1.119381468743085861e-02 -4.640123620629310608e-02 3.765236586332321167e-02 -1.229954659938812256e-01 -3.588984906673431396e-02 8.098498731851577759e-02 -3.362179994583129883e-01 9.151724725961685181e-02 -2.848607599735260010e-01
5.126094073057174683e-02 -9.002233855426311493e-03 2.074763178825378418e-01 -1.991763710975646973e-01 2.012443989515304565e-01 -3.844227269291877747e-02 -4.361973702907562256e-01 3.596225753426551819e-02 -1.641263067722320557e-01 6.091591715812683105e-02 7.106751948595046997e-02 -1.822884231805801392e-01 -4.221003875136375427e-02 3.115587532520294189e-01 -1.096959114074707031e-01 1.691546477377414703e-02 -2.505255639553070068e-01 -4.301633685827255249e-02 1.399556100368499756e-01 9.397678822278976440e-02 1.378911584615707397e-01 -4.208313301205635071e-02 2.015645205974578857e-01 -6.020506843924522400e-03 -7.355239242315292358e-02 2.367403507232666016e-01 2.821892499923706055e-01 2.272619754076004028e-01 -2.875375151634216309e-01 -1.649019867181777954e-01 -1.368135064840316772e-01 -1.585311740636825562e-01
8.104478567838668823e-02 1.120365876704454422e-02 2.704671323299407959e-01 -1.098206862807273865e-01 6.002967804670333862e-02 1.871146410703659058e-01 -3.688803017139434814e-01 6.445381790399551392e-02 -1.747269183397293091e-01 -1.131005212664604187e-01 3.769955784082412720e-02 7.842110842466354370e-02 1.588810086250305176e-01 -2.360381931066513062e-01 -2.790551185607910156e-01 1.064502820372581482e-01 -1.394578367471694946e-01 -2.192335575819015503e-01 2.477697581052780151e-01 1.360254269093275070e-02 3.718071803450584412e-02 -1.045404933393001556e-02 2.650140523910522461e-01 1.366014033555984497e-01 -2.606766521930694580e-01 -9.264432638883590698e-02 -4.364732280373573303e-02 2.100032866001129150e-01 1.909802109003067017e-01 -1.899346709251403809e-01 2.593392133712768555e-01 1.624185293912887573e-01
-6.367456167936325073e-02 -1.523937880992889404e-01 9.322115033864974976e-02 -4.717737436294555664e-02 7.818063348531723022e-02 2.255298495292663574e-01 -3.353295326232910156e-01 -1.900311857461929321e-01 -2.941740751266479492e-01 -1.018050126731395721e-02 8.022585511207580566e-02 -2.204390428960323334e-02 -1.714741885662078857e-01 2.201516926288604736e-01 -1.546518951654434204e-01 -9.842615574598312378e-02 -3.426889777183532715e-01 -4.478074237704277039e-02 2.934782952070236206e-02 5.176986753940582275e-02 -1.974206417798995972e-01 -3.776832222938537598e-01 7.324200123548507690e-02 2.805943414568901062e-02 -1.410781890153884888e-01 1.583883464336395264e-01 1.387694031000137329e-01 2.956170737743377686e-01 1.889334619045257568e-02 -2.398157268762588501e-01 -1.227274015545845032e-01 -1.261442154645919800e-01
8.954583853483200073e-02 2.959875203669071198e-02 -2.398690134286880493e-01 -2.091739177703857422e-01 1.711472868919372559e-01 -1.014306023716926575e-01 -3.940157890319824219e-01 -8.911267668008804321e-02 -9.043756127357482910e-02 1.961019262671470642e-02 -2.055177241563796997e-01 1.096045672893524170e-01 -3.131328150629997253e-02 -2.372297942638397217e-01 4.091817140579223633e-02 1.418819744139909744e-02 -3.281706869602203369e-01 -1.672815084457397461e-01 5.637415125966072083e-02 3.252672255039215088e-01 1.438924223184585571e-01 -7.085507363080978394e-02 1.734957993030548096e-01 -1.051258519291877747e-01 -1.012323945760726929e-01 -1.911949515342712402e-01 -1.132857427000999451e-01 9.757530689239501953e-02 -9.189628064632415771e-02 -3.364933431148529053e-01 -2.192382514476776123e-01 -1.211090162396430969e-01
-8.090469241142272949e-02 -4.908607900142669678e-02 -2.258873777464032173e-03 2.018188238143920898e-01 -4.568820819258689880e-02 -1.659149490296840668e-02 -3.087283670902252197e-01 6.727521866559982300e-02 -2.498469315469264984e-02 1.688587814569473267e-01 2.571293711662292480e-01 1.455358266830444336e-01 1.618250608444213867e-01 -1.213944107294082642e-01 -1.322941780090332031e-01 5.609719827771186829e-02 -3.605802953243255615e-01 -2.600632905960083008e-01 2.401197850704193115e-01 -6.188528612256050110e-03 1.326466351747512817e-01 1.860220134258270264e-01 -2.475212514400482178e-02 -8.606386184692382812e-02 -2.633335590362548828e-01 -2.173266261816024780e-01 -8.059936761856079102e-02 9.105698019266128540e-02 1.683480478823184967e-02 -1.993292719125747681e-01 2.489742487668991089e-01 -3.480921685695648193e-01
-1.067403480410575867e-01 2.096114307641983032e-01 1.196110323071479797e-01 -8.910415321588516235e-02 1.476999968290328979e-01 1.054012775421142578e-01 -1.235562711954116821e-01 3.204345703125000000e-01 -4.119796156883239746e-01 -1.691171526908874512e-01 9.435564279556274414e-02 1.814403384923934937e-02 -1.055230498313903809e-01 -8.194344490766525269e-02 -1.865143179893493652e-01 -3.184660077095031738e-01 -1.925382316112518311e-01 5.094296112656593323e-02 3.239162564277648926e-01 7.452053576707839966e-02 -2.170985937118530273e-01 -1.813231855630874634e-01 -1.323205083608627319e-01 -1.461982280015945435e-01 -2.097160071134567261e-01 1.570089720189571381e-02 1.368180811405181885e-01 -1.214154958724975586e-01 -9.855920448899269104e-03 -6.770068407058715820e-02 1.263687610626220703e-01 -2.063115537166595459e-01
6.215165182948112488e-02 1.898390203714370728e-01 1.450234949588775635e-01 3.585170488804578781e-03 2.920654118061065674e-01 -1.577898561954498291e-01 -3.356606066226959229e-01 7.782749086618423462e-02 -3.642849624156951904e-02 -1.872441023588180542e-01 -1.864098161458969116e-01 -1.939874589443206787e-01 2.059755176305770874e-01 -5.948270205408334732e-03 -9.722711145877838135e-02 8.843576908111572266e-02 -2.905151247978210449e-01 -2.526324987411499023e-01 2.065079985186457634e-03 -7.171822339296340942e-02 8.402569591999053955e-02 2.066726796329021454e-02 2.567471563816070557e-01 -8.412786573171615601e-02 1.140704471617937088e-02 -4.117724001407623291e-01 -1.890396326780319214e-01 6.508176028728485107e-02 -4.983019828796386719e-02 1.131578609347343445e-01 1.876072883605957031e-01 -2.182425409555435181e-01
-1.622212529182434082e-01 -6.484027951955795288e-02 1.176009234040975571e-02 1.415007263422012329e-01 4.245889782905578613e-01 5.847992002964019775e-02 -1.802199482917785645e-01 5.728699266910552979e-02 -3.563309609889984131e-01 7.726088911294937134e-02 1.820598989725112915e-01 2.372010797262191772e-02 1.638790592551231384e-02 2.129578888416290283e-01 -1.495345961302518845e-02 1.582050472497940063e-01 -3.798513114452362061e-01 -1.936987787485122681e-02 2.394103705883026123e-01 6.824731081724166870e-02 -2.985713779926300049e-01 4.269006103277206421e-02 1.775252223014831543e-01 -2.906766831874847412e-01 1.984596103429794312e-01 1.533394213765859604e-02 5.040315166115760803e-02 1.424849685281515121e-02 2.231540158390998840e-02 -1.424030493944883347e-02 1.577221751213073730e-01 -1.038578227162361145e-01
-1.095253154635429382e-01 2.816259860992431641e-01 1.443647891283035278e-01 2.157254219055175781e-01 1.671101599931716919e-01 5.713247880339622498e-02 -4.327167272567749023e-01 -2.821390628814697266e-01 5.045546218752861023e-02 -9.067951142787933350e-02 3.074812591075897217e-01 1.560440063476562500e-01 -2.667569555342197418e-02 -4.714820161461830139e-02 -1.108435541391372681e-01 -4.647126421332359314e-02 -2.381222993135452271e-01 1.319941226392984390e-02 2.345620691776275635e-01 2.630892582237720490e-02 -2.367284893989562988e-02 -2.747960090637207031e-01 2.529361248016357422e-01 1.847756206989288330e-01 -9.926503896713256836e-02 7.554077357053756714e-02 8.564134687185287476e-02 -3.587047755718231201e-02 4.581547155976295471e-02 -9.493014961481094360e-02 -8.244956284761428833e-02 -2.595442831516265869e-01
-8.957481384277343750e-02 -7.903319597244262695e-02 -2.762348055839538574e-01 1.166551783680915833e-01 4.740422070026397705e-01 -5.246742814779281616e-02 -2.717536687850952148e-01 2.454894222319126129e-02 -1.545677334070205688e-01 -7.559248059988021851e-02 1.374967489391565323e-02 1.442429050803184509e-02 -7.496495544910430908e-02 3.540639206767082214e-02 7.764169946312904358e-03 7.153690606355667114e-02 -1.697672754526138306e-01 -2.885595262050628662e-01 1.437553018331527710e-01 1.709112972021102905e-01 -1.107321232557296753e-01 2.010590434074401855e-01 2.984493076801300049e-01 -1.074658706784248352e-01 -6.603739224374294281e-03 1.550271064043045044e-01 9.308572858572006226e-02 -8.761221915483474731e-02 2.401106804609298706e-01 -1.289079487323760986e-01 2.335751801729202271e-02 -3.483331501483917236e-01
-1.994326710700988770e-01 2.262323498725891113e-01 3.810839951038360596e-01 -3.539166226983070374e-02 4.056791663169860840e-01 8.563374727964401245e-02 -8.802954107522964478e-02 -1.476650591939687729e-02 -2.664630413055419922e-01 5.418840795755386353e-02 -1.613091379404067993e-01 2.219728529453277588e-01 4.972892254590988159e-02 1.913794279098510742e-01 -3.668147325515747070e-02 -3.176826238632202148e-02 -2.356903403997421265e-01 1.304262131452560425e-01 1.043821349740028381e-01 -6.206795200705528259e-02 3.009304963052272797e-02 -1.099525466561317444e-01 7.729367166757583618e-02 -5.331140011548995972e-02 -2.350733727216720581e-01 -3.145169317722320557e-01 5.362032353878021240e-02 4.263167455792427063e-02 1.321404874324798584e-01 -6.413528323173522949e-02 1.222580224275588989e-01 -2.957902252674102783e-01
9.104271233081817627e-02 1.006769761443138123e-01 1.938244700431823730e-01 -2.180249989032745361e-01 -1.914272271096706390e-02 -2.860859222710132599e-02 -1.592765301465988159e-01 2.847318910062313080e-02 -2.916490137577056885e-01 2.077683210372924805e-01 4.318212345242500305e-02 2.988351508975028992e-02 3.844316303730010986e-02 1.215643435716629028e-01 2.823059856891632080e-01 1.031526625156402588e-01 -4.133742749691009521e-01 2.778810635209083557e-02 1.922913789749145508e-01 9.892349690198898315e-02 1.967292279005050659e-02 -2.302836477756500244e-01 -3.839243948459625244e-02 5.112919583916664124e-02 -1.624122262001037598e-01 3.208301588892936707e-02 7.350291311740875244e-02 -9.620302915573120117e-02 3.315208852291107178e-01 -3.681564927101135254e-01 -1.136686503887176514e-01 -2.349082976579666138e-01
-1.434346586465835571e-01 2.887718975543975830e-01 3.158846795558929443e-01 1.054888218641281128e-01 2.622086107730865479e-01 1.345995962619781494e-01 -1.516458690166473389e-01 1.814692616462707520e-01 -2.101247161626815796e-01 -2.879589796066284180e-02 1.830147951841354370e-01 1.676287204027175903e-01 -1.337849199771881104e-01 -8.032230287790298462e-02 -2.321613132953643799e-01 -2.633712589740753174e-01 -8.007237338460981846e-04 -1.360753327608108521e-01 3.936357051134109497e-02 -1.926547475159168243e-02 1.646110564470291138e-01 -9.836651384830474854e-02 1.030043810606002808e-01 -1.659730076789855957e-02 1.498336791992187500e-01 -1.580417454242706299e-01 3.743923902511596680e-01 -1.881053894758224487e-01 3.977919742465019226e-02 -1.629219800233840942e-01 6.509502232074737549e-02 -2.543610930442810059e-01
5.855806916952133179e-02 4.090996086597442627e-02 2.068254798650741577e-01 2.924671471118927002e-01 3.013045489788055420e-01 -2.495672553777694702e-03 -1.867088228464126587e-01 1.204844638705253601e-01 -2.902635931968688965e-01 9.372650086879730225e-02 9.336458891630172729e-02 9.758383035659790039e-02 6.572638452053070068e-02 6.735448539257049561e-02 -6.548630073666572571e-03 1.451185345649719238e-01 -2.786508202552795410e-01 -2.188005596399307251e-01 2.241058498620986938e-01 1.663649678230285645e-01 1.694382727146148682e-01 3.719449937343597412e-01 2.441488951444625854e-01 -1.810763776302337646e-01 6.251512467861175537e-02 -2.764837741851806641e-01 4.747661948204040527e-02 -1.470958143472671509e-01 -5.721179023385047913e-02 -3.563724830746650696e-02 4.427898302674293518e-02 -1.075323522090911865e-01
9.748035669326782227e-02 7.784522324800491333e-02 1.603120118379592896e-01 -1.313489163294434547e-03 3.879281282424926758e-01 -3.571395948529243469e-02 -2.733061611652374268e-01 1.908290237188339233e-01 -1.061402782797813416e-01 -1.106138825416564941e-01 1.393504142761230469e-01 -1.193457096815109253e-01 1.157744228839874268e-01 -7.069651782512664795e-02 -1.263999044895172119e-01 1.143572852015495300e-01 -4.267328083515167236e-01 -1.275087743997573853e-01 3.140861913561820984e-02 2.593188919126987457e-02 2.337723970413208008e-02 3.640676140785217285e-01 3.447753190994262695e-01 1.559539288282394409e-01 2.449262887239456177e-03 -1.991549879312515259e-01 1.154640763998031616e-01 -1.169003248214721680e-01 4.770234972238540649e-02 -4.300560057163238525e-02 1.337849944829940796e-01 -1.620171219110488892e-01
-3.593454957008361816e-01 2.874000743031501770e-02 -1.288051307201385498e-01 3.054467439651489258e-01 4.633417427539825439e-01 1.608047038316726685e-01 -1.039643883705139160e-01 -6.955038011074066162e-02 3.003023192286491394e-02 -5.149146914482116699e-02 4.090392217040061951e-02 -9.639202803373336792e-02 -2.803679741919040680e-02 -1.349135041236877441e-01 -1.511416882276535034e-01 -1.345131248235702515e-01 -2.507990002632141113e-01 -4.310836642980575562e-02 -2.387811616063117981e-02 -2.724323421716690063e-02 2.878972887992858887e-02 -5.564695969223976135e-02 3.916010260581970215e-01 -1.115146428346633911e-01 4.374104086309671402e-03 -2.613911926746368408e-01 5.874991044402122498e-02 2.129220217466354370e-01 1.098183691501617432e-01 -3.156616166234016418e-02 1.581004261970520020e-01 -1.963585019111633301e-01
-2.715558111667633057e-01 1.860343515872955322e-01 9.625945240259170532e-02 -1.403974443674087524e-01 8.204180002212524414e-02 4.967437684535980225e-02 -4.064131677150726318e-01 -9.693507105112075806e-02 -1.864939481019973755e-01 6.564788054674863815e-03 5.149505287408828735e-02 -4.937111586332321167e-02 -4.516410455107688904e-02 7.943989336490631104e-02 -3.000798821449279785e-02 -1.370465457439422607e-01 -9.764603525400161743e-02 1.200686693191528320e-01 1.141440719366073608e-01 8.071738481521606445e-02 -9.336168318986892700e-02 -3.659427762031555176e-01 1.129836961627006531e-01 1.008251532912254333e-01 -8.034667372703552246e-02 2.634515464305877686e-01 2.486714869737625122e-01 9.597422927618026733e-02 9.773240983486175537e-02 -2.380556166172027588e-01 6.034968793392181396e-02 -4.302649199962615967e-01
1.091224178671836853e-01 2.650212869048118591e-02 -8.932354301214218140e-02 -1.988315880298614502e-01 2.948499619960784912e-01 -4.825437813997268677e-02 -1.856297403573989868e-01 4.205274581909179688e-02 -3.045522607862949371e-02 -3.748190123587846756e-03 -1.644896715879440308e-02 1.324938386678695679e-01 -6.040102336555719376e-03 7.292607426643371582e-02 6.969694048166275024e-02 -1.189784482121467590e-01 -5.839126110076904297e-01 1.988078933209180832e-03 -1.751560531556606293e-02 3.610025346279144287e-01 1.545364558696746826e-01 -2.635705471038818359e-01 2.163521498441696167e-01 1.210445314645767212e-01 -3.195801004767417908e-02 -2.222868353128433228e-01 -2.198045998811721802e-01 4.156324639916419983e-02 -1.749598979949951172e-01 -9.445396810770034790e-02 7.254709955304861069e-03 6.922741979360580444e-02
8.241608738899230957e-02 4.516761004924774170e-02 4.384919255971908569e-02 2.136061191558837891e-01 1.026063114404678345e-01 -1.017248444259166718e-02 -2.710139155387878418e-01 -4.298833757638931274e-02 -3.393478095531463623e-01 -2.617853879928588867e-01 -2.481900341808795929e-02 1.024673283100128174e-01 -1.694060266017913818e-01 -3.605707585811614990e-01 1.511885374784469604e-01 1.198848038911819458e-01 -3.449253439903259277e-01 -1.464530676603317261e-01 -1.990947723388671875e-01 2.648139838129281998e-03 -5.275836214423179626e-02 -2.214561849832534790e-01 2.818117476999759674e-02 -4.946920275688171387e-02 -4.095456749200820923e-02 -3.100449144840240479e-01 2.761178016662597656e-01 -3.109562024474143982e-02 3.259849734604358673e-03 -2.179246842861175537e-01 -6.742238253355026245e-02 -6.891182810068130493e-02
-1.112035363912582397e-01 2.853284478187561035e-01 2.038805782794952393e-01 1.735487729310989380e-01 -7.291847467422485352e-02 -3.161663934588432312e-02 -5.534603595733642578e-01 -2.953500486910343170e-02 2.036976367235183716e-01 2.395479381084442139e-02 8.693643659353256226e-02 2.046268880367279053e-01 -1.109341606497764587e-01 -6.650643050670623779e-02 2.941888570785522461e-02 2.277639657258987427e-01 -2.394272089004516602e-01 -1.736048609018325806e-02 1.774726212024688721e-01 -2.170897573232650757e-01 -7.234758883714675903e-02 -6.236963719129562378e-02 1.436535716056823730e-01 3.396749123930931091e-02 -4.758077114820480347e-02 -3.599919080734252930e-01 -1.047289073467254639e-01 2.214384078979492188e-02 -6.486897170543670654e-02 -1.838234066963195801e-01 1.859487406909465790e-02 -1.059842258691787720e-01
1.296795066446065903e-02 1.667857617139816284e-01 -2.834302484989166260e-01 -3.292822092771530151e-02 7.928085327148437500e-02 -1.299553513526916504e-01 -3.764433562755584717e-01 8.050267398357391357e-02 -8.532435446977615356e-02 1.056442558765411377e-01 -1.612110286951065063e-01 -9.446104615926742554e-02 -8.206685073673725128e-03 -9.899166226387023926e-02 -1.386500149965286255e-01 -1.424565017223358154e-01 -3.836328685283660889e-01 1.060032173991203308e-01 3.692630231380462646e-01 1.760812997817993164e-01 2.097442299127578735e-01 -1.338328421115875244e-01 5.155818536877632141e-02 -1.559059321880340576e-01 2.381656169891357422e-01 -5.960226804018020630e-02 -1.734235286712646484e-01 -4.676332324743270874e-02 1.769134849309921265e-01 -2.545541822910308838e-01 -1.131832450628280640e-01 -2.030043303966522217e-02
5.967002362012863159e-02 5.676889419555664062e-02 1.948481309227645397e-03 -2.013872563838958740e-01 1.254105418920516968e-01 -6.495004892349243164e-02 -4.764202535152435303e-01 -9.728951007127761841e-02 -1.394123584032058716e-01 9.637400507926940918e-02 -2.468191459774971008e-02 -1.386428601108491421e-03 -2.376168407499790192e-02 -5.279450863599777222e-02 8.551328629255294800e-02 1.235985755920410156e-02 5.186843220144510269e-03 -2.673720717430114746e-01 2.316069602966308594e-01 4.680711328983306885e-01 1.055712327361106873e-01 -1.513155400753021240e-01 3.232870995998382568e-01 1.044882163405418396e-01 1.439746916294097900e-01 -1.947337687015533447e-01 -1.131253549829125404e-03 9.113900363445281982e-02 1.708696931600570679e-01 -2.411740273237228394e-01 8.952087163925170898e-02 -7.881201803684234619e-03
1.317938882857561111e-02 5.543661862611770630e-02 1.618057191371917725e-01 2.462584674358367920e-01 -1.342650800943374634e-01 1.380139142274856567e-01 -2.932231426239013672e-01 -1.607012748718261719e-02 -9.737148135900497437e-02 4.464732948690652847e-03 2.533321082592010498e-01 3.086504340171813965e-01 1.159713938832283020e-01 5.046937987208366394e-02 4.408194497227668762e-02 1.787330359220504761e-01 -4.095164239406585693e-01 1.387978792190551758e-01 3.890517652034759521e-01 7.334787398576736450e-02 -3.604073449969291687e-02 -2.110004983842372894e-02 -2.676893025636672974e-02 -1.009675636887550354e-01 -1.636962443590164185e-01 2.015216276049613953e-02 1.034304499626159668e-01 -1.419649422168731689e-01 2.661479413509368896e-01 -2.278733402490615845e-01 5.213736370205879211e-02 -1.669981628656387329e-01
-1.868976801633834839e-01 7.688057422637939453e-02 -1.321128904819488525e-01 1.218585446476936340e-01 5.552534461021423340e-01 -5.690721049904823303e-02 -2.630689740180969238e-01 1.943940669298171997e-01 3.178525716066360474e-02 -1.213417295366525650e-02 7.622549682855606079e-02 1.288393437862396240e-01 1.501925885677337646e-01 -1.090376731008291245e-02 2.110153250396251678e-02 1.022839769721031189e-01 -2.239031791687011719e-01 -2.179772257804870605e-01 1.119876503944396973e-01 -6.647773552685976028e-03 1.803974062204360962e-02 1.044429913163185120e-01 2.341046035289764404e-01 -2.083866596221923828e-01 1.018514335155487061e-01 8.408073335886001587e-02 4.791632667183876038e-02 1.348834782838821411e-01 1.083037331700325012e-01 -3.653817176818847656e-01 1.934501975774765015e-01 -1.043055951595306396e-01
-1.356659531593322754e-01 -1.889846473932266235e-01 -2.392975054681301117e-02 -1.215093731880187988e-01 1.299912929534912109e-01 1.689884662628173828e-01 -5.058366060256958008e-01 -1.980407908558845520e-02 -1.520993262529373169e-01 -1.175942569971084595e-01 -7.327362895011901855e-02 1.190537437796592712e-01 -4.107960686087608337e-02 3.176053166389465332e-01 -1.799707412719726562e-01 8.027634024620056152e-02 -1.983388215303421021e-01 2.664297819137573242e-01 3.332292139530181885e-01 9.711003303527832031e-02 -1.454530209302902222e-01 2.948489785194396973e-01 7.626018673181533813e-02 7.721442729234695435e-02 -2.091046189889311790e-03 -6.913578510284423828e-02 5.585442110896110535e-02 -7.769136130809783936e-02 -2.912298031151294708e-02 -6.017945706844329834e-02 -2.176283001899719238e-01 -1.203661337494850159e-01
1.353534460067749023e-01 5.528144165873527527e-02 8.144271373748779297e-02 -6.960454583168029785e-02 1.360316872596740723e-01 -2.226995304226875305e-03 -4.213518202304840088e-01 -1.003722846508026123e-01 1.802680641412734985e-02 -9.822151064872741699e-02 5.161637067794799805e-02 7.782566547393798828e-02 9.681360796093940735e-03 -1.407509446144104004e-01 2.747941315174102783e-01 9.445748478174209595e-02 -2.313965857028961182e-01 8.349090069532394409e-02 1.303906738758087158e-01 1.035988107323646545e-01 9.029299765825271606e-02 1.298049986362457275e-01 3.382482826709747314e-01 -2.795229852199554443e-01 -2.695984840393066406e-01 -1.326090544462203979e-01 -9.295947849750518799e-03 -4.560003988444805145e-03 2.483626082539558411e-02 8.296643942594528198e-02 2.347885519266128540e-01 -4.233130216598510742e-01
-8.513195067644119263e-02 -4.670786857604980469e-02 -1.511252373456954956e-01 -2.003875188529491425e-02 -2.303430251777172089e-02 2.205138206481933594e-01 -3.682662844657897949e-01 -8.920008316636085510e-03 -2.138939499855041504e-01 -1.758385598659515381e-01 -1.119622439146041870e-01 4.334963560104370117e-01 -3.765757381916046143e-02 9.370219707489013672e-02 2.012082040309906006e-01 2.648934423923492432e-01 -2.838956415653228760e-01 -8.656525611877441406e-02 -2.222576364874839783e-02 2.507786154747009277e-01 5.504794791340827942e-02 -1.393998563289642334e-01 1.609311997890472412e-02 -2.236312180757522583e-01 -7.007176429033279419e-02 -1.985827386379241943e-01 1.850876063108444214e-01 1.102131828665733337e-01 7.734416425228118896e-02 -3.094674088060855865e-03 1.156393066048622131e-01 -2.240036725997924805e-01
-6.425130367279052734e-02 -1.545073650777339935e-02 2.785120010375976562e-01 1.879890412092208862e-01 1.445221304893493652e-01 1.124539524316787720e-01 -2.655827701091766357e-01 -3.194422274827957153e-02 -3.714721798896789551e-01 2.075405269861221313e-01 1.871987432241439819e-01 4.910411313176155090e-02 -4.206743091344833374e-02 -1.256197243928909302e-01 -8.797628432512283325e-02 1.828575879335403442e-01 3.587974980473518372e-02 1.677269935607910156e-01 7.842367142438888550e-02 5.328692868351936340e-02 2.445919811725616455e-01 -2.963630557060241699e-01 4.469683766365051270e-02 -6.172736361622810364e-02 4.209743812680244446e-03 6.622491031885147095e-02 2.967838011682033539e-02 1.857373565435409546e-01 -2.935835346579551697e-02 -4.213222265243530273e-01 1.652786433696746826e-01 -2.510842978954315186e-01
1.949263513088226318e-01 1.247483342885971069e-01 -2.333026006817817688e-02 1.605082899332046509e-01 2.051718533039093018e-01 2.214272022247314453e-01 -1.989780515432357788e-01 1.650199443101882935e-01 -7.009206712245941162e-02 -2.033997625112533569e-01 9.741263836622238159e-02 -1.139051169157028198e-01 -1.071509122848510742e-01 -2.760228812694549561e-01 -1.844444274902343750e-01 1.370695382356643677e-01 -4.002082049846649170e-01 -1.161692850291728973e-02 -6.432856619358062744e-02 -1.043330207467079163e-01 1.029368042945861816e-01 -2.535068094730377197e-01 1.917253285646438599e-01 2.223335392773151398e-02 1.733390428125858307e-02 -2.486190199851989746e-01 2.224034816026687622e-01 -2.238480895757675171e-01 -4.625013470649719238e-02 -3.056562244892120361e-01 -7.548873778432607651e-03 -9.063496440649032593e-02
-3.368394672870635986e-01 1.595582067966461182e-01 2.892354875802993774e-02 -7.305732369422912598e-02 1.902607679367065430e-01 -2.151902019977569580e-02 -4.493336081504821777e-01 -1.066146697849035263e-02 -1.067669093608856201e-01 -1.048687547445297241e-01 3.504359424114227295e-01 1.072310060262680054e-01 2.442032247781753540e-01 -3.816467896103858948e-02 -2.442993223667144775e-01 1.290171146392822266e-01 -1.267008483409881592e-01 -2.346031181514263153e-02 1.208056695759296417e-02 1.439251750707626343e-01 1.649245768785476685e-01 -2.958402037620544434e-01 6.067930720746517181e-03 4.006775468587875366e-02 2.012216299772262573e-01 -4.424561560153961182e-02 7.242596894502639771e-02 1.346302032470703125e-01 8.085138350725173950e-02 -1.642003506422042847e-01 -3.024941496551036835e-02 -2.608638703823089600e-01
-8.464054763317108154e-02 -6.036264076828956604e-02 2.638207972049713135e-01 5.322746466845273972e-03 2.744488120079040527e-01 1.268030405044555664e-01 -2.221807539463043213e-01 9.872800856828689575e-02 -3.698878884315490723e-01 1.571178883314132690e-01 -3.811062127351760864e-02 3.722737729549407959e-01 3.065573517233133316e-03 7.644231617450714111e-02 1.300066113471984863e-01 4.164643585681915283e-02 -2.549276053905487061e-01 1.623046696186065674e-01 8.557154983282089233e-02 4.807983338832855225e-02 -2.739088237285614014e-01 -1.421086043119430542e-01 1.004363875836133957e-03 -2.423157244920730591e-01 -9.847654961049556732e-03 -5.793015658855438232e-02 3.458315506577491760e-02 1.868460476398468018e-01 4.567734152078628540e-02 1.167385652661323547e-01 7.235539704561233521e-02 -3.572170138359069824e-01
-2.364881932735443115e-01 -6.144651398062705994e-02 1.947474777698516846e-01 1.868367791175842285e-01 2.094833850860595703e-01 -1.960313618183135986e-01 -8.943935483694076538e-02 -1.291169524192810059e-01 -1.633896976709365845e-01 7.838837057352066040e-02 -9.729957580566406250e-02 5.778246745467185974e-02 1.367183476686477661e-01 -1.332460641860961914e-01 -1.308069974184036255e-01 5.978531204164028168e-03 -3.803037703037261963e-01 4.042668640613555908e-02 6.249273195862770081e-02 2.636143863201141357e-01 -3.835100308060646057e-02 -5.018096417188644409e-02 3.085168898105621338e-01 -1.660211533308029175e-01 -2.282939255237579346e-01 -1.841640174388885498e-01 -1.054534921422600746e-03 1.591845899820327759e-01 2.133957594633102417e-01 -3.375140205025672913e-02 1.225015297532081604e-01 -3.765429556369781494e-01
-1.079752668738365173e-01 -8.963617496192455292e-03 -1.285278797149658203e-01 -1.103731896728277206e-02 -8.847900480031967163e-02 1.092581450939178467e-01 -2.170295417308807373e-01 -1.489562168717384338e-02 -2.042715847492218018e-01 -1.984701864421367645e-02 -3.352281078696250916e-02 2.422441542148590088e-01 -2.321717441082000732e-01 7.560309767723083496e-02 1.634196937084197998e-01 2.745117992162704468e-02 -3.519106805324554443e-01 -1.652299612760543823e-01 4.262674599885940552e-02 1.925462484359741211e-01 1.531843394041061401e-01 1.553609222173690796e-01 1.268045157194137573e-01 -2.753152251243591309e-01 -2.108299881219863892e-01 -1.071406230330467224e-01 1.678120940923690796e-01 2.193804532289505005e-01 -6.219740025699138641e-03 -2.194804251194000244e-01 3.510513603687286377e-01 -2.869604229927062988e-01
-1.759314090013504028e-01 1.432626843452453613e-01 2.245210260152816772e-01 1.636919379234313965e-01 2.081353366374969482e-01 -9.222416207194328308e-03 -2.313283830881118774e-01 8.771774172782897949e-02 -1.079514324665069580e-01 -2.718652486801147461e-01 1.057065278291702271e-01 7.612501829862594604e-02 1.589049100875854492e-01 -4.515221342444419861e-02 3.021980077028274536e-02 -2.305188775062561035e-02 -1.084021627902984619e-01 -3.180320262908935547e-01 1.131485775113105774e-01 -1.040058434009552002e-01 2.053768932819366455e-01 1.549630165100097656e-01 5.184695590287446976e-03 1.740513294935226440e-01 -3.087041378021240234e-01 -1.081195026636123657e-01 1.395087223500013351e-02 8.067718148231506348e-02 3.597835823893547058e-02 -1.626638919115066528e-01 -3.614109382033348083e-02 -5.095669031143188477e-01
1.883506625890731812e-01 1.894709318876266479e-01 1.462797820568084717e-01 7.125268876552581787e-02 1.068554818630218506e-01 1.892973929643630981e-01 -1.921436935663223267e-01 3.349356949329376221e-01 -3.691770434379577637e-01 1.619907910935580730e-03 -2.871700562536716461e-02 2.456809394061565399e-02 9.764571487903594971e-02 1.009584590792655945e-01 3.630989491939544678e-01 1.896074116230010986e-01 -3.166645169258117676e-01 -1.868635863065719604e-01 6.822407245635986328e-02 1.837606132030487061e-01 1.174614429473876953e-01 -1.046418398618698120e-01 1.947488933801651001e-01 -6.063099578022956848e-02 -2.374824136495590210e-01 -7.426440715789794922e-02 1.186708211898803711e-01 4.137773439288139343e-02 -1.468548625707626343e-01 1.298785805702209473e-01 2.872172975912690163e-03 -1.563252657651901245e-01
1.713792234659194946e-02 1.552276909351348877e-01 -9.978649020195007324e-02 -1.047355011105537415e-01 1.998948305845260620e-01 -1.043550819158554077e-01 -2.900749146938323975e-01 -3.192707523703575134e-02 -1.036007851362228394e-01 8.500593155622482300e-02 -2.537345886230468750e-01 1.073961630463600159e-01 1.081956364214420319e-02 -1.227623745799064636e-01 1.449012458324432373e-01 1.720799878239631653e-02 -3.459205329418182373e-01 -2.020733803510665894e-01 3.327118465676903725e-03 3.322369158267974854e-01 2.533824741840362549e-01 -2.326255291700363159e-02 1.871104836463928223e-01 -1.189531981945037842e-01 -1.032256856560707092e-01 -1.698369383811950684e-01 -8.184804022312164307e-02 1.681046336889266968e-01 -7.852835208177566528e-02 -3.931843936443328857e-01 -2.336921542882919312e-01 -1.170316413044929504e-01
8.435284253209829330e-04 -1.787731498479843140e-01 4.437492787837982178e-02 -7.973213493824005127e-02 7.984400540590286255e-02 9.579942375421524048e-02 -2.767239212989807129e-01 2.479100078344345093e-01 -1.587650775909423828e-01 -1.018206998705863953e-01 8.104117959737777710e-02 1.563549190759658813e-01 -3.398853167891502380e-02 9.005295485258102417e-02 2.966987192630767822e-01 1.660042554140090942e-01 -4.277619123458862305e-01 -7.039161026477813721e-02 1.462894380092620850e-01 2.495468705892562866e-01 2.216858714818954468e-01 4.532942548394203186e-03 -1.524242162704467773e-01 1.031715050339698792e-01 2.056245319545269012e-02 -2.194758653640747070e-01 2.749272584915161133e-01 -5.588065087795257568e-02 -1.445359438657760620e-01 -6.763311475515365601e-02 3.105803430080413818e-01 -1.039567664265632629e-01
-4.121682606637477875e-03 2.259545261040329933e-03 1.566973477602005005e-01 -1.263122912496328354e-02 7.271741330623626709e-02 8.517156541347503662e-02 -4.845638200640678406e-02 -9.885273873805999756e-02 -2.776166796684265137e-01 -7.272645086050033569e-02 1.575866788625717163e-01 -1.258307974785566330e-02 -1.897596567869186401e-02 -3.485686182975769043e-01 -4.653986170887947083e-02 -1.492370516061782837e-01 -4.227744638919830322e-01 1.435436606407165527e-01 1.568808108568191528e-01 -1.563378125429153442e-01 -9.062213823199272156e-03 -1.273002922534942627e-01 1.261300742626190186e-01 6.467656046152114868e-02 -4.542903229594230652e-02 -2.069956660270690918e-01 2.548419833183288574e-01 -2.414163351058959961e-01 1.346823275089263916e-01 -4.461487829685211182e-01 4.109397530555725098e-03 1.638131737709045410e-01
1.302961558103561401e-01 2.231095358729362488e-02 -1.598422229290008545e-02 -1.240513920783996582e-01 2.344278991222381592e-02 -1.600250899791717529e-01 -4.368537366390228271e-01 -1.510756313800811768e-01 -3.574702143669128418e-02 2.403384298086166382e-01 -3.313177451491355896e-02 1.516164988279342651e-01 -6.161529570817947388e-02 -1.911562383174896240e-01 4.865642637014389038e-02 -6.231104582548141479e-02 -1.074056252837181091e-01 -1.726154685020446777e-01 2.338472455739974976e-01 2.530431747436523438e-01 7.456772029399871826e-02 -1.796200126409530640e-01 1.874900609254837036e-01 1.408122181892395020e-01 -9.700475633144378662e-02 -1.864097714424133301e-01 9.554202854633331299e-02 1.442591696977615356e-01 1.690208017826080322e-01 -3.806515634059906006e-01 3.034668564796447754e-01 -6.957207620143890381e-02
2.428977517411112785e-03 3.229512274265289307e-01 6.310062110424041748e-02 -1.138205453753471375e-01 4.404767155647277832e-01 7.522431015968322754e-02 -3.266504406929016113e-01 -1.824191063642501831e-01 -1.064927950501441956e-01 9.405612945556640625e-02 -8.714024722576141357e-02 1.968150585889816284e-01 -1.491936594247817993e-01 -3.451419621706008911e-02 -2.473739981651306152e-01 1.626414358615875244e-01 -1.752641648054122925e-01 1.347834914922714233e-01 -7.896750234067440033e-03 -1.373630464076995850e-01 -9.698933362960815430e-02 -2.178604006767272949e-01 3.331171870231628418e-01 -2.436537742614746094e-01 4.160868003964424133e-02 -7.859748601913452148e-02 -5.128282308578491211e-02 8.727231621742248535e-02 -9.334693104028701782e-02 -1.088456138968467712e-01 -1.459565609693527222e-01 8.032543212175369263e-02
1.342260539531707764e-01 -1.064780056476593018e-01 1.241681203246116638e-01 1.791474968194961548e-02 1.835831552743911743e-01 1.182068977504968643e-02 7.238010410219430923e-03 -1.078744530677795410e-01 -4.573645889759063721e-01 -3.555529192090034485e-02 9.465477615594863892e-02 3.160341978073120117e-01 3.911856189370155334e-02 2.513414919376373291e-01 -1.474068760871887207e-01 1.023771986365318298e-01 -3.174604177474975586e-01 1.990101486444473267e-01 1.370898038148880005e-01 1.492104083299636841e-01 1.958922445774078369e-01 -4.651489108800888062e-02 6.628323346376419067e-02 -1.887784600257873535e-01 1.949266903102397919e-02 -2.251222580671310425e-01 3.326802253723144531e-01 -1.183004304766654968e-01 5.911677703261375427e-02 -1.044880598783493042e-01 1.611816883087158203e-01 -1.226544529199600220e-01
-3.815207257866859436e-02 -8.592269569635391235e-02 -1.004074141383171082e-01 7.072350382804870605e-02 1.200988069176673889e-01 -5.122482031583786011e-02 -2.510546445846557617e-01 1.090529188513755798e-01 -3.628013730049133301e-01 -4.484181106090545654e-02 -2.037269622087478638e-02 -4.651365801692008972e-02 -1.052886899560689926e-02 1.159656643867492676e-01 -1.287368088960647583e-01 -1.222409307956695557e-01 -3.052939772605895996e-01 2.766938209533691406e-01 5.316206067800521851e-02 -1.281172782182693481e-02 -1.967687904834747314e-01 -3.180970549583435059e-01 -1.430819034576416016e-01 7.441882975399494171e-03 -1.616165190935134888e-01 -2.888871543109416962e-02 1.013316884636878967e-01 1.692287921905517578e-01 -1.608935445547103882e-01 -2.869583666324615479e-01 -2.414013631641864777e-02 -4.415420889854431152e-01
-1.421025842428207397e-01 3.191052377223968506e-02 1.268360167741775513e-01 1.218045782297849655e-02 2.742999494075775146e-01 1.055435091257095337e-01 -1.758430749177932739e-01 6.198878958821296692e-02 -3.857697844505310059e-01 -5.412459373474121094e-02 1.253733783960342407e-01 -1.326394230127334595e-01 -2.172213941812515259e-01 6.082634255290031433e-02 -2.751442603766918182e-02 -4.167589545249938965e-01 -2.226240038871765137e-01 -4.369796812534332275e-02 3.290856778621673584e-01 -1.036054342985153198e-01 -1.929284185171127319e-01 -2.256485521793365479e-01 -1.126134991645812988e-01 -1.884875297546386719e-01 3.161054337397217751e-03 -2.070372849702835083e-01 -1.679825931787490845e-01 -1.068297773599624634e-01 1.155469268560409546e-01 -5.918515473604202271e-02 -2.586831524968147278e-02 -1.553742289543151855e-01
-9.763277322053909302e-02 4.916022717952728271e-02 1.472716182470321655e-01 1.053041964769363403e-01 4.596343040466308594e-01 1.438451707363128662e-01 -1.792459189891815186e-01 1.852621585130691528e-01 -3.738455474376678467e-01 6.395695358514785767e-02 -1.377640217542648315e-01 3.253657370805740356e-02 -6.998620927333831787e-02 -9.516657888889312744e-02 1.463170163333415985e-03 -2.403736263513565063e-01 -1.142663657665252686e-01 -2.010038793087005615e-01 -7.331816852092742920e-02 -6.151773035526275635e-02 -1.183515712618827820e-01 -1.075727194547653198e-01 1.813859343528747559e-01 -1.624866724014282227e-01 -2.380708698183298111e-03 -3.931242227554321289e-02 2.320845238864421844e-02 -3.200743794441223145e-01 1.950675547122955322e-01 -1.034809350967407227e-01 1.447853744029998779e-01 -3.154064714908599854e-01
-1.294566243886947632e-01 1.603321731090545654e-01 1.138838604092597961e-01 1.638087779283523560e-01 2.773415744304656982e-01 -7.058347761631011963e-02 -4.844906032085418701e-01 1.605295017361640930e-02 -1.380598992109298706e-01 2.777411416172981262e-02 -9.718453139066696167e-02 1.055185720324516296e-01 5.060973763465881348e-02 -7.546430081129074097e-02 3.751369193196296692e-02 -1.148165464401245117e-01 -1.727427989244461060e-01 3.148337304592132568e-01 7.802222669124603271e-02 1.582819670438766479e-01 3.089348673820495605e-01 -2.921926379203796387e-01 -1.294190157204866409e-02 -2.592547833919525146e-01 -4.303624480962753296e-02 1.852465867996215820e-01 1.212944649159908295e-02 -1.031742095947265625e-01 1.475897878408432007e-01 -1.629076153039932251e-01 -2.178267389535903931e-02 -1.831115782260894775e-01
-1.706818193197250366e-01 2.682830393314361572e-01 1.208738386631011963e-01 -1.593886315822601318e-01 3.899109065532684326e-01 9.971206076443195343e-03 -8.337658643722534180e-02 -1.158818043768405914e-02 -4.341124594211578369e-01 9.806670993566513062e-02 6.403750181198120117e-02 7.761059701442718506e-02 -6.676118075847625732e-02 2.008708417415618896e-01 -3.537344746291637421e-03 -1.334327161312103271e-01 -3.030170500278472900e-01 1.431870460510253906e-01 1.737954765558242798e-01 -1.594654284417629242e-02 -1.304153352975845337e-01 -8.885116130113601685e-02 -9.173633158206939697e-02 1.042019873857498169e-01 -2.390202432870864868e-01 -5.912944674491882324e-02 1.690037399530410767e-01 -1.285889148712158203e-01 -1.471593827009201050e-01 -4.805279895663261414e-02 2.774009406566619873e-01 -1.877371072769165039e-01
5.213777348399162292e-02 1.753642410039901733e-01 -1.425117552280426025e-01 -9.519009292125701904e-02 2.002885937690734863e-01 -2.037450522184371948e-01 -3.113409578800201416e-01 -3.348390012979507446e-02 -9.262978285551071167e-02 3.237484768033027649e-02 -2.525634169578552246e-01 5.275288224220275879e-02 -1.001124829053878784e-01 -4.647669941186904907e-02 1.238900199532508850e-01 1.923278719186782837e-02 -3.029260039329528809e-01 -1.855682432651519775e-01 1.815267652273178101e-01 3.466036915779113770e-01 1.392382234334945679e-01 -6.947422027587890625e-02 1.906044632196426392e-01 1.339337229728698730e-01 -1.501688361167907715e-01 -3.372259140014648438e-01 -5.761603266000747681e-02 2.294337600469589233e-01 2.999592944979667664e-02 -2.984008491039276123e-01 -1.142338067293167114e-01 -1.959318295121192932e-02
5.014952272176742554e-02 6.052351370453834534e-02 -1.178202852606773376e-01 3.259615227580070496e-02 1.211559623479843140e-01 -1.831520348787307739e-01 -3.298961520195007324e-01 7.092209905385971069e-02 -1.396341770887374878e-01 -9.925110638141632080e-02 -2.472489699721336365e-02 -2.373424917459487915e-01 6.353565305471420288e-02 -1.892773061990737915e-01 1.076370477676391602e-01 -3.347544968128204346e-01 -1.969007700681686401e-01 -7.870918512344360352e-02 1.437788307666778564e-01 2.830060422420501709e-01 1.867373138666152954e-01 -3.090823590755462646e-01 1.925900727510452271e-01 -7.110024988651275635e-02 3.437547944486141205e-03 -1.954783499240875244e-01 8.016066253185272217e-02 2.965662777423858643e-01 -2.868080511689186096e-02 -1.442973315715789795e-01 -2.213926017284393311e-01 -2.131993025541305542e-01
-2.337983101606369019e-01 9.784238412976264954e-03 6.464068591594696045e-02 1.439540386199951172e-01 2.252247929573059082e-01 2.675073742866516113e-01 -2.926003932952880859e-01 1.413600444793701172e-01 -3.374730050563812256e-01 1.510660350322723389e-01 -1.316594146192073822e-02 8.150474727153778076e-02 1.269736588001251221e-01 -6.898753345012664795e-02 -1.062564104795455933e-01 2.392808198928833008e-01 1.003801524639129639e-01 5.075501278042793274e-02 1.935921758413314819e-01 -6.537847965955734253e-02 1.988783627748489380e-01 -2.511861324310302734e-01 1.290525794029235840e-01 -1.144211366772651672e-01 8.032231591641902924e-03 1.080406531691551208e-01 4.317700862884521484e-02 1.293140947818756104e-01 1.307592839002609253e-01 -2.909465432167053223e-01 1.223954930901527405e-01 -3.544773459434509277e-01
5.918401107192039490e-02 1.718799471855163574e-01 -1.848497614264488220e-02 1.232569664716720581e-01 8.223609626293182373e-02 1.485883295536041260e-01 -5.599720478057861328e-01 -4.648159444332122803e-02 -1.735539585351943970e-01 -1.649341662414371967e-03 1.406649947166442871e-01 1.998540312051773071e-01 -2.253712564706802368e-01 -1.792787015438079834e-02 6.523995101451873779e-02 1.859969459474086761e-03 9.558089822530746460e-02 2.568900287151336670e-01 -7.512408494949340820e-02 3.039844930171966553e-01 1.376703679561614990e-01 -1.944681107997894287e-01 2.208948731422424316e-01 1.344137191772460938e-01 7.159026712179183960e-02 -8.782597631216049194e-02 -1.710439771413803101e-01 -4.095414280891418457e-02 -6.965010613203048706e-02 -1.598782390356063843e-01 2.765564620494842529e-01 -1.189384385943412781e-01
1.264809519052505493e-01 1.801001429557800293e-01 -2.800830639898777008e-02 -1.802225261926651001e-01 -6.197924539446830750e-02 2.589651942253112793e-01 -3.156176507472991943e-01 5.791195854544639587e-02 -2.298454791307449341e-01 -2.296094223856925964e-02 1.738495975732803345e-01 6.082755327224731445e-02 -2.808138355612754822e-02 -2.836161255836486816e-01 3.828912274911999702e-03 6.533014029264450073e-02 -1.627621501684188843e-01 5.302423983812332153e-02 2.539713978767395020e-01 1.628215163946151733e-01 2.004283294081687927e-02 -4.829134941101074219e-01 1.097700744867324829e-02 2.077418565750122070e-01 -3.154365420341491699e-01 -2.093247324228286743e-01 -1.871138811111450195e-02 -3.682813374325633049e-03 5.114663764834403992e-02 -9.415374696254730225e-02 -9.401911497116088867e-02 1.021715253591537476e-01
-4.966148436069488525e-01 -1.404537409543991089e-01 1.735093593597412109e-01 2.598594501614570618e-02 1.062897294759750366e-01 5.736143514513969421e-02 -2.452861368656158447e-01 -1.075397431850433350e-01 -1.151980273425579071e-02 -1.837972402572631836e-01 3.745041787624359131e-02 -8.943074196577072144e-02 -1.781735569238662720e-01 -5.308354645967483521e-02 -2.611862719058990479e-01 2.118209153413772583e-01 -2.342666834592819214e-01 -2.932929806411266327e-02 -3.485801443457603455e-02 8.796705305576324463e-02 2.696615159511566162e-01 -1.280343160033226013e-02 2.017460763454437256e-01 -4.299469664692878723e-02 1.196645200252532959e-01 -2.608058452606201172e-01 -6.579580903053283691e-02 7.530321180820465088e-02 1.741324216127395630e-01 -2.760890126228332520e-01 6.256960332393646240e-02 -2.065344005823135376e-01
-3.580482006072998047e-01 -1.683146134018898010e-02 8.489289879798889160e-02 1.126752197742462158e-01 4.163926839828491211e-01 -2.882060222327709198e-02 -1.495829075574874878e-01 7.796162273734807968e-03 -3.580378741025924683e-02 -4.121863842010498047e-02 -2.256437763571739197e-02 1.175342053174972534e-01 7.331056147813796997e-02 -1.101471632719039917e-01 -2.820426523685455322e-01 -5.008754506707191467e-02 -1.467034220695495605e-01 -1.649155020713806152e-01 4.903350397944450378e-02 -6.294961273670196533e-02 2.038731798529624939e-02 7.551812566816806793e-03 2.943046391010284424e-01 -3.417931497097015381e-01 -1.161793321371078491e-01 -2.128930091857910156e-01 -1.510860621929168701e-01 1.634969860315322876e-01 -1.257715821266174316e-01 -1.200266852974891663e-01 1.834989786148071289e-01 -3.268423080444335938e-01
-5.011730268597602844e-02 9.650713950395584106e-02 1.425782777369022369e-02 1.114359349012374878e-01 3.363415896892547607e-01 1.068004593253135681e-02 -1.789696961641311646e-01 -1.455983519554138184e-01 -4.396610260009765625e-01 -1.546437013894319534e-02 5.525115504860877991e-02 1.047241315245628357e-01 4.569577286019921303e-04 -4.147513583302497864e-02 -1.337246447801589966e-01 -2.003540992736816406e-01 -8.208731561899185181e-02 -1.906455010175704956e-01 -1.615285277366638184e-01 -1.336581557989120483e-01 1.914089173078536987e-01 5.426926538348197937e-02 3.471457064151763916e-01 -5.580503121018409729e-02 1.548229902982711792e-01 -9.567647241055965424e-03 1.731335073709487915e-01 -1.988946348428726196e-01 1.395016312599182129e-01 -3.812488615512847900e-01 1.281499862670898438e-02 -1.815514117479324341e-01
-1.188583523035049438e-01 2.402121722698211670e-01 -1.116502732038497925e-01 1.017066463828086853e-02 1.037246547639369965e-02 -1.977588236331939697e-02 -3.635596036911010742e-01 1.424465179443359375e-01 -2.958666980266571045e-01 2.740174829959869385e-01 1.710437089204788208e-01 2.098865360021591187e-01 8.336160331964492798e-02 -2.155349552631378174e-01 -1.194044351577758789e-01 -1.214283425360918045e-02 5.081836879253387451e-02 1.174237057566642761e-01 4.798750206828117371e-02 4.957445710897445679e-02 7.380940020084381104e-02 -4.895106256008148193e-01 1.743935793638229370e-01 -5.902932211756706238e-02 7.374642044305801392e-02 -2.059534192085266113e-01 -5.249418690800666809e-02 9.908381104469299316e-02 -8.645315468311309814e-02 -1.357162296772003174e-01 1.568771749734878540e-01 -2.187843024730682373e-01
9.180799871683120728e-02 -1.041122451424598694e-01 -9.403426945209503174e-02 7.779979705810546875e-02 1.449547260999679565e-01 -4.660653881728649139e-03 -1.427848488092422485e-01 2.939048409461975098e-01 -3.292986750602722168e-01 8.564750850200653076e-02 2.248069494962692261e-01 1.272765994071960449e-01 -3.430438041687011719e-01 -4.943161830306053162e-02 2.698870897293090820e-01 -1.002819687128067017e-01 -2.150870412588119507e-01 2.273811958730220795e-02 1.541856676340103149e-01 5.851119384169578552e-02 1.435236334800720215e-01 -2.906645275652408600e-02 1.157385408878326416e-01 -1.898651123046875000e-01 -7.738789170980453491e-02 -2.306823730468750000e-01 3.816897273063659668e-01 -1.804729253053665161e-01 -7.966669648885726929e-02 -2.335716485977172852e-01 -5.868303403258323669e-02 -7.639007270336151123e-02
7.919555902481079102e-02 -1.296842843294143677e-01 -6.827297806739807129e-02 -3.341699019074440002e-02 2.206485420465469360e-01 1.865031421184539795e-01 -3.083498477935791016e-01 2.605590820312500000e-01 -2.872280478477478027e-01 -5.165861546993255615e-02 -1.668584197759628296e-01 2.810176610946655273e-01 8.662198483943939209e-02 -1.778793931007385254e-01 1.543666273355484009e-01 7.125703245401382446e-02 -1.245589777827262878e-01 1.744545996189117432e-01 2.316441982984542847e-01 -1.062274724245071411e-01 -3.790444508194923401e-02 5.087418854236602783e-02 2.425939291715621948e-01 1.685707122087478638e-01 9.208466857671737671e-02 1.994880102574825287e-02 -1.294908225536346436e-01 -1.798073947429656982e-02 -1.936459690332412720e-01 -1.020098626613616943e-01 -1.866252422332763672e-01 -3.921377658843994141e-01
-3.059762716293334961e-02 2.263616174459457397e-01 -2.592680454254150391e-01 -1.481330953538417816e-03 -3.480581799522042274e-03 -3.533426299691200256e-02 -2.831496596336364746e-01 -2.863575890660285950e-02 -8.824228309094905853e-03 -1.917833462357521057e-02 -2.184488922357559204e-01 2.099785059690475464e-01 -1.816653609275817871e-01 -1.195186004042625427e-01 -1.477086246013641357e-01 -1.058273669332265854e-02 -4.047627151012420654e-01 2.272595167160034180e-01 2.645675241947174072e-01 -2.815113216638565063e-02 2.696376442909240723e-01 -1.595767289400100708e-01 2.490793913602828979e-01 -4.728505853563547134e-03 1.574323177337646484e-01 -3.096070587635040283e-01 -8.183707483112812042e-03 1.193850114941596985e-01 -3.231294080615043640e-02 -2.139703482389450073e-01 1.003662683069705963e-02 -9.211230278015136719e-02
-3.153960406780242920e-01 1.054840385913848877e-01 1.119197607040405273e-01 2.176643759012222290e-01 4.914954900741577148e-01 1.376627385616302490e-01 -2.321015149354934692e-01 -1.931621506810188293e-02 6.373627483844757080e-02 1.533254832029342651e-01 -2.380827814340591431e-02 3.576782345771789551e-01 6.442940235137939453e-02 -9.834127873182296753e-02 5.840064585208892822e-02 -7.534175366163253784e-02 -2.506583034992218018e-01 3.123211301863193512e-02 4.603028669953346252e-02 2.166763693094253540e-01 -2.566625364124774933e-02 -5.327110737562179565e-02 2.885028421878814697e-01 5.131696164608001709e-02 -3.107631802558898926e-01 -4.202228784561157227e-02 -2.233152464032173157e-02 1.734387129545211792e-02 -2.962733246386051178e-02 3.945004567503929138e-02 5.198501795530319214e-02 -1.709936261177062988e-01
-3.039621748030185699e-02 1.699482500553131104e-01 1.133715808391571045e-01 -1.144794225692749023e-01 5.368193238973617554e-02 5.355139449238777161e-02 -2.763311862945556641e-01 1.824064739048480988e-02 -1.163052842020988464e-01 -4.662454500794410706e-02 9.503099322319030762e-02 6.926694512367248535e-02 -5.641232058405876160e-02 -1.948473900556564331e-01 -2.593820989131927490e-01 -4.131013751029968262e-01 -1.990365982055664062e-01 1.601315476000308990e-02 1.140364035964012146e-01 7.868067175149917603e-02 1.040459498763084412e-01 -2.402680367231369019e-01 2.485268563032150269e-01 1.232605054974555969e-01 -1.321377456188201904e-01 -1.530241221189498901e-01 -1.594102233648300171e-01 -1.109392270445823669e-01 1.187246963381767273e-01 -4.432254731655120850e-01 2.114464044570922852e-01 1.214685961604118347e-01
1.412728577852249146e-01 -9.559610486030578613e-02 3.171768486499786377e-01 7.248960435390472412e-02 -4.850535094738006592e-02 6.628988683223724365e-02 -4.147035777568817139e-01 2.235847897827625275e-02 -1.917701214551925659e-01 -3.358360379934310913e-02 2.295926511287689209e-01 9.765058010816574097e-02 2.341488003730773926e-01 1.001039445400238037e-01 4.783939570188522339e-02 1.510898470878601074e-01 -3.571537137031555176e-01 -1.867289096117019653e-01 2.358626872301101685e-01 1.360526829957962036e-01 -8.368330076336860657e-03 -1.340528670698404312e-02 1.526891738176345825e-01 -9.453469514846801758e-02 -7.400210201740264893e-02 -4.137907642871141434e-03 -1.520982533693313599e-01 -1.355669945478439331e-01 3.834457993507385254e-01 -1.446446627378463745e-01 7.723990082740783691e-02 -7.558513432741165161e-02
-2.952518165111541748e-01 -9.232349693775177002e-02 -9.593745321035385132e-02 7.512835413217544556e-02 5.143359899520874023e-01 5.430221557617187500e-02 -2.961186766624450684e-01 1.065893918275833130e-01 -2.316523045301437378e-01 -1.307669878005981445e-01 1.895216256380081177e-01 4.348361119627952576e-02 1.122718751430511475e-01 1.102385893464088440e-01 1.600170582532882690e-01 2.703982219099998474e-02 -1.257590651512145996e-01 4.462552815675735474e-02 2.525663077831268311e-01 1.193618997931480408e-01 -1.046553328633308411e-01 1.139621213078498840e-01 3.493124991655349731e-02 -3.095994889736175537e-01 2.226128876209259033e-01 1.051751598715782166e-01 9.483339637517929077e-02 -1.075911223888397217e-01 1.051722392439842224e-01 -2.259990125894546509e-01 3.951519029214978218e-04 -5.540963262319564819e-02
-4.869578406214714050e-02 -1.257809400558471680e-01 7.240530848503112793e-02 -4.291408136487007141e-02 3.339914372190833092e-03 -2.136610448360443115e-01 -2.108169198036193848e-01 -2.860254980623722076e-02 -4.288297295570373535e-01 1.509931832551956177e-01 1.285407990217208862e-01 9.828491508960723877e-02 -1.860167533159255981e-01 -2.197005003690719604e-01 1.850116997957229614e-01 -2.941452153027057648e-02 -2.164402306079864502e-01 -2.413309365510940552e-01 1.742587387561798096e-01 1.159280538558959961e-01 1.209926009178161621e-01 -5.306439474225044250e-02 6.535564363002777100e-02 6.368032842874526978e-02 7.345788925886154175e-02 -8.064518682658672333e-03 3.447711169719696045e-01 -2.837952375411987305e-01 -2.202935069799423218e-01 -2.718420028686523438e-01 -3.005089471116662025e-03 -1.760098934173583984e-01
-2.791961729526519775e-01 -1.523431669920682907e-02 1.236932203173637390e-01 3.323331102728843689e-02 1.048703044652938843e-01 1.843026876449584961e-01 -1.062044501304626465e-01 1.745499223470687866e-01 -3.647180199623107910e-01 3.764308616518974304e-02 9.643814712762832642e-02 4.807320609688758850e-02 1.124070212244987488e-01 4.909964650869369507e-02 -8.310590870678424835e-03 2.894995808601379395e-01 -1.512667685747146606e-01 7.753987610340118408e-02 1.278929561376571655e-01 7.168730348348617554e-02 -8.885724470019340515e-03 -3.938922882080078125e-01 -6.074372306466102600e-02 6.072896346449851990e-02 8.012627810239791870e-02 -1.031178534030914307e-01 3.702740073204040527e-01 -1.036771982908248901e-01 2.879342250525951385e-02 -2.750398814678192139e-01 1.417370885610580444e-01 -3.150545060634613037e-01
-5.160657688975334167e-02 1.371379047632217407e-01 1.061073318123817444e-01 -1.424784213304519653e-01 4.180805757641792297e-02 -1.013289168477058411e-01 -3.455661535263061523e-01 -7.670953869819641113e-02 3.671105206012725830e-02 6.712561100721359253e-02 3.474256396293640137e-02 -2.947224862873554230e-02 -7.786763459444046021e-02 8.873345702886581421e-02 -2.918798476457595825e-02 -2.796724252402782440e-02 -2.269743084907531738e-01 -3.498051315546035767e-02 2.213698178529739380e-01 -7.847387343645095825e-02 1.902016252279281616e-01 -4.612353444099426270e-01 4.350506961345672607e-01 6.272435933351516724e-02 -2.111567407846450806e-01 2.108816616237163544e-02 2.143171131610870361e-01 1.354369819164276123e-01 -1.630097478628158569e-01 -1.759357750415802002e-01 1.966039389371871948e-01 -1.750645637512207031e-01
1.110070198774337769e-01 2.687093019485473633e-01 -3.858410194516181946e-02 7.236784696578979492e-02 3.222854137420654297e-01 -7.297430187463760376e-02 -2.421123385429382324e-01 7.204867899417877197e-02 -2.414257526397705078e-01 3.260147571563720703e-02 1.158434972167015076e-01 -2.631265111267566681e-02 -9.366837888956069946e-02 -1.077709943056106567e-01 -9.660144150257110596e-02 -2.527145445346832275e-01 -2.093742191791534424e-01 5.440335348248481750e-02 2.236004471778869629e-01 2.294547557830810547e-01 2.069477736949920654e-01 -2.451593130826950073e-01 2.181885242462158203e-01 1.463173031806945801e-01 8.016750216484069824e-02 1.818279549479484558e-02 -7.706680893898010254e-02 4.065019488334655762e-01 1.315989792346954346e-01 4.672136157751083374e-02 -2.178808152675628662e-01 -4.894134774804115295e-02
7.482846081256866455e-02 1.906452514231204987e-02 -1.144251078367233276e-01 -1.530146449804306030e-01 2.383718788623809814e-01 6.571969389915466309e-02 -2.405023872852325439e-01 1.402079034596681595e-02 -1.948511600494384766e-01 -8.791580051183700562e-02 -6.787499040365219116e-02 6.087321043014526367e-02 -1.943684369325637817e-01 1.538277268409729004e-01 1.868964284658432007e-01 7.682408392429351807e-02 -2.182127684354782104e-01 -1.730871498584747314e-01 7.760374993085861206e-02 -8.799409843049943447e-04 2.338626235723495483e-01 -6.973977386951446533e-02 8.592234551906585693e-02 -4.233832359313964844e-01 -2.959960997104644775e-01 -1.151738595217466354e-02 -5.543896555900573730e-02 2.118558250367641449e-02 1.022423803806304932e-01 -2.133254557847976685e-01 3.261844813823699951e-01 -3.140902221202850342e-01
-1.327039450407028198e-01 8.258099108934402466e-02 -2.127606980502605438e-02 -1.976828128099441528e-01 1.029863879084587097e-01 -4.567202925682067871e-02 2.629608474671840668e-02 1.586267799139022827e-01 -5.469934940338134766e-01 -4.497411474585533142e-02 -2.772366441786289215e-02 2.661998569965362549e-01 -1.113013848662376404e-01 1.693914458155632019e-02 2.639909088611602783e-02 1.534823179244995117e-01 -4.966635629534721375e-02 1.002618148922920227e-01 5.473336577415466309e-02 1.944001317024230957e-01 -7.279203832149505615e-02 -2.745612561702728271e-01 3.978065028786659241e-02 5.828899517655372620e-02 7.484032213687896729e-02 -2.142867594957351685e-01 2.635188996791839600e-01 -1.525905728340148926e-01 -9.613478928804397583e-02 -1.591310054063796997e-01 -5.980045348405838013e-02 -4.078639745712280273e-01
1.463093757629394531e-01 -2.979195304214954376e-02 1.462193280458450317e-01 1.040376126766204834e-01 6.013309210538864136e-02 2.934783399105072021e-01 -1.661220192909240723e-02 2.765741944313049316e-01 -1.775450557470321655e-01 8.748377859592437744e-02 1.586776822805404663e-01 1.322195231914520264e-01 -4.986834153532981873e-02 9.145908057689666748e-02 -1.912611536681652069e-02 1.564283818006515503e-01 -1.060772836208343506e-01 2.122392058372497559e-01 1.229588910937309265e-01 1.701707839965820312e-01 2.390792071819305420e-01 -1.501623988151550293e-01 1.371696740388870239e-01 3.653968125581741333e-02 1.207673028111457825e-01 -1.538236290216445923e-01 3.795646429061889648e-01 -8.224862813949584961e-02 3.965352475643157959e-02 -1.480692327022552490e-01 4.179431498050689697e-01 -2.719863057136535645e-01
-4.066332429647445679e-02 1.968738436698913574e-01 1.084743216633796692e-01 -1.484364457428455353e-02 5.497373640537261963e-02 1.197740249335765839e-02 -3.356610834598541260e-01 2.077070623636245728e-01 -2.924068570137023926e-01 -4.531096667051315308e-03 1.345822811126708984e-01 -6.697910279035568237e-02 1.534259468317031860e-01 6.184107437729835510e-02 1.079836413264274597e-01 1.351633574813604355e-03 -1.497680842876434326e-01 -1.684193313121795654e-01 -7.435974478721618652e-02 -1.379738561809062958e-02 -1.443813443183898926e-01 1.040577217936515808e-01 -3.467974066734313965e-02 -2.610447444021701813e-02 -7.899197190999984741e-02 -3.899756968021392822e-01 -3.247982263565063477e-02 2.397360205650329590e-01 3.429208099842071533e-01 -3.436806797981262207e-01 3.069303631782531738e-01 -6.809697300195693970e-02
-1.461898833513259888e-01 1.041203066706657410e-01 1.698485016822814941e-01 1.072172820568084717e-01 2.441172748804092407e-01 2.422569990158081055e-01 -3.785002827644348145e-01 1.387200653553009033e-01 -2.870037853717803955e-01 -1.653483659029006958e-01 7.848404347896575928e-02 4.030077718198299408e-03 1.545627415180206299e-01 9.833797067403793335e-02 -3.585844114422798157e-02 8.790358155965805054e-02 -2.030150294303894043e-01 -2.905113697052001953e-01 -1.151254996657371521e-01 2.311573922634124756e-01 -1.918596448376774788e-03 -4.337056726217269897e-02 1.587346047163009644e-01 1.514394283294677734e-01 -2.075257301330566406e-01 -3.330971300601959229e-01 1.634711399674415588e-02 3.649001941084861755e-02 -5.216378346085548401e-02 1.022116914391517639e-01 2.128235548734664917e-01 1.783234477043151855e-01
7.140558212995529175e-02 6.626903079450130463e-03 9.520108252763748169e-02 5.122430250048637390e-02 2.268848717212677002e-01 6.116191297769546509e-02 -3.772283494472503662e-01 2.184648662805557251e-01 -2.155356556177139282e-01 -7.133369147777557373e-02 1.690759658813476562e-01 -1.257874816656112671e-01 1.835477650165557861e-01 -1.280572451651096344e-02 -1.507173031568527222e-01 7.733082771301269531e-02 -2.971181273460388184e-01 -1.774113625288009644e-02 2.038939110934734344e-02 1.463103741407394409e-01 1.681327521800994873e-01 4.613745808601379395e-01 3.547687232494354248e-01 4.672377929091453552e-02 9.035004675388336182e-02 5.534312687814235687e-03 2.127831876277923584e-01 -7.241802662611007690e-02 -1.856699213385581970e-02 -6.644370406866073608e-02 9.061100333929061890e-02 -1.677544564008712769e-01
3.002804517745971680e-02 1.689753085374832153e-01 -7.343842089176177979e-02 -7.558763772249221802e-02 8.766567334532737732e-03 2.578282058238983154e-01 -3.112029135227203369e-01 -5.480178073048591614e-02 3.665275871753692627e-03 2.496067248284816742e-02 2.297108024358749390e-01 2.143903225660324097e-01 2.272962033748626709e-01 -1.684877872467041016e-01 -2.721756100654602051e-01 -1.830970682203769684e-02 -2.022863477468490601e-01 7.146656513214111328e-02 2.896189987659454346e-01 -8.234827220439910889e-02 1.519846022129058838e-01 -1.575143039226531982e-01 1.643538326025009155e-01 5.033282935619354248e-02 -2.285281568765640259e-01 -3.134202063083648682e-01 -6.969869136810302734e-02 8.433002233505249023e-02 1.425779610872268677e-01 -3.358256816864013672e-01 -1.557742506265640259e-01 -7.252546399831771851e-02
2.173598706722259521e-01 -1.272539645433425903e-01 2.767365239560604095e-02 2.484371364116668701e-01 1.475866287946701050e-01 1.799100041389465332e-01 -4.230744242668151855e-01 2.265917658805847168e-01 -2.194768339395523071e-01 -2.348313480615615845e-01 -1.642821878194808960e-01 1.082116365432739258e-01 1.955711990594863892e-01 3.123208880424499512e-02 2.153567969799041748e-01 4.406579211354255676e-02 -1.756578236818313599e-01 5.738192424178123474e-02 3.214337229728698730e-01 3.184254840016365051e-02 1.913849115371704102e-01 -2.431880496442317963e-02 1.628899723291397095e-01 -1.260987669229507446e-01 1.771088838577270508e-01 -1.372304558753967285e-01 3.790298476815223694e-02 1.201403737068176270e-01 8.432521671056747437e-02 3.517165780067443848e-02 2.059566676616668701e-01 -1.583020687103271484e-01
1.930033117532730103e-01 -3.186291456222534180e-02 6.009092554450035095e-02 3.495804965496063232e-02 2.578494548797607422e-01 2.025373280048370361e-01 -1.398337930440902710e-01 2.522916495800018311e-01 -2.581126093864440918e-01 -2.267090789973735809e-02 3.401503711938858032e-02 -7.994364947080612183e-02 -3.417918980121612549e-01 2.489189058542251587e-01 -1.768463402986526489e-01 1.003667414188385010e-01 -1.497733294963836670e-01 -1.734934300184249878e-01 1.506836712360382080e-01 1.044376268982887268e-01 2.550166249275207520e-01 -8.850856870412826538e-02 2.230128832161426544e-02 6.253687292337417603e-02 1.095225811004638672e-01 -1.039079576730728149e-01 3.610968589782714844e-01 -1.953617902472615242e-03 1.693446636199951172e-01 -1.625525057315826416e-01 -1.846428960561752319e-01 -2.560734450817108154e-01
-7.746203243732452393e-02 1.002283990383148193e-01 2.847089171409606934e-01 -1.575646549463272095e-01 1.465670857578516006e-02 1.550649553537368774e-01 -3.890845179557800293e-01 1.510507892817258835e-02 -3.886442780494689941e-01 -5.145613104104995728e-04 -4.179188050329685211e-03 3.346795681864023209e-03 4.223005101084709167e-02 -2.104745358228683472e-01 -1.381232310086488724e-02 -2.352005839347839355e-01 -3.729831799864768982e-02 -2.664010524749755859e-01 1.786909252405166626e-02 1.344040129333734512e-02 -5.444898083806037903e-02 -8.206450939178466797e-02 9.271659888327121735e-03 -2.238397747278213501e-01 5.588030070066452026e-02 -2.502017654478549957e-02 1.729496270418167114e-01 -2.754571735858917236e-01 3.178147971630096436e-01 -1.052778363227844238e-01 -9.994894266128540039e-02 -2.918228507041931152e-01
-1.956626176834106445e-01 1.501836478710174561e-01 2.120629884302616119e-03 2.907688729465007782e-02 2.522044479846954346e-01 5.518149584531784058e-02 -4.621776640415191650e-01 -7.586982101202011108e-02 -2.448182553052902222e-01 -8.160661906003952026e-03 2.916049659252166748e-01 1.619022041559219360e-01 3.145960569381713867e-01 6.315224617719650269e-02 1.393335778266191483e-02 -6.494001299142837524e-02 1.104476395994424820e-02 8.082291483879089355e-02 1.763257086277008057e-01 8.991236798465251923e-03 1.194675788283348083e-01 -3.029683530330657959e-01 1.393974572420120239e-01 -8.365943096578121185e-03 4.094312340021133423e-02 -3.218594565987586975e-02 -1.896466314792633057e-01 3.064844943583011627e-02 1.780609786510467529e-01 -3.467040359973907471e-01 6.565533578395843506e-02 -1.202027425169944763e-01
-2.175958603620529175e-01 1.296265423297882080e-01 3.813917934894561768e-02 8.882874995470046997e-02 2.684587240219116211e-01 1.378500312566757202e-01 -2.212202847003936768e-01 9.487653523683547974e-02 -3.940823972225189209e-01 1.565366238355636597e-01 3.002663552761077881e-01 2.241374924778938293e-02 5.544832348823547363e-02 -5.189827457070350647e-02 -4.067617468535900116e-03 2.353634834289550781e-01 4.673600196838378906e-02 1.050253063440322876e-01 2.121611535549163818e-01 3.399211540818214417e-02 9.029615670442581177e-02 -1.809389889240264893e-01 6.055492162704467773e-02 -1.879054903984069824e-01 1.118084341287612915e-01 2.103012986481189728e-02 -2.013981193304061890e-01 1.241346895694732666e-01 -1.204079389572143555e-01 -2.449959218502044678e-01 2.964713983237743378e-02 -4.028395116329193115e-01
1.709438264369964600e-01 -9.189482778310775757e-03 -6.358452141284942627e-02 -8.782821148633956909e-02 2.794420123100280762e-01 -1.509132087230682373e-01 -3.210838735103607178e-01 -1.550536155700683594e-01 -3.613352775573730469e-01 -8.113061636686325073e-02 7.640893012285232544e-02 3.841566145420074463e-01 -8.525155484676361084e-02 2.639663219451904297e-02 -4.214090108871459961e-02 1.747215539216995239e-01 -3.721291124820709229e-01 1.607169164344668388e-03 9.090317040681838989e-02 1.040513515472412109e-01 -1.886342018842697144e-01 -1.664658486843109131e-01 2.060261741280555725e-02 -2.649847865104675293e-01 -1.529246568679809570e-01 -1.036726608872413635e-01 -2.399431541562080383e-03 -2.544482946395874023e-01 -4.912388045340776443e-03 8.214543759822845459e-02 -1.501881051808595657e-02 5.215891450643539429e-02
-7.493536919355392456e-02 -7.804364711046218872e-02 -1.678054630756378174e-01 1.594401299953460693e-01 6.673333793878555298e-02 8.427309244871139526e-02 -2.561298608779907227e-01 1.361018866300582886e-01 -5.289949774742126465e-01 -1.237674206495285034e-01 -8.963652700185775757e-02 1.828121207654476166e-02 7.521052658557891846e-02 4.760412871837615967e-02 2.766936421394348145e-01 -4.246686771512031555e-02 -3.172275424003601074e-01 -2.525679394602775574e-02 -6.152889877557754517e-02 1.256910711526870728e-01 2.253176569938659668e-01 2.576629519462585449e-01 9.235580265522003174e-02 9.396843379363417625e-04 -2.356198802590370178e-02 -2.014312148094177246e-01 -1.389487832784652710e-01 6.497446447610855103e-02 3.888427466154098511e-02 -1.351626366376876831e-01 2.441552579402923584e-01 -2.421342730522155762e-01
-9.159495681524276733e-02 3.164183199405670166e-01 1.785025894641876221e-01 2.957138121128082275e-01 2.645699083805084229e-01 -9.810759127140045166e-02 -2.131085544824600220e-01 6.989304907619953156e-03 -1.156309694051742554e-01 2.729807198047637939e-01 2.335834354162216187e-01 8.474688977003097534e-02 8.008439093828201294e-02 -5.136422067880630493e-02 1.825368963181972504e-02 -1.393688619136810303e-01 -2.327532768249511719e-01 1.638373732566833496e-01 7.797296624630689621e-03 -1.395649556070566177e-02 1.358767449855804443e-01 -2.329894602298736572e-01 3.487683832645416260e-01 -1.703405976295471191e-01 -7.893395423889160156e-02 -2.545738220214843750e-01 2.330969460308551788e-02 -7.392453402280807495e-02 -1.917760074138641357e-02 -4.615423083305358887e-02 1.387870907783508301e-01 -2.552878856658935547e-01
-1.784403175115585327e-01 -3.558832406997680664e-02 2.845205664634704590e-01 8.533315360546112061e-02 4.155018627643585205e-01 3.500693291425704956e-02 -2.242901325225830078e-01 -8.620776236057281494e-02 -1.209477521479129791e-02 -1.074642017483711243e-01 1.641516685485839844e-01 3.143033087253570557e-01 6.943490356206893921e-02 2.008631825447082520e-01 7.820536382496356964e-03 -1.650588773190975189e-02 -1.853762865066528320e-01 -6.034954637289047241e-02 1.155699416995048523e-01 1.194488182663917542e-01 -1.345649063587188721e-01 -3.168654441833496094e-01 1.525450199842453003e-01 -2.070386111736297607e-01 -1.580792367458343506e-01 -1.917900145053863525e-02 3.866793587803840637e-02 1.210655122995376587e-01 -5.541321635246276855e-02 1.512457616627216339e-02 2.211718261241912842e-01 -3.465876281261444092e-01
-1.269068121910095215e-01 7.152274996042251587e-02 2.646634541451931000e-02 6.780700385570526123e-02 1.748242825269699097e-01 2.393744438886642456e-01 -5.060648918151855469e-01 3.583100065588951111e-02 -1.787917464971542358e-01 4.166333004832267761e-02 2.564063370227813721e-01 -3.337773680686950684e-02 2.550064921379089355e-01 -3.461173269897699356e-03 8.950220048427581787e-02 1.303699798882007599e-02 -2.563761472702026367e-01 1.520851105451583862e-01 1.674566119909286499e-01 -2.087056040763854980e-01 2.859890758991241455e-01 1.975941807031631470e-01 8.143204450607299805e-02 1.392343491315841675e-01 1.431792881339788437e-02 -2.028975188732147217e-01 -1.131310984492301941e-01 2.095223069190979004e-01 1.897520273923873901e-01 -5.675563961267471313e-02 7.882011681795120239e-02 -6.025837361812591553e-02
-1.183902770280838013e-01 -2.176852226257324219e-01 2.162497788667678833e-01 8.420569449663162231e-02 3.321924507617950439e-01 -1.820906698703765869e-01 -3.892439305782318115e-01 2.602682411670684814e-01 -2.691660225391387939e-01 -1.694787591695785522e-01 5.352060124278068542e-02 1.340900212526321411e-01 -1.354101405013352633e-04 -4.475794360041618347e-02 -6.050852686166763306e-02 7.558941841125488281e-02 -4.345531389117240906e-02 1.103115379810333252e-01 2.933300286531448364e-02 1.101071536540985107e-01 -2.234732359647750854e-01 1.218315809965133667e-01 1.500526219606399536e-01 1.333603560924530029e-01 -2.376258969306945801e-01 -1.332979928702116013e-02 1.855255961418151855e-01 -1.650040224194526672e-02 -2.739746868610382080e-01 -2.108882069587707520e-01 -3.707702457904815674e-02 -2.102745771408081055e-01
-1.584258228540420532e-01 1.041881144046783447e-01 -1.080583035945892334e-01 1.710271984338760376e-01 1.348141282796859741e-01 2.324777096509933472e-02 -3.766854405403137207e-01 1.675456762313842773e-02 -2.412041872739791870e-01 4.811228066682815552e-02 7.912304252386093140e-02 1.199381202459335327e-01 2.666015326976776123e-01 -1.524294167757034302e-01 -5.794275552034378052e-02 -1.253280788660049438e-01 4.883112013339996338e-02 1.356798261404037476e-01 1.941934823989868164e-01 2.687301337718963623e-01 4.016188085079193115e-01 -3.524449169635772705e-01 1.226761490106582642e-01 -2.345024794340133667e-02 -3.635337948799133301e-02 -1.787103414535522461e-01 -1.318560447543859482e-02 2.321100560948252678e-03 -4.650010913610458374e-02 -2.746393978595733643e-01 1.009042710065841675e-01 -1.211274936795234680e-01
2.588236145675182343e-02 -1.647032201290130615e-01 1.215059906244277954e-01 -4.388552159070968628e-02 1.971809118986129761e-01 2.089403755962848663e-02 5.289341136813163757e-02 1.366270035505294800e-01 -3.908277153968811035e-01 -7.445669174194335938e-02 9.432411938905715942e-02 -6.246646121144294739e-02 -9.106875211000442505e-02 1.553978323936462402e-01 -1.307953447103500366e-01 -5.669998005032539368e-02 -2.303907871246337891e-01 -1.328504979610443115e-01 3.801964819431304932e-01 -1.953194439411163330e-01 5.587390065193176270e-02 -3.700839579105377197e-01 1.988812983036041260e-01 -2.867332398891448975e-01 1.044033095240592957e-01 -2.395377308130264282e-01 1.319641470909118652e-01 -9.484403580427169800e-02 1.340524107217788696e-01 -1.056480929255485535e-01 -1.104502901434898376e-01 -1.399182528257369995e-01
-2.793466746807098389e-01 1.295749247074127197e-01 -1.735271066427230835e-01 -2.171522974967956543e-01 2.204645723104476929e-01 -1.021769866347312927e-01 -3.508198261260986328e-01 4.221969749778509140e-03 -1.264526844024658203e-01 -1.731972098350524902e-01 2.473722845315933228e-01 1.249021291732788086e-01 3.246762752532958984e-01 -2.329107969999313354e-01 -1.835727542638778687e-01 1.039818748831748962e-01 -2.647086977958679199e-01 -1.392980013042688370e-02 8.200044929981231689e-02 -7.169605791568756104e-02 1.693767309188842773e-01 -2.202813029289245605e-01 -4.126273561269044876e-03 5.299644917249679565e-02 -4.421977326273918152e-02 2.481763437390327454e-02 -1.004700288176536560e-01 1.801055856049060822e-02 -7.471056282520294189e-02 -1.553454846143722534e-01 -9.839140623807907104e-02 -3.229021430015563965e-01
2.176075875759124756e-01 -1.159495785832405090e-01 7.010272145271301270e-02 -3.228305876255035400e-01 1.726608723402023315e-01 7.726389914751052856e-03 -2.362907230854034424e-01 3.399683833122253418e-01 -3.531782329082489014e-01 3.720087464898824692e-03 -6.915923207998275757e-02 5.747379735112190247e-02 -2.204674631357192993e-01 -2.492041699588298798e-02 -2.707628607749938965e-01 1.434414088726043701e-01 -1.255262494087219238e-01 -4.987817723304033279e-03 2.400224357843399048e-01 1.463228166103363037e-01 -1.124570146203041077e-01 6.053435429930686951e-02 1.410184204578399658e-01 -7.497550547122955322e-02 7.981114089488983154e-02 1.174667552113533020e-01 3.021147251129150391e-01 1.057193875312805176e-01 -6.107310205698013306e-02 -1.162644699215888977e-01 2.834931202232837677e-02 -2.748545408248901367e-01
7.558875530958175659e-02 -2.760961465537548065e-02 8.045413531363010406e-03 -8.301062136888504028e-02 1.020206585526466370e-01 -1.140746176242828369e-01 -4.681349992752075195e-01 6.895115971565246582e-02 -5.234157294034957886e-02 4.800523072481155396e-02 -6.328417360782623291e-02 -5.374670028686523438e-02 -1.011769473552703857e-01 -1.821704059839248657e-01 -6.900250911712646484e-02 1.149058043956756592e-01 -2.104207426309585571e-01 -2.315661758184432983e-01 1.049690768122673035e-01 4.385249316692352295e-01 1.202601790428161621e-01 -1.518215090036392212e-01 2.546700239181518555e-01 2.697948217391967773e-01 -8.757080882787704468e-03 -2.278349399566650391e-01 -1.777779012918472290e-01 9.990754723548889160e-02 1.832595616579055786e-01 -2.238252460956573486e-01 5.020027607679367065e-02 -9.880734235048294067e-02
1.415782026015222073e-03 -1.405306756496429443e-01 3.250805311836302280e-04 1.765091717243194580e-01 2.689979411661624908e-02 -3.231934970244765282e-03 -2.345433682203292847e-01 -6.414820253849029541e-02 -1.784875541925430298e-01 7.636275608092546463e-03 2.112360671162605286e-02 1.755041927099227905e-01 -1.000090762972831726e-01 -8.894613385200500488e-02 7.837929576635360718e-02 2.337571382522583008e-01 -5.343275666236877441e-01 7.983272522687911987e-02 1.314961314201354980e-01 7.138758897781372070e-02 -1.811155974864959717e-01 -1.057472825050354004e-02 2.882600426673889160e-01 -1.947732716798782349e-01 -3.464093804359436035e-01 -2.123163789510726929e-01 -2.022969871759414673e-01 -1.515000164508819580e-01 6.930276006460189819e-02 1.502395235002040863e-02 -6.163593754172325134e-02 -2.034145593643188477e-01
-6.206582114100456238e-02 1.916154623031616211e-01 3.132416605949401855e-01 7.459393818862736225e-04 9.501388669013977051e-02 2.717874646186828613e-01 -1.046632379293441772e-01 2.212743759155273438e-01 -3.292619585990905762e-01 1.128682270646095276e-01 2.027479708194732666e-01 -2.719841003417968750e-01 -1.991608589887619019e-01 1.121415644884109497e-01 7.404892891645431519e-02 -1.593099832534790039e-01 -8.239012211561203003e-02 7.509367913007736206e-02 3.768449127674102783e-01 1.402347534894943237e-01 1.148239821195602417e-01 -1.147285997867584229e-01 -6.475487351417541504e-02 -3.924795985221862793e-02 -2.168689072132110596e-01 -1.765609234571456909e-01 1.489590108394622803e-01 2.081418931484222412e-01 -1.110936701297760010e-01 -7.135542482137680054e-02 -1.456651389598846436e-01 -1.029749587178230286e-01
-6.340571492910385132e-02 2.552102506160736084e-01 3.450894495472311974e-03 2.720808088779449463e-01 2.063194513320922852e-01 -2.853283882141113281e-01 -4.444222152233123779e-01 6.039595603942871094e-02 -2.818630039691925049e-01 -7.391136139631271362e-02 -8.294320851564407349e-02 3.380874544382095337e-02 2.027787119150161743e-01 -1.173062250018119812e-01 -5.716263502836227417e-02 -3.174399435520172119e-01 -1.074821203947067261e-01 1.222573444247245789e-01 -4.722584038972854614e-03 9.356901794672012329e-02 6.899579614400863647e-02 -3.114709556102752686e-01 1.875625252723693848e-01 -3.300471976399421692e-02 -1.071635633707046509e-02 -2.616341970860958099e-02 -2.148491330444812775e-02 1.303764432668685913e-01 -4.364917054772377014e-02 -2.049312144517898560e-01 -1.845953315496444702e-01 -1.013125255703926086e-01
2.746384590864181519e-02 1.968597024679183960e-01 2.875369787216186523e-01 2.938660979270935059e-01 2.036601603031158447e-01 4.997896403074264526e-02 -3.175311684608459473e-01 -1.744710355997085571e-01 9.469104558229446411e-02 3.987235017120838165e-03 3.635723516345024109e-02 3.760337084531784058e-02 -1.491050352342426777e-03 4.309023171663284302e-02 -1.153470948338508606e-01 -8.407590538263320923e-02 -2.201178073883056641e-01 1.674290895462036133e-01 2.339860349893569946e-01 -5.532066524028778076e-02 -1.499971151351928711e-01 7.866954058408737183e-02 2.804940044879913330e-01 -2.095619142055511475e-01 -1.956510692834854126e-01 -3.621064126491546631e-01 8.960708975791931152e-02 1.412332151085138321e-02 -9.788416326045989990e-02 -1.879149675369262695e-01 1.657609641551971436e-01 -2.160792946815490723e-01
2.582697384059429169e-02 -1.325087994337081909e-01 1.014152318239212036e-01 -5.203003436326980591e-02 2.107342928647994995e-01 3.441337943077087402e-01 -1.051563024520874023e-01 -4.023010283708572388e-02 -1.694546639919281006e-01 -5.063480138778686523e-02 -6.224370747804641724e-02 1.542763710021972656e-01 -3.762021660804748535e-02 -2.742443680763244629e-01 1.902883946895599365e-01 9.952268004417419434e-02 -3.570265471935272217e-01 1.439827978610992432e-01 7.657257467508316040e-02 -1.110205650329589844e-01 1.204422637820243835e-01 1.593755781650543213e-01 1.330082416534423828e-01 2.848052084445953369e-01 -1.196892559528350830e-02 -9.061092138290405273e-02 -4.654564708471298218e-02 -7.664557197131216526e-04 -1.393469274044036865e-01 -2.823631465435028076e-01 2.355071902275085449e-01 -3.759575188159942627e-01
-6.953052431344985962e-02 2.775757908821105957e-01 -1.547837704420089722e-01 1.206307709217071533e-01 1.941477209329605103e-01 -2.635338716208934784e-02 -3.727287650108337402e-01 8.197440952062606812e-02 -1.886022090911865234e-01 6.295039504766464233e-02 1.692885607481002808e-01 -1.744549372233450413e-03 2.165668606758117676e-01 2.283257490489631891e-04 -4.221703112125396729e-02 -1.324646770954132080e-01 -1.740958988666534424e-01 -2.800371497869491577e-02 2.460455596446990967e-01 2.379731237888336182e-01 3.471232652664184570e-01 -3.439610004425048828e-01 1.889366507530212402e-01 -7.523197680711746216e-02 8.067112416028976440e-03 1.488654166460037231e-01 -5.367511138319969177e-02 -1.255643516778945923e-01 -8.219077251851558685e-03 -1.602554619312286377e-01 7.534890621900558472e-02 -2.458119094371795654e-01
1.602661460638046265e-01 -4.806988313794136047e-02 -1.015797257423400879e-01 -1.517576873302459717e-01 1.117780730128288269e-01 -2.208756282925605774e-02 -2.015404999256134033e-01 -5.254519358277320862e-02 -2.884655892848968506e-01 -1.458043009042739868e-01 8.651562780141830444e-02 7.166804373264312744e-02 6.373342871665954590e-02 -5.013145133852958679e-02 -2.414354681968688965e-01 -2.747735083103179932e-01 -2.713948190212249756e-01 -2.103573232889175415e-01 3.405577540397644043e-01 -1.075569633394479752e-02 -1.824272423982620239e-02 -2.164178192615509033e-01 1.694906502962112427e-02 -2.116981595754623413e-01 -4.306131601333618164e-02 -2.802651524543762207e-01 1.165170297026634216e-01 5.458892509341239929e-02 2.055740505456924438e-01 1.688749045133590698e-01 4.603969305753707886e-02 -3.587514162063598633e-01
1.874017566442489624e-01 1.158268377184867859e-01 -2.464727908372879028e-01 -4.125673323869705200e-03 2.130857408046722412e-01 -1.298651397228240967e-01 -2.952817976474761963e-01 8.060369640588760376e-02 -4.229287803173065186e-02 -1.765550076961517334e-01 7.582087069749832153e-02 -8.431449532508850098e-02 5.030158162117004395e-02 -1.669277250766754150e-01 -5.401501432061195374e-02 -1.448838859796524048e-01 -2.106159627437591553e-01 -2.437140792608261108e-02 2.335397899150848389e-01 3.454252779483795166e-01 2.202529162168502808e-01 -2.579460144042968750e-01 8.135286718606948853e-02 -8.603042364120483398e-02 7.218515872955322266e-02 -8.585477620363235474e-02 7.525427639484405518e-02 4.133872687816619873e-01 -2.054757773876190186e-01 -1.181578934192657471e-01 -1.172032058238983154e-01 -1.663917899131774902e-01
-8.390330523252487183e-02 2.347095012664794922e-01 1.992399692535400391e-01 -6.533118337392807007e-02 -1.262047439813613892e-01 2.728208899497985840e-01 -1.452139317989349365e-01 8.431648463010787964e-02 -3.501944243907928467e-01 -1.317143142223358154e-01 -6.923335790634155273e-02 -2.264426499605178833e-01 -6.722560524940490723e-02 1.272204667329788208e-01 -9.926288574934005737e-02 -6.231511756777763367e-02 -2.420291751623153687e-01 -4.230689629912376404e-02 3.857259452342987061e-01 -7.516583800315856934e-02 1.364723145961761475e-01 -3.249635696411132812e-01 -4.940010979771614075e-02 -1.092835441231727600e-01 -5.127413943409919739e-02 -1.160601750016212463e-01 7.757977396249771118e-02 3.687148988246917725e-01 -5.775061994791030884e-02 -1.731455177068710327e-01 6.372709292918443680e-03 -4.657883197069168091e-03
-1.319889277219772339e-01 9.379597380757331848e-03 2.934800647199153900e-02 1.243825033307075500e-01 8.374110609292984009e-02 -7.407190650701522827e-02 -4.003068208694458008e-01 2.920843660831451416e-01 -2.992721796035766602e-01 -1.981510519981384277e-01 4.215570166707038879e-02 2.491672039031982422e-01 -8.589489758014678955e-02 -1.384962052106857300e-01 -3.224016427993774414e-01 1.120024472475051880e-01 -3.484478965401649475e-02 -8.099815994501113892e-02 3.020384311676025391e-01 7.551044970750808716e-02 8.408751338720321655e-02 2.992786467075347900e-01 -8.661809377372264862e-03 5.688716098666191101e-02 3.341838344931602478e-02 -1.633531004190444946e-01 1.542283445596694946e-01 1.416681110858917236e-01 -2.936105616390705109e-02 1.826146617531776428e-02 1.674257218837738037e-01 -2.585097253322601318e-01
-1.843284219503402710e-01 7.463598996400833130e-02 1.069069430232048035e-01 -2.314995229244232178e-01 2.491720914840698242e-01 3.544999957084655762e-01 -1.975869387388229370e-01 1.465563178062438965e-01 -2.047930210828781128e-01 -1.438916176557540894e-01 2.986027896404266357e-01 4.806086793541908264e-02 2.520239055156707764e-01 -1.254033446311950684e-01 1.782074011862277985e-02 -8.877636492252349854e-02 -1.601503789424896240e-02 1.850226670503616333e-01 2.097347080707550049e-01 1.979264318943023682e-01 -1.969664245843887329e-01 -8.142794249579310417e-04 9.909607470035552979e-02 -1.957446783781051636e-01 2.450817525386810303e-01 -1.795308887958526611e-01 1.580965071916580200e-01 6.968919187784194946e-02 5.947621073573827744e-03 -1.732977479696273804e-01 3.580612316727638245e-02 -2.179748415946960449e-01
-2.604184746742248535e-01 2.239546328783035278e-01 5.407503992319107056e-02 1.909370869398117065e-01 3.635441660881042480e-01 -7.700194418430328369e-02 -1.361480951309204102e-01 9.981792420148849487e-03 -1.743696182966232300e-01 3.423603624105453491e-02 1.341030746698379517e-01 3.736487627029418945e-01 1.241784840822219849e-01 1.372936218976974487e-01 -1.490210443735122681e-01 2.168668806552886963e-02 -1.850803196430206299e-01 7.530163973569869995e-02 5.096019431948661804e-02 2.365403473377227783e-01 5.070566758513450623e-02 -1.587996929883956909e-01 -1.270799525082111359e-02 -4.529510810971260071e-02 -2.227191478013992310e-01 -2.652329504489898682e-01 1.527895927429199219e-01 -1.073827594518661499e-01 -7.973764836788177490e-02 -1.605033725500106812e-01 3.404613733291625977e-01 -9.196782857179641724e-02
1.104762256145477295e-01 -4.960451275110244751e-02 1.587720215320587158e-01 -2.006198465824127197e-01 1.288910359144210815e-01 1.987468451261520386e-01 -2.790875136852264404e-01 4.541597515344619751e-02 -3.462380170822143555e-01 -1.619661599397659302e-01 2.377169579267501831e-01 -5.294884741306304932e-02 -1.319150775671005249e-01 2.067346274852752686e-01 -7.062529027462005615e-02 -4.140369892120361328e-01 -1.276343911886215210e-01 1.706009209156036377e-01 2.705947756767272949e-01 -6.907045096158981323e-02 -5.171843618154525757e-02 -6.703925877809524536e-02 1.215430535376071930e-02 -1.107240840792655945e-01 -1.848150789737701416e-01 -8.044739812612533569e-02 -3.334084153175354004e-02 -1.361842304468154907e-01 1.917495280504226685e-01 -8.583988994359970093e-02 -1.201426535844802856e-01 -2.828581929206848145e-01
-2.541008889675140381e-01 -1.185986027121543884e-01 1.209805905818939209e-01 9.890734404325485229e-02 2.285782247781753540e-01 -5.377196148037910461e-02 -2.405167818069458008e-01 -2.825016714632511139e-02 -2.293488234281539917e-01 -3.699553608894348145e-01 2.326798737049102783e-01 7.238767296075820923e-02 3.182682022452354431e-02 5.046674981713294983e-03 -2.494669109582901001e-01 -1.662959605455398560e-01 -1.486088037490844727e-01 -1.142598763108253479e-01 3.545755520462989807e-02 1.054034903645515442e-01 1.363087892532348633e-01 2.537811398506164551e-01 8.618628978729248047e-02 -6.689806282520294189e-02 -3.401732742786407471e-01 -1.089225411415100098e-01 1.932850480079650879e-01 -6.587034463882446289e-02 -1.036971285939216614e-01 -2.187934219837188721e-01 4.408103227615356445e-02 -2.667321264743804932e-01
-1.394529454410076141e-02 1.470598876476287842e-01 8.581758290529251099e-02 2.403795868158340454e-01 2.713591158390045166e-01 8.113829046487808228e-02 -3.991428017616271973e-01 -8.890288323163986206e-02 -1.264584064483642578e-01 -1.157106161117553711e-01 1.864844560623168945e-01 -3.137483075261116028e-02 -2.486346513032913208e-01 3.019491024315357208e-02 -2.928458154201507568e-02 -2.855737134814262390e-02 -1.163095235824584961e-01 7.632791996002197266e-02 4.509682301431894302e-03 1.630812138319015503e-01 8.773768693208694458e-02 -3.896246552467346191e-01 2.858749926090240479e-01 1.477965116500854492e-01 6.238045170903205872e-02 4.992727655917406082e-03 -3.023359477519989014e-01 2.492016106843948364e-01 -1.465336829423904419e-01 -1.168139055371284485e-01 1.662985682487487793e-01 -8.250884711742401123e-02
-4.592071473598480225e-02 1.088699400424957275e-01 1.345585137605667114e-01 -1.559481173753738403e-01 1.230300217866897583e-01 1.796460449695587158e-01 -2.518265843391418457e-01 -3.393123447895050049e-01 -3.539180755615234375e-01 3.157091140747070312e-02 1.077214106917381287e-01 6.198637560009956360e-02 -8.218032121658325195e-02 5.260944366455078125e-03 -5.139957740902900696e-02 4.681990295648574829e-02 -1.437384039163589478e-01 -8.361188322305679321e-02 4.776464402675628662e-02 2.227717489004135132e-01 -4.589490126818418503e-03 -5.308248400688171387e-01 1.547234714962542057e-03 -2.352172508835792542e-02 -6.013003364205360413e-02 1.339693367481231689e-01 1.071816906332969666e-01 2.450933456420898438e-01 9.826651960611343384e-02 7.579542696475982666e-03 2.052623778581619263e-02 -3.149102628231048584e-01
-6.363292783498764038e-02 1.442655473947525024e-01 1.683502644300460815e-01 -9.603792428970336914e-02 3.281744420528411865e-01 -7.295528054237365723e-02 -2.413156032562255859e-01 -4.683308675885200500e-02 -2.983461618423461914e-01 -4.934855177998542786e-02 1.049781739711761475e-01 4.838992059230804443e-01 -1.213709190487861633e-01 -1.312003098428249359e-02 1.061452329158782959e-01 1.184449419379234314e-01 -1.315983086824417114e-01 3.282281756401062012e-01 6.653902679681777954e-02 3.256050869822502136e-02 -1.946104764938354492e-01 -1.599609702825546265e-01 1.916588246822357178e-01 -3.037318289279937744e-01 -8.907978422939777374e-03 -9.722908586263656616e-02 2.057114057242870331e-02 -1.357341706752777100e-01 -1.382645815610885620e-01 -2.263796888291835785e-02 1.155466139316558838e-01 5.436311662197113037e-02
1.793158352375030518e-01 -2.159094959497451782e-01 1.014248654246330261e-01 1.129371598362922668e-01 3.516805469989776611e-01 3.648288846015930176e-01 -2.125928997993469238e-01 2.672736644744873047e-01 -2.135617583990097046e-01 -6.279891729354858398e-02 -1.883757114410400391e-02 3.133746981620788574e-01 -4.965038970112800598e-02 -5.100254714488983154e-02 9.165404364466667175e-03 1.472143381834030151e-01 -2.369553893804550171e-01 9.083138406276702881e-02 9.244181215763092041e-02 -3.143747895956039429e-02 -8.728884160518646240e-02 1.242708712816238403e-01 3.194976747035980225e-01 1.520650833845138550e-01 1.754546463489532471e-01 -1.071078851819038391e-01 -1.113017424941062927e-01 1.289533376693725586e-01 -7.374070584774017334e-02 -5.834793299436569214e-02 -1.019759923219680786e-01 -1.926950067281723022e-01
5.006627365946769714e-02 7.073510438203811646e-02 2.302132099866867065e-01 -1.757121295668184757e-03 5.148005858063697815e-02 2.205656841397285461e-03 -2.051043957471847534e-01 1.628197431564331055e-01 -6.104314923286437988e-01 -2.031903862953186035e-01 1.612275540828704834e-01 8.929242938756942749e-02 9.831888228654861450e-02 1.177057251334190369e-01 1.129616275429725647e-01 -4.648910835385322571e-02 -1.097661927342414856e-01 -1.479507982730865479e-01 -1.225209087133407593e-01 1.566643267869949341e-01 -1.165709942579269409e-01 -3.890428245067596436e-01 2.193499505519866943e-01 -1.878991574048995972e-01 -6.154938042163848877e-02 -1.173797063529491425e-03 1.462642252445220947e-01 3.715452551841735840e-02 1.594421267509460449e-02 1.057303138077259064e-02 1.820591688156127930e-01 8.474051137454807758e-04
1.325112185440957546e-03 4.260919243097305298e-02 3.439178466796875000e-01 -1.111840363591909409e-02 -4.170557111501693726e-02 3.578050434589385986e-02 -2.524551451206207275e-01 5.980217829346656799e-02 -3.298881351947784424e-01 -1.782238930463790894e-01 5.636163055896759033e-02 1.847565174102783203e-01 -1.644758135080337524e-01 -7.155730575323104858e-02 -1.891143023967742920e-01 1.599796265363693237e-01 -1.510845571756362915e-01 -6.507638841867446899e-02 -5.453814193606376648e-02 3.516100645065307617e-01 2.838335745036602020e-02 9.476032108068466187e-03 -2.961582969874143600e-03 -1.461681574583053589e-01 2.771829664707183838e-01 1.578335836529731750e-02 2.202645130455493927e-02 -1.117025837302207947e-01 -2.666439488530158997e-02 -1.349598616361618042e-01 1.642962843179702759e-01 -4.755236804485321045e-01
-6.572271883487701416e-02 2.184716761112213135e-01 7.413527369499206543e-02 2.552969455718994141e-01 8.038511127233505249e-02 1.730852760374546051e-02 -4.325570464134216309e-01 -1.783307194709777832e-01 -3.061919212341308594e-01 1.478077471256256104e-01 -1.038406491279602051e-01 -1.252035796642303467e-01 1.708916127681732178e-01 -1.731637865304946899e-01 4.270417615771293640e-02 2.941608242690563202e-02 8.287203311920166016e-02 -2.685213983058929443e-01 1.645341515541076660e-01 9.135032445192337036e-02 -4.140952974557876587e-02 -1.360330581665039062e-01 -5.556392297148704529e-02 2.844762615859508514e-02 -1.170425936579704285e-01 -3.124073445796966553e-01 2.525835298001766205e-02 1.779805421829223633e-01 1.389479041099548340e-01 -2.926826775074005127e-01 1.230035349726676941e-01 -2.132017612457275391e-01
-1.743480116128921509e-01 -1.218251362442970276e-01 3.037921190261840820e-01 6.156077980995178223e-02 2.133227288722991943e-01 -6.075015291571617126e-02 -3.624695241451263428e-01 1.126508936285972595e-01 -2.845287322998046875e-01 -2.193827629089355469e-01 -2.121230028569698334e-02 2.258263081312179565e-01 7.557278871536254883e-02 -9.510983526706695557e-02 -4.034681618213653564e-02 -6.305369548499584198e-03 -1.509131193161010742e-01 -3.481417195871472359e-03 2.237530052661895752e-01 1.582011133432388306e-01 -1.331547796726226807e-01 1.321052163839340210e-01 -3.243814408779144287e-02 2.520383894443511963e-01 -1.612224131822586060e-01 4.792310670018196106e-02 3.348719775676727295e-01 6.281091272830963135e-02 -1.711266189813613892e-01 -9.059411287307739258e-02 4.909025505185127258e-02 -2.941769659519195557e-01
-1.236841827630996704e-01 4.243998825550079346e-01 -1.116950884461402893e-01 9.198516607284545898e-02 2.060302346944808960e-02 2.338522225618362427e-01 -4.685642421245574951e-01 -1.359658539295196533e-01 -1.695318073034286499e-01 7.969146221876144409e-02 -3.890011459589004517e-02 1.321854293346405029e-01 4.746745154261589050e-02 -1.432980000972747803e-01 -9.521200507879257202e-02 -2.485887892544269562e-02 -2.479283809661865234e-01 1.637212187051773071e-01 1.258600503206253052e-01 9.494934976100921631e-02 3.495762050151824951e-01 1.548103638924658298e-03 2.223296463489532471e-02 -1.834777146577835083e-01 6.009258702397346497e-02 -1.424712240695953369e-01 -5.184734985232353210e-02 -4.970866255462169647e-03 -2.031217217445373535e-01 -9.275998175144195557e-02 2.187039107084274292e-01 1.007018014788627625e-01
-3.279317021369934082e-01 9.891618043184280396e-02 2.319774478673934937e-01 1.610862761735916138e-01 2.677627801895141602e-01 1.124128326773643494e-01 -2.467586696147918701e-01 1.903538941405713558e-03 1.634472422301769257e-02 -5.242275446653366089e-02 -2.966057881712913513e-02 1.611362770199775696e-02 -8.720181882381439209e-02 -1.666766256093978882e-01 1.991398818790912628e-02 1.886062026023864746e-01 1.261905729770660400e-01 -7.466926425695419312e-02 1.875468194484710693e-01 3.729785978794097900e-02 -7.573469076305627823e-03 -1.457825750112533569e-01 5.236074328422546387e-01 -1.628992855548858643e-01 -8.202053606510162354e-02 -1.563867628574371338e-01 2.041248083114624023e-01 -5.626103281974792480e-02 1.548030078411102295e-01 -3.058357238769531250e-01 -2.249560132622718811e-02 -8.989423513412475586e-02
-2.960144579410552979e-01 1.271368116140365601e-01 1.639451384544372559e-01 -1.921148747205734253e-01 2.385731786489486694e-01 3.506490588188171387e-01 -2.812017500400543213e-01 1.159977465867996216e-01 -1.690461337566375732e-01 3.357690572738647461e-02 6.692024320363998413e-02 3.835748136043548584e-02 1.949915736913681030e-01 -5.391092598438262939e-02 2.517904937267303467e-01 2.260661870241165161e-02 -1.287338584661483765e-01 1.770472228527069092e-01 1.081254333257675171e-01 3.178004324436187744e-01 -2.637028098106384277e-01 3.351316601037979126e-02 1.998995840549468994e-01 -4.765798524022102356e-02 1.318756788969039917e-01 8.427545428276062012e-03 6.641463190317153931e-02 -4.238783940672874451e-02 -1.434742659330368042e-01 -2.941617071628570557e-01 1.777455024421215057e-02 -1.221918985247612000e-01
-2.960507944226264954e-02 -9.101547300815582275e-02 -5.503356829285621643e-02 3.164900094270706177e-02 4.420713782310485840e-01 1.774910390377044678e-01 -3.175131976604461670e-01 -4.906500875949859619e-02 -2.366329133510589600e-01 -2.489674389362335205e-01 -1.684907525777816772e-01 1.393976956605911255e-01 5.796163901686668396e-02 3.239801526069641113e-02 2.686037123203277588e-01 3.235084712505340576e-01 -1.988612562417984009e-01 4.225270077586174011e-02 2.745316624641418457e-01 -5.470485612750053406e-02 -1.464214175939559937e-01 -5.138948187232017517e-02 1.024546623229980469e-01 -8.435001969337463379e-02 6.528332084417343140e-02 -1.023938283324241638e-01 1.207417622208595276e-01 1.024048868566751480e-02 1.298468858003616333e-01 -1.283535733819007874e-03 2.356726080179214478e-01 -2.154644727706909180e-01
-2.301415055990219116e-01 -6.832706183195114136e-02 -2.844118885695934296e-02 -2.435149811208248138e-02 9.973369538784027100e-02 -1.154751479625701904e-01 -3.775602951645851135e-02 2.385243475437164307e-01 -4.959847033023834229e-01 -1.202184706926345825e-01 -9.821362793445587158e-02 8.971409499645233154e-02 -8.217217028141021729e-02 8.778120577335357666e-02 2.432090416550636292e-02 2.316313087940216064e-01 -1.618549078702926636e-01 1.557742804288864136e-01 1.472421269863843918e-02 -1.934389956295490265e-02 -3.392937779426574707e-02 -3.117196559906005859e-01 -1.853216066956520081e-02 2.485576085746288300e-02 -3.179752081632614136e-02 -3.154378831386566162e-01 4.473479464650154114e-02 -3.321522846817970276e-02 -1.639428883790969849e-01 -2.147367000579833984e-01 -1.124670915305614471e-02 -4.306343197822570801e-01
1.557037420570850372e-02 2.864840030670166016e-01 -3.771695196628570557e-01 -5.616042390465736389e-02 1.367416083812713623e-01 5.278799682855606079e-02 -3.364118039608001709e-01 8.818316459655761719e-02 -2.059569582343101501e-02 1.383669078350067139e-01 -9.631400555372238159e-02 9.039311856031417847e-02 -1.240063905715942383e-01 -9.800984524190425873e-03 -4.820020869374275208e-02 -1.657480746507644653e-01 -2.869431078433990479e-01 1.182029545307159424e-01 1.584267318248748779e-01 4.418261721730232239e-02 1.371751874685287476e-01 -9.258133359253406525e-03 1.919137686491012573e-01 -9.281466156244277954e-02 2.415888011455535889e-01 -3.547274172306060791e-01 4.532939195632934570e-02 1.758788377046585083e-01 1.915422081947326660e-01 -2.961496412754058838e-01 -7.658760249614715576e-02 -1.113657876849174500e-01
9.400768578052520752e-02 -1.061206534504890442e-01 2.060910128057003021e-02 -4.995146300643682480e-03 1.111062020063400269e-01 7.049952447414398193e-02 -3.292608559131622314e-01 -1.767248362302780151e-01 -1.735486239194869995e-01 2.256285771727561951e-02 7.674507051706314087e-02 2.463296502828598022e-01 -1.975204646587371826e-01 -5.624530091881752014e-02 9.040270000696182251e-03 1.954331696033477783e-01 -5.417030453681945801e-01 -5.137207359075546265e-02 9.231797605752944946e-02 -3.037219867110252380e-02 -7.508130371570587158e-02 4.731294885277748108e-02 3.486976921558380127e-01 -2.135911881923675537e-01 -2.173766940832138062e-01 -1.513067632913589478e-01 -1.066326647996902466e-01 -1.036742106080055237e-01 9.383616596460342407e-02 1.569675654172897339e-01 -2.404130622744560242e-02 -1.947853863239288330e-01
-7.065378874540328979e-02 -9.004048071801662445e-03 1.571862548589706421e-01 7.047747075557708740e-02 8.141480386257171631e-02 9.691384434700012207e-02 -2.858503162860870361e-01 4.203197956085205078e-01 -2.644101381301879883e-01 9.026613831520080566e-02 3.916816413402557373e-02 1.703361570835113525e-01 9.272774308919906616e-02 1.624817699193954468e-01 1.450597345829010010e-01 -1.979040801525115967e-01 -1.811867207288742065e-01 -3.192138969898223877e-01 8.406669646501541138e-02 1.084148734807968140e-01 3.747772797942161560e-02 -2.444708719849586487e-03 -6.185635179281234741e-02 1.645004004240036011e-01 -1.747230887413024902e-01 -3.245211243629455566e-01 -7.192195206880569458e-02 2.066420465707778931e-01 2.045521140098571777e-02 -4.764122143387794495e-02 1.128746718168258667e-01 -3.194481432437896729e-01
-1.168121024966239929e-02 -2.766581475734710693e-01 6.710978597402572632e-02 8.919350057840347290e-02 2.346766293048858643e-01 1.079101264476776123e-01 -2.805044054985046387e-01 2.231755554676055908e-01 -2.581062614917755127e-01 1.675008237361907959e-02 -1.818720102310180664e-01 7.975876331329345703e-02 -1.471372693777084351e-01 2.114699482917785645e-01 -5.214349925518035889e-02 7.296635210514068604e-02 -2.474196702241897583e-01 1.868404000997543335e-01 1.461024433374404907e-01 7.705477066338062286e-03 -2.462178766727447510e-01 -2.888874709606170654e-01 -3.432422876358032227e-02 -1.082599535584449768e-01 1.356224268674850464e-01 -3.977530598640441895e-01 6.182748451828956604e-02 -1.244194358587265015e-01 -1.483577340841293335e-01 -1.404206901788711548e-01 8.313309401273727417e-02 -1.259167492389678955e-01
6.674385070800781250e-02 -6.761079281568527222e-02 4.635478183627128601e-02 -6.012860685586929321e-04 1.270526647567749023e-01 2.233362346887588501e-01 4.114228487014770508e-02 -1.162399575114250183e-01 -3.749264776706695557e-01 -1.425075531005859375e-01 3.102312088012695312e-01 1.701226644217967987e-02 4.371834546327590942e-02 -2.195335030555725098e-01 -1.855849921703338623e-01 1.740029752254486084e-01 -3.292752802371978760e-01 -1.933476515114307404e-02 5.020860433578491211e-01 1.226948481053113937e-02 -9.294514358043670654e-02 -3.275103867053985596e-02 2.232504487037658691e-01 -9.481177479028701782e-02 -2.152931690216064453e-01 -1.065455004572868347e-02 -1.955182850360870361e-02 7.580108195543289185e-02 8.604451268911361694e-02 8.609070628881454468e-02 -3.749696910381317139e-02 -1.922763884067535400e-01
1.362010240554809570e-01 -6.193695217370986938e-02 6.109393388032913208e-02 -8.527537435293197632e-02 1.054661124944686890e-01 2.979714572429656982e-01 -3.661852777004241943e-01 2.179066836833953857e-01 -2.972381711006164551e-01 -1.740238815546035767e-02 -8.973539620637893677e-02 3.720304071903228760e-01 4.632781818509101868e-02 -1.673118621110916138e-01 5.656772758811712265e-03 1.052780076861381531e-01 -1.232290118932723999e-01 1.021142005920410156e-01 1.407873779535293579e-01 -8.806656301021575928e-02 -2.688999772071838379e-01 2.273467332124710083e-01 1.807963401079177856e-01 -7.408392429351806641e-02 1.189754381775856018e-01 -9.185003489255905151e-02 -1.628053039312362671e-01 2.276831306517124176e-02 -1.197400391101837158e-01 -1.677596569061279297e-01 -1.185329407453536987e-01 -2.953822016716003418e-01
-1.717585772275924683e-01 2.129921913146972656e-01 1.159131452441215515e-01 3.285492658615112305e-01 3.658245503902435303e-01 -3.233064338564872742e-02 -2.799443602561950684e-01 -1.928913891315460205e-01 -8.618987351655960083e-02 6.897068023681640625e-02 1.510621905326843262e-01 2.494705468416213989e-01 1.044103279709815979e-01 7.211028598248958588e-03 -1.504418998956680298e-01 -5.895017087459564209e-02 -4.015592038631439209e-01 2.838990986347198486e-01 9.874821454286575317e-02 1.614281386137008667e-01 1.230199784040451050e-01 -1.881953924894332886e-01 2.357031255960464478e-01 -8.222854137420654297e-02 -4.631245136260986328e-02 -5.053917691111564636e-02 1.949254795908927917e-02 5.822043865919113159e-02 6.745158880949020386e-02 -1.079032644629478455e-01 3.567498922348022461e-02 5.039677396416664124e-02
7.038719952106475830e-02 -1.069921925663948059e-01 3.387019038200378418e-01 -1.737593412399291992e-01 1.217825636267662048e-01 1.778246611356735229e-01 -1.947264224290847778e-01 2.014061659574508667e-01 -2.393126785755157471e-01 -2.782217264175415039e-01 1.473833173513412476e-01 3.074222207069396973e-01 -7.969563826918601990e-03 -2.007786631584167480e-01 -2.022826373577117920e-01 -2.233962267637252808e-01 -1.624972932040691376e-02 -2.282830886542797089e-02 1.525738388299942017e-01 -4.040119051933288574e-02 -1.588995307683944702e-01 -3.657937645912170410e-01 8.892797678709030151e-02 -6.913695484399795532e-02 -4.089155793190002441e-02 -2.482738494873046875e-01 -1.266891807317733765e-01 -3.202052041888237000e-02 7.175969332456588745e-02 -1.503987461328506470e-01 -4.378946125507354736e-02 -1.553416699171066284e-01
-3.345937132835388184e-01 -9.938669204711914062e-02 7.940915226936340332e-02 1.071220859885215759e-01 2.641092538833618164e-01 -2.121877372264862061e-01 -1.319532692432403564e-01 -3.843695297837257385e-02 -7.230880856513977051e-02 -8.438459783792495728e-02 2.692539095878601074e-01 2.454828321933746338e-01 -7.826744019985198975e-02 1.157960966229438782e-01 7.167150825262069702e-02 -1.241011545062065125e-01 -5.235093235969543457e-01 -1.098786368966102600e-01 1.821402460336685181e-01 -1.643545776605606079e-01 -2.667335048317909241e-02 4.105087835341691971e-03 1.470410078763961792e-01 6.871163100004196167e-02 -4.416416585445404053e-02 -2.697570919990539551e-01 -2.076028659939765930e-02 1.868499070405960083e-01 7.633079588413238525e-02 -2.246065139770507812e-01 -3.806975856423377991e-02 1.898074708878993988e-02
-4.719672724604606628e-02 3.630352914333343506e-01 -7.684743404388427734e-02 5.962739884853363037e-02 1.409119367599487305e-01 7.473470270633697510e-02 -4.576644003391265869e-01 -7.693274319171905518e-02 -1.808496713638305664e-01 -8.777605742216110229e-02 -1.316923499107360840e-01 7.280247658491134644e-02 2.118967473506927490e-01 -1.194389909505844116e-01 -1.076466664671897888e-01 7.978685200214385986e-03 -1.823796480894088745e-01 1.276733428239822388e-01 1.410515308380126953e-01 1.864894032478332520e-01 4.139552116394042969e-01 -2.368521690368652344e-01 -5.695903208106756210e-03 2.455860935151576996e-02 4.568485915660858154e-02 -9.151138365268707275e-02 -1.291683912277221680e-01 -1.448391824960708618e-01 9.444958716630935669e-02 -1.936872601509094238e-01 2.335456013679504395e-01 -1.987444609403610229e-02
-2.019941508769989014e-01 1.048962697386741638e-01 4.128842651844024658e-01 1.267275959253311157e-01 2.583333551883697510e-01 3.430075943470001221e-02 -1.199923679232597351e-01 9.671248495578765869e-02 -1.298126429319381714e-01 -2.837902605533599854e-01 2.123632580041885376e-01 2.852377295494079590e-01 -4.199116677045822144e-02 -3.857874870300292969e-02 -6.008980423212051392e-02 -2.011014968156814575e-01 -8.311054110527038574e-02 -4.428797401487827301e-03 2.633709609508514404e-01 6.123277172446250916e-02 1.839188039302825928e-01 -1.704584993422031403e-02 1.039327457547187805e-01 1.896372251212596893e-02 -2.881422042846679688e-01 -2.253307588398456573e-02 1.631481945514678955e-01 2.002390325069427490e-01 1.775191128253936768e-01 -2.488160580396652222e-01 -1.307383775711059570e-01 -1.129862070083618164e-01
-4.605855420231819153e-02 7.782555371522903442e-02 1.118184477090835571e-01 1.336383819580078125e-01 8.847466111183166504e-02 7.373493164777755737e-03 -2.462120205163955688e-01 1.391448378562927246e-01 -1.987096369266510010e-01 -1.222909707576036453e-02 6.658583879470825195e-02 -3.158174222335219383e-03 8.640836924314498901e-02 5.849727243185043335e-02 2.399122267961502075e-01 3.000224530696868896e-01 -3.727275431156158447e-01 -4.045712575316429138e-02 1.589162796735763550e-01 1.280191987752914429e-01 2.650018781423568726e-02 2.782492712140083313e-02 3.497131466865539551e-01 -4.508544504642486572e-01 -3.320271670818328857e-01 6.354174762964248657e-02 2.989576756954193115e-02 1.749095320701599121e-02 3.966406360268592834e-02 -5.258008837699890137e-02 -6.660269200801849365e-02 -1.937850415706634521e-01
2.701814174652099609e-01 2.077323645353317261e-01 1.055577769875526428e-01 -6.671374291181564331e-02 -3.682744503021240234e-02 1.555830836296081543e-01 -2.817518711090087891e-01 4.453628510236740112e-02 -3.915253877639770508e-01 -2.147676199674606323e-01 3.796665370464324951e-01 -1.256185024976730347e-01 -1.054815798997879028e-01 -2.373863458633422852e-01 -9.911785274744033813e-02 9.049291163682937622e-02 1.992233283817768097e-02 2.416344359517097473e-03 1.960714720189571381e-02 1.584890335798263550e-01 8.402484655380249023e-02 -1.763215065002441406e-01 8.460264652967453003e-02 2.589363791048526764e-02 -1.489887237548828125e-01 -2.955393791198730469e-01 -1.817868649959564209e-01 4.857791960239410400e-02 3.952535241842269897e-02 -1.069470047950744629e-01 -2.039073705673217773e-01 -2.123234272003173828e-01
7.184438407421112061e-02 1.070087924599647522e-01 1.009368374943733215e-01 -7.667026668787002563e-02 8.117944002151489258e-02 6.294909119606018066e-02 9.254198521375656128e-02 2.870788276195526123e-01 -4.023966193199157715e-01 -4.701085016131401062e-02 -4.697605222463607788e-02 2.248202413320541382e-01 -1.961867809295654297e-01 6.053207814693450928e-02 9.273905889131128788e-04 2.381825596094131470e-01 -1.714441478252410889e-01 -7.596342265605926514e-02 3.731931447982788086e-01 7.352117449045181274e-02 -1.300962120294570923e-01 -1.187097802758216858e-01 8.453471213579177856e-02 9.179898537695407867e-03 3.318667784333229065e-02 1.302481163293123245e-02 1.249106507748365402e-02 -3.354604914784431458e-02 -2.507165670394897461e-01 -3.134609162807464600e-01 2.580672800540924072e-01 -3.188476264476776123e-01
-2.582424581050872803e-01 2.179552316665649414e-01 3.609955310821533203e-01 2.502902597188949585e-02 5.413472652435302734e-01 -1.352434512227773666e-02 -2.653864920139312744e-01 4.732126370072364807e-02 -2.153867036104202271e-01 -2.921530790627002716e-02 -6.521792709827423096e-02 1.164895743131637573e-01 -1.515848189592361450e-02 2.394601553678512573e-01 -5.688948929309844971e-02 5.151099711656570435e-02 -7.285272330045700073e-02 1.546694785356521606e-01 3.533838689327239990e-02 4.666097089648246765e-02 -6.317598372697830200e-02 4.907020926475524902e-02 4.708285629749298096e-02 1.319932192564010620e-01 -2.375624775886535645e-01 -2.340658307075500488e-01 1.520768702030181885e-01 4.363233223557472229e-03 1.612135469913482666e-01 -1.351535022258758545e-01 1.302609741687774658e-01 -7.833568751811981201e-02
-1.071219816803932190e-01 1.136398222297430038e-02 -4.635040089488029480e-02 -1.760120689868927002e-02 -2.346022753044962883e-03 -6.807745248079299927e-02 -2.224214971065521240e-01 -7.455680519342422485e-02 -5.185820460319519043e-01 -1.769851595163345337e-01 4.445940628647804260e-02 1.515133678913116455e-01 9.213352948427200317e-02 2.696894109249114990e-01 6.432573497295379639e-02 4.522277787327766418e-02 -4.161835312843322754e-01 -2.521494776010513306e-02 1.287729591131210327e-01 1.813320964574813843e-01 8.258226513862609863e-02 5.722992494702339172e-02 1.036563888192176819e-01 -3.464183807373046875e-01 -3.160228729248046875e-01 1.493156701326370239e-02 1.003617197275161743e-01 6.092489510774612427e-02 -4.137009382247924805e-03 -3.859973326325416565e-02 1.491378098726272583e-01 -1.090819910168647766e-01
-1.403878182172775269e-01 2.318819612264633179e-01 -1.507783979177474976e-01 1.602092385292053223e-01 -3.609077259898185730e-02 9.024391323328018188e-02 -3.796497881412506104e-01 -7.398533634841442108e-03 -3.057703375816345215e-01 -1.573997084051370621e-03 2.061473429203033447e-01 2.668770849704742432e-01 2.080612629652023315e-01 2.060241401195526123e-01 3.832938894629478455e-02 -1.405423134565353394e-01 -9.306241571903228760e-02 2.059854716062545776e-01 1.055472046136856079e-01 1.834920942783355713e-01 1.647040694952011108e-01 -2.583824992179870605e-01 2.141008824110031128e-01 -6.646049022674560547e-02 1.524202711880207062e-02 -7.807409018278121948e-02 2.443641237914562225e-02 -1.357943266630172729e-01 -1.844610571861267090e-01 -3.042835295200347900e-01 4.102558642625808716e-02 -1.288528442382812500e-01
7.908308506011962891e-02 -1.993853971362113953e-02 -1.067007929086685181e-01 2.352129667997360229e-01 1.177749261260032654e-01 -1.363555155694484711e-02 -2.732388377189636230e-01 3.635587692260742188e-01 -3.846209943294525146e-01 1.809904165565967560e-02 1.192687079310417175e-01 -4.917435348033905029e-02 -4.687796160578727722e-02 -9.505333006381988525e-02 -1.873877495527267456e-01 2.111494988203048706e-01 -3.718043565750122070e-01 -1.198518201708793640e-01 1.500592678785324097e-01 -4.488363396376371384e-03 9.753511846065521240e-02 2.657146453857421875e-01 1.066821962594985962e-01 1.014087125658988953e-01 -9.884531795978546143e-02 -2.831852063536643982e-02 9.498696029186248779e-02 4.977227374911308289e-02 1.965730078518390656e-02 1.215296089649200439e-01 1.172406002879142761e-01 -3.493069410324096680e-01
-1.393233891576528549e-02 -1.539191454648971558e-01 -9.585187584161758423e-02 -1.951580494642257690e-01 1.229906268417835236e-02 1.461090892553329468e-01 -4.025460183620452881e-01 3.609070181846618652e-01 -2.906178534030914307e-01 -8.929830044507980347e-02 -3.852650150656700134e-02 2.044630795717239380e-01 1.024628356099128723e-01 -3.489670157432556152e-02 -8.497633039951324463e-02 -3.450512886047363281e-02 -2.616846263408660889e-01 4.205635283142328262e-03 1.166247129440307617e-01 2.113035023212432861e-01 2.216099053621292114e-01 7.600945979356765747e-02 3.589235618710517883e-02 4.455306753516197205e-02 2.368190139532089233e-02 -6.262080371379852295e-02 3.495281636714935303e-01 -2.945006489753723145e-01 -2.955975383520126343e-02 1.432630419731140137e-01 1.195024028420448303e-01 -1.588193923234939575e-01
8.947747200727462769e-02 -1.409207135438919067e-01 -2.568560838699340820e-02 1.971206665039062500e-01 2.155808359384536743e-01 3.227895498275756836e-01 -1.713715940713882446e-01 3.303070738911628723e-02 -1.930470615625381470e-01 -1.884987652301788330e-01 1.043723300099372864e-01 5.941583588719367981e-02 -2.925704419612884521e-02 -2.008617073297500610e-01 2.237602323293685913e-01 -3.601094335317611694e-02 -4.737258553504943848e-01 2.001318186521530151e-01 2.692079544067382812e-01 6.582829356193542480e-02 4.460952058434486389e-02 4.124149307608604431e-02 -1.002750173211097717e-01 9.821043163537979126e-02 6.981006264686584473e-02 -1.987027078866958618e-01 -7.609599828720092773e-02 3.925210330635309219e-03 4.864485934376716614e-02 -9.651729464530944824e-02 2.427037507295608521e-01 -2.937451899051666260e-01
-1.033808514475822449e-01 1.018586233258247375e-01 1.243617907166481018e-01 1.235200241208076477e-01 1.049414724111557007e-01 8.572147041559219360e-02 -1.262622624635696411e-01 2.272957116365432739e-01 -4.398540556430816650e-01 -1.593261808156967163e-01 1.210132688283920288e-01 3.339307308197021484e-01 -2.980428002774715424e-02 1.419640332460403442e-01 1.740376204252243042e-01 4.248441010713577271e-02 -1.840111017227172852e-01 -9.639553725719451904e-02 9.380894899368286133e-02 3.747837245464324951e-01 -6.427467614412307739e-02 -2.049549669027328491e-01 -1.374149136245250702e-02 -2.832671701908111572e-01 5.236813426017761230e-02 -1.666414737701416016e-01 6.721299886703491211e-02 2.661940157413482666e-01 1.517095565795898438e-01 3.948902338743209839e-02 1.008734032511711121e-01 6.693241745233535767e-02
-3.350241109728813171e-02 5.652420595288276672e-02 -1.035386621952056885e-01 -1.034378260374069214e-01 1.826013624668121338e-01 1.877163350582122803e-01 -3.498165905475616455e-01 2.074039578437805176e-01 -3.979913890361785889e-02 3.179437294602394104e-02 -2.196941375732421875e-01 3.089270591735839844e-01 5.371474195271730423e-03 -6.041952222585678101e-02 2.519012093544006348e-01 -7.327242195606231689e-02 -2.998808920383453369e-01 -1.879801452159881592e-01 -4.027730971574783325e-02 2.706682085990905762e-01 1.344077438116073608e-01 -2.132063806056976318e-01 1.096730232238769531e-01 -1.211036741733551025e-01 4.271891713142395020e-02 -1.201926022768020630e-01 -1.648558378219604492e-01 7.254751771688461304e-02 -1.341077685356140137e-01 -3.598173856735229492e-01 -1.820263564586639404e-01 -4.279486835002899170e-02
-1.865188479423522949e-01 -1.743591427803039551e-01 -3.617546986788511276e-03 5.143947899341583252e-02 1.100950688123703003e-01 9.646797180175781250e-02 -1.856189668178558350e-01 -9.991549700498580933e-02 1.852561347186565399e-02 -1.280498355627059937e-01 2.709702253341674805e-01 6.085914373397827148e-02 -1.901935487985610962e-01 -5.660759657621383667e-02 2.196008712053298950e-02 1.155515387654304504e-01 -1.086062863469123840e-01 1.468930095434188843e-01 2.148162126541137695e-01 1.055857911705970764e-01 -1.019105017185211182e-01 -9.284479916095733643e-02 2.773937582969665527e-01 -1.861190944910049438e-01 -3.105204105377197266e-01 -2.236198037862777710e-01 -1.092532724142074585e-01 2.001232504844665527e-01 1.348737627267837524e-01 -3.558169677853584290e-02 -2.995665371417999268e-01 -4.362715184688568115e-01
-6.638026237487792969e-02 -1.692142635583877563e-01 -1.194476336240768433e-01 2.369320206344127655e-02 3.966877162456512451e-01 1.328791379928588867e-01 -3.050804436206817627e-01 1.182408481836318970e-01 -3.311777487397193909e-02 -2.458205372095108032e-01 -3.090466558933258057e-01 2.150305807590484619e-01 5.480984225869178772e-02 -1.133181527256965637e-01 2.342413365840911865e-01 1.773060709238052368e-01 -2.267312258481979370e-01 3.868766874074935913e-02 3.719773590564727783e-01 -2.960781566798686981e-02 -1.215643212199211121e-01 -1.087265610694885254e-01 1.596131362020969391e-02 -1.912767142057418823e-01 1.255772113800048828e-01 -1.043688207864761353e-01 4.215744510293006897e-02 1.777835190296173096e-01 -9.058469533920288086e-02 -5.577939748764038086e-02 7.864394783973693848e-02 -1.774737536907196045e-01
1.047051027417182922e-01 7.932119071483612061e-02 5.721387639641761780e-02 -6.027094274759292603e-02 2.615353465080261230e-01 -3.497582161799073219e-03 -4.465229809284210205e-01 4.475483298301696777e-01 -2.050365954637527466e-01 1.241533532738685608e-01 1.316965818405151367e-01 1.535241007804870605e-01 -1.529933959245681763e-01 9.213776886463165283e-02 3.144617676734924316e-01 3.145970776677131653e-02 -1.732497215270996094e-01 -2.647668719291687012e-01 -3.701912984251976013e-02 1.479060947895050049e-01 1.195753216743469238e-01 3.221221035346388817e-03 8.094535768032073975e-02 1.116284914314746857e-02 3.478917106986045837e-02 1.040176600217819214e-01 -1.398883908987045288e-01 7.585727423429489136e-02 8.101291954517364502e-02 -6.409276276826858521e-02 1.265169978141784668e-01 -2.631047666072845459e-01
-1.207151263952255249e-01 2.693605422973632812e-01 1.528410613536834717e-01 1.913407146930694580e-01 2.228519022464752197e-01 1.555112898349761963e-01 -3.214221000671386719e-01 -1.460918933153152466e-01 6.202820315957069397e-02 4.573012888431549072e-02 6.728574633598327637e-02 1.740626692771911621e-01 -1.852854043245315552e-01 1.800515651702880859e-01 -2.079118937253952026e-01 -1.750693917274475098e-01 -1.053735017776489258e-01 1.174924075603485107e-01 2.868219092488288879e-02 5.949145182967185974e-02 -2.271420806646347046e-01 1.249751821160316467e-01 3.039747476577758789e-01 8.704470470547676086e-03 -1.514889895915985107e-01 -3.627103865146636963e-01 9.143340587615966797e-02 1.433992534875869751e-01 -1.446499079465866089e-01 -1.657020598649978638e-01 7.813505828380584717e-03 -2.284246683120727539e-01
-4.185685217380523682e-01 -3.537254035472869873e-02 3.210008740425109863e-01 7.850871235132217407e-02 1.574845165014266968e-01 1.899416297674179077e-01 -2.721883952617645264e-01 -1.261923313140869141e-01 6.620544195175170898e-02 -2.555934488773345947e-01 6.287740077823400497e-03 6.584860384464263916e-02 -8.053514361381530762e-02 -1.660324037075042725e-01 -5.897210165858268738e-02 -7.257604598999023438e-02 -1.747536510229110718e-01 -9.185814112424850464e-02 2.313178181648254395e-01 -1.253188028931617737e-02 2.610834240913391113e-01 1.518102586269378662e-01 2.597327828407287598e-01 -2.027290407568216324e-03 1.206813529133796692e-01 -2.772141695022583008e-01 4.913488402962684631e-02 6.531951576471328735e-02 5.006288178265094757e-03 -2.140989303588867188e-01 -1.580271720886230469e-01 -1.622430384159088135e-01
2.806554548442363739e-02 4.607183486223220825e-02 -2.262652367353439331e-01 6.423003971576690674e-03 2.145462185144424438e-01 -8.149815350770950317e-02 -2.395894676446914673e-01 2.121517807245254517e-02 -1.501782238483428955e-01 1.720971465110778809e-01 -1.870224624872207642e-01 1.296273805201053619e-02 -7.022020220756530762e-02 -2.041892558336257935e-01 1.271964460611343384e-01 1.067156568169593811e-01 -3.299719095230102539e-01 -2.338225245475769043e-01 1.190328150987625122e-01 4.154974222183227539e-01 1.160489693284034729e-01 -1.109760403633117676e-01 2.434180676937103271e-01 8.305682241916656494e-02 -8.606740832328796387e-02 -2.218490093946456909e-01 -1.785937324166297913e-02 2.224005758762359619e-01 2.816606499254703522e-02 -3.396029472351074219e-01 -9.003097563982009888e-02 2.983039617538452148e-02
-1.884163767099380493e-01 -1.555338948965072632e-01 5.083693191409111023e-02 4.077983275055885315e-02 2.282798290252685547e-01 -2.122790217399597168e-01 -2.336611300706863403e-01 -4.599986597895622253e-02 -1.318531930446624756e-01 5.492970347404479980e-02 1.655245870351791382e-01 1.419449970126152039e-02 2.121924459934234619e-01 4.076645895838737488e-02 1.051301360130310059e-01 -1.064183712005615234e-01 -3.642214238643646240e-01 2.730648219585418701e-02 1.253348439931869507e-01 -2.005812227725982666e-01 2.939672768115997314e-02 1.159582808613777161e-01 2.434418946504592896e-01 7.778837531805038452e-02 -1.549943983554840088e-01 -2.747492194175720215e-01 -3.809763863682746887e-02 3.204836845397949219e-01 1.391175389289855957e-01 -2.488105744123458862e-01 -3.145032525062561035e-01 -1.108691096305847168e-01
-3.376322090625762939e-01 -5.970015656203031540e-03 -9.992529451847076416e-02 1.314079463481903076e-01 2.033094018697738647e-01 1.012863144278526306e-01 -2.558158338069915771e-01 4.343659803271293640e-02 -3.112155497074127197e-01 2.739224731922149658e-01 2.351736128330230713e-01 -7.338924915529787540e-04 1.358428969979286194e-02 -4.990993998944759369e-03 7.960658520460128784e-02 1.159374415874481201e-01 5.049758404493331909e-02 1.477376073598861694e-01 1.977968662977218628e-01 -1.198434084653854370e-02 2.108429670333862305e-01 -6.698634475469589233e-02 2.974822521209716797e-01 -7.696835696697235107e-02 7.138357311487197876e-02 -4.597315937280654907e-02 -3.076095283031463623e-01 -4.248574748635292053e-02 -9.444844722747802734e-02 -2.554295063018798828e-01 1.041976585984230042e-01 -3.113591372966766357e-01
7.245489954948425293e-02 -6.732334196567535400e-02 -8.672601729631423950e-02 2.478693872690200806e-01 -7.018598169088363647e-02 1.796269714832305908e-01 -2.503449022769927979e-01 -1.266398746520280838e-02 -1.618477404117584229e-01 -2.327126711606979370e-01 2.095677405595779419e-01 3.329062461853027344e-01 2.318887412548065186e-01 -3.543781116604804993e-02 -1.153543591499328613e-01 -8.145894855260848999e-03 -3.475584983825683594e-01 -7.769133429974317551e-03 -6.633772049099206924e-03 8.080706000328063965e-02 1.851647198200225830e-01 -9.929107129573822021e-02 1.812407076358795166e-01 -1.776607036590576172e-01 1.076622530817985535e-01 5.121193453669548035e-02 -2.770339548587799072e-01 2.291348874568939209e-01 -6.924632191658020020e-02 -2.509570717811584473e-01 -2.396799325942993164e-01 -1.142951622605323792e-01
-1.393387466669082642e-01 -4.874886572360992432e-02 -4.518678784370422363e-02 -2.721634209156036377e-01 1.697147339582443237e-01 1.164825726300477982e-02 -3.105991780757904053e-01 -1.340453773736953735e-01 -4.617210477590560913e-03 6.935402750968933105e-02 1.662387251853942871e-01 -1.648217886686325073e-01 8.944957703351974487e-02 -9.051051735877990723e-02 8.022175170481204987e-04 -1.515528261661529541e-01 -1.604879647493362427e-01 8.509102463722229004e-02 3.791637122631072998e-01 2.188170999288558960e-01 -5.625345185399055481e-02 -1.431507021188735962e-01 3.540104329586029053e-01 -1.946266591548919678e-01 -1.009299680590629578e-01 -2.813225388526916504e-01 -3.153854310512542725e-01 1.981711387634277344e-01 -3.176660090684890747e-02 -1.331811845302581787e-01 -3.638665005564689636e-02 1.667146012187004089e-02
-1.115931198000907898e-01 8.126121014356613159e-02 -2.185582071542739868e-01 -1.312443166971206665e-01 1.980592906475067139e-01 -1.102566346526145935e-01 -2.582464814186096191e-01 -1.208764500916004181e-02 -3.665433079004287720e-02 1.319305002689361572e-01 -2.106050997972488403e-01 2.056043148040771484e-01 3.711214521899819374e-03 -2.198450416326522827e-01 8.465671539306640625e-02 2.087745070457458496e-02 -2.747368514537811279e-01 6.476931273937225342e-03 5.232171714305877686e-02 3.875361979007720947e-01 6.941440701484680176e-02 -5.103180930018424988e-02 2.294195592403411865e-01 4.190055653452873230e-02 -1.622731685638427734e-01 -2.830316126346588135e-01 -5.405323952436447144e-02 2.990852892398834229e-01 -5.459509044885635376e-02 -3.496648967266082764e-01 -1.209781169891357422e-01 -8.633417636156082153e-02
-8.619286119937896729e-02 2.699721977114677429e-02 1.659957133233547211e-02 9.082350134849548340e-02 8.584789186716079712e-02 2.036250680685043335e-01 -2.915615141391754150e-01 3.678811015561223030e-03 -3.561524748802185059e-01 1.469610780477523804e-01 3.121846728026866913e-02 1.914072781801223755e-01 3.527418524026870728e-02 7.274586707353591919e-02 -2.070368379354476929e-01 3.084347546100616455e-01 4.571437463164329529e-02 7.318416028283536434e-04 1.993002146482467651e-01 -1.147346049547195435e-01 1.177813187241554260e-01 -3.346821963787078857e-01 4.463171586394309998e-03 -2.183411419391632080e-01 6.850390136241912842e-02 -4.460923001170158386e-02 5.637471750378608704e-02 2.790111601352691650e-01 2.903150767087936401e-02 -3.741540610790252686e-01 9.202376939356327057e-03 -2.483900189399719238e-01
-1.262152343988418579e-01 -3.877339884638786316e-02 1.416413635015487671e-01 2.158871106803417206e-02 1.721444725990295410e-01 2.014256082475185394e-02 -2.076651155948638916e-01 -5.133367329835891724e-02 -4.621038436889648438e-01 -1.629219502210617065e-01 -5.107448995113372803e-02 -1.591419726610183716e-01 4.162827879190444946e-02 1.691149324178695679e-01 3.220877051353454590e-01 5.750653147697448730e-02 -3.000523149967193604e-01 -1.245408132672309875e-02 1.414186321198940277e-02 -6.788108497858047485e-02 2.676216065883636475e-01 1.493923217058181763e-01 1.422120928764343262e-01 -2.597397565841674805e-01 -9.424091875553131104e-02 -1.389856785535812378e-01 -1.523636579513549805e-01 1.677026152610778809e-01 4.463608935475349426e-02 -2.287370711565017700e-01 2.001858949661254883e-01 -1.740477830171585083e-01
-2.845247648656368256e-02 -1.456932872533798218e-01 1.545183807611465454e-01 3.119489848613739014e-01 3.359558582305908203e-01 -2.620019391179084778e-02 -1.040977835655212402e-01 -1.981868147850036621e-01 -1.657220870256423950e-01 -2.049693912267684937e-01 -4.619883000850677490e-02 -1.403693556785583496e-01 5.284731462597846985e-02 -1.034489870071411133e-01 -2.067513912916183472e-01 1.040903255343437195e-01 -2.016390115022659302e-01 2.228259108960628510e-02 1.982870548963546753e-01 1.152967363595962524e-01 6.625158339738845825e-02 2.242624759674072266e-02 4.999801516532897949e-01 4.420978948473930359e-02 2.663044724613428116e-03 -2.799475565552711487e-02 1.229294091463088989e-01 1.690042912960052490e-01 -2.542780712246894836e-02 -3.125428259372711182e-01 -2.024095654487609863e-01 1.903165131807327271e-02
1.372140944004058838e-01 -8.282491564750671387e-02 7.323649525642395020e-02 -5.641552433371543884e-02 8.406004868447780609e-03 -1.222290620207786560e-01 2.828699722886085510e-02 2.375130504369735718e-01 -2.457749545574188232e-01 1.881686747074127197e-01 7.879815250635147095e-02 2.825290560722351074e-01 1.251415908336639404e-01 5.742650851607322693e-02 9.446009248495101929e-02 3.147222101688385010e-01 -3.403864800930023193e-01 1.428865082561969757e-02 1.674929857254028320e-01 2.023182511329650879e-01 -6.962761282920837402e-02 -5.753133818507194519e-02 1.063329353928565979e-01 1.107839345932006836e-01 -5.178511887788772583e-02 -1.548910737037658691e-01 2.706954479217529297e-01 -7.910139858722686768e-02 1.608539521694183350e-01 -2.675606608390808105e-01 -1.180281210690736771e-02 -4.051765799522399902e-01
1.177043989300727844e-01 -3.251453628763556480e-03 7.111230492591857910e-02 2.264437079429626465e-01 1.046779006719589233e-01 2.471095770597457886e-01 -2.348758429288864136e-01 3.160262405872344971e-01 -3.642674684524536133e-01 -1.426305323839187622e-01 9.631020016968250275e-03 4.089001938700675964e-02 1.734496355056762695e-01 1.220859140157699585e-01 2.197135537862777710e-01 -2.889463491737842560e-02 -4.440359771251678467e-01 6.960318982601165771e-02 1.546848416328430176e-01 7.996972650289535522e-02 5.741710588335990906e-02 2.541579008102416992e-01 2.541948556900024414e-01 -3.129863898720941506e-06 -1.699404232203960419e-02 -1.150801852345466614e-01 -5.001781135797500610e-02 1.527989357709884644e-01 2.494848892092704773e-02 -1.662530153989791870e-01 1.215036064386367798e-01 -8.120150119066238403e-02
-6.062951311469078064e-02 -8.245946466922760010e-02 2.187520414590835571e-01 -2.243800759315490723e-01 -7.731697708368301392e-02 1.578648388385772705e-01 -1.832263767719268799e-01 1.813520491123199463e-01 -3.446471318602561951e-02 2.310712933540344238e-01 1.589206755161285400e-01 6.592056155204772949e-02 -2.144359424710273743e-02 -9.024044871330261230e-02 -1.422424335032701492e-02 -6.107462570071220398e-02 -1.123419925570487976e-01 2.394323945045471191e-01 2.568126916885375977e-01 -6.004792824387550354e-02 2.676829695701599121e-01 -3.434614241123199463e-01 3.693086802959442139e-01 2.581592835485935211e-02 -2.300680279731750488e-01 -2.366839200258255005e-01 8.941979706287384033e-02 8.132953196763992310e-02 -1.647462993860244751e-01 -2.754130959510803223e-01 2.817827276885509491e-02 -6.096094101667404175e-02
1.633905470371246338e-01 5.532199144363403320e-02 -1.699028350412845612e-02 -1.179485023021697998e-01 1.671695113182067871e-01 5.806932225823402405e-02 -4.108721613883972168e-01 -2.183311432600021362e-01 -1.062362492084503174e-01 9.344965964555740356e-02 -1.060235425829887390e-01 8.521349728107452393e-02 -3.025084733963012695e-02 -3.757157623767852783e-01 -4.508389160037040710e-03 1.098615154623985291e-01 -1.465646177530288696e-01 -6.312155723571777344e-02 1.246376484632492065e-01 3.782620131969451904e-01 1.218356564640998840e-01 -1.084219142794609070e-01 2.481357455253601074e-01 1.865746825933456421e-01 1.136920899152755737e-01 -1.915578246116638184e-01 -1.810302287340164185e-01 9.277097880840301514e-02 1.614298969507217407e-01 -2.988135814666748047e-01 -2.758271060883998871e-02 3.715121373534202576e-02
1.369370669126510620e-01 -1.742691248655319214e-01 -7.932250387966632843e-03 -2.217954210937023163e-02 2.304140329360961914e-01 -6.173683702945709229e-02 -2.529361248016357422e-01 -6.088542193174362183e-02 -3.169319331645965576e-01 4.439146071672439575e-02 1.093304678797721863e-01 1.569157838821411133e-01 -1.262704730033874512e-01 -2.406544052064418793e-02 -1.793811917304992676e-01 -2.866690047085285187e-02 -4.485825300216674805e-01 1.085016578435897827e-01 4.707356169819831848e-02 3.950239717960357666e-02 -3.607322229072451591e-03 -2.978749386966228485e-02 2.568957507610321045e-01 -1.193168684840202332e-01 -3.102160692214965820e-01 -2.168196737766265869e-01 -1.350207179784774780e-01 -1.909468621015548706e-01 -1.079279407858848572e-01 1.628405600786209106e-01 1.287624388933181763e-01 -2.943367362022399902e-01
1.856836080551147461e-01 -1.688826084136962891e-01 -2.532155811786651611e-02 2.609138190746307373e-01 1.982337236404418945e-01 1.932639032602310181e-01 -2.586988806724548340e-01 2.407068163156509399e-01 -3.971020877361297607e-01 -2.741238772869110107e-01 7.529839873313903809e-02 -2.902486175298690796e-02 6.608338654041290283e-02 4.157638177275657654e-02 2.685745060443878174e-01 -1.082092896103858948e-01 -3.885922133922576904e-01 1.040704362094402313e-02 1.621393561363220215e-01 3.638603910803794861e-02 4.981769621372222900e-02 1.494961082935333252e-01 8.791436254978179932e-02 1.148363854736089706e-02 -6.967720389366149902e-02 -1.570146232843399048e-01 -1.058190688490867615e-02 2.115515470504760742e-01 3.275207802653312683e-02 -1.725143939256668091e-01 6.049202755093574524e-02 -1.311580687761306763e-01
-1.144822407513856888e-02 4.142739996314048767e-02 6.233177334070205688e-02 -2.191886901855468750e-01 -1.147186160087585449e-01 -3.365741297602653503e-02 -3.712027966976165771e-01 -4.903957247734069824e-02 -3.735702633857727051e-01 -1.976332515478134155e-01 2.552824318408966064e-01 -2.762131951749324799e-02 -1.529320925474166870e-01 3.203768432140350342e-01 1.004445925354957581e-01 -1.324152648448944092e-01 -3.194426894187927246e-01 5.752636864781379700e-02 1.498177349567413330e-01 1.789927631616592407e-01 -1.979652047157287598e-01 -2.152418047189712524e-01 6.466683465987443924e-03 8.059808611869812012e-02 -2.104703485965728760e-01 -3.432746231555938721e-02 2.102589458227157593e-01 1.429119259119033813e-01 -2.568136341869831085e-02 -7.706159353256225586e-02 3.017101436853408813e-02 -1.550006270408630371e-01
-2.717502973973751068e-02 2.362153679132461548e-01 1.194713488221168518e-01 -2.179549634456634521e-01 1.673833578824996948e-01 4.889355227351188660e-02 -2.847231328487396240e-01 3.321612775325775146e-01 -2.781469523906707764e-01 -9.548366069793701172e-02 2.099933475255966187e-01 4.937543720006942749e-02 1.090603843331336975e-01 2.094022370874881744e-02 -1.829591989517211914e-01 -1.664345711469650269e-02 -1.328081786632537842e-01 9.347357600927352905e-02 4.207068383693695068e-01 -4.705498740077018738e-02 1.944375187158584595e-01 -5.762749165296554565e-02 1.214411258697509766e-01 2.162522822618484497e-01 4.558838903903961182e-03 -9.833680838346481323e-02 2.410986833274364471e-02 1.748254746198654175e-01 1.915837228298187256e-01 8.823382109403610229e-02 -2.916739583015441895e-01 -4.642697051167488098e-02
-2.496795654296875000e-01 2.626482248306274414e-01 -1.833921670913696289e-02 -9.560372680425643921e-02 3.176704645156860352e-01 2.393338456749916077e-02 -3.031386137008666992e-01 -3.581580892205238342e-02 -2.914145290851593018e-01 -2.413520403206348419e-02 9.621619433164596558e-02 -8.065062016248703003e-02 3.370146453380584717e-01 8.026344329118728638e-02 3.177094161510467529e-01 -4.365378618240356445e-02 -1.180521398782730103e-01 1.575140506029129028e-01 2.324115671217441559e-02 -2.174168266355991364e-02 1.411168277263641357e-01 -2.846806943416595459e-01 7.649945467710494995e-02 2.219346314668655396e-01 -1.088831126689910889e-01 -4.755262657999992371e-02 5.303218960762023926e-03 1.231665164232254028e-01 -1.844788342714309692e-02 -1.291177272796630859e-01 1.409761309623718262e-01 -2.799618542194366455e-01
2.148375660181045532e-02 2.866922616958618164e-01 2.483985759317874908e-02 -5.947804823517799377e-02 -8.983010053634643555e-02 1.725306957960128784e-01 3.837781958281993866e-03 1.268739160150289536e-02 -1.875042170286178589e-01 -2.779158651828765869e-01 7.262680679559707642e-02 -1.110403761267662048e-01 -1.141098793596029282e-02 4.736597090959548950e-02 -1.031188294291496277e-01 8.295843005180358887e-02 -3.761530220508575439e-01 -4.473904520273208618e-02 4.449496567249298096e-01 1.559595912694931030e-01 1.625145524740219116e-01 -2.031317353248596191e-01 1.099260374903678894e-01 -2.680611312389373779e-01 -1.881442815065383911e-01 -1.939282566308975220e-01 1.297656148672103882e-01 1.692707240581512451e-01 -1.380304060876369476e-02 7.350571453571319580e-02 -1.888154447078704834e-01 -2.194014340639114380e-01
-1.655922830104827881e-01 -7.355754822492599487e-02 1.975180394947528839e-02 -2.123886495828628540e-01 4.852464422583580017e-02 1.703622639179229736e-01 -2.908622026443481445e-01 1.766035705804824829e-02 -2.437075823545455933e-01 -1.168588409200310707e-03 8.215723186731338501e-02 -1.739535778760910034e-01 2.962441444396972656e-01 -2.265334129333496094e-01 4.797164350748062134e-02 -1.509495079517364502e-01 -1.745195686817169189e-01 6.509478390216827393e-02 3.247337043285369873e-01 1.713337749242782593e-02 -1.814428120851516724e-01 -6.338890641927719116e-02 1.852580308914184570e-01 4.785333201289176941e-02 3.219205141067504883e-01 -1.420972049236297607e-01 1.433942317962646484e-01 2.306703329086303711e-01 -1.755734086036682129e-01 -3.194124102592468262e-01 -1.707584410905838013e-02 9.070399217307567596e-03
-8.322585374116897583e-02 -2.585536241531372070e-02 -1.139323040843009949e-01 -1.280323714017868042e-01 1.231840252876281738e-01 8.080051839351654053e-02 -2.906819283962249756e-01 -4.388596490025520325e-02 -3.832643330097198486e-01 2.893507853150367737e-02 -1.678016334772109985e-01 8.426950126886367798e-02 -1.701858341693878174e-01 1.680629998445510864e-01 2.039085328578948975e-02 2.673788070678710938e-01 -2.915182709693908691e-01 -5.311758071184158325e-02 2.180032990872859955e-02 1.223234310746192932e-01 1.214373111724853516e-01 2.280370295047760010e-01 3.593023121356964111e-02 -3.096302449703216553e-01 -1.927442848682403564e-01 -6.612422317266464233e-02 -6.331775337457656860e-02 1.112858131527900696e-01 -4.393456503748893738e-02 -1.761875748634338379e-01 3.099134266376495361e-01 -2.978532612323760986e-01
1.239454820752143860e-01 -1.709900200366973877e-01 -5.940534174442291260e-02 -6.660742312669754028e-02 -6.918976455926895142e-02 2.027373202145099640e-02 -3.451975882053375244e-01 -9.122003614902496338e-02 -1.762430071830749512e-01 -7.900587469339370728e-02 -9.411458857357501984e-03 2.165591865777969360e-01 -5.943611636757850647e-02 1.916317492723464966e-01 1.546610891819000244e-01 1.225547641515731812e-01 -2.902527451515197754e-01 1.212149634957313538e-01 3.241557255387306213e-02 3.144993260502815247e-02 2.400313913822174072e-01 -3.007698617875576019e-02 4.809041693806648254e-02 -2.410002797842025757e-01 -1.333843022584915161e-01 -1.545619964599609375e-01 1.158920228481292725e-01 1.641304194927215576e-01 4.075486958026885986e-02 -4.457174837589263916e-01 3.285157084465026855e-01 -2.026758790016174316e-01
-5.525193363428115845e-02 1.904189884662628174e-01 -9.724588692188262939e-02 1.583202183246612549e-01 2.283351123332977295e-01 1.047322452068328857e-01 -4.354479610919952393e-01 -9.255042672157287598e-02 -2.016778886318206787e-01 -1.762050837278366089e-01 1.718698740005493164e-01 6.597160547971725464e-02 -9.795068949460983276e-02 3.722060471773147583e-02 9.589206427335739136e-02 -1.748497411608695984e-02 -5.538161471486091614e-02 5.634345114231109619e-02 -6.031818687915802002e-03 2.087257504463195801e-01 2.734433710575103760e-01 -3.963101208209991455e-01 1.412892192602157593e-01 2.438791841268539429e-01 1.781086996197700500e-02 -3.585804626345634460e-02 -1.019335016608238220e-01 2.810280025005340576e-01 -1.616211235523223877e-01 -1.671957373619079590e-01 1.387191712856292725e-01 -1.156672239303588867e-01
-9.103100001811981201e-02 1.254075914621353149e-01 2.296739369630813599e-01 -5.712784826755523682e-02 -1.012970751617103815e-04 1.127717643976211548e-01 -3.860417604446411133e-01 -9.865380078554153442e-02 -2.671866118907928467e-01 1.285978853702545166e-01 2.006170451641082764e-01 -3.721051383763551712e-03 -8.780124038457870483e-02 4.499793797731399536e-02 -1.178499236702919006e-01 -7.647346705198287964e-02 -1.018833741545677185e-01 -2.905929926782846451e-03 4.429602995514869690e-02 1.561912000179290771e-01 -2.208342403173446655e-01 -4.086484611034393311e-01 1.369004398584365845e-01 -4.232742264866828918e-02 -1.785603165626525879e-01 1.199575662612915039e-01 1.628324389457702637e-01 1.737554371356964111e-01 -3.509619086980819702e-02 -1.810956597328186035e-01 3.619294147938489914e-03 -4.251776635646820068e-01
-1.322914808988571167e-01 5.166569724678993225e-02 8.065498620271682739e-02 -2.511121332645416260e-01 1.661679893732070923e-02 4.379716217517852783e-01 -1.146349534392356873e-01 -4.834575951099395752e-02 -6.165513396263122559e-02 -8.388992398977279663e-02 1.847582161426544189e-01 -1.070536449551582336e-01 -3.712683543562889099e-02 -6.153103709220886230e-02 2.376496493816375732e-01 -3.776396438479423523e-02 -2.022240757942199707e-01 -2.298995666205883026e-02 1.454594731330871582e-01 1.972522586584091187e-01 -1.453516334295272827e-01 1.132216211408376694e-02 4.016225636005401611e-01 -1.227162852883338928e-01 -1.705995500087738037e-01 -2.526448369026184082e-01 -5.247039347887039185e-02 1.238861680030822754e-01 2.513796091079711914e-01 1.643413677811622620e-03 -1.579281985759735107e-01 -2.914018630981445312e-01
-2.951713651418685913e-02 2.139006406068801880e-01 -2.255387157201766968e-01 -7.223514467477798462e-02 9.132727980613708496e-02 2.625333517789840698e-02 -2.066285163164138794e-01 5.274500325322151184e-02 -3.796407580375671387e-02 1.489069499075412750e-02 -3.248962014913558960e-02 2.284522503614425659e-01 -2.085198014974594116e-01 -2.137202210724353790e-02 -2.395836710929870605e-01 -7.559930533170700073e-02 -4.182972013950347900e-01 2.384979575872421265e-01 2.386575788259506226e-01 -8.908134698867797852e-02 1.942139118909835815e-01 -6.447568535804748535e-02 2.876031696796417236e-01 3.273389860987663269e-02 1.418596357107162476e-01 -2.728331983089447021e-01 5.158221349120140076e-02 7.647564262151718140e-02 -5.634292960166931152e-02 -3.385585248470306396e-01 -1.771970838308334351e-01 7.838311046361923218e-02
-6.702074408531188965e-02 -1.885765790939331055e-01 -1.244968175888061523e-01 3.888253122568130493e-02 4.866196811199188232e-01 -2.643645554780960083e-02 -2.016699910163879395e-01 1.156328022480010986e-01 -2.642896175384521484e-01 -1.598639488220214844e-01 -1.167064346373081207e-02 1.033650040626525879e-01 5.776360630989074707e-02 9.131170809268951416e-02 -1.462028920650482178e-01 6.946221739053726196e-02 -8.727043867111206055e-02 -8.107067644596099854e-02 3.354710638523101807e-01 8.719312399625778198e-02 -1.043583080172538757e-01 1.048158481717109680e-01 2.275679111480712891e-01 -1.652937233448028564e-01 2.948067188262939453e-01 -6.722811143845319748e-03 6.389494240283966064e-02 -6.973989307880401611e-02 2.495075762271881104e-01 -1.608939915895462036e-01 1.705182045698165894e-01 -2.426063716411590576e-01
-1.652315817773342133e-02 1.677377521991729736e-01 -1.215148046612739563e-01 2.105816602706909180e-01 1.483878493309020996e-01 2.438120357692241669e-02 -4.925420284271240234e-01 1.243671849370002747e-01 -6.268350780010223389e-02 1.545239239931106567e-01 1.175808086991310120e-01 -1.059559136629104614e-01 -6.069066748023033142e-02 -9.148991107940673828e-02 1.837242394685745239e-01 -2.030544281005859375e-01 5.051536113023757935e-02 1.692126989364624023e-01 1.305694431066513062e-01 1.216005384922027588e-01 2.349486351013183594e-01 -1.656587570905685425e-01 9.633920341730117798e-02 -2.184122502803802490e-01 2.044316232204437256e-01 -1.080958917737007141e-01 -2.532064914703369141e-01 -4.634324461221694946e-02 2.237159460783004761e-01 -2.771923840045928955e-01 1.040338422171771526e-03 -2.064745575189590454e-01
1.671810895204544067e-01 -8.970346301794052124e-03 -7.093754410743713379e-02 -1.705662161111831665e-02 8.433725684881210327e-02 1.531411111354827881e-01 -5.102294087409973145e-01 5.461492016911506653e-02 -2.706969976425170898e-01 -2.194892615079879761e-01 -2.625199258327484131e-01 2.107420191168785095e-02 -5.948475375771522522e-02 -1.501145809888839722e-01 1.893288046121597290e-01 1.500523537397384644e-01 -2.163305580615997314e-01 1.470514535903930664e-01 2.395708858966827393e-01 5.690105631947517395e-02 5.734664574265480042e-02 2.558808922767639160e-01 -2.426342573016881943e-03 -6.530157756060361862e-03 4.107194393873214722e-02 -3.462390005588531494e-01 1.426856070756912231e-01 1.184105202555656433e-01 1.482998132705688477e-01 2.374066226184368134e-02 1.313786059617996216e-01 -6.233349815011024475e-02
7.369618862867355347e-02 2.888377308845520020e-01 6.946463137865066528e-02 5.516763404011726379e-02 8.992322720587253571e-03 1.372519880533218384e-01 -3.194378912448883057e-01 -2.913076616823673248e-02 -2.886306047439575195e-01 -1.112143024802207947e-01 -1.253831107169389725e-02 -2.694748342037200928e-01 1.332611143589019775e-01 1.006060931831598282e-02 3.132866621017456055e-01 -1.681545525789260864e-01 1.384409517049789429e-01 -5.629542842507362366e-02 7.995241880416870117e-02 1.305537968873977661e-01 1.300547868013381958e-01 -1.839894652366638184e-01 1.588010936975479126e-01 -2.493788860738277435e-02 -1.628471165895462036e-02 -5.140351504087448120e-02 -8.916187286376953125e-02 9.774740040302276611e-02 -1.744611933827400208e-02 -4.443559944629669189e-01 2.307538241147994995e-01 -2.737457156181335449e-01
3.085979633033275604e-02 -3.045700117945671082e-02 1.743184588849544525e-02 3.139681741595268250e-02 -1.808940549381077290e-03 1.601665914058685303e-01 -2.945793867111206055e-01 2.179498970508575439e-01 -1.641837805509567261e-01 -2.383164018392562866e-01 1.348684309050440788e-03 4.608778655529022217e-02 4.644462466239929199e-02 6.777946650981903076e-02 -1.093927919864654541e-01 -1.964331418275833130e-02 -3.411824107170104980e-01 -2.581387162208557129e-01 2.688685059547424316e-01 8.519650995731353760e-02 -1.212422549724578857e-01 3.144295811653137207e-01 9.059423208236694336e-02 7.402338087558746338e-02 -4.329090192914009094e-02 -3.511585295200347900e-01 -2.531789839267730713e-01 2.581517398357391357e-01 1.550098210573196411e-01 -1.287643611431121826e-01 2.081249505281448364e-01 -4.710789769887924194e-02
-2.034976929426193237e-01 3.504525637254118919e-03 1.516247838735580444e-01 -1.723276451230049133e-02 1.391941905021667480e-01 1.770175397396087646e-01 -1.465531140565872192e-01 -9.891242533922195435e-02 -3.790714740753173828e-01 -7.973652333021163940e-02 2.951612174510955811e-01 1.161846611648797989e-02 1.071712672710418701e-01 -3.392718033865094185e-03 -9.795576333999633789e-03 2.874949201941490173e-02 -5.649209767580032349e-02 3.578152507543563843e-02 1.532283127307891846e-01 1.103207096457481384e-01 -9.349916875362396240e-02 -3.345884084701538086e-01 1.616067588329315186e-01 3.225086256861686707e-02 -5.998243764042854309e-02 1.387029141187667847e-01 1.748734503053128719e-03 -9.720533154904842377e-03 -2.190680056810379028e-02 -3.883450031280517578e-01 2.213585078716278076e-01 -4.386284053325653076e-01
1.963133513927459717e-01 -1.415470987558364868e-01 8.269716054201126099e-02 -7.412126660346984863e-02 2.931667268276214600e-01 -1.938488483428955078e-01 -3.599691689014434814e-01 1.839963719248771667e-02 -1.582517027854919434e-01 7.761432975530624390e-02 -4.473673924803733826e-02 1.327880471944808960e-01 9.611533954739570618e-03 9.394740313291549683e-02 -5.709577351808547974e-02 -1.735281758010387421e-02 -3.790258169174194336e-01 1.660140901803970337e-01 1.759226620197296143e-01 2.559854835271835327e-02 6.383121758699417114e-02 4.890486970543861389e-02 3.854721486568450928e-01 -2.401361465454101562e-01 -2.976632118225097656e-01 -1.853353977203369141e-01 -3.074630536139011383e-02 -1.247506663203239441e-01 3.554466739296913147e-02 2.028724178671836853e-02 2.104754298925399780e-01 -1.071907728910446167e-01
-8.111391961574554443e-02 6.455721706151962280e-02 1.869744807481765747e-01 -1.163026243448257446e-01 3.759644925594329834e-03 -9.016326069831848145e-02 -3.331930935382843018e-01 3.290500044822692871e-01 -1.594482362270355225e-01 5.027061328291893005e-02 -9.442035108804702759e-02 2.512483298778533936e-01 -3.138275444507598877e-02 1.229705438017845154e-01 1.059893593192100525e-01 2.432160079479217529e-01 -3.130489587783813477e-01 -2.137600444257259369e-02 -9.572750329971313477e-02 1.456901878118515015e-01 -1.205036882311105728e-02 -3.007061481475830078e-01 1.075064316391944885e-01 -8.761558681726455688e-02 -8.836468309164047241e-02 -8.516931533813476562e-02 2.430000454187393188e-01 2.372624874114990234e-01 8.200751617550849915e-03 8.471890538930892944e-02 1.470983773469924927e-01 -3.590393066406250000e-01
8.705390989780426025e-02 3.996439650654792786e-02 9.794071316719055176e-02 1.920972019433975220e-02 3.862884938716888428e-01 1.813751906156539917e-01 -3.452545404434204102e-01 1.401520818471908569e-01 -1.460125893354415894e-01 -1.705088764429092407e-01 -1.112847700715065002e-01 1.797879636287689209e-01 1.770467460155487061e-01 1.184062659740447998e-01 2.255387902259826660e-01 3.068625628948211670e-01 -2.337774783372879028e-01 -9.759234637022018433e-02 2.589510381221771240e-01 -9.999311715364456177e-02 -3.809592127799987793e-02 9.770685434341430664e-02 3.457334637641906738e-02 -1.679793447256088257e-01 1.452765464782714844e-01 -7.878127694129943848e-02 8.992327004671096802e-02 4.983867332339286804e-02 7.150302082300186157e-02 -6.440477818250656128e-02 2.209727317094802856e-01 -3.111157715320587158e-01
1.318985521793365479e-01 6.105330958962440491e-02 -9.789487719535827637e-02 3.374577313661575317e-02 3.140553534030914307e-01 5.296740680932998657e-02 -3.365069329738616943e-01 6.103013455867767334e-02 -1.313692331314086914e-01 1.152858734130859375e-01 1.154261231422424316e-01 -2.456158772110939026e-02 -1.941035687923431396e-01 1.297717690467834473e-01 2.297148257493972778e-01 1.851264089345932007e-01 -2.193870842456817627e-01 -4.662713780999183655e-02 6.255543231964111328e-02 -7.575874030590057373e-02 2.957705035805702209e-02 1.299694925546646118e-01 3.579033613204956055e-01 -3.741193115711212158e-01 -2.919840216636657715e-01 -1.919525712728500366e-01 1.349674258381128311e-02 2.920378744602203369e-02 1.337007731199264526e-01 3.101228550076484680e-02 2.114822268486022949e-01 -1.767489314079284668e-01
9.984265267848968506e-02 1.653255075216293335e-01 2.013627588748931885e-01 3.214417695999145508e-01 1.464218795299530029e-01 1.492555141448974609e-01 -1.738463044166564941e-01 4.010219871997833252e-01 -3.202399909496307373e-01 -7.678712159395217896e-02 -1.103963255882263184e-01 -9.180199354887008667e-02 1.987245827913284302e-01 8.137668669223785400e-02 4.104245454072952271e-02 -1.066209375858306885e-01 -2.024447023868560791e-01 -2.146415859460830688e-01 1.686673611402511597e-01 2.975006401538848877e-01 3.766316920518875122e-02 -7.567559182643890381e-02 3.888089209794998169e-02 -1.017385125160217285e-01 6.778112798929214478e-02 -2.746914625167846680e-01 1.277150958776473999e-01 2.223820090293884277e-01 7.024394720792770386e-02 -8.521611988544464111e-02 1.170405969023704529e-01 3.333719447255134583e-02
2.836438268423080444e-02 1.423397809267044067e-01 1.042546033859252930e-01 4.768533259630203247e-02 6.157746165990829468e-02 2.031982839107513428e-01 -2.308722585439682007e-02 1.691284477710723877e-01 -2.528886497020721436e-01 3.557327762246131897e-02 3.518586605787277222e-02 1.628403514623641968e-01 -2.458170205354690552e-01 1.586250662803649902e-01 -1.572185568511486053e-02 2.885503470897674561e-01 -5.756501480937004089e-02 -6.442593038082122803e-02 2.594056129455566406e-01 -1.535892039537429810e-01 -1.637045145034790039e-01 -2.633949220180511475e-01 1.166214942932128906e-01 -1.975953429937362671e-01 2.798871695995330811e-02 -2.017393708229064941e-01 1.682998090982437134e-01 2.779506146907806396e-01 -1.751098334789276123e-01 -3.464739322662353516e-01 2.676195502281188965e-01 -1.137813925743103027e-01
-1.716261208057403564e-01 2.932242453098297119e-01 2.976344823837280273e-01 -5.731600336730480194e-03 9.136509150266647339e-02 -1.060505658388137817e-01 -2.377213239669799805e-01 1.236400306224822998e-01 -4.761550575494766235e-02 -2.747395448386669159e-02 -9.658255428075790405e-02 2.555629909038543701e-01 -6.325866281986236572e-02 -2.471267990767955780e-02 1.401878148317337036e-01 2.608398534357547760e-02 -4.009350538253784180e-01 -2.298342436552047729e-02 8.222244679927825928e-02 6.038773804903030396e-02 -9.558483026921749115e-03 -3.973298892378807068e-02 1.217191815376281738e-01 -2.362303584814071655e-01 -3.540617823600769043e-01 -5.020993947982788086e-02 -1.956417411565780640e-02 2.535878121852874756e-01 -1.981213986873626709e-01 3.440434113144874573e-02 5.957411974668502808e-02 -3.484455943107604980e-01
-7.416369020938873291e-02 1.982459239661693573e-02 -1.731658428907394409e-01 -2.397626489400863647e-01 1.060671657323837280e-01 -1.731785833835601807e-01 -1.935039907693862915e-01 6.515944749116897583e-02 -1.037840247154235840e-01 -9.656098484992980957e-02 1.056734658777713776e-02 5.617788806557655334e-02 -1.840113252401351929e-01 -2.200206965208053589e-01 3.873841837048530579e-02 -1.893813163042068481e-01 -2.010124363005161285e-02 -6.822445243597030640e-02 2.090569585561752319e-01 3.346795141696929932e-01 9.899871051311492920e-02 -2.107798159122467041e-01 2.702512741088867188e-01 -1.765836328268051147e-01 7.225519418716430664e-02 -3.429221212863922119e-01 6.923133507370948792e-03 3.285154998302459717e-01 -7.972256839275360107e-02 -3.244938552379608154e-01 2.115864865481853485e-02 -1.363785266876220703e-01
-1.886024177074432373e-01 7.028606534004211426e-02 1.735062301158905029e-01 1.212493032217025757e-01 1.018501259386539459e-02 -2.755272202193737030e-02 -3.160471916198730469e-01 -1.229361668229103088e-01 -3.707537949085235596e-01 7.612651586532592773e-02 -1.583540588617324829e-01 4.403402283787727356e-02 -2.000685483217239380e-01 -3.474375009536743164e-01 -1.170798391103744507e-02 -1.895106285810470581e-01 -8.845689147710800171e-02 -4.643664881587028503e-02 -1.005478575825691223e-01 -1.430132538080215454e-01 1.517010778188705444e-01 -8.626665174961090088e-02 8.683044463396072388e-02 -2.528275847434997559e-01 -7.437203824520111084e-02 -3.443719148635864258e-01 2.817409932613372803e-01 9.367598220705986023e-03 -1.254048347473144531e-01 -1.984851658344268799e-01 1.384056359529495239e-01 -1.069249808788299561e-01
-1.098125427961349487e-01 -3.201326131820678711e-01 -4.654162377119064331e-02 9.470476955175399780e-02 1.829023212194442749e-01 -6.981518585234880447e-03 -3.887942433357238770e-01 1.346497386693954468e-01 -1.839248836040496826e-01 2.076391279697418213e-01 2.540019750595092773e-01 1.786033362150192261e-01 2.739505656063556671e-02 1.256003528833389282e-01 1.977147161960601807e-01 -1.099170092493295670e-02 -3.620028495788574219e-01 -3.862702578771859407e-05 2.517441511154174805e-01 -6.392017006874084473e-02 7.083246111869812012e-02 -9.293410927057266235e-02 -1.380362808704376221e-01 8.337180316448211670e-02 8.040080964565277100e-02 -1.195939704775810242e-01 -1.918562501668930054e-01 1.272676438093185425e-01 2.214361578226089478e-01 -1.593282520771026611e-01 6.090892851352691650e-02 -2.288301587104797363e-01
8.311598747968673706e-02 -9.745066612958908081e-02 7.346510142087936401e-02 -1.535804420709609985e-01 4.233462810516357422e-01 9.464050084352493286e-02 -7.715356536209583282e-03 -1.435623387806117535e-03 -2.178048789501190186e-01 9.200702607631683350e-02 1.018124520778656006e-01 2.061357498168945312e-01 -5.118051916360855103e-02 1.224441677331924438e-01 1.662582741118967533e-03 1.210049763321876526e-01 -3.899945020675659180e-01 1.976057142019271851e-01 7.229198515415191650e-02 1.948919594287872314e-01 -1.912264376878738403e-01 4.230038076639175415e-02 6.670111417770385742e-02 -2.685043402016162872e-02 -1.978120207786560059e-01 -4.058700799942016602e-01 -1.475016772747039795e-02 9.059654921293258667e-02 3.397715464234352112e-02 -1.078978460282087326e-02 1.210068259388208389e-02 -3.657447397708892822e-01
1.590327918529510498e-02 -4.380331560969352722e-02 9.000804275274276733e-02 1.682056486606597900e-01 1.114598140120506287e-01 -9.386171400547027588e-02 -2.651140987873077393e-01 2.205998152494430542e-01 -4.265684783458709717e-01 -4.314031824469566345e-02 -9.906204044818878174e-02 1.400882005691528320e-01 -1.484838277101516724e-01 -1.849381774663925171e-01 -6.302211899310350418e-03 -4.813883826136589050e-02 -1.622888594865798950e-01 -2.966746389865875244e-01 1.028119400143623352e-01 -5.390126258134841919e-02 -1.931041032075881958e-01 -5.508137866854667664e-02 1.528152078390121460e-01 -8.577261120080947876e-02 2.449169382452964783e-02 -8.834581822156906128e-02 2.507305145263671875e-02 -3.638515472412109375e-01 1.765760332345962524e-01 -1.655356585979461670e-01 1.661510616540908813e-01 -3.505910336971282959e-01
-2.916238903999328613e-01 2.528998553752899170e-01 -2.738048732280731201e-01 2.013215571641921997e-01 7.590816169977188110e-02 4.098851233720779419e-02 -3.685287535190582275e-01 2.969541959464550018e-02 -4.317560791969299316e-02 -2.253601998090744019e-01 2.489518076181411743e-01 1.352402567863464355e-02 -8.369869738817214966e-02 1.615888029336929321e-01 -5.503647495061159134e-03 1.281201243400573730e-01 -3.046089112758636475e-01 8.677066862583160400e-02 -7.791746407747268677e-02 -6.933622807264328003e-02 1.374668926000595093e-01 -3.164823353290557861e-01 1.085592284798622131e-01 -1.831889897584915161e-01 1.112932190299034119e-01 -1.117696613073348999e-01 -5.870435386896133423e-02 1.373698189854621887e-02 1.101970393210649490e-02 -1.854741275310516357e-01 1.670629158616065979e-02 -2.967778444290161133e-01
1.792807132005691528e-01 -2.583258748054504395e-01 -1.054160073399543762e-01 -8.883023262023925781e-02 5.100454092025756836e-01 1.536574363708496094e-01 -2.540999054908752441e-01 1.436270624399185181e-01 -1.353506296873092651e-01 -1.402655839920043945e-01 -2.181053012609481812e-01 8.612315356731414795e-02 1.562090963125228882e-02 -1.976906359195709229e-01 7.039348781108856201e-02 8.837328851222991943e-02 -2.680061161518096924e-01 1.253264993429183960e-01 2.828780412673950195e-01 5.045514553785324097e-02 -1.480948328971862793e-01 6.753013003617525101e-03 9.683066047728061676e-03 2.796173281967639923e-02 2.720344960689544678e-01 -1.226545944809913635e-01 -1.151265576481819153e-01 1.352107673883438110e-01 -1.578308343887329102e-01 -1.557281911373138428e-01 4.751652479171752930e-02 -5.606063455343246460e-02
-1.100516840815544128e-01 -1.323167234659194946e-01 -1.122841089963912964e-01 4.943190515041351318e-02 -7.208658009767532349e-02 2.144542783498764038e-01 -2.954353988170623779e-01 3.415888547897338867e-01 -8.731541037559509277e-02 -6.687771528959274292e-02 6.428059935569763184e-02 -1.043224707245826721e-02 1.922232215292751789e-03 -1.582174934446811676e-02 1.046595871448516846e-01 2.033812850713729858e-01 -5.534685254096984863e-01 -5.800870805978775024e-02 1.419406384229660034e-01 1.749541014432907104e-01 2.349077463150024414e-01 -9.291375428438186646e-02 9.599054604768753052e-02 3.156246617436408997e-02 1.576503366231918335e-01 -2.129661291837692261e-01 1.631437838077545166e-01 -2.865475416183471680e-02 -7.145498692989349365e-02 1.769667565822601318e-01 2.399714440107345581e-01 -7.169608026742935181e-02
-2.106168270111083984e-01 2.386696785688400269e-01 -2.788725197315216064e-01 2.121122628450393677e-01 1.096186339855194092e-01 -1.004301607608795166e-01 -3.801461458206176758e-01 -1.421847790479660034e-01 -1.658985465764999390e-01 -2.709918916225433350e-01 2.181796729564666748e-02 -7.034762203693389893e-02 -1.247451975941658020e-01 -2.414572983980178833e-03 -2.109348326921463013e-01 6.551971286535263062e-02 -1.648769378662109375e-01 7.031702250242233276e-02 9.591031074523925781e-02 1.153224483132362366e-01 -1.318519841879606247e-02 -2.042879611253738403e-01 3.735166192054748535e-01 8.341685682535171509e-02 2.003510743379592896e-01 -2.176338732242584229e-01 2.056852877140045166e-01 -5.461527407169342041e-02 1.932230591773986816e-01 -2.260567992925643921e-02 5.834284797310829163e-02 -3.601177781820297241e-02
-2.677707746624946594e-02 -6.342170387506484985e-02 4.378382861614227295e-02 -4.175205156207084656e-02 3.608570396900177002e-01 2.267638295888900757e-01 -4.258598089218139648e-01 -2.305840887129306793e-02 3.193894866853952408e-03 7.244604825973510742e-02 2.012952417135238647e-01 1.369186490774154663e-02 -6.289289891719818115e-02 9.958785772323608398e-02 -5.564239993691444397e-02 -1.775243878364562988e-01 1.998919993638992310e-02 1.143902689218521118e-01 3.174379467964172363e-01 3.555299043655395508e-01 -3.311552852392196655e-02 -3.298915326595306396e-01 -2.471285760402679443e-01 -7.993602752685546875e-02 -1.632384210824966431e-02 -2.746115252375602722e-02 1.883171498775482178e-01 -1.270050108432769775e-01 1.163855120539665222e-01 -2.170939743518829346e-01 -2.349005825817584991e-02 -4.172204434871673584e-02
1.564149707555770874e-01 -1.802570968866348267e-01 -1.860432177782058716e-01 1.523674186319112778e-02 1.737173795700073242e-01 6.024545431137084961e-02 -2.563741207122802734e-01 8.546540141105651855e-02 -2.674176096916198730e-01 -5.795000586658716202e-03 2.147759348154067993e-01 1.838827282190322876e-01 -2.333418875932693481e-01 -1.868351399898529053e-01 2.538412064313888550e-02 1.508881598711013794e-01 -2.731927633285522461e-01 -2.022724151611328125e-01 9.026277810335159302e-02 1.106449365615844727e-01 1.239490658044815063e-01 -9.458684921264648438e-02 5.123019590973854065e-02 -8.925630152225494385e-02 8.272441476583480835e-02 -3.315335214138031006e-01 3.699467182159423828e-01 -2.382622361183166504e-01 4.563312232494354248e-02 -1.337170302867889404e-01 1.748639941215515137e-01 -7.305523753166198730e-02
-7.685343921184539795e-02 -2.083475142717361450e-01 7.911640405654907227e-02 2.277863770723342896e-01 2.386464625597000122e-01 5.779260024428367615e-02 -5.073755979537963867e-02 8.843512088060379028e-02 5.063030403107404709e-03 -1.515072733163833618e-01 5.080822110176086426e-02 -4.097017645835876465e-02 5.045726895332336426e-02 -1.248978376388549805e-01 -1.615527123212814331e-01 1.534041911363601685e-01 -1.967118978500366211e-01 -1.961888223886489868e-01 1.734581440687179565e-01 8.556228876113891602e-02 -3.801789879798889160e-01 -6.718968600034713745e-02 3.860277533531188965e-01 1.021838560700416565e-02 -5.682203546166419983e-02 -3.368346989154815674e-01 -3.622338175773620605e-02 -2.508828788995742798e-02 5.116671323776245117e-02 -6.387889385223388672e-02 1.542387604713439941e-01 -4.061421155929565430e-01
-1.862055994570255280e-02 2.307877391576766968e-01 2.973559498786926270e-01 -2.035126788541674614e-03 4.971881806850433350e-01 1.892940141260623932e-02 -6.570834666490554810e-02 -9.151329845190048218e-02 -2.611454427242279053e-01 -6.604467332363128662e-02 -2.893856912851333618e-02 2.615698575973510742e-01 5.658696219325065613e-02 1.980735957622528076e-01 1.984595656394958496e-01 1.060095503926277161e-01 -3.060888648033142090e-01 1.671520173549652100e-01 1.750950664281845093e-01 9.972620755434036255e-02 3.906222805380821228e-02 -8.860696107149124146e-02 1.499532610177993774e-01 1.891698775580152869e-04 -8.772414922714233398e-02 4.323538858443498611e-03 1.392869800329208374e-01 1.245679855346679688e-01 2.049529105424880981e-01 -6.038026884198188782e-02 1.602788642048835754e-02 -2.832080423831939697e-01
-3.772605210542678833e-02 1.378326117992401123e-01 -1.990764290094375610e-01 6.599023193120956421e-02 1.417760699987411499e-01 9.190741181373596191e-02 -5.125662684440612793e-01 7.998324185609817505e-02 -2.838878631591796875e-01 2.418102510273456573e-02 -3.358822315931320190e-02 -1.962749287486076355e-02 3.375662267208099365e-01 -7.394561171531677246e-02 -9.895008057355880737e-02 -5.180342122912406921e-02 -1.316348910331726074e-01 1.141256242990493774e-01 -8.844334632158279419e-03 1.532278358936309814e-01 2.051905542612075806e-01 -2.726477086544036865e-01 2.200183868408203125e-01 -1.849432438611984253e-01 1.198209375143051147e-01 -3.759420011192560196e-03 1.639778725802898407e-02 -2.531402409076690674e-01 -2.053517252206802368e-01 -2.155314199626445770e-02 1.786465756595134735e-02 -2.206923961639404297e-01
-1.250701583921909332e-02 -5.517959967255592346e-02 2.119739800691604614e-01 -1.843344420194625854e-01 1.918420344591140747e-01 1.932386159896850586e-01 -2.450693584978580475e-02 -1.739796698093414307e-01 -6.409659981727600098e-02 -2.213324755430221558e-01 9.693476557731628418e-02 -3.039763495326042175e-02 -7.739406824111938477e-02 1.164874583482742310e-01 2.493499815464019775e-01 8.316843956708908081e-02 -2.989590764045715332e-01 -9.475101530551910400e-02 1.995993405580520630e-01 2.390922755002975464e-01 -6.780656427145004272e-02 -9.492862969636917114e-02 2.978820800781250000e-01 -1.977836713194847107e-02 -2.333072274923324585e-01 -1.833967119455337524e-01 -2.519815266132354736e-01 1.052586287260055542e-01 1.323754247277975082e-02 -1.065075695514678955e-01 -3.011425733566284180e-01 -3.128323256969451904e-01
1.206054631620645523e-02 3.966284394264221191e-01 -2.113204747438430786e-01 6.979621201753616333e-02 1.791327893733978271e-01 1.318382099270820618e-02 -3.785119354724884033e-01 -1.546560525894165039e-01 -1.898055821657180786e-01 8.587446063756942749e-02 1.075245887041091919e-01 1.345339976251125336e-02 1.181251034140586853e-01 5.693995207548141479e-02 -6.789088994264602661e-02 -1.542304363101720810e-02 -2.715587317943572998e-01 -1.483950614929199219e-01 2.339436858892440796e-01 8.387050777673721313e-02 4.326016902923583984e-01 -2.383219450712203979e-01 5.543995648622512817e-02 5.987088009715080261e-02 3.430759301409125328e-03 -3.285078331828117371e-02 -1.599158793687820435e-01 4.433657228946685791e-02 9.374164789915084839e-02 -2.235481441020965576e-01 1.325964629650115967e-01 -5.720909312367439270e-02
-1.104168873280286789e-02 2.936985529959201813e-02 1.461867690086364746e-01 -5.422344431281089783e-02 1.027755290269851685e-01 -7.174930721521377563e-02 -1.629142314195632935e-01 -1.109156385064125061e-01 -3.626607358455657959e-01 -9.979589283466339111e-02 5.696906521916389465e-02 2.472245693206787109e-02 -1.106005236506462097e-01 -8.594684302806854248e-02 -8.508226275444030762e-02 1.096122637391090393e-01 -2.504974305629730225e-01 -2.194309383630752563e-01 6.954513490200042725e-02 4.213918745517730713e-01 2.019667178392410278e-01 1.253420263528823853e-01 6.515906006097793579e-02 2.256522327661514282e-01 2.090668529272079468e-01 -2.405285537242889404e-01 9.244286268949508667e-02 -1.665234416723251343e-01 -2.008440643548965454e-01 4.124508053064346313e-02 1.467570960521697998e-01 -3.599315285682678223e-01
1.440563052892684937e-02 7.987770251929759979e-03 -2.396809905767440796e-01 4.820832982659339905e-03 2.756357789039611816e-01 -7.861329615116119385e-02 -2.417242377996444702e-01 1.910409517586231232e-02 -5.830394849181175232e-02 7.583539932966232300e-02 -2.562950849533081055e-01 -2.729818969964981079e-02 -6.046165153384208679e-02 -1.290301978588104248e-01 1.162002831697463989e-01 -1.247421950101852417e-01 -2.972216308116912842e-01 -1.091769412159919739e-01 9.209913015365600586e-02 3.880484104156494141e-01 6.148226675577461720e-04 -1.177063360810279846e-01 2.910907864570617676e-01 -9.338707476854324341e-02 -1.056768223643302917e-01 -1.993351429700851440e-01 -1.108904629945755005e-01 2.270863801240921021e-01 -4.823741689324378967e-02 -3.561512529850006104e-01 -2.374650388956069946e-01 -9.693336486816406250e-02
-1.487287431955337524e-01 6.045892089605331421e-02 2.762922458350658417e-02 3.066202402114868164e-01 1.818624138832092285e-01 5.730784311890602112e-02 -4.499482512474060059e-01 -1.079817395657300949e-02 -1.219912692904472351e-01 7.427322864532470703e-02 6.949746608734130859e-02 1.392281055450439453e-01 9.345289319753646851e-02 -3.314460441470146179e-02 1.034204661846160889e-01 -7.722302526235580444e-02 -5.524162948131561279e-02 2.332152575254440308e-01 1.433224678039550781e-01 2.048566043376922607e-01 1.725341826677322388e-01 -3.586114048957824707e-01 3.037776350975036621e-01 -2.294928580522537231e-01 2.186820842325687408e-02 4.468343686312437057e-03 8.048071525990962982e-03 -2.459563463926315308e-01 -1.210651919245719910e-01 -1.343441307544708252e-01 -4.221335798501968384e-02 -2.249481976032257080e-01
-4.017883166670799255e-02 2.851502597332000732e-01 -2.078634947538375854e-01 1.778326034545898438e-01 1.788424104452133179e-01 7.470959424972534180e-02 -4.770088493824005127e-01 -2.531151473522186279e-01 -3.324880301952362061e-01 5.120444297790527344e-02 1.670283824205398560e-01 4.390625283122062683e-02 5.219809338450431824e-02 1.090389564633369446e-01 5.516564124263823032e-04 -4.499476775527000427e-02 -1.751991212368011475e-01 1.348689943552017212e-02 1.067599952220916748e-01 -4.746609181165695190e-02 3.896230757236480713e-01 -1.987310647964477539e-01 7.847028970718383789e-02 -3.100114688277244568e-02 8.535917848348617554e-02 -7.815071195363998413e-02 -8.937809616327285767e-02 4.095444455742835999e-02 1.364193558692932129e-01 -1.178226470947265625e-01 -9.789134562015533447e-02 -2.129701972007751465e-01
2.251365184783935547e-01 8.613181859254837036e-02 1.508661359548568726e-01 -1.181254610419273376e-01 7.566382735967636108e-02 3.200525343418121338e-01 -2.715661525726318359e-01 -2.683316916227340698e-02 -4.915361404418945312e-01 -4.672503843903541565e-02 1.745146512985229492e-01 -1.203022301197052002e-01 -2.040728479623794556e-01 -2.017386108636856079e-01 -8.992279320955276489e-02 9.041392058134078979e-02 6.337393075227737427e-02 9.936234354972839355e-02 1.486576944589614868e-01 -4.666847363114356995e-02 6.929683685302734375e-02 -1.688929349184036255e-01 1.614515781402587891e-01 7.904763519763946533e-02 -1.254786550998687744e-01 -2.106941342353820801e-01 -2.574275732040405273e-01 5.090339854359626770e-02 1.188937202095985413e-01 -2.388579696416854858e-01 -1.655171215534210205e-01 -6.196446344256401062e-02
7.426454126834869385e-02 1.248506456613540649e-02 -1.880558133125305176e-01 8.221548795700073242e-02 2.188663184642791748e-01 7.268823683261871338e-02 -2.972820103168487549e-01 9.236481972038745880e-03 -3.077733330428600311e-02 9.650304913520812988e-02 -1.113972812891006470e-01 3.583328723907470703e-01 -1.017597541213035583e-01 3.725853934884071350e-02 7.942292839288711548e-02 -2.260906994342803955e-01 -3.502315878868103027e-01 -1.855340451002120972e-01 8.461585640907287598e-02 2.452948689460754395e-01 1.787257641553878784e-01 -2.030382901430130005e-01 1.120322346687316895e-01 -1.087915301322937012e-01 1.664650291204452515e-01 -2.880591750144958496e-01 -1.161163598299026489e-01 1.440798938274383545e-01 1.195286214351654053e-01 -2.650593519210815430e-01 -1.809008121490478516e-01 -7.841081917285919189e-02
-2.487773150205612183e-01 2.284403331577777863e-02 -5.503100901842117310e-02 -6.732015311717987061e-02 2.278749495744705200e-01 -3.365265950560569763e-02 -5.302163958549499512e-01 1.971488744020462036e-01 -2.865312993526458740e-01 6.759689748287200928e-02 1.801877282559871674e-02 1.960923373699188232e-01 -1.014771610498428345e-01 -5.407222732901573181e-02 -1.987572573125362396e-02 1.156416833400726318e-01 1.242413092404603958e-02 -4.354681447148323059e-02 -5.100423097610473633e-02 -3.105560243129730225e-01 -2.637991309165954590e-02 2.792703211307525635e-01 1.448221355676651001e-01 1.221803482621908188e-02 -1.957716494798660278e-01 -1.572943031787872314e-01 1.599149852991104126e-01 1.810980737209320068e-01 -1.923589967191219330e-02 -1.424869745969772339e-01 -6.646348536014556885e-02 -2.389561682939529419e-01
-3.361032605171203613e-01 1.534214615821838379e-01 1.328108012676239014e-01 1.393657624721527100e-01 1.878265291452407837e-01 1.927464455366134644e-01 -3.004307448863983154e-01 -1.438373476266860962e-01 -3.110665641725063324e-02 -3.113122098147869110e-02 -1.124614551663398743e-01 1.391884386539459229e-01 1.995552517473697662e-02 -2.171284854412078857e-01 -2.195626497268676758e-01 1.474960446357727051e-01 -1.583027392625808716e-01 -6.043263524770736694e-02 -9.503250569105148315e-02 1.280189454555511475e-01 -1.692676246166229248e-01 -7.401511818170547485e-02 3.728385269641876221e-01 -1.580758690834045410e-01 -1.531332284212112427e-01 -1.592759490013122559e-01 4.213346168398857117e-02 -1.023709028959274292e-02 1.001878827810287476e-01 -4.049837589263916016e-01 -1.093640029430389404e-01 -5.125161260366439819e-02
1.087139621376991272e-01 7.926648855209350586e-02 -2.880728058516979218e-02 6.815119832754135132e-02 1.994352042675018311e-01 5.336879938840866089e-02 -4.905860424041748047e-01 -4.456434398889541626e-02 4.939467459917068481e-02 -2.235794961452484131e-01 6.996101234108209610e-03 3.943675383925437927e-02 -6.801024824380874634e-02 -1.361422389745712280e-01 2.857700884342193604e-01 9.872229397296905518e-02 -3.274475634098052979e-01 1.281922608613967896e-01 2.574793100357055664e-01 -2.194936871528625488e-01 1.594231724739074707e-01 -5.866566300392150879e-02 1.495649963617324829e-01 -1.968981176614761353e-01 -2.074810415506362915e-01 -7.027783244848251343e-02 9.142170101404190063e-02 -2.114204615354537964e-01 -4.984900727868080139e-02 -5.180151388049125671e-02 1.992156058549880981e-01 -2.202603816986083984e-01
-2.328110858798027039e-02 1.247886866331100464e-01 -1.163158193230628967e-02 -7.470275461673736572e-02 2.121189087629318237e-01 -5.792434141039848328e-02 -1.893567442893981934e-01 -1.400489211082458496e-01 -1.585233062505722046e-01 1.277340459637343884e-03 2.327676862478256226e-01 -6.533360481262207031e-02 -9.713696688413619995e-02 1.319036483764648438e-01 1.974857747554779053e-01 -2.996007204055786133e-01 -2.186352163553237915e-01 1.358282119035720825e-01 9.247618913650512695e-02 3.626131713390350342e-01 6.803169101476669312e-02 -4.009654819965362549e-01 1.685254573822021484e-01 1.333251446485519409e-01 -2.925583347678184509e-02 -3.093747794628143311e-01 -2.163805812597274780e-01 -3.493008762598037720e-02 -6.294331699609756470e-02 -2.621671557426452637e-01 -1.238162629306316376e-03 1.204543979838490486e-03
1.896517723798751831e-01 -1.552537083625793457e-01 1.504270732402801514e-01 1.620399951934814453e-01 1.267913132905960083e-01 1.366074383258819580e-01 -1.109585985541343689e-01 -1.332439929246902466e-01 -2.592382729053497314e-01 1.041022092103958130e-01 -3.131523728370666504e-02 2.131104283034801483e-02 -1.630525738000869751e-01 -9.195524454116821289e-02 5.262855067849159241e-02 1.981428563594818115e-01 -5.548076331615447998e-02 -1.741005331277847290e-01 2.160622328519821167e-01 3.325440585613250732e-01 2.602166831493377686e-01 -7.227118313312530518e-02 3.210985958576202393e-01 -8.398249745368957520e-02 8.986901491880416870e-03 -1.603220999240875244e-01 3.354057967662811279e-01 -2.866112589836120605e-01 -8.927439153194427490e-02 -6.572972238063812256e-02 1.112185269594192505e-01 -2.255068123340606689e-01
-5.113141611218452454e-02 1.632328331470489502e-01 -3.451943397521972656e-02 2.517939209938049316e-01 2.011718750000000000e-01 -3.958544507622718811e-02 -3.799130022525787354e-01 7.857448607683181763e-02 -2.534017264842987061e-01 1.478495299816131592e-01 1.221393719315528870e-01 1.058306619524955750e-01 1.805451661348342896e-01 3.804929181933403015e-02 -2.839493565261363983e-02 -1.686838716268539429e-01 -2.033729106187820435e-02 1.762095838785171509e-01 8.847050368785858154e-02 3.043659627437591553e-01 2.257282584905624390e-01 -1.839995533227920532e-01 3.699898421764373779e-01 -2.606166601181030273e-01 9.086357802152633667e-02 -1.819899678230285645e-02 -6.291354447603225708e-02 -2.732827560976147652e-03 -1.039628833532333374e-01 -1.321795880794525146e-01 1.771327555179595947e-01 -2.105915993452072144e-01
1.627976000308990479e-01 -1.020564213395118713e-01 -1.368130296468734741e-01 -4.683161154389381409e-02 6.646661460399627686e-02 9.933639317750930786e-02 -1.730152517557144165e-01 -3.264284506440162659e-02 -4.818826913833618164e-01 -1.459423005580902100e-01 3.130019456148147583e-02 1.126742139458656311e-01 -7.310817390680313110e-02 -2.177388370037078857e-01 -1.386037915945053101e-01 7.041748613119125366e-02 -2.343956232070922852e-01 7.681294530630111694e-02 3.455324769020080566e-01 8.314175903797149658e-02 3.926630914211273193e-01 1.963469684123992920e-01 1.697199642658233643e-01 -1.007532700896263123e-01 5.341292358934879303e-03 4.612380266189575195e-02 2.184154987335205078e-01 2.850461378693580627e-02 1.938706934452056885e-01 1.525952816009521484e-01 8.194649964570999146e-02 -1.252024471759796143e-01
-1.656318902969360352e-01 2.941687107086181641e-01 -2.601642608642578125e-01 1.548525840044021606e-01 1.449051350355148315e-01 5.756454542279243469e-03 -5.230150222778320312e-01 -9.178283810615539551e-02 -2.219378650188446045e-01 4.523946717381477356e-02 1.303407698869705200e-01 6.816678494215011597e-02 6.059494614601135254e-02 4.495664965361356735e-03 -1.435893215239048004e-02 -1.381675004959106445e-01 -2.343538701534271240e-01 1.021487452089786530e-02 1.308951973915100098e-01 -9.120260179042816162e-02 3.560727834701538086e-01 -1.865311115980148315e-01 3.976250067353248596e-02 -1.778078973293304443e-01 -3.697111085057258606e-02 -1.946322247385978699e-02 -1.574639230966567993e-01 1.919146329164505005e-01 8.739660494029521942e-03 -1.305861920118331909e-01 1.185984238982200623e-01 -1.600544005632400513e-01
4.212569817900657654e-02 3.665558621287345886e-02 -1.477847099304199219e-01 -1.465759426355361938e-01 1.366856843233108521e-01 -1.414401531219482422e-01 -2.560262382030487061e-01 6.409058719873428345e-02 -2.098131924867630005e-02 4.565198719501495361e-02 -7.766080647706985474e-02 9.607658535242080688e-02 3.671409329399466515e-03 -1.957760453224182129e-01 7.223124802112579346e-02 1.683539338409900665e-02 -2.432372123003005981e-01 -1.797619163990020752e-01 9.075949341058731079e-02 4.166033565998077393e-01 2.204153388738632202e-01 -1.786428689956665039e-01 2.402005642652511597e-01 -1.430246746167540550e-03 4.675991833209991455e-02 -2.604222893714904785e-01 -3.100057691335678101e-02 2.148562818765640259e-01 -2.517766505479812622e-02 -4.004006683826446533e-01 -1.950750350952148438e-01 -2.365892380475997925e-01
-2.201014310121536255e-01 1.574564725160598755e-01 -1.279013603925704956e-02 3.387809544801712036e-02 3.623008131980895996e-01 1.306603252887725830e-01 -3.048621714115142822e-01 2.294536866247653961e-02 -2.954152822494506836e-01 2.425572872161865234e-01 6.878347694873809814e-02 8.807990700006484985e-02 9.461624175310134888e-02 4.339027032256126404e-02 2.193696796894073486e-02 -7.464222609996795654e-02 6.407887488603591919e-02 1.245108842849731445e-01 2.707322835922241211e-01 -3.862268105149269104e-02 1.595879346132278442e-01 -6.270118057727813721e-02 2.144340425729751587e-01 -3.309400007128715515e-02 2.072847336530685425e-01 3.843954205513000488e-02 -2.032377272844314575e-01 -1.462366580963134766e-01 -3.983925282955169678e-02 -3.329859375953674316e-01 1.801463067531585693e-01 -2.919596135616302490e-01
-1.314873900264501572e-02 1.086949408054351807e-01 -1.934898942708969116e-01 1.514979600906372070e-01 1.654256582260131836e-01 -1.649493128061294556e-01 -4.356437921524047852e-01 1.314202845096588135e-01 1.931750215590000153e-02 2.538597881793975830e-01 1.327659375965595245e-02 1.671818941831588745e-01 1.320496052503585815e-01 1.077052876353263855e-01 8.491795510053634644e-02 -1.076366677880287170e-01 -3.383214771747589111e-01 9.214752167463302612e-02 2.394050359725952148e-01 1.455249041318893433e-01 1.950780302286148071e-01 -1.254277490079402924e-02 8.238121122121810913e-02 4.021321656182408333e-04 2.274608612060546875e-01 -4.168851375579833984e-01 -1.402901858091354370e-01 -3.391992300748825073e-02 -1.950197853147983551e-02 -1.421295702457427979e-01 6.521479040384292603e-02 -8.701441437005996704e-02
-5.662379041314125061e-02 -6.846719421446323395e-03 -4.374263808131217957e-02 -7.438281923532485962e-02 3.072546422481536865e-02 -7.882284373044967651e-02 -3.584398925304412842e-01 1.367177721112966537e-02 -2.786761522293090820e-01 -2.754071354866027832e-02 -3.194757550954818726e-02 9.721168875694274902e-02 -1.609665602445602417e-01 1.931687742471694946e-01 1.176614463329315186e-01 1.417329534888267517e-02 -2.351150661706924438e-01 -1.634919829666614532e-02 1.805534362792968750e-01 2.638482255861163139e-03 1.578398346900939941e-01 1.947122961282730103e-01 1.741896122694015503e-01 -4.665914475917816162e-01 -3.184441924095153809e-01 -5.382482334971427917e-02 6.524500995874404907e-02 1.305976659059524536e-01 4.984036553651094437e-03 -1.370946019887924194e-01 2.752891182899475098e-01 -2.609008550643920898e-01
-2.303377985954284668e-01 -9.408061951398849487e-02 1.185082569718360901e-01 1.833241879940032959e-01 9.350381791591644287e-02 1.341448873281478882e-01 -3.448155224323272705e-01 1.888446807861328125e-01 -2.525991201400756836e-01 1.802929788827896118e-01 1.386072933673858643e-01 1.515831500291824341e-01 -1.308088004589080811e-02 -1.024542748928070068e-01 -9.348550438880920410e-02 1.711605340242385864e-01 1.350524872541427612e-01 8.977871388196945190e-02 3.001338243484497070e-01 -1.143455430865287781e-01 3.199604749679565430e-01 -9.849549829959869385e-02 3.634556755423545837e-02 -1.271785944700241089e-01 2.220189571380615234e-02 -1.380511820316314697e-01 -1.166202649474143982e-01 1.646071076393127441e-01 5.397613625973463058e-03 -4.044296145439147949e-01 -1.561098266392946243e-02 -1.970522403717041016e-01
1.383618861436843872e-01 3.108297288417816162e-02 5.291733518242835999e-02 -4.191185161471366882e-02 3.395802080631256104e-01 7.144788652658462524e-02 1.153392344713211060e-01 -7.685939315706491470e-03 -2.388459891080856323e-01 2.211138419806957245e-02 1.559247374534606934e-01 3.675851821899414062e-01 -5.247502774000167847e-02 6.840185821056365967e-02 1.958755776286125183e-02 6.879666447639465332e-02 -2.096543014049530029e-01 2.281172573566436768e-01 3.038079142570495605e-01 2.952112257480621338e-01 -7.515680044889450073e-02 8.696033805608749390e-02 5.395147576928138733e-02 -5.186590924859046936e-02 2.481659315526485443e-02 -2.848323583602905273e-01 -5.105532705783843994e-02 8.491587638854980469e-02 1.334724277257919312e-01 1.662558317184448242e-02 2.095911949872970581e-01 -4.052148759365081787e-01
-1.160446628928184509e-01 9.178301692008972168e-02 7.365883328020572662e-03 8.476823568344116211e-02 2.281082719564437866e-01 2.699708640575408936e-01 -2.273065000772476196e-01 9.342969278804957867e-04 -4.481436908245086670e-01 2.151975035667419434e-01 1.061678528785705566e-01 7.431350648403167725e-02 -2.280640229582786560e-02 -1.842253506183624268e-01 1.126804389059543610e-02 1.313415467739105225e-01 1.172158792614936829e-01 3.493245244026184082e-01 2.957564592361450195e-01 1.736277341842651367e-01 -4.996980726718902588e-02 -4.896663129329681396e-03 2.424765564501285553e-02 -2.017784863710403442e-01 1.062929034233093262e-01 -3.569903969764709473e-02 4.295853525400161743e-02 -9.985581040382385254e-02 1.150194555521011353e-01 -3.597809076309204102e-01 -7.251152396202087402e-02 -9.477006644010543823e-02
1.743499189615249634e-01 9.686975926160812378e-02 1.040214225649833679e-01 2.390859648585319519e-02 6.913780421018600464e-02 1.950083523988723755e-01 -3.308880925178527832e-01 4.862965345382690430e-01 -7.800274342298507690e-02 -1.739562153816223145e-01 -6.320975720882415771e-02 7.253526896238327026e-02 -1.259481534361839294e-02 8.562033623456954956e-02 7.955548912286758423e-02 3.356690108776092529e-01 -3.369378745555877686e-01 1.766801066696643829e-02 -4.261698201298713684e-02 2.050997316837310791e-01 1.984252780675888062e-01 -1.198222264647483826e-01 -1.242140075191855431e-03 -2.045972943305969238e-01 -3.922997415065765381e-02 -1.356831490993499756e-01 1.086765825748443604e-01 -1.327980160713195801e-01 -3.244944661855697632e-02 -2.191134961321949959e-03 2.344264388084411621e-01 -1.709717959165573120e-01
2.012748457491397858e-02 2.351194620132446289e-01 -1.128773912787437439e-01 5.440544337034225464e-02 9.409232437610626221e-02 -3.809994831681251526e-02 -4.805114567279815674e-01 2.488250844180583954e-02 -1.077991165220737457e-02 -9.506770223379135132e-02 -1.344419419765472412e-01 6.828076392412185669e-02 3.435800084844231606e-03 4.521027579903602600e-02 1.456462740898132324e-01 -2.992171607911586761e-02 -2.522510290145874023e-01 7.608652580529451370e-03 2.190358564257621765e-02 3.083853125572204590e-01 2.446048259735107422e-01 -2.769522070884704590e-01 3.648465573787689209e-01 7.931884378194808960e-02 9.553951025009155273e-02 -1.934957653284072876e-01 6.661048531532287598e-02 1.034901589155197144e-01 1.372990310192108154e-01 -3.041625022888183594e-01 -8.928042650222778320e-02 1.203391775488853455e-01
-1.063162810169160366e-03 -6.690029054880142212e-02 1.705189496278762817e-01 -7.484570145606994629e-02 3.201507627964019775e-01 -1.580175012350082397e-02 -5.165765285491943359e-01 2.723839282989501953e-01 -5.720381438732147217e-02 -5.751216039061546326e-02 -4.223139211535453796e-02 2.447252273559570312e-01 -1.229951381683349609e-01 -2.764735184609889984e-02 -2.365846335887908936e-01 2.337459772825241089e-01 -4.894853755831718445e-02 4.418694972991943359e-02 1.590996682643890381e-01 -1.941677182912826538e-01 -5.230176262557506561e-03 2.665374279022216797e-01 3.400460630655288696e-02 7.046402990818023682e-02 -4.559906944632530212e-02 -2.399733476340770721e-02 9.479743987321853638e-02 -4.584440588951110840e-02 -4.629044979810714722e-02 -2.883740067481994629e-01 3.620292991399765015e-02 -2.781884968280792236e-01
-1.260226219892501831e-01 2.503715455532073975e-02 9.128449857234954834e-02 7.753064855933189392e-03 1.625006347894668579e-01 -8.188988268375396729e-02 -6.327410787343978882e-02 3.290843069553375244e-01 -5.284020900726318359e-01 -2.636443264782428741e-02 -1.844589412212371826e-02 2.574982941150665283e-01 -1.668982654809951782e-01 2.691400945186614990e-01 1.904672831296920776e-01 1.612784415483474731e-01 -2.831330895423889160e-01 5.288271605968475342e-02 1.572192311286926270e-01 9.247437864542007446e-02 -9.549970179796218872e-02 -2.186531126499176025e-01 4.690017551183700562e-02 -1.896356791257858276e-01 8.106023818254470825e-02 -6.329717487096786499e-02 2.370474487543106079e-01 1.253828406333923340e-01 1.214448288083076477e-01 6.780707743018865585e-03 1.029109880328178406e-01 -3.688245639204978943e-02
-2.789457328617572784e-03 9.315381757915019989e-03 -2.316697388887405396e-01 -7.625029236078262329e-02 3.041702210903167725e-01 -1.037828698754310608e-01 -2.251052409410476685e-01 1.850259900093078613e-01 -1.173786297440528870e-01 9.211672842502593994e-02 -1.585740745067596436e-01 3.541427552700042725e-01 -1.015361323952674866e-01 1.667724549770355225e-02 2.589351534843444824e-01 -1.125922501087188721e-01 -3.178948462009429932e-01 -9.246581792831420898e-02 5.772097036242485046e-02 1.717009544372558594e-01 2.375918924808502197e-01 -2.025104910135269165e-01 2.040536254644393921e-01 -8.342532813549041748e-02 8.185122162103652954e-03 -2.543410956859588623e-01 -2.041325867176055908e-01 1.207569986581802368e-01 1.385807711631059647e-02 -2.542203068733215332e-01 -8.744556456804275513e-02 -8.444745838642120361e-02
1.923253573477268219e-02 1.497955769300460815e-01 5.957523733377456665e-02 9.477584064006805420e-02 1.129745319485664368e-01 1.031513810157775879e-01 -4.848509430885314941e-01 -8.490465581417083740e-02 4.777865111827850342e-02 -2.893343754112720490e-02 7.103389501571655273e-02 1.562566012144088745e-01 -6.489379703998565674e-02 -1.112373098731040955e-01 -1.036319956183433533e-01 -1.157540827989578247e-01 -6.161156669259071350e-02 1.413066089153289795e-01 2.044280916452407837e-01 -1.006533727049827576e-01 -6.333940476179122925e-02 -2.631144523620605469e-01 5.429412126541137695e-01 -6.553497910499572754e-02 -1.373681128025054932e-01 -1.194402426481246948e-01 -9.867975115776062012e-02 -2.322491705417633057e-01 -4.394368734210729599e-03 -2.711162865161895752e-01 1.093273703008890152e-02 8.484497666358947754e-02
-3.204147517681121826e-02 1.586503833532333374e-01 1.870328336954116821e-01 1.096738800406455994e-01 8.411700278520584106e-02 2.395122051239013672e-01 -2.614638209342956543e-01 -1.175517141819000244e-01 -2.839201688766479492e-01 -8.814396709203720093e-02 2.348178178071975708e-01 1.365888863801956177e-01 -1.393915563821792603e-01 -4.960147198289632797e-03 1.037469040602445602e-02 -9.741146862506866455e-02 4.871430993080139160e-02 -5.175193771719932556e-02 1.310495585203170776e-01 1.292111724615097046e-01 5.686549842357635498e-02 -3.062654435634613037e-01 2.722773253917694092e-01 1.423846930265426636e-02 -6.357210688292980194e-03 4.173355177044868469e-02 -2.789954245090484619e-01 7.324913144111633301e-02 -2.722311019897460938e-01 -3.237212002277374268e-01 2.965508401393890381e-01 -1.637640893459320068e-01
-8.393395692110061646e-02 -6.578296422958374023e-02 1.706825643777847290e-01 3.243886828422546387e-01 3.753918409347534180e-01 1.651427894830703735e-01 -1.351446509361267090e-01 -1.426229476928710938e-01 -8.399730175733566284e-02 3.123852610588073730e-02 1.142711490392684937e-01 -4.121355712413787842e-02 1.221200749278068542e-01 1.038432528730481863e-04 3.366736695170402527e-02 -1.594452410936355591e-01 -3.523210883140563965e-01 -2.267299452796578407e-03 2.179180681705474854e-01 1.691681742668151855e-01 -3.378090262413024902e-02 -2.684119343757629395e-01 3.339229822158813477e-01 1.204749643802642822e-01 -3.665199875831604004e-01 -1.009917259216308594e-01 -7.768690586090087891e-02 -1.764346472918987274e-02 1.213449314236640930e-01 8.216707408428192139e-02 2.038627862930297852e-02 -1.048443615436553955e-01
-1.026746556162834167e-01 -9.095779620110988617e-03 8.234011381864547729e-02 8.871935307979583740e-02 3.043516278266906738e-01 8.836189657449722290e-02 -1.170908287167549133e-01 8.382609486579895020e-02 -2.966565191745758057e-01 1.310256272554397583e-01 2.147842794656753540e-01 5.501379817724227905e-02 -2.275106124579906464e-02 -2.231186777353286743e-01 -8.127480000257492065e-02 3.924450650811195374e-02 7.082095742225646973e-02 3.743859231472015381e-01 3.158865869045257568e-01 2.057249248027801514e-01 2.961229346692562103e-02 -4.818359017372131348e-02 1.906712725758552551e-02 -2.384015619754791260e-01 2.468239367008209229e-01 -3.113107755780220032e-02 -1.317527610808610916e-02 1.907737851142883301e-01 -8.042443543672561646e-02 -3.452757298946380615e-01 -4.812034219503402710e-02 -2.581261098384857178e-01
-1.830193847417831421e-01 -2.041375339031219482e-01 1.796505004167556763e-01 -4.063245654106140137e-02 1.926264762878417969e-01 7.901970297098159790e-02 -8.894149959087371826e-02 9.179180860519409180e-02 -4.361908435821533203e-01 9.961445629596710205e-02 1.809351146221160889e-01 1.507907658815383911e-01 -2.926308475434780121e-02 1.346657276153564453e-01 5.862121284008026123e-02 -1.044018473476171494e-02 -1.474445611238479614e-01 1.658635586500167847e-01 7.439194596372544765e-04 1.640522032976150513e-01 -1.182636097073554993e-01 -2.214799672365188599e-01 4.606691375374794006e-02 1.399849802255630493e-01 -6.063612550497055054e-02 -5.465337261557579041e-02 3.984030783176422119e-01 8.305598795413970947e-02 1.773677915334701538e-01 -3.061142563819885254e-01 -7.500975579023361206e-02 -2.983669340610504150e-01
-1.968170516192913055e-02 1.873356814030557871e-04 -1.177160069346427917e-01 -1.180073022842407227e-01 1.996351331472396851e-01 -9.544465690851211548e-02 -2.431785464286804199e-01 2.396521531045436859e-02 -1.748802512884140015e-01 1.075893267989158630e-01 1.741224341094493866e-02 -4.475178942084312439e-02 -1.634206622838973999e-01 -2.698202133178710938e-01 6.854446604847908020e-03 -9.859465807676315308e-02 1.995372027158737183e-02 -1.890385597944259644e-01 1.349628716707229614e-01 3.167766928672790527e-01 3.689429163932800293e-02 -1.776042580604553223e-01 1.416329443454742432e-01 8.524587750434875488e-02 -1.495431810617446899e-01 -4.027378559112548828e-01 -1.150529459118843079e-01 3.178657591342926025e-01 5.902499705553054810e-02 -4.134301245212554932e-01 1.394714564085006714e-01 -4.230060800909996033e-02
-3.298256546258926392e-02 -2.126612812280654907e-01 -2.558171451091766357e-01 8.065202087163925171e-02 1.826829314231872559e-01 1.030492484569549561e-01 -5.353381633758544922e-01 9.150761365890502930e-02 -7.250768691301345825e-02 -2.391056120395660400e-01 -2.240075767040252686e-01 4.876257106661796570e-02 2.128418348729610443e-02 -3.786939010024070740e-02 -1.268016695976257324e-01 2.502251267433166504e-01 -1.499357074499130249e-01 1.244073510169982910e-01 3.143828511238098145e-01 1.127320155501365662e-01 8.022176474332809448e-02 1.513790041208267212e-01 -2.802892774343490601e-02 8.478607237339019775e-02 -1.574027165770530701e-02 -1.158837527036666870e-01 2.517651617527008057e-01 1.419133991003036499e-01 -9.275480359792709351e-02 -5.619111005216836929e-03 5.009200423955917358e-02 -2.281410396099090576e-01
-1.822640895843505859e-01 -9.183947928249835968e-03 -1.071747317910194397e-01 6.615386158227920532e-02 4.190152138471603394e-02 1.093466021120548248e-02 -3.873904943466186523e-01 -5.034765694290399551e-03 -3.427196741104125977e-01 1.616797000169754028e-01 -2.245910279452800751e-02 1.380361318588256836e-01 3.065100908279418945e-01 -8.816299377940595150e-04 -1.200001090764999390e-01 -2.140068411827087402e-01 -1.238993331789970398e-01 3.464016318321228027e-02 1.365822851657867432e-01 2.435792833566665649e-01 3.317227065563201904e-01 -2.458541691303253174e-01 3.175942003726959229e-01 -1.066045835614204407e-01 1.024145334959030151e-01 1.104498133063316345e-01 -5.214503407478332520e-02 -8.945459127426147461e-02 -1.122219040989875793e-01 -1.449322104454040527e-01 1.659068614244461060e-01 -9.885428845882415771e-02
-1.600936651229858398e-01 -7.861877232789993286e-02 -6.057974696159362793e-02 1.379550248384475708e-01 4.216212928295135498e-01 1.489389538764953613e-01 -1.336620002985000610e-01 2.359984256327152252e-02 -2.320093065500259399e-01 -2.056603878736495972e-01 -1.426114737987518311e-01 3.447936847805976868e-02 -1.989893317222595215e-01 9.017206728458404541e-02 9.560344368219375610e-02 -1.338584721088409424e-01 -4.811387360095977783e-01 1.031797961331903934e-03 5.767732486128807068e-02 3.979781866073608398e-01 3.128937631845474243e-02 1.406375169754028320e-01 1.109216809272766113e-01 -1.528414934873580933e-01 1.391807794570922852e-01 -4.759095236659049988e-02 1.139320135116577148e-01 1.151651889085769653e-01 1.661032289266586304e-01 -4.111307114362716675e-02 5.292320623993873596e-02 7.133363932371139526e-02
-1.015584021806716919e-01 6.677542626857757568e-02 2.439629137516021729e-01 2.279045805335044861e-02 3.598700761795043945e-01 -5.889701098203659058e-02 -2.382804304361343384e-01 1.550426939502358437e-03 -7.318446785211563110e-02 -6.684093177318572998e-02 2.484241724014282227e-01 1.075918227434158325e-01 -3.810922205448150635e-01 -2.530025839805603027e-01 1.752936094999313354e-01 4.626172408461570740e-02 -1.838246583938598633e-01 -1.764251589775085449e-01 -9.234078973531723022e-02 -7.957882434129714966e-02 1.236586645245552063e-02 3.452387079596519470e-02 1.365192085504531860e-01 1.299655414186418056e-03 1.702606379985809326e-01 -3.143560290336608887e-01 2.881241440773010254e-01 -2.573384530842304230e-02 5.418028309941291809e-02 -2.086854577064514160e-01 -2.114064991474151611e-01 -8.823593705892562866e-02
-5.085594579577445984e-02 2.932928800582885742e-01 -2.342727631330490112e-01 3.231847286224365234e-02 1.750580370426177979e-01 1.494198921136558056e-03 -4.422430694103240967e-01 -1.287140399217605591e-01 -2.326360344886779785e-01 2.223484450951218605e-03 6.339785456657409668e-02 -1.040182411670684814e-01 1.741570383310317993e-01 9.113953262567520142e-02 5.308013781905174255e-02 -5.058548972010612488e-02 -2.602985501289367676e-01 -1.342226266860961914e-01 2.075908929109573364e-01 -8.687934279441833496e-02 4.043045341968536377e-01 -3.175115287303924561e-01 8.755605667829513550e-02 4.562842473387718201e-02 -1.373337488621473312e-02 -7.351746410131454468e-02 -1.620955020189285278e-01 -2.198219485580921173e-02 -2.580478228628635406e-02 -1.739495992660522461e-01 1.606620252132415771e-01 -1.299451943486928940e-02
3.131024539470672607e-02 1.646422296762466431e-01 -3.395742550492286682e-02 -1.699363589286804199e-01 1.490222811698913574e-01 1.208480000495910645e-01 -1.398983448743820190e-01 7.379685342311859131e-02 -1.254176497459411621e-01 -1.394691169261932373e-01 1.540190279483795166e-01 4.232811555266380310e-02 8.205918967723846436e-02 1.024840306490659714e-02 1.169892400503158569e-02 -5.154206156730651855e-01 -1.089190542697906494e-01 1.380929537117481232e-02 2.645974457263946533e-01 1.070090830326080322e-01 -1.859282851219177246e-01 -3.924084901809692383e-01 1.037442460656166077e-01 1.473283618688583374e-01 4.057938233017921448e-03 -3.333001434803009033e-01 8.435884490609169006e-03 3.788539767265319824e-02 2.824284892994910479e-04 -2.727790176868438721e-01 7.776305079460144043e-02 -1.977786570787429810e-01
-4.715302214026451111e-02 6.147428974509239197e-02 1.019916832447052002e-01 -2.113038748502731323e-01 2.818257212638854980e-01 9.933326393365859985e-02 -1.971058994531631470e-01 3.267256543040275574e-02 -1.702122986316680908e-01 -1.258716452866792679e-02 3.326088190078735352e-01 -1.675157994031906128e-01 1.886075586080551147e-01 -1.192971393465995789e-01 8.743308484554290771e-02 -9.094627201557159424e-02 -8.854351192712783813e-02 2.330841869115829468e-01 2.434220314025878906e-01 1.936991512775421143e-01 -2.774825394153594971e-01 5.474916100502014160e-02 3.393454849720001221e-01 -1.212962120771408081e-01 1.816953271627426147e-01 -1.398337781429290771e-01 -4.804477468132972717e-02 2.865807712078094482e-02 -1.269607990980148315e-01 -3.339654207229614258e-01 6.649301201105117798e-02 -1.400717943906784058e-01
-9.576845914125442505e-02 2.403570115566253662e-01 -5.292140319943428040e-02 2.208885997533798218e-01 1.132486313581466675e-01 6.947815418243408203e-02 -4.955775141716003418e-01 -3.652436658740043640e-02 1.935723721981048584e-01 -7.253003772348165512e-03 -1.877976953983306885e-01 1.302125304937362671e-01 -1.916152611374855042e-02 3.160288929939270020e-02 1.031460016965866089e-01 -1.316663473844528198e-01 -3.373762667179107666e-01 1.910733990371227264e-02 1.274869889020919800e-01 1.752421557903289795e-01 2.813559174537658691e-01 -1.877888739109039307e-01 1.921622902154922485e-01 1.019550934433937073e-01 9.661534801125526428e-03 -2.127867043018341064e-01 3.340038005262613297e-03 1.217379719018936157e-01 3.442226350307464600e-02 -3.030168116092681885e-01 -1.472702026367187500e-01 -8.386707631871104240e-04
5.624148622155189514e-02 -5.824599042534828186e-02 1.134607717394828796e-01 8.227386325597763062e-02 1.878641843795776367e-01 2.151165902614593506e-02 -4.378924965858459473e-01 -5.809329822659492493e-02 -2.088940590620040894e-01 -1.004398465156555176e-01 2.215158343315124512e-01 -6.906493008136749268e-02 -1.470202505588531494e-01 9.022678434848785400e-02 -2.674318850040435791e-02 -2.227461785078048706e-01 -2.681308984756469727e-01 -3.938849642872810364e-02 2.167729660868644714e-02 1.019038483500480652e-01 8.110966533422470093e-03 -3.070206344127655029e-01 -2.745195627212524414e-01 -9.677001275122165680e-03 -3.757557868957519531e-01 1.084705349057912827e-02 1.778776049613952637e-01 7.886788249015808105e-02 -1.057469919323921204e-01 -1.583016514778137207e-01 -9.129217267036437988e-02 -2.782837748527526855e-01
1.418599337339401245e-01 -1.504587829113006592e-01 1.240150257945060730e-02 -1.278751641511917114e-01 2.162671387195587158e-01 -2.329160459339618683e-02 -3.257236480712890625e-01 -1.370616406202316284e-01 -2.064742743968963623e-01 1.851731166243553162e-02 5.066435039043426514e-02 2.021239548921585083e-01 -7.539571728557348251e-03 -7.279908657073974609e-02 -4.831377416849136353e-02 -5.753565207123756409e-02 -4.855297803878784180e-01 9.602113813161849976e-02 -9.186463057994842529e-02 1.304429918527603149e-01 -5.755958333611488342e-02 -3.529419424012303352e-03 2.558626532554626465e-01 -1.054351329803466797e-01 -3.769769072532653809e-01 -2.654991149902343750e-01 3.170284209772944450e-03 -4.898320883512496948e-02 5.688034370541572571e-02 1.460443437099456787e-01 1.502849608659744263e-01 -2.421932667493820190e-01
1.568960547447204590e-01 1.187608018517494202e-01 1.973308175802230835e-01 9.703310579061508179e-02 8.683883585035800934e-03 7.445624470710754395e-02 -2.717051208019256592e-01 -1.088587800040841103e-03 -3.669526875019073486e-01 2.985851466655731201e-02 -1.214567869901657104e-01 7.235136814415454865e-03 1.286807507276535034e-01 -1.861233115196228027e-01 -1.629885137081146240e-01 -8.058544993400573730e-02 5.973052978515625000e-02 -2.118855565786361694e-01 2.694963514804840088e-01 1.599387228488922119e-01 -2.624601870775222778e-02 -1.483000218868255615e-01 -6.268607825040817261e-02 -9.951303154230117798e-02 -8.711034804582595825e-02 -3.813720643520355225e-01 -2.167402654886245728e-01 8.925355970859527588e-02 7.893025875091552734e-02 -4.332294166088104248e-01 1.146882995963096619e-01 2.526378445327281952e-02
-1.466856896877288818e-01 1.517674773931503296e-01 1.037981137633323669e-01 -1.512147486209869385e-01 2.023423165082931519e-01 1.695677191019058228e-01 -2.816551327705383301e-01 1.574710384011268616e-02 -2.950590252876281738e-01 -1.419262960553169250e-02 2.065007090568542480e-01 9.023090451955795288e-02 2.416534572839736938e-01 -8.361311256885528564e-02 5.912214517593383789e-02 1.360772829502820969e-02 1.119684800505638123e-01 1.782402396202087402e-01 2.883363962173461914e-01 3.734422326087951660e-01 -1.054680645465850830e-01 -9.109304286539554596e-03 2.057661861181259155e-01 -2.797477543354034424e-01 2.204902470111846924e-01 4.473920166492462158e-02 -2.388785965740680695e-02 1.023519560694694519e-01 3.379717469215393066e-02 -3.157181441783905029e-01 -7.193797267973423004e-03 -6.464205682277679443e-02
3.670023009181022644e-02 2.657165527343750000e-01 4.879233986139297485e-02 -7.481379806995391846e-02 3.583767116069793701e-01 -2.084874957799911499e-01 -3.525074124336242676e-01 1.158357188105583191e-01 -1.541371494531631470e-01 -1.579857021570205688e-01 -3.361925482749938965e-02 -1.228047460317611694e-01 -1.449689418077468872e-01 -1.333257257938385010e-01 -1.505100280046463013e-01 -2.543987035751342773e-01 -1.415356993675231934e-01 5.121100321412086487e-02 1.436947584152221680e-01 3.942490369081497192e-02 3.349307477474212646e-01 -1.423502862453460693e-01 1.426324844360351562e-01 7.624106947332620621e-03 1.778646260499954224e-01 -2.902278304100036621e-02 -1.767370402812957764e-01 3.855373859405517578e-01 -3.033500537276268005e-02 -2.083218656480312347e-02 -5.897611007094383240e-02 -6.715389341115951538e-02
-5.285118892788887024e-02 8.070919662714004517e-02 1.749837212264537811e-02 -5.886812880635261536e-02 9.039579331874847412e-02 1.313408166170120239e-01 -3.611789643764495850e-01 1.775631010532379150e-01 -2.504940629005432129e-01 7.666419446468353271e-02 8.782503753900527954e-02 -1.467053294181823730e-01 3.075330257415771484e-01 1.717230677604675293e-01 4.582271794788539410e-04 -1.028898134827613831e-01 -2.505894517526030540e-03 -2.276516556739807129e-01 1.047540754079818726e-01 5.707374960184097290e-02 -2.059411406517028809e-01 -2.408065134659409523e-03 1.427646130323410034e-01 3.882624208927154541e-02 1.711875759065151215e-02 -3.960713148117065430e-01 -3.477267175912857056e-02 1.480968296527862549e-01 4.536379128694534302e-03 -4.390279650688171387e-01 2.425108253955841064e-01 -6.895197927951812744e-02
3.525264188647270203e-02 2.124238014221191406e-01 -1.392883341759443283e-02 1.785310059785842896e-01 2.492756843566894531e-01 1.378787457942962646e-01 -4.134267866611480713e-01 -6.801383197307586670e-02 -1.223616302013397217e-01 -9.162684530019760132e-02 2.362416237592697144e-01 5.052595958113670349e-02 -2.071532458066940308e-01 2.224169299006462097e-02 5.681427940726280212e-02 -1.262481361627578735e-01 -7.676044851541519165e-02 6.607829779386520386e-02 -5.878268182277679443e-02 2.100395113229751587e-01 2.467689961194992065e-01 -3.309082984924316406e-01 2.494887411594390869e-01 1.218867897987365723e-01 1.072787940502166748e-01 -8.705943077802658081e-02 -1.181457415223121643e-01 2.997331321239471436e-01 -2.412244230508804321e-01 -1.087396070361137390e-01 1.318359375000000000e-01 -7.041002810001373291e-02
-1.719244420528411865e-01 1.890625655651092529e-01 6.434360146522521973e-02 -7.173216342926025391e-02 2.851035632193088531e-02 -1.668498665094375610e-02 -2.800966799259185791e-01 1.874610781669616699e-01 -2.776441164314746857e-02 -9.247310459613800049e-02 1.494252234697341919e-01 3.035403490066528320e-01 3.282662015408277512e-03 -1.351955831050872803e-01 1.857980340719223022e-01 1.229746341705322266e-01 -3.704888820648193359e-01 -1.946044415235519409e-01 1.842487603425979614e-01 -5.825810134410858154e-03 1.512554436922073364e-01 -9.378623217344284058e-02 1.293760091066360474e-01 1.838332265615463257e-01 2.626548111438751221e-01 -1.741517782211303711e-01 -3.335616886615753174e-01 -6.006832048296928406e-02 -3.290647640824317932e-02 -2.305850535631179810e-01 2.265907675027847290e-01 8.888430893421173096e-02
-6.427826732397079468e-02 3.452794998884201050e-02 2.159409075975418091e-01 4.245575517416000366e-02 4.632839187979698181e-02 8.986696600914001465e-02 -1.315612047910690308e-01 8.307018131017684937e-02 -3.531771600246429443e-01 -1.425027847290039062e-01 9.272322058677673340e-02 -1.045865342020988464e-01 2.383152991533279419e-01 -1.508152633905410767e-01 -1.261282339692115784e-02 4.431412741541862488e-02 -2.961535751819610596e-01 -8.023093640804290771e-02 3.054037094116210938e-01 2.076130807399749756e-01 1.428295671939849854e-01 -5.533675476908683777e-02 1.571935415267944336e-01 6.493049114942550659e-02 -2.084172666072845459e-01 -4.266643226146697998e-01 2.168229967355728149e-01 -2.227884531021118164e-01 3.246236592531204224e-02 -4.572534188628196716e-02 1.083112508058547974e-01 2.136878222227096558e-01
-4.201587662100791931e-02 -7.191263139247894287e-02 3.465939546003937721e-03 -3.563912957906723022e-02 -1.404251810163259506e-02 -1.764947921037673950e-01 -1.691918075084686279e-01 -1.432992219924926758e-01 -1.845431029796600342e-01 2.193790972232818604e-01 9.976583719253540039e-02 1.594199687242507935e-01 -1.356969308108091354e-02 1.282931417226791382e-01 2.937360703945159912e-01 -1.034513488411903381e-01 -3.739165663719177246e-01 5.386063456535339355e-02 1.176598966121673584e-01 1.266389936208724976e-01 9.875396639108657837e-02 -1.456364616751670837e-02 1.967259645462036133e-01 2.945262007415294647e-02 -1.654502898454666138e-01 -3.957959711551666260e-01 -1.341419015079736710e-02 -1.985288560390472412e-01 2.449457794427871704e-01 2.088385261595249176e-02 -1.754857599735260010e-01 -3.783048987388610840e-01
-4.435989633202552795e-02 -2.694779261946678162e-02 1.232476532459259033e-01 -4.908240959048271179e-02 2.067337185144424438e-02 -1.643192954361438751e-02 -1.820762902498245239e-01 1.118930429220199585e-02 -1.230096146464347839e-01 2.288681864738464355e-01 2.269570678472518921e-01 2.026545554399490356e-01 2.140576243400573730e-01 -1.859662309288978577e-02 1.793826371431350708e-01 1.497545838356018066e-01 -4.415270388126373291e-01 1.913728564977645874e-02 2.759177386760711670e-01 1.565423607826232910e-01 -8.153618872165679932e-02 -2.491008639335632324e-01 -1.684734821319580078e-01 9.550163522362709045e-03 1.278746277093887329e-01 -2.417669445276260376e-01 1.398622840642929077e-01 7.898276299238204956e-02 2.194632738828659058e-01 -1.301874518394470215e-01 1.001566872000694275e-01 -3.405902087688446045e-01
3.546059504151344299e-02 -3.133723884820938110e-02 5.567338317632675171e-02 -5.807552114129066467e-02 4.509575068950653076e-01 -1.733996719121932983e-02 -4.450792670249938965e-01 -1.911500990390777588e-01 2.319137565791606903e-02 -2.548528909683227539e-01 7.452819496393203735e-02 -5.433216691017150879e-02 -3.915114328265190125e-02 -3.696719184517860413e-02 9.523092210292816162e-02 1.614772379398345947e-01 -3.491282165050506592e-01 7.892561703920364380e-02 2.125715762376785278e-01 -1.030631735920906067e-01 7.263328880071640015e-02 9.621863812208175659e-02 2.523124217987060547e-01 -1.379077732563018799e-01 -2.517274022102355957e-01 -3.876569494605064392e-02 -9.581512771546840668e-03 -4.679514840245246887e-02 -3.217716887593269348e-02 -4.796228185296058655e-02 2.783121764659881592e-01 -1.089349687099456787e-01
-1.653731917031109333e-03 1.754161268472671509e-01 -6.353277713060379028e-02 2.267731130123138428e-01 2.011992335319519043e-01 -1.340272277593612671e-01 -4.427616000175476074e-01 1.072724387049674988e-01 -2.384186834096908569e-01 1.537332087755203247e-01 1.389894261956214905e-02 3.138764947652816772e-02 2.676570415496826172e-01 -3.383444994688034058e-02 -8.470983058214187622e-02 -6.680975854396820068e-02 -1.785799860954284668e-01 2.286836206912994385e-01 -2.408368745818734169e-03 1.927327364683151245e-01 1.803427636623382568e-01 -2.978011071681976318e-01 3.440721035003662109e-01 -2.192617058753967285e-01 6.259274482727050781e-02 4.584758356213569641e-02 -4.434239119291305542e-02 -7.434662431478500366e-02 1.859130524098873138e-02 -1.745296120643615723e-01 7.568958401679992676e-02 -1.504553258419036865e-01
-3.279783576726913452e-02 2.459378987550735474e-01 4.039816260337829590e-01 -8.663799613714218140e-02 4.779712110757827759e-02 -2.088900841772556305e-02 -2.249517738819122314e-01 1.260251402854919434e-01 -4.849782586097717285e-01 4.286092147231101990e-02 3.588039577007293701e-01 -9.389489889144897461e-02 -2.330141887068748474e-02 -1.839541643857955933e-01 -1.738260537385940552e-01 4.360336437821388245e-02 -7.219923287630081177e-02 -4.726177826523780823e-02 2.186184078454971313e-01 -2.560707181692123413e-02 2.139442116022109985e-01 -5.592915788292884827e-02 4.448046907782554626e-02 -5.975885316729545593e-02 -4.455325752496719360e-02 -6.076020747423171997e-02 1.988566517829895020e-01 -4.722430836409330368e-03 -2.298327833414077759e-01 -1.475415974855422974e-01 1.575645655393600464e-01 -4.920771345496177673e-02
-5.952826887369155884e-02 1.537746042013168335e-01 1.632793694734573364e-01 4.272722899913787842e-01 3.012351095676422119e-01 1.810963302850723267e-01 -2.510721087455749512e-01 1.144763976335525513e-01 -6.985247880220413208e-02 2.227969765663146973e-01 4.506324976682662964e-02 2.072964608669281006e-01 3.184935450553894043e-02 -1.591054797172546387e-01 1.292400062084197998e-01 1.363851726055145264e-01 -2.850430607795715332e-01 -2.650936841964721680e-01 1.863565742969512939e-01 -5.766497459262609482e-03 -6.082008033990859985e-02 -3.492517396807670593e-02 2.907186746597290039e-01 1.802444607019424438e-01 -1.336421817541122437e-01 -1.361837834119796753e-01 4.088784754276275635e-02 -2.162408828735351562e-01 -2.757083065807819366e-02 4.058038815855979919e-02 -7.604405283927917480e-02 -3.893791511654853821e-02
-2.103938162326812744e-01 2.024820894002914429e-01 3.960131853818893433e-02 -2.409866452217102051e-02 2.601781189441680908e-01 3.417968451976776123e-01 -2.175032198429107666e-01 2.584363818168640137e-01 -3.068507015705108643e-01 6.076939404010772705e-02 -4.132263734936714172e-02 2.142717838287353516e-01 -4.949386417865753174e-02 -2.005742341279983521e-01 1.624912321567535400e-01 -9.418757259845733643e-02 5.482195690274238586e-02 7.026626914739608765e-02 1.366605311632156372e-01 -8.916091173887252808e-02 -1.866774633526802063e-02 2.092694342136383057e-01 1.837716102600097656e-01 2.390706390142440796e-01 -1.213206276297569275e-01 -1.241656113415956497e-02 6.819856166839599609e-02 2.857322692871093750e-01 -1.514609754085540771e-01 -1.798294335603713989e-01 1.102250367403030396e-01 -2.287232130765914917e-01
9.235987067222595215e-02 -1.235684975981712341e-01 -2.011711709201335907e-02 1.646322607994079590e-01 2.920469045639038086e-01 -1.380232870578765869e-01 -2.212088257074356079e-01 -8.752144873142242432e-02 -2.915466427803039551e-01 -2.591073513031005859e-01 3.417507931590080261e-02 3.253089636564254761e-02 -1.993853896856307983e-01 -2.174863368272781372e-01 -1.616067737340927124e-01 2.335239052772521973e-01 9.041874110698699951e-02 1.401185393333435059e-01 1.925894021987915039e-01 6.696911156177520752e-02 3.528547659516334534e-02 -1.434000879526138306e-01 1.941785067319869995e-01 -2.065972238779067993e-01 -1.433343291282653809e-01 5.370072275400161743e-02 2.005620449781417847e-01 1.501709073781967163e-01 8.585093170404434204e-02 -2.896907925605773926e-01 -2.995019257068634033e-01 -1.640473157167434692e-01
3.594932705163955688e-02 -3.059670031070709229e-01 -1.099564954638481140e-01 5.517866834998130798e-02 2.081512659788131714e-01 -4.121479392051696777e-02 -3.114331662654876709e-01 7.793258130550384521e-02 -2.364271432161331177e-01 9.079732932150363922e-03 2.285881787538528442e-01 -9.590113162994384766e-02 4.713404551148414612e-02 2.511788904666900635e-01 -7.553347200155258179e-02 -1.217823028564453125e-01 -3.747791945934295654e-01 4.750448837876319885e-02 8.926852047443389893e-02 -2.038411475950852036e-04 -3.208038955926895142e-02 -2.809398472309112549e-01 -1.173714771866798401e-01 2.035282365977764130e-02 -1.267277002334594727e-01 -1.999834030866622925e-01 -3.092736378312110901e-02 3.229266777634620667e-02 -1.965633332729339600e-01 -9.825246781110763550e-02 4.299895465373992920e-02 -4.307720661163330078e-01
-1.298342794179916382e-01 3.724099993705749512e-01 1.204792335629463196e-01 2.039717584848403931e-01 2.763642668724060059e-01 6.045191735029220581e-02 -3.488592505455017090e-01 -6.820551306009292603e-02 9.013962745666503906e-02 -8.775632083415985107e-02 9.443577378988265991e-02 2.496675699949264526e-01 -1.595940440893173218e-01 -2.448521740734577179e-02 -1.153310462832450867e-01 -1.033972576260566711e-01 -1.230937242507934570e-01 4.943676292896270752e-02 2.429891377687454224e-01 -7.614937424659729004e-02 -2.394933551549911499e-01 -4.186087846755981445e-02 1.623267680406570435e-01 -2.944659627974033356e-02 -1.570541560649871826e-01 -3.629968762397766113e-01 3.379745781421661377e-02 2.191462740302085876e-02 -2.181354165077209473e-01 -1.250059306621551514e-01 1.136767864227294922e-01 -2.045850753784179688e-01
-1.174345314502716064e-01 6.181579455733299255e-02 2.005612999200820923e-01 1.390818506479263306e-01 1.507926732301712036e-01 1.352331191301345825e-01 -1.846931874752044678e-01 2.991484999656677246e-01 -3.070857524871826172e-01 -3.342372179031372070e-02 -1.242067739367485046e-01 -1.652496010065078735e-01 -8.092246204614639282e-02 -1.964599192142486572e-01 1.037938967347145081e-01 2.434300631284713745e-01 1.814746260643005371e-01 2.668638713657855988e-02 4.993005841970443726e-02 1.824980042874813080e-02 1.932635307312011719e-01 1.001220494508743286e-01 3.220804929733276367e-01 -7.015524804592132568e-02 -1.411785781383514404e-01 -8.518449217081069946e-02 1.494257152080535889e-01 1.218277364969253540e-01 5.617346614599227905e-02 -2.124113291501998901e-01 -1.461657881736755371e-01 -4.223285615444183350e-01
1.636586710810661316e-02 2.128150612115859985e-01 1.634976565837860107e-01 -1.028450205922126770e-01 3.934111893177032471e-01 -1.604754030704498291e-01 -2.078688591718673706e-01 1.259056329727172852e-01 -3.984988033771514893e-01 1.174016520380973816e-01 8.503445237874984741e-02 3.021558001637458801e-02 2.787830680608749390e-02 3.987219333648681641e-01 -2.909072935581207275e-01 1.123955771327018738e-01 -9.340108186006546021e-02 8.615023642778396606e-02 1.211023554205894470e-01 6.533403694629669189e-02 7.083221524953842163e-02 1.596756577491760254e-01 9.218830615282058716e-02 6.427136808633804321e-02 -1.696606725454330444e-01 -1.665240675210952759e-01 -4.833717644214630127e-02 1.031480878591537476e-01 -2.314991503953933716e-01 -1.443072408437728882e-01 1.044127643108367920e-01 -8.228018879890441895e-02
-2.156920731067657471e-01 2.007769644260406494e-01 -3.458312153816223145e-02 -2.128760516643524170e-01 4.237624108791351318e-01 1.535184681415557861e-01 -3.536397814750671387e-01 -8.212958276271820068e-02 -1.330181658267974854e-01 1.864421665668487549e-01 1.732878983020782471e-01 -7.898966968059539795e-02 2.052192687988281250e-01 -4.368097707629203796e-02 9.157465398311614990e-02 -2.413398027420043945e-02 2.266346663236618042e-02 1.237352415919303894e-01 1.956960707902908325e-01 2.384167462587356567e-01 -1.455506533384323120e-01 -1.518476605415344238e-01 2.819910645484924316e-01 2.043865062296390533e-02 1.293123066425323486e-01 2.819716744124889374e-02 -1.028456166386604309e-01 -6.518700718879699707e-02 -4.578289389610290527e-02 -2.533774375915527344e-01 1.554538756608963013e-01 -1.790037453174591064e-01
-2.301273941993713379e-01 1.310686469078063965e-01 1.631667315959930420e-01 -3.285495191812515259e-02 3.072280287742614746e-01 1.299040913581848145e-01 -2.503809928894042969e-01 -2.971701137721538544e-02 -3.407244980335235596e-01 1.091606691479682922e-01 2.210381627082824707e-01 1.198651120066642761e-01 1.576905995607376099e-01 -5.852118507027626038e-02 -4.095535725355148315e-03 1.321690231561660767e-01 -4.174435883760452271e-02 9.358547627925872803e-03 4.736815765500068665e-02 6.067813187837600708e-02 1.115670129656791687e-01 -1.662207841873168945e-01 1.230177655816078186e-01 6.391122937202453613e-02 1.049736421555280685e-02 1.571363210678100586e-01 -1.849366128444671631e-01 1.694723814725875854e-01 3.746133297681808472e-02 -2.170618027448654175e-01 1.075734719634056091e-01 -5.248281955718994141e-01
-1.696967780590057373e-01 -2.721190750598907471e-01 -8.936490863561630249e-02 1.432520598173141479e-01 3.103569746017456055e-01 -7.730315625667572021e-02 -1.196306049823760986e-01 2.451901137828826904e-01 -3.204569816589355469e-01 1.529639586806297302e-02 4.505568370223045349e-02 8.813850581645965576e-02 7.987415790557861328e-02 1.432112902402877808e-01 -3.121102415025234222e-02 8.447343111038208008e-02 -1.834882050752639771e-01 -1.341900415718555450e-02 9.261134266853332520e-02 -1.285730898380279541e-01 -6.604074686765670776e-02 -3.689163625240325928e-01 2.409585613349918276e-05 1.067918092012405396e-01 -2.116633951663970947e-01 -1.542866528034210205e-01 3.891059383749961853e-02 -1.525198519229888916e-01 -1.415203362703323364e-01 -3.343118131160736084e-01 -1.182494219392538071e-02 -3.287253677845001221e-01
-6.717684119939804077e-02 2.777989208698272705e-01 1.208800300955772400e-01 1.258028894662857056e-01 2.583948075771331787e-01 -1.057664863765239716e-02 -4.704921543598175049e-01 1.405048742890357971e-02 -8.670203387737274170e-02 2.168071120977401733e-01 2.834523841738700867e-02 1.845807731151580811e-01 1.417963653802871704e-01 -1.233809627592563629e-02 3.444569557905197144e-02 3.369628638029098511e-02 -2.366416603326797485e-01 1.372797340154647827e-01 7.839533500373363495e-03 7.635930925607681274e-02 3.026201725006103516e-01 -2.155977189540863037e-01 1.864233911037445068e-01 -1.062853410840034485e-01 -2.120441757142543793e-02 -8.962753415107727051e-02 -4.062774181365966797e-01 1.679338663816452026e-01 6.972027570009231567e-02 -1.106874495744705200e-01 -1.209699176251888275e-02 -6.005321070551872253e-02
1.872300803661346436e-01 3.038570471107959747e-02 -2.225765436887741089e-01 -3.583594262599945068e-01 3.179557919502258301e-01 1.744078993797302246e-01 -2.313751131296157837e-01 1.429747939109802246e-01 -3.181078433990478516e-01 -2.680111443623900414e-03 1.137482151389122009e-01 -1.658614128828048706e-01 -2.353815436363220215e-01 8.941799402236938477e-02 -1.177378520369529724e-01 1.160950362682342529e-01 -1.542790979146957397e-01 -2.373675405979156494e-01 2.071189731359481812e-01 -1.373963057994842529e-01 7.530593778938055038e-03 2.789420261979103088e-02 1.946760267019271851e-01 2.351275086402893066e-01 -5.836875364184379578e-02 9.696631133556365967e-02 1.280455589294433594e-01 -1.148253604769706726e-01 -9.067579358816146851e-02 -2.216185629367828369e-01 1.175868976861238480e-02 -1.112476587295532227e-01
-1.412035338580608368e-02 -2.452311106026172638e-03 1.138021200895309448e-01 -2.867729365825653076e-01 7.695632521063089371e-03 3.494366407394409180e-01 -2.910069227218627930e-01 1.422546952962875366e-01 -4.683230817317962646e-02 -6.615949422121047974e-02 1.763135939836502075e-01 3.261241689324378967e-02 -2.016004472970962524e-01 -1.576313823461532593e-01 -1.073540840297937393e-02 8.412115275859832764e-02 -1.167767122387886047e-01 1.551821976900100708e-01 1.149618700146675110e-01 4.211676493287086487e-02 3.322060108184814453e-01 -3.848008513450622559e-01 1.339289397001266479e-01 -8.549476624466478825e-04 -3.360984623432159424e-01 -2.469983696937561035e-01 -2.591230161488056183e-02 1.837176680564880371e-01 3.267310967203229666e-04 -1.607755720615386963e-01 7.296666037291288376e-03 5.235745385289192200e-02
-1.985308229923248291e-01 -7.800214737653732300e-02 -4.639468714594841003e-02 3.164086118340492249e-02 7.337366789579391479e-02 7.197906076908111572e-02 -3.546106219291687012e-01 1.020423993468284607e-01 -2.192439287900924683e-01 -1.380032896995544434e-01 -6.465991586446762085e-02 1.420755833387374878e-01 -1.536670476198196411e-01 2.091190814971923828e-01 2.238480299711227417e-01 1.345634907484054565e-01 -1.849267482757568359e-01 -8.746956288814544678e-02 1.157757490873336792e-01 9.803053736686706543e-02 1.479114741086959839e-01 -2.746107615530490875e-02 2.322584092617034912e-01 -4.037747681140899658e-01 -3.448333442211151123e-01 -4.183113947510719299e-02 6.972323358058929443e-02 1.275092214345932007e-01 -8.771567791700363159e-02 -5.216220393776893616e-02 2.744865417480468750e-01 -2.134767472743988037e-01
-1.833181381225585938e-01 1.723625212907791138e-01 2.340261638164520264e-02 5.892599746584892273e-02 1.924770772457122803e-01 2.765212059020996094e-01 -2.216439247131347656e-01 2.239878177642822266e-01 -3.463909924030303955e-01 9.249366819858551025e-02 -2.790385857224464417e-02 1.443031579256057739e-01 -1.559522747993469238e-01 -9.027864038944244385e-02 1.354858875274658203e-01 -1.608556360006332397e-01 5.055517330765724182e-02 2.002731412649154663e-01 2.712889313697814941e-01 -1.631744503974914551e-01 -3.870281577110290527e-02 1.746258884668350220e-01 2.154989242553710938e-01 2.695522010326385498e-01 -1.186077669262886047e-01 5.249562859535217285e-02 7.590337842702865601e-02 2.281654328107833862e-01 -1.249045655131340027e-01 -1.946624219417572021e-01 1.143726333975791931e-01 -2.404426038265228271e-01
-8.091715164482593536e-03 -1.031702384352684021e-01 1.076718140393495560e-02 8.137414604425430298e-02 2.326221019029617310e-01 2.475959993898868561e-02 -2.958216071128845215e-01 1.681961566209793091e-01 -3.265635669231414795e-01 -1.940960139036178589e-01 -6.298285443335771561e-03 -1.927317976951599121e-01 -7.449308037757873535e-02 1.168014630675315857e-01 2.383285015821456909e-01 -6.898596882820129395e-02 -3.542218804359436035e-01 -7.804381102323532104e-02 1.557511687278747559e-01 2.567127645015716553e-01 -2.097259014844894409e-01 -1.616349369287490845e-01 1.668720543384552002e-01 -2.665603160858154297e-01 9.757692366838455200e-02 4.178210720419883728e-02 9.639585018157958984e-02 1.575881391763687134e-01 2.427678257226943970e-01 -1.064645778387784958e-02 2.307899296283721924e-01 3.647834807634353638e-02
-1.586422175168991089e-01 1.221632584929466248e-01 2.041177898645401001e-01 4.065984487533569336e-02 9.670862555503845215e-02 1.548207402229309082e-01 -2.361635267734527588e-01 -1.792448461055755615e-01 -3.901451230049133301e-01 -2.416146744508296251e-04 -2.218040823936462402e-01 4.693309217691421509e-02 -1.493294835090637207e-01 -3.250547051429748535e-01 1.094649545848369598e-02 -2.279306650161743164e-01 -2.863424122333526611e-01 -2.272287756204605103e-01 6.860053539276123047e-02 -1.607719361782073975e-01 -9.026427567005157471e-02 -1.317338943481445312e-01 1.703029721975326538e-01 -3.381364643573760986e-01 4.801343008875846863e-02 -1.118077337741851807e-01 1.377553194761276245e-01 8.397287875413894653e-02 -1.493882089853286743e-01 -9.270741790533065796e-02 -3.110059723258018494e-02 -7.739498466253280640e-02
-2.786422073841094971e-01 -1.288057714700698853e-01 -5.751157552003860474e-02 -2.788325846195220947e-01 2.370712161064147949e-02 1.723853647708892822e-01 -1.480889022350311279e-01 -6.148290634155273438e-02 -3.910140991210937500e-01 2.250802069902420044e-01 1.209970414638519287e-01 -7.845521904528141022e-03 2.529198862612247467e-02 -4.264948889613151550e-03 -2.017034143209457397e-01 -7.335444539785385132e-02 -3.062481582164764404e-01 1.913411170244216919e-01 1.513711065053939819e-01 3.177030244842171669e-03 -1.388583779335021973e-01 -2.338111102581024170e-01 6.443907320499420166e-02 -3.284798562526702881e-01 -3.224167227745056152e-02 -1.795794069766998291e-01 -2.263785600662231445e-01 4.972855374217033386e-02 -3.325776429846882820e-03 -1.817065179347991943e-01 -1.190261766314506531e-01 -1.738323420286178589e-01
1.343632042407989502e-01 -1.031256467103958130e-01 2.054059207439422607e-01 -8.924835175275802612e-02 -1.065321415662765503e-01 1.415175497531890869e-01 -1.058465540409088135e-01 -2.544558839872479439e-03 -2.467389963567256927e-02 -3.735005259513854980e-01 8.768613636493682861e-02 -1.274935062974691391e-02 7.800216227769851685e-02 -2.196892052888870239e-01 -5.351215973496437073e-02 -3.866859525442123413e-02 -4.287737905979156494e-01 -5.451203137636184692e-02 3.269072771072387695e-01 1.454880535602569580e-01 6.312833726406097412e-02 -8.882812410593032837e-02 1.704397946596145630e-01 -2.353512048721313477e-01 -2.150968611240386963e-01 -1.592478156089782715e-01 2.811832726001739502e-01 5.356947332620620728e-02 -1.293768137693405151e-01 -9.317038580775260925e-03 1.244065314531326294e-01 -2.736192643642425537e-01
-1.551503539085388184e-01 1.605438441038131714e-01 1.902517676353454590e-01 1.487279077991843224e-03 1.790453679859638214e-02 1.406428515911102295e-01 -3.941696882247924805e-01 1.071439310908317566e-01 -1.053478345274925232e-01 2.357477881014347076e-02 1.176051497459411621e-01 -8.456590026617050171e-02 9.021104872226715088e-02 8.208808302879333496e-02 7.083684951066970825e-02 -3.104935884475708008e-01 -4.117948934435844421e-02 -1.104891896247863770e-01 3.089508712291717529e-01 2.758926153182983398e-01 -1.010493412613868713e-01 -2.200834006071090698e-01 8.194684237241744995e-02 1.606055945158004761e-01 -5.008836090564727783e-02 -3.716525435447692871e-01 -2.889547049999237061e-01 1.489661782979965210e-01 8.500128239393234253e-02 -1.734398901462554932e-01 -1.316650509834289551e-01 -2.186832390725612640e-02
-1.358758807182312012e-01 -3.167919218540191650e-01 3.777030482888221741e-02 -1.957862079143524170e-01 2.314499616622924805e-01 2.231813501566648483e-03 -4.588555097579956055e-01 2.657760083675384521e-01 -1.332860141992568970e-01 -1.249569728970527649e-01 -1.295102983713150024e-01 2.288672775030136108e-01 1.289363205432891846e-01 -1.542394608259201050e-01 -5.629073083400726318e-02 1.171919181942939758e-01 -1.791499257087707520e-01 1.227965205907821655e-02 3.254434466361999512e-01 1.772867292165756226e-01 3.651131689548492432e-02 1.523574739694595337e-01 1.454825103282928467e-01 2.820642292499542236e-02 -1.580339074134826660e-01 4.697174578905105591e-02 7.234261929988861084e-02 -9.245927631855010986e-02 -2.068077623844146729e-01 3.228676691651344299e-02 -5.103775486350059509e-02 -2.081746906042098999e-01
4.065135866403579712e-02 -1.177131757140159607e-01 5.078249797224998474e-02 1.421456336975097656e-01 2.659121751785278320e-01 -2.373197115957736969e-02 -1.465484052896499634e-01 1.103335246443748474e-01 -3.307423889636993408e-01 5.050320923328399658e-02 9.573593735694885254e-02 -7.093218713998794556e-02 2.206595093011856079e-01 -9.729337878525257111e-03 8.111562579870223999e-02 1.679867208003997803e-01 -3.007254302501678467e-01 -1.786206066608428955e-01 3.877237066626548767e-02 1.871239244937896729e-01 2.321623563766479492e-01 1.553813666105270386e-01 3.280525803565979004e-01 -4.176963493227958679e-02 4.218106716871261597e-02 -2.741234004497528076e-01 1.576858460903167725e-01 -3.022161722183227539e-01 -4.616407305002212524e-02 -2.284688688814640045e-02 2.353518009185791016e-01 -2.227787822484970093e-01
-9.613139554858207703e-03 1.736536473035812378e-01 1.125204786658287048e-01 -6.649767607450485229e-02 2.497855722904205322e-01 -1.280842572450637817e-01 -3.848482072353363037e-01 -7.701383531093597412e-02 -4.243602231144905090e-02 -2.119527310132980347e-01 5.372491478919982910e-02 7.186710834503173828e-02 -2.057937979698181152e-01 -1.659903675317764282e-01 2.715040147304534912e-01 6.886859238147735596e-02 -4.901392161846160889e-01 1.820289045572280884e-01 2.699372470378875732e-01 -1.437462568283081055e-01 -3.980922698974609375e-02 1.805166453123092651e-01 2.142741531133651733e-01 -6.803338974714279175e-02 -1.462942808866500854e-01 4.028600174933671951e-03 5.644777789711952209e-02 -1.361971050500869751e-01 -6.352261453866958618e-02 1.325229997746646404e-03 1.103296801447868347e-01 -7.561375945806503296e-02
-1.103764679282903671e-02 -3.820324242115020752e-01 3.308717161417007446e-02 3.230968117713928223e-02 2.213332653045654297e-01 -1.556293200701475143e-02 -1.725150197744369507e-01 2.335963994264602661e-01 -3.329985141754150391e-01 1.972052641212940216e-02 -9.516999125480651855e-02 -6.774549931287765503e-02 5.430889874696731567e-02 5.731987953186035156e-02 -1.578961759805679321e-01 -1.317513734102249146e-01 -2.895860671997070312e-01 -1.507177948951721191e-02 5.921937152743339539e-02 4.739457368850708008e-02 3.343321755528450012e-02 -2.644518613815307617e-01 2.399360202252864838e-02 1.003264039754867554e-01 -1.006098985671997070e-01 -2.379405945539474487e-01 7.070624083280563354e-02 -1.029886305332183838e-01 -7.186488807201385498e-02 3.600403666496276855e-02 4.665210098028182983e-02 -5.312885046005249023e-01
3.191933929920196533e-01 1.534590125083923340e-01 1.975633054971694946e-01 8.134578913450241089e-02 2.620756924152374268e-01 1.996540278196334839e-01 -2.089943736791610718e-01 4.711197689175605774e-02 -1.516603082418441772e-01 1.392672210931777954e-01 -1.175955161452293396e-01 -7.206398062407970428e-03 1.036224067211151123e-01 -8.574318885803222656e-02 -1.703634560108184814e-01 -3.915347158908843994e-02 -1.941827982664108276e-01 -1.416395902633666992e-01 2.707724273204803467e-01 -4.737271927297115326e-03 2.148038744926452637e-01 -1.432176232337951660e-01 3.196088969707489014e-01 1.899711936712265015e-01 2.853715559467673302e-04 -1.800868511199951172e-01 -6.621176749467849731e-02 2.924267016351222992e-02 1.780063211917877197e-01 -3.238959014415740967e-01 1.511567533016204834e-01 1.908853948116302490e-01
-6.959810107946395874e-02 1.422318667173385620e-01 -1.632102578878402710e-01 2.358358204364776611e-01 2.026555985212326050e-01 -4.242442548274993896e-03 -4.447740614414215088e-01 4.943414777517318726e-02 -1.650853306055068970e-01 2.024843841791152954e-01 2.568660080432891846e-01 2.150942385196685791e-01 2.252926975488662720e-01 1.389410793781280518e-01 2.040286175906658173e-02 -4.988616332411766052e-02 -1.560298055410385132e-01 -2.669283151626586914e-01 1.543969064950942993e-01 -1.768825352191925049e-01 1.154451221227645874e-01 -2.741041183471679688e-01 1.051983833312988281e-01 -6.331794708967208862e-02 -5.556611716747283936e-02 -1.032125949859619141e-01 -3.342173621058464050e-02 1.091809943318367004e-01 1.875351667404174805e-01 -2.786965668201446533e-01 -2.728766202926635742e-02 -5.681491270661354065e-02
1.643754690885543823e-01 -1.858670711517333984e-01 -4.390301927924156189e-02 1.851383000612258911e-01 1.575039476156234741e-01 -1.101396232843399048e-01 -7.973261177539825439e-02 3.027783930301666260e-01 -3.391593992710113525e-01 -2.589173614978790283e-02 1.966564506292343140e-01 4.579891916364431381e-03 -2.157425880432128906e-01 -2.030016332864761353e-01 2.102010995149612427e-01 -1.401675045490264893e-01 -2.545059919357299805e-01 -1.074614003300666809e-01 2.513120770454406738e-01 1.897737234830856323e-01 1.625353097915649414e-01 -6.614138931035995483e-02 8.478201925754547119e-02 -1.673400588333606720e-02 -2.299816906452178955e-02 -5.850495770573616028e-02 2.295304387807846069e-01 -2.784141004085540771e-01 2.331063337624073029e-02 -2.746557593345642090e-01 -1.460140198469161987e-01 -1.267940551042556763e-01
1.220667883753776550e-01 -1.000030934810638428e-01 -3.194835409522056580e-02 -1.581007689237594604e-01 1.780621558427810669e-01 1.829765886068344116e-01 -2.931814789772033691e-01 9.497873485088348389e-02 -1.899561285972595215e-01 9.364319592714309692e-02 1.042359471321105957e-01 2.391953766345977783e-02 8.184941112995147705e-02 -1.509744673967361450e-01 -2.625226601958274841e-02 -1.716916412115097046e-01 -3.011782094836235046e-02 -1.747007966041564941e-01 3.682858645915985107e-01 -6.023952737450599670e-04 1.077198889106512070e-02 -2.888112962245941162e-01 1.985919773578643799e-01 1.884520202875137329e-01 -3.553020656108856201e-01 -1.601357311010360718e-01 -6.705753505229949951e-02 1.264183074235916138e-01 2.189208418130874634e-01 -2.323553860187530518e-01 2.439751327037811279e-01 1.167329698801040649e-01
-8.380791544914245605e-02 1.324274390935897827e-01 3.733334690332412720e-02 6.292720790952444077e-04 1.805128902196884155e-01 -1.118401587009429932e-01 -5.278753042221069336e-01 5.546207726001739502e-02 -4.195388257503509521e-01 1.128447204828262329e-01 -2.183128893375396729e-02 1.845655590295791626e-01 -8.903414756059646606e-02 -5.930590257048606873e-02 -6.483029574155807495e-02 4.153520986437797546e-02 -6.147281080484390259e-02 -2.499424219131469727e-01 7.556653022766113281e-02 -2.558666765689849854e-01 -4.861725866794586182e-02 2.332819402217864990e-01 1.886585205793380737e-01 1.442314386367797852e-01 -7.039715349674224854e-02 -3.091360442340373993e-02 1.455516368150711060e-01 1.164294183254241943e-01 -8.285474777221679688e-02 -4.566434025764465332e-02 -5.776016414165496826e-02 -3.209632039070129395e-01
-3.097204491496086121e-02 8.576586842536926270e-02 2.015767693519592285e-01 -3.327518999576568604e-01 -2.838401310145854950e-02 1.397771388292312622e-01 -5.222611427307128906e-01 -5.182766541838645935e-02 -2.849096655845642090e-01 2.132086455821990967e-01 7.002682238817214966e-02 -2.661077678203582764e-01 -1.695175021886825562e-01 1.563247144222259521e-01 -1.678334176540374756e-01 1.433882564306259155e-01 -2.766107022762298584e-01 -5.587109923362731934e-02 9.150169789791107178e-02 9.974799305200576782e-02 -3.976004570722579956e-02 -2.696801424026489258e-01 7.576421648263931274e-02 -6.506692618131637573e-03 -1.088632643222808838e-01 6.527657061815261841e-02 -2.229130081832408905e-02 -9.784347563982009888e-02 -5.941941961646080017e-02 -1.006611809134483337e-01 1.170853748917579651e-01 -9.321260452270507812e-02
-4.129939973354339600e-01 6.509469449520111084e-02 1.207716017961502075e-01 2.182335406541824341e-01 2.912583351135253906e-01 1.742271184921264648e-01 -2.502037882804870605e-01 -1.733217537403106689e-01 5.007060244679450989e-03 -3.438616096973419189e-01 -5.447294935584068298e-02 1.729512810707092285e-01 -1.035179197788238525e-01 -3.076158091425895691e-02 -2.330748140811920166e-01 1.948934495449066162e-01 -1.740244030952453613e-01 6.398694217205047607e-02 5.806132219731807709e-03 2.087685465812683105e-01 -4.027508944272994995e-02 1.237936504185199738e-02 1.138130873441696167e-01 9.724770672619342804e-03 -1.451560556888580322e-01 -2.293916344642639160e-01 -1.068503931164741516e-01 -6.991276890039443970e-02 2.527431771159172058e-02 -3.022549152374267578e-01 -1.427911669015884399e-01 -6.957980990409851074e-02
-4.774673581123352051e-01 7.430836558341979980e-02 1.408848613500595093e-01 -1.939232461154460907e-02 1.483377516269683838e-01 2.254017814993858337e-02 -1.169612258672714233e-01 -3.523417562246322632e-02 -1.972416937351226807e-01 -3.524868786334991455e-01 -2.464529499411582947e-02 -1.399578899145126343e-01 -3.239990770816802979e-02 2.636074833571910858e-02 -1.065560206770896912e-01 1.623494029045104980e-01 -3.036697804927825928e-01 3.352632746100425720e-02 5.517466366291046143e-02 1.772285103797912598e-01 2.881561219692230225e-01 1.063105240464210510e-01 3.506415188312530518e-01 1.427300721406936646e-01 -2.384240971878170967e-03 -2.459481917321681976e-02 -1.343024428933858871e-02 9.004928171634674072e-02 8.431443572044372559e-02 -2.212713211774826050e-01 -1.339587867259979248e-01 -1.941045373678207397e-01
-2.775111794471740723e-02 -1.127628143876791000e-03 7.591579109430313110e-02 -9.842771291732788086e-02 1.550565809011459351e-01 -1.815587654709815979e-02 -5.697485804557800293e-01 1.432890444993972778e-01 -5.601068735122680664e-01 -3.504332154989242554e-02 2.021578140556812286e-02 2.094840630888938904e-02 -1.807845234870910645e-01 -2.024814188480377197e-01 -2.882029674947261810e-02 -3.508796915411949158e-02 4.313981533050537109e-02 -1.469184756278991699e-01 -2.275557070970535278e-02 -2.987377047538757324e-01 3.554760292172431946e-02 1.102577000856399536e-01 1.069232895970344543e-01 8.436279743909835815e-02 -1.853637695312500000e-01 -1.214763745665550232e-01 -5.499586835503578186e-02 9.638778865337371826e-02 -1.907413639128208160e-02 -2.072395384311676025e-02 -6.700569391250610352e-02 -1.040610969066619873e-01
-1.914990395307540894e-01 -5.080525204539299011e-02 -1.198095362633466721e-02 1.743868738412857056e-01 2.214424759149551392e-01 -1.041121594607830048e-02 -3.171741962432861328e-02 1.320498436689376831e-01 -3.646222949028015137e-01 2.518942765891551971e-02 -7.764676213264465332e-02 1.116146892309188843e-01 -6.130371615290641785e-02 -3.285017609596252441e-01 -7.846925407648086548e-02 -1.282364279031753540e-01 -4.804779589176177979e-02 -3.013539016246795654e-01 3.008532524108886719e-02 7.405742257833480835e-02 -4.073711857199668884e-02 -1.128185018897056580e-01 2.789048254489898682e-01 -1.479725837707519531e-01 -1.118487790226936340e-01 -1.002937704324722290e-01 1.228031218051910400e-01 -1.152823790907859802e-01 2.028066217899322510e-01 -1.667932122945785522e-01 3.949321806430816650e-01 -2.946433722972869873e-01
-2.043793201446533203e-01 -1.139799803495407104e-01 4.011761397123336792e-02 -1.122897490859031677e-01 1.696708947420120239e-01 1.069653779268264771e-02 -4.137372970581054688e-01 2.261980324983596802e-01 -1.053558737039566040e-01 -1.374145597219467163e-01 -9.482526779174804688e-02 -2.384820878505706787e-01 -1.621846705675125122e-01 -1.494970172643661499e-01 2.909265756607055664e-01 5.117900297045707703e-02 -3.546009361743927002e-01 -2.390716411173343658e-02 3.398245573043823242e-01 5.995766073465347290e-02 -7.822913676500320435e-02 -5.714026093482971191e-02 2.491201041266322136e-03 2.499116212129592896e-02 2.717303037643432617e-01 -8.609886467456817627e-02 -3.775040060281753540e-02 1.118158549070358276e-01 2.669394910335540771e-01 6.124147400259971619e-02 6.377140432596206665e-02 -1.354872435331344604e-01
4.547468945384025574e-02 -2.877760827541351318e-01 1.189918145537376404e-01 -8.688459545373916626e-02 -3.014975599944591522e-02 -4.607234895229339600e-02 -4.506073296070098877e-01 -7.340130209922790527e-02 -3.358123600482940674e-01 -1.078116446733474731e-01 -1.504940092563629150e-01 -7.197550684213638306e-02 1.599273458123207092e-02 1.718506366014480591e-01 4.243486747145652771e-02 1.338525563478469849e-01 -3.144611120223999023e-01 1.340494677424430847e-02 2.959191501140594482e-01 2.082017064094543457e-01 6.937859207391738892e-02 -1.455389261245727539e-01 3.817540034651756287e-02 -2.046396723017096519e-03 -1.149333417415618896e-01 -1.878886669874191284e-01 2.785124629735946655e-02 -7.440973073244094849e-02 4.518119618296623230e-02 1.190522685647010803e-01 3.358231782913208008e-01 -1.973836570978164673e-01
-1.890073865652084351e-01 7.387379556894302368e-02 9.813550859689712524e-03 1.661025285720825195e-01 1.663175062276422977e-03 -1.684833467006683350e-01 -1.895064562559127808e-01 -1.771159097552299500e-02 -3.056930899620056152e-01 1.921903192996978760e-01 7.900847494602203369e-02 1.742219477891921997e-01 -3.251338601112365723e-01 -4.276911914348602295e-02 -5.550673231482505798e-03 1.991841793060302734e-01 1.565836556255817413e-02 -1.593688577413558960e-01 1.790381819009780884e-01 1.919236332178115845e-01 -1.287844479084014893e-01 -1.414494365453720093e-01 3.917074203491210938e-01 1.702160090208053589e-01 -1.165896374732255936e-02 -2.437240630388259888e-01 1.882570534944534302e-01 -2.850894927978515625e-01 -3.151516243815422058e-02 -1.633072346448898315e-01 -5.934320762753486633e-02 -1.769652515649795532e-01
-8.881749957799911499e-02 2.097399979829788208e-01 1.228895317763090134e-02 -8.504624664783477783e-02 9.601896256208419800e-02 2.089359313249588013e-01 -2.455370873212814331e-01 2.044543921947479248e-01 -1.406726092100143433e-01 -1.951447874307632446e-01 2.229096591472625732e-01 1.581274569034576416e-01 1.082706376910209656e-01 -6.183091551065444946e-02 1.994248926639556885e-01 -3.398288413882255554e-02 -2.746794223785400391e-01 -1.037708669900894165e-01 3.358107507228851318e-01 -2.235420420765876770e-02 1.376483738422393799e-01 7.853713817894458771e-03 1.560347378253936768e-01 4.277911037206649780e-02 2.445660531520843506e-01 -5.299782007932662964e-02 -3.342991471290588379e-01 -7.544572651386260986e-02 3.326040208339691162e-01 -2.108363360166549683e-01 1.070115566253662109e-01 7.395397126674652100e-02
8.081250824034214020e-03 1.882611773908138275e-02 3.128584027290344238e-01 1.092909052968025208e-01 1.897697001695632935e-01 2.320675738155841827e-02 -3.264153301715850830e-01 -3.079564496874809265e-02 -8.048443496227264404e-02 -5.196828395128250122e-02 1.329630613327026367e-01 4.312375187873840332e-01 -3.332654759287834167e-02 -6.532195210456848145e-02 1.223989129066467285e-01 1.497996747493743896e-01 -2.845670580863952637e-01 1.333918571472167969e-01 2.491111904382705688e-01 1.083529368042945862e-01 6.657309830188751221e-02 -1.751346439123153687e-01 8.451955765485763550e-02 -1.832216680049896240e-01 -2.811750769615173340e-01 4.047511518001556396e-02 2.311937138438224792e-02 -7.674653828144073486e-02 2.152994722127914429e-01 1.432193070650100708e-02 2.017666399478912354e-02 -3.280425071716308594e-01
-2.139070816338062286e-02 4.792973771691322327e-02 1.615869402885437012e-01 2.671981751918792725e-01 3.987699747085571289e-01 2.953702807426452637e-01 -3.773026168346405029e-01 5.835253372788429260e-02 -1.388408094644546509e-01 -3.442531451582908630e-03 -6.857457011938095093e-02 6.269512325525283813e-02 -3.421953618526458740e-01 4.477904736995697021e-02 5.063856765627861023e-02 1.066711265593767166e-02 3.424657881259918213e-02 6.576466560363769531e-02 -1.728056580759584904e-03 2.824862003326416016e-01 2.878435142338275909e-02 -1.640801131725311279e-01 1.982700675725936890e-01 1.377073116600513458e-02 4.308838769793510437e-02 3.929895907640457153e-02 -2.413858324289321899e-01 1.085340324789285660e-02 -1.627053469419479370e-01 -1.421353965997695923e-01 2.728554904460906982e-01 -1.501723974943161011e-01
6.977503001689910889e-02 -3.125543147325515747e-02 -5.486128106713294983e-02 -2.462821267545223236e-02 2.452473640441894531e-01 -1.116274818778038025e-01 -1.516733020544052124e-01 6.018777564167976379e-02 -2.846873998641967773e-01 -5.301690474152565002e-02 7.823204249143600464e-02 -4.850506037473678589e-02 9.530924260616302490e-02 9.428867697715759277e-02 2.297367155551910400e-01 8.914428949356079102e-02 -4.592955708503723145e-01 1.569302566349506378e-02 9.056674689054489136e-02 1.061896905303001404e-01 1.456290781497955322e-01 3.054850697517395020e-01 4.370011091232299805e-01 -1.504021435976028442e-01 -1.907101273536682129e-01 -1.138056293129920959e-01 -7.048024237155914307e-02 2.188405580818653107e-02 -1.963889459148049355e-03 -2.851387253031134605e-03 1.949153691530227661e-01 -2.621144354343414307e-01
6.453081034123897552e-03 2.520758211612701416e-01 1.026335656642913818e-01 1.253616809844970703e-01 2.161853909492492676e-01 -9.551181457936763763e-03 -3.007221519947052002e-01 -1.198444962501525879e-01 -2.398461550474166870e-01 -3.057254254817962646e-01 6.339656561613082886e-02 1.078109517693519592e-01 -1.302019506692886353e-01 -1.632272601127624512e-01 1.012308821082115173e-01 2.366316020488739014e-01 -1.997290700674057007e-01 -6.024488806724548340e-02 -1.042295172810554504e-01 -8.022354543209075928e-02 5.776477232575416565e-02 -1.397222727537155151e-01 1.927527636289596558e-01 2.937631867825984955e-02 -3.428475558757781982e-02 -2.442456930875778198e-01 3.223740160465240479e-01 -1.331734359264373779e-01 -1.266813874244689941e-01 -2.951783835887908936e-01 -2.670901119709014893e-01 -5.800925567746162415e-02
1.144440695643424988e-01 -5.283118039369583130e-02 -1.258666217327117920e-01 -7.671377062797546387e-02 1.597294062376022339e-01 4.483650997281074524e-02 -1.898384988307952881e-01 7.583043724298477173e-02 -4.083068072795867920e-01 -5.242815241217613220e-02 9.855778515338897705e-02 -1.767153739929199219e-01 -3.122660815715789795e-01 -9.289830178022384644e-02 -2.062437534332275391e-01 1.281649619340896606e-01 -4.218215122818946838e-03 -3.589646816253662109e-01 2.778009176254272461e-01 7.741486281156539917e-02 1.582409292459487915e-01 1.035715565085411072e-01 1.751265525817871094e-01 1.397659331560134888e-01 -6.376336514949798584e-02 -1.554280985146760941e-02 3.146528303623199463e-01 -7.417356967926025391e-02 -3.953938558697700500e-02 -2.187015563249588013e-01 -5.614789575338363647e-02 -2.412273883819580078e-01
2.422069460153579712e-01 1.470998823642730713e-01 2.171462476253509521e-01 -9.309799969196319580e-02 1.499338746070861816e-01 2.140234112739562988e-01 -2.508911788463592529e-01 -1.649309415370225906e-03 -2.970564663410186768e-01 -1.586026996374130249e-01 2.158818691968917847e-01 4.630019515752792358e-02 -6.721805036067962646e-02 -2.647139132022857666e-01 -1.759963482618331909e-01 -1.777935773134231567e-01 3.408234938979148865e-02 5.397884920239448547e-02 -2.008204534649848938e-02 -1.700021699070930481e-02 -1.295007914304733276e-01 -3.676646053791046143e-01 2.177175283432006836e-01 2.138216979801654816e-02 -7.373734563589096069e-02 -4.609619453549385071e-02 -2.034855931997299194e-01 5.808328464627265930e-02 6.008719280362129211e-02 -3.869467973709106445e-01 6.642522662878036499e-02 -1.365768313407897949e-01
1.806807816028594971e-01 4.434075951576232910e-02 -1.998224556446075439e-01 1.263418644666671753e-01 2.210806459188461304e-01 2.306547015905380249e-01 -3.909992873668670654e-01 1.614256799221038818e-01 -2.834881842136383057e-01 -5.363672226667404175e-02 -1.774444431066513062e-02 1.006003003567457199e-02 -1.000131666660308838e-01 -1.113035678863525391e-01 2.542644739151000977e-01 1.036888882517814636e-01 -1.465793997049331665e-01 2.013757079839706421e-01 5.155475437641143799e-02 2.025296911597251892e-02 8.017148077487945557e-02 2.383031249046325684e-01 1.116593256592750549e-01 -2.768493294715881348e-01 -1.671613901853561401e-01 -1.763746440410614014e-01 5.817868188023567200e-02 1.879545859992504120e-02 7.854755967855453491e-02 -8.325506001710891724e-02 3.816967308521270752e-01 -8.950506150722503662e-02
-6.429345160722732544e-02 -1.394638568162918091e-01 2.355243341298773885e-04 -4.439450502395629883e-01 -7.697805762290954590e-03 7.586024701595306396e-02 -1.990476995706558228e-01 2.821642160415649414e-01 -3.503054678440093994e-01 6.335673481225967407e-02 9.032995253801345825e-02 -1.002817898988723755e-01 -7.127580046653747559e-02 1.693445742130279541e-01 -1.652607470750808716e-01 1.002705693244934082e-01 -1.153775602579116821e-01 -5.416942760348320007e-02 2.658359706401824951e-01 2.110707312822341919e-01 4.989808052778244019e-02 -1.845283657312393188e-01 2.126375585794448853e-01 -1.085952594876289368e-01 1.500836759805679321e-01 -1.241793781518936157e-01 3.315229117870330811e-01 -1.146059297025203705e-02 -1.945341005921363831e-02 -1.344633549451828003e-01 -8.159115910530090332e-02 -2.002415657043457031e-01
-1.505748182535171509e-01 9.081222116947174072e-02 -7.418243587017059326e-02 2.398362159729003906e-01 1.681559681892395020e-01 2.518767118453979492e-02 -2.627545595169067383e-01 8.395959436893463135e-02 -3.515231609344482422e-01 -8.835093677043914795e-02 -2.047318369150161743e-01 1.951779574155807495e-01 1.501056700944900513e-01 -7.363042794167995453e-03 5.851412564516067505e-02 -1.388727724552154541e-01 -1.002709567546844482e-01 2.250213027000427246e-01 1.839109361171722412e-01 2.227840125560760498e-01 2.501581311225891113e-01 -3.910744190216064453e-01 2.622270584106445312e-01 8.311556885018944740e-04 5.074787884950637817e-02 1.218754500150680542e-01 8.884357661008834839e-02 -7.932242751121520996e-02 -1.673032492399215698e-01 -2.084236294031143188e-01 -2.248113043606281281e-02 -1.113520041108131409e-01
-1.119323223829269409e-01 2.239069938659667969e-01 2.697052359580993652e-01 1.562936007976531982e-01 9.884541854262351990e-03 1.176393330097198486e-01 -3.157910704612731934e-01 -1.248831525444984436e-01 -1.198527961969375610e-01 3.086869418621063232e-02 9.000009298324584961e-02 -3.067253343760967255e-02 -8.108475059270858765e-02 -8.699283748865127563e-02 -9.153013676404953003e-02 9.655663371086120605e-02 -9.082613885402679443e-02 1.748227179050445557e-01 2.926342189311981201e-01 3.010316379368305206e-02 -1.265549510717391968e-01 -3.203183412551879883e-01 3.552155196666717529e-01 7.144898921251296997e-02 -2.750474810600280762e-01 1.288823932409286499e-01 3.092731535434722900e-01 -2.673100447282195091e-03 -9.177801758050918579e-02 -1.871727555990219116e-01 7.251746952533721924e-02 -2.069276869297027588e-01
4.951049014925956726e-02 -1.478294134140014648e-01 1.947043985128402710e-01 -4.595563188195228577e-02 1.376922726631164551e-01 -7.518468890339136124e-03 -4.114715456962585449e-01 2.042954862117767334e-01 -1.871297806501388550e-01 -8.029959350824356079e-02 -2.111980877816677094e-02 -3.495924547314643860e-02 2.178505957126617432e-01 2.462952882051467896e-01 8.347005397081375122e-02 2.034383863210678101e-01 -2.612805962562561035e-01 -1.513768453150987625e-02 2.852028608322143555e-01 2.337129414081573486e-01 -9.791753441095352173e-02 -1.644352376461029053e-01 7.956409454345703125e-02 -5.110959708690643311e-02 3.042912296950817108e-02 -2.008668333292007446e-01 -4.485297203063964844e-02 -7.293322682380676270e-02 1.790869422256946564e-02 1.564109325408935547e-01 3.398334980010986328e-01 -2.590351402759552002e-01
-9.365759789943695068e-02 2.080951780080795288e-01 9.377036988735198975e-02 5.571166053414344788e-02 3.023343086242675781e-01 1.634421050548553467e-01 -2.777664065361022949e-01 -1.225772798061370850e-01 -2.394056171178817749e-01 4.380127415060997009e-03 1.469601690769195557e-01 4.090377315878868103e-02 2.887872755527496338e-01 3.639712557196617126e-02 2.792949080467224121e-01 1.167253106832504272e-01 -1.558723151683807373e-01 1.982221007347106934e-01 2.933037877082824707e-01 7.420028001070022583e-02 -1.442765444517135620e-01 -9.249953925609588623e-02 -1.784370653331279755e-02 1.582137346267700195e-01 2.898250222206115723e-01 -1.521883755922317505e-01 1.023887246847152710e-01 2.815716713666915894e-02 6.436882913112640381e-02 -1.504121124744415283e-01 2.217300385236740112e-01 -2.540885210037231445e-01
3.321488574147224426e-02 7.361420989036560059e-02 -1.319678872823715210e-02 1.153832450509071350e-01 1.608288288116455078e-01 7.393560558557510376e-02 -6.187098473310470581e-02 3.046841025352478027e-01 -3.164689540863037109e-01 -4.272930696606636047e-02 1.040836498141288757e-01 5.258315056562423706e-02 -3.346430659294128418e-01 -3.747009038925170898e-01 2.972287870943546295e-02 2.749123573303222656e-01 -2.704389393329620361e-01 -9.013388305902481079e-02 9.523587673902511597e-02 9.067747741937637329e-02 -9.118904918432235718e-02 -2.213359437882900238e-02 9.470994025468826294e-02 7.454091310501098633e-02 1.191549822688102722e-01 -2.876338064670562744e-01 2.903048992156982422e-01 -1.583695858716964722e-01 -3.604028001427650452e-02 -2.521069049835205078e-01 1.205684840679168701e-01 -2.418530173599720001e-03
-1.126494817435741425e-02 -1.080636605620384216e-01 7.758149504661560059e-02 1.255801916122436523e-01 1.966866850852966309e-01 -1.515880376100540161e-01 -3.658510148525238037e-01 3.484761714935302734e-01 -3.254923522472381592e-01 -1.539118587970733643e-01 1.240878403186798096e-01 1.933824717998504639e-01 -4.505416005849838257e-02 1.616750657558441162e-02 -4.048170447349548340e-01 3.074669651687145233e-02 -1.555454581975936890e-01 -7.939827442169189453e-02 2.285358756780624390e-01 -3.694461286067962646e-02 5.881696566939353943e-02 2.277533560991287231e-01 7.184944581240415573e-03 1.388491094112396240e-01 -3.750639408826828003e-02 -2.308326512575149536e-01 1.623496115207672119e-01 3.863379731774330139e-02 5.709122493863105774e-02 -4.420708864927291870e-03 1.271933168172836304e-01 -1.979031264781951904e-01
9.086774289608001709e-02 2.601163983345031738e-01 -2.071382105350494385e-01 -6.213804334402084351e-02 1.577716320753097534e-01 -7.655590772628784180e-02 -2.357094287872314453e-01 1.493483185768127441e-01 5.495655350387096405e-03 1.038640812039375305e-01 -6.571098417043685913e-02 2.233462482690811157e-01 -1.642264425754547119e-01 -1.644881218671798706e-01 1.108348369598388672e-01 -1.466692388057708740e-01 -4.063235819339752197e-01 2.278914116322994232e-02 1.621522754430770874e-01 2.578923106193542480e-01 2.404225766658782959e-01 -9.920932352542877197e-02 1.990292370319366455e-01 -6.524780392646789551e-02 3.057533130049705505e-02 -1.354747861623764038e-01 -1.386844813823699951e-01 1.032208204269409180e-01 1.250189244747161865e-01 -3.619377315044403076e-01 -1.564742028713226318e-01 -1.600993722677230835e-01
3.932245075702667236e-02 6.879211869090795517e-03 2.408826053142547607e-01 -1.219745501875877380e-01 6.109796464443206787e-02 2.430565953254699707e-01 -1.065541580319404602e-01 2.409612759947776794e-02 -5.635979585349559784e-03 -2.319281101226806641e-01 8.900064975023269653e-02 -2.294182963669300079e-02 -2.193281203508377075e-01 2.003475651144981384e-02 5.946256965398788452e-02 -5.581106990575790405e-02 -3.390436172485351562e-01 4.379970952868461609e-02 1.865344494581222534e-01 1.104741469025611877e-01 -3.037314116954803467e-01 -1.227966621518135071e-01 1.267614811658859253e-01 -2.356237322092056274e-01 -1.468612402677536011e-01 -9.296791255474090576e-02 -1.116351634263992310e-01 1.285935752093791962e-02 9.579181671142578125e-02 -3.104361593723297119e-01 -2.763294279575347900e-01 -4.071883559226989746e-01
-6.216159556061029434e-03 8.762746304273605347e-02 1.020866110920906067e-01 -6.042881309986114502e-02 1.750972494482994080e-02 -3.861655667424201965e-02 -3.347276151180267334e-01 1.589888036251068115e-01 -1.393192261457443237e-01 -4.250413179397583008e-02 -5.237906798720359802e-02 1.950906366109848022e-01 -8.281210064888000488e-02 1.127494275569915771e-01 1.329324841499328613e-01 1.913265585899353027e-01 -4.277535974979400635e-01 6.336237490177154541e-02 5.004363507032394409e-02 1.164330542087554932e-01 -2.399442950263619423e-03 1.132630035281181335e-01 4.170505702495574951e-01 -4.592312872409820557e-01 -2.190858572721481323e-01 -4.567877575755119324e-02 -3.305947780609130859e-02 -2.542902156710624695e-02 1.884634196758270264e-01 -5.339215695858001709e-02 -2.691174298524856567e-02 -1.076949909329414368e-01
8.114042878150939941e-02 8.953452110290527344e-02 -8.102703839540481567e-02 2.407656516879796982e-03 2.099046856164932251e-01 -1.043697074055671692e-01 -2.900103032588958740e-01 -3.398425877094268799e-02 -1.478060036897659302e-01 9.800538420677185059e-02 -2.096440792083740234e-01 2.890688776969909668e-01 -9.344403445720672607e-02 -1.779158562421798706e-01 1.530483216047286987e-01 -1.136526465415954590e-02 -2.293004244565963745e-01 -8.457606285810470581e-02 5.262874439358711243e-02 4.222061336040496826e-01 1.746286451816558838e-01 -9.092900156974792480e-02 1.441440731287002563e-01 3.520189970731735229e-02 -8.982195705175399780e-02 -2.569570839405059814e-01 -1.567136496305465698e-01 2.732505202293395996e-01 1.014788672327995300e-01 -3.290569186210632324e-01 -1.081284508109092712e-01 -1.028837710618972778e-01
-4.777840152382850647e-02 2.144862413406372070e-01 2.106199115514755249e-01 9.427861124277114868e-02 1.376309990882873535e-01 7.826315239071846008e-03 -1.863009482622146606e-01 5.612188577651977539e-02 -2.731786370277404785e-01 -2.670878767967224121e-01 2.045718878507614136e-01 -2.701873891055583954e-04 -2.172472029924392700e-01 -1.548914015293121338e-01 -1.700330376625061035e-01 -2.084541134536266327e-02 -2.728355824947357178e-01 1.450897306203842163e-01 1.280407458543777466e-01 -8.770176023244857788e-02 -1.187604293227195740e-01 -1.372019648551940918e-01 5.787762347608804703e-03 -1.094324961304664612e-01 1.534717436879873276e-02 -6.613992899656295776e-02 3.266884684562683105e-01 -3.314995765686035156e-01 -8.089798688888549805e-02 -3.973931372165679932e-01 5.522689223289489746e-02 6.100704467826290056e-06
6.768511235713958740e-02 2.560570538043975830e-01 7.748556137084960938e-02 7.476533949375152588e-02 1.806186735630035400e-01 1.328276842832565308e-01 -1.950334459543228149e-01 6.062695384025573730e-02 -2.914401292800903320e-01 1.338270008563995361e-01 -1.353665441274642944e-01 -1.096597984433174133e-01 2.426900118589401245e-01 -8.809269219636917114e-02 2.576888166368007660e-02 -2.398598790168762207e-01 -2.840366028249263763e-02 -1.707945168018341064e-01 6.966964155435562134e-02 1.242517307400703430e-01 -2.814574539661407471e-02 8.136288076639175415e-02 -1.147008687257766724e-01 -1.124790310859680176e-01 -4.086476191878318787e-02 -4.079286456108093262e-01 4.703389853239059448e-02 3.336677327752113342e-02 9.412113577127456665e-02 -4.580602943897247314e-01 2.926466166973114014e-01 -9.495580196380615234e-02
1.808695346117019653e-01 2.758876085281372070e-01 1.308086067438125610e-01 -6.565461400896310806e-03 1.706678122282028198e-01 3.444984927773475647e-02 -2.314642965793609619e-01 -4.356573522090911865e-02 -4.427955150604248047e-01 -2.414111346006393433e-01 1.837408989667892456e-01 7.048033177852630615e-02 -2.651279792189598083e-02 -2.021794915199279785e-01 -3.625342622399330139e-02 1.073126420378684998e-01 -1.179383993148803711e-01 6.555363535881042480e-02 9.958730638027191162e-02 -1.687387675046920776e-01 -2.143219560384750366e-01 -2.552811801433563232e-02 -3.368920832872390747e-02 8.803845383226871490e-03 4.776376113295555115e-02 -1.897324174642562866e-01 2.791609466075897217e-01 -1.817731857299804688e-01 -7.737513631582260132e-02 -4.241909980773925781e-01 -8.835460990667343140e-03 -3.308884799480438232e-02
1.870209276676177979e-01 -2.267662286758422852e-01 -1.101948842406272888e-01 1.163512095808982849e-01 2.297524213790893555e-01 8.481699042022228241e-03 -1.918075531721115112e-01 1.166012883186340332e-01 -2.028136998414993286e-01 1.739077083766460419e-02 1.431317776441574097e-01 1.924664229154586792e-01 -1.626134067773818970e-01 -1.197482198476791382e-01 7.592409104108810425e-02 3.813525661826133728e-02 -3.558563590049743652e-01 -1.358806341886520386e-01 1.076298877596855164e-01 2.749745845794677734e-01 1.523171365261077881e-01 -4.879367351531982422e-02 1.157698333263397217e-01 -1.700315773487091064e-01 -4.163369163870811462e-02 -7.521209865808486938e-02 3.617923557758331299e-01 -3.228310346603393555e-01 -1.739065349102020264e-01 -2.274303734302520752e-01 -4.093059152364730835e-02 -1.066483259201049805e-01
-7.150290906429290771e-02 3.305192887783050537e-01 -1.339541375637054443e-01 -9.473197907209396362e-02 8.079487085342407227e-02 4.326274991035461426e-02 -3.777254223823547363e-01 1.869404017925262451e-01 8.465884625911712646e-02 8.642288297414779663e-02 -2.806600034236907959e-01 -4.258860647678375244e-02 -2.065953314304351807e-01 -4.300992563366889954e-02 -1.139096096158027649e-01 -2.072864770889282227e-02 -3.530118465423583984e-01 1.260575950145721436e-01 2.877700626850128174e-01 -1.652779988944530487e-02 1.354655176401138306e-01 -5.586373060941696167e-02 1.630274206399917603e-01 -5.860038101673126221e-02 1.501094251871109009e-01 -1.072473600506782532e-01 -1.068732589483261108e-01 1.417890042066574097e-01 1.953610926866531372e-01 -3.640842139720916748e-01 7.258938997983932495e-02 5.401550605893135071e-02
3.174953535199165344e-02 3.015871644020080566e-01 1.618372090160846710e-02 -1.837653368711471558e-01 -7.102090120315551758e-02 1.951222717761993408e-01 -2.277507483959197998e-01 -1.313692927360534668e-01 -3.476481139659881592e-01 6.124080717563629150e-02 -2.252528257668018341e-02 -4.462672397494316101e-02 2.117823995649814606e-02 5.656025558710098267e-02 5.891232565045356750e-02 4.992994293570518494e-02 -2.813888341188430786e-02 -2.373433858156204224e-01 -1.551315188407897949e-03 1.236734166741371155e-02 2.970966324210166931e-02 -6.789069622755050659e-02 8.968382328748703003e-02 8.030436933040618896e-02 1.084521114826202393e-01 -2.911275625228881836e-01 -1.209549680352210999e-01 7.572168856859207153e-02 -4.190438613295555115e-02 -3.781661391258239746e-01 3.971634805202484131e-01 -3.583191037178039551e-01
-2.495045512914657593e-01 4.291498363018035889e-01 -2.235302925109863281e-01 1.610885262489318848e-01 1.018699109554290771e-01 2.480874508619308472e-01 -1.847101002931594849e-01 4.545729979872703552e-02 -2.996694743633270264e-01 1.305830627679824829e-01 -1.312102973461151123e-01 9.800971299409866333e-02 -3.790697455406188965e-02 -1.260063797235488892e-01 8.858768269419670105e-03 1.272246092557907104e-01 -3.795111551880836487e-02 1.824767589569091797e-01 2.528175115585327148e-01 2.831183373928070068e-02 1.609540134668350220e-01 -1.544434428215026855e-01 1.848421096801757812e-01 1.508606672286987305e-01 -5.376895423978567123e-03 -3.151362240314483643e-01 7.043591141700744629e-02 -9.678070247173309326e-02 -1.119593083858489990e-01 -1.364222168922424316e-01 1.551375091075897217e-01 1.651567518711090088e-01
1.715146303176879883e-01 -3.456606268882751465e-01 -7.254234701395034790e-02 3.293994069099426270e-02 4.561134427785873413e-02 1.725187152624130249e-01 -1.301183551549911499e-01 2.943622767925262451e-01 -1.921007037162780762e-01 -1.914668083190917969e-01 2.233684211969375610e-01 1.721200346946716309e-01 -6.481246650218963623e-02 3.208377212285995483e-02 2.080309987068176270e-01 1.767102628946304321e-01 -2.136519402265548706e-01 -8.871867507696151733e-02 1.558979004621505737e-01 2.176901102066040039e-01 2.050278037786483765e-01 -8.738316595554351807e-02 2.775773108005523682e-01 8.250117301940917969e-02 2.190821990370750427e-02 -2.966772615909576416e-01 2.901384532451629639e-01 -1.800288408994674683e-01 -1.558637991547584534e-02 -3.220024332404136658e-02 9.481008350849151611e-02 -4.919962957501411438e-02
-8.517583459615707397e-02 9.175629913806915283e-02 -1.127229332923889160e-01 -1.057089641690254211e-01 2.962453961372375488e-01 -2.835957109928131104e-01 -3.310919404029846191e-01 2.239950373768806458e-02 -8.938856422901153564e-02 -9.108769893646240234e-02 -9.662608802318572998e-02 -8.339638821780681610e-03 -2.902173437178134918e-02 -1.605083942413330078e-01 -1.894582249224185944e-02 -1.878500729799270630e-01 -1.666593700647354126e-01 -1.584387421607971191e-01 2.286092042922973633e-01 3.913926780223846436e-01 8.865966647863388062e-02 -1.993054300546646118e-01 7.486466318368911743e-02 -2.227042429149150848e-02 3.786626830697059631e-02 -2.434033602476119995e-01 -2.838031016290187836e-02 2.572899460792541504e-01 -1.423404365777969360e-01 -3.365758061408996582e-01 -1.394270807504653931e-01 -3.884910792112350464e-02
-5.858604982495307922e-02 -8.969323709607124329e-03 -6.650521606206893921e-02 -3.461401909589767456e-02 2.390197366476058960e-01 -9.539742022752761841e-02 -2.303131669759750366e-01 1.549627780914306641e-01 -9.979169070720672607e-02 1.654760837554931641e-01 8.749113231897354126e-02 9.151789546012878418e-02 -3.181652128696441650e-01 9.766402840614318848e-02 3.101187944412231445e-01 7.802890241146087646e-02 -3.317309319972991943e-01 -4.019305482506752014e-02 6.634300202131271362e-02 -2.467215992510318756e-02 1.880210041999816895e-01 1.379307173192501068e-02 2.442295253276824951e-01 -2.828704714775085449e-01 -2.140490561723709106e-01 -8.370544761419296265e-02 1.003237813711166382e-01 6.961874663829803467e-02 1.049333885312080383e-01 -1.531919557601213455e-02 3.784165084362030029e-01 -2.590751349925994873e-01
-1.240727379918098450e-01 1.559234410524368286e-01 2.732805907726287842e-01 -1.365268230438232422e-01 -1.440163403749465942e-01 2.220027148723602295e-01 -1.285464167594909668e-01 -5.675997585058212280e-02 -2.817941606044769287e-01 -2.781794071197509766e-01 2.326355725526809692e-01 -9.387779980897903442e-03 -8.312473446130752563e-02 -1.179710254073143005e-01 -6.531000137329101562e-03 -1.537366956472396851e-01 -3.129417002201080322e-01 -4.994823411107063293e-02 4.323708415031433105e-01 1.349483430385589600e-01 2.028098702430725098e-01 -9.897001832723617554e-02 -8.794102817773818970e-02 -2.510225772857666016e-01 -1.095632240176200867e-01 -2.248115837574005127e-01 6.254396587610244751e-02 9.878014028072357178e-02 2.515783300623297691e-03 -1.596423424780368805e-02 -6.977126747369766235e-02 -1.144450455904006958e-01
1.146995835006237030e-02 -1.267026215791702271e-01 1.824857294559478760e-01 4.745859187096357346e-03 1.123950481414794922e-01 -1.445254683494567871e-01 -2.510069310665130615e-01 1.614539474248886108e-01 -5.232933163642883301e-01 -1.479728221893310547e-01 2.392901331186294556e-01 3.022081218659877777e-02 -1.511985361576080322e-01 -1.895204335451126099e-01 2.047959119081497192e-01 -2.819480597972869873e-01 -8.220568299293518066e-02 -1.660350859165191650e-01 8.160635083913803101e-02 3.401622548699378967e-02 6.105585396289825439e-02 4.625604022294282913e-03 2.073679566383361816e-01 8.861959911882877350e-03 8.963052183389663696e-02 -1.466067582368850708e-01 8.331737667322158813e-02 -2.826173007488250732e-01 1.615864410996437073e-02 -1.872529089450836182e-01 -1.484560221433639526e-01 -1.763597130775451660e-01
8.570081740617752075e-02 -1.207096725702285767e-01 -2.244515717029571533e-01 6.283692270517349243e-02 2.244295030832290649e-01 2.089487314224243164e-01 -4.387958943843841553e-01 -9.894812852144241333e-02 -2.584704160690307617e-01 -2.300242632627487183e-01 -1.529053002595901489e-01 8.888276666402816772e-02 3.873661905527114868e-02 -1.027069538831710815e-01 1.357543915510177612e-01 9.216012060642242432e-02 -2.307197302579879761e-01 1.065709218382835388e-01 3.821658790111541748e-01 1.049531549215316772e-01 -1.846553990617394447e-03 2.157576233148574829e-01 -7.554978877305984497e-02 -7.060818374156951904e-02 4.295975714921951294e-02 -2.471412271261215210e-01 1.842095255851745605e-01 1.508444249629974365e-01 -3.828185796737670898e-02 4.048463702201843262e-02 1.576599925756454468e-01 -1.046467572450637817e-01
-9.027989208698272705e-02 -2.922764420509338379e-01 1.423662062734365463e-02 -5.398179218173027039e-02 5.757186934351921082e-02 -6.147045269608497620e-02 -3.054281473159790039e-01 -6.517400965094566345e-03 -3.988434076309204102e-01 -1.675914376974105835e-01 7.842964679002761841e-02 -8.948395028710365295e-03 6.588423997163772583e-02 2.123852074146270752e-01 -7.284354418516159058e-02 -1.586384922266006470e-01 -2.532194852828979492e-01 1.812882125377655029e-01 1.629821509122848511e-01 -1.644920744001865387e-02 -9.575048089027404785e-02 -4.341666102409362793e-01 -1.055186688899993896e-01 -5.191814154386520386e-02 -7.655557990074157715e-02 -2.140107303857803345e-01 8.216097205877304077e-02 4.486906528472900391e-02 2.504314668476581573e-02 -2.014084160327911377e-01 -2.423152700066566467e-02 -3.033944070339202881e-01
2.439223676919937134e-01 -1.793456375598907471e-01 1.383816003799438477e-01 -1.369581520557403564e-01 1.280831694602966309e-01 8.699031919240951538e-02 -3.203317523002624512e-01 1.733531616628170013e-02 -3.175826072692871094e-01 -1.420791149139404297e-01 9.410133957862854004e-02 6.964493542909622192e-02 1.060399040579795837e-01 1.376915872097015381e-01 4.673198238015174866e-02 2.112761288881301880e-01 -3.156675398349761963e-01 -6.705132126808166504e-02 1.424684524536132812e-01 3.219889998435974121e-01 -6.340975314378738403e-02 -1.710892319679260254e-01 9.603177756071090698e-02 4.456097260117530823e-02 -6.908507645130157471e-02 -3.215587139129638672e-01 8.582109957933425903e-02 -1.829951107501983643e-01 3.989117965102195740e-02 7.787962257862091064e-02 3.135201334953308105e-01 -6.462288647890090942e-02
4.673295840620994568e-02 -1.548623200505971909e-02 3.400055766105651855e-01 -9.340350329875946045e-02 3.258113563060760498e-02 -9.162265807390213013e-02 -4.330877363681793213e-01 -1.717974394559860229e-01 -3.801784515380859375e-01 -6.635993719100952148e-02 1.465747207403182983e-01 5.234552174806594849e-02 -2.136267721652984619e-01 1.010082587599754333e-01 2.273098938167095184e-02 -1.368471384048461914e-01 -3.401914834976196289e-01 -2.742485329508781433e-02 3.956224769353866577e-02 2.687181904911994934e-02 9.194228053092956543e-02 -2.574316859245300293e-01 -3.051824122667312622e-02 3.188361600041389465e-02 1.523693203926086426e-01 1.800663322210311890e-01 1.559018343687057495e-01 6.039225682616233826e-02 -8.334311842918395996e-02 9.478610754013061523e-02 8.686520904302597046e-02 -3.097663819789886475e-01
7.165913283824920654e-02 -1.106808781623840332e-01 -1.303120851516723633e-01 1.193803697824478149e-01 5.722056329250335693e-02 8.853059262037277222e-03 -2.444533705711364746e-01 -2.195867747068405151e-01 -3.130512535572052002e-01 -9.523380547761917114e-02 9.819470345973968506e-03 1.322681903839111328e-01 -8.099808543920516968e-02 -6.082469224929809570e-02 -1.073866933584213257e-01 1.094847172498703003e-02 -5.474273562431335449e-01 1.604314744472503662e-01 1.032560318708419800e-02 1.027464792132377625e-01 9.750235825777053833e-02 -1.437565498054027557e-02 1.450611948966979980e-01 -1.654057204723358154e-01 -3.202502131462097168e-01 -2.528671920299530029e-01 6.588565558195114136e-02 -1.745339781045913696e-01 5.704280734062194824e-02 1.649670749902725220e-01 4.002731584478169680e-04 -2.598320543766021729e-01
-3.540962338447570801e-01 2.524335682392120361e-01 -2.466542720794677734e-01 1.871095150709152222e-01 3.665832877159118652e-01 -3.361947834491729736e-03 -3.022778928279876709e-01 1.593189984560012817e-01 1.022893190383911133e-01 -2.960927486419677734e-01 1.905236393213272095e-01 -1.056305598467588425e-02 -6.926078815013170242e-03 3.036249056458473206e-02 -3.116027638316154480e-02 -7.356578111648559570e-02 -3.005432188510894775e-01 6.642026454210281372e-02 2.325873523950576782e-01 4.157417640089988708e-02 5.800851434469223022e-02 -3.317345082759857178e-01 1.030023396015167236e-01 -8.343117684125900269e-02 9.675128757953643799e-02 -7.950898259878158569e-02 -1.901874132454395294e-02 5.617976561188697815e-02 2.388669550418853760e-02 -8.652439713478088379e-02 -1.464957837015390396e-02 -1.139293685555458069e-01
9.807860106229782104e-02 7.651012390851974487e-02 -1.538776606321334839e-01 6.496156007051467896e-02 1.370991468429565430e-01 9.517331421375274658e-02 -9.799073636531829834e-02 2.104336321353912354e-01 1.017026975750923157e-02 -2.539927661418914795e-01 -7.478420436382293701e-02 1.884511113166809082e-01 -2.140702456235885620e-01 3.343266993761062622e-02 -2.082249373197555542e-01 -1.429186463356018066e-01 -3.041907250881195068e-01 2.529072463512420654e-01 2.571033239364624023e-01 -1.475795507431030273e-01 1.255275309085845947e-01 -2.029588669538497925e-01 2.612341046333312988e-01 1.013975031673908234e-02 -9.423755109310150146e-02 -3.263377845287322998e-01 -3.853072971105575562e-02 7.639059424400329590e-02 -1.352872401475906372e-01 -3.821110725402832031e-01 2.270268462598323822e-02 -3.528230637311935425e-02
1.599200367927551270e-01 9.118627011775970459e-02 -2.084041982889175415e-01 2.075867960229516029e-03 3.450264930725097656e-01 6.808608770370483398e-02 -3.305185437202453613e-01 -3.600491210818290710e-02 -1.927136331796646118e-01 -1.209256723523139954e-01 -2.564690411090850830e-01 2.193175069987773895e-02 4.096434917300939560e-03 -1.447496265172958374e-01 2.773478031158447266e-01 1.994796842336654663e-01 -3.179072737693786621e-01 9.026374667882919312e-02 2.895899415016174316e-01 -3.797879442572593689e-02 -1.199255585670471191e-01 -2.113015577197074890e-02 -2.084220573306083679e-02 -1.323670893907546997e-01 -1.336905807256698608e-01 -1.528725866228342056e-02 6.468074023723602295e-02 7.220444828271865845e-02 1.447280496358871460e-01 -1.164024025201797485e-01 3.337888717651367188e-01 -1.789916306734085083e-01
1.198039017617702484e-02 2.485720962285995483e-01 1.482270807027816772e-01 -2.079272270202636719e-01 -6.384415086358785629e-03 1.628384441137313843e-01 -2.929931581020355225e-01 1.402644813060760498e-01 -2.769995331764221191e-01 -5.301972478628158569e-02 1.036049202084541321e-01 1.984409540891647339e-01 -5.452283471822738647e-02 -2.591356635093688965e-01 -2.672826126217842102e-02 -1.676080971956253052e-01 1.575207524001598358e-02 1.398348510265350342e-01 9.859065711498260498e-02 1.519417613744735718e-01 1.876727938652038574e-01 -2.052256017923355103e-01 1.793771833181381226e-01 4.338362067937850952e-02 -4.545525088906288147e-02 -3.995532691478729248e-01 -2.522428929805755615e-01 1.239089071750640869e-01 3.044234812259674072e-01 -1.199034973978996277e-01 2.101785130798816681e-02 4.157821647822856903e-03
-6.085464358329772949e-02 7.416285574436187744e-02 1.324011385440826416e-01 -1.007161512970924377e-01 4.377328753471374512e-01 -6.146590039134025574e-02 -3.528989255428314209e-01 5.013706162571907043e-02 -2.292409986257553101e-01 2.809594385325908661e-02 -5.355017632246017456e-02 7.492568343877792358e-02 2.748929858207702637e-01 9.476859122514724731e-02 -6.528407335281372070e-02 1.559447348117828369e-01 -2.795641124248504639e-01 1.475996077060699463e-01 1.594392508268356323e-01 -7.885275408625602722e-03 2.292547561228275299e-02 8.845152333378791809e-03 2.180374413728713989e-01 -1.193833127617835999e-01 -3.833956122398376465e-01 -2.489130496978759766e-01 1.485638469457626343e-01 -6.650980561971664429e-02 1.651072353124618530e-01 7.725467532873153687e-02 9.505167603492736816e-02 1.427028793841600418e-02
-3.212258964776992798e-02 3.062958717346191406e-01 -2.618656456470489502e-01 3.915586567018181086e-04 1.360567100346088409e-02 -1.015115082263946533e-01 -3.214362263679504395e-01 -3.603089973330497742e-02 -1.305784434080123901e-01 -3.569308519363403320e-01 3.467144817113876343e-02 1.122330129146575928e-02 -4.473089054226875305e-02 4.284869506955146790e-02 -9.142486751079559326e-02 -6.306091696023941040e-02 -1.137630194425582886e-01 3.036919981241226196e-02 1.301043033599853516e-01 1.348360925912857056e-01 1.478199064731597900e-01 -1.531230956315994263e-01 4.807874560356140137e-01 -1.473987549543380737e-01 1.639458537101745605e-01 -7.531102746725082397e-02 3.286531567573547363e-01 -1.240782290697097778e-01 1.648241877555847168e-01 -1.604697853326797485e-01 5.575669184327125549e-02 -1.950764842331409454e-02
-1.946335285902023315e-01 3.245425596833229065e-02 2.444258183240890503e-01 -1.493719667196273804e-01 2.039008438587188721e-01 -6.587969511747360229e-02 -3.354470431804656982e-01 -1.364710777997970581e-01 -5.749182030558586121e-02 -2.495994269847869873e-01 2.239734381437301636e-01 1.900637000799179077e-01 1.214864030480384827e-01 -1.134695708751678467e-01 4.655403085052967072e-03 2.970353700220584869e-02 -1.235586777329444885e-01 2.811610996723175049e-01 -2.603254020214080811e-01 2.806272357702255249e-02 1.737769842147827148e-01 -6.900832056999206543e-02 1.958136856555938721e-01 7.559055835008621216e-02 -7.720024138689041138e-02 -2.395100295543670654e-01 2.092513255774974823e-02 1.930815726518630981e-01 2.397933751344680786e-01 -1.403253525495529175e-01 6.325127184391021729e-02 -3.120628595352172852e-01
-5.995826795697212219e-02 -3.569684028625488281e-01 9.298770129680633545e-02 -5.834330618381500244e-02 -7.232017070055007935e-02 1.065749395638704300e-02 -2.608603239059448242e-01 -5.820173397660255432e-02 -2.166901528835296631e-01 1.432247906923294067e-01 -1.019708230160176754e-03 1.837496832013130188e-02 -1.734326034784317017e-01 -1.206105276942253113e-01 -1.179379299283027649e-01 4.599550366401672363e-02 -4.550717175006866455e-01 -8.787181973457336426e-02 1.415415406227111816e-01 7.669389992952346802e-02 2.236594110727310181e-01 3.814062103629112244e-02 1.368466317653656006e-01 1.527486592531204224e-01 2.363510429859161377e-01 -3.680058717727661133e-01 1.254259943962097168e-01 -9.593211859464645386e-02 -2.422493547201156616e-01 -1.318507939577102661e-01 1.389708369970321655e-01 -7.628282904624938965e-02
-9.373725205659866333e-02 -2.275612354278564453e-01 2.263303399085998535e-01 -1.279673576354980469e-01 2.922125458717346191e-01 -3.290968015789985657e-02 -4.234936535358428955e-01 1.388349980115890503e-01 -1.474472731351852417e-01 -6.565674394369125366e-02 -2.387043833732604980e-01 -8.112458884716033936e-02 -6.182267144322395325e-02 -1.441716402769088745e-01 2.723915874958038330e-01 1.880515217781066895e-01 -2.221133708953857422e-01 -4.455401096493005753e-03 3.771999478340148926e-01 -1.392358839511871338e-01 -1.590730845928192139e-01 -8.449095487594604492e-02 9.280172735452651978e-02 8.941754698753356934e-03 1.425915211439132690e-01 -6.547942757606506348e-02 -1.322566810995340347e-02 -1.569647155702114105e-02 2.711541950702667236e-01 -1.180038414895534515e-02 1.173674780875444412e-02 -1.093434989452362061e-01
-1.536883860826492310e-01 1.859889179468154907e-01 -1.355226384475827217e-03 -1.791249215602874756e-01 9.939951822161674500e-03 6.491361558437347412e-02 -1.667354404926300049e-01 -8.967479318380355835e-02 -3.191321790218353271e-01 -2.042948752641677856e-01 2.843737602233886719e-01 3.974185511469841003e-02 1.187570318579673767e-01 -2.692005336284637451e-01 3.267863020300865173e-02 1.471035480499267578e-01 -2.334607094526290894e-01 -3.355330973863601685e-02 4.214308261871337891e-01 4.906647279858589172e-02 1.675089076161384583e-02 -2.537445724010467529e-02 -1.227206438779830933e-01 2.349407523870468140e-01 -1.024297922849655151e-01 -1.394634991884231567e-01 8.232390135526657104e-02 1.610327214002609253e-01 -1.029267460107803345e-01 -2.187765240669250488e-01 -3.127532303333282471e-01 -9.214729070663452148e-02
1.464807540178298950e-01 3.379686474800109863e-01 -2.159120440483093262e-01 -2.200414054095745087e-02 9.870710223913192749e-02 -2.122604399919509888e-01 -4.140698909759521484e-01 1.175970882177352905e-01 -1.019259542226791382e-01 1.058784872293472290e-01 -1.716516613960266113e-01 1.766946911811828613e-01 -4.141101241111755371e-02 1.388726290315389633e-02 4.599233716726303101e-02 -2.918936610221862793e-01 -3.134857416152954102e-01 1.207138523459434509e-01 2.845321297645568848e-01 3.735940530896186829e-02 1.520060598850250244e-01 -1.015287935733795166e-01 1.921187341213226318e-02 -1.400523185729980469e-01 1.207348406314849854e-01 -2.094619125127792358e-01 -5.693674460053443909e-02 4.532443732023239136e-02 6.533479690551757812e-02 -1.853937804698944092e-01 -1.806273609399795532e-01 -1.483852565288543701e-01
1.129294931888580322e-01 -3.469308465719223022e-02 2.575620114803314209e-01 3.730500489473342896e-02 -1.812029397115111351e-03 4.888555780053138733e-02 -2.683517336845397949e-01 7.869519293308258057e-02 -3.288706243038177490e-01 -3.755964711308479309e-02 -9.456497430801391602e-02 -2.167639136314392090e-01 2.249347120523452759e-01 -1.641321033239364624e-01 -1.370213478803634644e-01 -1.313221603631973267e-01 -6.296618282794952393e-02 -8.158239722251892090e-02 2.697931528091430664e-01 2.509064674377441406e-01 -2.474412694573402405e-02 3.522931039333343506e-02 -4.396769776940345764e-02 -1.265173852443695068e-01 -5.244128406047821045e-02 -3.746770024299621582e-01 -4.069089144468307495e-02 1.875562071800231934e-01 -8.327030390501022339e-02 -3.570265471935272217e-01 2.743676602840423584e-01 -5.350024998188018799e-02
-2.841691374778747559e-01 -3.040191344916820526e-02 2.885549664497375488e-01 6.193486601114273071e-02 1.335508525371551514e-01 -5.360979214310646057e-02 -2.007883638143539429e-01 -6.711694598197937012e-02 -4.187407791614532471e-01 -1.038817465305328369e-01 1.379144191741943359e-01 2.458197176456451416e-01 -2.279925644397735596e-01 -1.341595966368913651e-02 -5.418960005044937134e-02 1.200138553977012634e-01 -2.301796823740005493e-01 -1.121783703565597534e-01 -9.187521040439605713e-02 2.276453077793121338e-01 9.728313237428665161e-02 -1.165614128112792969e-01 9.570323862135410309e-03 9.647585451602935791e-02 3.739416003227233887e-01 5.958930030465126038e-02 9.105781465768814087e-02 -4.182476922869682312e-02 2.732281200587749481e-02 -1.920080780982971191e-01 1.149243488907814026e-01 -2.609304487705230713e-01
-2.554275095462799072e-01 2.344301193952560425e-01 2.521696090698242188e-01 1.213119775056838989e-01 1.687985807657241821e-01 -9.500384330749511719e-03 -2.307717204093933105e-01 2.731424272060394287e-01 -3.357717990875244141e-01 -2.472143024206161499e-01 -6.087326630949974060e-02 -6.595385819673538208e-02 -1.260817945003509521e-01 -3.012005686759948730e-01 3.701942414045333862e-02 2.592594623565673828e-01 -7.026708126068115234e-02 1.079480424523353577e-01 -3.436432685703039169e-03 -1.078403294086456299e-01 -8.829519152641296387e-02 1.619691401720046997e-01 -3.128277137875556946e-02 8.029526472091674805e-02 -9.948704391717910767e-02 -1.273830980062484741e-01 -1.019747927784919739e-01 2.015565782785415649e-01 7.826889306306838989e-02 -1.453333199024200439e-01 8.185296319425106049e-03 -3.373126387596130371e-01
8.886685967445373535e-02 -3.389938548207283020e-02 2.787341773509979248e-01 1.956319808959960938e-01 2.120119184255599976e-01 1.482005864381790161e-01 -2.422433942556381226e-01 -8.148002624511718750e-02 -3.563306331634521484e-01 -1.277480721473693848e-01 1.024175509810447693e-01 1.655299589037895203e-02 -3.735234588384628296e-02 -1.624249517917633057e-01 3.791195526719093323e-02 1.218042001128196716e-01 -3.302198350429534912e-01 -8.528666198253631592e-02 -4.583954066038131714e-02 -1.202744711190462112e-02 2.242039330303668976e-02 -2.807038426399230957e-01 5.988108739256858826e-02 1.033331304788589478e-01 8.202779293060302734e-02 -2.234624326229095459e-01 4.273875653743743896e-01 -2.392298877239227295e-01 1.269542425870895386e-01 -1.315777152776718140e-01 3.043197281658649445e-02 -4.016842320561408997e-02
-2.718095183372497559e-01 1.298348158597946167e-01 -2.557584047317504883e-01 1.694339066743850708e-01 1.003931611776351929e-01 3.682221472263336182e-02 -4.264929890632629395e-01 8.189018815755844116e-03 -2.877816259860992432e-01 1.118749529123306274e-01 1.366226822137832642e-01 1.540596932172775269e-01 -6.233585253357887268e-02 -1.785772107541561127e-02 7.923232391476631165e-03 -6.556562334299087524e-02 -1.509232372045516968e-01 1.017164215445518494e-01 -1.440166980028152466e-01 7.409414649009704590e-02 1.954532265663146973e-01 -4.181719422340393066e-01 1.413878053426742554e-01 -1.252644062042236328e-01 1.230942234396934509e-01 6.506781559437513351e-03 -9.275814145803451538e-02 -4.620408639311790466e-02 -1.024406924843788147e-01 -2.070874571800231934e-01 8.745441213250160217e-03 -2.965605258941650391e-01
-8.324661292135715485e-03 -2.590857446193695068e-01 2.737984061241149902e-01 -1.997144520282745361e-01 4.581763222813606262e-02 -2.334806695580482483e-02 -2.326920926570892334e-01 1.021988317370414734e-02 -3.326406478881835938e-01 -3.336535394191741943e-02 -1.018010526895523071e-01 -1.949892342090606689e-01 -1.834147423505783081e-01 -8.750390261411666870e-02 -3.087697736918926239e-02 -1.262222379446029663e-01 -2.701089978218078613e-01 -7.481699436902999878e-02 -2.091267891228199005e-02 9.177383780479431152e-02 2.944241166114807129e-01 1.055392771959304810e-01 1.979589164257049561e-01 -4.065651819109916687e-02 5.949331820011138916e-02 -3.174262940883636475e-01 2.533034086227416992e-01 -2.243096679449081421e-01 -1.531087905168533325e-01 -1.067501902580261230e-01 -1.090641766786575317e-01 -2.261382341384887695e-01
-1.220486983656883240e-01 1.741310805082321167e-01 5.111760646104812622e-02 -2.625385820865631104e-01 1.017783954739570618e-01 -7.131944596767425537e-02 -1.699809730052947998e-01 -7.751917093992233276e-02 -2.374650239944458008e-01 1.265360563993453979e-01 -1.065302733331918716e-02 7.130307704210281372e-02 -1.427874714136123657e-01 2.858815789222717285e-01 5.717789009213447571e-02 -2.287844009697437286e-02 -3.795237839221954346e-01 2.432937733829021454e-03 1.589417606592178345e-01 1.738731414079666138e-01 -1.808528453111648560e-01 3.126983344554901123e-02 -9.913281351327896118e-02 1.618139296770095825e-01 -1.744794100522994995e-01 -1.826635003089904785e-01 2.069459706544876099e-01 -1.142217889428138733e-01 2.094974070787429810e-01 -3.320413231849670410e-01 2.398269064724445343e-02 -3.251979649066925049e-01
3.424269258975982666e-01 1.159846186637878418e-01 -5.943775549530982971e-02 1.113277077674865723e-01 6.328824907541275024e-02 1.003317981958389282e-01 -3.772825896739959717e-01 3.297360241413116455e-02 -3.112388849258422852e-01 -1.949772685766220093e-01 -9.149055182933807373e-02 1.144223809242248535e-01 1.885263323783874512e-01 -7.352895289659500122e-02 3.751999512314796448e-02 7.531943172216415405e-02 -3.373342752456665039e-01 -2.313302829861640930e-02 2.210656851530075073e-01 1.028295680880546570e-01 2.082514762878417969e-01 1.460383981466293335e-01 2.851581871509552002e-01 -2.300801277160644531e-01 5.761378258466720581e-02 1.233403831720352173e-01 1.299340724945068359e-01 1.850172579288482666e-01 -9.180346876382827759e-02 -4.745455924421548843e-03 2.016574740409851074e-01 -1.140863168984651566e-03
-7.312063127756118774e-02 2.679170668125152588e-01 -1.344820410013198853e-01 1.395789384841918945e-01 7.947698980569839478e-02 4.242063313722610474e-02 -2.077851593494415283e-01 7.538121193647384644e-02 -2.968825399875640869e-02 2.130753695964813232e-01 -1.814102232456207275e-01 1.367579400539398193e-01 -2.935938239097595215e-01 -1.528643518686294556e-01 -1.025146320462226868e-01 -2.315562218427658081e-01 -4.294253885746002197e-01 1.369669139385223389e-01 3.095324039459228516e-01 1.488951593637466431e-01 1.610158085823059082e-01 -5.645444244146347046e-02 2.125582993030548096e-01 -8.668455481529235840e-02 7.698248326778411865e-02 -2.729786932468414307e-01 -9.131237119436264038e-02 2.052258104085922241e-01 -3.941882867366075516e-03 -1.295246183872222900e-01 -5.716029554605484009e-02 -5.322163552045822144e-02
-6.807267665863037109e-02 5.806443281471729279e-03 -1.176472604274749756e-01 8.873231709003448486e-03 2.399780414998531342e-02 -1.181937381625175476e-02 -2.417745441198348999e-01 1.296993196010589600e-01 -3.520407974720001221e-01 1.112200766801834106e-01 7.349939644336700439e-02 -1.288078129291534424e-01 -2.053272724151611328e-01 -2.049586623907089233e-01 -2.252535372972488403e-01 -2.535567879676818848e-01 -1.928144395351409912e-01 -6.617348641157150269e-02 2.670071721076965332e-01 -5.887050181627273560e-02 -8.042478561401367188e-02 -1.604887247085571289e-01 2.458993196487426758e-01 -3.677802085876464844e-01 3.928662464022636414e-02 -3.201419413089752197e-01 1.090987324714660645e-01 9.503456950187683105e-02 8.612073212862014771e-02 1.937765330076217651e-01 6.200442463159561157e-02 -1.728557795286178589e-01
-1.507703512907028198e-01 2.829255759716033936e-01 7.216963171958923340e-02 1.132420077919960022e-01 9.555854648351669312e-02 3.013464249670505524e-02 -4.243177473545074463e-01 2.820093557238578796e-02 -2.347573451697826385e-02 -1.730489581823348999e-01 2.376603931188583374e-01 -5.806048284284770489e-04 2.783024907112121582e-01 -1.786229759454727173e-01 1.550868339836597443e-02 1.825231760740280151e-01 -2.721533477306365967e-01 2.193569205701351166e-02 2.183199375867843628e-01 -6.634424626827239990e-02 1.086383964866399765e-02 1.574601531028747559e-01 2.927843332290649414e-01 5.426220595836639404e-02 -1.464150100946426392e-01 -2.365590631961822510e-01 6.504309922456741333e-02 -3.642559051513671875e-02 1.738399714231491089e-01 -2.658633291721343994e-01 -1.626735478639602661e-01 -8.889015763998031616e-02
-2.644545435905456543e-01 -1.203380599617958069e-01 -1.371281803585588932e-03 1.539946720004081726e-02 1.765836775302886963e-01 6.092629581689834595e-02 -6.015148162841796875e-01 2.759008407592773438e-01 -2.693887054920196533e-01 -1.608801633119583130e-01 -1.207958459854125977e-01 1.414614915847778320e-01 -1.202655285596847534e-01 -9.027642011642456055e-02 -1.190795153379440308e-01 7.247882336378097534e-02 -6.710652727633714676e-03 -1.138320378959178925e-02 2.301805019378662109e-01 -1.518531292676925659e-01 -9.587316960096359253e-02 2.395389080047607422e-01 1.576493382453918457e-01 1.143528297543525696e-01 -1.046709492802619934e-01 -1.024569035507738590e-03 1.429515480995178223e-01 4.942287877202033997e-02 -1.265191137790679932e-01 -1.792893558740615845e-01 -6.543290615081787109e-02 -2.050077915191650391e-02
-8.156172931194305420e-02 2.554356157779693604e-01 1.160375699400901794e-01 1.160983368754386902e-01 3.800421208143234253e-02 1.339067220687866211e-01 -4.020977020263671875e-01 -6.155790016055107117e-02 3.182097151875495911e-02 -8.432258665561676025e-02 1.138883382081985474e-01 1.104964166879653931e-01 -4.793846979737281799e-02 -6.353804469108581543e-02 -1.310506165027618408e-01 -3.037241101264953613e-01 -1.606749594211578369e-01 1.106552332639694214e-01 2.561244666576385498e-01 7.625549286603927612e-02 -1.678398400545120239e-01 -2.370066642761230469e-01 1.500688493251800537e-01 1.381722390651702881e-01 -2.233470529317855835e-01 -4.547140598297119141e-01 -1.191018000245094299e-01 -1.405658572912216187e-01 7.388848066329956055e-02 -7.835384458303451538e-02 -1.075300499796867371e-01 -1.344030648469924927e-01
-1.826988458633422852e-01 9.497218579053878784e-02 1.922309398651123047e-01 -7.787711173295974731e-02 2.078056335449218750e-01 6.426223367452621460e-02 -3.620799779891967773e-01 2.095440477132797241e-01 -3.994286358356475830e-01 -2.703102864325046539e-02 2.029615081846714020e-02 -9.932665526866912842e-02 1.273279637098312378e-01 9.325696155428886414e-03 -2.241300977766513824e-02 2.076867073774337769e-01 -1.840384006500244141e-01 -1.630504131317138672e-01 7.670857012271881104e-02 9.785350412130355835e-02 9.315774589776992798e-02 3.851003050804138184e-01 2.819172143936157227e-01 2.387972623109817505e-01 1.339759826660156250e-01 -1.441379189491271973e-01 1.453019231557846069e-01 -8.935694396495819092e-02 -6.409965455532073975e-02 -1.225549355149269104e-01 4.627900198101997375e-02 5.730121210217475891e-02
7.798919081687927246e-02 -3.777614608407020569e-02 4.254471361637115479e-01 -1.917657814919948578e-02 3.005537390708923340e-02 3.407999575138092041e-01 -9.293731302022933960e-02 1.196745634078979492e-01 -2.453037500381469727e-01 -3.484621644020080566e-02 1.855790466070175171e-01 -1.362178474664688110e-01 1.621617376804351807e-01 -1.386157721281051636e-01 -1.116922572255134583e-01 2.413931041955947876e-01 -3.488804697990417480e-01 2.323151752352714539e-02 2.006238698959350586e-01 2.962602972984313965e-01 -3.850558400154113770e-02 4.453192278742790222e-02 2.351976484060287476e-01 1.101299896836280823e-01 -1.273738741874694824e-01 -2.140971571207046509e-01 2.343639358878135681e-02 -3.385901078581809998e-02 2.229408025741577148e-01 -3.190411627292633057e-02 -2.923658862709999084e-02 -6.283692270517349243e-02
5.599037557840347290e-02 2.031759470701217651e-01 1.012533530592918396e-01 2.216354757547378540e-01 -8.379253745079040527e-02 7.250269502401351929e-02 -2.794473767280578613e-01 4.077618941664695740e-03 -3.051676154136657715e-01 1.242360752075910568e-02 7.528909295797348022e-02 8.629880100488662720e-02 1.761380732059478760e-01 -8.037593960762023926e-02 5.417997017502784729e-02 -2.068931907415390015e-01 -1.632367223501205444e-01 -3.477938175201416016e-01 1.257991343736648560e-01 2.156983315944671631e-02 -1.558560281991958618e-01 2.798295952379703522e-02 -8.284733630716800690e-03 2.136872522532939911e-02 -2.380306571722030640e-01 -3.310232460498809814e-01 1.449374407529830933e-01 2.892963290214538574e-01 8.432138711214065552e-02 -3.484163284301757812e-01 1.253207325935363770e-01 -1.075262352824211121e-01
-2.196192443370819092e-01 2.473012916743755341e-02 -2.160138040781021118e-01 1.820612102746963501e-01 1.917426735162734985e-01 1.435956954956054688e-01 -4.036479890346527100e-01 3.685469552874565125e-02 -4.213539958000183105e-01 -3.983585163950920105e-02 -3.897582367062568665e-02 1.517632156610488892e-01 -9.621690213680267334e-02 -2.291802018880844116e-01 -3.596803545951843262e-02 1.143150553107261658e-01 -3.645699098706245422e-02 -1.786293685436248779e-01 1.364096999168395996e-01 -4.900240153074264526e-02 1.126442253589630127e-01 2.837012410163879395e-01 8.044270426034927368e-02 1.095907464623451233e-01 -1.776578277349472046e-01 -1.054394170641899109e-01 2.894904613494873047e-01 1.238969638943672180e-01 4.291392490267753601e-02 5.525802075862884521e-02 1.824091225862503052e-01 -1.547474861145019531e-01
-3.172450661659240723e-01 1.134765595197677612e-01 -2.852836810052394867e-02 -1.145110428333282471e-01 1.351070702075958252e-01 2.996107190847396851e-02 -4.864341616630554199e-01 7.563937921077013016e-03 -8.623850345611572266e-02 -2.526068091392517090e-01 3.257725536823272705e-01 1.195666715502738953e-01 2.745253145694732666e-01 -1.242044493556022644e-01 -2.261898517608642578e-01 5.788232013583183289e-02 -1.317596584558486938e-01 2.141033485531806946e-02 8.596722036600112915e-02 -4.121416062116622925e-02 1.821254193782806396e-01 -2.325932234525680542e-01 -6.058392301201820374e-02 4.023881256580352783e-02 5.340255424380302429e-02 3.463898226618766785e-02 -3.187616541981697083e-02 7.099056988954544067e-02 7.035396248102188110e-02 -3.045633435249328613e-01 -4.405447095632553101e-02 -2.247820198535919189e-01
[truncated: 3,275,004 more chars]
