# Supplementary material for: The Language of Innovation
Source: PLoS One. 2020 Apr 30;15(4):e0230107. doi: 10.1371/journal.pone.0230107 (PMC7194493; doi:10.1371/journal.pone.0230107)
Supplement: S12 File — (GZ) [file pone.0230107.s012.tar.gz › 1990-1994/V2Run_20_VS_4500_embeddings1990-1994ED32.txt]

2.783186435699462891e-01 -2.455427795648574829e-01 -8.559816330671310425e-02 6.886781752109527588e-02 1.293048560619354248e-01 -2.543938457965850830e-01 1.676457375288009644e-01 -1.917880028486251831e-01 2.236382812261581421e-01 1.649118363857269287e-01 1.488675773143768311e-01 -2.709330059587955475e-02 -3.297052979469299316e-01 -2.334659397602081299e-01 -1.930869370698928833e-01 1.373709142208099365e-01 1.587827205657958984e-01 -7.997666485607624054e-03 2.131849974393844604e-01 -1.886163651943206787e-01 -1.272044926881790161e-01 2.045130729675292969e-01 -3.790877014398574829e-02 1.749290525913238525e-01 -1.342958956956863403e-01 -7.270998507738113403e-02 -1.271809041500091553e-01 -3.380668461322784424e-01 5.043625831604003906e-02 6.219044700264930725e-02 -1.425815522670745850e-01 -8.667220920324325562e-02
2.556402981281280518e-02 -1.646887324750423431e-02 2.452845722436904907e-01 -1.797041893005371094e-01 8.139532804489135742e-02 -2.386598140001296997e-01 1.103235408663749695e-01 9.005481749773025513e-02 2.361340522766113281e-01 1.151805520057678223e-01 1.183173879981040955e-01 -2.313988655805587769e-01 -1.525095570832490921e-02 -1.872013658285140991e-01 -2.932600677013397217e-01 -6.847746670246124268e-02 2.520065903663635254e-01 -7.639870792627334595e-02 1.085563376545906067e-01 -7.219353318214416504e-02 -2.360563725233078003e-02 2.576507329940795898e-01 1.138482019305229187e-01 1.212835013866424561e-01 -2.494008988142013550e-01 -1.839031279087066650e-01 2.996313571929931641e-01 1.096441522240638733e-01 2.117239087820053101e-01 1.709975302219390869e-01 -1.365998834371566772e-01 -2.978473305702209473e-01
6.962426751852035522e-02 1.872482299804687500e-01 2.300618886947631836e-01 -1.600846201181411743e-01 7.687348127365112305e-02 -3.280488550662994385e-01 5.491887405514717102e-02 -1.117966100573539734e-01 2.118724286556243896e-01 5.109754204750061035e-01 1.471860706806182861e-01 -1.907323151826858521e-01 -1.776026636362075806e-01 -1.964182555675506592e-01 9.393757581710815430e-02 2.996838837862014771e-02 1.007556915283203125e-01 -8.218619623221457005e-04 2.328138798475265503e-01 -1.949060857295989990e-01 -3.565134108066558838e-02 8.111241459846496582e-02 5.294407159090042114e-02 2.357941865921020508e-01 1.112699434161186218e-01 -5.357891321182250977e-02 -1.075490489602088928e-01 -2.910594344139099121e-01 7.152833789587020874e-02 -1.556243002414703369e-02 -4.610546305775642395e-02 -1.449399739503860474e-01
-6.408421695232391357e-02 3.332952409982681274e-02 -2.145583555102348328e-02 -1.352816522121429443e-01 1.361125856637954712e-01 -1.747098118066787720e-01 -2.699522078037261963e-01 1.760599911212921143e-01 6.318497657775878906e-02 2.740140557289123535e-01 1.702557653188705444e-01 -5.648889020085334778e-02 -2.283675670623779297e-01 -1.614875644445419312e-01 -2.625621557235717773e-01 -2.588816359639167786e-02 1.551654636859893799e-01 1.299333572387695312e-01 2.187724858522415161e-01 5.337074026465415955e-02 -1.883103549480438232e-01 1.467653084546327591e-02 -2.173606902360916138e-01 1.601191312074661255e-01 -3.856323361396789551e-01 -2.034820020198822021e-01 -7.589869201183319092e-02 -2.693922221660614014e-01 1.612566411495208740e-01 1.362026780843734741e-01 -2.156410664319992065e-01 -6.535760313272476196e-02
-5.105696618556976318e-02 1.752294972538948059e-02 3.879616782069206238e-02 1.569776982069015503e-01 2.108811736106872559e-01 -1.332245469093322754e-01 -2.287781387567520142e-01 -4.634405672550201416e-02 7.804112136363983154e-02 3.987033367156982422e-01 1.754179000854492188e-01 -2.872741818428039551e-01 -9.018889069557189941e-02 -1.804000139236450195e-01 7.113044615834951401e-03 -4.365659505128860474e-02 3.173054754734039307e-01 1.900819130241870880e-02 1.540526449680328369e-01 -4.972279816865921021e-02 -3.303687870502471924e-01 7.588411122560501099e-02 -5.055788531899452209e-02 4.266539588570594788e-02 -2.184540182352066040e-01 1.240117773413658142e-01 3.466924279928207397e-02 1.132065244019031525e-02 2.735625505447387695e-01 1.106986701488494873e-01 -2.860205471515655518e-01 -2.310588359832763672e-01
1.535560041666030884e-01 -1.615889742970466614e-02 7.700303941965103149e-02 -1.850087940692901611e-01 3.000085055828094482e-01 6.345188245177268982e-03 1.636267602443695068e-01 -2.577806115150451660e-01 -1.071548089385032654e-01 3.233085572719573975e-01 1.304456591606140137e-01 2.772932052612304688e-01 4.493264481425285339e-02 -1.150157600641250610e-01 1.920202001929283142e-02 1.773577928543090820e-01 3.040758967399597168e-01 -3.254920244216918945e-01 1.545447707176208496e-01 -1.691732704639434814e-01 -2.645666599273681641e-01 1.228167414665222168e-01 1.258673667907714844e-01 -1.296613365411758423e-01 -1.306981444358825684e-01 -1.746771782636642456e-01 -1.480791438370943069e-02 -1.752913743257522583e-01 -1.808081120252609253e-01 6.136817857623100281e-02 -1.096984520554542542e-01 -8.058926090598106384e-03
-1.625398248434066772e-01 -1.706418693065643311e-01 1.185127124190330505e-01 -1.354259252548217773e-01 8.258324861526489258e-02 -1.563759148120880127e-01 1.670250445604324341e-01 7.809726148843765259e-02 3.230540454387664795e-01 7.442676275968551636e-02 2.460247427225112915e-01 -2.888300418853759766e-01 2.242016494274139404e-01 -3.703111708164215088e-01 -4.264351725578308105e-02 -4.011762142181396484e-02 2.031032443046569824e-01 1.774626523256301880e-01 2.608925998210906982e-01 -7.381173223257064819e-02 -1.432477384805679321e-01 1.664406657218933105e-01 4.126064106822013855e-02 1.286422014236450195e-01 -6.383969634771347046e-02 -9.628269076347351074e-02 -9.722209721803665161e-02 -1.718884408473968506e-01 -1.149687021970748901e-01 2.849337458610534668e-01 -5.388140305876731873e-02 -1.993623077869415283e-01
-4.279303178191184998e-02 -3.421909213066101074e-01 2.081237733364105225e-01 6.043885648250579834e-02 2.502992153167724609e-01 -1.759679466485977173e-01 1.119047105312347412e-01 -8.499807119369506836e-02 2.156784012913703918e-02 3.054045736789703369e-01 4.029441177845001221e-01 -9.125535190105438232e-02 3.723128885030746460e-02 -1.679667532444000244e-01 4.717573896050453186e-02 -1.409680694341659546e-01 -9.392052143812179565e-02 -9.563292562961578369e-02 1.917231976985931396e-01 -2.389652095735073090e-02 -9.008476883172988892e-02 2.716157138347625732e-01 1.486351490020751953e-01 5.697503685951232910e-03 3.050019964575767517e-02 -1.671278029680252075e-01 -1.022183448076248169e-01 -1.169155687093734741e-01 1.524333059787750244e-01 2.094503641128540039e-01 -3.234286904335021973e-01 -1.435850113630294800e-01
-9.236213564872741699e-02 4.842975363135337830e-02 2.085764519870281219e-02 -6.094218418002128601e-02 8.039936423301696777e-02 -1.162326857447624207e-01 -2.814625799655914307e-01 -2.131587415933609009e-01 1.895779967308044434e-01 4.046948850154876709e-01 1.814582943916320801e-01 -2.597099244594573975e-01 2.247656881809234619e-01 -1.920118480920791626e-01 -9.653775393962860107e-02 -3.010545670986175537e-02 6.463142484426498413e-02 1.110219024121761322e-02 1.527741700410842896e-01 -3.660770058631896973e-01 -2.417661249637603760e-01 -9.443584829568862915e-02 2.323481142520904541e-01 1.151243895292282104e-01 -7.905443012714385986e-02 -1.098368316888809204e-01 -1.789952628314495087e-02 -2.677079737186431885e-01 -6.734806299209594727e-02 1.434086710214614868e-01 -1.041443422436714172e-01 -1.418596655130386353e-01
-1.628793627023696899e-01 7.889954000711441040e-02 -1.186147406697273254e-01 -1.798655390739440918e-01 -1.030118688941001892e-01 -2.939248085021972656e-01 1.840727776288986206e-01 1.304981857538223267e-01 3.817791640758514404e-01 3.229070007801055908e-01 2.263044565916061401e-01 -7.850239425897598267e-02 -3.754701092839241028e-02 -2.812666296958923340e-01 -1.359417736530303955e-01 2.598018646240234375e-01 1.197315827012062073e-01 9.522202610969543457e-02 3.515551611781120300e-02 -1.074661761522293091e-01 -8.933161944150924683e-02 7.039286941289901733e-02 1.835444569587707520e-01 -7.129435986280441284e-02 -2.069198638200759888e-01 -1.795510575175285339e-02 1.140594407916069031e-01 5.641834065318107605e-02 1.409363299608230591e-01 -1.132422238588333130e-01 1.666746288537979126e-02 -3.447025716304779053e-01
-1.745902895927429199e-01 -1.842859685420989990e-01 4.622215405106544495e-02 -1.287613213062286377e-01 4.053384065628051758e-02 -4.345621913671493530e-02 4.065125882625579834e-01 6.829453259706497192e-02 1.788217872381210327e-01 2.294438779354095459e-01 1.833348423242568970e-01 -2.590607702732086182e-01 3.632404655218124390e-02 -1.937288790941238403e-01 -1.419771909713745117e-01 2.275661975145339966e-01 3.493083408102393150e-03 8.460056781768798828e-02 1.928887069225311279e-01 -1.449467688798904419e-01 -2.348736673593521118e-01 3.077523708343505859e-01 3.244645893573760986e-02 -1.968442201614379883e-01 -2.574332058429718018e-01 -1.708372086286544800e-01 7.533205300569534302e-02 1.006019394844770432e-02 2.735993266105651855e-01 1.229668688029050827e-02 -1.101564466953277588e-01 -6.176335364580154419e-02
-1.031562015414237976e-01 -5.900674685835838318e-02 1.512746810913085938e-01 -1.107475832104682922e-01 5.245981737971305847e-02 -2.570956945419311523e-01 1.949608922004699707e-01 -5.578420311212539673e-02 1.507249772548675537e-01 3.394609689712524414e-02 3.991219103336334229e-01 -4.011472165584564209e-01 -4.968955647200345993e-03 -2.839289605617523193e-01 -2.388315498828887939e-01 2.167383581399917603e-01 8.950995653867721558e-02 6.720942258834838867e-02 3.365897014737129211e-02 -1.607093960046768188e-01 -1.576824039220809937e-01 4.442217200994491577e-02 2.215784490108489990e-01 -2.245303243398666382e-02 1.383998095989227295e-01 -1.559474617242813110e-01 -5.731530860066413879e-02 -2.510241866111755371e-01 -6.996323913335800171e-02 2.102477699518203735e-01 1.004863083362579346e-01 -1.646671146154403687e-01
2.649615984410047531e-03 -1.312429010868072510e-01 -1.671341061592102051e-02 1.030287668108940125e-01 -4.081555083394050598e-02 -8.836274035274982452e-03 3.642654512077569962e-03 -1.831610202789306641e-01 2.081117928028106689e-01 2.327337414026260376e-01 2.301163524389266968e-01 -2.722062170505523682e-01 2.739350683987140656e-02 -2.101230323314666748e-01 -4.201654810458421707e-03 -1.061930805444717407e-01 -1.667717844247817993e-02 -1.532146036624908447e-01 1.153573468327522278e-01 -3.581221997737884521e-01 -2.690035402774810791e-01 7.276526093482971191e-02 1.021528989076614380e-02 -2.603640593588352203e-02 -4.955193400382995605e-02 -3.013059198856353760e-01 6.901901960372924805e-02 -3.636042177677154541e-01 1.902542561292648315e-01 4.076114390045404434e-03 -3.372138142585754395e-01 -1.787637472152709961e-01
-1.349525302648544312e-01 7.530825585126876831e-02 -2.825473900884389877e-03 1.483204402029514313e-02 3.171490132808685303e-01 -2.972879707813262939e-01 -3.522479534149169922e-02 5.110752210021018982e-02 8.546119928359985352e-02 2.294579446315765381e-01 5.825146660208702087e-02 -1.031702011823654175e-01 -1.505470722913742065e-01 -3.146016001701354980e-01 3.700499190017580986e-03 -3.589942157268524170e-01 1.223044469952583313e-01 -3.377227857708930969e-02 3.348248600959777832e-01 -4.022273719310760498e-01 -2.480785548686981201e-01 9.975382685661315918e-02 -5.706868320703506470e-02 7.134829461574554443e-02 -3.157858923077583313e-02 -1.503098458051681519e-01 -5.911570042371749878e-02 -1.088278666138648987e-01 4.865740612149238586e-02 6.969625502824783325e-02 -7.013110071420669556e-02 -1.940222233533859253e-01
-1.264106482267379761e-01 -2.465175241231918335e-01 1.389363706111907959e-01 -8.790371567010879517e-02 2.521259486675262451e-01 -3.448840677738189697e-01 -1.386824101209640503e-01 -1.486177742481231689e-01 1.188313141465187073e-01 2.160056382417678833e-01 4.140738397836685181e-02 -2.186388075351715088e-01 -1.611802428960800171e-01 -1.978980302810668945e-01 -9.926941245794296265e-02 4.011791571974754333e-02 1.657567322254180908e-01 1.994234025478363037e-01 5.445149168372154236e-02 -1.131756529211997986e-01 -4.154459387063980103e-02 -2.231403253972530365e-02 1.343608945608139038e-01 -6.309805810451507568e-02 -3.148907423019409180e-01 1.829525828361511230e-01 1.390429735183715820e-01 -3.321221768856048584e-01 5.541475862264633179e-02 4.786698520183563232e-02 -3.232007622718811035e-01 -7.822716236114501953e-02
-5.274861585348844528e-03 -3.751196861267089844e-01 4.539363086223602295e-02 5.776901543140411377e-02 -9.620822966098785400e-03 -1.463638395071029663e-01 3.361252844333648682e-01 -4.830632731318473816e-02 2.020608931779861450e-01 4.112044572830200195e-01 1.772438287734985352e-01 -2.966097593307495117e-01 5.783534795045852661e-02 -9.145269170403480530e-03 -3.696416020393371582e-01 4.980216175317764282e-02 2.453295700252056122e-02 -3.381655365228652954e-02 1.111365109682083130e-01 -8.812838792800903320e-02 -1.325453370809555054e-01 2.610872499644756317e-02 2.399844527244567871e-01 -1.276200264692306519e-01 -2.718144059181213379e-01 -8.315786719322204590e-02 -2.740612439811229706e-02 -6.920321285724639893e-02 4.315124824643135071e-02 -8.966387063264846802e-02 4.799455404281616211e-02 -1.806667745113372803e-01
-3.514458984136581421e-02 5.016811192035675049e-02 -1.494023650884628296e-01 8.050755411386489868e-02 3.059599362313747406e-02 -2.115841656923294067e-01 -1.618225872516632080e-01 -8.262552320957183838e-02 2.398266345262527466e-01 3.452048599720001221e-01 1.160800904035568237e-01 -1.698100268840789795e-01 -1.706302314996719360e-01 -3.734895586967468262e-02 -1.689389720559120178e-02 9.953069686889648438e-02 1.052021756768226624e-01 -5.036414787173271179e-02 1.586396396160125732e-01 1.729986816644668579e-01 -3.049707971513271332e-02 1.449858844280242920e-01 -1.068623587489128113e-01 1.410305500030517578e-01 -3.218487203121185303e-01 -6.787789613008499146e-02 -2.844554558396339417e-02 -3.042189478874206543e-01 8.418256044387817383e-02 2.637466788291931152e-01 -4.661915004253387451e-01 -1.074157506227493286e-01
9.143844246864318848e-03 -6.493587791919708252e-02 -2.039202898740768433e-01 4.906295239925384521e-02 -9.980458021163940430e-02 -2.538803815841674805e-01 -7.894444465637207031e-02 -1.378986239433288574e-01 1.278398483991622925e-01 2.824322283267974854e-01 2.809878289699554443e-01 -3.592351973056793213e-01 -3.208563104271888733e-02 -9.124226868152618408e-02 -1.025238335132598877e-01 -6.343182642012834549e-03 2.387048900127410889e-01 -1.558262705802917480e-01 1.033858135342597961e-01 -3.268435299396514893e-01 -1.755119115114212036e-01 -8.733351528644561768e-02 -1.499147862195968628e-01 2.664633840322494507e-02 -1.306395828723907471e-01 -2.672525048255920410e-01 7.457944098860025406e-03 -2.511441111564636230e-01 7.038538157939910889e-02 1.815734952688217163e-01 -7.228944916278123856e-03 -2.793483734130859375e-01
-4.267810285091400146e-02 2.018824219703674316e-01 -5.631060525774955750e-02 -1.211460381746292114e-01 -1.388852542731910944e-04 -4.081780090928077698e-02 1.264595091342926025e-01 -2.541732490062713623e-01 1.896801590919494629e-01 -3.703875839710235596e-02 4.409843981266021729e-01 2.496506273746490479e-01 -1.251501291990280151e-01 -1.609516739845275879e-01 -2.445273697376251221e-01 1.096529215574264526e-01 2.320284396409988403e-02 8.344248682260513306e-02 2.665037512779235840e-01 -2.345397770404815674e-01 -2.034675031900405884e-01 1.556319296360015869e-01 1.166627407073974609e-01 -6.695611029863357544e-02 -1.835110224783420563e-02 1.270379871129989624e-01 7.964121550321578979e-02 -2.831814289093017578e-01 2.076736092567443848e-01 1.004010960459709167e-01 -2.758358716964721680e-01 -1.524324994534254074e-02
8.203844726085662842e-02 -8.668714761734008789e-02 -2.655327133834362030e-02 -5.769099295139312744e-02 3.923270478844642639e-02 -2.259861379861831665e-01 -1.007015630602836609e-01 -9.747338294982910156e-02 2.880016565322875977e-01 3.035626411437988281e-01 1.368376761674880981e-01 -8.277153596282005310e-03 -1.264327950775623322e-02 -3.776760697364807129e-01 1.430232427082955837e-03 -3.649839162826538086e-01 -4.529862478375434875e-02 -1.739316880702972412e-01 2.877092361450195312e-01 -2.919913828372955322e-01 -1.766942292451858521e-01 1.630324572324752808e-01 3.139116452075541019e-04 -1.482753753662109375e-01 -1.014119088649749756e-01 -3.980476409196853638e-02 -4.437037184834480286e-02 -1.961914151906967163e-01 4.211790487170219421e-02 1.765672713518142700e-01 -2.634567320346832275e-01 -6.895258277654647827e-02
-2.676636679098010063e-03 6.352140754461288452e-02 4.349059239029884338e-02 9.883547574281692505e-02 1.531179547309875488e-01 -1.561256498098373413e-01 3.134761005640029907e-02 -1.952706873416900635e-01 1.245726943016052246e-01 1.501102000474929810e-01 1.293064206838607788e-01 -3.089621067047119141e-01 1.350824087858200073e-01 -2.536173760890960693e-01 1.653612963855266571e-02 5.274964869022369385e-02 1.200627982616424561e-01 -2.324487641453742981e-02 2.800908982753753662e-01 -3.603154718875885010e-01 -2.329423576593399048e-01 1.314625144004821777e-01 -1.816983819007873535e-01 2.343709617853164673e-01 -3.330754637718200684e-01 -1.653940528631210327e-01 6.643156707286834717e-02 -2.930468618869781494e-01 6.308681517839431763e-02 1.150316442362964153e-03 -1.925163716077804565e-01 -9.570898860692977905e-02
-4.306151065975427628e-03 -5.219428241252899170e-02 1.234469860792160034e-01 -1.604920029640197754e-01 2.354779839515686035e-01 -2.532542943954467773e-01 1.910804361104965210e-01 -1.086933165788650513e-01 3.554814681410789490e-02 5.084489583969116211e-01 2.515831589698791504e-01 -1.152804642915725708e-01 -3.703418374061584473e-02 -1.087636575102806091e-01 -1.742368042469024658e-01 -7.496283203363418579e-02 1.622049324214458466e-02 8.191667497158050537e-02 1.323820203542709351e-01 -2.502322494983673096e-01 8.777602016925811768e-02 3.656847476959228516e-01 1.628102064132690430e-01 -9.873463213443756104e-02 -3.083035908639431000e-02 5.497325956821441650e-02 2.408698350191116333e-01 -1.145073100924491882e-01 -2.312969416379928589e-01 8.760976791381835938e-02 -3.172266855835914612e-02 -2.678079344332218170e-02
-4.643508493900299072e-01 -3.411195799708366394e-02 2.560050189495086670e-01 4.650070914067327976e-04 8.981431275606155396e-02 -1.987083703279495239e-01 5.632352456450462341e-02 -3.610323369503021240e-02 4.421763420104980469e-01 5.769015476107597351e-02 1.951308548450469971e-01 -3.503099083900451660e-02 -7.608353346586227417e-02 -8.630668371915817261e-02 -1.185421645641326904e-01 -7.394757866859436035e-02 2.715417742729187012e-01 -2.185993939638137817e-01 2.025542557239532471e-01 -3.000593185424804688e-02 -1.642273366451263428e-01 9.173668920993804932e-02 1.539494395256042480e-01 -8.835215866565704346e-02 -5.578453093767166138e-02 -9.702944755554199219e-02 -3.222407773137092590e-02 -9.388787299394607544e-02 2.378344684839248657e-01 -1.873016953468322754e-01 2.120516300201416016e-01 -7.351179420948028564e-02
-1.836226694285869598e-02 -1.391384750604629517e-01 3.695213422179222107e-02 -1.385421156883239746e-01 2.797487378120422363e-01 -3.585164994001388550e-02 -2.450017817318439484e-02 1.363959312438964844e-01 4.530715048313140869e-01 3.179066777229309082e-01 2.677424848079681396e-01 7.652171701192855835e-02 -1.884874328970909119e-02 -1.795924268662929535e-02 -1.962343007326126099e-01 2.850947380065917969e-01 -6.248214095830917358e-02 8.523742854595184326e-02 2.413964718580245972e-01 -2.768237888813018799e-01 -8.457114920020103455e-03 -1.595274806022644043e-01 1.142228469252586365e-01 1.233351677656173706e-01 -1.042048707604408264e-01 -1.916681230068206787e-01 1.300315260887145996e-01 6.850684434175491333e-02 -6.056864932179450989e-02 -1.264807581901550293e-01 -2.207258343696594238e-01 -1.386214196681976318e-01
5.184403061866760254e-02 -6.585399806499481201e-02 -2.970862388610839844e-02 -3.485255874693393707e-03 1.048430576920509338e-01 -1.176275461912155151e-01 -1.374606043100357056e-01 -7.590583711862564087e-02 2.297147661447525024e-01 8.945468068122863770e-02 2.475997209548950195e-01 -4.326660335063934326e-01 1.330981105566024780e-01 -2.501250505447387695e-01 6.407013861462473869e-04 3.146940469741821289e-02 1.919763535261154175e-01 -3.718056976795196533e-01 1.344346851110458374e-01 -2.835392653942108154e-01 -2.990175187587738037e-01 2.697092108428478241e-02 -9.138042479753494263e-02 -1.161590516567230225e-01 -1.874812245368957520e-01 -7.223440706729888916e-02 1.624488681554794312e-01 -3.009510636329650879e-01 -1.223421934992074966e-02 7.040985673666000366e-02 -6.376010179519653320e-02 -2.399673219770193100e-03
4.123586788773536682e-02 -1.788457036018371582e-01 -1.746022850275039673e-01 -7.573999464511871338e-02 4.839444532990455627e-02 3.132202848792076111e-02 -1.282628625631332397e-02 7.226628065109252930e-02 2.317146770656108856e-02 4.737549275159835815e-02 2.777515351772308350e-01 -1.130928397178649902e-01 7.331182807683944702e-02 -8.928076922893524170e-02 -1.257568299770355225e-01 1.658715754747390747e-01 3.080317378044128418e-01 2.107872068881988525e-02 1.797844469547271729e-01 5.550974979996681213e-02 -4.647955596446990967e-01 -2.371591925621032715e-01 9.870707988739013672e-02 3.647062927484512329e-02 5.417121201753616333e-02 -5.077718570828437805e-02 1.466593295335769653e-01 -5.336027964949607849e-02 -1.664128154516220093e-01 -1.886977553367614746e-01 -3.869819045066833496e-01 -3.390895426273345947e-01
-1.775805093348026276e-02 -3.737179934978485107e-01 -5.632352456450462341e-02 -3.441626131534576416e-01 3.338507711887359619e-01 -1.074644476175308228e-01 1.666833162307739258e-01 4.995726048946380615e-02 1.805313974618911743e-01 3.110532462596893311e-01 3.115321993827819824e-01 -1.205877400934696198e-02 -1.685512834228575230e-03 8.323579281568527222e-02 -1.630146503448486328e-01 2.074168808758258820e-02 2.602234780788421631e-01 -1.777175068855285645e-01 4.043823778629302979e-01 -4.071374610066413879e-02 6.760130822658538818e-02 -5.930610932409763336e-03 2.576822973787784576e-02 -2.093844488263130188e-02 -1.402247995138168335e-01 -2.891836315393447876e-02 -1.832242682576179504e-02 -6.765300780534744263e-02 7.288911379873752594e-03 -4.282394424080848694e-02 -1.424858123064041138e-01 8.273838460445404053e-02
1.180122867226600647e-01 -1.209790408611297607e-01 -1.724551022052764893e-01 -3.419142961502075195e-01 1.044710818678140640e-02 -2.306907325983047485e-01 1.384272426366806030e-01 -1.751644015312194824e-01 1.414217948913574219e-01 1.698185950517654419e-01 2.279293686151504517e-01 -2.872108519077301025e-01 2.789283357560634613e-02 -3.660849332809448242e-01 -3.119518458843231201e-01 -8.757029427215456963e-04 -5.531990900635719299e-02 1.279681921005249023e-01 2.177754938602447510e-01 -2.611468434333801270e-01 5.679321289062500000e-02 1.357109248638153076e-01 -1.817524582147598267e-01 1.759307682514190674e-01 -7.287342846393585205e-02 3.578651696443557739e-02 2.659295452758669853e-03 -2.187783867120742798e-01 1.354699432849884033e-01 1.024031266570091248e-01 -2.787170186638832092e-02 -3.823069855570793152e-02
-2.525420626625418663e-03 -3.033873140811920166e-01 4.503752291202545166e-02 -1.281853169202804565e-01 7.822071760892868042e-02 -5.275588110089302063e-02 -7.256140559911727905e-02 5.841448903083801270e-02 2.126554995775222778e-01 1.879355460405349731e-01 3.786985278129577637e-01 -1.882883608341217041e-01 -3.482199907302856445e-01 -2.940850853919982910e-01 -1.670785546302795410e-01 9.046400338411331177e-02 1.466088648885488510e-02 -1.150347962975502014e-01 6.956874579191207886e-02 1.159158907830715179e-02 -1.806872338056564331e-01 2.433766126632690430e-01 -7.526286691427230835e-02 -1.210919842123985291e-01 3.729039058089256287e-02 -2.587754428386688232e-01 -2.180143743753433228e-01 -3.944305703043937683e-02 1.676593571901321411e-01 6.305994093418121338e-02 -2.658352851867675781e-01 -1.335500031709671021e-01
1.448497772216796875e-01 -1.580797322094440460e-02 -3.351283818483352661e-02 -4.814644902944564819e-02 4.146802723407745361e-01 -1.721839159727096558e-01 2.902077138423919678e-01 1.783667355775833130e-01 1.783900707960128784e-01 3.637845814228057861e-01 1.879602968692779541e-01 1.900755316019058228e-01 1.559310108423233032e-01 -5.601970106363296509e-02 -1.641690731048583984e-01 -8.784700930118560791e-02 1.563923247158527374e-02 2.994362264871597290e-03 6.677004694938659668e-02 -1.418978869915008545e-01 -4.636271893978118896e-01 -8.661801367998123169e-02 -6.628650426864624023e-02 1.422750204801559448e-01 9.717576950788497925e-02 -2.031684815883636475e-01 -7.400727272033691406e-02 1.287325322628021240e-01 3.889773041009902954e-02 5.627750232815742493e-02 9.081295132637023926e-02 4.807684198021888733e-02
5.274973437190055847e-02 -8.778604865074157715e-02 -5.927900969982147217e-02 -1.040028855204582214e-01 -7.275487482547760010e-02 5.292721465229988098e-02 -5.646627023816108704e-02 -2.200496643781661987e-01 1.722903400659561157e-01 3.767515122890472412e-01 2.690963745117187500e-01 -1.213581860065460205e-01 -6.811787933111190796e-02 -2.218477874994277954e-01 -2.132090479135513306e-01 -1.174414306879043579e-01 1.110506579279899597e-01 2.458032034337520599e-02 3.497436940670013428e-01 9.241734631359577179e-03 -2.052024304866790771e-01 2.431013584136962891e-01 -3.378893947228789330e-03 -2.480463534593582153e-01 1.518765985965728760e-01 8.214898407459259033e-02 2.227981686592102051e-01 -5.613709613680839539e-02 -5.957777798175811768e-02 -1.127838268876075745e-01 -3.611279726028442383e-01 -1.273832917213439941e-01
-5.077845603227615356e-02 -1.170535162091255188e-01 1.353404819965362549e-01 2.584980428218841553e-02 3.923276439309120178e-02 -2.226107865571975708e-01 -1.163774058222770691e-01 -2.576972544193267822e-01 2.854890823364257812e-01 1.268514096736907959e-01 6.454943679273128510e-03 -2.944253385066986084e-01 1.449456065893173218e-01 -7.787182927131652832e-02 2.408951148390769958e-02 6.202947720885276794e-02 3.444237709045410156e-01 1.243340447545051575e-01 1.717301756143569946e-01 -2.863151133060455322e-01 -3.005439639091491699e-01 1.397175639867782593e-01 -6.738017499446868896e-02 1.539691165089607239e-02 -1.034724637866020203e-01 -2.128458023071289062e-01 1.706651151180267334e-01 -3.149017095565795898e-01 9.002926200628280640e-02 2.087396830320358276e-01 -4.827593266963958740e-02 -1.392017304897308350e-01
-1.632786542177200317e-01 -1.608819365501403809e-01 1.178650930523872375e-01 2.630330063402652740e-02 1.857356354594230652e-02 -3.393791913986206055e-01 3.157966434955596924e-01 -1.146763414144515991e-01 2.777650654315948486e-01 1.315681338310241699e-01 2.938470840454101562e-01 -1.597187481820583344e-02 -1.625528633594512939e-01 6.531051546335220337e-02 -3.419478535652160645e-01 7.944659143686294556e-02 -3.007332384586334229e-01 -5.045028030872344971e-02 2.432506680488586426e-01 -7.745595276355743408e-02 2.728992328047752380e-02 1.596051305532455444e-01 -2.658671140670776367e-01 1.107502356171607971e-01 -1.458960622549057007e-01 -1.498528290539979935e-03 -6.465694308280944824e-02 -2.591112256050109863e-01 -2.519315294921398163e-02 8.114284835755825043e-03 -9.138365089893341064e-02 2.221668139100074768e-02
-2.165254764258861542e-02 -1.946968734264373779e-01 -3.875907510519027710e-02 -1.433211565017700195e-01 7.858031988143920898e-02 -1.754302829504013062e-01 2.695222496986389160e-01 -2.003338783979415894e-01 8.865579962730407715e-02 1.632172912359237671e-01 3.388611674308776855e-01 1.430133581161499023e-01 -1.597203500568866730e-02 -8.581157028675079346e-02 7.192470878362655640e-02 4.473249912261962891e-01 3.577218055725097656e-01 -3.108637034893035889e-01 -7.985483855009078979e-02 -1.631715893745422363e-01 -1.261433362960815430e-01 6.233575195074081421e-02 9.203064255416393280e-04 1.032527685165405273e-01 -1.288780719041824341e-01 1.809003949165344238e-01 -3.127313032746315002e-02 -6.618925184011459351e-02 2.227043211460113525e-01 -2.010255865752696991e-02 -4.289877787232398987e-02 -1.121853813529014587e-01
-3.891630172729492188e-01 -1.833259016275405884e-01 2.442413121461868286e-01 -3.871950879693031311e-02 1.460983604192733765e-01 -2.626483440399169922e-01 -1.077943667769432068e-01 -9.308513253927230835e-03 3.205190896987915039e-01 6.781852245330810547e-02 2.736773788928985596e-01 -2.201290577650070190e-01 -1.490575522184371948e-01 1.027376651763916016e-01 5.393614247441291809e-02 2.321323007345199585e-02 2.560628652572631836e-01 -1.668223887681961060e-01 3.031516075134277344e-01 -9.552527964115142822e-02 2.800476737320423126e-02 2.434865981340408325e-01 1.293837428092956543e-01 -8.536083251237869263e-02 7.772763725370168686e-03 7.431125640869140625e-02 2.006729692220687866e-01 -2.146637886762619019e-01 4.993260651826858521e-02 -4.394464939832687378e-02 -3.782207891345024109e-02 -9.240210056304931641e-02
-3.822298720479011536e-02 -6.249533966183662415e-02 -1.475010663270950317e-01 1.626970246434211731e-02 9.953721426427364349e-03 -2.916455268859863281e-01 -4.175381362438201904e-02 -3.384269475936889648e-01 1.823903322219848633e-01 2.151763252913951874e-02 1.238585487008094788e-01 -3.669641911983489990e-01 2.418759018182754517e-01 -2.635439932346343994e-01 2.518676407635211945e-02 -5.102607235312461853e-02 1.703907847404479980e-01 -6.191544607281684875e-02 2.327673733234405518e-01 -2.061660438776016235e-01 -2.861939072608947754e-01 1.491994410753250122e-01 1.804105639457702637e-01 8.761055022478103638e-02 -2.185885310173034668e-01 -2.294138967990875244e-01 1.115073338150978088e-01 -2.476065009832382202e-01 4.668163508176803589e-02 -3.210793435573577881e-02 3.815749427303671837e-03 -7.019611448049545288e-02
-1.360782980918884277e-01 -1.987214982509613037e-01 -1.115060895681381226e-01 1.112806126475334167e-01 3.028728067874908447e-01 -3.202929794788360596e-01 1.703427731990814209e-01 5.945105478167533875e-02 1.856032907962799072e-01 2.289035320281982422e-01 2.833088934421539307e-01 -8.035954087972640991e-02 -2.111345976591110229e-01 3.559077531099319458e-02 -3.114732801914215088e-01 5.456228554248809814e-02 -1.129092574119567871e-01 -3.249750733375549316e-01 1.280329674482345581e-01 -1.549625694751739502e-01 3.499088436365127563e-02 -6.390094757080078125e-02 -1.365760266780853271e-01 -6.614331156015396118e-02 -2.132617384195327759e-01 -1.881694234907627106e-02 7.175843417644500732e-02 -1.347915232181549072e-01 -1.220149621367454529e-01 -2.371376901865005493e-01 -1.626718640327453613e-01 -1.306347846984863281e-01
1.656884998083114624e-01 -1.541814766824245453e-03 -2.878247797489166260e-01 -2.125022113323211670e-01 6.347306072711944580e-02 -5.714454501867294312e-02 2.235019952058792114e-02 -3.661822080612182617e-01 1.149996072053909302e-01 5.775458738207817078e-02 1.480912715196609497e-01 1.095908954739570618e-01 -2.081243246793746948e-01 -7.140575908124446869e-03 -1.724770665168762207e-01 1.910413503646850586e-01 1.217428520321846008e-01 -2.418294250965118408e-01 1.663319468498229980e-01 -2.815629541873931885e-01 -1.146783903241157532e-01 7.828897982835769653e-02 1.625393033027648926e-01 -1.197978761047124863e-02 -9.232395887374877930e-02 9.868475794792175293e-02 1.904893964529037476e-01 -1.933409273624420166e-01 -6.595921516418457031e-02 3.861234188079833984e-01 -2.581620514392852783e-01 -6.662942469120025635e-02
2.084150463342666626e-01 -1.894863508641719818e-02 1.263802498579025269e-02 -8.369383960962295532e-02 2.288275957107543945e-01 -1.213743761181831360e-01 3.213221430778503418e-01 -1.109681725502014160e-01 2.404063753783702850e-02 -5.311829503625631332e-03 2.254488021135330200e-01 -1.321128569543361664e-02 -1.048023104667663574e-01 -2.946363687515258789e-01 -1.644995957612991333e-01 1.718946248292922974e-01 1.863672286272048950e-01 -1.623455621302127838e-02 1.558663249015808105e-01 2.767059803009033203e-01 -3.911264836788177490e-01 -2.086142450571060181e-01 -2.189083099365234375e-01 -8.244083076715469360e-02 5.036776140332221985e-02 -2.266623377799987793e-01 2.556393742561340332e-01 1.837973669171333313e-02 8.803465962409973145e-02 -6.415238231420516968e-02 -1.769206821918487549e-01 -1.026236563920974731e-01
1.426598578691482544e-01 -9.616989642381668091e-02 -2.063821852207183838e-01 -2.538609504699707031e-02 3.376227617263793945e-01 -1.099361404776573181e-01 1.543076243251562119e-02 -2.010268867015838623e-01 7.669191062450408936e-02 3.770267963409423828e-01 3.063865005970001221e-02 -3.584668040275573730e-01 6.678485125303268433e-02 -3.500550985336303711e-01 1.328403800725936890e-01 -4.925432056188583374e-02 1.934848278760910034e-01 -1.370566636323928833e-01 1.762708127498626709e-01 -2.892914116382598877e-01 -1.955540478229522705e-01 6.805749237537384033e-02 -3.820423036813735962e-02 6.414678692817687988e-02 -9.447894245386123657e-02 -1.098828911781311035e-01 6.555267423391342163e-02 -2.324469387531280518e-01 -1.471839845180511475e-01 4.637993499636650085e-02 2.035143598914146423e-02 1.136221364140510559e-01
1.850443929433822632e-01 -1.792730018496513367e-02 -8.908396214246749878e-02 1.865035109221935272e-02 4.386497661471366882e-02 -1.278612762689590454e-01 9.459472447633743286e-02 -3.824434876441955566e-01 -1.072438899427652359e-02 1.115045398473739624e-01 1.342286020517349243e-01 4.788221418857574463e-01 4.035113006830215454e-02 -7.999487966299057007e-02 -5.861818045377731323e-02 2.022259980440139771e-01 1.616556346416473389e-01 -2.601189315319061279e-01 3.627528250217437744e-01 -1.503400504589080811e-01 -1.885297447443008423e-01 5.866985768079757690e-02 1.077814996242523193e-01 3.057094849646091461e-02 -9.088595211505889893e-02 -3.478908911347389221e-02 7.189990580081939697e-02 -1.026337891817092896e-01 5.731756612658500671e-02 2.409296035766601562e-01 -1.422420144081115723e-01 -2.553671598434448242e-01
2.764309011399745941e-02 -8.973505347967147827e-02 -1.785552352666854858e-01 -1.479921489953994751e-01 -5.081038549542427063e-02 -2.635833993554115295e-02 1.717403382062911987e-01 -1.277414560317993164e-01 -1.201406046748161316e-01 2.422010749578475952e-01 1.270715892314910889e-01 2.281644344329833984e-01 -6.019829586148262024e-02 -8.660798519849777222e-02 -1.535896509885787964e-01 1.610606759786605835e-01 1.723486930131912231e-01 -2.543103694915771484e-01 3.418478667736053467e-01 -1.781856119632720947e-01 -2.320545911788940430e-01 -4.806377738714218140e-02 2.072144597768783569e-01 2.290715090930461884e-02 -2.085531800985336304e-01 -1.980907283723354340e-02 -5.421462282538414001e-02 -2.067358791828155518e-01 8.469513617455959320e-03 3.393667340278625488e-01 -3.585667908191680908e-01 -1.018180400133132935e-01
7.731867581605911255e-02 -3.842655196785926819e-02 6.402416527271270752e-02 -3.261891426518559456e-03 -6.032764911651611328e-02 -3.765756785869598389e-01 1.496099978685379028e-01 -1.895005404949188232e-01 2.331423461437225342e-01 2.591624557971954346e-01 7.779464125633239746e-02 -2.518717758357524872e-02 -7.630464434623718262e-02 -2.708228826522827148e-01 -2.228437960147857666e-01 -1.910683959722518921e-01 -1.067063584923744202e-01 7.196232676506042480e-02 1.284229606389999390e-01 -1.458877623081207275e-01 -2.518484592437744141e-01 3.551953136920928955e-01 -4.077724739909172058e-02 -1.766935139894485474e-01 1.285350322723388672e-01 4.177938029170036316e-02 2.945188200101256371e-03 -2.107538580894470215e-01 6.517311930656433105e-02 4.734878893941640854e-03 -2.287143915891647339e-01 -3.083249032497406006e-01
2.230583727359771729e-01 -8.880717307329177856e-02 -1.784154027700424194e-01 -1.927142590284347534e-01 2.748072147369384766e-01 -2.496819943189620972e-01 1.946368962526321411e-01 -1.030688062310218811e-01 3.463478088378906250e-01 8.467472344636917114e-02 3.660793006420135498e-01 4.823632910847663879e-02 -2.055012136697769165e-01 -2.439218610525131226e-01 2.708083577454090118e-02 -1.877696216106414795e-01 3.581292927265167236e-02 2.823288738727569580e-01 1.031049340963363647e-01 1.455978006124496460e-01 -1.548117995262145996e-01 -5.790925770998001099e-02 1.448322832584381104e-01 1.881168633699417114e-01 -1.674430519342422485e-01 -2.852581627666950226e-02 5.158326774835586548e-02 8.715818822383880615e-02 -7.631677389144897461e-02 1.955328881740570068e-01 -1.334549579769372940e-02 7.735507190227508545e-02
6.614743173122406006e-02 -8.468749001622200012e-03 2.092022895812988281e-01 1.046945676207542419e-01 5.251720920205116272e-02 -3.365214765071868896e-01 -1.239841878414154053e-01 -2.133452296257019043e-01 1.135236993432044983e-01 2.179470956325531006e-01 2.422333359718322754e-01 -1.433729678392410278e-01 1.083900853991508484e-01 -3.675966262817382812e-01 -3.710165619850158691e-02 -1.060783639550209045e-01 1.303058713674545288e-01 6.924522109329700470e-03 1.814018934965133667e-01 -1.600420027971267700e-01 -4.205500185489654541e-01 -7.517135143280029297e-02 -2.921279519796371460e-02 1.449351198971271515e-02 -8.651976287364959717e-02 -1.118839755654335022e-01 -2.340006530284881592e-01 -3.143607676029205322e-01 6.065558642148971558e-02 8.091714978218078613e-02 -1.338188797235488892e-01 -6.297673285007476807e-02
1.105584576725959778e-01 -2.259360402822494507e-01 -5.797640606760978699e-02 1.496951654553413391e-02 -4.117672145366668701e-02 -3.090533018112182617e-01 1.638254225254058838e-01 -1.767816096544265747e-01 1.069144979119300842e-01 1.868519932031631470e-01 1.109328269958496094e-01 2.583426833152770996e-01 1.181897372007369995e-01 4.141661338508129120e-03 -8.575625717639923096e-02 1.951083838939666748e-01 2.102472186088562012e-01 -1.519437879323959351e-01 3.330256417393684387e-02 1.149439886212348938e-01 -1.546422094106674194e-01 -1.072023659944534302e-01 -3.512121364474296570e-02 3.999338671565055847e-02 -9.660653769969940186e-02 1.857457906007766724e-01 1.776212155818939209e-01 -2.528059184551239014e-01 1.008157283067703247e-01 1.868479549884796143e-01 -4.980766475200653076e-01 2.018492966890335083e-01
-1.522134840488433838e-01 -1.162174120545387268e-01 1.368106752634048462e-01 8.172572404146194458e-02 1.843780428171157837e-01 -5.428956821560859680e-02 3.080642968416213989e-02 -3.740362823009490967e-01 3.017658591270446777e-01 1.441733241081237793e-01 3.743752837181091309e-02 -1.736728549003601074e-01 -1.208251714706420898e-01 2.136684721335768700e-03 -6.664567440748214722e-02 -2.711589634418487549e-02 1.996711045503616333e-01 -1.676952391862869263e-01 4.322003722190856934e-01 -2.995133101940155029e-01 -1.020720303058624268e-01 1.044669300317764282e-01 -1.155475378036499023e-01 7.303659617900848389e-02 -9.783408045768737793e-02 -6.129939854145050049e-02 -2.716146707534790039e-01 -2.708236277103424072e-01 1.352768093347549438e-01 -5.658083409070968628e-02 3.788192942738533020e-02 -1.704177707433700562e-01
-1.247970461845397949e-01 5.119825527071952820e-02 2.268856205046176910e-02 2.240190207958221436e-01 2.057278305292129517e-01 -1.205424964427947998e-01 3.395168781280517578e-01 -1.168694943189620972e-01 -3.570626303553581238e-02 3.138149678707122803e-01 6.607385724782943726e-02 -2.842271029949188232e-01 -1.268212199211120605e-01 -2.208464592695236206e-01 3.499016538262367249e-02 1.018366515636444092e-01 1.575163006782531738e-01 -2.979139052331447601e-02 3.596346080303192139e-01 -2.756404876708984375e-01 -1.414111107587814331e-01 -1.231054514646530151e-01 3.704248741269111633e-02 3.427857905626296997e-02 -7.101646810770034790e-02 -2.499769926071166992e-01 5.418817698955535889e-02 -2.401553094387054443e-01 -4.775313660502433777e-03 5.599068105220794678e-02 2.171684354543685913e-01 -1.918012499809265137e-01
4.947856068611145020e-04 4.893669113516807556e-02 -1.364721059799194336e-01 3.397030830383300781e-01 3.089073300361633301e-01 -1.364401131868362427e-01 1.519291251897811890e-01 -1.890572458505630493e-01 1.069351881742477417e-01 2.196828722953796387e-01 1.999514847993850708e-01 -2.297175303101539612e-02 -1.005383860319852829e-02 -2.938962578773498535e-01 1.369456946849822998e-01 -2.439125068485736847e-02 2.340394556522369385e-01 -5.573679134249687195e-02 1.879350841045379639e-01 -9.839163720607757568e-02 -1.163178160786628723e-01 -1.152034327387809753e-01 -5.667433515191078186e-02 4.709001258015632629e-02 -1.563636213541030884e-01 -1.748521327972412109e-01 1.027066633105278015e-02 -3.288103640079498291e-01 1.193141415715217590e-01 2.338227927684783936e-01 2.851603031158447266e-01 -1.900149732828140259e-01
-4.230258613824844360e-02 -3.427288308739662170e-02 -7.221680134534835815e-02 -3.752448856830596924e-01 7.127247005701065063e-02 -2.794014215469360352e-01 3.336648270487785339e-02 -1.867352128028869629e-01 2.756498195230960846e-02 1.302919699810445309e-04 7.686824351549148560e-02 2.272795438766479492e-01 -1.594766080379486084e-01 1.368595957756042480e-01 -1.828034035861492157e-02 2.143053859472274780e-01 2.439815700054168701e-01 -1.729929745197296143e-01 4.272259771823883057e-01 -1.645999252796173096e-01 -9.067954868078231812e-02 -8.629493415355682373e-02 1.122334599494934082e-01 7.454295456409454346e-02 -3.399579226970672607e-02 4.895599558949470520e-02 1.020907461643218994e-01 -3.075124919414520264e-01 -1.326399147510528564e-01 3.106029629707336426e-01 -1.647014170885086060e-01 -2.259237878024578094e-02
-1.937465667724609375e-01 -1.636618226766586304e-01 -2.713017538189888000e-02 -1.193726211786270142e-01 -5.126223340630531311e-02 -1.541647315025329590e-01 1.139701157808303833e-01 -7.216828316450119019e-02 3.376787006855010986e-01 5.745156109333038330e-02 -6.674720346927642822e-02 1.079705134034156799e-01 1.473734229803085327e-01 -2.975630760192871094e-01 -2.894300818443298340e-01 -7.882221788167953491e-02 6.000292673707008362e-02 -2.724172472953796387e-01 1.221838146448135376e-01 -2.149627804756164551e-01 -2.508406639099121094e-01 2.496499717235565186e-01 -2.177306860685348511e-01 1.142335012555122375e-01 -1.784703731536865234e-01 -4.102098569273948669e-02 4.174778982996940613e-02 -3.671558573842048645e-02 1.921883076429367065e-01 1.881301403045654297e-02 -3.228449523448944092e-01 1.990413963794708252e-01
-1.063775345683097839e-01 -2.293969094753265381e-01 -6.040178984403610229e-02 -1.406580507755279541e-01 4.011156558990478516e-01 -3.104188442230224609e-01 3.933139890432357788e-02 3.136309236288070679e-02 3.063580691814422607e-01 2.251457124948501587e-01 2.838752865791320801e-01 2.499840222299098969e-02 9.490961581468582153e-02 -5.581849440932273865e-02 -3.978861495852470398e-02 1.241741776466369629e-01 1.271523833274841309e-01 -6.194467470049858093e-02 3.241015374660491943e-01 1.511980444192886353e-01 8.916892111301422119e-03 -2.545872330665588379e-01 4.069702699780464172e-02 8.049146831035614014e-02 -3.372043967247009277e-01 -8.917909860610961914e-02 -5.827863141894340515e-02 1.011942550539970398e-01 2.439017593860626221e-02 -7.148826029151678085e-03 -9.579093009233474731e-02 -1.786246448755264282e-01
-1.149928942322731018e-01 -8.610192686319351196e-02 -5.462477728724479675e-02 -8.643690496683120728e-02 1.355400830507278442e-01 -1.599021255970001221e-01 -4.582203552126884460e-02 -2.180585861206054688e-01 -8.850114420056343079e-03 2.348823845386505127e-01 -1.721266098320484161e-02 -2.061465531587600708e-01 -3.021401353180408478e-02 -1.880706399679183960e-01 -3.628119528293609619e-01 -6.734250485897064209e-02 4.178975243121385574e-03 -6.751914322376251221e-02 -1.313806325197219849e-01 -3.647356033325195312e-01 -2.131628692150115967e-01 2.778535187244415283e-01 1.146179065108299255e-02 9.099830687046051025e-02 7.337958365678787231e-02 -3.578564524650573730e-01 1.787790805101394653e-01 -3.111288547515869141e-01 1.774758547544479370e-01 1.397533863782882690e-01 -7.512240856885910034e-02 4.901141859591007233e-03
-9.198291599750518799e-02 -1.957089453935623169e-01 -7.614330947399139404e-02 -1.466262191534042358e-01 2.608807981014251709e-01 -9.615125507116317749e-02 1.665457487106323242e-01 1.101697236299514771e-01 4.529875516891479492e-01 2.295922189950942993e-01 4.805594682693481445e-01 1.012033000588417053e-01 -1.773219183087348938e-02 6.597357243299484253e-02 -2.757774479687213898e-02 1.021112874150276184e-01 -8.859944343566894531e-02 -1.220444515347480774e-01 3.006685972213745117e-01 1.523161586374044418e-02 -8.065693825483322144e-02 6.040981039404869080e-02 1.020016297698020935e-01 1.833581924438476562e-02 -1.596527546644210815e-01 -2.430668175220489502e-01 6.741735339164733887e-02 -9.331730008125305176e-02 1.766013354063034058e-02 -7.317350804805755615e-02 -1.965383440256118774e-01 -1.320090591907501221e-01
3.799494355916976929e-02 -1.519916355609893799e-01 1.497555673122406006e-01 -5.788367241621017456e-02 4.053476080298423767e-02 -2.342611104249954224e-01 1.765820384025573730e-01 -2.039342522621154785e-01 8.309308439493179321e-02 3.630197346210479736e-01 -1.072849892079830170e-02 -2.362134754657745361e-01 3.863057494163513184e-02 -1.061296388506889343e-01 -9.749681688845157623e-03 9.164581447839736938e-02 8.137694746255874634e-02 -1.382281929254531860e-01 1.431227624416351318e-01 -3.709878921508789062e-01 -9.560586512088775635e-02 1.036064624786376953e-01 -5.403707176446914673e-02 1.146901696920394897e-01 -4.553204476833343506e-01 -1.728660762310028076e-01 -5.360889062285423279e-02 -3.024255335330963135e-01 1.589298993349075317e-01 1.241919174790382385e-01 7.225444912910461426e-02 -8.546887338161468506e-02
-2.203167080879211426e-01 -5.391891673207283020e-02 6.435131281614303589e-02 -4.194188863039016724e-02 5.671220272779464722e-02 -1.970529556274414062e-01 -1.665164679288864136e-01 -3.838717937469482422e-02 2.716388702392578125e-01 2.965609133243560791e-01 2.284037619829177856e-01 -2.946927398443222046e-02 2.976787509396672249e-03 -1.650311499834060669e-01 -2.641369355842471123e-03 8.680380135774612427e-02 1.643025577068328857e-01 7.290355116128921509e-02 -9.110510349273681641e-02 6.045579444617033005e-03 -3.004151880741119385e-01 -7.072475552558898926e-02 -5.603672564029693604e-02 5.718533322215080261e-02 -3.067632913589477539e-01 -3.457027301192283630e-02 6.431025452911853790e-03 -5.115112662315368652e-01 2.882058918476104736e-01 5.164565145969390869e-02 -1.379256844520568848e-01 -1.334207504987716675e-01
-7.136583328247070312e-02 -2.050526142120361328e-01 -4.226991534233093262e-02 -3.129623457789421082e-02 1.382837146520614624e-01 -1.958752870559692383e-01 1.072650626301765442e-01 -6.499826908111572266e-02 3.083036243915557861e-01 3.998342752456665039e-01 1.124425604939460754e-01 6.081525608897209167e-02 -2.945285439491271973e-01 -3.866885229945182800e-02 -1.319314241409301758e-01 1.896044313907623291e-01 2.802755236625671387e-01 4.456669092178344727e-02 3.114618062973022461e-01 -2.037624269723892212e-01 3.027124889194965363e-02 8.884552866220474243e-02 2.239993661642074585e-01 1.997086256742477417e-01 -1.789384484291076660e-01 -1.161080747842788696e-01 -1.963208019733428955e-01 2.474201768636703491e-01 3.777371952310204506e-03 -1.758631318807601929e-02 -1.988010667264461517e-02 -1.004757732152938843e-02
-5.395824462175369263e-02 3.093010932207107544e-02 -1.689003705978393555e-01 -5.407575890421867371e-02 6.947602331638336182e-02 -1.129301860928535461e-01 -3.096534684300422668e-02 -1.492519080638885498e-01 1.400687992572784424e-01 2.659383118152618408e-01 3.736859560012817383e-01 4.603375196456909180e-01 6.143622472882270813e-02 -2.734665870666503906e-01 -7.857917807996273041e-03 1.370515972375869751e-01 3.896611928939819336e-01 -2.566938102245330811e-01 -1.005896180868148804e-02 -2.022813074290752411e-02 -2.166011184453964233e-01 -1.264276504516601562e-01 1.786266714334487915e-01 1.368907392024993896e-01 2.165854349732398987e-02 -2.345544286072254181e-02 -4.785102233290672302e-02 1.570265367627143860e-02 3.560974961146712303e-03 1.670468151569366455e-01 -1.458235830068588257e-01 -6.767812650650739670e-03
-1.004330515861511230e-01 -3.038221597671508789e-01 -1.324538439512252808e-01 2.370884418487548828e-01 -1.061298549175262451e-01 -2.152336239814758301e-01 2.410930246114730835e-01 -1.539077013731002808e-01 1.632863655686378479e-02 4.238160550594329834e-01 1.041970252990722656e-01 -7.954358309507369995e-02 1.049331799149513245e-01 -1.700223237276077271e-01 -9.901286661624908447e-02 1.143043711781501770e-01 -2.910612337291240692e-02 8.234543353319168091e-02 2.800348699092864990e-01 -5.387334525585174561e-02 -1.144251078367233276e-01 9.368446469306945801e-02 -1.229894459247589111e-01 2.092277407646179199e-01 -3.978936076164245605e-01 1.718568615615367889e-02 5.568461120128631592e-02 -1.015055924654006958e-01 4.714969173073768616e-02 -3.529816493391990662e-02 3.501198813319206238e-02 -2.795590758323669434e-01
-5.394066497683525085e-02 -2.005766481161117554e-01 5.776683241128921509e-02 -3.237953782081604004e-01 2.184329926967620850e-01 -1.724372059106826782e-02 1.028260663151741028e-01 -2.935680188238620758e-02 3.194136619567871094e-01 3.950945287942886353e-02 3.633202612400054932e-01 -2.629148662090301514e-01 -3.166773021221160889e-01 -2.153841853141784668e-01 -1.456115543842315674e-01 -2.426777966320514679e-02 -1.281094998121261597e-01 1.415214780718088150e-02 1.447440385818481445e-01 -1.138932108879089355e-01 -1.087329164147377014e-01 4.115011915564537048e-02 3.115692734718322754e-01 2.610507011413574219e-01 -5.934855714440345764e-02 -4.769474640488624573e-02 3.324494510889053345e-02 -6.304787099361419678e-02 -2.489364743232727051e-01 7.841292023658752441e-02 -8.800894767045974731e-02 -6.369940936565399170e-03
-1.389182209968566895e-01 -6.613255292177200317e-02 -1.970091313123703003e-01 1.646774411201477051e-01 1.966169178485870361e-01 -2.496176511049270630e-01 2.923939749598503113e-02 -3.024798929691314697e-01 6.477951258420944214e-02 3.211760520935058594e-01 5.657646059989929199e-02 -1.142906919121742249e-01 2.542354352772235870e-02 -3.151053488254547119e-01 1.175416409969329834e-01 -1.209636628627777100e-01 2.403554618358612061e-01 9.056835621595382690e-02 3.604766130447387695e-01 -1.378863453865051270e-01 -1.136908009648323059e-01 -6.544771045446395874e-02 -2.048397660255432129e-01 -1.167519250884652138e-03 -3.990389406681060791e-02 -5.541494861245155334e-02 5.592392757534980774e-02 -3.827466070652008057e-01 -4.843283444643020630e-02 1.203106865286827087e-01 -6.999057531356811523e-02 1.223815008997917175e-01
-1.231763139367103577e-02 -4.777656495571136475e-02 -1.610127538442611694e-01 9.983039647340774536e-02 2.187547087669372559e-01 -1.008687540888786316e-01 1.655021309852600098e-01 -5.399376899003982544e-02 7.007853686809539795e-02 5.021992325782775879e-01 -8.573860675096511841e-02 -8.962076157331466675e-02 6.755606830120086670e-02 -3.654655516147613525e-01 1.002957522869110107e-01 -7.809093222022056580e-03 1.058713793754577637e-01 -1.852239370346069336e-01 1.705252975225448608e-01 -1.829199492931365967e-01 -4.915915429592132568e-02 -1.489755362272262573e-01 5.242168530821800232e-02 2.007194608449935913e-01 -1.365422904491424561e-01 -3.828257024288177490e-01 -3.209419175982475281e-02 -2.699747681617736816e-01 1.624500155448913574e-01 -4.540847148746252060e-03 -5.458150431513786316e-02 -9.157182276248931885e-02
-2.476403117179870605e-02 -7.101205736398696899e-02 2.233940549194812775e-02 -1.565392017364501953e-01 4.891824126243591309e-01 -2.751893401145935059e-01 1.902300119400024414e-01 -3.830562829971313477e-01 -2.187236212193965912e-03 3.241967037320137024e-02 1.518257856369018555e-01 -3.306156024336814880e-02 -1.998578011989593506e-02 -1.848585009574890137e-01 3.834426775574684143e-02 1.083508580923080444e-01 1.693773269653320312e-01 -2.629604041576385498e-01 1.840305179357528687e-01 7.124441862106323242e-02 -5.113581195473670959e-02 1.400366425514221191e-01 -6.540698558092117310e-02 -1.383168995380401611e-02 9.386055916547775269e-02 -3.482282459735870361e-01 6.606956478208303452e-03 1.050751134753227234e-01 -1.495055407285690308e-01 8.660878241062164307e-02 -2.273902297019958496e-01 -1.105402037501335144e-01
-1.979649811983108521e-01 9.115184843540191650e-02 1.761370152235031128e-01 2.756946906447410583e-02 2.661043703556060791e-01 -2.484236061573028564e-01 -6.646174192428588867e-02 -3.947607427835464478e-02 7.293348014354705811e-02 2.055534422397613525e-01 2.078485935926437378e-01 -3.522779643535614014e-01 -2.068671286106109619e-01 -3.374393582344055176e-01 9.048900753259658813e-02 7.969284802675247192e-02 7.636702060699462891e-02 -2.384488284587860107e-02 4.090069234371185303e-01 -3.406817466020584106e-02 -2.030556499958038330e-01 1.108162291347980499e-02 2.378834187984466553e-01 1.612302660942077637e-02 5.711515992879867554e-02 -1.792265027761459351e-01 -1.496922224760055542e-01 -1.468088775873184204e-01 4.759702458977699280e-02 -4.530170932412147522e-02 -5.583389475941658020e-02 -1.905617862939834595e-01
-1.744409352540969849e-01 3.175289034843444824e-01 7.292226701974868774e-02 -1.545794010162353516e-01 -5.908698961138725281e-02 -1.497705578804016113e-01 -3.340067714452743530e-02 -7.286564260721206665e-02 -8.061720430850982666e-02 2.651709318161010742e-01 3.170832097530364990e-01 -8.488931693136692047e-03 -1.953521966934204102e-01 -3.554883599281311035e-01 -1.861877292394638062e-01 -2.573608793318271637e-02 1.705472916364669800e-01 -1.789223253726959229e-01 1.720742881298065186e-01 -3.001614212989807129e-01 -2.117501199245452881e-01 -2.250295430421829224e-01 1.784933656454086304e-01 3.768074139952659607e-02 1.553534157574176788e-02 7.237793505191802979e-02 1.995859742164611816e-01 -4.172439128160476685e-02 7.337783277034759521e-02 1.204743534326553345e-01 3.778531402349472046e-02 -2.279273420572280884e-01
-1.292738914489746094e-01 -7.937674969434738159e-02 -1.248000562191009521e-01 5.341733619570732117e-02 1.558293402194976807e-01 2.369683049619197845e-02 1.785120069980621338e-01 -1.813589185476303101e-01 1.109641268849372864e-01 3.936274647712707520e-01 9.464987367391586304e-02 -1.144892871379852295e-01 1.301263421773910522e-01 -1.973509639501571655e-01 2.399926483631134033e-01 -9.473048895597457886e-02 3.833038508892059326e-01 -9.508634358644485474e-02 2.588881850242614746e-01 -1.334891617298126221e-01 -1.028119027614593506e-01 8.215348422527313232e-02 -1.811677217483520508e-01 1.515855789184570312e-01 -5.045685917139053345e-02 -2.000209242105484009e-01 2.177745848894119263e-01 -3.062272071838378906e-01 1.382162123918533325e-01 9.235037118196487427e-02 -1.778678447008132935e-01 -1.533217821270227432e-02
-7.552510499954223633e-02 -7.625433802604675293e-02 3.020476400852203369e-01 6.584973307326436043e-04 2.767686843872070312e-01 -1.520283967256546021e-01 2.872580476105213165e-02 1.741278469562530518e-01 6.007555872201919556e-02 4.492708742618560791e-01 3.983539640903472900e-01 -4.514656588435173035e-02 -9.443920105695724487e-02 -2.288576662540435791e-01 -1.694727391004562378e-01 1.161282435059547424e-01 3.615925461053848267e-02 -7.636050879955291748e-02 1.650567054748535156e-01 -1.380663514137268066e-01 -9.446069598197937012e-02 2.684807777404785156e-01 1.328906267881393433e-01 -1.704275310039520264e-01 -1.195047348737716675e-01 2.292767353355884552e-02 -1.523522883653640747e-01 -1.650787144899368286e-01 -4.467988014221191406e-02 5.954117327928543091e-02 -5.886262282729148865e-03 -2.114476114511489868e-01
1.207664683461189270e-01 3.356812521815299988e-02 -1.441570222377777100e-01 -1.602384611032903194e-03 2.885024845600128174e-01 -1.538749337196350098e-01 1.796886697411537170e-02 4.763114824891090393e-02 4.212962985038757324e-01 2.610290348529815674e-01 3.921894133090972900e-01 -4.810098186135292053e-02 -1.636529900133609772e-02 -1.891851052641868591e-02 -2.168405354022979736e-01 2.709977030754089355e-01 1.518608182668685913e-01 -3.516057133674621582e-01 3.101489543914794922e-01 6.617274135351181030e-02 1.777643710374832153e-02 -8.528012037277221680e-02 3.166552633047103882e-02 5.444881319999694824e-02 -1.475672125816345215e-01 -1.137762367725372314e-01 5.666279792785644531e-02 8.417350053787231445e-02 1.096099466085433960e-01 -1.774558797478675842e-02 2.686018124222755432e-02 1.195010244846343994e-01
4.967810213565826416e-02 -6.836355477571487427e-02 2.051292806863784790e-01 -1.029246225953102112e-01 -9.760434925556182861e-02 -3.640560433268547058e-02 5.665828660130500793e-02 -1.517625711858272552e-02 5.416322350502014160e-01 1.783095896244049072e-01 1.822928488254547119e-01 5.299408361315727234e-02 2.637479603290557861e-01 -1.710277795791625977e-01 -1.629746258258819580e-01 2.256838530302047729e-01 7.875381410121917725e-02 -7.748066633939743042e-02 1.372601138427853584e-03 -1.435972899198532104e-01 -1.185066550970077515e-01 -5.720403417944908142e-02 -3.080675192177295685e-02 2.863759994506835938e-01 5.574087426066398621e-02 -1.798662841320037842e-01 6.200936809182167053e-02 -3.118653595447540283e-01 -6.656716018915176392e-02 -3.231722712516784668e-01 -9.261979907751083374e-02 -3.564354032278060913e-02
-4.385136067867279053e-02 -2.394587248563766479e-01 -3.083541058003902435e-02 9.391769766807556152e-02 1.464557200670242310e-01 -3.962222635746002197e-01 2.464480996131896973e-01 -1.224178168922662735e-02 2.108630985021591187e-01 5.072469711303710938e-01 -3.562334552407264709e-02 -2.456967234611511230e-01 1.979180276393890381e-01 -9.774876385927200317e-02 -3.927134722471237183e-02 -1.264644265174865723e-01 -1.386622488498687744e-01 1.374900639057159424e-01 1.024397537112236023e-01 5.930887069553136826e-03 -2.194097340106964111e-01 -3.625803813338279724e-02 -1.583898998796939850e-02 2.319988459348678589e-01 -1.489070951938629150e-01 -1.237267330288887024e-01 1.237756162881851196e-01 -1.079233512282371521e-01 4.739404842257499695e-02 -5.858469288796186447e-03 -7.834790647029876709e-02 -1.921428740024566650e-01
-2.377300560474395752e-01 -1.918237060308456421e-01 -8.114651590585708618e-02 8.180512487888336182e-02 2.157673090696334839e-01 -1.557008624076843262e-01 1.239557787775993347e-01 -3.452317416667938232e-02 4.099870920181274414e-01 1.705008000135421753e-01 3.071877360343933105e-01 -2.128463983535766602e-01 -8.324449509382247925e-02 -3.537206724286079407e-02 -2.240938544273376465e-01 2.497286051511764526e-01 -3.452434241771697998e-01 -1.844356358051300049e-01 8.868583291769027710e-02 -2.390356548130512238e-02 -4.224291443824768066e-02 -7.988322526216506958e-03 -2.577474117279052734e-01 1.094859018921852112e-01 -6.430044770240783691e-02 -1.285100132226943970e-01 8.827397972345352173e-02 -8.683183044195175171e-02 -2.168506681919097900e-01 7.879102230072021484e-02 -1.191438436508178711e-01 -5.604390054941177368e-02
-1.015690192580223083e-01 2.332417219877243042e-01 -2.187808752059936523e-01 1.102839410305023193e-01 6.419874727725982666e-02 -1.632991284132003784e-01 1.880841143429279327e-02 -1.398982852697372437e-01 -1.118520274758338928e-01 -7.725834846496582031e-02 1.999627053737640381e-01 -1.833217144012451172e-01 -3.189600631594657898e-02 -2.497741132974624634e-01 -4.134281575679779053e-01 1.815580874681472778e-01 2.975897165015339851e-03 -6.429833173751831055e-02 4.697949886322021484e-01 -4.663236439228057861e-03 -2.561679482460021973e-01 1.362926512956619263e-01 7.136813551187515259e-02 2.975457310676574707e-01 -4.326445609331130981e-02 -1.104943379759788513e-01 2.883796952664852142e-02 2.844537794589996338e-02 1.726088672876358032e-01 9.284128248691558838e-02 -3.564262529835104942e-03 -9.129201620817184448e-02
-1.436716914176940918e-01 1.155862677842378616e-02 8.616363629698753357e-04 -3.058345615863800049e-01 2.126266807317733765e-01 -3.535630404949188232e-01 2.482995092868804932e-01 -1.536241825670003891e-02 1.380268633365631104e-01 1.536771655082702637e-01 5.197284743189811707e-02 9.926000237464904785e-02 -2.935291826725006104e-01 -2.834887802600860596e-01 4.729453846812248230e-02 -3.214469179511070251e-02 -1.554366499185562134e-01 -3.973769024014472961e-03 3.228355050086975098e-01 9.033322334289550781e-02 -3.374735414981842041e-01 -1.201183199882507324e-01 2.065646052360534668e-01 2.322145923972129822e-02 2.858359552919864655e-02 -2.552583813667297363e-01 9.163420647382736206e-02 9.163867682218551636e-02 -8.036994934082031250e-02 1.170098260045051575e-01 9.223116934299468994e-02 9.516780823469161987e-02
-1.360371708869934082e-01 -1.672369390726089478e-01 2.729075253009796143e-01 -1.235758364200592041e-01 8.990540355443954468e-02 -1.492881476879119873e-01 -1.541913151741027832e-01 1.655194461345672607e-01 -1.067796200513839722e-01 2.679569721221923828e-01 1.889561563730239868e-01 -2.674142122268676758e-01 3.054669871926307678e-02 -4.547305405139923096e-01 -1.675790362060070038e-02 1.192673817276954651e-01 1.713275611400604248e-01 -1.374406069517135620e-01 2.379303127527236938e-01 -1.870468854904174805e-01 -1.922383755445480347e-01 1.374354809522628784e-01 1.566473543643951416e-01 2.385488152503967285e-01 6.159522011876106262e-02 -3.077559359371662140e-02 -9.350827336311340332e-02 -2.040081173181533813e-01 1.074223890900611877e-01 8.199351280927658081e-02 -6.530091166496276855e-02 -1.218164190649986267e-01
1.755616627633571625e-02 2.271414548158645630e-02 3.316289782524108887e-01 5.128875374794006348e-02 3.502643406391143799e-01 -1.852010190486907959e-01 -8.732412010431289673e-02 -9.040774405002593994e-02 1.723841279745101929e-01 3.048829138278961182e-01 1.013188883662223816e-01 5.128876119852066040e-02 -1.839855872094631195e-02 -2.457282096147537231e-01 -1.923979371786117554e-01 -2.220514267683029175e-01 2.273066341876983643e-02 -5.392760504037141800e-03 2.375260442495346069e-01 1.886838823556900024e-01 -2.191445827484130859e-01 3.267504572868347168e-01 -6.728445645421743393e-03 -7.133548706769943237e-02 -3.473170474171638489e-02 -1.951989531517028809e-01 -8.602765202522277832e-02 -1.843186020851135254e-01 -4.346504807472229004e-02 1.306596994400024414e-01 1.485585980117321014e-02 -2.807458937168121338e-01
-1.725230962038040161e-01 -1.837972365319728851e-02 5.445967614650726318e-02 -3.732594475150108337e-02 3.350547254085540771e-01 -4.164859056472778320e-01 1.070807799696922302e-01 -1.192853525280952454e-01 1.905198395252227783e-01 -7.814196497201919556e-02 3.731153309345245361e-01 -2.419767528772354126e-02 -1.046901345252990723e-01 2.686799131333827972e-02 -1.232552453875541687e-01 1.544411778450012207e-01 -2.545591294765472412e-01 -1.404760926961898804e-01 2.754206024110317230e-02 -2.340871840715408325e-01 -6.754602491855621338e-02 2.170931994915008545e-01 -2.060757279396057129e-01 9.129097312688827515e-02 -2.908562421798706055e-01 -1.752333939075469971e-01 3.300067782402038574e-02 -1.245321929454803467e-01 -4.563356563448905945e-02 -5.992945283651351929e-03 -2.093564271926879883e-01 2.754262834787368774e-02
-4.902762174606323242e-02 -2.526274919509887695e-01 1.247180327773094177e-01 1.799997389316558838e-01 1.418591141700744629e-01 -1.836409675888717175e-03 -1.690097749233245850e-01 -1.222648695111274719e-01 2.742799520492553711e-01 3.609677553176879883e-01 2.527503967285156250e-01 4.468176048249006271e-03 -1.543191373348236084e-01 -9.978133440017700195e-02 -1.840736120939254761e-01 3.647957369685173035e-02 2.324715405702590942e-01 -2.920969761908054352e-02 7.438869029283523560e-02 -2.334809489548206329e-02 -1.263159364461898804e-01 1.389280706644058228e-01 3.233473002910614014e-01 -2.382633388042449951e-01 -1.599549353122711182e-01 -2.543981373310089111e-01 -8.111661672592163086e-02 -1.604851782321929932e-01 -1.882514506578445435e-01 4.285271838307380676e-02 -1.627588272094726562e-01 1.995165050029754639e-01
1.022401005029678345e-01 -8.246357738971710205e-02 -3.925877064466476440e-02 -3.917511701583862305e-01 -1.774898767471313477e-01 -6.813770532608032227e-02 2.058292478322982788e-01 -1.619382202625274658e-01 4.406494274735450745e-02 1.706239581108093262e-01 2.914225161075592041e-01 -1.021863967180252075e-01 -1.458615213632583618e-01 -1.001374870538711548e-01 -3.458767831325531006e-01 -9.465275704860687256e-02 -1.381680462509393692e-02 -5.349578801542520523e-03 5.019624829292297363e-01 -3.133056312799453735e-02 -2.186907827854156494e-01 2.869792282581329346e-02 3.958810865879058838e-02 -4.746140912175178528e-02 -5.247071012854576111e-02 1.217678859829902649e-01 1.984969228506088257e-01 -1.230949983000755310e-01 1.168552115559577942e-01 -8.800489827990531921e-03 -1.981307119131088257e-01 -7.698052376508712769e-02
-1.787316799163818359e-01 -1.891016215085983276e-01 2.882970869541168213e-01 -1.851281337440013885e-02 1.226131170988082886e-01 -2.452558875083923340e-01 -1.185577809810638428e-01 9.802307188510894775e-02 -5.950374901294708252e-02 3.492968380451202393e-01 3.655823767185211182e-01 -1.309312433004379272e-01 6.982834637165069580e-02 -3.750362992286682129e-01 5.763642257079482079e-04 1.333511769771575928e-01 -4.128655046224594116e-02 5.376189202070236206e-02 2.229597568511962891e-01 -2.169410586357116699e-01 -1.748760640621185303e-01 1.135363280773162842e-01 9.941738098859786987e-03 2.580573260784149170e-01 -3.281231503933668137e-03 -1.839746534824371338e-01 -6.671823561191558838e-02 -9.729108214378356934e-02 7.405034452676773071e-02 -3.839313238859176636e-02 -6.335715949535369873e-02 -2.001378238201141357e-01
-6.482408940792083740e-02 -1.097092479467391968e-01 2.765997350215911865e-01 2.532720565795898438e-02 2.971980571746826172e-01 -2.310307323932647705e-01 -1.286445707082748413e-01 -1.219319701194763184e-01 1.548630148172378540e-01 4.366546571254730225e-01 2.545120418071746826e-01 -9.391573071479797363e-02 -9.182135015726089478e-02 -3.397728502750396729e-01 8.159874938428401947e-03 -7.989389449357986450e-02 -2.834512107074260712e-02 -6.763059645891189575e-02 6.241868436336517334e-02 -1.509592086076736450e-01 -1.977428048849105835e-01 2.874632179737091064e-01 1.620307415723800659e-01 -1.449152678251266479e-01 3.724174946546554565e-02 -6.306532770395278931e-02 -7.745190709829330444e-02 -9.606498479843139648e-02 -2.101829051971435547e-01 7.467938959598541260e-02 1.159248407930135727e-02 -2.082970142364501953e-01
8.432567864656448364e-02 1.061109900474548340e-01 -2.817627191543579102e-01 -3.360811173915863037e-01 5.898211896419525146e-02 -2.698644995689392090e-01 1.536782830953598022e-01 -1.389708817005157471e-01 1.208664551377296448e-01 6.768108159303665161e-02 8.237460255622863770e-02 2.244605273008346558e-01 -1.150806322693824768e-01 -3.188032284379005432e-02 -5.000386759638786316e-02 2.901870012283325195e-01 1.768006384372711182e-01 -2.239025533199310303e-01 2.153052091598510742e-01 -3.070276379585266113e-01 -2.364854216575622559e-01 -6.630364060401916504e-02 1.974929273128509521e-01 9.320186823606491089e-02 8.687934279441833496e-02 5.318434163928031921e-02 1.559327635914087296e-02 -2.130655795335769653e-01 4.785012081265449524e-02 4.743552953004837036e-02 -3.191469013690948486e-01 -1.705998182296752930e-02
1.316688507795333862e-01 -7.089111208915710449e-02 -4.202610254287719727e-02 -1.190333068370819092e-01 1.590739339590072632e-01 -1.496383845806121826e-01 1.079788664355874062e-03 -3.755069673061370850e-01 -4.093882068991661072e-02 1.941451579332351685e-01 3.171847760677337646e-01 3.128002583980560303e-01 -3.522121161222457886e-02 -1.766475439071655273e-01 2.032295465469360352e-01 1.572728008031845093e-01 2.037166804075241089e-01 -2.734262645244598389e-01 2.263001203536987305e-01 -1.278295516967773438e-01 -2.698236107826232910e-01 1.746979169547557831e-02 1.187777891755104065e-01 -1.098983269184827805e-02 -1.104483157396316528e-01 -1.447945535182952881e-01 5.369032919406890869e-02 -2.446238249540328979e-01 4.208712652325630188e-02 1.425766199827194214e-01 -1.936807334423065186e-01 1.002328172326087952e-01
-1.549194604158401489e-01 -3.552918732166290283e-01 1.585638709366321564e-02 4.808567930012941360e-03 2.658106982707977295e-01 -8.893647044897079468e-02 2.507129907608032227e-01 1.932412683963775635e-01 3.063961565494537354e-01 3.374458551406860352e-01 1.252439320087432861e-01 7.817193865776062012e-02 -1.619376391172409058e-01 -1.182540506124496460e-01 -3.144243359565734863e-02 1.562823057174682617e-01 -1.755979508161544800e-01 2.751180203631520271e-03 9.079298377037048340e-02 7.945607602596282959e-02 -2.253906726837158203e-01 8.451780676841735840e-02 9.763915091753005981e-02 1.978529542684555054e-01 -1.671120673418045044e-01 -3.608385026454925537e-01 1.535204648971557617e-01 9.431004524230957031e-02 -1.833224203437566757e-03 -1.365065276622772217e-01 -1.033141463994979858e-01 6.029728055000305176e-02
2.983330003917217255e-02 -3.378964960575103760e-01 -2.011755667626857758e-02 -2.325199097394943237e-01 3.382594585418701172e-01 -9.566544741392135620e-02 1.356502175331115723e-01 -5.677048489451408386e-02 2.759968638420104980e-01 1.782827228307723999e-01 4.331734478473663330e-01 1.369621157646179199e-01 -6.779685616493225098e-02 1.417550146579742432e-01 -1.016216073185205460e-02 1.818169504404067993e-01 2.799609303474426270e-01 7.778070867061614990e-02 1.480418294668197632e-01 3.631655871868133545e-02 -2.465061992406845093e-01 4.492243006825447083e-02 4.669648408889770508e-02 -2.899565035477280617e-03 -5.096453428268432617e-02 -1.182584986090660095e-01 -5.152250081300735474e-02 1.037451624870300293e-02 -1.367053389549255371e-01 -1.485132873058319092e-01 -1.200669724494218826e-02 -2.831838726997375488e-01
-1.991314589977264404e-01 9.308120608329772949e-02 2.151879668235778809e-02 2.011059522628784180e-01 8.973145857453346252e-03 -2.998991608619689941e-01 -8.619013242423534393e-03 -3.406708538532257080e-01 2.187026441097259521e-01 1.185925677418708801e-01 1.865410953760147095e-01 -6.304222345352172852e-02 3.959266468882560730e-02 -4.227201938629150391e-01 -9.427810460329055786e-02 -1.159737184643745422e-01 7.872648537158966064e-02 -2.281405180692672729e-01 1.945765921846032143e-03 -3.173543512821197510e-01 -2.063044160604476929e-01 -9.958800673484802246e-02 -1.857689470052719116e-01 -4.024024307727813721e-02 -6.381790339946746826e-02 -1.867203861474990845e-01 2.033286988735198975e-01 -8.048812299966812134e-02 4.005295038223266602e-02 2.297548651695251465e-01 -6.713464856147766113e-03 -1.122178956866264343e-01
1.266633626073598862e-02 -5.697583034634590149e-02 -1.408094614744186401e-01 1.265873312950134277e-01 2.885035574436187744e-01 -2.799031436443328857e-01 -2.437355741858482361e-02 -1.289756000041961670e-01 4.343974962830543518e-02 2.601884007453918457e-01 -3.303828835487365723e-02 -1.894384771585464478e-01 6.694417446851730347e-02 -1.616591960191726685e-01 1.114512830972671509e-01 -1.064164340496063232e-01 3.591724038124084473e-01 -2.386856824159622192e-01 2.019754648208618164e-01 -2.482034564018249512e-01 -2.087724953889846802e-02 1.614641994237899780e-01 -7.853835821151733398e-02 1.979443877935409546e-01 -2.133629322052001953e-01 -2.193822860717773438e-01 8.375458419322967529e-02 -3.050820231437683105e-01 1.892039366066455841e-02 2.242992818355560303e-01 1.282272115349769592e-02 -1.272867619991302490e-01
-2.212040126323699951e-01 1.299954354763031006e-01 -1.882655173540115356e-01 9.594888426363468170e-03 6.046719849109649658e-03 -1.467058360576629639e-01 -8.173576556146144867e-03 -5.131460726261138916e-02 3.750623762607574463e-02 4.135400354862213135e-01 2.718433141708374023e-01 4.368206858634948730e-01 -3.123686015605926514e-01 -3.692905902862548828e-01 7.226152718067169189e-02 2.933432720601558685e-02 1.423645615577697754e-01 -4.384237155318260193e-02 2.377564273774623871e-02 -4.617510735988616943e-02 -2.301679402589797974e-01 -3.181976452469825745e-02 -3.700003400444984436e-02 2.983930706977844238e-02 1.221946068108081818e-02 1.156332939863204956e-01 1.753806620836257935e-01 -5.001217499375343323e-02 -1.139234658330678940e-02 4.572928417474031448e-03 1.706656813621520996e-02 -2.623957097530364990e-01
-1.054577231407165527e-01 4.411265254020690918e-02 2.998987771570682526e-02 3.528723493218421936e-02 4.831246100366115570e-03 -1.746094077825546265e-01 -1.995743066072463989e-01 -9.560526162385940552e-02 2.077110558748245239e-01 1.469347327947616577e-01 8.444342017173767090e-02 4.677589051425457001e-03 -1.882594078779220581e-03 -5.025361180305480957e-01 1.560634970664978027e-01 8.848609775304794312e-02 1.513711065053939819e-01 -4.416007548570632935e-02 1.400191932916641235e-01 -3.052751719951629639e-01 -3.044994175434112549e-01 1.284260004758834839e-01 9.969539940357208252e-02 -4.476201161742210388e-02 -1.703597456216812134e-01 -2.325848862528800964e-02 -1.288988441228866577e-01 -2.767761647701263428e-01 1.073220968246459961e-01 9.030461311340332031e-02 -1.115954071283340454e-01 -3.673700690269470215e-01
-1.452478915452957153e-01 -1.074119806289672852e-01 -2.616253197193145752e-01 1.979616880416870117e-01 2.339506894350051880e-01 -2.255080267786979675e-02 9.495019167661666870e-02 4.579043760895729065e-02 -1.448008269071578979e-01 2.499377578496932983e-01 2.072972208261489868e-01 -2.462622672319412231e-01 1.718255728483200073e-01 -3.026568591594696045e-01 -4.914048593491315842e-03 7.463653385639190674e-02 4.001451730728149414e-01 -1.772855035960674286e-02 2.602803707122802734e-01 -1.644933521747589111e-01 -9.569670259952545166e-02 1.565846800804138184e-01 -1.121026948094367981e-01 1.521725356578826904e-01 -1.280465722084045410e-01 -1.603923439979553223e-01 -3.641413152217864990e-02 -1.838456392288208008e-01 2.873978763818740845e-02 1.753482073545455933e-01 -1.917948424816131592e-01 -9.675919264554977417e-02
-1.182843074202537537e-01 -1.736658997833728790e-02 2.493584305047988892e-01 -7.410936523228883743e-03 1.274713277816772461e-01 -9.761471301317214966e-02 -1.541872173547744751e-01 -2.548504769802093506e-01 2.887717783451080322e-01 2.139915823936462402e-01 1.406166702508926392e-01 -8.500631898641586304e-02 2.746872138231992722e-03 -1.944063305854797363e-01 -1.487107202410697937e-02 -1.257103681564331055e-01 1.739695221185684204e-01 -1.023738235235214233e-01 5.253800749778747559e-01 -1.899463236331939697e-01 -2.657322585582733154e-01 -3.039127960801124573e-02 3.474162518978118896e-02 9.080080687999725342e-02 -7.984559237957000732e-02 -1.155962571501731873e-01 -8.243475109338760376e-02 -3.044903278350830078e-01 1.090420316904783249e-02 -1.448783427476882935e-01 1.429615318775177002e-01 6.582747399806976318e-02
1.490348279476165771e-01 -1.356147509068250656e-02 -7.457487285137176514e-02 -1.455079466104507446e-01 -3.184743598103523254e-02 -1.365089267492294312e-01 -1.780241355299949646e-02 -3.266783952713012695e-01 1.128052696585655212e-01 1.793534606695175171e-01 7.660566270351409912e-02 2.110998928546905518e-01 3.314760327339172363e-02 1.099128369241952896e-02 -1.506026387214660645e-01 1.930670291185379028e-01 9.996797144412994385e-02 -2.812959253787994385e-01 2.639897167682647705e-01 -2.368884384632110596e-01 -2.781624197959899902e-01 -1.312717646360397339e-01 3.821959793567657471e-01 5.409120023250579834e-02 -1.641831398010253906e-01 1.094535645097494125e-02 2.644862420856952667e-02 -1.301794797182083130e-01 -1.555879786610603333e-02 2.210243940353393555e-01 -3.098046481609344482e-01 -1.391308605670928955e-01
2.265518307685852051e-01 -8.721931278705596924e-02 2.785647809505462646e-01 -7.048988342285156250e-02 9.015598148107528687e-02 -9.180523455142974854e-02 4.800327122211456299e-02 4.004961997270584106e-02 2.935049533843994141e-01 2.466957569122314453e-01 2.784241735935211182e-01 1.183367148041725159e-01 -2.265093103051185608e-02 -1.124375127255916595e-02 -2.109145075082778931e-01 1.117443293333053589e-01 4.466078802943229675e-02 -1.349126994609832764e-01 -4.052002914249897003e-03 8.231516182422637939e-02 -3.298130333423614502e-01 -1.247218623757362366e-01 -5.118019506335258484e-02 2.935475111007690430e-01 -2.671377733349800110e-02 -3.306005001068115234e-01 1.647719442844390869e-01 -2.408122271299362183e-01 6.861730013042688370e-03 -1.806936413049697876e-01 -2.332256436347961426e-01 1.398014873266220093e-01
6.659835577011108398e-02 -2.294783443212509155e-01 7.740440964698791504e-02 2.093741446733474731e-01 2.920829951763153076e-01 -1.440034955739974976e-01 9.183451533317565918e-02 -3.205070495605468750e-01 -1.191368997097015381e-01 3.641726672649383545e-01 -5.653936881572008133e-03 -2.770359516143798828e-01 6.077273562550544739e-02 -7.631855458021163940e-02 -1.535011827945709229e-01 -3.211388587951660156e-01 6.482450757175683975e-03 -1.920286864042282104e-01 2.739650607109069824e-01 -1.507119536399841309e-01 -1.953922808170318604e-01 -8.413113653659820557e-02 -3.954139724373817444e-02 1.864328235387802124e-01 -7.129853963851928711e-02 -4.917916283011436462e-02 1.340241134166717529e-01 -2.334051430225372314e-01 3.396541625261306763e-02 1.288620680570602417e-01 -4.301763698458671570e-02 -1.561324484646320343e-02
3.501319885253906250e-02 -1.760247051715850830e-01 8.515645749866962433e-03 8.979079127311706543e-02 2.983192503452301025e-01 -9.782123379409313202e-03 9.919335693120956421e-02 2.552250921726226807e-01 4.627799093723297119e-01 4.379203319549560547e-01 3.429788649082183838e-01 -1.537378784269094467e-02 -4.596991837024688721e-02 2.776713110506534576e-02 -2.418852299451828003e-01 1.666600257158279419e-01 -1.055406127125024796e-02 -3.717176988720893860e-02 1.246841773390769958e-01 -1.719327867031097412e-01 -7.447645068168640137e-02 3.262808546423912048e-02 1.427806615829467773e-01 1.921483278274536133e-01 -5.981246381998062134e-02 -1.529335677623748779e-01 1.580092459917068481e-01 -3.037771023809909821e-02 -1.086176112294197083e-01 -3.744284436106681824e-02 -6.916998326778411865e-02 -3.532432764768600464e-02
4.081104323267936707e-02 -4.371649399399757385e-02 -2.223348803818225861e-02 5.855940282344818115e-03 2.217920310795307159e-02 -1.300144642591476440e-01 3.938212245702743530e-02 -2.555299736559391022e-02 2.682257294654846191e-01 3.262313008308410645e-01 -2.552737295627593994e-02 -1.809426397085189819e-01 -1.263104230165481567e-01 -3.306231498718261719e-01 -1.515365540981292725e-01 -1.822722256183624268e-01 6.737226992845535278e-02 6.323281675577163696e-02 2.947159409523010254e-01 -4.229692220687866211e-01 -2.474944144487380981e-01 1.639688313007354736e-01 -2.374601922929286957e-02 -1.874260008335113525e-01 4.109935089945793152e-02 8.936626464128494263e-02 5.647039413452148438e-02 -2.061225026845932007e-01 -5.035376548767089844e-02 1.541752219200134277e-01 -2.872881591320037842e-01 -1.440784335136413574e-01
2.750953435897827148e-01 2.002311795949935913e-01 -2.574267387390136719e-01 -8.592389523983001709e-02 2.078794389963150024e-01 -1.963062882423400879e-01 -5.267119035124778748e-02 -1.629566848278045654e-01 1.149261817336082458e-01 -7.193589210510253906e-02 2.425777018070220947e-01 -3.009141087532043457e-01 2.319944649934768677e-02 -1.435357034206390381e-01 -2.567127346992492676e-01 1.725147813558578491e-01 -3.915644064545631409e-02 -1.685895770788192749e-02 4.160170257091522217e-01 -1.124218925833702087e-01 -1.901377737522125244e-01 1.361062526702880859e-01 1.529320031404495239e-01 2.268050014972686768e-01 1.576671749353408813e-02 3.871048241853713989e-02 1.236692667007446289e-01 -2.176048457622528076e-01 1.234570220112800598e-01 1.298090070486068726e-01 3.726899251341819763e-02 -3.660555928945541382e-03
1.120331957936286926e-01 5.401758477091789246e-02 -1.424308121204376221e-01 -5.478954687714576721e-02 3.031120300292968750e-01 -1.735633909702301025e-01 2.597543299198150635e-01 -3.755709230899810791e-01 1.267217993736267090e-01 5.019469186663627625e-02 1.574307680130004883e-01 -1.902888864278793335e-01 -2.331635057926177979e-01 -1.722808331251144409e-01 -7.389339059591293335e-02 2.905049622058868408e-01 2.542430460453033447e-01 -9.323091804981231689e-02 1.968161910772323608e-01 1.410518735647201538e-01 5.151396989822387695e-02 1.102901771664619446e-01 2.271656692028045654e-01 1.862881034612655640e-01 1.000276207923889160e-01 -1.870749443769454956e-01 5.547996610403060913e-02 3.556657209992408752e-02 -1.066494956612586975e-01 8.234039694070816040e-02 -2.701250016689300537e-01 6.072627007961273193e-02
-6.471128761768341064e-02 -2.724599838256835938e-01 -6.837113946676254272e-02 7.059452682733535767e-02 3.507910668849945068e-01 -2.476775320246815681e-03 9.200359135866165161e-02 1.198512613773345947e-01 3.146630823612213135e-01 2.889126166701316833e-02 -2.251934707164764404e-01 -9.530562907457351685e-02 -4.216990247368812561e-02 1.152376607060432434e-01 -3.411819934844970703e-01 -9.911447018384933472e-02 2.901746705174446106e-02 -1.813856512308120728e-01 3.064890503883361816e-01 7.148169726133346558e-02 -2.483373135328292847e-01 3.158505633473396301e-02 1.951310783624649048e-02 1.230674311518669128e-01 -2.542687356472015381e-01 -1.603136211633682251e-01 -3.252995759248733521e-02 -2.476860731840133667e-01 1.430126279592514038e-02 4.201316088438034058e-02 2.667540907859802246e-01 -1.680185198783874512e-01
7.721669226884841919e-02 -1.271899789571762085e-01 7.734733074903488159e-02 -2.047913223505020142e-01 7.017320394515991211e-02 -5.683919787406921387e-02 2.078344672918319702e-01 -2.490932866930961609e-02 3.487780392169952393e-01 2.677098661661148071e-02 3.742284178733825684e-01 -1.719762831926345825e-01 -3.339725136756896973e-01 -2.464433610439300537e-01 -7.985369861125946045e-02 5.135094001889228821e-02 1.616040989756584167e-02 1.446450948715209961e-01 4.383969306945800781e-02 1.301019042730331421e-01 -1.974045783281326294e-01 1.805330812931060791e-01 2.518096566200256348e-01 1.783267408609390259e-01 1.210468113422393799e-01 -2.121881246566772461e-01 5.660168454051017761e-02 -8.428265154361724854e-02 -2.658086121082305908e-01 2.300130873918533325e-01 -6.021238490939140320e-02 2.694828622043132782e-02
-1.076163724064826965e-02 -1.027969941496849060e-01 -1.154131591320037842e-01 2.139683216810226440e-01 4.033099412918090820e-01 -1.119299381971359253e-01 2.509383559226989746e-01 1.807690411806106567e-01 4.326626956462860107e-01 2.723013162612915039e-01 2.679918110370635986e-01 8.843660354614257812e-02 -1.827135533094406128e-01 7.048944383859634399e-02 -3.677289560437202454e-02 1.331968903541564941e-01 -6.041282787919044495e-02 -1.245987191796302795e-01 2.303093485534191132e-02 -1.700965464115142822e-01 -1.907801032066345215e-01 -9.681729227304458618e-02 3.361510485410690308e-02 1.491910517215728760e-01 1.187875587493181229e-02 -1.713740825653076172e-01 2.873940467834472656e-01 2.520492859184741974e-02 1.114983260631561279e-01 -4.344912618398666382e-02 -1.017210036516189575e-01 -7.578407227993011475e-02
2.773104608058929443e-01 -1.333277970552444458e-01 -7.385374605655670166e-02 -3.216109052300453186e-02 1.832127920351922512e-03 -3.234561681747436523e-01 3.727461099624633789e-01 -6.473227590322494507e-02 1.062525063753128052e-01 5.547142028808593750e-02 4.116141796112060547e-02 -2.314937263727188110e-01 1.917863637208938599e-01 -3.162215054035186768e-01 -9.176840633153915405e-02 -1.495562610216438770e-03 1.329532265663146973e-01 -3.348106443881988525e-01 2.989507317543029785e-01 -6.884410977363586426e-03 -3.191069141030311584e-02 -2.751224637031555176e-01 2.145366966724395752e-01 -3.264589235186576843e-02 -2.149617820978164673e-01 -4.654136300086975098e-02 4.335996508598327637e-02 -7.776185870170593262e-02 -7.094633579254150391e-02 7.331015169620513916e-02 8.430709689855575562e-02 -1.393255442380905151e-01
7.655069231986999512e-02 -1.449293643236160278e-01 4.346749931573867798e-02 -2.065746486186981201e-01 1.052991971373558044e-01 3.267493098974227905e-02 7.691449671983718872e-02 -2.677938044071197510e-01 1.385438740253448486e-01 7.344258576631546021e-02 4.117424488067626953e-01 4.527308642864227295e-01 -1.740628853440284729e-02 -1.382186859846115112e-01 -6.611347943544387817e-02 1.467119008302688599e-01 1.534979194402694702e-01 -3.031126558780670166e-01 1.926010698080062866e-01 -1.775643378496170044e-01 -2.078140527009963989e-01 -9.030278772115707397e-02 -3.528035804629325867e-02 1.279917657375335693e-01 -1.742759197950363159e-01 -1.349245458841323853e-01 -3.091440536081790924e-02 -1.228335797786712646e-01 1.164129897952079773e-01 2.149114906787872314e-01 -1.103986427187919617e-01 -6.943836808204650879e-02
-2.680024206638336182e-01 -1.816653907299041748e-01 1.504879593849182129e-01 1.013209521770477295e-01 9.230118244886398315e-02 -4.472776651382446289e-01 -1.469834893941879272e-01 -1.537403017282485962e-01 2.928971946239471436e-01 1.343041211366653442e-01 7.640090584754943848e-02 -1.849197894334793091e-01 -1.390887796878814697e-01 4.140233248472213745e-02 -6.532429903745651245e-02 -5.377512052655220032e-02 1.521847397089004517e-01 -1.515809260308742523e-02 2.854772806167602539e-01 -1.412750482559204102e-01 -2.826617062091827393e-01 2.532498240470886230e-01 -1.828562617301940918e-01 1.827725023031234741e-01 -7.085896097123622894e-03 -4.582548141479492188e-02 -1.839373707771301270e-01 -1.600438803434371948e-01 3.007777500897645950e-03 -3.734534606337547302e-02 1.414227485656738281e-01 1.328257471323013306e-01
-3.859707340598106384e-02 -1.650601923465728760e-01 1.018182933330535889e-01 -8.880045264959335327e-02 2.307713031768798828e-01 -7.737572491168975830e-02 -1.227946057915687561e-01 8.019158989191055298e-02 2.512132823467254639e-01 4.087291061878204346e-01 -3.338586539030075073e-02 -1.740236133337020874e-01 -4.610657226294279099e-03 -2.928022444248199463e-01 -1.951256543397903442e-01 1.787582039833068848e-01 1.641252487897872925e-01 -4.506820067763328552e-02 6.502387672662734985e-02 8.365519344806671143e-02 -1.148932129144668579e-01 1.476666331291198730e-01 -4.574229568243026733e-02 -1.851512789726257324e-01 -4.483391344547271729e-02 4.345253482460975647e-02 -2.405178546905517578e-01 -3.236077725887298584e-01 -3.331917896866798401e-02 2.670139819383621216e-02 -3.498360812664031982e-01 -2.294798642396926880e-01
-2.270044237375259399e-01 -2.048937790095806122e-02 -4.349506273865699768e-02 -6.611165404319763184e-02 4.772953689098358154e-02 -1.515812575817108154e-01 7.478901743888854980e-02 -1.607584804296493530e-01 2.918201684951782227e-01 2.596355415880680084e-02 1.927907317876815796e-01 -4.476607739925384521e-01 -1.695453003048896790e-02 -1.930318474769592285e-01 1.202874258160591125e-01 1.953110843896865845e-01 5.291828513145446777e-02 -8.135867863893508911e-02 2.051005214452743530e-01 -1.944329291582107544e-01 -1.593240648508071899e-01 1.960330754518508911e-01 9.834003448486328125e-02 1.339043080806732178e-01 -6.041968986392021179e-02 -2.005167901515960693e-01 -9.430470317602157593e-02 -7.559420913457870483e-02 1.588843166828155518e-01 3.282271921634674072e-01 -5.635685287415981293e-03 -3.151989877223968506e-01
8.078577369451522827e-02 -2.715326249599456787e-01 1.688439697027206421e-01 -1.957495808601379395e-01 1.314647216349840164e-02 -1.221346482634544373e-01 3.583126664161682129e-01 -7.403691112995147705e-02 -4.060155153274536133e-02 2.893149852752685547e-01 3.883262351155281067e-02 -1.582301855087280273e-01 -2.809383161365985870e-02 -1.563576906919479370e-01 -1.279544383287429810e-01 -5.295253172516822815e-02 1.593728363513946533e-01 -3.161584138870239258e-01 1.364708989858627319e-01 1.774492859840393066e-01 -1.085211113095283508e-01 1.563247442245483398e-01 -1.125589832663536072e-01 2.729225456714630127e-01 -1.908072680234909058e-01 -1.466073840856552124e-01 -6.060693040490150452e-02 -3.227124810218811035e-01 1.601647287607192993e-01 2.343169897794723511e-01 2.897827513515949249e-02 -4.117343202233314514e-02
1.383515447378158569e-02 -2.724657766520977020e-02 1.708383858203887939e-01 -2.353751100599765778e-02 2.496813535690307617e-01 -1.450767517089843750e-01 2.833854854106903076e-01 -5.080990120768547058e-02 1.120328158140182495e-01 1.023889407515525818e-01 4.236848652362823486e-01 -1.553178429603576660e-01 2.774984750431030989e-04 -3.098180294036865234e-01 -9.876531362533569336e-02 2.430002763867378235e-02 2.383695915341377258e-03 1.922612786293029785e-01 1.347840130329132080e-01 5.833554267883300781e-02 -9.083976596593856812e-02 2.361819744110107422e-01 -2.243905365467071533e-01 -8.328726887702941895e-02 -1.948996484279632568e-01 -2.123990356922149658e-01 -5.098416283726692200e-02 -2.242919057607650757e-01 2.146062627434730530e-02 2.185863554477691650e-01 8.301418274641036987e-02 -3.147236108779907227e-01
4.742323234677314758e-02 -8.738978952169418335e-02 -1.525947153568267822e-01 -2.884766757488250732e-01 -8.235137164592742920e-02 -1.721952855587005615e-01 -8.504987508058547974e-02 -2.780666649341583252e-01 7.147524505853652954e-02 1.548110544681549072e-01 6.964704394340515137e-02 1.334446817636489868e-01 -1.338810175657272339e-01 5.933979153633117676e-02 -7.003923505544662476e-02 3.879150152206420898e-01 2.098331451416015625e-01 -2.418050616979598999e-01 3.593988716602325439e-01 -1.539816260337829590e-01 -2.234239280223846436e-01 -3.198897466063499451e-02 1.339212954044342041e-01 1.433932338841259480e-03 -1.909288167953491211e-01 -9.289281815290451050e-02 5.340274795889854431e-02 -1.869456619024276733e-01 -1.885594241321086884e-02 6.094593927264213562e-02 -3.336411118507385254e-01 -1.073989123106002808e-01
1.126718521118164062e-01 -1.590114235877990723e-01 2.844422161579132080e-01 2.701192162930965424e-02 1.671908497810363770e-01 1.488237380981445312e-01 -7.041807752102613449e-03 7.980695925652980804e-03 1.952893286943435669e-01 2.730241119861602783e-01 2.291166633367538452e-01 -1.536307185888290405e-01 -1.910925209522247314e-01 3.739079833030700684e-02 -1.635558456182479858e-01 3.398624062538146973e-01 1.732507944107055664e-01 -1.823423057794570923e-01 2.164880186319351196e-01 2.303461078554391861e-03 -2.023246884346008301e-01 2.299223542213439941e-01 1.753008216619491577e-01 -1.878471523523330688e-01 -4.067585989832878113e-02 -3.548092208802700043e-04 -1.497011631727218628e-01 -2.677684724330902100e-01 1.263815462589263916e-01 -1.627363413572311401e-01 -2.299586534500122070e-01 -1.287511549890041351e-02
-9.367942065000534058e-02 9.211033582687377930e-03 -1.339074522256851196e-01 1.114480420947074890e-01 1.465547829866409302e-01 -1.019283756613731384e-01 1.580974757671356201e-01 1.989402472972869873e-01 3.089242577552795410e-01 3.070992231369018555e-01 2.908623218536376953e-01 9.464814513921737671e-02 -2.234099209308624268e-01 -7.167310267686843872e-02 -3.251544237136840820e-01 2.330038398504257202e-01 -1.056656688451766968e-01 -6.767611950635910034e-02 3.192402422428131104e-02 -1.914712637662887573e-01 -8.189897239208221436e-02 2.425877898931503296e-01 -1.480074077844619751e-01 1.587822586297988892e-01 -1.546067595481872559e-01 -1.960509642958641052e-02 2.344594597816467285e-01 -2.125302851200103760e-01 5.158573389053344727e-02 -2.464265227317810059e-01 -9.548260271549224854e-02 -5.428773537278175354e-02
-2.217520587146282196e-02 9.277139604091644287e-02 -9.893535822629928589e-02 -2.871462404727935791e-01 4.486193135380744934e-02 -3.966804221272468567e-02 -1.132298167794942856e-02 -3.207449913024902344e-01 2.201502472162246704e-01 1.005267947912216187e-01 2.954251468181610107e-01 1.846242994070053101e-01 -7.110355049371719360e-02 7.464844733476638794e-02 -1.192073673009872437e-01 -7.139776647090911865e-02 1.620849221944808960e-01 -1.126935333013534546e-01 3.307440578937530518e-01 -1.837833523750305176e-01 -3.457512557506561279e-01 2.937835454940795898e-02 1.760763227939605713e-01 -1.649951636791229248e-01 5.989491194486618042e-02 -1.693775355815887451e-01 7.120301574468612671e-02 -1.542232781648635864e-01 9.202444553375244141e-02 2.454801201820373535e-01 -2.958402335643768311e-01 -6.359970569610595703e-02
-4.911443218588829041e-02 -1.871354281902313232e-01 -1.578265614807605743e-02 -1.866076588630676270e-01 4.452980458736419678e-01 -2.418822646141052246e-01 1.049354970455169678e-01 -2.042285501956939697e-01 1.210400983691215515e-01 3.352690637111663818e-01 3.617916107177734375e-01 8.864501118659973145e-02 -2.308304160833358765e-01 9.267217665910720825e-02 -2.469444423913955688e-01 1.216336265206336975e-01 3.635793924331665039e-02 -1.596624851226806641e-01 -3.588159382343292236e-02 -6.789493560791015625e-02 3.204220905900001526e-02 -4.963261634111404419e-02 9.227761626243591309e-02 3.778728842735290527e-02 -1.038820445537567139e-01 -2.466449737548828125e-01 -1.938971132040023804e-01 1.283084228634834290e-02 4.078411683440208435e-02 2.051020264625549316e-01 4.595413431525230408e-02 -1.146817281842231750e-01
-3.077969551086425781e-01 -1.706646531820297241e-01 1.827664673328399658e-01 1.915647685527801514e-01 -2.955895103514194489e-02 5.476027354598045349e-02 -1.219020634889602661e-01 -2.009695582091808319e-02 3.271026015281677246e-01 3.061088323593139648e-01 1.551884710788726807e-01 -1.223480980843305588e-02 -8.230428397655487061e-02 -1.153977811336517334e-01 -1.207104474306106567e-01 2.820727527141571045e-01 5.100709199905395508e-02 1.395254433155059814e-01 2.111450135707855225e-01 -1.858150660991668701e-01 -3.154048696160316467e-02 5.673232022672891617e-03 6.795883178710937500e-02 1.236871331930160522e-01 -1.151118800044059753e-01 -4.260242283344268799e-01 1.129249259829521179e-01 -1.893091946840286255e-01 2.541994452476501465e-01 9.522222727537155151e-02 -9.270463138818740845e-02 7.131025777198374271e-04
3.803085163235664368e-02 -1.852815151214599609e-01 3.101525455713272095e-02 1.557756029069423676e-02 -2.427521720528602600e-02 -1.496516913175582886e-01 1.940122991800308228e-01 1.499888370744884014e-03 1.498920619487762451e-01 1.694000512361526489e-01 3.036325573921203613e-01 -4.535533487796783447e-01 -7.845257967710494995e-02 -1.413081735372543335e-01 -3.939935564994812012e-02 -4.547844082117080688e-02 -1.009592972695827484e-02 -1.162612624466419220e-02 1.923068165779113770e-01 -3.362072631716728210e-02 -1.735808104276657104e-01 1.500106006860733032e-01 6.021527107805013657e-03 3.841326534748077393e-01 9.931416809558868408e-02 1.661834865808486938e-01 6.822957098484039307e-02 -3.679458200931549072e-01 8.832585066556930542e-02 3.051361441612243652e-01 -7.054676860570907593e-02 3.997467085719108582e-02
1.271367669105529785e-01 -1.881978064775466919e-01 2.924442589282989502e-01 -1.073611751198768616e-01 2.567204236984252930e-01 -3.440165817737579346e-01 -2.435196340084075928e-01 1.043686792254447937e-01 1.065601110458374023e-01 2.070765644311904907e-01 3.561379387974739075e-02 -1.015583053231239319e-01 -2.376587539911270142e-01 -1.788007020950317383e-01 -1.692518591880798340e-01 -7.790808379650115967e-02 1.993475854396820068e-01 -1.192628964781761169e-01 3.386004269123077393e-01 8.203168958425521851e-02 -4.645314067602157593e-02 -9.861448407173156738e-02 -1.052561253309249878e-01 1.195663213729858398e-01 6.460031121969223022e-02 -1.023043468594551086e-01 6.736534833908081055e-02 -2.501361668109893799e-01 5.603873729705810547e-02 -2.118805497884750366e-01 6.046424061059951782e-02 -2.487959712743759155e-01
-1.801043301820755005e-01 -2.409416735172271729e-01 8.403672836720943451e-03 -1.215318813920021057e-01 2.839041352272033691e-01 8.878884464502334595e-02 2.189045995473861694e-01 4.640397429466247559e-02 1.519048810005187988e-01 6.155580654740333557e-02 3.141945898532867432e-01 1.057245358824729919e-01 -2.278031706809997559e-01 -1.542931646108627319e-01 -3.145303130149841309e-01 1.768233031034469604e-01 3.883206248283386230e-01 -1.562338173389434814e-01 1.508629471063613892e-01 -2.901444025337696075e-02 1.377173513174057007e-01 1.341996490955352783e-01 6.420283019542694092e-02 -1.767964065074920654e-01 -9.266237169504165649e-02 -2.079602926969528198e-01 -1.171900779008865356e-01 -1.893492341041564941e-01 2.563068084418773651e-02 1.236905232071876526e-01 -7.121388614177703857e-02 -1.408852487802505493e-01
-2.876419574022293091e-02 -8.453775197267532349e-02 -3.857048973441123962e-02 -5.906479433178901672e-02 1.488955169916152954e-01 -2.374753206968307495e-01 1.773816496133804321e-01 -1.188263855874538422e-02 3.658455610275268555e-01 3.613739311695098877e-01 4.708675146102905273e-01 1.488370001316070557e-01 2.841065078973770142e-02 1.014971733093261719e-01 -4.363382235169410706e-02 2.293863594532012939e-01 2.253093570470809937e-01 2.384760230779647827e-02 3.480133116245269775e-01 -1.156871207058429718e-03 -2.724534459412097931e-02 -9.486027061939239502e-02 8.362122625112533569e-02 -1.249199919402599335e-02 -1.956902593374252319e-01 -1.588481366634368896e-01 -8.186607807874679565e-02 -5.840294994413852692e-03 -1.784367300570011139e-02 1.419041864573955536e-02 -2.060335129499435425e-01 1.939227804541587830e-02
-3.808978572487831116e-02 3.584012389183044434e-02 -2.980629727244377136e-02 2.456665225327014923e-02 2.962636351585388184e-01 -2.180301845073699951e-01 1.383386254310607910e-01 -9.392696432769298553e-03 3.855573534965515137e-01 1.803537309169769287e-01 3.958981931209564209e-01 1.888992041349411011e-01 -1.466105878353118896e-01 -1.010852456092834473e-01 -3.372229337692260742e-01 -3.716371208429336548e-02 -1.649181097745895386e-01 -2.066948711872100830e-01 1.425418108701705933e-01 1.058648452162742615e-01 -6.536624580621719360e-02 6.278759241104125977e-02 -9.049010276794433594e-02 9.802218526601791382e-03 -3.363260030746459961e-01 -8.434423059225082397e-02 1.345840245485305786e-01 -1.123466044664382935e-01 -1.200396493077278137e-01 -1.392323225736618042e-01 -1.172022521495819092e-01 -6.620496511459350586e-02
-1.137323975563049316e-01 -4.644964355975389481e-03 -4.709884896874427795e-02 -1.391451656818389893e-01 -1.794581413269042969e-01 -2.776820659637451172e-01 -4.878609627485275269e-02 5.663378536701202393e-02 2.097612619400024414e-01 4.040482044219970703e-01 1.898749917745590210e-01 -2.027646303176879883e-01 9.159132093191146851e-02 -2.494870275259017944e-01 -3.092786371707916260e-01 -1.753289951011538506e-03 1.160367857664823532e-02 -1.205177679657936096e-01 1.099576726555824280e-01 -6.803916301578283310e-03 -3.555187284946441650e-01 1.190536171197891235e-01 -9.119741618633270264e-02 6.259915977716445923e-02 -1.319274958223104477e-02 -1.254900991916656494e-01 2.265261709690093994e-01 2.637668550014495850e-01 2.259616255760192871e-01 -8.812527358531951904e-02 -1.266262531280517578e-01 -9.266656637191772461e-02
-2.062581777572631836e-01 -3.137596249580383301e-01 4.876588284969329834e-02 -3.518118336796760559e-02 2.433080524206161499e-01 -3.981751501560211182e-01 -2.111861109733581543e-01 -1.087435856461524963e-01 1.340853869915008545e-01 2.061610519886016846e-01 -1.487906426191329956e-01 -1.867442876100540161e-01 -3.633768856525421143e-02 1.323638297617435455e-02 -1.101081147789955139e-01 -1.908236145973205566e-01 5.055546388030052185e-02 -6.447038799524307251e-02 4.485710561275482178e-01 -1.728215515613555908e-01 -1.853840202093124390e-01 7.993934303522109985e-02 -2.222343161702156067e-02 2.435277700424194336e-01 4.047182947397232056e-02 -1.411479562520980835e-01 -1.084474325180053711e-01 -1.238201484084129333e-01 1.037326157093048096e-01 -1.155534088611602783e-01 1.211957074701786041e-02 -4.937027394771575928e-02
-1.625700294971466064e-01 -5.274765193462371826e-02 8.124678395688533783e-03 2.148969024419784546e-01 2.668866515159606934e-01 -1.582117676734924316e-01 1.259466260671615601e-01 -8.274659514427185059e-03 -9.657841920852661133e-02 3.396022021770477295e-01 1.945846378803253174e-01 -2.072458416223526001e-01 -4.390533268451690674e-02 -2.050733864307403564e-01 1.645399183034896851e-01 2.705410681664943695e-02 2.027951627969741821e-01 1.185350865125656128e-01 1.484313458204269409e-01 -6.832238286733627319e-02 -1.578296124935150146e-01 4.324868321418762207e-01 4.173604026436805725e-02 2.535959184169769287e-01 1.278306394815444946e-01 -1.622503995895385742e-02 2.122855335474014282e-01 -2.790676951408386230e-01 1.141114011406898499e-01 1.962277665734291077e-02 1.027883961796760559e-02 -1.488232165575027466e-01
-1.712055951356887817e-01 -3.443783223628997803e-01 -7.929667085409164429e-02 -2.056133598089218140e-01 2.261556237936019897e-01 -2.966417670249938965e-01 2.253877073526382446e-01 -9.656173177063465118e-03 1.687884926795959473e-01 4.239163100719451904e-01 2.444577217102050781e-01 -1.297258585691452026e-01 6.718472391366958618e-02 4.474416002631187439e-02 -1.789648830890655518e-01 8.385767042636871338e-02 2.251602560281753540e-01 -1.085967347025871277e-01 1.388896703720092773e-01 5.686796084046363831e-02 7.493960112333297729e-02 1.584051400423049927e-01 1.157899722456932068e-01 -8.149983733892440796e-02 -4.274383932352066040e-02 -3.085009455680847168e-01 -3.999525308609008789e-02 1.164531782269477844e-01 -3.017235733568668365e-02 1.619093865156173706e-01 -6.648229062557220459e-02 6.045116484165191650e-02
8.215151727199554443e-02 -1.313519328832626343e-01 -2.075857520103454590e-01 -1.257079094648361206e-01 7.755689322948455811e-02 2.835443802177906036e-02 -2.368207648396492004e-02 -2.629184722900390625e-01 -1.997814141213893890e-02 1.607252359390258789e-01 3.417296409606933594e-01 2.752756774425506592e-01 -2.378981932997703552e-02 -2.894742041826248169e-02 6.498515605926513672e-02 3.660558164119720459e-01 2.216317951679229736e-01 1.813346333801746368e-02 2.285461276769638062e-01 -7.619170844554901123e-02 -4.103717207908630371e-01 -1.552498899400234222e-02 1.642363667488098145e-01 -1.100467741489410400e-01 -1.842028647661209106e-02 -1.716684401035308838e-01 9.886325150728225708e-02 -2.423231601715087891e-01 -4.377920925617218018e-02 2.528254687786102295e-01 -5.314940586686134338e-02 1.507892622612416744e-03
-1.108005642890930176e-02 3.932712599635124207e-02 4.503233358263969421e-03 -1.296442002058029175e-01 1.577220112085342407e-01 -2.846447378396987915e-02 -1.479936838150024414e-01 -1.431866139173507690e-01 -1.884062401950359344e-02 7.414007931947708130e-02 -4.264501482248306274e-02 -1.570452004671096802e-01 -4.647814854979515076e-02 -2.335868477821350098e-01 -3.894965648651123047e-01 2.458187192678451538e-01 4.019546136260032654e-02 2.064181715250015259e-01 3.088496923446655273e-01 1.463973820209503174e-01 -3.811063766479492188e-01 -8.748860657215118408e-02 8.431497961282730103e-02 2.900497913360595703e-01 1.013837568461894989e-02 -1.640258543193340302e-02 4.785151779651641846e-02 -2.686581015586853027e-01 -2.440646886825561523e-01 2.216889858245849609e-01 2.269287407398223877e-02 1.515738815069198608e-01
-9.636488556861877441e-02 -1.540587842464447021e-01 9.150508791208267212e-02 3.175186514854431152e-01 -5.477913096547126770e-02 -2.924858331680297852e-01 -1.421047933399677277e-02 -1.866777837276458740e-01 3.524371385574340820e-01 2.224740833044052124e-01 2.970623672008514404e-01 -2.481419295072555542e-01 -1.494293063879013062e-01 -1.116112768650054932e-01 -2.188169658184051514e-01 4.496625438332557678e-02 1.090101823210716248e-01 9.445658326148986816e-02 2.998618185520172119e-01 -2.238440662622451782e-01 5.858669802546501160e-02 3.534186689648777246e-04 -9.438842535018920898e-02 1.169323697686195374e-01 -1.301113516092300415e-01 -2.699088752269744873e-01 5.563148856163024902e-02 -1.283810436725616455e-01 1.169167459011077881e-01 3.163833171129226685e-02 1.278904452919960022e-02 1.222266033291816711e-01
6.902560591697692871e-02 -5.675288289785385132e-02 1.832193732261657715e-01 1.102974265813827515e-01 1.979675889015197754e-01 -7.236485183238983154e-02 1.817716360092163086e-01 -6.336464732885360718e-02 1.261309981346130371e-01 2.528140842914581299e-01 2.578363120555877686e-01 -9.703973680734634399e-02 1.268727146089076996e-02 -3.323514461517333984e-01 -1.859775334596633911e-01 2.692764997482299805e-02 3.686464205384254456e-02 2.860223352909088135e-01 9.319210052490234375e-02 -5.914711952209472656e-02 -6.019001826643943787e-02 4.863491058349609375e-01 8.649777621030807495e-02 2.373293489217758179e-01 -1.405259668827056885e-01 8.469017222523689270e-03 -4.640422388911247253e-02 -2.080685198307037354e-01 -1.101024746894836426e-01 2.550202310085296631e-01 -1.133449450135231018e-01 -9.250973910093307495e-02
2.122601866722106934e-02 -1.285938620567321777e-01 3.028735518455505371e-01 -2.604779303073883057e-01 -1.167493909597396851e-01 2.545672841370105743e-02 3.785162931308150291e-03 -1.304536908864974976e-01 3.765254616737365723e-01 -5.682513490319252014e-02 1.895125508308410645e-01 -4.272373765707015991e-02 -3.420912846922874451e-02 -4.171707928180694580e-01 -1.934548914432525635e-01 9.623520821332931519e-02 -2.395939454436302185e-02 -8.353258669376373291e-02 2.772641479969024658e-01 1.889203786849975586e-01 -7.470566034317016602e-02 1.010361984372138977e-01 1.957716792821884155e-01 -2.418966032564640045e-02 -5.063465982675552368e-02 -4.608753696084022522e-02 1.670906692743301392e-01 -3.099544644355773926e-01 -2.249127626419067383e-01 1.071448996663093567e-01 9.478574618697166443e-03 -1.477797925472259521e-01
-2.695456147193908691e-01 -2.294692844152450562e-01 -3.241332247853279114e-02 1.690577715635299683e-01 9.514157474040985107e-02 -9.824396669864654541e-02 1.568371355533599854e-01 1.462403386831283569e-01 7.367717474699020386e-02 7.052277773618698120e-02 9.376333653926849365e-02 1.977223604917526245e-01 2.534507811069488525e-01 -2.030591964721679688e-01 -3.163875937461853027e-01 3.673136979341506958e-02 1.867813467979431152e-01 -6.220120936632156372e-02 9.147283434867858887e-02 -2.663876116275787354e-01 -4.964329004287719727e-01 1.808213591575622559e-01 -4.455506429076194763e-02 4.651513323187828064e-02 9.783790260553359985e-02 1.658810526132583618e-01 2.191141843795776367e-01 7.445220649242401123e-02 -9.629072993993759155e-02 7.233994454145431519e-02 9.286812692880630493e-02 -3.549824701622128487e-03
4.325188323855400085e-02 -2.125253230333328247e-01 -1.623274683952331543e-01 7.624029368162155151e-02 9.443359076976776123e-02 -1.244547292590141296e-01 -8.514004200696945190e-02 -3.502597659826278687e-02 -1.435167789459228516e-01 6.871517747640609741e-02 1.092587858438491821e-01 -1.779565066099166870e-01 -3.642944991588592529e-02 -4.984000697731971741e-02 -3.304317295551300049e-01 1.798988282680511475e-01 3.877754509449005127e-02 -3.796489834785461426e-01 3.101197183132171631e-01 6.811374425888061523e-02 -4.932679831981658936e-01 -6.626226752996444702e-02 1.126102730631828308e-01 -1.018160209059715271e-01 -3.962882235646247864e-02 1.042718812823295593e-01 -2.408913373947143555e-01 -1.476454585790634155e-01 3.248604759573936462e-02 1.899471580982208252e-01 1.505532264709472656e-01 -6.601160019636154175e-02
-3.080860376358032227e-01 3.070151060819625854e-02 -1.789838671684265137e-01 -6.296261399984359741e-02 -8.596119284629821777e-02 -1.491943001747131348e-01 1.455055177211761475e-01 2.542538046836853027e-01 1.603850722312927246e-01 7.528255879878997803e-02 2.201121672987937927e-02 1.231376081705093384e-01 -2.303382158279418945e-01 -3.596300184726715088e-01 -4.195233806967735291e-02 1.575263440608978271e-01 2.316159807378426194e-04 -9.546359628438949585e-02 2.639826834201812744e-01 2.702429518103599548e-02 -3.769130706787109375e-01 2.361708134412765503e-01 2.093290090560913086e-01 -2.495911158621311188e-02 -1.441890001296997070e-01 -2.810519039630889893e-01 3.756842389702796936e-02 -1.570706665515899658e-01 -1.390489339828491211e-01 -1.373353004455566406e-01 1.461377274245023727e-02 1.029034182429313660e-01
7.767692208290100098e-02 -6.551671773195266724e-02 -7.553245127201080322e-02 -6.923253089189529419e-02 1.740492433309555054e-01 1.153131667524576187e-02 -3.430323302745819092e-02 -3.012387156486511230e-01 2.629426307976245880e-02 1.557761281728744507e-01 1.591113209724426270e-01 3.481786251068115234e-01 3.337812051177024841e-02 -2.232774645090103149e-01 1.115291938185691833e-01 2.842284440994262695e-01 2.284603863954544067e-01 -2.544551789760589600e-01 2.881694734096527100e-01 3.443873487412929535e-03 -1.354970932006835938e-01 1.946948766708374023e-01 9.240616858005523682e-02 -7.222714368253946304e-03 -1.485960930585861206e-01 -2.700142264366149902e-01 1.358863711357116699e-01 -2.992106378078460693e-01 -2.489470131695270538e-02 1.802288740873336792e-01 -1.854236125946044922e-01 7.627446949481964111e-02
-2.398880273103713989e-01 -7.620780915021896362e-02 -1.071665808558464050e-01 -4.788305982947349548e-02 2.921135425567626953e-01 -2.082221657037734985e-01 1.268661618232727051e-01 -1.707548499107360840e-01 3.830919265747070312e-01 3.803507387638092041e-01 4.132475554943084717e-01 8.349958062171936035e-02 -9.270930290222167969e-02 4.975724592804908752e-02 -5.291634798049926758e-02 1.670957654714584351e-01 4.442899953573942184e-03 -1.266761124134063721e-01 2.664735317230224609e-01 8.326914161443710327e-02 1.559782028198242188e-01 -1.130280867218971252e-01 1.168543547391891479e-01 3.898620977997779846e-02 -7.440853118896484375e-02 -1.392349600791931152e-01 1.967953145503997803e-02 -4.844192415475845337e-02 5.002011545002460480e-03 3.030321188271045685e-02 -2.020593136548995972e-01 1.491637080907821655e-01
5.516393482685089111e-02 5.580324307084083557e-02 5.366332083940505981e-02 -2.653857469558715820e-01 3.731980919837951660e-02 7.454136759042739868e-02 1.461656242609024048e-01 -1.698482185602188110e-01 2.809011042118072510e-01 1.030550673604011536e-01 1.905398815870285034e-01 5.498285219073295593e-02 -8.722813427448272705e-02 -6.703895330429077148e-02 -4.448497891426086426e-01 -1.765548586845397949e-01 1.446393132209777832e-01 5.285786837339401245e-02 2.619913518428802490e-01 -1.684312373399734497e-01 -3.273397088050842285e-01 8.546462655067443848e-02 3.608928248286247253e-02 -1.154732480645179749e-01 -4.404057282954454422e-03 4.229492321610450745e-02 1.490814387798309326e-01 -7.232884317636489868e-02 -2.591261407360434532e-03 1.604642122983932495e-01 -3.690260350704193115e-01 -2.287696003913879395e-01
5.936520546674728394e-02 -2.091152667999267578e-01 8.064545691013336182e-02 -5.028577055782079697e-03 4.248614311218261719e-01 -9.956850670278072357e-03 1.598690003156661987e-01 9.601191431283950806e-02 2.387343645095825195e-01 2.620152235031127930e-01 2.153871953487396240e-01 2.145279794931411743e-01 1.552396863698959351e-01 -1.385973989963531494e-01 3.505438193678855896e-02 3.382804617285728455e-02 1.151110380887985229e-01 1.333632916212081909e-01 -5.546418577432632446e-02 -1.988703459501266479e-01 -5.065931081771850586e-01 -5.992422997951507568e-02 -2.036400586366653442e-01 3.542082384228706360e-02 -1.519326418638229370e-01 1.313816756010055542e-01 1.679610460996627808e-01 -6.064211949706077576e-02 -4.057547543197870255e-03 1.260169595479965210e-01 -1.185467187315225601e-02 -4.700460284948348999e-02
-1.426202207803726196e-01 -1.946934908628463745e-01 -1.448748260736465454e-01 5.677330866456031799e-02 1.413896679878234863e-01 -5.814608186483383179e-02 2.060511261224746704e-01 -9.284666739404201508e-03 1.555140465497970581e-01 3.356600701808929443e-01 2.663710117340087891e-01 -2.333761006593704224e-01 -1.116308718919754028e-01 -2.571244239807128906e-01 -1.779481396079063416e-02 1.888532340526580811e-01 -6.074094772338867188e-02 1.137038320302963257e-01 -2.607285231351852417e-02 3.300404846668243408e-01 -1.104202494025230408e-01 -1.389081329107284546e-01 8.117302507162094116e-02 -3.899211809039115906e-02 3.355543687939643860e-02 1.335378736257553101e-01 2.954777181148529053e-01 -3.707748651504516602e-01 -1.417411267757415771e-01 -5.233433842658996582e-02 -2.027161866426467896e-01 3.626684099435806274e-02
1.086434945464134216e-01 1.257520169019699097e-01 2.901158668100833893e-02 4.111548364162445068e-01 4.205774515867233276e-03 -3.022063672542572021e-01 -1.764668524265289307e-01 4.028020799160003662e-02 9.934233967214822769e-04 1.704197227954864502e-01 1.120349094271659851e-01 -9.135560691356658936e-02 -2.210027724504470825e-02 -3.202651739120483398e-01 -1.084959357976913452e-01 -5.414975062012672424e-02 3.330554068088531494e-02 -8.194020949304103851e-03 4.268816113471984863e-01 -6.646469235420227051e-02 -2.948478758335113525e-01 -3.799797967076301575e-03 2.793228626251220703e-02 8.194975554943084717e-02 -1.018776372075080872e-02 -3.139563202857971191e-01 5.647467821836471558e-02 8.439562283456325531e-03 -1.167871281504631042e-01 2.945025563240051270e-01 2.628286555409431458e-02 -1.594300568103790283e-01
-1.328601986169815063e-01 -1.378893703222274780e-01 -3.330295905470848083e-02 2.726187929511070251e-02 2.400661557912826538e-01 -4.998106881976127625e-02 -1.750592738389968872e-01 -1.127507835626602173e-01 5.724856853485107422e-01 1.874843835830688477e-01 -2.244259268045425415e-01 -8.023339509963989258e-02 2.843144163489341736e-02 -2.760104835033416748e-01 -1.541527360677719116e-01 1.945938915014266968e-02 1.391887515783309937e-01 -9.619811922311782837e-02 7.900404930114746094e-02 1.497999429702758789e-01 -1.764342039823532104e-01 1.435621231794357300e-01 -2.793760783970355988e-02 1.446381956338882446e-02 -2.834847569465637207e-01 -1.635400354862213135e-01 6.569583714008331299e-02 -2.013071775436401367e-01 1.257128864526748657e-01 1.679170876741409302e-02 -2.405841052532196045e-01 -3.483565151691436768e-02
-2.115670889616012573e-01 -1.211378630250692368e-02 7.753380388021469116e-02 1.858897954225540161e-01 2.293968498706817627e-01 -2.734909355640411377e-01 -1.221997663378715515e-01 -3.963047266006469727e-02 1.785494536161422729e-01 3.206243813037872314e-01 2.741679847240447998e-01 -1.005380824208259583e-01 -1.193120181560516357e-01 -3.384330570697784424e-01 -4.032924026250839233e-02 -1.342662721872329712e-01 8.970873430371284485e-03 -2.098573371767997742e-02 7.538941502571105957e-02 1.434232592582702637e-01 -9.476000070571899414e-02 3.145061433315277100e-01 1.803972423076629639e-01 -4.543928802013397217e-02 -7.823402434587478638e-02 7.792523503303527832e-02 -7.139522582292556763e-02 -3.063362836837768555e-01 -2.560175955295562744e-01 1.744228452444076538e-01 4.646818153560161591e-03 -1.606931090354919434e-01
-3.457376360893249512e-02 -2.950690984725952148e-01 -1.554031223058700562e-01 -1.107420027256011963e-01 1.059521064162254333e-01 -1.163457706570625305e-01 1.191160008311271667e-01 -1.571630239486694336e-01 -3.552309470251202583e-03 2.390287667512893677e-01 1.698205024003982544e-01 2.394693344831466675e-01 -2.224626988172531128e-01 4.075506512890569866e-05 1.215941235423088074e-01 2.883218824863433838e-01 3.622177839279174805e-01 -4.813163280487060547e-01 4.999155923724174500e-02 2.167731523513793945e-02 -2.191837131977081299e-01 -8.683702349662780762e-02 -5.646590515971183777e-02 2.026112228631973267e-01 -6.290836632251739502e-02 -4.264482483267784119e-02 1.197248231619596481e-02 1.190771255642175674e-02 9.079879522323608398e-02 1.087049171328544617e-01 -1.705741286277770996e-01 7.850455120205879211e-03
-1.767349094152450562e-01 2.269052565097808838e-01 2.696031145751476288e-02 1.454029232263565063e-01 4.134451746940612793e-01 -1.921657770872116089e-01 3.698945641517639160e-01 6.280842423439025879e-02 -5.490506440401077271e-02 2.775713205337524414e-01 -8.026193827390670776e-02 6.614600121974945068e-02 -6.554049998521804810e-02 1.647175289690494537e-02 -1.905160844326019287e-01 2.123011946678161621e-01 1.586219668388366699e-01 -6.577251106500625610e-02 6.528855860233306885e-02 6.156550347805023193e-02 -2.460390627384185791e-01 1.188486162573099136e-02 -9.590927511453628540e-02 2.291360646486282349e-01 1.456050481647253036e-02 1.208909302949905396e-01 3.341302275657653809e-01 -1.716195940971374512e-01 1.304911524057388306e-01 1.586259752511978149e-01 7.520819455385208130e-02 -7.923381030559539795e-02
-5.142753943800926208e-02 -1.378365904092788696e-01 1.319310814142227173e-01 -4.597981274127960205e-02 1.955671459436416626e-01 -1.126673966646194458e-01 -1.876384466886520386e-01 -1.452590227127075195e-01 4.768329858779907227e-01 2.260414361953735352e-01 -2.631277740001678467e-01 -9.087670594453811646e-02 8.516508154571056366e-03 -2.791666686534881592e-01 -2.140713930130004883e-01 1.129472255706787109e-01 -3.300317004323005676e-02 -2.003464251756668091e-01 4.428036138415336609e-02 -6.810287944972515106e-03 -1.276859194040298462e-01 3.624130040407180786e-02 -2.986309677362442017e-02 6.526362150907516479e-02 -2.235338538885116577e-01 -8.983154594898223877e-02 -1.399723440408706665e-01 -2.127670198678970337e-01 -3.390594152733683586e-03 7.403437793254852295e-02 -3.959043920040130615e-01 8.889786899089813232e-02
1.238904222846031189e-01 -1.247390210628509521e-01 -1.168661564588546753e-01 -1.546606868505477905e-01 5.256392806768417358e-02 -5.276406183838844299e-02 -1.110188383609056473e-02 -3.567782640457153320e-01 -3.600635007023811340e-02 3.738382756710052490e-01 1.588305979967117310e-01 3.152735531330108643e-01 -6.619332730770111084e-02 2.562596835196018219e-02 -2.412604391574859619e-01 1.759357452392578125e-01 7.438662461936473846e-03 -1.441119909286499023e-01 2.342623025178909302e-01 -1.065246611833572388e-01 -1.962191462516784668e-01 -3.337640664540231228e-04 1.360987573862075806e-01 6.295469403266906738e-02 -2.389661222696304321e-02 -4.299904033541679382e-02 -5.511522665619850159e-02 -2.296722382307052612e-01 1.829943060874938965e-02 3.563078343868255615e-01 -2.086350768804550171e-01 -2.482225000858306885e-01
-3.102803528308868408e-01 -9.549968689680099487e-02 -1.668637990951538086e-01 1.408994346857070923e-01 1.278010755777359009e-01 -7.994857430458068848e-02 -2.624696791172027588e-01 7.556995749473571777e-02 3.103120923042297363e-01 1.519005298614501953e-01 -8.832741528749465942e-02 -1.402324885129928589e-01 -3.777259215712547302e-02 -1.930416077375411987e-01 -1.471021920442581177e-01 9.879005700349807739e-02 2.040626108646392822e-01 4.848947376012802124e-02 9.999714046716690063e-02 -7.131111621856689453e-02 -2.385110408067703247e-01 -2.860059961676597595e-02 5.440995469689369202e-02 1.625515967607498169e-01 -2.600493729114532471e-01 1.076728478074073792e-01 3.378881141543388367e-02 -3.212987184524536133e-01 1.005669087171554565e-01 2.282703220844268799e-01 -3.631651103496551514e-01 -9.375010430812835693e-02
-1.291641741991043091e-01 -8.265602402389049530e-03 1.193154752254486084e-01 -3.503632918000221252e-02 2.076708972454071045e-01 -4.508773982524871826e-02 2.177910357713699341e-01 3.455187380313873291e-02 -3.093455545604228973e-02 2.923925817012786865e-01 3.355816602706909180e-01 -1.862313002347946167e-01 -7.136126607656478882e-02 -3.985588848590850830e-01 -1.420174688100814819e-01 -7.892375811934471130e-03 9.635730832815170288e-02 -1.465389728546142578e-01 4.303729534149169922e-02 -4.600963741540908813e-02 -6.968588382005691528e-02 4.337918162345886230e-01 2.237823605537414551e-01 -6.419925391674041748e-02 -3.635706007480621338e-02 -9.470627643167972565e-03 3.214264288544654846e-02 -3.023989498615264893e-01 -2.160750478506088257e-01 5.819065030664205551e-03 -8.522654324769973755e-02 -1.619960665702819824e-01
4.418119043111801147e-02 -2.303310036659240723e-01 2.842680551111698151e-02 -1.703973412513732910e-01 1.467839628458023071e-01 -1.803279966115951538e-01 1.729132682085037231e-01 -2.103639245033264160e-01 3.108663260936737061e-01 1.583109945058822632e-01 3.665009737014770508e-01 -5.603175610303878784e-02 1.310965567827224731e-01 -1.820153445005416870e-01 -8.866731077432632446e-02 9.404377639293670654e-02 6.208007410168647766e-02 -1.352537423372268677e-01 -9.415157139301300049e-02 8.051404356956481934e-02 -1.739762574434280396e-01 1.073017045855522156e-01 2.269606143236160278e-01 8.265360444784164429e-02 -2.143120616674423218e-01 1.986750662326812744e-01 3.094661533832550049e-01 -1.065391898155212402e-01 -2.275308407843112946e-02 -3.213070333003997803e-01 1.344698220491409302e-01 -9.366802126169204712e-02
-7.488626241683959961e-02 -2.382038235664367676e-01 -2.069122940301895142e-01 -4.834367334842681885e-02 -9.495056420564651489e-02 -2.064353376626968384e-01 3.235677480697631836e-01 -2.132746577262878418e-01 3.730340674519538879e-02 5.752053260803222656e-01 5.386216565966606140e-02 -1.012961566448211670e-01 1.620046049356460571e-01 -2.366327643394470215e-01 -1.239567548036575317e-01 1.140335351228713989e-01 -1.362500935792922974e-01 4.495687037706375122e-02 2.506036162376403809e-01 -1.297059655189514160e-01 -1.495390385389328003e-01 -5.451156757771968842e-04 7.760357111692428589e-02 1.510655879974365234e-01 -1.541861742734909058e-01 1.845268532633781433e-02 8.605051040649414062e-02 5.048748105764389038e-02 -9.528651833534240723e-02 -6.977755576372146606e-02 -6.092331185936927795e-02 -1.775375753641128540e-01
-2.623409926891326904e-01 -1.252205669879913330e-01 5.387264490127563477e-02 -1.622946709394454956e-01 1.551411449909210205e-01 -4.969274625182151794e-02 2.365877032279968262e-01 2.630153000354766846e-01 2.455635666847229004e-01 2.325494140386581421e-01 2.915429472923278809e-01 4.259807989001274109e-02 -3.862474560737609863e-01 4.126365762203931808e-03 -2.502245008945465088e-01 1.682761758565902710e-01 1.517846286296844482e-01 -8.795022964477539062e-02 5.708843469619750977e-02 -1.455953717231750488e-01 -3.188126087188720703e-01 1.064561232924461365e-01 1.428676098585128784e-01 2.320071160793304443e-01 -4.560223221778869629e-02 -1.221235692501068115e-01 -8.100085705518722534e-02 1.046479567885398865e-01 3.853689879179000854e-02 -1.109130680561065674e-01 -2.733311057090759277e-02 -4.191207140684127808e-02
-2.826513350009918213e-02 -1.951238363981246948e-01 1.591350585222244263e-01 9.123573079705238342e-03 3.498852550983428955e-01 -1.842868626117706299e-01 3.775852918624877930e-01 2.005144208669662476e-01 2.896070480346679688e-01 3.305943012237548828e-01 1.336376518011093140e-01 9.214404225349426270e-02 -6.861718744039535522e-02 -1.452974695712327957e-02 -2.602992951869964600e-01 8.105619251728057861e-02 1.401247531175613403e-01 1.654994040727615356e-01 -4.102036729454994202e-02 -3.468799889087677002e-01 -2.290774434804916382e-01 5.303039401769638062e-02 1.350591704249382019e-02 9.592629037797451019e-03 1.468895841389894485e-02 1.535455044358968735e-02 7.589133083820343018e-02 1.871543936431407928e-02 -8.206511288881301880e-02 2.391679584980010986e-01 -4.897061362862586975e-02 1.763626374304294586e-02
-1.589814573526382446e-01 -1.970572769641876221e-01 3.120124340057373047e-01 -3.810267895460128784e-02 1.027028486132621765e-01 -3.692119196057319641e-02 -1.096270084381103516e-01 -7.131466269493103027e-02 3.100596666336059570e-01 4.613106548786163330e-01 4.775112122297286987e-02 -1.468958854675292969e-01 1.607883535325527191e-02 1.770452223718166351e-02 4.780562222003936768e-02 -9.573774039745330811e-02 -8.725180476903915405e-02 -1.329967379570007324e-01 4.130638837814331055e-01 -6.051899865269660950e-02 -3.119268417358398438e-01 5.180024728178977966e-02 -1.531794816255569458e-01 2.861429154872894287e-01 -1.013623699545860291e-01 -9.459325671195983887e-02 6.422577798366546631e-02 -1.185728982090950012e-01 7.667289674282073975e-02 -1.206486001610755920e-01 2.128877118229866028e-02 -6.733343470841646194e-03
-1.942889541387557983e-01 -1.890202313661575317e-01 1.445773541927337646e-01 -1.681803725659847260e-02 9.812071174383163452e-02 -2.144819349050521851e-01 -2.076756507158279419e-01 -2.000313401222229004e-01 2.225206196308135986e-01 2.354968786239624023e-01 1.484916359186172485e-02 -2.153431624174118042e-01 -1.571027487516403198e-01 1.804061830043792725e-01 -2.861752808094024658e-01 -1.628130078315734863e-01 1.507903486490249634e-01 -1.093033850193023682e-01 3.942469954490661621e-01 -1.559427082538604736e-01 -2.007041573524475098e-01 2.408676594495773315e-01 1.535734087228775024e-01 2.321470826864242554e-01 -8.817172795534133911e-02 -1.240813210606575012e-01 -5.228362977504730225e-02 -1.378539651632308960e-01 -5.173856392502784729e-03 7.096138596534729004e-02 4.534517880529165268e-03 9.573680907487869263e-02
-1.170867402106523514e-02 -1.664316654205322266e-01 -5.340157076716423035e-02 -8.933161944150924683e-02 1.780650019645690918e-01 1.015629097819328308e-01 -1.117078885436058044e-01 -4.234440624713897705e-01 -3.152038529515266418e-02 1.723152697086334229e-01 3.014042675495147705e-01 2.816867232322692871e-01 5.495370924472808838e-02 -1.063025668263435364e-01 -6.707579642534255981e-02 2.751652598381042480e-01 1.593280136585235596e-01 -2.884431779384613037e-01 2.601781785488128662e-01 1.011693254113197327e-01 -1.951771229505538940e-01 1.190667450428009033e-01 8.646304160356521606e-02 5.258689052425324917e-04 -2.657072246074676514e-02 -1.282695084810256958e-01 1.376152336597442627e-01 -3.342866897583007812e-01 -6.625950336456298828e-02 7.777980715036392212e-02 -1.075117886066436768e-01 1.265280395746231079e-01
9.287571161985397339e-02 1.502355635166168213e-01 -2.769283354282379150e-01 -2.807931900024414062e-01 1.265861988067626953e-01 -7.686565816402435303e-02 -1.125416010618209839e-01 -1.208626776933670044e-01 4.048469662666320801e-02 2.090969234704971313e-01 1.260026544332504272e-01 2.440901100635528564e-01 -8.858619630336761475e-02 3.820491582155227661e-02 -1.262907981872558594e-01 2.056127488613128662e-01 1.835783272981643677e-01 -1.410064250230789185e-01 2.935438156127929688e-01 -2.974317967891693115e-01 -2.026430368423461914e-01 -5.883639678359031677e-02 -8.172072470188140869e-03 4.643314704298973083e-02 -1.780358254909515381e-01 -4.887743666768074036e-02 5.581566318869590759e-02 -6.284464895725250244e-02 7.770927250385284424e-02 2.939502000808715820e-01 -3.203861117362976074e-01 -2.539754807949066162e-01
3.480779752135276794e-02 -3.358558937907218933e-02 8.998244255781173706e-02 -1.033262610435485840e-01 -7.002557069063186646e-02 -1.408126205205917358e-01 1.589972227811813354e-01 -5.383861064910888672e-01 1.534313410520553589e-01 1.037499681115150452e-01 2.817564010620117188e-01 1.333077400922775269e-01 -6.091892346739768982e-02 -2.503528296947479248e-01 -1.520888954401016235e-01 -2.526365816593170166e-01 1.334250271320343018e-01 1.451248824596405029e-01 2.413186877965927124e-01 -2.409005910158157349e-01 -7.141831517219543457e-02 5.210117250680923462e-02 1.049134582281112671e-01 2.319213896989822388e-01 -3.934333100914955139e-02 -5.450189113616943359e-02 1.025812774896621704e-01 -4.814876988530158997e-02 -4.924517124891281128e-02 9.020895510911941528e-02 1.358377039432525635e-01 -2.830087542533874512e-01
-2.111108303070068359e-01 -2.673480212688446045e-01 4.302487522363662720e-02 7.712500542402267456e-02 1.824104189872741699e-01 -3.091933727264404297e-01 4.183505848050117493e-02 1.560061126947402954e-01 -9.721897542476654053e-02 3.540832400321960449e-01 1.301475316286087036e-01 2.069260179996490479e-02 1.914891786873340607e-02 -2.226128727197647095e-01 -8.891755342483520508e-02 3.368841409683227539e-01 -5.620442330837249756e-02 9.152802824974060059e-02 3.233321011066436768e-01 1.311045698821544647e-02 -5.035042762756347656e-02 6.908234953880310059e-02 -2.339934408664703369e-01 6.802321225404739380e-02 5.922686681151390076e-02 1.073710098862648010e-01 -1.057840362191200256e-01 -8.890355378389358521e-02 -1.680544912815093994e-01 3.391484916210174561e-01 -1.137765496969223022e-01 -1.562155932188034058e-01
-3.223150372505187988e-01 -1.087996736168861389e-01 1.766341477632522583e-01 -1.032677441835403442e-01 1.104380637407302856e-01 -2.329043895006179810e-01 2.401826530694961548e-01 -2.573639452457427979e-01 1.161325946450233459e-01 1.562418639659881592e-01 9.750217199325561523e-02 1.334585696458816528e-01 -2.091644108295440674e-01 -2.058798372745513916e-01 -2.085451781749725342e-01 -9.206746518611907959e-02 1.184353902935981750e-01 -5.476432293653488159e-02 4.185045063495635986e-01 1.431645005941390991e-01 -1.764913648366928101e-01 -6.925645470619201660e-02 3.284402787685394287e-01 3.212079778313636780e-02 -1.518487185239791870e-01 5.748847872018814087e-02 9.796322882175445557e-02 7.853682339191436768e-02 -4.976220801472663879e-02 -9.356593713164329529e-03 1.060304641723632812e-01 1.878145784139633179e-01
-4.617480933666229248e-02 1.353171933442354202e-02 -2.113068252801895142e-01 1.895326226949691772e-01 4.234149307012557983e-02 -1.623674333095550537e-01 1.817389577627182007e-01 3.995680436491966248e-02 -5.906248930841684341e-03 3.341207206249237061e-01 1.638243347406387329e-02 -1.327610015869140625e-01 -1.038951873779296875e-01 -3.696242272853851318e-01 1.803888827562332153e-01 5.791513994336128235e-02 2.448688596487045288e-01 6.001111865043640137e-02 3.337944447994232178e-01 -2.965558767318725586e-01 -2.174833714962005615e-01 -2.771754981949925423e-03 8.180215954780578613e-03 2.755611240863800049e-01 -6.274428963661193848e-02 -2.202149331569671631e-01 4.166349023580551147e-02 -1.415330618619918823e-01 1.147311925888061523e-02 2.578706145286560059e-01 1.118700727820396423e-01 -4.333085566759109497e-02
-9.847713261842727661e-02 -2.407356202602386475e-01 -1.389753669500350952e-01 5.059276893734931946e-02 2.352293021976947784e-02 -3.767427057027816772e-02 1.737056076526641846e-01 -2.403478473424911499e-01 -6.976031512022018433e-02 2.644085288047790527e-01 2.638974189758300781e-01 1.954901218414306641e-01 2.975381910800933838e-02 -4.870141297578811646e-02 3.467458486557006836e-02 2.505836486816406250e-01 1.940898895263671875e-01 -2.662978321313858032e-02 4.083319008350372314e-01 -1.694039404392242432e-01 -2.340926229953765869e-01 1.187891662120819092e-01 4.688040912151336670e-02 -2.678147330880165100e-02 1.487487107515335083e-01 -2.713807821273803711e-01 -4.398711025714874268e-02 -7.370045036077499390e-02 -2.057567983865737915e-01 -6.032103672623634338e-02 -1.754851043224334717e-01 2.917628586292266846e-01
-1.961524784564971924e-01 -1.665074676275253296e-01 5.664960667490959167e-02 -2.006492018699645996e-01 2.505618333816528320e-01 -3.514842987060546875e-01 1.798538863658905029e-01 -2.169800698757171631e-01 -1.506952475756406784e-02 2.791231125593185425e-02 2.946659624576568604e-01 1.337385624647140503e-01 1.785843521356582642e-01 -1.122015565633773804e-01 8.405220694839954376e-03 3.031992018222808838e-01 3.729268908500671387e-01 -1.834288388490676880e-01 1.583462655544281006e-01 -6.678152829408645630e-02 1.673121303319931030e-01 9.272707998752593994e-02 1.950009465217590332e-01 1.316111534833908081e-01 6.115452386438846588e-03 -4.663105309009552002e-02 1.586273126304149628e-02 -1.386419683694839478e-01 -1.160020679235458374e-01 9.327392280101776123e-02 -2.044650912284851074e-01 -5.037547275424003601e-02
-8.633753657341003418e-02 -1.427274290472269058e-02 -8.915772289037704468e-02 -1.777634173631668091e-01 9.659839421510696411e-02 -3.807223588228225708e-02 -7.188756763935089111e-02 -3.694699704647064209e-01 9.179557673633098602e-03 1.710757315158843994e-01 3.008100986480712891e-01 2.904660105705261230e-01 -1.205424144864082336e-01 -5.183343216776847839e-02 -1.597830653190612793e-02 3.532123565673828125e-01 1.255305856466293335e-01 -2.389089763164520264e-01 2.250446379184722900e-01 6.386083364486694336e-02 -3.375727534294128418e-01 1.236782819032669067e-01 5.486357957124710083e-02 -7.732449471950531006e-02 -1.252815034240484238e-02 -1.765573620796203613e-01 -3.334126435220241547e-03 -2.580406069755554199e-01 -6.106896325945854187e-02 2.453449219465255737e-01 -1.613822132349014282e-01 1.428275555372238159e-02
1.889434605836868286e-01 -1.678140461444854736e-01 -2.740926444530487061e-01 1.979948580265045166e-02 2.198630124330520630e-01 3.122866712510585785e-02 3.018727004528045654e-01 -3.553624451160430908e-02 9.269285947084426880e-02 -1.964257955551147461e-01 6.333106756210327148e-02 -2.281410396099090576e-01 -1.181099712848663330e-01 -4.611257091164588928e-02 -2.496186643838882446e-01 2.385909855365753174e-01 5.344730243086814880e-02 -2.305661141872406006e-02 3.028976619243621826e-01 7.424438744783401489e-02 -2.457076907157897949e-01 1.556866168975830078e-01 -6.843198835849761963e-02 3.529603127390146255e-03 -1.358075290918350220e-01 -8.792690187692642212e-02 3.464359343051910400e-01 -1.608330290764570236e-03 2.343277037143707275e-01 1.562058776617050171e-01 -2.061471492052078247e-01 -1.497137546539306641e-01
-5.162101611495018005e-02 -2.631139010190963745e-02 -1.569673269987106323e-01 -3.441059589385986328e-02 -2.389830769971013069e-03 -3.604839742183685303e-01 2.134954631328582764e-01 -5.840753391385078430e-02 1.811212301254272461e-01 -1.521112322807312012e-01 2.159652262926101685e-01 1.067769974470138550e-01 -2.292285114526748657e-02 -3.852074742317199707e-01 -4.142213240265846252e-02 2.671859227120876312e-02 1.253080815076828003e-01 -1.550464630126953125e-01 2.646991014480590820e-01 1.031161919236183167e-01 -2.931706048548221588e-02 -2.742578387260437012e-01 2.116029113531112671e-01 1.661245077848434448e-01 -2.959785461425781250e-01 -3.461815714836120605e-01 5.377916619181632996e-02 -8.515867590904235840e-02 1.018333062529563904e-01 -8.363581448793411255e-02 5.293383076786994934e-02 -1.410774439573287964e-01
-7.169702649116516113e-02 -3.228024840354919434e-01 -3.766608238220214844e-02 4.358085617423057556e-02 3.044817745685577393e-01 -1.095814481377601624e-01 3.636723458766937256e-01 1.361889839172363281e-01 4.038569927215576172e-01 4.643221572041511536e-02 3.330201208591461182e-01 -1.532973255962133408e-02 -1.588105559349060059e-01 -2.336885333061218262e-01 -3.004395961761474609e-02 -1.393157057464122772e-02 1.222035959362983704e-01 2.151701748371124268e-01 3.886574134230613708e-02 5.342999473214149475e-02 -2.011635750532150269e-01 6.235120445489883423e-02 1.533643007278442383e-01 2.512611150741577148e-01 -1.483132690191268921e-01 -6.439805775880813599e-02 -3.219003230333328247e-02 4.282092303037643433e-02 -1.761331707239151001e-01 5.607898533344268799e-02 -1.224529184401035309e-02 -1.206665784120559692e-01
-1.961955102160573006e-03 1.230309251695871353e-02 1.385911926627159119e-02 1.299808025360107422e-01 1.381084322929382324e-01 -2.537712752819061279e-01 1.204879879951477051e-01 -1.076122671365737915e-01 2.608291208744049072e-01 2.411365658044815063e-01 5.073435604572296143e-02 -1.234366297721862793e-01 1.683623413555324078e-03 -3.257883191108703613e-01 1.444104015827178955e-01 -3.963456302881240845e-02 3.754932880401611328e-01 -6.988429278135299683e-02 2.582847774028778076e-01 -2.923748195171356201e-01 -1.083198860287666321e-01 1.586185991764068604e-01 8.317343145608901978e-02 -2.352251410484313965e-01 8.036983013153076172e-02 -1.396318972110748291e-01 -7.145781069993972778e-02 -2.202415615320205688e-01 7.712025195360183716e-02 2.085918188095092773e-02 -2.900148332118988037e-01 -1.826363801956176758e-01
-2.046541869640350342e-01 -1.375688016414642334e-01 1.458197981119155884e-01 6.258074194192886353e-02 9.559798240661621094e-02 -2.407432794570922852e-01 2.423357069492340088e-01 1.849672347307205200e-01 1.286837160587310791e-01 3.403890728950500488e-01 4.091569483280181885e-01 -2.623281478881835938e-01 1.563885360956192017e-01 -2.479479163885116577e-01 7.637665420770645142e-02 1.882617827504873276e-03 -4.623211175203323364e-02 -1.470359042286872864e-02 -7.625296711921691895e-03 1.377932075411081314e-02 -1.723796725273132324e-01 1.210501864552497864e-01 1.197784468531608582e-01 5.431569740176200867e-02 -1.158401742577552795e-01 -3.388516232371330261e-02 8.291894942522048950e-02 -1.788203418254852295e-01 -1.498197615146636963e-01 2.935844659805297852e-01 -2.238703817129135132e-01 -1.308136433362960815e-01
8.280575275421142578e-02 -9.180936217308044434e-02 -1.262544188648462296e-02 -1.214681193232536316e-01 -1.530016064643859863e-01 -3.014497756958007812e-01 -2.722292020916938782e-02 -1.595741361379623413e-01 2.751159667968750000e-01 -4.937371984124183655e-02 1.669671237468719482e-01 -5.142352357506752014e-02 -2.674227356910705566e-01 -2.324537336826324463e-01 -3.542396426200866699e-01 -1.784215569496154785e-01 -8.971220999956130981e-02 -7.338096946477890015e-02 1.966442614793777466e-01 -1.461551934480667114e-01 -2.774331867694854736e-01 1.102209538221359253e-01 1.604408919811248779e-01 1.768693327903747559e-01 2.808956196531653404e-03 1.579930484294891357e-01 3.660256415605545044e-02 -3.375701606273651123e-01 9.085048921406269073e-03 -6.521809380501508713e-03 8.353453129529953003e-02 -2.661278247833251953e-01
1.481028199195861816e-01 1.735904812812805176e-02 -2.134399116039276123e-01 -6.870185583829879761e-02 3.735406398773193359e-01 -2.273487001657485962e-01 1.207289025187492371e-01 -2.214033007621765137e-01 9.832995384931564331e-02 -2.415412217378616333e-01 -1.555851567536592484e-02 -1.356991380453109741e-01 -1.265864819288253784e-01 -2.398465722799301147e-01 -1.571083217859268188e-01 1.513364166021347046e-01 -3.445160388946533203e-02 -6.226120144128799438e-02 4.101153314113616943e-01 2.606657147407531738e-02 -2.442079633474349976e-01 9.927795268595218658e-03 1.455583423376083374e-01 3.035549223423004150e-01 -6.396617740392684937e-02 1.289432793855667114e-01 1.054533049464225769e-01 3.595985472202301025e-02 2.197805792093276978e-01 1.976437307894229889e-02 -1.679590791463851929e-01 -8.846984058618545532e-02
-1.794547885656356812e-01 -1.271766871213912964e-01 -1.616722792387008667e-01 1.601634174585342407e-02 -1.267926245927810669e-01 -3.081750273704528809e-01 -1.023278087377548218e-01 -4.936333373188972473e-02 8.359802514314651489e-02 8.204490691423416138e-02 2.502082288265228271e-01 -1.493028998374938965e-01 -1.489614993333816528e-01 -1.647317707538604736e-01 -2.918909490108489990e-01 -1.873361915349960327e-01 8.080426603555679321e-02 1.356215402483940125e-02 4.133378863334655762e-01 -1.107671186327934265e-01 -1.816532760858535767e-01 3.542276620864868164e-01 2.133719623088836670e-01 2.005275189876556396e-01 2.906602807343006134e-02 1.241208314895629883e-01 -5.563930142670869827e-03 -2.025846093893051147e-01 -6.562463194131851196e-02 1.189820691943168640e-01 1.269334554672241211e-01 -8.421647548675537109e-02
9.953204542398452759e-02 -1.870702952146530151e-02 -1.402395367622375488e-01 1.063691377639770508e-01 3.399154543876647949e-01 -2.225192487239837646e-01 5.812146142125129700e-02 -2.246874272823333740e-01 1.781953871250152588e-01 -2.265066951513290405e-01 -7.075247168540954590e-02 -4.830185696482658386e-02 -9.086521714925765991e-02 -9.032439440488815308e-02 2.865568362176418304e-02 2.263009548187255859e-01 -2.800806052982807159e-02 4.416905343532562256e-02 2.425440996885299683e-01 -1.260258704423904419e-01 -4.036297500133514404e-01 2.823400795459747314e-01 1.967670321464538574e-01 1.303201019763946533e-01 -8.374734967947006226e-02 -4.007145389914512634e-02 5.646923556923866272e-02 -2.266898900270462036e-01 3.468150794506072998e-01 8.373061567544937134e-02 -8.394333720207214355e-02 -8.764909952878952026e-02
2.032221555709838867e-01 1.682644896209239960e-02 7.972890511155128479e-03 1.040611937642097473e-01 8.346099406480789185e-02 -1.195091754198074341e-01 1.706802248954772949e-01 2.856526374816894531e-01 1.301717162132263184e-01 1.031994000077247620e-01 1.766224652528762817e-01 -2.263466417789459229e-01 -1.450295150279998779e-01 -1.082168295979499817e-01 -1.474563479423522949e-01 1.612001061439514160e-01 -2.258934527635574341e-01 -4.072867929935455322e-01 2.587283551692962646e-01 -1.976850628852844238e-01 -1.310185939073562622e-01 7.487905770540237427e-02 3.310962021350860596e-02 -4.536943137645721436e-02 1.321054399013519287e-01 -8.036563545465469360e-02 1.919684410095214844e-01 -3.383910953998565674e-01 7.281308062374591827e-03 1.207914724946022034e-01 1.051895096898078918e-01 -2.742530703544616699e-01
-2.228994667530059814e-01 -2.301694601774215698e-01 4.658122360706329346e-02 1.031746063381433487e-02 1.508583277463912964e-01 -2.134473174810409546e-01 8.395729959011077881e-02 -6.770446896553039551e-02 -1.091014668345451355e-01 2.587010562419891357e-01 1.508317887783050537e-01 -7.762576639652252197e-02 -3.498147428035736084e-01 -3.621173799037933350e-01 -2.983225882053375244e-01 -9.358653426170349121e-02 -2.257484197616577148e-01 -1.518623810261487961e-02 -2.995491772890090942e-02 5.758377164602279663e-02 -1.317583024501800537e-01 2.639326751232147217e-01 1.693546772003173828e-01 4.223424196243286133e-02 -4.061544314026832581e-02 -1.166194975376129150e-01 2.065670043230056763e-01 -1.424486935138702393e-01 -4.043360799551010132e-02 -7.223529368638992310e-02 -2.072167396545410156e-01 -2.352802008390426636e-01
1.127894129604101181e-02 -1.338540315628051758e-01 -8.902551233768463135e-02 1.188682392239570618e-01 2.093077749013900757e-01 -3.147924840450286865e-01 2.842783629894256592e-01 6.578943878412246704e-02 4.306001067161560059e-01 1.724415421485900879e-01 3.201144337654113770e-01 8.503040671348571777e-02 -5.148633942008018494e-02 2.296572737395763397e-02 -1.735207885503768921e-01 1.594867259263992310e-01 -2.374542206525802612e-01 -2.768669426441192627e-01 1.428436189889907837e-01 -1.729078218340873718e-02 -1.014540344476699829e-01 9.847473353147506714e-02 -1.680603176355361938e-01 5.873613432049751282e-02 -1.199724003672599792e-01 -1.396344751119613647e-01 1.549462527036666870e-01 9.741944260895252228e-03 -1.544652581214904785e-01 -1.029239594936370850e-01 2.887643501162528992e-02 -2.226338982582092285e-01
-6.576918810606002808e-02 1.013076826930046082e-01 -2.157165855169296265e-01 1.768251955509185791e-01 4.305904805660247803e-01 -1.185596659779548645e-01 1.263477802276611328e-01 -1.438334286212921143e-01 1.487315595149993896e-01 1.872275173664093018e-01 6.519623100757598877e-02 -3.849018216133117676e-01 -9.758599847555160522e-02 -1.965888738632202148e-01 4.110270366072654724e-02 2.946376800537109375e-02 2.642077505588531494e-01 -4.285572469234466553e-02 2.071449309587478638e-01 -1.854576766490936279e-01 -1.113582998514175415e-01 1.694078445434570312e-01 8.874027058482170105e-03 1.586756110191345215e-01 -5.185937974601984024e-03 -3.134790062904357910e-01 3.842554613947868347e-02 -2.751478552818298340e-01 9.445516765117645264e-02 8.412957191467285156e-02 5.533191934227943420e-02 -3.672173246741294861e-02
-8.699230849742889404e-02 -1.932707428932189941e-01 8.304257690906524658e-02 -1.728816777467727661e-01 -4.851369187235832214e-02 -1.010850146412849426e-01 3.244748711585998535e-01 -4.354862123727798462e-02 1.516804695129394531e-01 3.107951283454895020e-01 2.382428795099258423e-01 -9.964513033628463745e-02 -2.925327979028224945e-03 -2.220197618007659912e-01 5.264596641063690186e-02 6.384447962045669556e-02 5.441863089799880981e-02 -1.834829598665237427e-01 4.106791913509368896e-01 -1.160684321075677872e-02 -3.177952766418457031e-01 1.025080010294914246e-01 8.714254945516586304e-02 6.928523629903793335e-02 -1.600479483604431152e-01 8.473922312259674072e-02 9.420701116323471069e-02 7.489829510450363159e-02 -9.446426294744014740e-03 -8.443050319328904152e-04 4.171190857887268066e-01 -7.368452101945877075e-02
1.101939082145690918e-01 5.403117742389440536e-03 -2.010980248451232910e-01 5.077939480543136597e-02 1.457286775112152100e-01 -2.363419532775878906e-01 7.326080650091171265e-02 -5.366749688982963562e-02 -7.696811854839324951e-02 3.007408082485198975e-01 1.237435638904571533e-01 -1.932203322649002075e-01 1.071495637297630310e-01 -1.722138822078704834e-01 -6.436327844858169556e-02 1.169679164886474609e-01 -2.517989873886108398e-01 -9.298010915517807007e-02 3.445142209529876709e-01 -1.047097444534301758e-01 -1.888248920440673828e-01 7.736132293939590454e-02 -1.623757034540176392e-01 2.292092144489288330e-01 -3.375473320484161377e-01 -1.126194298267364502e-01 1.015542745590209961e-01 -2.709945738315582275e-01 1.371806208044290543e-02 -1.198465377092361450e-02 2.487730830907821655e-01 -2.380166947841644287e-01
5.622417107224464417e-02 1.395860463380813599e-01 1.805076450109481812e-01 3.303987979888916016e-01 2.958749234676361084e-02 -1.287965662777423859e-02 1.938509047031402588e-01 7.676500082015991211e-02 5.240178853273391724e-02 2.316344082355499268e-01 6.382492929697036743e-02 3.350738808512687683e-02 -1.108067482709884644e-01 -2.664556205272674561e-01 -1.263964474201202393e-01 -1.663870178163051605e-02 9.449742734432220459e-02 -1.176366657018661499e-01 3.893861174583435059e-01 -1.223306655883789062e-01 -1.041330099105834961e-01 1.803985089063644409e-01 2.075741440057754517e-01 1.859820634126663208e-01 5.816573277115821838e-02 1.021196022629737854e-01 1.442929804325103760e-01 -3.249025046825408936e-01 2.359563857316970825e-01 2.402486652135848999e-01 -1.795155368745326996e-02 -2.562040984630584717e-01
-1.876055151224136353e-01 -7.163049280643463135e-02 3.479105830192565918e-01 -6.259244680404663086e-02 1.730716973543167114e-01 -2.576728165149688721e-01 -6.984951347112655640e-02 -2.530841231346130371e-01 3.548490405082702637e-01 1.990716010332107544e-01 2.491009086370468140e-01 -6.459353864192962646e-02 -8.535826206207275391e-02 3.917838260531425476e-02 -7.507587969303131104e-02 -5.371300131082534790e-02 2.569984830915927887e-02 4.794653132557868958e-02 3.430984020233154297e-01 -1.688380390405654907e-01 -1.565234959125518799e-01 2.950731217861175537e-01 2.809312939643859863e-01 1.531766541302204132e-02 -1.795771182514727116e-03 -1.793131679296493530e-01 9.960180521011352539e-02 -1.768306344747543335e-01 -4.982874915003776550e-02 -6.038728356361389160e-02 2.877742238342761993e-02 1.049566827714443207e-02
-3.233683109283447266e-02 -7.208938896656036377e-02 1.537049859762191772e-01 -6.915432959794998169e-02 -1.281456500291824341e-01 -8.254795521497726440e-02 9.376491606235504150e-02 -9.133175760507583618e-02 3.419162333011627197e-01 3.460158407688140869e-01 -5.336734279990196228e-02 -6.420798599720001221e-02 1.184785068035125732e-01 -3.434622287750244141e-01 -1.277466267347335815e-01 -9.263888001441955566e-03 -4.419463948579505086e-05 -1.288137733936309814e-01 -9.735175222158432007e-02 -1.215259060263633728e-01 -4.815602004528045654e-01 -1.072019338607788086e-02 -2.034320682287216187e-01 1.789440065622329712e-01 9.961989521980285645e-02 -1.963124275207519531e-01 1.067484244704246521e-01 -1.943756043910980225e-01 9.162739664316177368e-02 1.251964420080184937e-01 -1.213051751255989075e-01 2.242409884929656982e-01
2.191818691790103912e-02 -2.362890392541885376e-01 -1.601547747850418091e-01 1.763280779123306274e-01 2.799137234687805176e-01 -1.494504213333129883e-01 3.974528610706329346e-01 -2.048267722129821777e-01 2.406783550977706909e-01 7.187539339065551758e-02 3.058027029037475586e-01 6.359430402517318726e-02 -6.574995815753936768e-02 5.023347958922386169e-02 -2.246553450822830200e-01 -4.336744546890258789e-02 2.378899604082107544e-01 2.009378671646118164e-01 9.638824313879013062e-02 -2.342966794967651367e-01 -1.801419109106063843e-01 1.763030886650085449e-02 -1.395285315811634064e-02 8.649558573961257935e-02 -2.189541310071945190e-01 1.099563390016555786e-01 -1.683765351772308350e-01 -1.018189359456300735e-02 -1.794738173484802246e-01 2.018721252679824829e-01 -3.719277679920196533e-02 -4.542814940214157104e-02
-1.863491088151931763e-01 1.615302078425884247e-02 -1.070462912321090698e-01 -1.540474444627761841e-01 5.760596692562103271e-02 -2.536402344703674316e-01 -6.202613189816474915e-02 -2.324903309345245361e-01 2.167685776948928833e-01 3.077401220798492432e-01 -1.592621020972728729e-02 -1.341512799263000488e-01 -4.923015832901000977e-02 1.210080385208129883e-01 1.123738512396812439e-01 1.454617828130722046e-01 9.911292791366577148e-02 5.086092650890350342e-02 2.321832925081253052e-01 1.762505322694778442e-01 -3.357900381088256836e-01 1.617872118949890137e-01 -2.122456394135951996e-02 2.852922379970550537e-01 -2.086100876331329346e-01 -6.849529594182968140e-02 7.955647259950637817e-02 -7.259092479944229126e-02 -1.882210224866867065e-01 6.760056316852569580e-02 1.885056942701339722e-01 -3.741402029991149902e-01
-9.081340581178665161e-02 -6.046451628208160400e-02 1.955674886703491211e-01 -1.295270770788192749e-01 3.581031858921051025e-01 -8.222769945859909058e-02 -2.062758803367614746e-02 -5.770205706357955933e-02 3.192309141159057617e-01 4.258094727993011475e-01 1.613584160804748535e-01 7.945847511291503906e-02 -6.986281275749206543e-02 -3.444785252213478088e-02 -1.697044521570205688e-01 2.718985974788665771e-01 -5.590902268886566162e-02 1.377136260271072388e-01 -1.138795260339975357e-02 -5.830864235758781433e-02 -3.220077157020568848e-01 -1.420990377664566040e-02 -6.627278029918670654e-02 -1.188624277710914612e-01 1.696858108043670654e-01 -4.019886255264282227e-02 3.290064632892608643e-01 1.775322854518890381e-02 3.281794488430023193e-02 2.475040107965469360e-01 1.202996075153350830e-01 7.837121188640594482e-02
4.296175763010978699e-02 -1.261495500802993774e-01 -3.966668620705604553e-02 4.739321395754814148e-02 -3.844520822167396545e-02 -2.210262119770050049e-01 8.558889478445053101e-02 1.600455641746520996e-01 1.027991548180580139e-01 6.019532680511474609e-02 3.105655498802661896e-02 -1.996984630823135376e-01 1.742302626371383667e-01 -3.972908258438110352e-01 6.830225139856338501e-02 9.770404547452926636e-02 1.057694852352142334e-01 -1.548054218292236328e-01 4.683009088039398193e-01 2.554055750370025635e-01 -1.332175731658935547e-01 2.182610519230365753e-02 -2.252648770809173584e-01 2.865822017192840576e-01 -1.351216584444046021e-01 -2.414563298225402832e-01 1.296682953834533691e-01 -1.812997758388519287e-01 6.062485277652740479e-02 9.224449843168258667e-02 1.534458994865417480e-01 -7.034621387720108032e-02
-7.519590109586715698e-02 -2.773300409317016602e-01 -8.583803474903106689e-02 -1.224313825368881226e-01 1.497985608875751495e-02 -1.697275191545486450e-01 2.203069925308227539e-01 -1.241686791181564331e-01 2.535541951656341553e-01 1.011834293603897095e-01 1.219622418284416199e-01 8.889215439558029175e-02 -7.204484939575195312e-02 3.440996631979942322e-02 2.597527503967285156e-01 1.568554788827896118e-01 2.488485425710678101e-01 -1.938075423240661621e-01 1.626662611961364746e-01 -2.122537940740585327e-01 -8.859305828809738159e-02 1.304523795843124390e-01 2.345014549791812897e-02 1.705300360918045044e-01 -2.042376995086669922e-02 -1.073949858546257019e-01 -2.071424387395381927e-02 1.269884109497070312e-01 -1.434763520956039429e-02 1.033031418919563293e-01 -4.860197901725769043e-01 -3.244111835956573486e-01
-5.641552433371543884e-02 -1.647502183914184570e-02 -1.142020672559738159e-01 -1.067042425274848938e-01 3.745789453387260437e-02 -4.761705175042152405e-02 -3.048326633870601654e-02 -2.727760374546051025e-01 -1.082017645239830017e-01 1.263396143913269043e-01 1.559086591005325317e-01 2.785179913043975830e-01 -2.090533822774887085e-01 -3.301608934998512268e-02 -3.049456775188446045e-01 2.052681148052215576e-01 1.019700914621353149e-01 -3.237567245960235596e-01 2.923172414302825928e-01 -1.926014870405197144e-01 -2.554448843002319336e-01 1.543160062283277512e-02 2.338775098323822021e-01 -5.655940622091293335e-02 -1.515652798116207123e-02 -1.100004538893699646e-01 6.073211878538131714e-02 -1.424477845430374146e-01 9.952778369188308716e-02 3.627238869667053223e-01 -1.898588836193084717e-01 -9.307539463043212891e-02
-8.467806875705718994e-02 -2.264313101768493652e-01 -9.391283243894577026e-02 -2.156387865543365479e-01 2.924686074256896973e-01 -2.945188283920288086e-01 2.872478663921356201e-01 1.265472471714019775e-01 1.697390675544738770e-01 2.365401387214660645e-01 2.527993917465209961e-01 4.826642945408821106e-02 1.146440058946609497e-01 -5.859346315264701843e-02 -3.657016456127166748e-01 7.231476157903671265e-02 1.320653855800628662e-01 -5.514544993638992310e-02 2.366545200347900391e-01 4.824056848883628845e-02 6.833220273256301880e-02 1.829770207405090332e-01 7.793606072664260864e-02 8.606600016355514526e-02 -2.065070718526840210e-01 -2.231259047985076904e-01 -5.107201263308525085e-02 1.302812695503234863e-01 1.800918728113174438e-01 1.643757671117782593e-01 -8.352964371442794800e-02 -1.771555515006184578e-03
-1.866990327835083008e-02 8.730831556022167206e-03 -1.233105268329381943e-02 -2.602726779878139496e-02 8.094093203544616699e-02 -1.627656668424606323e-01 1.798782050609588623e-01 -1.741160154342651367e-01 1.844875216484069824e-01 -1.289523839950561523e-01 3.121360838413238525e-01 -9.408775717020034790e-02 -2.241018712520599365e-01 3.979451954364776611e-02 -1.787544414401054382e-02 1.845020949840545654e-01 1.248408928513526917e-01 -1.211467757821083069e-02 1.837034225463867188e-01 -2.065292596817016602e-01 -4.295504093170166016e-01 -2.770177423954010010e-01 -1.420706510543823242e-01 -4.782594367861747742e-02 2.802184224128723145e-02 -3.691930323839187622e-02 -8.194058388471603394e-02 -2.699136734008789062e-01 -1.856394857168197632e-01 -1.036950349807739258e-01 -3.508166968822479248e-01 -1.845466792583465576e-01
1.525821238756179810e-01 -1.530491262674331665e-01 4.153759405016899109e-02 -2.730832397937774658e-01 2.555229067802429199e-01 -9.643220901489257812e-02 8.709821850061416626e-02 -1.133801117539405823e-01 1.885956227779388428e-01 -1.202310547232627869e-01 4.438508152961730957e-01 -1.669825166463851929e-01 -7.354990392923355103e-02 -2.930856645107269287e-01 6.909620016813278198e-02 5.669633299112319946e-02 -7.486549764871597290e-02 1.657716929912567139e-01 1.716688573360443115e-01 -2.532499656081199646e-02 -2.718496322631835938e-01 1.159866452217102051e-01 1.741322278976440430e-01 1.661776006221771240e-01 -1.167375370860099792e-01 -3.140799235552549362e-03 5.524262413382530212e-02 -2.512681530788540840e-04 -2.261770963668823242e-01 1.113101243972778320e-01 -5.307538807392120361e-02 -3.409009575843811035e-01
-6.705784797668457031e-02 -4.519653692841529846e-02 9.049372375011444092e-02 -9.269527345895767212e-02 1.420958489179611206e-01 -6.428857892751693726e-02 1.591000109910964966e-01 -6.797567941248416901e-03 3.535080552101135254e-01 8.204757422208786011e-02 3.355176886543631554e-03 1.122194156050682068e-01 -1.073644086718559265e-01 2.702105604112148285e-02 -3.145683407783508301e-01 2.831156849861145020e-01 -2.162099778652191162e-01 5.143409967422485352e-02 4.053980708122253418e-01 3.625194430351257324e-01 -2.589463591575622559e-01 7.573424279689788818e-02 -2.643626369535923004e-02 2.134968042373657227e-01 -3.580303629860281944e-03 6.800454109907150269e-03 -6.860822439193725586e-02 -1.517517119646072388e-01 -1.828047633171081543e-01 1.747507750988006592e-01 1.837338209152221680e-01 -3.986606746912002563e-02
1.813400983810424805e-01 1.074774488806724548e-01 7.184286415576934814e-02 -2.007113099098205566e-01 3.456074297428131104e-01 -9.634105116128921509e-02 4.445792138576507568e-01 3.122051805257797241e-02 7.022821903228759766e-02 3.620549738407135010e-01 -9.654742479324340820e-02 -2.047311663627624512e-01 -1.357868015766143799e-01 1.189746260643005371e-01 -2.170886099338531494e-01 2.265167236328125000e-01 1.913698315620422363e-01 -1.370775997638702393e-01 2.485395222902297974e-02 -8.023022860288619995e-02 -1.562164425849914551e-01 -4.736525937914848328e-02 -1.411585956811904907e-01 1.161832585930824280e-01 6.515182554721832275e-02 1.027953773736953735e-01 8.810824900865554810e-02 -1.808970719575881958e-01 4.939746856689453125e-02 1.587499380111694336e-01 -9.682819992303848267e-02 -2.227774560451507568e-01
-2.789915502071380615e-01 8.494263887405395508e-02 -1.230883598327636719e-02 -3.543648123741149902e-01 1.504850089550018311e-01 -3.340004384517669678e-01 1.164584532380104065e-01 -2.085472829639911652e-02 1.702968627214431763e-01 1.559012979269027710e-01 2.867982350289821625e-02 8.930636197328567505e-02 -2.073974311351776123e-01 -2.078734785318374634e-01 2.696695551276206970e-02 8.855827152729034424e-02 1.027689352631568909e-01 -9.912338852882385254e-02 1.487564742565155029e-01 -1.627346724271774292e-01 -2.568114399909973145e-01 1.489736586809158325e-01 1.914430707693099976e-01 -1.012835651636123657e-01 -1.181296035647392273e-01 -2.783134877681732178e-01 2.581295371055603027e-01 -7.632327824831008911e-02 -1.439466625452041626e-01 -5.585605651140213013e-02 4.464722797274589539e-02 3.006142973899841309e-01
1.262589097023010254e-01 -3.019568324089050293e-01 -9.368898719549179077e-02 3.331666439771652222e-02 3.369089663028717041e-01 -9.588316082954406738e-02 1.932417005300521851e-01 -1.370185911655426025e-01 3.470006585121154785e-02 4.505865573883056641e-01 -4.923092946410179138e-02 -1.262459158897399902e-01 1.897461712360382080e-01 -9.016022831201553345e-02 -8.703031390905380249e-02 2.774668037891387939e-01 -7.507414370775222778e-02 9.361308813095092773e-02 1.334181725978851318e-01 -1.256229281425476074e-01 -7.442808896303176880e-02 1.286763995885848999e-01 -1.609304994344711304e-01 3.440743386745452881e-01 -1.303668022155761719e-01 9.215233149006962776e-04 1.945128440856933594e-01 6.178320571780204773e-02 -9.686467051506042480e-02 1.634621992707252502e-02 1.536056250333786011e-01 -2.159383296966552734e-01
-2.496227920055389404e-01 1.059859711676836014e-02 5.161977186799049377e-02 -3.922912478446960449e-02 -2.058795094490051270e-02 -1.792367994785308838e-01 3.258484601974487305e-01 -1.617073118686676025e-01 1.691197007894515991e-01 1.090337932109832764e-01 2.734898030757904053e-01 -2.733709514141082764e-01 1.362125724554061890e-01 -2.134848088026046753e-01 -2.354189939796924591e-02 1.125971898436546326e-01 2.108458876609802246e-01 -7.438737899065017700e-02 2.865764684975147247e-02 -2.765274941921234131e-01 -1.905248016119003296e-01 2.239728271961212158e-01 4.143444448709487915e-02 1.452056616544723511e-01 -7.462032139301300049e-02 -1.894211769104003906e-02 -4.447678476572036743e-02 -3.102354407310485840e-01 1.679837405681610107e-01 2.887305915355682373e-01 9.817592054605484009e-02 -1.979887336492538452e-01
-3.405179083347320557e-02 -5.355734005570411682e-02 -5.322013422846794128e-02 -4.720488563179969788e-02 3.015271425247192383e-01 -7.523892074823379517e-02 2.132251262664794922e-01 -2.701366841793060303e-01 1.232797354459762573e-01 5.208140704780817032e-03 3.158662319183349609e-01 -1.259926259517669678e-01 -1.761171221733093262e-02 -4.960004240274429321e-02 -6.214034929871559143e-02 2.898111641407012939e-01 3.924126327037811279e-01 -2.326343059539794922e-01 2.511372268199920654e-01 7.971567660570144653e-02 -1.756887882947921753e-02 2.837962806224822998e-01 1.648955047130584717e-01 -4.921155050396919250e-02 8.970526605844497681e-02 -3.069554865360260010e-01 5.495440587401390076e-02 -5.359524115920066833e-02 -4.112310335040092468e-02 7.471027225255966187e-02 -2.252837419509887695e-01 -1.488197781145572662e-02
-7.636550813913345337e-02 -1.048207376152276993e-02 -6.412722915410995483e-02 8.215481042861938477e-02 -5.004566907882690430e-02 -1.423312164843082428e-02 -4.699102416634559631e-02 -3.163479566574096680e-01 1.303915083408355713e-01 2.261875569820404053e-01 1.136140078306198120e-01 -1.623278297483921051e-02 6.186135485768318176e-02 -5.345377326011657715e-01 -2.098140567541122437e-01 8.069280534982681274e-03 1.736761629581451416e-01 -1.474247574806213379e-01 8.567933738231658936e-02 -4.098055064678192139e-01 -1.417332291603088379e-01 -5.740230903029441833e-03 -1.966856718063354492e-01 -1.269994676113128662e-01 -2.081620544195175171e-01 -4.479113221168518066e-02 1.074014604091644287e-01 -2.638567090034484863e-01 2.920854836702346802e-02 1.609340757131576538e-01 -4.489659890532493591e-02 -7.648916542530059814e-02
2.547911927103996277e-02 -2.910641431808471680e-01 2.068678885698318481e-01 4.485362023115158081e-02 1.220408082008361816e-01 -1.964651495218276978e-01 1.112235635519027710e-01 5.823954939842224121e-02 2.614761888980865479e-01 4.773174822330474854e-01 -1.270823478698730469e-01 -2.242314368486404419e-01 1.474287956953048706e-01 -1.600654572248458862e-01 -1.058026328682899475e-01 -6.839849054813385010e-02 -4.319464042782783508e-02 -3.383641690015792847e-02 1.864620745182037354e-01 -6.591331213712692261e-02 -1.783501654863357544e-01 -2.086756080389022827e-01 3.562166914343833923e-02 1.729510128498077393e-01 -3.075885474681854248e-01 8.887226693332195282e-03 1.712751984596252441e-01 -2.507026195526123047e-01 2.606726437807083130e-02 5.227449536323547363e-02 1.188367977738380432e-01 -1.471105068922042847e-01
1.121086999773979187e-01 -8.504428714513778687e-02 -1.801462918519973755e-01 1.290977895259857178e-01 4.506820067763328552e-02 -2.766132056713104248e-01 2.470168620347976685e-01 -7.917694747447967529e-02 3.410305678844451904e-01 -1.094102710485458374e-01 2.288080006837844849e-01 -4.704117402434349060e-02 -1.321373134851455688e-01 -9.582953900098800659e-02 -1.401263475418090820e-01 4.521435871720314026e-02 2.967950999736785889e-01 3.219887986779212952e-02 3.119005858898162842e-01 -1.090971082448959351e-01 -1.572695225477218628e-01 -1.259133871644735336e-02 -2.605644762516021729e-01 -2.583483234047889709e-02 -7.870208472013473511e-02 -8.938632160425186157e-02 1.617048680782318115e-01 3.593252599239349365e-02 -2.815363705158233643e-01 -8.087893575429916382e-02 -3.671639263629913330e-01 -9.343381971120834351e-03
-5.584799498319625854e-02 -2.107132077217102051e-01 1.222104132175445557e-01 -1.475139241665601730e-02 1.219542622566223145e-01 3.168396651744842529e-02 1.448760330677032471e-01 1.457133293151855469e-01 3.781357109546661377e-01 3.452283740043640137e-01 4.041033387184143066e-01 6.152300909161567688e-02 -3.286462426185607910e-01 -3.058603592216968536e-02 -1.370572447776794434e-01 2.106392085552215576e-01 -5.067144986242055893e-03 -1.190688312053680420e-01 2.132412344217300415e-01 1.615632176399230957e-01 2.054161205887794495e-02 8.369877189397811890e-02 1.036647334694862366e-01 1.728986501693725586e-01 -1.435623764991760254e-01 -2.640589177608489990e-01 1.733749732375144958e-02 -1.024854779243469238e-01 -5.152147635817527771e-02 -6.689319759607315063e-02 -1.672971248626708984e-01 -8.817512542009353638e-02
-6.291508674621582031e-02 1.806284114718437195e-02 1.359613053500652313e-02 8.218860626220703125e-02 -5.333896353840827942e-02 -3.104833662509918213e-01 -1.124008279293775558e-02 -1.052803248167037964e-01 2.588817775249481201e-01 2.804950475692749023e-01 1.067260131239891052e-01 3.210353851318359375e-02 -4.721713811159133911e-02 -2.401588708162307739e-01 -7.607842236757278442e-02 -1.363479048013687134e-01 1.698679476976394653e-01 -1.736990362405776978e-02 3.094978630542755127e-01 -2.979425489902496338e-01 -1.761425286531448364e-01 1.050232723355293274e-01 -1.902488619089126587e-01 -3.611001968383789062e-01 -1.819537431001663208e-01 -6.291051208972930908e-02 4.391788691282272339e-02 -3.059568107128143311e-01 9.160645306110382080e-02 1.513566076755523682e-01 -7.496946305036544800e-02 -2.098421305418014526e-01
2.511333525180816650e-01 1.435928163118660450e-03 7.032003253698348999e-02 -8.753957599401473999e-02 2.744363546371459961e-01 -9.905992448329925537e-02 2.496595978736877441e-01 -2.006097286939620972e-01 2.185426354408264160e-01 -7.256264984607696533e-02 2.820727229118347168e-01 1.037139371037483215e-01 -1.346043795347213745e-01 -2.686691842973232269e-02 -2.495184838771820068e-01 2.499126642942428589e-01 2.723022103309631348e-01 7.217006292194128036e-03 1.500977277755737305e-01 6.125661358237266541e-02 -3.652355447411537170e-02 -2.136475294828414917e-01 1.661928445100784302e-01 1.405764073133468628e-01 6.625305116176605225e-02 6.107142195105552673e-02 1.392545402050018311e-01 -3.373228246346116066e-03 9.645779430866241455e-02 2.373954504728317261e-01 -2.062368094921112061e-01 -3.451895713806152344e-01
-1.591072827577590942e-01 -1.783555895090103149e-01 -6.262379884719848633e-02 5.393429473042488098e-02 3.662927150726318359e-01 -1.211754083633422852e-01 9.327358007431030273e-02 6.230076774954795837e-02 4.245096445083618164e-01 2.044002413749694824e-01 2.524300515651702881e-01 -8.666061609983444214e-02 -1.100266575813293457e-01 1.477430295199155807e-02 -3.243453204631805420e-01 2.314617186784744263e-01 -2.081813812255859375e-01 -2.991235256195068359e-01 5.654523521661758423e-02 -1.506009101867675781e-01 -1.770748756825923920e-03 1.379644870758056641e-01 4.117638338357210159e-03 2.131663262844085693e-01 -5.538664385676383972e-02 -6.860537827014923096e-02 1.079855337738990784e-01 -9.239894151687622070e-02 3.402046114206314087e-02 -1.442483812570571899e-01 -1.890244036912918091e-01 -3.789710626006126404e-02
-1.089304462075233459e-01 -1.809023171663284302e-01 -2.343565970659255981e-02 -3.245924413204193115e-02 3.208021223545074463e-01 -3.738910257816314697e-01 2.307885587215423584e-01 2.471559494733810425e-02 4.588997960090637207e-01 1.804360598325729370e-01 2.191355228424072266e-01 1.104957461357116699e-01 -2.200878113508224487e-01 -1.141685526818037033e-02 -2.488015741109848022e-01 2.139098197221755981e-02 -2.180537283420562744e-01 -1.638135612010955811e-01 1.114802584052085876e-01 -1.729710251092910767e-01 1.700834184885025024e-02 1.837851405143737793e-01 -1.311672329902648926e-01 -7.076208293437957764e-02 -1.457687169313430786e-01 -8.716078102588653564e-02 9.037806093692779541e-02 -1.007662117481231689e-01 -2.824244089424610138e-02 -5.487455055117607117e-02 -1.373522877693176270e-01 -8.297781459987163544e-03
-2.632870376110076904e-01 -2.299859970808029175e-01 -1.250173002481460571e-01 -1.602774858474731445e-01 1.998545229434967041e-01 -2.918745875358581543e-01 1.349323242902755737e-01 -6.690597534179687500e-02 3.964927792549133301e-01 1.253173798322677612e-01 -9.647495299577713013e-02 -4.183145985007286072e-02 -2.036116570234298706e-01 1.426488459110260010e-01 -8.751345425844192505e-02 4.133332148194313049e-02 -5.442485213279724121e-03 -1.508540753275156021e-02 1.551280766725540161e-01 9.641505777835845947e-02 -3.823306560516357422e-01 2.034561187028884888e-01 3.020472228527069092e-01 -2.862316556274890900e-02 -1.376731991767883301e-01 1.985683888196945190e-01 -1.938220113515853882e-02 -1.942731887102127075e-01 -9.640003740787506104e-02 8.476777374744415283e-02 8.420843631029129028e-02 -1.412640046328306198e-02
9.609926491975784302e-02 -4.051022697240114212e-03 9.304694086313247681e-02 -3.308765888214111328e-01 1.520348489284515381e-01 5.172415077686309814e-02 3.665384650230407715e-01 -1.177608370780944824e-01 2.195697277784347534e-01 -2.543582953512668610e-02 3.386731445789337158e-01 -9.641270339488983154e-02 -2.893074452877044678e-01 -1.325276643037796021e-01 -2.465056478977203369e-01 7.709456235170364380e-02 2.493168413639068604e-01 -1.179202347993850708e-01 1.701696515083312988e-01 1.260166615247726440e-01 -1.754256784915924072e-01 9.336913377046585083e-02 3.792678704485297203e-03 6.857267022132873535e-02 -2.797606028616428375e-02 -5.312538519501686096e-02 3.411484882235527039e-02 -1.051892191171646118e-01 -1.752942800521850586e-01 -4.192585498094558716e-02 -3.412074744701385498e-01 -1.671140193939208984e-01
-1.362479478120803833e-01 -1.613882035017013550e-01 -1.450586467981338501e-01 2.534459829330444336e-01 3.503607213497161865e-02 -9.720439463853836060e-02 2.103008776903152466e-01 -1.443828791379928589e-01 4.255233705043792725e-01 2.541884183883666992e-01 2.069754004478454590e-01 2.980575263500213623e-01 9.313671290874481201e-02 -4.498726874589920044e-02 7.385230064392089844e-02 1.943506151437759399e-01 -9.983038902282714844e-02 -2.229442149400711060e-01 3.110897839069366455e-01 3.897810354828834534e-02 -7.566441595554351807e-02 -4.597823694348335266e-02 2.291922718286514282e-01 -2.013008743524551392e-01 4.568576440215110779e-02 -9.137491136789321899e-02 3.080825507640838623e-02 -8.843739330768585205e-02 7.587384432554244995e-02 -1.796648837625980377e-02 -2.035914361476898193e-01 -1.936184614896774292e-01
1.003437936305999756e-01 -2.007398903369903564e-01 -2.921170741319656372e-02 -1.020380631089210510e-01 3.195084929466247559e-01 -2.824225649237632751e-02 2.433499693870544434e-01 -9.006723761558532715e-02 3.178545236587524414e-01 2.271580249071121216e-01 2.913728058338165283e-01 2.535283565521240234e-01 1.958867534995079041e-03 9.540411084890365601e-02 -2.842027544975280762e-01 8.134995400905609131e-02 -3.936060518026351929e-02 -1.453839093446731567e-01 2.692195177078247070e-01 2.520705573260784149e-02 7.723750080913305283e-03 -5.821200460195541382e-02 -2.479517161846160889e-01 1.421739310026168823e-01 -9.369931370019912720e-02 -1.598838269710540771e-01 -6.554625183343887329e-02 3.775597736239433289e-02 1.062385663390159607e-01 8.568521589040756226e-03 -1.673621237277984619e-01 -3.308723568916320801e-01
-1.591586023569107056e-01 -1.210673972964286804e-01 2.643764913082122803e-01 -1.433058232069015503e-01 2.084409631788730621e-02 -3.217525780200958252e-01 1.998593062162399292e-01 -3.164019584655761719e-01 2.351867258548736572e-01 1.481241583824157715e-01 1.763231605291366577e-01 8.199878782033920288e-02 -2.580901086330413818e-01 -2.349387407302856445e-01 -9.631253778934478760e-02 -1.326399203389883041e-02 -1.134827081114053726e-02 7.339734584093093872e-02 3.311849832534790039e-01 7.687643170356750488e-02 -1.739035546779632568e-01 1.173275336623191833e-01 -8.429036289453506470e-02 7.623248547315597534e-02 -2.954455018043518066e-01 2.790920063853263855e-02 1.373162120580673218e-01 1.461462825536727905e-01 1.743503361940383911e-01 -2.505704946815967560e-02 1.989010721445083618e-01 4.835160076618194580e-02
-5.335013568401336670e-02 -2.730764746665954590e-01 -3.073763335123658180e-03 -2.572888135910034180e-01 2.309326082468032837e-01 -8.071693778038024902e-02 3.621060773730278015e-02 -1.427392512559890747e-01 6.132921576499938965e-02 3.515520095825195312e-01 2.231427729129791260e-01 1.747525483369827271e-01 -8.693762123584747314e-02 2.080911025404930115e-02 1.816129833459854126e-01 1.293673813343048096e-01 4.334435462951660156e-01 -3.731482625007629395e-01 2.810656838119029999e-02 -2.340542152523994446e-02 -2.371399700641632080e-01 -3.156577050685882568e-02 -2.500804513692855835e-02 1.748436093330383301e-01 4.208236187696456909e-02 1.355803608894348145e-01 9.975525736808776855e-02 2.068779058754444122e-02 1.338414698839187622e-01 9.572953730821609497e-02 -1.139554530382156372e-01 -1.482559442520141602e-01
-2.951946482062339783e-02 -1.512267738580703735e-01 1.352316588163375854e-01 -1.092464551329612732e-01 1.602306216955184937e-01 -1.284177154302597046e-01 2.111865729093551636e-01 -4.252533614635467529e-02 5.057075247168540955e-02 2.021719664335250854e-01 1.730830222368240356e-01 -3.140784204006195068e-01 2.927162684500217438e-02 -3.473028838634490967e-01 -2.032802104949951172e-01 5.888294801115989685e-02 4.881691560149192810e-02 -2.058014869689941406e-01 1.931925565004348755e-01 1.579425930976867676e-01 -1.639533638954162598e-01 1.120826676487922668e-01 1.701024174690246582e-02 1.225694715976715088e-01 -1.722801029682159424e-01 -7.587099820375442505e-02 -2.282483130693435669e-01 -2.910049259662628174e-01 1.736078113317489624e-01 3.214277625083923340e-01 1.587898582220077515e-01 1.628291308879852295e-01
9.037134796380996704e-02 -1.172839179635047913e-01 5.091155320405960083e-02 1.456657797098159790e-01 3.080929815769195557e-01 -1.170789003372192383e-01 2.340621054172515869e-01 -1.777732968330383301e-01 8.818752318620681763e-02 1.319648474454879761e-01 1.069973483681678772e-01 -3.272746205329895020e-01 2.593879774212837219e-02 -6.998587399721145630e-02 1.115223616361618042e-01 -9.916107356548309326e-02 3.813174068927764893e-01 -6.468880921602249146e-02 1.811206936836242676e-01 -3.345946669578552246e-01 -1.048353835940361023e-01 3.164352104067802429e-02 1.562270671129226685e-01 3.389997184276580811e-01 -1.541687734425067902e-02 -9.513052552938461304e-02 8.686776459217071533e-02 -3.392305076122283936e-01 1.790946722030639648e-02 7.139188051223754883e-02 -6.517760921269655228e-03 -6.799957156181335449e-02
1.001473069190979004e-01 1.372704003006219864e-02 -9.305605292320251465e-02 1.291376203298568726e-01 2.255898565053939819e-01 -3.578548729419708252e-01 8.794153481721878052e-02 -1.643768697977066040e-01 4.171282947063446045e-01 -5.888295359909534454e-03 9.865621477365493774e-02 -2.376437038183212280e-01 -2.982717566192150116e-02 -2.097580730915069580e-01 4.534472525119781494e-02 -1.102365553379058838e-01 1.901590377092361450e-01 1.135515794157981873e-01 3.343918025493621826e-01 -2.474616616964340210e-01 -7.584239542484283447e-02 -3.746979683637619019e-02 -1.851757755503058434e-03 -4.123476520180702209e-02 1.457725316286087036e-01 2.792990021407604218e-02 -3.818016871809959412e-02 -4.076659977436065674e-01 4.824340343475341797e-02 7.073537260293960571e-02 -1.495333760976791382e-01 -3.267783299088478088e-02
-3.001290000975131989e-02 -3.030945062637329102e-01 -4.078457131981849670e-02 -1.606470090337097645e-03 1.131582409143447876e-01 -1.649648845195770264e-01 1.731432378292083740e-01 5.583947151899337769e-02 2.099283784627914429e-01 3.022547364234924316e-01 4.482407271862030029e-01 5.760600417852401733e-02 -7.350938022136688232e-02 1.710697710514068604e-01 1.967025846242904663e-01 1.411794871091842651e-01 2.964739501476287842e-01 -2.407355308532714844e-01 1.907617300748825073e-01 1.673989742994308472e-01 -8.468722552061080933e-02 7.880081981420516968e-02 -6.774305552244186401e-02 1.019466370344161987e-01 -2.795706987380981445e-01 -1.691831648349761963e-01 -5.302646011114120483e-02 9.183540241792798042e-04 9.889422357082366943e-02 1.513349264860153198e-01 -4.473517835140228271e-02 -1.287961155176162720e-01
-2.019917219877243042e-01 -3.557831794023513794e-02 4.257662296295166016e-01 -2.168028987944126129e-02 3.999723121523857117e-02 -2.501749694347381592e-01 -1.243735402822494507e-01 -2.966642193496227264e-02 3.167368769645690918e-01 3.276679813861846924e-01 6.519851833581924438e-02 1.111900899559259415e-02 -1.396258622407913208e-01 1.077474057674407959e-01 -8.159126341342926025e-02 -6.733763962984085083e-02 4.049365222454071045e-02 -2.260682582855224609e-01 3.856053054332733154e-01 -1.545463055372238159e-01 -1.757262200117111206e-01 1.117262244224548340e-01 -1.403990946710109711e-02 1.738530993461608887e-01 -2.338511645793914795e-01 -2.032198160886764526e-01 1.173424497246742249e-01 -3.730446100234985352e-02 1.039771363139152527e-01 -5.006384849548339844e-02 -8.398319780826568604e-02 1.032837331295013428e-01
-4.563342407345771790e-02 -4.013032838702201843e-02 -1.657525151968002319e-01 1.535958945751190186e-01 2.264181673526763916e-01 -1.692185550928115845e-01 -2.052038013935089111e-01 -3.831433504819869995e-02 4.238861203193664551e-01 3.175708353519439697e-01 -9.159477055072784424e-02 -4.895197972655296326e-02 -7.992810755968093872e-02 -4.566272497177124023e-01 -1.122306212782859802e-01 1.160372346639633179e-01 2.799712866544723511e-02 -1.573923379182815552e-01 1.572315022349357605e-02 7.400101423263549805e-02 -1.748125553131103516e-01 3.227908909320831299e-02 5.814458429813385010e-02 9.091085754334926605e-03 -1.365053057670593262e-01 -3.916031494736671448e-02 -2.581951953470706940e-02 -1.622356027364730835e-01 1.628969162702560425e-01 -7.192288339138031006e-02 -3.268444240093231201e-01 1.935378611087799072e-01
-1.550196260213851929e-01 1.073845028877258301e-01 4.659339319914579391e-03 7.192360609769821167e-02 2.177667021751403809e-01 -8.392365276813507080e-02 8.435022085905075073e-02 -4.524883255362510681e-02 -4.728163778781890869e-02 7.167632877826690674e-02 3.042015433311462402e-01 3.732823729515075684e-01 -2.830345034599304199e-01 -3.213054239749908447e-01 -1.271247565746307373e-01 1.053417772054672241e-01 -7.098166644573211670e-02 -2.293398976325988770e-01 1.325820684432983398e-01 -1.913665980100631714e-01 -4.889103397727012634e-02 9.235507994890213013e-02 4.302164167165756226e-02 1.662386357784271240e-01 -3.094934821128845215e-01 -1.575340628623962402e-01 1.118647679686546326e-01 -6.548758596181869507e-03 -1.126076504588127136e-01 9.234745800495147705e-02 -7.597926259040832520e-02 -3.652105033397674561e-01
6.293705105781555176e-02 -2.321947664022445679e-01 2.591813355684280396e-02 1.582645773887634277e-01 3.478433191776275635e-01 -2.550235390663146973e-01 7.181669771671295166e-02 2.387491315603256226e-01 1.515067368745803833e-01 1.575123369693756104e-01 1.024595499038696289e-01 1.044100522994995117e-02 -4.258609935641288757e-02 -4.146628826856613159e-02 -3.630216121673583984e-01 2.746477723121643066e-01 -3.460787832736968994e-01 -9.849443286657333374e-02 2.082369476556777954e-01 -7.419317215681076050e-02 -9.345240890979766846e-02 -1.361147612333297729e-01 7.567501068115234375e-02 -2.060013264417648315e-02 -7.130004465579986572e-02 1.147932186722755432e-01 2.605558633804321289e-01 -1.819379478693008423e-01 1.826600283384323120e-01 1.375477164983749390e-01 -4.091607034206390381e-02 -1.188834831118583679e-01
6.145961210131645203e-02 -4.601578228175640106e-03 -2.379100620746612549e-01 4.519263748079538345e-03 1.222175285220146179e-01 -8.625014871358871460e-02 7.075325399637222290e-02 -1.899064332246780396e-02 1.037309393286705017e-01 9.443569928407669067e-03 5.091923847794532776e-02 2.825869433581829071e-02 -1.750954687595367432e-01 -2.647358924150466919e-02 -5.412718281149864197e-02 2.168758213520050049e-01 -6.032921373844146729e-02 -4.612470567226409912e-01 4.650384187698364258e-02 -5.914365872740745544e-02 -6.049951314926147461e-01 1.363439559936523438e-01 2.998262271285057068e-02 1.073876023292541504e-02 -2.163837701082229614e-01 -8.157978951930999756e-02 -1.344822943210601807e-01 -1.326965242624282837e-01 -4.452155902981758118e-02 1.770623475313186646e-01 1.949642449617385864e-01 -2.192828804254531860e-01
-1.702046692371368408e-01 -2.581732869148254395e-01 8.810652047395706177e-02 -1.775344312191009521e-01 1.080585047602653503e-01 -2.437458932399749756e-02 2.104072570800781250e-01 2.037688642740249634e-01 1.785560101270675659e-01 2.938702404499053955e-01 1.551252305507659912e-01 8.578605204820632935e-02 -4.335869252681732178e-01 -5.673901736736297607e-02 -2.941781580448150635e-01 1.424978971481323242e-01 1.362323909997940063e-01 -1.022015362977981567e-01 -2.159395441412925720e-02 -7.591120898723602295e-02 -1.789117306470870972e-01 2.106775045394897461e-01 1.329052299261093140e-01 2.567619383335113525e-01 -6.879677623510360718e-02 -1.285975147038698196e-02 -2.196721136569976807e-01 -6.049383431673049927e-03 -1.263348162174224854e-01 -1.625391654670238495e-02 -2.326350063085556030e-01 -2.346897497773170471e-02
-1.071081385016441345e-01 -2.681480646133422852e-01 -8.137565106153488159e-02 -1.939427405595779419e-01 2.533656954765319824e-01 -1.260373890399932861e-01 2.016873657703399658e-01 1.574847288429737091e-02 2.812393605709075928e-01 1.895842403173446655e-01 4.236662089824676514e-01 2.126116454601287842e-01 -1.494903564453125000e-01 -4.081080108880996704e-02 -1.598206162452697754e-01 2.235296815633773804e-01 2.394813448190689087e-01 -1.805753558874130249e-01 2.254574745893478394e-01 3.308256389573216438e-03 -4.926779493689537048e-02 -9.006284177303314209e-02 -1.406608968973159790e-01 -1.462248265743255615e-01 -2.328018844127655029e-01 -1.020900309085845947e-01 -3.026815317571163177e-02 -3.526517003774642944e-02 1.028142794966697693e-01 -7.043223083019256592e-02 -1.249179691076278687e-01 -1.473309993743896484e-01
1.118967384099960327e-01 -9.441101551055908203e-02 -5.946226418018341064e-02 -2.616676092147827148e-01 -1.377721428871154785e-01 -2.219090610742568970e-01 -1.403803080320358276e-01 -4.524511471390724182e-02 3.512359559535980225e-01 1.620096713304519653e-01 8.332055807113647461e-02 -1.590463332831859589e-02 -2.000080198049545288e-01 -3.035468757152557373e-01 -2.913293242454528809e-01 -1.752916127443313599e-01 -1.572446152567863464e-02 -1.881780624389648438e-01 2.188776135444641113e-01 -1.419504731893539429e-01 -1.880584210157394409e-01 1.880976110696792603e-01 9.719166904687881470e-02 7.919733971357345581e-02 1.062791720032691956e-01 1.003216132521629333e-01 -2.596408315002918243e-02 -3.232176601886749268e-01 -5.321966856718063354e-02 -6.664659827947616577e-02 5.263034999370574951e-02 -2.920621037483215332e-01
1.190144345164299011e-01 -1.750816702842712402e-01 -1.730849444866180420e-01 1.692354679107666016e-02 -7.627397030591964722e-02 -2.764485776424407959e-01 3.139255344867706299e-01 7.932478934526443481e-02 3.333992063999176025e-01 1.767846345901489258e-01 6.105425208806991577e-02 -2.336814403533935547e-01 -3.509513288736343384e-02 -2.671111524105072021e-01 5.451677367091178894e-02 1.574626415967941284e-01 -1.062117666006088257e-01 -1.987532526254653931e-01 3.495017290115356445e-01 5.843074619770050049e-02 1.853383611887693405e-03 -3.400735259056091309e-01 -5.585418269038200378e-02 2.162794023752212524e-01 -1.094240695238113403e-01 -1.454463601112365723e-01 9.165403991937637329e-02 -1.713242828845977783e-01 4.165123403072357178e-02 -1.216326132416725159e-01 1.126246713101863861e-02 -8.560917526483535767e-02
-1.139607466757297516e-02 -3.302512168884277344e-01 3.422878915444016457e-03 -6.217288784682750702e-03 7.807909697294235229e-02 -8.701285719871520996e-02 2.508509457111358643e-01 -6.477611511945724487e-02 3.071579635143280029e-01 2.282114624977111816e-01 1.664571911096572876e-01 -2.621065378189086914e-01 -6.706108152866363525e-02 -2.285172939300537109e-01 -1.653210967779159546e-01 1.933118551969528198e-01 6.735114753246307373e-02 1.041173636913299561e-01 2.057832181453704834e-01 1.677347123622894287e-01 -2.170391678810119629e-01 -1.587112620472908020e-02 2.180386185646057129e-01 8.196439594030380249e-02 -3.099217712879180908e-01 1.633161902427673340e-01 8.207968622446060181e-02 1.159472092986106873e-01 2.568592131137847900e-01 1.046481728553771973e-01 8.691905438899993896e-02 -1.756399273872375488e-01
-1.112226843833923340e-01 1.792648285627365112e-01 2.223515212535858154e-01 1.420337986201047897e-02 3.413106501102447510e-01 -1.107506528496742249e-01 1.562189608812332153e-01 -1.586597561836242676e-01 -4.951883107423782349e-02 3.082113564014434814e-01 2.369040101766586304e-01 1.819936782121658325e-01 -2.190071344375610352e-01 -4.831872880458831787e-01 -7.821100950241088867e-02 -6.008267402648925781e-02 1.011339426040649414e-01 -1.609455198049545288e-01 8.828825503587722778e-02 -8.879071474075317383e-02 -1.392638087272644043e-01 1.037373691797256470e-01 -1.805469095706939697e-01 -1.228777971118688583e-02 -1.951113343238830566e-02 6.685696542263031006e-02 4.653237387537956238e-02 -6.824532896280288696e-02 1.122372448444366455e-01 -1.611918658018112183e-01 9.938118979334831238e-03 -2.908557951450347900e-01
1.128711178898811340e-01 -1.819988191127777100e-01 1.819123476743698120e-01 -3.193933665752410889e-01 2.128103369614109397e-04 -2.028865665197372437e-01 -4.308996349573135376e-02 1.094275265932083130e-01 3.902252018451690674e-01 1.870400160551071167e-01 2.113214284181594849e-01 -6.166978552937507629e-02 -1.041884496808052063e-01 -3.236979246139526367e-01 -1.790593862533569336e-01 1.387597173452377319e-01 4.491846542805433273e-03 9.033156931400299072e-02 2.947339974343776703e-02 -2.852610349655151367e-01 -9.868585318326950073e-02 1.594801098108291626e-01 2.459699288010597229e-02 -2.143436819314956665e-01 -8.860739320516586304e-02 -1.550917774438858032e-01 8.444759063422679901e-03 -1.925860345363616943e-01 -4.635422024875879288e-03 1.221711412072181702e-01 -2.434668838977813721e-01 -2.143226414918899536e-01
-1.059454604983329773e-01 -2.340000867843627930e-01 -9.135458618402481079e-03 -8.023593574762344360e-02 1.614089608192443848e-01 -2.205829769372940063e-01 2.832861840724945068e-01 -1.420997548848390579e-02 7.010876387357711792e-02 1.672894358634948730e-01 -5.746373906731605530e-02 -1.449207216501235962e-01 -2.028639018535614014e-01 -4.048787355422973633e-01 -2.384480834007263184e-01 -1.207214817404747009e-01 -1.885043084621429443e-02 -1.953912228345870972e-01 1.731226891279220581e-01 3.751791268587112427e-02 -2.781098186969757080e-01 1.253235638141632080e-01 -7.243855297565460205e-02 -1.244612187147140503e-01 9.443761408329010010e-02 -1.190573424100875854e-01 3.890982270240783691e-01 4.920637980103492737e-02 -1.269310712814331055e-01 -1.323987394571304321e-01 2.003492414951324463e-01 -6.500171124935150146e-02
-9.834641218185424805e-02 6.039349734783172607e-02 2.163525670766830444e-01 -1.451767235994338989e-01 2.490138262510299683e-01 -7.819727063179016113e-02 3.963980451226234436e-02 -5.072531849145889282e-02 1.628900766372680664e-01 3.211565911769866943e-01 2.397766560316085815e-01 -1.073343977332115173e-01 9.905965626239776611e-02 -3.457093238830566406e-01 -8.755777776241302490e-02 -7.872058451175689697e-02 -2.376495487987995148e-02 2.041608691215515137e-01 3.293242752552032471e-01 9.473200142383575439e-02 -1.196088939905166626e-01 1.793890595436096191e-01 9.882155805826187134e-02 -1.272353809326887131e-02 2.003873139619827271e-01 7.156904786825180054e-02 2.103887349367141724e-01 -3.130445182323455811e-01 4.302638024091720581e-02 2.613922059535980225e-01 -1.475717127323150635e-01 -9.522548317909240723e-02
-8.360692858695983887e-02 -1.657464355230331421e-01 -3.180632367730140686e-02 -1.767713949084281921e-02 3.026298880577087402e-01 1.885312944650650024e-01 9.146206825971603394e-02 3.740324825048446655e-02 7.346258312463760376e-02 -5.614497885107994080e-02 2.899478077888488770e-01 5.391446873545646667e-02 5.090554058551788330e-02 -1.898855865001678467e-01 -3.002128005027770996e-01 2.827714979648590088e-01 1.334643959999084473e-01 -2.914809286594390869e-01 3.121910393238067627e-01 1.988209187984466553e-01 -7.718822918832302094e-03 2.201359868049621582e-01 4.437364637851715088e-02 -1.832466423511505127e-01 -2.455058321356773376e-02 -3.153509497642517090e-01 1.144586689770221710e-02 -5.097588151693344116e-02 -5.042453482747077942e-02 1.915338337421417236e-01 2.188453823328018188e-02 -2.382014691829681396e-01
-9.723902493715286255e-02 -2.874106466770172119e-01 -1.030323877930641174e-01 -7.865418493747711182e-02 3.368058204650878906e-01 -1.017502024769783020e-01 3.190244361758232117e-02 1.901003867387771606e-01 2.064481079578399658e-01 2.705227136611938477e-01 3.614873886108398438e-01 1.381829231977462769e-01 -1.594846844673156738e-01 -5.066981911659240723e-02 -1.156452521681785583e-01 1.961566656827926636e-01 2.363363802433013916e-01 -1.164884865283966064e-01 4.658775627613067627e-01 -2.318432740867137909e-02 8.663253486156463623e-02 1.789819449186325073e-02 2.439014986157417297e-02 3.009435534477233887e-02 -1.507778614759445190e-01 -5.487993359565734863e-02 -2.579963579773902893e-02 1.061240136623382568e-01 -3.049792163074016571e-02 1.526629030704498291e-01 -1.170668676495552063e-01 -1.132302060723304749e-01
-2.158725168555974960e-03 -4.322706907987594604e-02 -5.143051594495773315e-02 -6.768260151147842407e-02 9.731219708919525146e-02 -1.849600486457347870e-02 -8.544553071260452271e-03 -3.876166641712188721e-01 -5.200716853141784668e-02 1.790474355220794678e-01 2.840662002563476562e-01 2.999845147132873535e-01 8.502773195505142212e-02 3.948298096656799316e-02 1.460261922329664230e-02 2.447442859411239624e-01 1.912736296653747559e-01 -2.967381775379180908e-01 2.805720865726470947e-01 -4.693099483847618103e-02 -3.236113786697387695e-01 1.389483213424682617e-01 1.035780906677246094e-01 4.971665143966674805e-02 -1.290057450532913208e-01 -7.388860732316970825e-02 9.022587537765502930e-02 -2.994891703128814697e-01 1.329667051322758198e-03 1.979276984930038452e-01 -2.190369963645935059e-01 8.084779232740402222e-02
-2.210018187761306763e-01 -1.881954222917556763e-01 -5.892213061451911926e-02 -1.251635402441024780e-01 3.150911927223205566e-01 6.155500188469886780e-02 1.786981523036956787e-01 -1.358750611543655396e-01 3.594395816326141357e-01 2.306879460811614990e-01 3.947390317916870117e-01 -5.477665737271308899e-02 2.137731164693832397e-01 -1.707759052515029907e-01 -1.760868430137634277e-01 -3.170863911509513855e-02 1.881198585033416748e-01 -7.188394200056791306e-03 2.383784055709838867e-01 1.694712638854980469e-01 -1.302232407033443451e-02 -2.371328324079513550e-02 1.934885084629058838e-01 8.117636293172836304e-02 -2.763588428497314453e-01 -4.756570793688297272e-03 1.359116584062576294e-01 1.528051652712747455e-04 -1.645145355723798275e-03 -6.779696792364120483e-02 1.599947214126586914e-01 -6.493740528821945190e-02
-2.445019036531448364e-01 1.829230785369873047e-02 -7.367546670138835907e-03 -1.980967074632644653e-01 1.760172694921493530e-01 -2.261193841695785522e-01 1.583335250616073608e-01 -6.036879029124975204e-03 1.338924765586853027e-01 1.704543530941009521e-01 -7.722996175289154053e-02 -1.019934564828872681e-01 1.059019118547439575e-01 1.918772459030151367e-01 5.746643990278244019e-02 2.155928909778594971e-01 1.040779612958431244e-02 -1.064606308937072754e-01 2.865467071533203125e-01 1.964264363050460815e-01 -3.904743790626525879e-01 1.963908374309539795e-01 1.545932330191135406e-02 6.398753076791763306e-02 -3.307303041219711304e-02 1.309774219989776611e-01 3.043564260005950928e-01 -9.317270666360855103e-02 -2.201308161020278931e-01 6.827924400568008423e-02 -2.483064830303192139e-01 -2.652539014816284180e-01
-3.529292298480868340e-03 8.005345612764358521e-02 -9.547773748636245728e-02 -9.104640036821365356e-02 2.834822833538055420e-01 -1.322684735059738159e-01 1.397259384393692017e-01 -2.666820585727691650e-02 -2.202931791543960571e-01 2.880409061908721924e-01 9.917020052671432495e-02 -2.908347845077514648e-01 5.883499979972839355e-02 -1.129540354013442993e-01 -1.439558416604995728e-01 1.183880195021629333e-01 3.031458258628845215e-01 -1.866052746772766113e-01 -5.259883590042591095e-03 1.662710160017013550e-01 -2.731822729110717773e-01 2.238906687125563622e-03 -9.320435672998428345e-02 -4.565159231424331665e-02 1.590856760740280151e-01 4.043480008840560913e-02 2.855121195316314697e-01 -3.796546757221221924e-01 4.163478314876556396e-02 1.908327192068099976e-01 -4.232048243284225464e-02 -2.210644334554672241e-01
-1.661255061626434326e-01 5.753657966852188110e-02 -2.043733559548854828e-02 4.694017022848129272e-02 3.009947240352630615e-01 1.913797110319137573e-01 2.251639813184738159e-01 3.536009192466735840e-01 1.199343651533126831e-01 2.921414375305175781e-01 1.357161905616521835e-02 4.490266367793083191e-02 -1.225233301520347595e-01 4.682604223489761353e-03 -2.328175865113735199e-02 -4.261987656354904175e-02 3.674688562750816345e-02 -2.002387493848800659e-01 4.140615761280059814e-01 -1.044159829616546631e-01 -3.273019194602966309e-01 4.586543515324592590e-02 -5.523351579904556274e-02 1.121546234935522079e-02 -6.915335357189178467e-02 -3.464070707559585571e-02 2.080992162227630615e-01 -2.555058598518371582e-01 1.680921614170074463e-01 -3.171505033969879150e-02 1.094338446855545044e-01 -2.284321784973144531e-01
-1.523402426391839981e-02 3.182305023074150085e-02 -1.768276542425155640e-01 -2.057099640369415283e-01 3.062331378459930420e-01 -6.832884252071380615e-02 8.692917227745056152e-02 4.731145873665809631e-02 -9.825752675533294678e-02 2.734526097774505615e-01 3.299389034509658813e-02 -2.929674386978149414e-01 -8.535688370466232300e-02 2.613220922648906708e-02 -2.666543722152709961e-01 2.245315611362457275e-01 -1.392852514982223511e-01 -2.137632071971893311e-01 1.906156986951828003e-01 1.229324042797088623e-01 -2.628904581069946289e-01 -2.319578528404235840e-01 -9.463238716125488281e-02 1.409796476364135742e-01 5.080885440111160278e-02 -5.923644080758094788e-02 1.369688212871551514e-01 -2.361848056316375732e-01 7.423540949821472168e-02 1.563035249710083008e-01 7.088182494044303894e-03 -3.703734576702117920e-01
1.984943002462387085e-01 -1.759221702814102173e-01 2.940476536750793457e-01 1.807728409767150879e-01 4.187227785587310791e-02 -2.120644450187683105e-01 -3.544846922159194946e-02 1.429586578160524368e-02 3.225754797458648682e-01 3.191013932228088379e-01 1.174745857715606689e-01 8.551965653896331787e-02 3.398795798420906067e-02 -1.260612010955810547e-01 -3.228183686733245850e-01 2.354807853698730469e-01 1.761534065008163452e-01 -1.550133079290390015e-01 1.436959505081176758e-01 -6.755499541759490967e-02 -1.061135157942771912e-01 -3.380296006798744202e-02 5.441051349043846130e-02 3.896409571170806885e-01 -2.980704978108406067e-02 4.407115653157234192e-02 2.198642194271087646e-01 1.571919955313205719e-02 1.968791708350181580e-02 -1.201871484518051147e-01 -1.923816502094268799e-01 8.889921009540557861e-02
3.435365110635757446e-02 -1.868270188570022583e-01 -1.495656520128250122e-01 3.611285984516143799e-02 8.999405056238174438e-02 -2.503305673599243164e-01 -1.650978112593293190e-03 -1.133150979876518250e-01 1.428070217370986938e-01 4.384472221136093140e-02 -1.536126285791397095e-01 -3.802539780735969543e-02 4.116336628794670105e-02 3.953275736421346664e-03 -3.117655217647552490e-01 2.755040824413299561e-01 -1.612951010465621948e-01 -2.865191996097564697e-01 2.681985497474670410e-01 -1.894872784614562988e-01 -3.143390715122222900e-01 -6.678092293441295624e-03 -2.548694312572479248e-01 1.141392812132835388e-01 2.348820120096206665e-01 1.283993422985076904e-01 -2.972629480063915253e-02 -2.808318436145782471e-01 -5.516920983791351318e-02 2.432631999254226685e-01 5.641009658575057983e-02 -1.577045470476150513e-01
-1.402178257703781128e-01 -2.225550711154937744e-01 1.226636543869972229e-01 1.535362750291824341e-01 3.327655494213104248e-01 -4.358651116490364075e-02 8.137055672705173492e-03 -3.764634951949119568e-02 -9.714355319738388062e-02 2.064624279737472534e-01 -6.108560413122177124e-02 2.031613141298294067e-02 -1.236970052123069763e-01 -1.864505410194396973e-01 -3.114146292209625244e-01 1.248938441276550293e-01 2.063386738300323486e-01 1.729925721883773804e-02 2.224383950233459473e-01 8.269071578979492188e-02 -3.755762279033660889e-01 -2.100463956594467163e-01 -3.559373021125793457e-01 1.540107131004333496e-01 2.317023649811744690e-02 9.998247772455215454e-02 1.284977048635482788e-01 2.644046954810619354e-02 -2.578936517238616943e-01 -9.985949099063873291e-02 -1.420602202415466309e-01 -6.058387458324432373e-03
-5.483673140406608582e-02 -2.666406035423278809e-01 1.793933808803558350e-01 -6.746778637170791626e-02 1.645973771810531616e-01 -2.478013746440410614e-02 3.569712340831756592e-01 -7.474635541439056396e-02 2.683692574501037598e-01 5.061578154563903809e-01 1.609047055244445801e-01 -9.150268882513046265e-02 -5.480412766337394714e-02 -1.049008220434188843e-01 -7.197552919387817383e-02 -4.204449802637100220e-02 4.014925658702850342e-02 4.986964911222457886e-02 7.553144544363021851e-02 -2.109097391366958618e-01 -1.498380601406097412e-01 -2.481584250926971436e-02 3.329049286548979580e-05 6.752108037471771240e-02 -3.390482068061828613e-01 -1.133989915251731873e-01 1.470242291688919067e-01 -1.119422540068626404e-01 2.800675854086875916e-02 -3.526113182306289673e-02 2.887217402458190918e-01 -1.254667788743972778e-01
-4.105743020772933960e-02 -1.038380414247512817e-01 4.154095798730850220e-02 -1.058447957038879395e-01 4.355455562472343445e-02 -2.295419424772262573e-01 2.963047623634338379e-01 -4.930069297552108765e-02 1.472924202680587769e-01 2.242151796817779541e-01 2.990745902061462402e-01 -4.067784249782562256e-01 1.933585293591022491e-02 -2.596918344497680664e-01 -1.634743250906467438e-02 -2.848106250166893005e-02 1.199104562401771545e-01 -2.509175240993499756e-01 1.849737763404846191e-01 1.448120027780532837e-01 -1.455454975366592407e-01 1.597877405583858490e-02 -1.053065061569213867e-01 1.848827302455902100e-01 -6.963212043046951294e-02 -4.644429683685302734e-02 -8.533699065446853638e-02 -3.800774514675140381e-01 1.076265871524810791e-01 2.393688261508941650e-01 7.836282998323440552e-02 3.183156996965408325e-02
-1.747089810669422150e-02 -3.878598287701606750e-02 7.253101468086242676e-02 2.402250468730926514e-01 5.630845949053764343e-02 -2.352956086397171021e-01 -2.933799624443054199e-01 -3.542349860072135925e-02 1.877086907625198364e-01 7.352045923471450806e-02 2.010271251201629639e-01 -7.663725316524505615e-02 -2.857054769992828369e-02 -2.735219895839691162e-01 -6.963439285755157471e-02 6.744710355997085571e-02 1.199308633804321289e-01 3.636464104056358337e-02 2.172629237174987793e-01 -1.879602819681167603e-01 -2.210177332162857056e-01 -1.177281737327575684e-01 1.295364648103713989e-01 1.130618527531623840e-01 -3.879902660846710205e-01 6.088419631123542786e-02 1.007153913378715515e-01 -4.387500882148742676e-01 4.583145305514335632e-02 1.456224322319030762e-01 -1.571006625890731812e-01 -1.483964920043945312e-01
-9.306898713111877441e-02 1.854433305561542511e-02 2.633575499057769775e-01 1.763363927602767944e-01 -2.116303704679012299e-02 -9.490543603897094727e-02 -6.851301342248916626e-02 6.972367409616708755e-03 3.220739960670471191e-01 2.824145257472991943e-01 1.556936055421829224e-01 7.726748287677764893e-02 1.103773862123489380e-01 5.452112108469009399e-02 -1.531143933534622192e-01 2.863118350505828857e-01 -1.125017739832401276e-02 -2.058315277099609375e-01 1.650633215904235840e-01 -1.864482276141643524e-02 -3.444131314754486084e-01 -3.188692033290863037e-02 6.455044448375701904e-02 3.809272646903991699e-01 -6.581391394138336182e-02 5.154067650437355042e-03 2.985618710517883301e-01 -1.416271179914474487e-01 -1.563594676554203033e-02 -1.842259615659713745e-01 -2.131377905607223511e-01 -9.953538328409194946e-02
-9.087714552879333496e-02 1.279354840517044067e-01 6.730669736862182617e-02 4.305414482951164246e-02 1.012612953782081604e-01 -1.315491348505020142e-01 -9.255104511976242065e-02 -2.937649562954902649e-02 3.073609471321105957e-01 2.614920437335968018e-01 1.694841682910919189e-01 -6.013846024870872498e-02 -7.689088582992553711e-02 -3.551745116710662842e-01 1.668856665492057800e-02 -1.442971080541610718e-01 1.829431802034378052e-01 -1.687069982290267944e-01 2.084676623344421387e-01 -2.622765898704528809e-01 -1.928792595863342285e-01 3.516866266727447510e-02 7.231207937002182007e-02 -1.626595258712768555e-01 -4.826802015304565430e-02 8.054937236011028290e-03 -8.620689809322357178e-02 -3.735915720462799072e-01 -5.970871821045875549e-02 1.330276876688003540e-01 -2.761431634426116943e-01 -3.040277659893035889e-01
-7.279929239302873611e-03 -3.604034483432769775e-01 -1.338514983654022217e-01 1.197139993309974670e-01 1.559459120035171509e-01 2.047019638121128082e-02 9.196313470602035522e-02 -2.415363490581512451e-01 5.211332440376281738e-02 3.755016624927520752e-01 2.966265678405761719e-01 6.185807660222053528e-02 1.051684990525245667e-01 -1.856996864080429077e-01 -2.753426134586334229e-01 9.124115854501724243e-02 -2.436391264200210571e-01 4.653263464570045471e-02 4.065964519977569580e-01 1.249099373817443848e-01 -9.324356913566589355e-02 3.359767049551010132e-02 6.358671933412551880e-02 1.664104908704757690e-01 -2.585205137729644775e-01 -4.771389812231063843e-02 1.728913187980651855e-02 5.022032558917999268e-02 6.749667227268218994e-02 -8.722541481256484985e-02 8.171118795871734619e-02 -7.924841344356536865e-02
4.906059056520462036e-02 -7.578402012586593628e-02 -9.933967888355255127e-02 6.530501693487167358e-02 5.358000099658966064e-02 -1.601961404085159302e-01 -9.375759959220886230e-02 -2.314182743430137634e-02 8.627126365900039673e-02 4.785741865634918213e-02 -3.941082581877708435e-02 1.031795749440789223e-03 1.495737582445144653e-01 -2.410892993211746216e-01 -1.999118477106094360e-01 1.475408524274826050e-01 -2.020957022905349731e-01 -2.085020691156387329e-01 1.594108343124389648e-01 -1.697054356336593628e-01 -2.976069748401641846e-01 2.897662222385406494e-01 -2.428131252527236938e-01 3.679622411727905273e-01 -7.456293702125549316e-02 -1.550610661506652832e-01 1.331242471933364868e-01 -9.195770323276519775e-02 -9.260889142751693726e-02 4.506467282772064209e-01 -1.022798642516136169e-01 5.497426912188529968e-02
-1.361276060342788696e-01 -3.552104532718658447e-01 2.121286280453205109e-02 -1.587313115596771240e-01 -2.298095822334289551e-01 3.859828412532806396e-02 1.622440218925476074e-01 8.728183060884475708e-02 2.548634111881256104e-01 9.454930573701858521e-02 2.132648788392543793e-02 -6.648239493370056152e-02 -2.917506992816925049e-01 -8.561504632234573364e-02 -5.615743249654769897e-02 8.936508744955062866e-02 1.552021950483322144e-01 4.747442528605461121e-02 1.352485418319702148e-01 -4.699562489986419678e-02 -3.151601552963256836e-01 2.270210087299346924e-01 -1.800404638051986694e-01 1.401627361774444580e-01 5.159367620944976807e-02 5.450989678502082825e-02 1.596739292144775391e-01 -1.053167209029197693e-01 -1.130434945225715637e-01 1.610385440289974213e-02 -4.348477423191070557e-01 -2.548131346702575684e-01
-2.954697012901306152e-01 -9.220510721206665039e-02 -5.326101556420326233e-02 2.484308630228042603e-01 6.630839407444000244e-02 -2.720580101013183594e-01 -3.020077347755432129e-01 2.076549082994461060e-02 4.393603652715682983e-02 1.770141422748565674e-01 -4.918369278311729431e-02 8.058595657348632812e-02 6.242992356419563293e-02 -2.162646800279617310e-01 -3.063473999500274658e-01 1.204783320426940918e-01 1.791034787893295288e-01 -7.148642838001251221e-02 1.328334957361221313e-01 1.082928031682968140e-01 -1.870149075984954834e-01 -1.734085008502006531e-02 1.324662566184997559e-01 -3.416275233030319214e-02 -3.233759999275207520e-01 -3.823284432291984558e-02 -3.578806295990943909e-02 -3.321815133094787598e-01 1.168540045619010925e-01 3.564669564366340637e-02 -2.903880476951599121e-01 -1.758403182029724121e-01
1.006584987044334412e-01 -6.623705476522445679e-02 -1.437374670058488846e-02 1.069265231490135193e-01 2.536492943763732910e-01 -9.990199655294418335e-02 1.481131650507450104e-02 1.144856140017509460e-01 9.234864264726638794e-02 3.132103383541107178e-01 -1.689385026693344116e-01 1.936912722885608673e-02 -2.354050576686859131e-01 -8.009231090545654297e-02 -8.073242753744125366e-02 2.478872984647750854e-01 -2.960979342460632324e-01 -3.236247301101684570e-01 2.372039556503295898e-01 -1.508583724498748779e-01 -3.149045705795288086e-01 9.222488850355148315e-03 7.320630550384521484e-02 -1.192164141684770584e-02 -1.887288391590118408e-01 9.515689313411712646e-02 3.404304385185241699e-01 -5.278254859149456024e-03 -3.727880120277404785e-02 1.859429627656936646e-01 1.111809611320495605e-01 -1.890862584114074707e-01
1.684402376413345337e-01 -2.918746136128902435e-02 1.763051934540271759e-02 -1.326545029878616333e-01 1.170104593038558960e-01 -1.330288648605346680e-01 -4.034239053726196289e-02 -2.225122600793838501e-01 -3.987475764006376266e-03 1.403921842575073242e-01 2.894927263259887695e-01 3.037739396095275879e-01 1.261180639266967773e-02 -1.062755584716796875e-01 1.363405492156744003e-02 2.833969593048095703e-01 3.185532093048095703e-01 -3.716688454151153564e-01 2.197661995887756348e-01 2.172047086060047150e-02 -2.473237067461013794e-01 1.925665140151977539e-02 7.586400955915451050e-02 4.745320416986942291e-03 -3.990997746586799622e-02 -2.080168128013610840e-01 1.143357902765274048e-02 -3.793805837631225586e-01 2.681486681103706360e-02 9.037392586469650269e-02 -1.123204082250595093e-01 1.282563507556915283e-01
-4.832240939140319824e-02 5.740895867347717285e-04 -1.171399056911468506e-01 -2.160824649035930634e-02 -5.818594619631767273e-02 -1.241378039121627808e-01 5.476986616849899292e-02 -1.860342770814895630e-01 3.224851489067077637e-01 2.504684627056121826e-01 -1.029881760478019714e-01 7.329550385475158691e-02 4.751597996801137924e-03 -3.298689126968383789e-01 -4.204635918140411377e-01 2.236135601997375488e-01 -1.964423358440399170e-01 -2.377089858055114746e-02 -7.056214660406112671e-02 -1.731987148523330688e-01 -3.981605768203735352e-01 2.710058987140655518e-01 4.943055659532546997e-02 9.629463404417037964e-02 -8.967623114585876465e-02 1.194350197911262512e-01 2.252233326435089111e-01 8.329113014042377472e-03 8.128406107425689697e-02 6.973363459110260010e-02 -4.997042939066886902e-02 -6.197590008378028870e-02
5.070760473608970642e-02 -9.243630804121494293e-03 -6.639812886714935303e-02 -2.211972624063491821e-01 1.908636093139648438e-01 -5.228949710726737976e-02 5.666341632604598999e-02 -1.127232015132904053e-01 -1.437682285904884338e-02 1.617049574851989746e-01 1.741580814123153687e-01 -3.666215837001800537e-01 3.539216890931129456e-02 -1.386323422193527222e-01 -2.891454398632049561e-01 1.111384257674217224e-01 2.923274785280227661e-02 -1.049981918185949326e-02 -6.620127707719802856e-02 1.047606766223907471e-01 -1.789597719907760620e-01 -7.568159699440002441e-02 -3.371373564004898071e-02 9.631525725126266479e-02 -2.359009385108947754e-01 -1.411460340023040771e-03 2.318941652774810791e-01 -5.246946811676025391e-01 -1.879162937402725220e-01 -7.460624724626541138e-02 -2.504094839096069336e-01 -1.691037118434906006e-01
1.851025968790054321e-01 2.077835798263549805e-01 -2.751524001359939575e-02 -2.096639759838581085e-02 1.699804514646530151e-01 -1.730422973632812500e-01 3.697547316551208496e-01 2.755633555352687836e-02 2.984998226165771484e-01 5.467458162456750870e-03 3.070669947192072868e-03 -3.321159258484840393e-02 -8.080274611711502075e-02 -6.156895309686660767e-02 -4.655554890632629395e-02 1.222484260797500610e-01 4.030841588973999023e-02 1.194857880473136902e-01 1.429494917392730713e-01 3.586837649345397949e-02 -4.063971638679504395e-01 -4.460803046822547913e-02 -1.112787052989006042e-01 7.607147842645645142e-02 7.079081237316131592e-02 -1.005736067891120911e-01 3.185379803180694580e-01 -2.235834151506423950e-01 1.589365005493164062e-01 -7.793762534856796265e-02 -3.061501383781433105e-01 -3.046122789382934570e-01
-1.912291795015335083e-01 -1.102605164051055908e-01 2.565492689609527588e-01 9.907642379403114319e-03 2.274385839700698853e-01 -1.522739976644515991e-01 1.043182536959648132e-01 8.194702863693237305e-02 1.332767903804779053e-01 1.303583383560180664e-01 1.682913303375244141e-01 -1.533582806587219238e-01 -1.147127524018287659e-01 -5.476577281951904297e-01 -2.001112252473831177e-01 1.021836418658494949e-02 2.743464149534702301e-02 -7.551328092813491821e-02 4.104358553886413574e-01 -9.820751100778579712e-02 6.060442421585321426e-03 1.827089302241802216e-02 1.957334131002426147e-01 1.237815320491790771e-01 -8.324255049228668213e-02 1.634998172521591187e-01 -1.464613378047943115e-01 2.267190255224704742e-02 9.541659615933895111e-03 8.454837650060653687e-02 -9.294885396957397461e-02 2.072311937808990479e-01
2.803198527544736862e-03 -4.510702099651098251e-03 9.478055872023105621e-03 1.882129162549972534e-02 3.018629252910614014e-01 -3.203945159912109375e-01 -1.067166328430175781e-01 -1.128456443548202515e-01 1.041398495435714722e-01 2.061122953891754150e-01 2.582398243248462677e-02 -6.799175590276718140e-02 -4.269125685095787048e-02 -3.986296430230140686e-02 -1.293795406818389893e-01 1.393305212259292603e-01 -1.960442587733268738e-02 -2.015999257564544678e-01 2.495713979005813599e-01 -1.814187616109848022e-01 -1.740948557853698730e-01 -2.584902048110961914e-01 3.320657834410667419e-02 6.125013902783393860e-02 -6.981902569532394409e-02 4.129548091441392899e-03 4.317106902599334717e-01 -2.407269924879074097e-01 3.201121091842651367e-02 2.082462459802627563e-01 3.581360876560211182e-01 1.528932750225067139e-01
-8.605975657701492310e-02 -3.210436999797821045e-01 -7.538376748561859131e-02 -1.747985333204269409e-01 2.481573671102523804e-01 8.548151701688766479e-02 1.471538543701171875e-01 3.260119631886482239e-02 2.401965707540512085e-01 7.234870642423629761e-02 3.746985793113708496e-01 1.301039457321166992e-01 -2.624670788645744324e-02 -2.105275690555572510e-01 -3.708890378475189209e-01 2.927690744400024414e-01 1.860724985599517822e-01 -2.118736058473587036e-01 2.883635163307189941e-01 3.331835567951202393e-02 1.136651039123535156e-01 -1.743760704994201660e-02 7.255467772483825684e-02 -4.431678354740142822e-02 1.045946329832077026e-01 -6.179919466376304626e-02 -1.177179440855979919e-01 -9.993205219507217407e-02 1.137854233384132385e-01 6.474403291940689087e-02 -1.077511683106422424e-01 -1.468398869037628174e-01
-2.575796246528625488e-01 5.358292907476425171e-02 4.428712278604507446e-02 -5.255222320556640625e-02 3.578977286815643311e-02 -1.741255819797515869e-01 5.084160342812538147e-02 -1.244161948561668396e-01 1.478406488895416260e-01 1.720771491527557373e-01 -1.447483003139495850e-01 -1.344442069530487061e-01 4.920165520161390305e-03 -3.517554104328155518e-01 -2.568899393081665039e-01 -7.821782678365707397e-02 -1.310425847768783569e-01 -4.842314124107360840e-01 -1.526823081076145172e-02 -1.799413561820983887e-01 -2.271278053522109985e-01 2.515080273151397705e-01 4.288917407393455505e-02 2.318488359451293945e-01 2.039698138833045959e-02 -1.869037598371505737e-01 2.262850850820541382e-02 -6.182685121893882751e-02 -1.187463924288749695e-01 7.176244165748357773e-03 -1.852043122053146362e-01 -2.172439992427825928e-01
9.485942125320434570e-02 -3.202816843986511230e-01 1.447958056814968586e-03 -1.813921630382537842e-01 2.942902743816375732e-01 -1.865208847448229790e-03 -5.724582821130752563e-02 -1.821585446596145630e-01 -4.642499238252639771e-02 7.961561530828475952e-02 1.635493636131286621e-01 3.044874668121337891e-01 6.493171304464340210e-02 -3.458119928836822510e-01 -7.116884738206863403e-02 2.170998305082321167e-01 1.406658589839935303e-01 -1.905645281076431274e-01 3.803121447563171387e-01 -1.247625127434730530e-01 -2.099538594484329224e-01 2.013633698225021362e-01 1.478815525770187378e-01 1.224238798022270203e-01 4.103424772620201111e-02 -4.887758195400238037e-02 -1.185411214828491211e-01 -2.519349381327629089e-02 -1.320822536945343018e-01 3.759163990616798401e-02 -6.845476478338241577e-02 2.199984341859817505e-01
-1.221818029880523682e-01 -4.606593772768974304e-02 1.873535364866256714e-01 -1.077547594904899597e-01 3.649388998746871948e-02 -2.166056334972381592e-01 9.398954361677169800e-02 1.332167387008666992e-01 1.817332357168197632e-01 1.743516921997070312e-01 7.587665319442749023e-02 1.876410283148288727e-02 1.781686674803495407e-03 -5.897615551948547363e-01 -2.620554864406585693e-01 1.337119564414024353e-02 1.890592649579048157e-02 -1.640637367963790894e-01 3.379422724246978760e-01 9.060500562191009521e-02 -2.963624708354473114e-02 2.232654765248298645e-02 2.659776508808135986e-01 1.080371886491775513e-01 -9.147990494966506958e-03 4.848940297961235046e-02 -2.067402303218841553e-01 1.759265661239624023e-01 -8.869332075119018555e-02 8.176407963037490845e-02 -1.502693593502044678e-01 -1.686924248933792114e-01
-2.432059682905673981e-02 1.432230323553085327e-01 -4.198911786079406738e-02 -2.851367555558681488e-02 -3.242724807932972908e-03 2.948565036058425903e-02 2.314795106649398804e-01 -4.690732806921005249e-02 1.007182151079177856e-01 3.508880138397216797e-01 1.084835901856422424e-01 2.086782008409500122e-01 3.463072329759597778e-02 -2.166274935007095337e-01 -2.637170851230621338e-01 -2.365882545709609985e-01 7.396887987852096558e-02 -4.946151748299598694e-02 3.157759606838226318e-01 -9.911914169788360596e-02 -3.882419764995574951e-01 1.191390603780746460e-01 3.039855659008026123e-01 5.547117814421653748e-02 1.982709765434265137e-01 -1.463451236486434937e-02 1.850508451461791992e-01 -1.165768355131149292e-01 2.432666718959808350e-01 -8.733670413494110107e-02 2.092203311622142792e-02 -1.579761207103729248e-01
9.960388392210006714e-02 7.291756570339202881e-02 -2.182821184396743774e-01 1.929459720849990845e-01 -3.066968731582164764e-02 -3.402162492275238037e-01 1.128950063139200211e-02 -1.041505858302116394e-01 -9.397772699594497681e-02 1.805027127265930176e-01 3.032888770103454590e-01 -5.901005864143371582e-02 1.344904489815235138e-02 3.264174610376358032e-02 -2.706200182437896729e-01 2.092488557100296021e-01 -1.008598655462265015e-01 -2.686867713928222656e-01 2.095265835523605347e-01 -5.763405933976173401e-02 -5.282259583473205566e-01 -5.427685566246509552e-03 -1.817472837865352631e-02 7.176405191421508789e-02 -1.090776547789573669e-01 2.127296291291713715e-02 -8.440139144659042358e-02 -2.068407833576202393e-01 9.202302247285842896e-02 8.487381786108016968e-02 1.189420744776725769e-01 -1.043132022023200989e-01
-1.103414688259363174e-03 1.496192961931228638e-01 -1.213442236185073853e-01 2.019896507263183594e-01 2.648622691631317139e-01 -1.191694363951683044e-01 1.490644961595535278e-01 -1.094663739204406738e-01 3.528278693556785583e-02 2.581746876239776611e-01 2.622350752353668213e-01 -9.893284738063812256e-02 1.334184855222702026e-01 -3.102507293224334717e-01 4.141494259238243103e-02 -1.133172810077667236e-01 3.561858534812927246e-01 -9.867536276578903198e-02 1.496787965297698975e-01 -1.770561486482620239e-01 -1.937589794397354126e-01 2.790573239326477051e-01 -1.263322830200195312e-01 3.205482661724090576e-01 -1.384843736886978149e-01 -1.154527589678764343e-01 -3.728538006544113159e-02 -2.296869158744812012e-01 2.170474827289581299e-02 9.366126358509063721e-02 -8.454055339097976685e-02 3.062405250966548920e-02
3.014131262898445129e-02 -3.073891401290893555e-01 -1.626845002174377441e-01 1.800974905490875244e-01 1.203608661890029907e-01 -9.078616648912429810e-02 1.243578121066093445e-01 -1.496101468801498413e-01 3.943380713462829590e-01 2.553135156631469727e-01 2.438904196023941040e-01 9.043172001838684082e-02 1.531556155532598495e-02 1.168845072388648987e-01 1.502958238124847412e-01 2.331880033016204834e-01 -1.582391560077667236e-02 -1.514478176832199097e-01 1.708531230688095093e-01 -3.212013840675354004e-02 -1.436428427696228027e-01 -9.438245743513107300e-02 3.680847585201263428e-01 -9.560728073120117188e-02 6.836131215095520020e-02 -1.241416707634925842e-01 2.076837867498397827e-01 1.170294359326362610e-01 -1.146670430898666382e-01 1.112975031137466431e-01 -1.711428016424179077e-01 -2.158683389425277710e-01
-8.208961039781570435e-02 5.490140989422798157e-02 1.202034130692481995e-01 5.894060060381889343e-02 1.687894761562347412e-01 -2.407845407724380493e-01 -1.030697226524353027e-01 -1.474701166152954102e-01 2.506858110427856445e-01 2.333622574806213379e-01 1.879647076129913330e-01 -4.899418354034423828e-02 -1.075938940048217773e-01 -3.574052751064300537e-01 1.045753732323646545e-01 -8.567298948764801025e-02 8.067098259925842285e-02 -6.986127048730850220e-02 1.805595755577087402e-01 -2.918442785739898682e-01 -2.459298819303512573e-01 -3.435456752777099609e-02 1.022619605064392090e-01 -1.300259679555892944e-01 -1.722915023565292358e-01 -9.887084364891052246e-02 -1.199742965400218964e-02 -3.041774630546569824e-01 7.117012143135070801e-02 1.210167557001113892e-01 -2.294265925884246826e-01 -3.438014090061187744e-01
-1.358723491430282593e-01 -6.193089485168457031e-02 1.890644803643226624e-02 -9.966617450118064880e-03 4.751101136207580566e-02 5.235949531197547913e-02 2.929633557796478271e-01 4.347847402095794678e-02 1.591017544269561768e-01 2.801049947738647461e-01 2.817353010177612305e-01 -3.991540670394897461e-01 -1.114641800522804260e-01 -6.697620451450347900e-02 -2.335090190172195435e-01 -2.219972759485244751e-02 1.568432152271270752e-01 2.953694760799407959e-02 4.017469286918640137e-01 -1.584196388721466064e-01 -7.172142714262008667e-02 3.628139942884445190e-02 8.075417578220367432e-02 2.748999297618865967e-01 3.223431110382080078e-02 -4.201797302812337875e-03 -1.484875231981277466e-01 -2.201981842517852783e-01 1.206435039639472961e-01 2.863030433654785156e-01 3.819972276687622070e-02 -5.685052368789911270e-03
6.525866687297821045e-03 -1.286565810441970825e-01 -2.738495729863643646e-02 1.552944332361221313e-01 6.304010003805160522e-02 -5.087347328662872314e-02 1.232986003160476685e-01 1.721736043691635132e-02 2.799215018749237061e-01 1.169422045350074768e-01 -4.435051232576370239e-02 8.446872234344482422e-03 1.235157623887062073e-01 -4.477502703666687012e-01 -4.061895012855529785e-01 8.198951184749603271e-02 -1.668916940689086914e-01 -2.315169572830200195e-01 -8.814277499914169312e-02 -8.718676120042800903e-02 -4.457423686981201172e-01 8.085566759109497070e-02 -6.925293803215026855e-02 -8.193852007389068604e-02 -1.514541357755661011e-01 -9.982870891690254211e-03 1.761632561683654785e-01 -1.281032413244247437e-01 1.380185931921005249e-01 8.244877681136131287e-03 6.938335299491882324e-02 -2.167684882879257202e-01
9.558296948671340942e-02 -2.483694069087505341e-02 -3.737321123480796814e-02 -2.139605283737182617e-01 1.413238234817981720e-02 -2.052700370550155640e-01 6.614445149898529053e-02 -2.867516577243804932e-01 -5.537622421979904175e-02 7.856833189725875854e-02 2.279463261365890503e-01 3.780945241451263428e-01 -7.469476014375686646e-02 -7.854915410280227661e-02 -1.355240121483802795e-02 1.866801828145980835e-01 4.337453097105026245e-02 -3.337252438068389893e-01 1.193014308810234070e-01 -8.925501257181167603e-02 -3.336843848228454590e-01 -2.358122617006301880e-01 6.451360136270523071e-02 1.222077384591102600e-01 -8.901187032461166382e-02 -1.715574115514755249e-01 5.442273989319801331e-02 -1.683948934078216553e-01 -1.855346113443374634e-01 2.385059297084808350e-01 -2.253718227148056030e-01 -1.758415549993515015e-01
-1.928096413612365723e-01 4.582671099342405796e-04 6.404818594455718994e-02 3.149864450097084045e-02 1.761809140443801880e-01 -1.443195249885320663e-02 9.031738154590129852e-03 -1.646653711795806885e-01 1.948869675397872925e-01 -1.000658422708511353e-01 1.724245399236679077e-01 2.389310859143733978e-02 -2.515571415424346924e-01 8.444035425782203674e-03 -2.033116519451141357e-01 1.918970048427581787e-01 -1.075062677264213562e-01 1.526166647672653198e-01 2.101957798004150391e-01 7.961461693048477173e-02 -5.797575116157531738e-01 -2.206730246543884277e-01 -1.526216715574264526e-01 9.954205900430679321e-02 1.318303942680358887e-01 -7.659983634948730469e-02 1.144265606999397278e-01 -2.017037123441696167e-01 -9.260671585798263550e-02 2.590523287653923035e-02 -2.556130290031433105e-01 -1.564628928899765015e-01
8.942001312971115112e-02 -6.187144666910171509e-02 -1.930059939622879028e-01 1.456883251667022705e-01 2.038029283285140991e-01 5.047467350959777832e-02 4.992552101612091064e-02 -1.438614875078201294e-01 1.781969219446182251e-01 1.662211865186691284e-01 9.838041663169860840e-02 -2.010136842727661133e-01 1.423610839992761612e-02 -2.279860526323318481e-01 -5.425558239221572876e-02 -7.536306232213973999e-02 4.179784655570983887e-01 -1.081252992153167725e-01 2.765315771102905273e-01 -3.306399881839752197e-01 -3.259093686938285828e-02 1.239122971892356873e-01 -9.463734924793243408e-03 2.335833758115768433e-01 -5.085037648677825928e-02 -1.229194775223731995e-01 9.557110816240310669e-02 -4.586747586727142334e-01 2.104874141514301300e-02 -6.979741901159286499e-02 6.594706326723098755e-02 4.497979581356048584e-02
-2.681033611297607422e-01 -8.402305841445922852e-02 7.449564337730407715e-02 2.859742045402526855e-01 -7.306034117937088013e-02 -1.439444422721862793e-01 -7.128073275089263916e-02 -1.914952695369720459e-01 3.061546385288238525e-01 3.200089931488037109e-01 3.564718738198280334e-02 -2.481580823659896851e-01 1.289361901581287384e-02 -2.077907025814056396e-01 -1.336604952812194824e-01 1.682558953762054443e-01 4.053553193807601929e-02 1.317266076803207397e-01 3.383082449436187744e-01 -2.575469911098480225e-01 -9.191750735044479370e-02 3.392029181122779846e-02 -5.389816686511039734e-02 1.689107865095138550e-01 -2.179341912269592285e-01 -2.389298379421234131e-01 1.185764148831367493e-01 -1.844415962696075439e-01 7.336759567260742188e-02 9.862408041954040527e-02 1.664156466722488403e-02 9.247334301471710205e-02
1.604494452476501465e-01 -8.626002073287963867e-02 1.302348915487527847e-02 -1.764325648546218872e-01 7.462070882320404053e-02 -3.615241944789886475e-01 5.793382599949836731e-02 -2.786859571933746338e-01 -1.965093612670898438e-02 2.034317106008529663e-01 1.509958803653717041e-01 2.884396910667419434e-01 4.360522702336311340e-02 -1.035383120179176331e-01 5.147330090403556824e-02 2.701299786567687988e-01 2.641435265541076660e-01 -4.304261207580566406e-01 3.371397405862808228e-02 -1.599828898906707764e-01 -1.699521392583847046e-01 -1.912090182304382324e-01 -1.086584478616714478e-01 1.266323626041412354e-01 -5.976511910557746887e-02 -1.013022959232330322e-01 -6.503370404243469238e-02 -1.172066330909729004e-01 -1.429325193166732788e-01 1.782263070344924927e-01 -1.331717520952224731e-01 -7.369887828826904297e-02
-9.910518676042556763e-02 -3.768746927380561829e-02 -1.363943517208099365e-01 -1.088894754648208618e-01 3.996998444199562073e-02 -1.565456688404083252e-01 -3.676880896091461182e-01 -7.213132083415985107e-02 4.133763611316680908e-01 3.480215668678283691e-01 -8.863548934459686279e-02 -2.167394198477268219e-02 -8.880236186087131500e-03 -3.064214885234832764e-01 -2.228939831256866455e-01 1.246581319719552994e-02 7.838229835033416748e-02 3.321466594934463501e-02 2.477210015058517456e-01 7.642400264739990234e-02 -1.598020941019058228e-01 6.959250569343566895e-02 -7.897800952196121216e-02 8.770952373743057251e-02 -1.993632912635803223e-01 1.075351759791374207e-01 9.101740270853042603e-02 -2.495310306549072266e-01 -2.080361917614936829e-02 1.203147843480110168e-01 -2.966453731060028076e-01 -6.427049636840820312e-02
3.472026064991950989e-02 -1.948990821838378906e-01 -1.449710577726364136e-01 -1.157761812210083008e-01 -2.197531312704086304e-01 -2.931161522865295410e-01 1.469029188156127930e-01 -1.704836040735244751e-01 1.855033040046691895e-01 3.703333735466003418e-01 4.319554194808006287e-02 -7.644878327846527100e-02 3.846293315291404724e-02 -3.106197416782379150e-01 -2.528453469276428223e-01 2.666260898113250732e-01 -1.374821513891220093e-01 7.154571264982223511e-02 1.231581419706344604e-01 -1.281491070985794067e-01 -5.504838377237319946e-02 2.480573654174804688e-01 1.411568224430084229e-01 2.318154424428939819e-01 -1.699504405260086060e-01 -7.311651110649108887e-02 2.156815081834793091e-01 9.923546016216278076e-02 -1.450393348932266235e-01 -9.296431392431259155e-02 -2.187069505453109741e-02 -1.212117671966552734e-01
-7.717542350292205811e-02 -6.365936994552612305e-02 1.099130585789680481e-01 -7.919916883111000061e-03 1.339198797941207886e-01 -1.576025485992431641e-01 4.831852614879608154e-01 1.035009510815143585e-02 1.461232304573059082e-01 1.616251021623611450e-01 3.665388375520706177e-02 -2.057854980230331421e-01 -1.559358388185501099e-01 7.792606949806213379e-02 -2.534592151641845703e-01 1.193210929632186890e-01 1.158350259065628052e-01 8.807916194200515747e-02 1.988336443901062012e-02 -3.942012041807174683e-02 -2.845283448696136475e-01 3.914089500904083252e-02 -4.056309163570404053e-01 -2.900609746575355530e-02 2.064314633607864380e-01 -2.706377208232879639e-02 2.311643958091735840e-01 -1.931073516607284546e-01 1.466917097568511963e-01 2.028418481349945068e-01 -6.965550780296325684e-02 -1.699592322111129761e-01
8.104366809129714966e-02 -3.145185410976409912e-01 -1.477317512035369873e-01 -5.647915229201316833e-02 8.395519107580184937e-02 9.369465708732604980e-02 -3.466913104057312012e-02 3.079270422458648682e-01 3.650763630867004395e-01 3.436106145381927490e-01 3.501049876213073730e-01 -1.808180287480354309e-02 1.200157683342695236e-02 -1.382296681404113770e-01 -2.190911024808883667e-01 2.953197658061981201e-01 1.187829822301864624e-01 -1.636386215686798096e-01 -1.531462930142879486e-02 -2.390558123588562012e-01 -5.843201279640197754e-02 -3.118077293038368225e-03 1.276568323373794556e-01 2.050689011812210083e-01 -1.232456117868423462e-01 -1.576430052518844604e-01 4.663296043872833252e-03 -7.392694801092147827e-02 9.915169328451156616e-02 9.963570535182952881e-02 -2.170030027627944946e-02 -5.596470460295677185e-02
-2.959046959877014160e-01 -1.555823236703872681e-01 -1.316022127866744995e-01 -6.370032671838998795e-03 1.514209210872650146e-01 -1.950592100620269775e-01 1.413697302341461182e-01 1.832280158996582031e-01 1.161292418837547302e-01 -8.209669589996337891e-02 9.842576086521148682e-02 -8.049992471933364868e-02 -2.481084913015365601e-01 -2.154201865196228027e-01 2.370780147612094879e-02 -8.745834231376647949e-02 8.383488655090332031e-02 -3.179168701171875000e-01 2.634661793708801270e-01 1.662750840187072754e-01 -1.460771411657333374e-01 1.134180203080177307e-01 3.157617747783660889e-01 -8.218703418970108032e-02 -2.351810932159423828e-01 8.066996186971664429e-02 3.139027357101440430e-01 -2.475721091032028198e-01 -6.019283831119537354e-02 1.724181175231933594e-01 -3.874109685420989990e-02 3.810352087020874023e-02
-5.645545199513435364e-02 -2.030190080404281616e-01 5.637831240892410278e-02 1.660630702972412109e-01 3.701827824115753174e-01 1.551278680562973022e-01 3.458521664142608643e-01 1.436514258384704590e-01 1.508091539144515991e-01 3.011536300182342529e-01 1.510300636291503906e-01 9.206541627645492554e-02 2.583625912666320801e-01 2.561212517321109772e-02 -1.748752892017364502e-01 1.060366630554199219e-01 -1.232529506087303162e-01 3.694283962249755859e-02 5.117824673652648926e-02 -2.794041633605957031e-01 -3.731645941734313965e-01 1.047531049698591232e-02 -6.550859194248914719e-03 -5.330260470509529114e-02 -1.721596568822860718e-01 -1.137403994798660278e-01 -3.136140853166580200e-02 -1.709270775318145752e-01 -6.976536661386489868e-02 8.408199250698089600e-02 -2.117138504981994629e-01 -2.265528216958045959e-02
5.315524339675903320e-02 -9.356962889432907104e-02 3.401505202054977417e-02 8.138484507799148560e-02 3.666277527809143066e-01 -2.552453279495239258e-01 -7.966041564941406250e-02 -8.005509525537490845e-02 2.387064695358276367e-01 2.800416052341461182e-01 -2.516401745378971100e-02 1.018811985850334167e-01 -1.712866425514221191e-01 -6.302898377180099487e-02 -1.201653257012367249e-01 9.634574502706527710e-02 -3.186765909194946289e-01 -1.764510422945022583e-01 3.187816739082336426e-01 -1.384159773588180542e-01 -1.581761240959167480e-01 2.731514535844326019e-02 4.027625173330307007e-02 3.014159156009554863e-03 -1.223820000886917114e-01 1.866970658302307129e-01 3.393899798393249512e-01 -1.470757269999012351e-04 1.027810350060462952e-01 2.363811284303665161e-01 1.924444139003753662e-01 -1.245231106877326965e-01
-3.270538449287414551e-01 -2.765449136495590210e-02 1.674974113702774048e-01 2.387110292911529541e-01 -9.251792728900909424e-02 -1.528389751911163330e-01 -1.199574172496795654e-01 -1.172559335827827454e-01 2.164403498172760010e-01 3.925120234489440918e-01 5.309488996863365173e-02 -1.456126272678375244e-01 -1.670128554105758667e-01 -2.181997299194335938e-01 -1.588617861270904541e-01 -2.713481336832046509e-02 1.304672211408615112e-01 1.269280165433883667e-01 2.948891520500183105e-01 -2.343724071979522705e-01 -7.247740030288696289e-02 1.770821213722229004e-01 -8.322169631719589233e-02 9.132623672485351562e-02 -1.403951346874237061e-01 -1.476667821407318115e-01 2.513164281845092773e-01 -2.245967090129852295e-01 -2.331009600311517715e-03 1.870405524969100952e-01 -5.128446221351623535e-02 -3.351477533578872681e-02
2.989165112376213074e-02 -1.916676200926303864e-02 -2.158020809292793274e-02 3.612124025821685791e-01 1.810802668333053589e-01 -6.413067458197474480e-04 2.297174930572509766e-01 -1.090859919786453247e-01 1.986378282308578491e-01 4.234277904033660889e-01 -8.674517273902893066e-03 7.136375457048416138e-02 -6.674050539731979370e-02 -3.268212676048278809e-01 -9.083957225084304810e-02 6.095846369862556458e-02 -9.484586864709854126e-02 2.346215248107910156e-01 2.096297442913055420e-01 1.416120678186416626e-02 -2.293865978717803955e-01 -5.754873156547546387e-02 6.237899139523506165e-02 1.960845738649368286e-01 -1.003996655344963074e-01 -2.248182743787765503e-01 -9.198430343531072140e-04 -1.692667305469512939e-01 9.195009618997573853e-02 2.163894921541213989e-01 2.292522937059402466e-01 -1.400664448738098145e-01
-1.039797738194465637e-01 -1.215745657682418823e-01 -2.748521268367767334e-01 1.506811976432800293e-01 1.470114290714263916e-01 -1.803386658430099487e-01 1.340329833328723907e-02 -1.157426014542579651e-01 3.565873578190803528e-02 2.588655352592468262e-01 -1.196538005024194717e-02 -3.517765924334526062e-02 -5.528555810451507568e-02 9.537200629711151123e-02 -1.028971821069717407e-01 -1.497389562427997589e-02 -2.241002768278121948e-01 -3.702203929424285889e-01 1.540390700101852417e-01 -3.294827640056610107e-01 -1.965960115194320679e-01 -8.240078389644622803e-02 -6.674922257661819458e-02 1.419243812561035156e-01 -7.426070421934127808e-02 1.843090653419494629e-01 2.554655373096466064e-01 -8.915004134178161621e-02 5.806900933384895325e-02 2.824939191341400146e-01 -1.386319547891616821e-01 -3.333522081375122070e-01
2.700819820165634155e-02 -1.426112651824951172e-01 1.359339710325002670e-02 5.980007722973823547e-02 4.910479784011840820e-01 -9.608259052038192749e-02 3.073602616786956787e-01 1.491452008485794067e-01 2.278994619846343994e-01 2.771394848823547363e-01 1.506308764219284058e-01 1.129984483122825623e-01 1.075656861066818237e-01 -1.316472440958023071e-01 -3.292081654071807861e-01 1.188373472541570663e-02 -1.725031994283199310e-03 1.131965443491935730e-01 -2.231745235621929169e-02 -2.455105632543563843e-01 -3.060694336891174316e-01 -1.057642027735710144e-01 -9.191106073558330536e-03 -7.839687168598175049e-02 -4.799579456448554993e-02 -4.697262123227119446e-02 2.289182394742965698e-01 9.322080016136169434e-02 -9.585735201835632324e-02 1.630402952432632446e-01 -1.256304383277893066e-01 6.805288046598434448e-02
-1.466203629970550537e-01 -1.395753324031829834e-01 -1.628901660442352295e-01 -8.160530775785446167e-02 2.623147666454315186e-01 -1.524038165807723999e-01 -4.485971108078956604e-02 -1.923203282058238983e-02 5.039033889770507812e-01 2.760982513427734375e-01 2.739774882793426514e-01 -3.868037089705467224e-02 -1.346656531095504761e-01 1.125705018639564514e-01 -3.311574161052703857e-01 2.038731724023818970e-01 -9.102617949247360229e-02 -2.613646388053894043e-01 1.425801068544387817e-01 7.673247158527374268e-02 -2.591459639370441437e-02 6.257828325033187866e-02 -8.499352633953094482e-02 -3.360502049326896667e-02 1.135705411434173584e-01 -9.344168752431869507e-02 1.286058276891708374e-01 -4.663579165935516357e-02 1.774589344859123230e-02 -1.171756237745285034e-01 -2.641640007495880127e-01 -5.233142152428627014e-02
1.775669306516647339e-01 1.275189369916915894e-01 -8.539128303527832031e-02 2.304121255874633789e-01 -6.419041752815246582e-02 -9.383775293827056885e-02 -3.165641427040100098e-02 7.732868660241365433e-03 1.708255112171173096e-01 2.449828088283538818e-01 -7.326245307922363281e-02 -1.926536560058593750e-01 -1.252047419548034668e-01 -2.948390841484069824e-01 -1.263684630393981934e-01 -2.658367902040481567e-02 3.387770429253578186e-02 -2.991115748882293701e-01 1.974105685949325562e-01 -7.861381769180297852e-02 -2.846077084541320801e-01 3.639666140079498291e-01 -2.036468982696533203e-01 9.910774230957031250e-02 1.034144759178161621e-01 -2.034898251295089722e-01 6.624080985784530640e-02 -4.073802754282951355e-02 -1.509470343589782715e-01 3.029992878437042236e-01 -8.913770318031311035e-02 -2.136674076318740845e-01
-7.540307706221938133e-04 -1.102219074964523315e-01 4.267271235585212708e-02 9.800451248884201050e-02 1.011876538395881653e-01 -2.888005692511796951e-03 1.024347469210624695e-01 1.207216829061508179e-01 2.134020328521728516e-01 1.508243978023529053e-01 2.326743602752685547e-01 4.478367865085601807e-01 -2.337540388107299805e-01 -2.104399949312210083e-01 -1.554915457963943481e-01 8.231883496046066284e-02 1.069462075829505920e-01 -3.453187048435211182e-01 7.612524181604385376e-02 -1.903337091207504272e-01 2.215195447206497192e-02 -2.265909314155578613e-01 -3.997426852583885193e-02 1.329512298107147217e-01 5.877093970775604248e-02 -3.016947805881500244e-01 1.189006268978118896e-01 -1.051617488265037537e-01 1.682820618152618408e-01 7.569101452827453613e-02 -1.284355372190475464e-01 -2.724354863166809082e-01
-2.595804864540696144e-03 1.186898443847894669e-03 -1.957415342330932617e-01 -2.421824447810649872e-02 3.194363415241241455e-01 -3.688256070017814636e-02 1.651481986045837402e-01 7.218244671821594238e-02 -1.497281342744827271e-02 3.167801499366760254e-01 2.080540060997009277e-01 -2.104636430740356445e-01 3.213037177920341492e-02 -1.939107924699783325e-01 1.144220232963562012e-01 -3.818219155073165894e-02 3.738726675510406494e-02 -1.901696994900703430e-02 4.861521124839782715e-01 -2.163182199001312256e-01 -1.729284822940826416e-01 1.571515947580337524e-01 -7.203542441129684448e-02 1.802150160074234009e-01 -7.674097269773483276e-02 -1.004639863967895508e-01 1.009181700646877289e-02 -3.365575373172760010e-01 2.286819517612457275e-01 -1.172715350985527039e-01 1.055155843496322632e-01 1.289733126759529114e-02
2.216046899557113647e-01 1.390123516321182251e-01 -4.363175854086875916e-02 1.683340221643447876e-01 3.137044608592987061e-02 -1.894900500774383545e-01 -6.451448053121566772e-02 -5.031869933009147644e-02 1.341719329357147217e-01 2.712353467941284180e-01 -6.723570171743631363e-03 -6.894498132169246674e-03 1.807103157043457031e-01 -4.261395931243896484e-01 1.885230839252471924e-02 1.096588298678398132e-01 5.369031056761741638e-02 -1.441923379898071289e-01 2.422995120286941528e-01 -1.908182799816131592e-01 -1.500813812017440796e-01 8.522087335586547852e-02 1.007302403450012207e-01 6.840863078832626343e-02 1.831855922937393188e-01 -2.913050949573516846e-01 -2.657183818519115448e-02 -2.678893804550170898e-01 -8.626282960176467896e-02 2.149184793233871460e-01 8.373115956783294678e-02 -3.528604209423065186e-01
-1.490439027547836304e-01 1.478031575679779053e-01 1.513324528932571411e-01 1.754716485738754272e-01 3.671738505363464355e-01 -1.662630736827850342e-01 2.163028158247470856e-02 -1.744538247585296631e-01 6.876274943351745605e-02 3.542688488960266113e-01 -8.693952858448028564e-02 1.022248342633247375e-01 -1.777875870466232300e-01 -2.816939651966094971e-01 -7.303892821073532104e-02 -1.148828417062759399e-01 1.110937222838401794e-01 2.425619866698980331e-03 3.318716585636138916e-01 -1.354745477437973022e-01 -2.810258604586124420e-02 1.465230137109756470e-01 1.671537309885025024e-01 3.876559808850288391e-02 1.064936518669128418e-01 1.467375457286834717e-01 1.659061014652252197e-01 7.348333299160003662e-02 -1.410899609327316284e-01 2.488054567947983742e-03 -1.186496615409851074e-01 -3.725867867469787598e-01
-1.682906895875930786e-01 -4.071552455425262451e-01 -1.188524812459945679e-01 -1.235495507717132568e-01 1.930115558207035065e-02 -1.347924768924713135e-01 2.489146888256072998e-01 -2.497130818665027618e-02 1.696469187736511230e-01 2.302359044551849365e-01 5.123088955879211426e-01 -3.280716016888618469e-02 3.896946785971522331e-03 -3.204945027828216553e-01 -4.172981157898902893e-02 1.324813514947891235e-01 5.814762413501739502e-02 2.714915899559855461e-05 2.327783256769180298e-01 3.956861421465873718e-02 -5.973991379141807556e-02 -1.413089334964752197e-01 1.919739842414855957e-01 5.224756896495819092e-02 -2.012500464916229248e-01 -1.655489653348922729e-01 9.760382026433944702e-02 8.472623303532600403e-03 8.813983947038650513e-02 -1.151915043592453003e-01 3.055245056748390198e-02 7.942280173301696777e-02
-1.261754333972930908e-01 -8.701690286397933960e-02 -2.504106238484382629e-02 -8.624122291803359985e-02 -2.988021448254585266e-02 -2.155140936374664307e-01 5.005851387977600098e-01 7.075654715299606323e-02 4.246327280998229980e-02 3.313485980033874512e-01 2.269092500209808350e-01 -6.502702832221984863e-03 -1.359158307313919067e-01 -2.377084046602249146e-01 -2.091909199953079224e-02 6.837797164916992188e-02 4.909846559166908264e-02 -8.881554752588272095e-02 2.858530543744564056e-02 3.016352355480194092e-01 -1.343592703342437744e-01 3.034893609583377838e-02 3.067319840192794800e-02 1.313868314027786255e-01 -7.207833975553512573e-02 1.404517889022827148e-01 1.150222122669219971e-01 -4.126873910427093506e-01 -7.838065735995769501e-03 -1.670352667570114136e-01 -1.496514379978179932e-01 1.555571854114532471e-01
-1.834871470928192139e-01 3.922502696514129639e-02 1.041886806488037109e-01 -3.990422189235687256e-02 2.612826526165008545e-01 -3.511546552181243896e-01 3.589765727519989014e-01 -1.986904740333557129e-01 3.415873944759368896e-01 -1.018402352929115295e-02 7.720830291509628296e-02 1.624953933060169220e-02 -1.822563707828521729e-01 -3.493972718715667725e-01 -1.103867739439010620e-01 1.207568123936653137e-01 -1.402366627007722855e-02 -1.667846739292144775e-01 3.896846994757652283e-02 4.688221588730812073e-02 -1.920514851808547974e-01 -5.643071606755256653e-03 2.164217382669448853e-01 -1.186280027031898499e-01 -2.878508269786834717e-01 7.935383915901184082e-02 3.360191360116004944e-02 1.156200096011161804e-01 -1.831189244985580444e-01 1.223205327987670898e-01 7.462333887815475464e-02 8.909733034670352936e-03
-3.778647780418395996e-01 -7.258964329957962036e-02 -2.873845212161540985e-02 2.457613945007324219e-01 -7.774949772283434868e-04 -1.001463085412979126e-01 -2.033926248550415039e-01 -9.497482329607009888e-02 2.834651470184326172e-01 2.200750559568405151e-01 1.033279746770858765e-01 -2.961687743663787842e-01 -1.113937720656394958e-01 -2.338928729295730591e-01 -1.183774098753929138e-01 1.543423682451248169e-01 1.982692182064056396e-01 3.386041789781302214e-04 3.403370976448059082e-01 -2.188781350851058960e-01 -1.366918534040451050e-01 -1.468253582715988159e-01 -1.215019002556800842e-01 1.811496564187109470e-03 -8.200059086084365845e-02 -8.644839376211166382e-02 3.020308613777160645e-01 -1.761645823717117310e-02 3.097897209227085114e-02 6.863805651664733887e-02 -1.058084815740585327e-01 1.323845386505126953e-01
-2.633520662784576416e-01 -1.827054470777511597e-01 -1.675720512866973877e-02 4.158512875437736511e-02 2.107015401124954224e-01 -1.607925444841384888e-01 6.273192167282104492e-02 -5.649430677294731140e-02 7.585839182138442993e-02 2.360645681619644165e-01 3.901115059852600098e-01 1.839385479688644409e-01 -1.557044237852096558e-01 6.956551969051361084e-02 -1.827475577592849731e-01 6.522581726312637329e-02 1.474492102861404419e-01 -3.240840435028076172e-01 2.374274581670761108e-01 1.167582347989082336e-02 2.748369798064231873e-02 6.693089753389358521e-02 2.356099188327789307e-01 -8.920592069625854492e-02 -1.617817431688308716e-01 -2.637466788291931152e-01 9.471286833286285400e-02 -8.095996826887130737e-02 -1.144062075763940811e-02 -1.352431923151016235e-01 -3.465180993080139160e-01 -4.359747841954231262e-02
9.608378261327743530e-02 -2.029376178979873657e-01 -9.008140303194522858e-03 -1.832427978515625000e-01 2.128145247697830200e-01 -6.664798408746719360e-02 -1.514246035367250443e-02 -4.002214968204498291e-02 2.227881550788879395e-01 1.451665908098220825e-01 -1.801663637161254883e-01 5.777570232748985291e-02 -2.319372445344924927e-01 9.160844236612319946e-02 -1.774451583623886108e-01 -1.031391620635986328e-01 -6.693277508020401001e-02 -1.824041604995727539e-01 1.444674283266067505e-01 -2.675022780895233154e-01 -4.336607754230499268e-01 -5.920051783323287964e-02 -1.604328751564025879e-01 7.558759301900863647e-03 -2.186021506786346436e-01 -1.921237558126449585e-01 5.596691742539405823e-02 -3.862943947315216064e-01 -1.126153096556663513e-01 -9.500937163829803467e-02 1.460160911083221436e-01 -1.609943658113479614e-01
-6.326341070234775543e-03 -1.907482445240020752e-01 2.742554247379302979e-01 9.595014154911041260e-02 3.257271945476531982e-01 -5.517661571502685547e-02 1.701770722866058350e-01 1.155605912208557129e-01 2.291885018348693848e-02 2.698722779750823975e-01 5.163038894534111023e-02 -3.262259811162948608e-02 -2.639334090054035187e-02 -1.709727644920349121e-01 -2.085569798946380615e-01 4.502457100898027420e-03 2.331529110670089722e-01 1.351097971200942993e-01 4.689155519008636475e-02 -3.145209848880767822e-01 -3.942659795284271240e-01 -2.054877579212188721e-01 -2.108747810125350952e-01 -3.399141132831573486e-02 7.811677642166614532e-03 -1.174746677279472351e-01 2.094469517469406128e-01 -9.686772525310516357e-02 -9.450343251228332520e-02 2.899098694324493408e-01 -6.286458112299442291e-03 -1.483084517531096935e-03
-3.996155560016632080e-01 4.411315545439720154e-02 -7.918889820575714111e-02 -1.909976750612258911e-01 7.207278162240982056e-02 -2.112874239683151245e-01 2.565012574195861816e-01 9.791655838489532471e-02 2.125720679759979248e-01 1.135368086397647858e-02 5.424698442220687866e-02 3.349055349826812744e-02 -1.843668669462203979e-01 -3.366954028606414795e-01 -9.960231184959411621e-02 7.696309685707092285e-02 1.048394069075584412e-01 4.276884719729423523e-02 6.459885090589523315e-02 1.222344785928726196e-01 -3.478612899780273438e-01 8.010137081146240234e-02 2.873035371303558350e-01 1.310748979449272156e-02 7.085221260786056519e-02 -2.198366224765777588e-01 2.387178838253021240e-01 -1.874253004789352417e-01 -3.078673779964447021e-02 1.038352996110916138e-01 -2.868644706904888153e-02 2.402613610029220581e-01
4.136130958795547485e-02 -6.058575212955474854e-02 1.698728203773498535e-01 4.590800497680902481e-03 4.974072799086570740e-02 -3.371905982494354248e-01 -2.313383109867572784e-02 1.544731408357620239e-01 -9.493718296289443970e-02 3.347473442554473877e-01 2.496318221092224121e-01 -3.220549225807189941e-02 -1.445539444684982300e-01 -1.858013421297073364e-01 -9.310850873589515686e-03 1.911233961582183838e-01 -3.090771138668060303e-01 -7.399311661720275879e-02 4.456470310688018799e-01 -1.250561140477657318e-02 -2.769766151905059814e-01 1.040562242269515991e-02 -1.296786516904830933e-01 7.216850668191909790e-02 3.681455040350556374e-03 5.005896091461181641e-03 2.076700329780578613e-02 -1.529093682765960693e-01 -1.206879392266273499e-01 2.693770527839660645e-01 6.377197802066802979e-02 -1.872406601905822754e-01
1.929362118244171143e-01 -8.730875700712203979e-02 -3.133022040128707886e-02 -4.387422651052474976e-02 2.027681171894073486e-01 -1.394509244710206985e-02 4.764320328831672668e-02 -3.478008210659027100e-01 -2.108996920287609100e-02 1.823795735836029053e-01 2.450108826160430908e-01 2.448146939277648926e-01 2.863799035549163818e-02 -2.007457911968231201e-01 1.000683605670928955e-01 3.020404279232025146e-01 2.814298868179321289e-01 -3.149606585502624512e-01 1.944061517715454102e-01 -1.852374337613582611e-02 -3.153772652149200439e-01 1.369519084692001343e-01 1.298873722553253174e-01 -7.111033052206039429e-02 -7.511156052350997925e-02 -1.141422018408775330e-01 8.092695847153663635e-03 -2.461927384138107300e-01 1.845332607626914978e-02 2.249078154563903809e-01 -3.802922740578651428e-02 5.714968219399452209e-02
-7.898517698049545288e-02 -2.876695990562438965e-01 1.814128458499908447e-01 1.224361658096313477e-01 1.799405068159103394e-01 -4.947806242853403091e-03 2.461666613817214966e-01 -7.022914290428161621e-02 1.066206246614456177e-01 2.227544635534286499e-01 3.595215082168579102e-02 -4.740001261234283447e-02 -1.979236900806427002e-01 6.261927075684070587e-03 -3.643511235713958740e-01 1.343302726745605469e-01 -7.438378036022186279e-02 -9.321737289428710938e-02 2.613787166774272919e-02 -8.492832630872726440e-02 -2.937840819358825684e-01 -3.441659808158874512e-01 -1.845861822366714478e-01 7.914956659078598022e-02 1.492535769939422607e-01 1.681988984346389771e-01 -4.696112498641014099e-02 -1.483816057443618774e-01 -1.770310401916503906e-01 2.178527563810348511e-01 -2.062473148107528687e-01 -2.174734622240066528e-01
-7.474263012409210205e-02 -1.341268122196197510e-01 2.264087945222854614e-01 1.044389531016349792e-01 3.965962305665016174e-02 -7.856218516826629639e-02 -1.919601708650588989e-01 -4.111550003290176392e-02 1.871868371963500977e-01 2.023654282093048096e-01 1.299140900373458862e-01 6.774875521659851074e-02 -1.684035807847976685e-01 -1.338255852460861206e-01 -2.296926230192184448e-01 1.742758601903915405e-01 2.252334952354431152e-01 -3.231228590011596680e-01 -2.405500598251819611e-02 1.650466322898864746e-01 -2.217338383197784424e-01 -1.371307820081710815e-01 1.188226565718650818e-01 3.966882526874542236e-01 5.517924204468727112e-02 1.623248010873794556e-01 3.303250074386596680e-01 -1.434255987405776978e-01 -1.357691586017608643e-01 -4.301277175545692444e-02 -1.696398854255676270e-01 1.027784049510955811e-01
-3.830546885728836060e-02 5.650776252150535583e-02 -1.000884622335433960e-01 6.929215043783187866e-02 1.648684144020080566e-01 -8.032391220331192017e-02 -2.040578126907348633e-01 -1.403524875640869141e-01 5.024589896202087402e-01 3.338885903358459473e-01 -1.796699017286300659e-01 -1.976668648421764374e-02 2.244798243045806885e-01 -3.407384157180786133e-01 -1.436777561902999878e-01 1.038381829857826233e-01 1.920645833015441895e-01 -6.857036799192428589e-02 1.293982565402984619e-01 1.361821889877319336e-01 -5.088277533650398254e-02 8.677625656127929688e-02 -8.121102000586688519e-04 6.041380763053894043e-02 -2.679545283317565918e-01 -1.264327913522720337e-01 -8.233065158128738403e-02 -1.103815957903862000e-01 7.417364418506622314e-02 1.205129027366638184e-01 -2.654350996017456055e-01 -5.596886575222015381e-02
4.598210752010345459e-02 2.685077302157878876e-02 5.614258721470832825e-02 -1.160270273685455322e-01 -7.084130495786666870e-02 -1.216435953974723816e-01 3.914088904857635498e-01 -1.000520363450050354e-01 1.664115041494369507e-01 2.795045077800750732e-01 8.882323652505874634e-02 3.064083158969879150e-01 1.068373769521713257e-01 1.094166412949562073e-01 -1.851823031902313232e-01 6.940623372793197632e-02 2.888682186603546143e-01 -1.020481362938880920e-01 6.207645684480667114e-02 3.134297579526901245e-02 -2.070989273488521576e-02 -2.944255946204066277e-03 -2.856763266026973724e-02 2.630922794342041016e-01 -1.284624636173248291e-01 -2.990970015525817871e-01 1.157327294349670410e-01 -2.244298011064529419e-01 3.606024384498596191e-02 7.348717749118804932e-02 -4.212977886199951172e-01 -6.598320603370666504e-02
8.009015023708343506e-02 -5.030981078743934631e-02 -3.640432283282279968e-02 -2.846816740930080414e-02 3.432306349277496338e-01 -1.292374730110168457e-01 1.101850271224975586e-01 -7.080018520355224609e-03 4.301360249519348145e-01 3.499990701675415039e-01 2.247031629085540771e-01 5.367941688746213913e-03 -4.479799047112464905e-02 1.557041238993406296e-02 -1.922312080860137939e-01 3.216058313846588135e-01 2.272198200225830078e-01 -1.621764451265335083e-01 3.525910973548889160e-01 1.302814930677413940e-01 3.497323766350746155e-02 -2.904175408184528351e-02 -3.443671762943267822e-02 -6.453871726989746094e-02 -1.786031275987625122e-01 -2.195596396923065186e-01 -9.710064530372619629e-02 5.582821741700172424e-02 4.241979122161865234e-02 -7.831323891878128052e-02 1.196742504835128784e-01 1.699338899925351143e-03
-3.873245716094970703e-01 -9.339171648025512695e-02 2.484686970710754395e-01 4.378218948841094971e-02 7.681854814291000366e-02 -1.536210179328918457e-01 -9.161195904016494751e-02 -1.892892271280288696e-01 4.472039043903350830e-01 1.870251893997192383e-01 -7.568149268627166748e-02 -1.887677051126956940e-02 -1.108931563794612885e-02 6.165408995002508163e-03 -4.851534590125083923e-02 3.842079266905784607e-02 -1.928813196718692780e-02 -1.144367009401321411e-01 4.038599133491516113e-01 -1.426913589239120483e-01 -1.695178747177124023e-01 1.665401160717010498e-01 -7.717271894216537476e-02 2.867379188537597656e-01 -8.644589781761169434e-02 9.034894406795501709e-03 4.528244212269783020e-02 -2.971074879169464111e-01 1.010244712233543396e-01 -3.979786485433578491e-02 -5.471993982791900635e-02 6.779645383358001709e-02
1.771968230605125427e-02 -2.180083990097045898e-01 -2.955676019191741943e-01 -5.814078450202941895e-02 -1.076607592403888702e-02 -1.631981134414672852e-01 3.903115689754486084e-01 -4.095451161265373230e-02 8.759045600891113281e-02 3.092477619647979736e-01 2.621376700699329376e-02 -1.583855003118515015e-01 -2.563378214836120605e-01 -2.616821527481079102e-01 -2.908056974411010742e-01 7.748415321111679077e-02 -1.329139486188068986e-04 1.526324450969696045e-02 -3.198500350117683411e-02 5.290687084197998047e-02 -2.273512929677963257e-01 1.699874997138977051e-01 2.004437446594238281e-01 2.206975966691970825e-02 -7.684415578842163086e-02 -1.374458819627761841e-01 2.900465130805969238e-01 5.339615419507026672e-02 -3.894953802227973938e-02 -1.245510280132293701e-01 -1.876269578933715820e-01 -1.936420947313308716e-01
1.897064968943595886e-02 -1.567389629781246185e-02 2.946739457547664642e-02 1.848536431789398193e-01 3.369793295860290527e-03 -5.317636579275131226e-02 -8.366111665964126587e-02 -2.488452196121215820e-01 1.779683381319046021e-01 1.684934347867965698e-01 2.500566095113754272e-02 -1.980410814285278320e-01 3.911875560879707336e-02 -5.397582650184631348e-01 -1.440194547176361084e-01 1.425274461507797241e-01 1.532577723264694214e-02 -2.487938106060028076e-01 1.485789660364389420e-02 -1.735339760780334473e-01 -2.457530796527862549e-01 1.954770982265472412e-01 -1.522387713193893433e-01 3.008331730961799622e-02 -6.754373759031295776e-02 -3.676586747169494629e-01 2.670412063598632812e-01 -7.303324341773986816e-02 3.015345521271228790e-02 9.366469830274581909e-02 -1.028913035988807678e-01 8.339912444353103638e-02
-8.561615645885467529e-02 -1.468565762042999268e-01 3.974970430135726929e-02 6.238738074898719788e-02 1.426304131746292114e-01 -2.400334551930427551e-02 -1.300347596406936646e-01 -2.265923321247100830e-01 1.738609224557876587e-01 2.704186737537384033e-01 -2.790846489369869232e-02 -3.061901032924652100e-01 -1.066040843725204468e-01 -2.135176509618759155e-01 -4.163252711296081543e-01 -1.171263158321380615e-01 -5.017011612653732300e-02 -3.178460597991943359e-01 3.576746210455894470e-02 -4.295313358306884766e-02 -2.019967287778854370e-01 2.819177508354187012e-01 1.789632625877857208e-02 6.833594758063554764e-03 8.763644099235534668e-02 -8.740124106407165527e-02 1.622566580772399902e-02 -3.438012003898620605e-01 -1.667104959487915039e-01 8.830090612173080444e-02 7.449992746114730835e-02 -1.798262894153594971e-01
-3.489830717444419861e-02 -2.674011513590812683e-02 1.780145168304443359e-01 1.652429401874542236e-01 2.941195666790008545e-01 -3.329894244670867920e-01 -8.324794471263885498e-02 -8.435788005590438843e-02 1.873245984315872192e-01 1.934829056262969971e-01 1.740766763687133789e-01 -1.143475621938705444e-01 -6.703042238950729370e-02 -1.252656280994415283e-01 -2.720781862735748291e-01 -1.529943346977233887e-01 3.473551273345947266e-01 -1.262751817703247070e-01 1.226151809096336365e-01 1.764534562826156616e-01 -9.973517805337905884e-02 7.334313541650772095e-02 2.406678162515163422e-02 -1.145215258002281189e-01 3.080848157405853271e-01 -7.547011226415634155e-02 -2.355765737593173981e-02 -2.290509045124053955e-01 -1.074487864971160889e-01 2.244941890239715576e-02 4.945439472794532776e-02 -3.379306495189666748e-01
7.934428751468658447e-02 6.890439894050359726e-03 -1.409745663404464722e-01 -1.032618507742881775e-01 3.709030747413635254e-01 -1.681750118732452393e-01 1.856312900781631470e-01 -2.632566988468170166e-01 1.945693343877792358e-01 2.634620852768421173e-02 2.116958200931549072e-01 -2.209510058164596558e-01 -5.594664067029953003e-02 -1.813126355409622192e-01 9.915108792483806610e-03 1.863825470209121704e-01 3.193810582160949707e-01 -2.230864316225051880e-01 1.318633705377578735e-01 8.330839127302169800e-02 -1.075957864522933960e-01 1.157820224761962891e-01 1.488656699657440186e-01 1.739475131034851074e-01 1.804551780223846436e-01 -3.369272947311401367e-01 -4.782035201787948608e-02 -4.227410256862640381e-02 -2.036547102034091949e-02 -2.449615160003304482e-03 -2.904591560363769531e-01 4.507509246468544006e-02
-1.638720184564590454e-01 -1.053334921598434448e-01 8.091779053211212158e-02 -2.171955630183219910e-02 3.259622156620025635e-01 -1.815716028213500977e-01 3.145047426223754883e-01 -2.810904569923877716e-02 3.470212817192077637e-01 1.089239194989204407e-01 3.343861997127532959e-01 6.215507909655570984e-02 -1.173405796289443970e-01 1.486417651176452637e-01 -1.467962712049484253e-01 -1.458770502358675003e-02 -2.020088136196136475e-01 -1.802415251731872559e-01 1.881767362356185913e-01 -2.919442653656005859e-01 4.927041381597518921e-02 1.502482891082763672e-01 -2.315252125263214111e-01 1.024893596768379211e-01 -1.766150295734405518e-01 -6.763280183076858521e-02 3.013947233557701111e-02 -1.029522269964218140e-01 -3.220368549227714539e-02 1.079630926251411438e-01 -9.770540893077850342e-02 -2.407426685094833374e-01
7.142319530248641968e-02 -1.824958026409149170e-01 -1.114934757351875305e-01 -6.459782272577285767e-02 8.111793547868728638e-02 -4.668008163571357727e-02 -2.178141102194786072e-02 -4.076428115367889404e-01 -4.560524225234985352e-02 2.199182361364364624e-01 2.318995743989944458e-01 3.604208827018737793e-01 3.217876702547073364e-02 -1.336082518100738525e-01 7.596665062010288239e-03 2.338202595710754395e-01 3.295029401779174805e-01 -2.026049494743347168e-01 1.745264977216720581e-01 4.551813006401062012e-03 -2.259211838245391846e-01 8.287975192070007324e-02 1.570197641849517822e-01 7.875285297632217407e-02 -1.432501524686813354e-01 -5.574772879481315613e-02 1.293667554855346680e-01 -3.439442515373229980e-01 -7.632166147232055664e-02 9.682015329599380493e-02 -1.377021372318267822e-01 1.236709207296371460e-02
4.506442323327064514e-02 -1.944157034158706665e-01 -1.737779080867767334e-01 -2.757868766784667969e-01 9.037407487630844116e-02 -2.271300703287124634e-01 1.222561150789260864e-01 -7.014997303485870361e-02 -3.935957327485084534e-02 2.505591213703155518e-01 2.521491646766662598e-01 -2.335547506809234619e-01 3.843513876199722290e-02 -2.149177193641662598e-01 -1.401214003562927246e-01 -7.079433649778366089e-02 1.147552430629730225e-01 -1.972356289625167847e-01 1.031748428940773010e-01 1.451357901096343994e-01 -2.094799429178237915e-01 1.332287490367889404e-01 -1.364120244979858398e-01 1.815483868122100830e-01 -1.210867911577224731e-01 -2.216134220361709595e-02 9.829132258892059326e-02 -3.605841696262359619e-01 2.075362503528594971e-01 1.794030517339706421e-01 2.870361804962158203e-01 -1.003046184778213501e-01
3.015568247064948082e-03 -3.771427273750305176e-01 -2.019723355770111084e-01 1.534677743911743164e-01 1.522691100835800171e-01 6.959717720746994019e-02 2.239272147417068481e-01 -5.142927914857864380e-02 4.047766327857971191e-01 2.445880919694900513e-01 2.368355989456176758e-01 1.098685860633850098e-01 -2.114420384168624878e-01 1.176441386342048645e-01 6.502435356378555298e-02 2.619745433330535889e-01 4.068448767066001892e-02 -2.875578701496124268e-01 1.817742288112640381e-01 -1.769867539405822754e-01 -7.396075874567031860e-02 6.809539347887039185e-02 2.466388642787933350e-01 -5.042379721999168396e-02 8.386155217885971069e-02 -1.087835505604743958e-01 9.388301521539688110e-02 9.591357409954071045e-02 -2.171852253377437592e-02 7.878924161195755005e-02 -1.241459697484970093e-01 -9.050720185041427612e-02
-3.569543128833174706e-03 -1.796269863843917847e-01 -1.349840909242630005e-01 8.529556915163993835e-03 3.161267340183258057e-01 -4.528953228145837784e-03 7.892713695764541626e-02 -1.324876993894577026e-01 -1.845922768115997314e-01 2.053677886724472046e-01 3.344738855957984924e-02 -1.437662392854690552e-01 -2.047016024589538574e-01 -1.891021728515625000e-01 -1.917233616113662720e-01 1.854717731475830078e-01 1.435419917106628418e-02 1.089607998728752136e-01 9.428419917821884155e-02 -1.463543344289064407e-02 -1.619869172573089600e-01 -2.523663341999053955e-01 -8.477970212697982788e-02 1.657907068729400635e-01 -3.493307530879974365e-02 -3.460421562194824219e-01 6.409741938114166260e-02 -4.144837260246276855e-01 -2.472643256187438965e-01 -3.782056644558906555e-02 -1.799061149358749390e-01 -2.030748128890991211e-01
1.066129878163337708e-01 -1.920861192047595978e-02 -6.775815039873123169e-02 -1.490659117698669434e-01 1.610687971115112305e-01 -1.602448076009750366e-01 1.531589590013027191e-02 -3.469518125057220459e-01 -2.072720415890216827e-02 1.305989772081375122e-01 1.202291473746299744e-01 2.932573258876800537e-01 -1.698310375213623047e-01 -2.121479809284210205e-02 -2.510110735893249512e-01 4.433543607592582703e-02 2.816776335239410400e-01 -1.591045558452606201e-01 2.496040463447570801e-01 -8.144361525774002075e-02 -2.103421092033386230e-01 5.726243928074836731e-02 3.242681324481964111e-01 1.699471846222877502e-02 -1.637464314699172974e-01 -3.280996531248092651e-02 4.207449033856391907e-02 -1.180142238736152649e-01 2.431278377771377563e-01 2.650389969348907471e-01 -2.529174387454986572e-01 -1.164110377430915833e-01
-1.214897111058235168e-01 -7.366794347763061523e-02 1.234395653009414673e-01 -1.551212277263402939e-02 2.915003150701522827e-02 4.059443622827529907e-02 2.724316120147705078e-01 -1.987602263689041138e-01 1.587579250335693359e-01 8.613601326942443848e-02 4.879928827285766602e-01 -2.035546451807022095e-01 -4.823109880089759827e-02 -1.120883971452713013e-01 -8.523108065128326416e-02 -2.382769286632537842e-01 5.754526704549789429e-02 -1.906874030828475952e-01 1.050883084535598755e-01 -1.114819105714559555e-02 -3.353931605815887451e-01 -5.196066573262214661e-02 8.478587120771408081e-02 3.655004501342773438e-01 -2.701736390590667725e-01 -1.641045808792114258e-01 1.849530190229415894e-01 3.058031760156154633e-02 -9.335926175117492676e-02 6.071749329566955566e-02 5.179987847805023193e-02 5.146090872585773468e-03
-2.276594042778015137e-01 -3.165010213851928711e-01 1.083301082253456116e-01 -3.132663965225219727e-01 3.524315059185028076e-01 1.059841439127922058e-01 -8.313430845737457275e-02 -1.232635788619518280e-02 1.523149460554122925e-01 2.745700180530548096e-01 1.512824445962905884e-01 -9.688113629817962646e-02 -1.492647379636764526e-01 -2.317968457937240601e-01 1.306653767824172974e-01 6.390046793967485428e-03 2.085382193326950073e-01 -1.746498048305511475e-01 1.066045165061950684e-01 1.368764787912368774e-01 -1.054246053099632263e-01 1.419924646615982056e-01 -1.903298124670982361e-02 -4.807063564658164978e-02 -2.270664870738983154e-01 -6.815464049577713013e-02 -6.923215091228485107e-02 -1.628154218196868896e-01 -6.999754905700683594e-02 3.064902871847152710e-02 -3.552936613559722900e-01 1.184056103229522705e-01
-3.303103446960449219e-01 -1.547060012817382812e-01 7.726269215345382690e-02 1.551178395748138428e-01 1.544466763734817505e-01 6.772639602422714233e-02 2.026529759168624878e-01 1.725738644599914551e-01 1.009170338511466980e-01 4.095570445060729980e-01 4.743413627147674561e-02 1.008664593100547791e-01 -4.230825603008270264e-02 -1.569804698228836060e-01 3.407340496778488159e-02 -4.946941882371902466e-02 -2.001827023923397064e-02 -1.731638759374618530e-01 5.089924931526184082e-01 -7.971645146608352661e-02 -1.269587278366088867e-01 -1.584447026252746582e-01 -8.720393478870391846e-02 1.435110569000244141e-01 5.244221538305282593e-02 5.766494944691658020e-02 2.516614459455013275e-02 -3.176395595073699951e-01 1.722597926855087280e-01 4.910599440336227417e-02 5.539262667298316956e-02 -9.622150659561157227e-02
-9.515033662319183350e-02 -1.797301024198532104e-01 -1.019940823316574097e-01 -1.700706034898757935e-01 3.949802219867706299e-01 -4.028657451272010803e-02 1.974029699340462685e-03 1.265588104724884033e-01 3.372619450092315674e-01 2.658211588859558105e-01 1.120004504919052124e-01 8.439742773771286011e-02 -7.335713505744934082e-02 -1.284985523670911789e-02 -1.527421921491622925e-01 1.616010069847106934e-01 2.540803849697113037e-01 -1.679439693689346313e-01 4.616773426532745361e-01 1.112529337406158447e-01 1.209603399038314819e-01 -3.852272033691406250e-02 -8.014732040464878082e-03 -9.239098429679870605e-02 -1.972990930080413818e-01 -1.066658496856689453e-01 1.632004529237747192e-01 7.574900519102811813e-03 1.563718020915985107e-01 2.044561505317687988e-01 -9.435845538973808289e-03 -1.604668051004409790e-02
4.754798114299774170e-02 -1.407053023576736450e-01 1.376542355865240097e-02 7.973750680685043335e-02 4.874772727489471436e-01 -1.181614547967910767e-01 1.903909593820571899e-01 2.323992848396301270e-01 4.187350571155548096e-01 2.118591666221618652e-01 1.996441185474395752e-01 2.462601102888584137e-02 -1.585083901882171631e-01 -3.039417974650859833e-02 -1.452410966157913208e-01 1.937134563922882080e-01 -5.308131128549575806e-02 -2.922408282756805420e-02 -1.602566801011562347e-02 -2.074739336967468262e-01 -1.680754572153091431e-01 -1.169931981712579727e-02 4.742915928363800049e-02 2.542330026626586914e-01 9.631054848432540894e-02 -1.641189008951187134e-01 2.775860726833343506e-01 -6.410687416791915894e-02 9.215777367353439331e-02 -1.086732894182205200e-01 -5.324629321694374084e-02 3.777089342474937439e-02
-1.274688094854354858e-01 -2.223923802375793457e-04 -8.185811340808868408e-02 1.254014857113361359e-02 1.346049159765243530e-01 6.718613952398300171e-02 3.605071306228637695e-01 -4.091035202145576477e-02 2.854851186275482178e-01 4.107729494571685791e-01 1.235639899969100952e-01 -1.697700917720794678e-01 -1.345845013856887817e-01 -3.812500238418579102e-01 -1.092269569635391235e-01 5.708227399736642838e-03 -4.512753337621688843e-03 7.635987550020217896e-02 1.567002832889556885e-01 2.727364655584096909e-03 -1.365247666835784912e-01 -4.144294653087854385e-03 3.017079234123229980e-01 1.889661401510238647e-01 -1.590087115764617920e-01 -8.339305222034454346e-02 3.550416603684425354e-02 -1.325706541538238525e-01 1.658316850662231445e-01 2.191021442413330078e-01 1.680106818675994873e-01 -1.491823941469192505e-01
-2.061811834573745728e-01 -1.529390811920166016e-01 3.952480480074882507e-02 -5.182073265314102173e-02 1.678648144006729126e-01 -2.130285054445266724e-01 5.579471122473478317e-03 -1.941945403814315796e-01 1.029083058238029480e-01 1.584534347057342529e-01 -9.837029129266738892e-02 -1.765977889299392700e-01 -2.086293697357177734e-01 1.297835260629653931e-01 -5.428808555006980896e-02 8.975532837212085724e-03 1.290560066699981689e-01 -4.756496474146842957e-02 2.806140184402465820e-01 2.549376897513866425e-02 -4.445669949054718018e-01 2.801984548568725586e-01 -8.318257331848144531e-02 1.674436628818511963e-01 -2.489563524723052979e-01 8.194749802350997925e-02 1.897094771265983582e-02 -3.516346588730812073e-02 -5.742050334811210632e-02 2.504966557025909424e-01 1.568742096424102783e-01 -3.289743065834045410e-01
1.507999608293175697e-03 -2.550104074180126190e-02 -5.426623299717903137e-02 -1.086886078119277954e-01 2.600871920585632324e-01 -3.691689074039459229e-01 4.726705700159072876e-02 -3.512317836284637451e-01 1.163315623998641968e-01 -2.849681489169597626e-02 2.268554121255874634e-01 1.145866513252258301e-01 -4.788761585950851440e-02 -1.133300438523292542e-01 -1.388418208807706833e-02 2.839914262294769287e-01 3.063269853591918945e-01 -2.915894985198974609e-01 1.155833601951599121e-01 2.789671998471021652e-03 -6.104288995265960693e-02 2.782649993896484375e-01 2.510134279727935791e-01 5.996605753898620605e-02 1.497327536344528198e-01 -3.171286880970001221e-01 4.438998177647590637e-02 5.073974281549453735e-02 3.497432917356491089e-02 1.473663374781608582e-02 -9.658013284206390381e-02 -4.298915714025497437e-02
-4.338310286402702332e-02 -3.832474946975708008e-01 -1.495128870010375977e-02 -1.428622603416442871e-01 -6.146253645420074463e-02 -9.104879945516586304e-02 2.844504714012145996e-01 -1.996677964925765991e-01 2.377853393554687500e-01 1.185165792703628540e-01 1.764646321535110474e-01 7.652842998504638672e-02 -1.225149482488632202e-01 1.274851709604263306e-01 2.453048825263977051e-01 1.685571521520614624e-01 3.730843365192413330e-01 -2.096750289201736450e-01 1.463508009910583496e-01 -3.275791555643081665e-02 -1.561490595340728760e-01 2.910770475864410400e-01 -6.005205214023590088e-02 3.823063522577285767e-02 2.711687004193663597e-03 -5.870320647954940796e-02 2.567159235477447510e-01 2.827358664944767952e-03 8.433520793914794922e-02 1.368698328733444214e-01 -1.754411607980728149e-01 -1.565670818090438843e-01
-1.121324598789215088e-01 -3.506347239017486572e-01 -3.700742498040199280e-02 1.311853677034378052e-01 -8.364230394363403320e-02 -1.744415909051895142e-01 2.925246655941009521e-01 -1.525371223688125610e-01 1.416386216878890991e-01 4.945222735404968262e-01 4.024738445878028870e-02 -2.768841087818145752e-01 7.476948201656341553e-02 -2.419541627168655396e-01 -5.014941096305847168e-02 2.597746551036834717e-01 5.254307761788368225e-02 -7.664510980248451233e-03 1.957749426364898682e-01 -2.177623957395553589e-01 1.466130744665861130e-02 1.520982235670089722e-01 1.595278084278106689e-02 1.936825513839721680e-01 -1.358405202627182007e-01 8.921596221625804901e-03 1.978433132171630859e-01 5.451524257659912109e-02 1.913569984026253223e-03 -4.330928996205329895e-02 5.305596068501472473e-02 -8.709248900413513184e-02
-2.623239457607269287e-01 -6.161156669259071350e-02 -1.406134665012359619e-01 -1.347579876892268658e-03 -1.911586225032806396e-01 -1.578634083271026611e-01 -2.392359972000122070e-01 -6.826240569353103638e-02 2.759303152561187744e-01 2.685410082340240479e-01 -3.791585192084312439e-02 -1.090399548411369324e-01 -9.452083706855773926e-02 -2.416557371616363525e-01 -2.925341017544269562e-02 2.710633873939514160e-01 -9.507110342383384705e-03 -1.986459195613861084e-01 2.727538943290710449e-01 -1.305905282497406006e-01 -1.716506034135818481e-01 -1.418741792440414429e-01 -2.510086297988891602e-01 3.951986879110336304e-02 -5.098942667245864868e-02 -1.093962937593460083e-01 9.769805520772933960e-02 -1.843844056129455566e-01 2.228837758302688599e-01 1.469517052173614502e-01 -2.683515250682830811e-01 1.856476515531539917e-01
-3.284776210784912109e-02 -2.081652134656906128e-01 6.641776859760284424e-02 -2.402987889945507050e-02 -1.383993774652481079e-01 -1.473827511072158813e-01 2.954714596271514893e-01 3.285340964794158936e-02 -9.220926463603973389e-02 1.825948506593704224e-01 1.315671056509017944e-01 1.368051022291183472e-01 1.106651648879051208e-01 -1.267775297164916992e-01 -3.839664161205291748e-01 1.765660196542739868e-01 9.574270993471145630e-02 1.185682192444801331e-01 4.252500832080841064e-02 1.276441849768161774e-02 -2.474144101142883301e-01 -1.549665778875350952e-01 1.301254034042358398e-01 1.263919919729232788e-01 6.719575822353363037e-02 -2.159312218427658081e-01 4.668159410357475281e-02 -5.419428944587707520e-01 -2.255731262266635895e-02 -1.484538167715072632e-01 -1.483794152736663818e-01 4.034355282783508301e-02
5.856158956885337830e-02 -3.379699885845184326e-01 4.685866460204124451e-02 6.042500957846641541e-02 -3.854270651936531067e-02 -1.349368393421173096e-01 3.335973620414733887e-01 -4.899206385016441345e-02 -1.159798633307218552e-02 1.683894693851470947e-01 1.388455480337142944e-01 2.849445044994354248e-01 -1.040125563740730286e-01 -1.899118651635944843e-03 -2.266613990068435669e-01 3.158299326896667480e-01 3.679704070091247559e-01 -6.361073255538940430e-02 3.110732138156890869e-01 -1.874950677156448364e-01 -7.142862677574157715e-02 -1.537022832781076431e-02 2.928644046187400818e-02 1.107117906212806702e-01 9.325477480888366699e-02 -2.022517174482345581e-01 2.074487954378128052e-01 1.398857384920120239e-01 -4.484234750270843506e-02 1.158416196703910828e-01 -1.403414309024810791e-01 1.227121353149414062e-01
-3.199316561222076416e-01 -4.933609813451766968e-02 1.613939367234706879e-02 -7.533017545938491821e-02 3.810186982154846191e-01 -7.486804574728012085e-02 2.284977585077285767e-01 -1.283887028694152832e-01 5.398634448647499084e-02 7.512257248163223267e-02 -1.148353368043899536e-01 -2.643661797046661377e-01 -1.344422847032546997e-01 -1.580971330404281616e-01 1.247659847140312195e-01 4.499333798885345459e-01 -4.586120322346687317e-02 -3.156564757227897644e-02 1.318041831254959106e-01 -1.288586948066949844e-02 -4.519948363304138184e-01 9.377422183752059937e-02 -9.183283150196075439e-02 4.064561426639556885e-02 -2.269417792558670044e-02 5.581463221460580826e-03 -5.963964387774467468e-02 5.454451590776443481e-02 8.861714974045753479e-03 2.179590910673141479e-01 -9.947307407855987549e-02 9.335010498762130737e-02
2.456162273883819580e-01 -2.931145951151847839e-02 -1.446291431784629822e-02 -1.315519213676452637e-01 1.492445319890975952e-01 -1.681824624538421631e-01 2.486809529364109039e-02 -2.067469507455825806e-01 -4.832056537270545959e-02 -1.826886553317308426e-03 -1.344773080199956894e-02 -1.410878300666809082e-01 -1.252917945384979248e-01 -1.576949357986450195e-01 -3.315842449665069580e-01 1.067854613065719604e-01 -2.365423552691936493e-02 -1.110238139517605305e-03 4.100107252597808838e-01 -1.628165245056152344e-01 -2.808462381362915039e-01 1.642521470785140991e-01 -8.424657583236694336e-02 -6.179204583168029785e-02 -1.056608557701110840e-01 -1.416494548320770264e-01 -2.224837802350521088e-02 -1.539822071790695190e-01 -2.513480186462402344e-01 2.618130147457122803e-01 2.617992758750915527e-01 -2.745754718780517578e-01
-1.695956885814666748e-01 -2.894185781478881836e-01 8.244642987847328186e-03 -1.783898919820785522e-01 3.196121752262115479e-01 -2.432991862297058105e-01 2.193399518728256226e-01 -3.039109408855438232e-01 3.261443972587585449e-01 9.552876651287078857e-02 -1.669383198022842407e-01 2.228624820709228516e-01 -7.040341198444366455e-02 -1.644978970289230347e-01 7.177146524190902710e-02 1.704050004482269287e-01 6.599773466587066650e-02 -8.604009449481964111e-02 3.532742857933044434e-01 1.445190459489822388e-01 -3.828055458143353462e-03 9.682628512382507324e-02 2.180155813694000244e-01 5.305354297161102295e-02 3.499374911189079285e-02 -1.412989497184753418e-01 -2.049767673015594482e-01 -6.091792136430740356e-02 8.891898207366466522e-03 -6.123046204447746277e-02 3.375699743628501892e-02 -7.389852404594421387e-02
-1.682026386260986328e-01 -1.883049309253692627e-01 -1.643239557743072510e-01 -1.800589561462402344e-01 -7.234863191843032837e-02 -1.955318152904510498e-01 1.657937914133071899e-01 -1.565248072147369385e-01 1.051085665822029114e-01 1.114163175225257874e-01 2.749763429164886475e-01 -1.761093288660049438e-01 1.786667853593826294e-01 -3.568855226039886475e-01 -1.149942129850387573e-01 -3.116117976605892181e-02 9.481801837682723999e-02 -8.182728290557861328e-02 3.498056232929229736e-01 -8.963779360055923462e-02 3.431595489382743835e-02 1.442954689264297485e-01 5.798142775893211365e-02 2.135484516620635986e-01 -3.376791998744010925e-02 1.106569319963455200e-01 -7.454784587025642395e-03 -3.603992164134979248e-01 2.374277710914611816e-01 2.132740169763565063e-01 1.085366755723953247e-01 -6.151610240340232849e-02
6.014674529433250427e-02 7.654012739658355713e-02 -5.917518585920333862e-02 3.211269378662109375e-01 -7.475306093692779541e-02 -3.119568526744842529e-02 1.238364800810813904e-01 -1.998047158122062683e-02 1.281825751066207886e-01 3.169430196285247803e-01 3.181201964616775513e-02 7.800369989126920700e-03 -1.777399331331253052e-01 -1.868639737367630005e-01 -8.558809757232666016e-02 -3.473163768649101257e-02 1.204220801591873169e-01 8.463719487190246582e-02 4.226193130016326904e-01 -1.542731225490570068e-01 -2.691408693790435791e-01 1.981611400842666626e-01 6.620629131793975830e-02 8.027877658605575562e-03 1.409783307462930679e-02 -4.431293904781341553e-02 9.064254164695739746e-02 -1.734887659549713135e-01 6.949836760759353638e-02 5.037286281585693359e-01 1.513551920652389526e-01 -8.014879375696182251e-02
6.873016059398651123e-02 1.658045798540115356e-01 7.807400077581405640e-02 2.307321876287460327e-02 1.470470428466796875e-01 -2.939835004508495331e-02 4.477192088961601257e-02 -1.165294498205184937e-01 1.443573832511901855e-01 4.181041121482849121e-01 2.327161133289337158e-01 3.492899537086486816e-01 -9.094867110252380371e-02 -3.083776831626892090e-01 -1.606979817152023315e-01 -1.232378631830215454e-01 9.530331939458847046e-03 -1.631574183702468872e-01 9.439469873905181885e-02 -2.070444077253341675e-01 -6.148109957575798035e-02 1.194647164084017277e-03 -3.020155616104602814e-02 2.602672874927520752e-01 -6.838516891002655029e-02 2.634640038013458252e-02 7.991969585418701172e-02 -1.900443434715270996e-02 -1.078833714127540588e-01 4.156806692481040955e-02 -2.476831674575805664e-01 -4.112688302993774414e-01
-2.306614518165588379e-01 -6.250857561826705933e-02 1.701421141624450684e-01 1.697796955704689026e-02 1.174464672803878784e-01 -1.219113841652870178e-01 1.158198043704032898e-01 -4.710743576288223267e-02 1.345271617174148560e-01 9.940747916698455811e-02 2.764351665973663330e-01 7.131968438625335693e-02 -1.087537854909896851e-01 6.432231515645980835e-02 -2.372374981641769409e-01 3.220023512840270996e-01 -1.644981801509857178e-01 -4.440709948539733887e-01 3.249839544296264648e-01 -2.096118638291954994e-03 -1.218511909246444702e-01 4.995198547840118408e-02 -2.212955951690673828e-01 7.901165634393692017e-02 -4.741169139742851257e-02 -3.199932724237442017e-02 3.234993517398834229e-01 -6.759046763181686401e-02 5.792173743247985840e-02 -2.130366563796997070e-01 -1.331985443830490112e-01 -5.038879811763763428e-02
4.495511949062347412e-02 -1.338958442211151123e-01 -2.344841659069061279e-01 1.727654486894607544e-01 2.037740945816040039e-01 -7.804089784622192383e-02 1.712554842233657837e-01 -1.087762764655053616e-03 8.527395874261856079e-02 3.456999659538269043e-01 1.264711618423461914e-01 -5.000886972993612289e-03 -1.292032748460769653e-01 1.557266861200332642e-01 -7.051106542348861694e-02 -2.403781563043594360e-02 -1.101420447230339050e-01 -2.822650372982025146e-01 4.567759856581687927e-02 -3.160589337348937988e-01 -9.868823736906051636e-02 -7.394815236330032349e-02 -1.755291670560836792e-01 3.291616737842559814e-01 -6.339851766824722290e-02 1.088199317455291748e-01 2.303944230079650879e-01 -2.635961771011352539e-01 9.463634341955184937e-02 1.851175427436828613e-01 -2.053042203187942505e-01 -2.388139963150024414e-01
-2.228011339902877808e-01 -8.692134916782379150e-02 -6.657739728689193726e-02 -7.862323522567749023e-02 2.345783114433288574e-01 -3.939987123012542725e-01 3.415965437889099121e-01 -1.283586919307708740e-01 7.460828125476837158e-02 -5.793065950274467468e-02 1.950422376394271851e-01 -1.800576001405715942e-01 -2.144851237535476685e-01 -2.354056835174560547e-01 1.368909329175949097e-01 4.836344718933105469e-02 -9.827459603548049927e-02 -1.022880449891090393e-01 1.417382657527923584e-01 -5.463536828756332397e-02 -2.877481281757354736e-01 -9.802740812301635742e-02 2.987176775932312012e-01 -3.399493545293807983e-02 -3.300803303718566895e-01 -7.240386307239532471e-02 6.993166357278823853e-02 -7.243874482810497284e-03 -1.616735160350799561e-01 4.827412590384483337e-02 -1.877564750611782074e-02 -1.137117743492126465e-01
1.326143145561218262e-01 1.340000331401824951e-01 1.779142022132873535e-02 1.938224956393241882e-02 6.952446699142456055e-02 -2.401448637247085571e-01 -2.056846953928470612e-02 3.212061822414398193e-01 2.349666059017181396e-01 3.165801167488098145e-01 1.179468780755996704e-01 2.208093851804733276e-01 -9.440865367650985718e-02 1.077888384461402893e-01 -3.032530248165130615e-01 1.936518549919128418e-01 2.530941069126129150e-01 1.366110169328749180e-03 2.682418823242187500e-01 5.553041025996208191e-02 -2.655083537101745605e-01 -8.095804601907730103e-02 -1.109640076756477356e-01 4.136235639452934265e-02 1.567602604627609253e-01 -3.063849210739135742e-01 1.028994992375373840e-01 9.680283069610595703e-02 -6.887362152338027954e-02 2.245310842990875244e-01 7.182310521602630615e-02 -2.608826756477355957e-02
5.427206400781869888e-03 -3.026923537254333496e-01 -1.161533966660499573e-02 8.816937357187271118e-02 -2.346721664071083069e-02 -1.157988086342811584e-01 -8.037216216325759888e-02 -1.309850215911865234e-01 1.178685799241065979e-01 2.437391132116317749e-01 8.677874505519866943e-02 -6.684620678424835205e-02 1.619917005300521851e-01 7.842460647225379944e-03 1.411219835281372070e-01 1.576335728168487549e-02 1.987135857343673706e-01 -1.681901514530181885e-02 5.007182359695434570e-01 -1.438396275043487549e-01 -4.313497543334960938e-01 -6.015750765800476074e-02 1.848240345716476440e-01 -9.550074115395545959e-03 6.344068795442581177e-02 3.023357503116130829e-02 3.031216189265251160e-02 -1.516565382480621338e-01 3.272660076618194580e-01 -8.443921804428100586e-03 -4.198796674609184265e-02 -2.412239313125610352e-01
-8.563449233770370483e-02 -3.063883781433105469e-01 -1.848434470593929291e-02 -1.431648433208465576e-01 3.563008606433868408e-01 -2.603595852851867676e-01 2.021194696426391602e-01 -2.243307884782552719e-03 3.093572854995727539e-01 2.731677591800689697e-01 3.596362471580505371e-01 -4.838823154568672180e-02 -6.423750519752502441e-02 8.264532685279846191e-02 -9.265769273042678833e-02 1.618405454792082310e-03 4.104531928896903992e-02 -1.661582440137863159e-01 3.602067530155181885e-01 7.999646663665771484e-02 -7.649523764848709106e-02 -1.663788408041000366e-01 4.636864736676216125e-02 -6.208552047610282898e-02 -2.322606146335601807e-01 -1.398469954729080200e-01 1.009633839130401611e-01 8.716217428445816040e-02 5.780361965298652649e-02 3.448946401476860046e-02 -1.286187320947647095e-01 5.888040736317634583e-02
7.265519816428422928e-03 -6.089247390627861023e-02 -6.842444837093353271e-02 -2.337644994258880615e-02 2.541022598743438721e-01 -3.786632791161537170e-02 4.049233719706535339e-02 -3.009230270981788635e-02 4.703544676303863525e-01 3.281881213188171387e-01 1.998146325349807739e-01 1.297651529312133789e-01 -2.740763425827026367e-01 2.721870318055152893e-03 -2.918274402618408203e-01 1.201686859130859375e-01 -1.184242218732833862e-01 -1.605937927961349487e-01 3.262104988098144531e-01 1.201647296547889709e-01 9.683372080326080322e-02 5.822647735476493835e-02 8.217713236808776855e-02 -3.166327998042106628e-02 -3.287658095359802246e-02 -1.411865800619125366e-01 1.794686764478683472e-01 -2.043547332286834717e-01 3.160801157355308533e-02 -1.088037043809890747e-01 -2.536504864692687988e-01 9.315972775220870972e-02
9.412411600351333618e-02 2.883272618055343628e-02 -1.040568798780441284e-01 8.106664568185806274e-02 3.673354685306549072e-01 -4.931891709566116333e-02 1.471004188060760498e-01 -1.238568685948848724e-03 1.620172858238220215e-01 1.352168321609497070e-01 1.120731905102729797e-01 -2.323557287454605103e-01 -7.502438127994537354e-02 -2.681719362735748291e-01 -1.437467173673212528e-03 4.416012670844793320e-03 3.609446883201599121e-01 2.491061761975288391e-02 3.472727835178375244e-01 -3.081220686435699463e-01 2.154708653688430786e-02 1.003285348415374756e-01 6.625362485647201538e-02 2.474447339773178101e-01 -2.545425482094287872e-02 -1.291721463203430176e-01 -7.687515765428543091e-02 -3.256508708000183105e-01 2.679241262376308441e-02 -4.692731425166130066e-02 2.151044458150863647e-01 -1.555099338293075562e-01
-1.493501663208007812e-01 -3.087741732597351074e-01 -2.379203401505947113e-02 -7.819481939077377319e-02 2.624689638614654541e-01 1.904423348605632782e-02 3.115198761224746704e-02 5.516885221004486084e-02 1.144192367792129517e-01 3.259071335196495056e-02 4.636409282684326172e-01 1.575973927974700928e-01 -5.818521603941917419e-02 -1.890535205602645874e-01 -1.751584112644195557e-01 2.033987790346145630e-01 2.207110971212387085e-01 -2.397163510322570801e-01 3.192465305328369141e-01 -2.073876857757568359e-01 1.032509058713912964e-01 1.315801739692687988e-01 1.575521081686019897e-01 -2.182260155677795410e-02 -1.729094609618186951e-02 -5.984252691268920898e-02 -1.390293687582015991e-01 5.924408137798309326e-02 -8.019845187664031982e-02 2.245609313249588013e-01 -1.017564386129379272e-01 -1.973894834518432617e-01
-2.601911779493093491e-03 2.531339414417743683e-02 -1.162797678261995316e-02 1.916097849607467651e-01 -3.502538800239562988e-02 -2.242308557033538818e-01 -9.816983342170715332e-02 -2.000368684530258179e-01 8.784231543540954590e-02 1.562255024909973145e-01 7.569923996925354004e-02 -1.761378198862075806e-01 1.520890509709715843e-03 -4.400072991847991943e-01 -1.454339623451232910e-01 8.769617974758148193e-02 1.663381904363632202e-01 -2.756890356540679932e-01 8.336088806390762329e-02 -3.550443053245544434e-01 -2.523235678672790527e-01 2.317597717046737671e-02 -7.564191520214080811e-02 -1.599122211337089539e-02 -2.208939790725708008e-01 -1.728529036045074463e-01 1.512064933776855469e-01 -2.708670198917388916e-01 1.601402163505554199e-01 2.250758707523345947e-01 -9.205904603004455566e-02 5.893325805664062500e-02
-1.054973527789115906e-01 -1.354958862066268921e-01 1.335897445678710938e-01 7.071908563375473022e-02 9.325632452964782715e-02 -5.999214574694633484e-02 -1.762041300535202026e-01 -6.690129637718200684e-03 5.428199097514152527e-02 3.770362734794616699e-01 2.947365492582321167e-02 -8.211358636617660522e-02 -1.316978037357330322e-02 -5.273269861936569214e-02 5.108638107776641846e-02 9.972570091485977173e-02 2.128672748804092407e-01 -1.127502769231796265e-01 5.501931309700012207e-01 -3.983560502529144287e-01 -2.609868645668029785e-01 -5.189640447497367859e-02 1.413392461836338043e-02 1.062422469258308411e-01 1.552319675683975220e-01 -4.434685781598091125e-02 4.166078940033912659e-02 -2.226478308439254761e-01 2.052364051342010498e-01 -1.869179308414459229e-02 4.773474857211112976e-02 -1.105036586523056030e-01
2.678543888032436371e-02 -9.083386510610580444e-02 1.494197547435760498e-01 -1.517508774995803833e-01 -5.157865956425666809e-02 -2.233026176691055298e-01 1.152205914258956909e-01 -2.018491774797439575e-01 3.180564045906066895e-01 1.037905365228652954e-01 2.564571499824523926e-01 -3.939949572086334229e-01 8.997690677642822266e-02 -7.046069204807281494e-02 8.377107977867126465e-02 1.001166701316833496e-01 2.588101848959922791e-02 -3.013077192008495331e-02 3.313430547714233398e-01 -1.375852376222610474e-01 -3.071767985820770264e-01 1.751624941825866699e-01 -8.577963709831237793e-02 8.327469974756240845e-02 -1.416257172822952271e-01 -2.772535681724548340e-01 -3.288467228412628174e-02 -5.704972892999649048e-02 2.201126515865325928e-02 2.589817941188812256e-01 2.921261452138423920e-02 -1.918254047632217407e-01
-1.234625652432441711e-01 -5.869887024164199829e-02 -1.750832051038742065e-01 -1.088577061891555786e-01 1.300465762615203857e-01 -3.175345957279205322e-01 1.296105086803436279e-01 1.150050535798072815e-01 3.080532550811767578e-01 8.261639624834060669e-02 4.311053156852722168e-01 -1.160189695656299591e-02 -2.105894386768341064e-01 -4.708443582057952881e-02 -2.664102613925933838e-01 1.180991083383560181e-01 -1.154433861374855042e-01 -2.744471430778503418e-01 7.470316439867019653e-02 -1.073389872908592224e-01 8.521164953708648682e-02 2.702151834964752197e-01 -1.159360930323600769e-01 5.035772547125816345e-02 -1.141661778092384338e-01 -2.133778855204582214e-02 9.730293601751327515e-02 -1.933455616235733032e-01 -1.936185956001281738e-01 -5.522051081061363220e-02 -2.511906027793884277e-01 -7.660157233476638794e-02
-2.726712264120578766e-03 -2.005685865879058838e-01 1.547352522611618042e-01 -2.614853978157043457e-01 1.837100833654403687e-01 -1.766075491905212402e-01 -2.569977194070816040e-02 -3.167416453361511230e-01 -1.210834011435508728e-01 2.026180624961853027e-01 2.755528092384338379e-01 2.415791302919387817e-01 1.244969069957733154e-01 -3.304970860481262207e-01 -4.504541680216789246e-02 3.383254408836364746e-01 1.750528961420059204e-01 -2.917139418423175812e-02 3.026743531227111816e-01 1.530316774733364582e-03 -1.291646361351013184e-01 1.901232898235321045e-01 9.042137861251831055e-02 8.168084174394607544e-02 6.802617013454437256e-02 -1.444255858659744263e-01 7.907845824956893921e-02 2.910562232136726379e-02 -5.820271745324134827e-02 -1.242587808519601822e-02 -2.053519785404205322e-01 3.479569405317306519e-02
-2.562400102615356445e-01 9.894131869077682495e-02 6.884164363145828247e-02 1.318623274564743042e-01 2.274179309606552124e-01 -2.431404292583465576e-01 2.335496433079242706e-02 4.592221975326538086e-02 2.771706581115722656e-01 5.071713030338287354e-02 3.974467515945434570e-01 7.456744462251663208e-02 2.942759543657302856e-02 6.072327122092247009e-02 -3.447479009628295898e-01 3.380376994609832764e-01 -1.456175595521926880e-01 -3.030060529708862305e-01 1.935469955205917358e-01 -1.512222550809383392e-02 -3.879421949386596680e-02 3.777318820357322693e-02 -8.726711384952068329e-03 6.455319374799728394e-02 -5.954198539257049561e-02 -7.323257625102996826e-02 3.021487891674041748e-01 -9.163321554660797119e-02 -4.591693356633186340e-02 4.041746258735656738e-03 -1.940577924251556396e-01 4.557542502880096436e-02
-7.902642339468002319e-02 -8.808399550616741180e-03 6.287401914596557617e-02 -1.385174989700317383e-01 1.941301859915256500e-02 -1.018238719552755356e-03 -7.145486772060394287e-02 -2.901515960693359375e-01 6.977213919162750244e-02 1.329757720232009888e-01 2.141458392143249512e-01 -1.036144271492958069e-01 -3.995393514633178711e-01 -3.101058006286621094e-01 -1.594912707805633545e-01 1.249999478459358215e-01 -3.376296162605285645e-02 -2.593172155320644379e-02 6.967962533235549927e-02 -1.848688572645187378e-01 -3.520168066024780273e-01 8.369615674018859863e-02 -4.626195132732391357e-02 1.995602399110794067e-01 -4.058020710945129395e-01 1.240318119525909424e-01 2.324759773910045624e-02 -1.873855292797088623e-01 -9.418193995952606201e-02 -3.146896511316299438e-02 2.548016011714935303e-01 2.517207153141498566e-02
5.314229056239128113e-02 -1.516001969575881958e-01 -5.043093487620353699e-02 -1.677167713642120361e-01 1.788186728954315186e-01 -1.282111853361129761e-01 -2.964229555800557137e-03 -2.304263114929199219e-01 -2.554673701524734497e-02 1.358871757984161377e-01 2.170427143573760986e-01 2.184997200965881348e-01 1.893778890371322632e-01 -3.522734344005584717e-01 -1.972120441496372223e-02 3.746888339519500732e-01 2.695229351520538330e-01 -9.634917229413986206e-02 3.452083170413970947e-01 -1.159685254096984863e-01 -1.741283684968948364e-01 2.958966493606567383e-01 1.726524531841278076e-01 -5.960283428430557251e-02 -4.305608943104743958e-02 -3.289214801043272018e-03 -2.379561401903629303e-02 -1.016669534146785736e-02 -1.365889161825180054e-01 6.904519349336624146e-02 -8.122056722640991211e-02 1.701709926128387451e-01
-5.201337486505508423e-02 -1.244783699512481689e-01 9.477496147155761719e-02 -2.824064493179321289e-01 2.033611834049224854e-01 4.372629150748252869e-02 8.403914421796798706e-02 -2.332019060850143433e-01 2.100977152585983276e-01 1.106185466051101685e-02 2.291426509618759155e-01 2.365537285804748535e-01 1.650948524475097656e-01 -1.679800003767013550e-01 1.334658712148666382e-01 4.327474832534790039e-01 1.611407995223999023e-01 -9.430747479200363159e-02 3.529378771781921387e-01 -5.833638459444046021e-02 -1.438829004764556885e-01 6.666088104248046875e-02 1.256217658519744873e-01 1.762099750339984894e-02 -1.009383425116539001e-01 -2.314335256814956665e-01 -9.170516580343246460e-02 3.782584145665168762e-02 -2.894559130072593689e-02 2.041024565696716309e-01 -2.166510671377182007e-01 -8.931002020835876465e-02
1.155798137187957764e-01 5.193148925900459290e-02 2.886697947978973389e-01 -7.047294080257415771e-02 1.368470788002014160e-01 7.084936648607254028e-02 1.392092257738113403e-01 -9.090165048837661743e-02 1.920036599040031433e-02 2.162583619356155396e-01 9.605239331722259521e-02 4.766243323683738708e-02 -2.465733289718627930e-01 -5.105877518653869629e-01 -1.292751431465148926e-01 -7.076456397771835327e-02 5.106829851865768433e-02 -1.041944548487663269e-01 2.840155959129333496e-01 -2.746883332729339600e-01 -1.722889095544815063e-01 -5.050303041934967041e-02 -1.362368166446685791e-01 -1.684376001358032227e-01 -2.405327409505844116e-01 -1.149470284581184387e-01 2.225436083972454071e-02 -1.158477589488029480e-01 2.396599017083644867e-02 5.506962537765502930e-03 -1.803506016731262207e-01 -2.748492360115051270e-01
-1.753468364477157593e-01 -2.667461931705474854e-01 -5.672163143754005432e-02 1.134374993853271008e-03 -4.109955951571464539e-02 -1.925129592418670654e-01 1.057639792561531067e-01 -9.939210116863250732e-02 -3.593969717621803284e-02 3.323823809623718262e-01 1.939897537231445312e-01 -1.276623606681823730e-01 1.635893881320953369e-01 -1.726300716400146484e-01 4.015642404556274414e-02 1.239944472908973694e-01 -1.414389759302139282e-01 -7.377482950687408447e-02 7.908588647842407227e-02 -3.961326926946640015e-02 -2.550977468490600586e-01 -7.554500550031661987e-02 1.086300835013389587e-01 2.493229061365127563e-01 -1.329935342073440552e-01 -2.081249281764030457e-02 1.334107816219329834e-01 -4.780640900135040283e-01 -8.176512271165847778e-02 2.821217179298400879e-01 1.849262863397598267e-01 -1.812762469053268433e-01
9.051390737295150757e-02 -1.001120060682296753e-01 1.876374483108520508e-01 2.710898220539093018e-02 8.534082770347595215e-02 -6.935884058475494385e-02 -4.159030690789222717e-02 -8.023953437805175781e-02 3.976449072360992432e-01 2.801221907138824463e-01 9.870016574859619141e-02 2.827917635440826416e-01 1.021004617214202881e-01 4.412006586790084839e-02 -2.472909837961196899e-01 1.381357163190841675e-01 1.693136841058731079e-01 -8.890611678361892700e-02 5.536591634154319763e-02 1.550575997680425644e-02 -2.914509177207946777e-01 -5.214313510805368423e-03 1.645624935626983643e-01 3.605970740318298340e-01 -6.886231154203414917e-02 -8.063533157110214233e-02 3.166449069976806641e-01 -1.420136243104934692e-01 -2.978247217833995819e-02 -2.252036035060882568e-01 -2.028643786907196045e-01 1.672007143497467041e-02
-1.994381472468376160e-02 -5.084015056490898132e-02 -2.150132656097412109e-01 -5.111595615744590759e-02 4.302375018596649170e-01 -2.093221992254257202e-01 2.236287109553813934e-02 7.528127729892730713e-02 3.705091774463653564e-01 2.688784599304199219e-01 2.876254618167877197e-01 1.669649481773376465e-01 -6.717455387115478516e-02 -1.358565837144851685e-01 -1.327251344919204712e-01 2.371561340987682343e-02 3.001806735992431641e-01 -1.212082803249359131e-01 3.838155865669250488e-01 2.832762338221073151e-02 1.752029955387115479e-01 2.478937152773141861e-03 1.437377743422985077e-02 -1.663516908884048462e-01 -9.073834866285324097e-02 -9.506818652153015137e-02 7.059933990240097046e-02 -8.255697786808013916e-02 9.120924025774002075e-02 9.809982962906360626e-03 -4.842499038204550743e-04 5.267732590436935425e-02
1.577478498220443726e-01 -5.127087235450744629e-02 -2.131322473287582397e-01 1.701949983835220337e-01 1.595062315464019775e-01 -1.210541352629661560e-01 4.724654555320739746e-02 -1.274159401655197144e-01 -1.058518067002296448e-01 -5.607307329773902893e-02 1.737718284130096436e-01 -2.047570496797561646e-01 1.455206051468849182e-02 -2.158382683992385864e-01 -1.660969704389572144e-01 7.177847623825073242e-02 -6.715020281262695789e-04 -1.729140281677246094e-01 4.242795407772064209e-01 -6.666841357946395874e-02 -5.383465290069580078e-01 2.759513854980468750e-01 -6.497631967067718506e-02 8.106481283903121948e-02 -1.940633729100227356e-02 6.789869815111160278e-02 4.968443140387535095e-02 -1.075960323214530945e-01 2.212662249803543091e-02 2.442366480827331543e-01 4.302837699651718140e-02 -3.715623170137405396e-02
1.250741481781005859e-01 -8.119245618581771851e-02 -4.063820838928222656e-02 5.194944795221090317e-03 4.891222715377807617e-01 -1.322202682495117188e-01 6.984131038188934326e-02 2.218012660741806030e-01 1.450769007205963135e-01 2.188910841941833496e-01 2.608646750450134277e-01 -8.608574420213699341e-02 1.154747456312179565e-01 2.280159108340740204e-02 -1.846180707216262817e-01 3.341130539774894714e-02 2.157337665557861328e-01 1.820095181465148926e-01 1.242910176515579224e-01 -1.381094194948673248e-02 -3.756694495677947998e-01 1.249315068125724792e-01 -1.419459134340286255e-01 -1.086543351411819458e-01 1.192224994301795959e-01 -4.556674044579267502e-03 3.539538383483886719e-01 -1.426990628242492676e-01 1.119273994117975235e-02 9.112679958343505859e-02 1.372602581977844238e-01 -2.578418329358100891e-02
-5.693978443741798401e-02 2.953999303281307220e-02 -1.214018836617469788e-01 8.863741904497146606e-02 3.215594589710235596e-01 -1.655210554599761963e-01 1.863592267036437988e-01 -1.136334687471389771e-01 1.532026976346969604e-01 1.457761526107788086e-01 1.117847934365272522e-01 -3.842161893844604492e-01 -2.514238096773624420e-02 -1.432501971721649170e-01 6.922654341906309128e-03 -1.015557497739791870e-01 1.770136207342147827e-01 -1.365043818950653076e-01 3.569717109203338623e-01 -3.437770307064056396e-01 -6.013664603233337402e-02 1.822953373193740845e-01 1.041487902402877808e-01 2.553053796291351318e-01 -1.400713175535202026e-01 -3.400476882234215736e-03 3.904283791780471802e-02 -3.413473665714263916e-01 4.634901881217956543e-02 1.687824726104736328e-02 9.197083115577697754e-02 -3.842150792479515076e-02
4.920177534222602844e-02 -1.874706298112869263e-01 1.259707659482955933e-01 -2.631174027919769287e-01 2.238606959581375122e-01 2.271901629865169525e-02 1.943920403718948364e-01 2.355785109102725983e-02 1.272260844707489014e-01 7.841917127370834351e-02 3.274748921394348145e-01 1.320968121290206909e-01 1.351822465658187866e-01 -1.537459343671798706e-01 2.048525586724281311e-02 2.622347772121429443e-01 3.902434110641479492e-01 -1.925204843282699585e-01 2.673475742340087891e-01 9.005989134311676025e-02 -1.074718832969665527e-01 2.724462449550628662e-01 1.501367688179016113e-01 1.508328318595886230e-01 -1.443640589714050293e-01 -2.389549463987350464e-01 -5.213723331689834595e-02 9.521937370300292969e-02 -7.577507197856903076e-02 1.688407808542251587e-01 -6.885048002004623413e-02 -3.891136869788169861e-02
-9.149143844842910767e-02 -4.745865613222122192e-02 3.354571817908436060e-04 1.488950550556182861e-01 2.732692658901214600e-01 -1.435975730419158936e-01 1.162125989794731140e-01 -9.896937012672424316e-02 2.388516664505004883e-01 -9.783540852367877960e-03 8.083429932594299316e-02 1.142773181200027466e-01 -9.025948494672775269e-02 -1.933832094073295593e-02 -2.571022808551788330e-01 1.271086186170578003e-01 -4.309859126806259155e-02 -5.429088324308395386e-02 2.383574098348617554e-01 1.658118218183517456e-01 -4.657513201236724854e-01 -1.536131650209426880e-01 -1.096250936388969421e-01 -7.897637039422988892e-02 2.192922383546829224e-01 1.816467940807342529e-02 7.029236853122711182e-02 -1.285611744970083237e-02 -7.930155098438262939e-02 -9.484194219112396240e-02 -3.716264069080352783e-01 -3.553703129291534424e-01
4.526988416910171509e-02 -5.619585514068603516e-03 -1.130309849977493286e-01 -1.702222079038619995e-01 -4.320806637406349182e-02 -2.227061241865158081e-01 1.106158494949340820e-01 -1.730117946863174438e-01 6.344504654407501221e-03 1.824717223644256592e-01 -7.674569636583328247e-02 -3.584692776203155518e-01 -3.550493344664573669e-02 -9.115775674581527710e-02 -3.325856626033782959e-01 -1.414783447980880737e-01 7.924409955739974976e-02 -3.071540594100952148e-01 1.164487823843955994e-01 -1.297848373651504517e-01 -2.933612763881683350e-01 1.092027425765991211e-01 -5.103370919823646545e-02 -8.639950305223464966e-02 -1.091527119278907776e-01 -3.062885999679565430e-01 6.558798998594284058e-02 -3.211441338062286377e-01 -1.611484885215759277e-01 -8.415022864937782288e-03 -2.726088464260101318e-01 -4.479822143912315369e-02
-1.853689551353454590e-01 -1.083624288439750671e-01 2.796187698841094971e-01 7.447186112403869629e-02 3.953690528869628906e-01 -3.052979111671447754e-01 -2.487190961837768555e-01 1.354811191558837891e-01 1.611207798123359680e-02 3.105016648769378662e-01 2.255808115005493164e-01 -2.053279876708984375e-01 -1.302053499966859818e-02 -3.272077739238739014e-01 -1.434941887855529785e-01 1.115630269050598145e-01 1.020260080695152283e-01 -2.592588663101196289e-01 1.168908327817916870e-01 -7.795761525630950928e-02 -3.054856881499290466e-02 7.855083793401718140e-02 2.348917722702026367e-02 2.656273543834686279e-02 -5.225380416959524155e-03 3.810678794980049133e-02 -1.330069452524185181e-01 -1.451763808727264404e-01 7.850565761327743530e-02 -6.663260515779256821e-03 -8.626517653465270996e-02 -2.254180014133453369e-01
2.746496722102165222e-02 5.077105015516281128e-03 3.189429342746734619e-01 1.177207529544830322e-01 1.023411378264427185e-01 -1.461226195096969604e-01 1.749223172664642334e-01 -9.057825058698654175e-02 3.393699228763580322e-01 2.734747827053070068e-01 2.470638751983642578e-01 8.401827514171600342e-02 6.940903514623641968e-02 7.703623734414577484e-03 -2.241066694259643555e-01 3.251109123229980469e-01 -8.689694106578826904e-02 -2.443532347679138184e-01 1.474857330322265625e-01 1.179530248045921326e-01 -1.302398145198822021e-01 -6.779999285936355591e-02 2.123826444149017334e-01 2.079364210367202759e-01 -1.227102428674697876e-01 -9.839362464845180511e-03 2.541487514972686768e-01 -9.649185836315155029e-02 -3.987246006727218628e-02 -6.379375606775283813e-02 -2.064790725708007812e-01 2.096990495920181274e-01
-2.649845480918884277e-01 -3.786119818687438965e-01 -6.278129667043685913e-02 -8.371087908744812012e-02 2.555540502071380615e-01 -2.990224584937095642e-02 4.150219634175300598e-02 -1.376304924488067627e-01 8.669726550579071045e-02 3.807577192783355713e-01 1.494680047035217285e-01 1.639831811189651489e-01 -2.868331074714660645e-01 3.342733904719352722e-02 -3.502336144447326660e-01 8.469111472368240356e-02 1.718173623085021973e-01 -1.531568169593811035e-01 1.613575369119644165e-01 -8.289894461631774902e-02 4.354849085211753845e-02 4.231811314821243286e-02 1.044164374470710754e-01 2.543386816978454590e-01 -1.073037162423133850e-01 -1.239058002829551697e-01 -2.016161531209945679e-01 3.637250885367393494e-02 1.120194196701049805e-01 -5.759306624531745911e-02 4.146487638354301453e-02 -1.485979259014129639e-01
1.277273446321487427e-01 -1.359757333993911743e-01 -1.603301912546157837e-01 1.867318600416183472e-01 2.861964404582977295e-01 -2.360949516296386719e-01 3.018463253974914551e-01 1.661454141139984131e-01 4.082323908805847168e-01 2.128539830446243286e-01 1.277886331081390381e-01 1.807251572608947754e-01 -1.445048451423645020e-01 -7.499985396862030029e-02 -8.729651570320129395e-03 1.794538944959640503e-01 -3.366153314709663391e-02 -1.820295751094818115e-01 1.078704223036766052e-01 -1.015169918537139893e-01 -9.997653216123580933e-02 -1.653217524290084839e-01 2.248237133026123047e-01 -4.612339287996292114e-02 8.023240417242050171e-02 -3.258305415511131287e-02 2.434362024068832397e-01 6.394898891448974609e-02 5.744146928191184998e-02 1.186265572905540466e-01 -2.429280281066894531e-01 -1.872799545526504517e-01
-3.195711970329284668e-02 1.277435421943664551e-01 1.041138246655464172e-01 -1.694412827491760254e-01 -4.728042334318161011e-02 8.059023879468441010e-03 1.982044130563735962e-01 -1.179897598922252655e-02 -7.500936090946197510e-02 3.103566765785217285e-01 -4.197579622268676758e-02 2.688136994838714600e-01 -2.697381079196929932e-01 -2.960072457790374756e-01 1.472372096031904221e-02 -1.591944843530654907e-01 2.391744405031204224e-01 -1.305645853281021118e-01 3.429947197437286377e-01 -1.215610504150390625e-01 -1.394504308700561523e-01 1.117979884147644043e-01 -5.369688943028450012e-02 1.976788640022277832e-01 -4.041201248764991760e-02 -1.425859611481428146e-02 2.077317684888839722e-01 -2.237498462200164795e-01 1.880063712596893311e-01 1.151896342635154724e-01 -7.607065141201019287e-02 -3.308211565017700195e-01
-2.085915654897689819e-01 -2.984656691551208496e-01 -6.538022309541702271e-02 -3.581817820668220520e-02 2.224521338939666748e-01 -1.297609601169824600e-02 1.593251973390579224e-01 -6.738672405481338501e-02 2.395995855331420898e-01 2.938086390495300293e-01 3.692620396614074707e-01 2.964089624583721161e-02 -1.371806859970092773e-01 -1.489895135164260864e-01 -2.335544973611831665e-01 1.602437645196914673e-01 2.133001387119293213e-01 -1.950694322586059570e-01 1.300230771303176880e-01 -1.416964828968048096e-01 1.692897230386734009e-01 2.161689698696136475e-01 1.158430948853492737e-01 -1.293662190437316895e-01 -1.208109557628631592e-01 -1.097670048475265503e-01 -1.361870467662811279e-01 1.054922789335250854e-01 4.627909883856773376e-02 2.360203862190246582e-01 4.504526033997535706e-02 -1.944028437137603760e-01
-1.221954599022865295e-01 -9.221483021974563599e-02 -7.446783035993576050e-02 -5.939099192619323730e-02 2.621934115886688232e-01 -1.901124417781829834e-01 1.378011107444763184e-01 2.154755778610706329e-02 2.531881630420684814e-01 3.533942997455596924e-01 3.427065908908843994e-01 1.578686386346817017e-01 3.780420124530792236e-02 3.242216259241104126e-02 -8.802224695682525635e-02 1.582398712635040283e-01 1.815967261791229248e-02 -1.434921920299530029e-01 4.303720593452453613e-01 1.645934879779815674e-01 1.918813795782625675e-03 -1.738861948251724243e-01 1.209884136915206909e-01 -9.327623993158340454e-02 -2.581916451454162598e-01 -2.312865406274795532e-01 1.288294494152069092e-01 -3.527265787124633789e-02 1.320137977600097656e-01 2.516492083668708801e-02 -1.831637322902679443e-01 1.015640888363122940e-02
1.467744261026382446e-01 -2.005685120820999146e-01 -2.677958831191062927e-02 -1.953584104776382446e-01 1.957584619522094727e-01 1.877377927303314209e-02 3.593814373016357422e-01 -7.082320749759674072e-02 4.214380681514739990e-01 -2.334878593683242798e-01 2.554233372211456299e-01 -2.444605156779289246e-02 -1.683606207370758057e-01 -2.720021605491638184e-01 -7.878222502768039703e-03 1.122478116303682327e-02 1.787714064121246338e-01 -2.114450559020042419e-02 1.368752717971801758e-01 8.502092212438583374e-03 -7.896155118942260742e-02 -2.185952365398406982e-01 1.563776433467864990e-01 1.800386905670166016e-01 -1.969033777713775635e-01 -2.145238369703292847e-01 3.850783035159111023e-02 -1.239473745226860046e-01 2.821449935436248779e-02 1.028412654995918274e-01 -2.232338935136795044e-01 -3.280020877718925476e-02
-1.357718110084533691e-01 -7.987912744283676147e-02 -1.177910715341567993e-01 8.028026670217514038e-02 4.309617727994918823e-02 -3.708980381488800049e-01 2.069855928421020508e-01 -8.844820410013198853e-02 1.170410588383674622e-01 -9.442991763353347778e-02 1.491237282752990723e-01 1.910383580252528191e-03 -2.025903314352035522e-01 -6.544025242328643799e-02 -1.880280077457427979e-01 9.499318152666091919e-02 3.378767073154449463e-01 -4.982020705938339233e-02 2.437991201877593994e-01 -4.592594876885414124e-02 -3.574225008487701416e-01 -2.685367166996002197e-01 -1.870465427637100220e-01 2.849516086280345917e-02 8.941356837749481201e-02 3.439510241150856018e-02 -2.091289125382900238e-02 7.231272757053375244e-02 -8.843666315078735352e-02 -2.006868459284305573e-02 -4.230504035949707031e-01 -1.196890696883201599e-01
3.547320887446403503e-02 -6.656485050916671753e-02 -3.582739830017089844e-02 -1.305914372205734253e-01 5.979089066386222839e-02 -8.816770464181900024e-02 4.345063492655754089e-02 -2.732232511043548584e-01 5.974376108497381210e-03 3.039259016513824463e-01 2.891547083854675293e-01 2.698805630207061768e-01 8.781753480434417725e-02 -3.529386594891548157e-02 2.379813194274902344e-01 2.680816352367401123e-01 3.100452423095703125e-01 -3.485610485076904297e-01 1.928265839815139771e-01 -4.134057462215423584e-02 -2.841331958770751953e-01 -3.277940675616264343e-02 -2.532179467380046844e-02 7.348946481943130493e-02 -1.555468440055847168e-01 -1.521408855915069580e-01 8.606152236461639404e-02 -1.351425945758819580e-01 3.517560288310050964e-02 1.927444934844970703e-01 -1.416109502315521240e-01 -1.611130237579345703e-01
-1.892574280500411987e-01 -2.214247286319732666e-01 -4.887760430574417114e-02 -1.335453689098358154e-01 1.237187609076499939e-01 -1.124405115842819214e-01 -2.965904399752616882e-02 -1.743229180574417114e-01 2.568273842334747314e-01 7.996762543916702271e-02 1.148194912821054459e-02 7.458696514368057251e-02 -5.027384683489799500e-02 -4.552271664142608643e-01 -4.976487755775451660e-01 1.384048908948898315e-01 -1.086388379335403442e-01 5.104250460863113403e-02 -7.073795050382614136e-02 -4.725594446063041687e-02 -1.777663528919219971e-01 2.182486504316329956e-01 -1.152778789401054382e-01 1.734651774168014526e-01 1.268778345547616482e-03 -2.814023792743682861e-01 4.685480613261461258e-03 2.415492385625839233e-02 1.642504148185253143e-02 7.730552554130554199e-02 6.574229151010513306e-02 -2.155762016773223877e-01
3.913225978612899780e-02 2.297538705170154572e-02 -6.323006004095077515e-02 -8.679803460836410522e-02 2.491487190127372742e-02 -1.330226361751556396e-01 1.893315911293029785e-01 7.391597330570220947e-02 -2.253061234951019287e-01 7.215009629726409912e-02 2.513271272182464600e-01 -1.074228733777999878e-01 -8.509885519742965698e-02 -9.452107548713684082e-02 -2.832373082637786865e-01 -2.165557444095611572e-01 2.533146440982818604e-01 -1.915436610579490662e-02 4.491265118122100830e-01 -1.615352481603622437e-01 -3.846744596958160400e-01 1.586889773607254028e-01 -2.161713689565658569e-02 2.315379679203033447e-01 -1.851736940443515778e-02 1.500069200992584229e-01 2.280317097902297974e-01 -1.596085876226425171e-01 5.072504281997680664e-03 -1.461160033941268921e-01 -7.930725067853927612e-02 -7.247742265462875366e-02
-1.218773275613784790e-01 -1.418990343809127808e-01 1.049904152750968933e-01 1.049995888024568558e-03 -7.888676598668098450e-03 -3.387746810913085938e-01 1.123138219118118286e-01 6.625204533338546753e-02 -1.118754595518112183e-01 3.564252853393554688e-01 2.294656336307525635e-01 -1.999042630195617676e-01 -6.640136241912841797e-03 -4.022348523139953613e-01 3.746907040476799011e-02 1.724957376718521118e-01 4.318418353796005249e-02 -1.877212226390838623e-01 2.861413955688476562e-01 3.177725076675415039e-01 -1.582808345556259155e-01 8.163794875144958496e-02 6.244083866477012634e-03 1.219147890806198120e-01 1.393046528100967407e-01 1.376903504133224487e-01 -1.638686209917068481e-01 -2.462139576673507690e-01 1.353480946272611618e-02 5.944621190428733826e-02 -2.229067496955394745e-02 -1.877791807055473328e-02
-1.172043606638908386e-01 2.364237010478973389e-01 -1.311298161745071411e-01 1.765620335936546326e-02 1.949420422315597534e-01 6.767916679382324219e-02 3.206296265125274658e-02 -1.760048866271972656e-01 -1.315716207027435303e-01 1.182508990168571472e-01 3.076187670230865479e-01 3.041855692863464355e-01 -1.585577577352523804e-01 -1.802548766136169434e-01 -1.852397173643112183e-01 7.712445408105850220e-02 3.470089286565780640e-02 -1.985675692558288574e-01 2.355002611875534058e-02 -3.537669405341148376e-02 -3.645736575126647949e-01 4.649605974555015564e-02 4.188375174999237061e-02 1.753318905830383301e-01 -9.250678122043609619e-02 -5.777311325073242188e-02 3.955112770199775696e-02 -1.381822228431701660e-01 -1.189285442233085632e-01 -5.903899297118186951e-02 -2.213378697633743286e-01 -4.612374305725097656e-01
-1.362434923648834229e-01 -7.829663157463073730e-02 1.232945695519447327e-01 -1.930602490901947021e-01 1.629893034696578979e-01 -3.908259570598602295e-01 -2.214837446808815002e-02 -2.921112813055515289e-02 -1.044938638806343079e-01 3.363776504993438721e-01 4.244240224361419678e-01 1.235536765307188034e-02 2.058728598058223724e-02 -1.963293179869651794e-02 -1.207155287265777588e-01 1.776564419269561768e-01 2.202938944101333618e-01 -2.215807139873504639e-01 1.871492862701416016e-01 1.189261823892593384e-01 -1.471468359231948853e-01 3.353015780448913574e-01 2.528414130210876465e-01 -5.446937680244445801e-02 9.476166963577270508e-02 -6.987643241882324219e-02 -1.555062830448150635e-01 -1.118254009634256363e-02 2.110356837511062622e-02 -9.492674842476844788e-03 -4.820748791098594666e-02 4.559271037578582764e-02
-1.686628460884094238e-01 2.185639925301074982e-03 6.150447204709053040e-02 -2.686485182493925095e-03 7.834632694721221924e-02 -9.801077097654342651e-02 1.407599747180938721e-01 -4.204365983605384827e-02 1.984618008136749268e-01 8.311567455530166626e-02 2.129383981227874756e-01 -3.980966508388519287e-01 6.690437346696853638e-02 -1.098452433943748474e-01 -4.161115363240242004e-02 -1.484964857809245586e-03 1.983784288167953491e-01 -1.614965796470642090e-01 1.825910061597824097e-01 -2.222582846879959106e-01 -1.163675263524055481e-01 2.001115828752517700e-01 1.195968091487884521e-01 3.890582323074340820e-01 -1.389461010694503784e-02 -2.137453295290470123e-02 -7.574398070573806763e-02 -4.498278796672821045e-01 1.368198841810226440e-01 1.506630033254623413e-01 1.174745187163352966e-01 -1.750923246145248413e-01
7.428617030382156372e-02 -2.430135607719421387e-01 3.407591208815574646e-02 5.357733741402626038e-02 4.289790242910385132e-02 -8.139451593160629272e-02 3.559537529945373535e-01 1.875360757112503052e-01 -1.014419272541999817e-01 1.417865455150604248e-01 1.540545374155044556e-01 -2.509268932044506073e-02 1.601754724979400635e-01 -1.336652040481567383e-01 -2.226444184780120850e-01 1.858050227165222168e-01 9.577318280935287476e-02 -2.774691022932529449e-02 1.494623124599456787e-01 1.059735491871833801e-01 -8.185683749616146088e-03 -8.722706884145736694e-02 7.923045754432678223e-02 2.620140649378299713e-02 -1.878318749368190765e-02 -2.162605375051498413e-01 2.375708818435668945e-01 -6.346495151519775391e-01 -4.539004340767860413e-02 -3.933580219745635986e-02 -9.984183311462402344e-02 -2.478828839957714081e-02
2.242851108312606812e-01 -8.102720230817794800e-02 1.106627359986305237e-01 -4.703424125909805298e-02 1.186541765928268433e-01 -1.566553711891174316e-01 9.210070222616195679e-02 4.462038353085517883e-02 5.191749334335327148e-01 2.373139560222625732e-01 2.655065059661865234e-01 2.903102040290832520e-01 -2.712425217032432556e-02 5.041470751166343689e-03 -2.942955791950225830e-01 1.104426011443138123e-01 1.024782359600067139e-01 -1.416858881711959839e-01 5.045267194509506226e-02 -1.126194838434457779e-03 -4.485669359564781189e-02 -1.004686057567596436e-01 1.732685118913650513e-01 2.539777159690856934e-01 -1.397559233009815216e-02 -2.446384131908416748e-01 1.517043858766555786e-01 -1.426595747470855713e-01 1.292894631624221802e-01 -7.686877250671386719e-02 -1.036923378705978394e-01 1.511095911264419556e-01
-1.530257761478424072e-01 -2.775821387767791748e-01 -1.088674888014793396e-01 -5.060119181871414185e-02 2.047450691461563110e-01 1.306596100330352783e-01 8.411812782287597656e-02 3.089144267141819000e-02 2.172106951475143433e-01 1.260924935340881348e-01 4.347401559352874756e-01 1.834914088249206543e-01 -1.350755095481872559e-01 -1.011798381805419922e-01 -2.771258950233459473e-01 1.909120678901672363e-01 3.031834363937377930e-01 -1.343444734811782837e-01 2.793941497802734375e-01 -5.589981749653816223e-02 8.929920196533203125e-02 8.216255903244018555e-02 2.008575499057769775e-01 6.017648056149482727e-02 1.052499115467071533e-01 -1.609410159289836884e-02 -1.759879738092422485e-01 -8.160186558961868286e-02 -1.404128968715667725e-01 2.005546241998672485e-01 -6.287383288145065308e-02 -1.670823097229003906e-01
1.140312552452087402e-01 6.101264432072639465e-02 -9.918294101953506470e-02 -1.279278099536895752e-01 3.271117210388183594e-01 1.448287218809127808e-01 1.426789462566375732e-01 1.047157868742942810e-01 1.570784449577331543e-01 2.769149541854858398e-01 -6.596264243125915527e-02 -2.768862992525100708e-02 -7.986768335103988647e-02 -5.340651795268058777e-02 -4.151697456836700439e-01 1.289314776659011841e-01 -4.647940024733543396e-02 3.942124918103218079e-02 3.631759583950042725e-01 -7.902768254280090332e-02 -2.235668599605560303e-01 2.734763324260711670e-01 -1.100940853357315063e-01 2.113888859748840332e-01 1.134852841496467590e-01 1.407031565904617310e-01 5.343822762370109558e-02 -7.823044806718826294e-02 -2.870026230812072754e-01 -1.052450835704803467e-01 -1.803425848484039307e-01 -4.496257007122039795e-02
5.106261372566223145e-02 -3.788395226001739502e-01 -6.616812944412231445e-02 7.084981352090835571e-02 2.109143286943435669e-01 6.744656711816787720e-03 2.484105378389358521e-01 -1.387745290994644165e-01 3.445220887660980225e-01 2.373532354831695557e-01 2.118828594684600830e-01 6.354186683893203735e-02 -1.437166929244995117e-01 1.325432062149047852e-01 1.762654930353164673e-01 3.004064857959747314e-01 9.096225351095199585e-02 -2.309730648994445801e-01 1.734295189380645752e-01 -1.448548883199691772e-01 -1.019529327750205994e-01 -2.277632616460323334e-02 3.363772928714752197e-01 -3.612399566918611526e-03 1.208996102213859558e-01 -5.682754144072532654e-02 1.606757640838623047e-01 5.407894030213356018e-02 3.821250051259994507e-02 7.307592034339904785e-02 -8.701556921005249023e-02 -1.943209767341613770e-01
5.678225308656692505e-02 -5.269624665379524231e-02 5.611686035990715027e-02 -1.629859558306634426e-03 -1.464037001132965088e-01 -4.905258305370807648e-03 1.031519696116447449e-01 -2.518146336078643799e-01 3.405126929283142090e-01 1.666107475757598877e-01 4.167662858963012695e-01 -2.443168908357620239e-01 3.225397765636444092e-01 -5.955800786614418030e-02 -6.532702594995498657e-02 1.711644679307937622e-01 1.570362299680709839e-01 -4.061206057667732239e-02 2.288392335176467896e-01 -1.838593780994415283e-01 -1.970781534910202026e-01 1.357924789190292358e-01 5.927757918834686279e-02 9.886043518781661987e-02 -8.752734959125518799e-02 -6.741533428430557251e-02 -2.591498941183090210e-02 -2.173048853874206543e-01 1.064927875995635986e-01 3.039492368698120117e-01 -1.701706834137439728e-02 -1.730290055274963379e-01
-3.391520977020263672e-01 8.589087426662445068e-02 -1.830960437655448914e-02 -4.892751574516296387e-02 1.048236340284347534e-01 -7.574678212404251099e-02 -5.152953416109085083e-02 4.311107844114303589e-02 3.162620067596435547e-01 1.601909995079040527e-01 -2.370908670127391815e-02 -1.597174815833568573e-02 2.172610759735107422e-01 -4.786902964115142822e-01 -3.692476153373718262e-01 -3.720831125974655151e-02 -1.049662530422210693e-01 -1.208678260445594788e-01 2.684984169900417328e-02 -1.061706170439720154e-01 -2.877737879753112793e-01 1.742430329322814941e-01 2.309017628431320190e-02 3.142946362495422363e-01 4.062280803918838501e-02 -1.111629754304885864e-01 -9.924553334712982178e-02 -4.384472221136093140e-02 -8.915159851312637329e-02 -3.198941424489021301e-02 -1.674063950777053833e-01 -1.306290086358785629e-02
-2.875547111034393311e-01 -9.380447119474411011e-02 1.562708020210266113e-01 1.193656101822853088e-01 2.645558416843414307e-01 -3.719358146190643311e-01 2.095013707876205444e-01 9.056988055817782879e-04 4.744614288210868835e-02 -2.857928872108459473e-01 -2.206026948988437653e-02 -2.592068724334239960e-02 3.902519494295120239e-02 -1.788148730993270874e-01 -2.309478074312210083e-01 4.100991040468215942e-02 -7.171312719583511353e-02 -3.147528469562530518e-01 1.870380640029907227e-01 6.362674292176961899e-03 -3.155827987939119339e-03 2.287043631076812744e-01 -6.155757233500480652e-02 1.055644750595092773e-01 -3.027401268482208252e-01 -6.897246837615966797e-02 2.406018674373626709e-01 -5.212153121829032898e-02 -1.292645335197448730e-01 2.266052067279815674e-01 -8.081747591495513916e-02 -7.702495157718658447e-02
-4.784355685114860535e-02 -2.700468301773071289e-01 -2.316575050354003906e-01 -2.210795581340789795e-01 2.924791276454925537e-01 -2.416144162416458130e-01 1.718686521053314209e-01 1.157537996768951416e-01 1.587731689214706421e-01 3.025109767913818359e-01 2.641476988792419434e-01 1.536528468132019043e-01 -1.018144637346267700e-01 -8.694566786289215088e-02 -4.807412251830101013e-02 1.424338072538375854e-01 1.320916563272476196e-01 -2.103906422853469849e-01 4.255476593971252441e-01 1.294804960489273071e-01 1.333124004304409027e-02 -2.438447065651416779e-02 5.709388758987188339e-03 -1.637726463377475739e-02 -1.319347470998764038e-01 -1.606456190347671509e-01 -1.230791490525007248e-02 8.746872842311859131e-02 2.030484378337860107e-01 5.231891199946403503e-02 -1.013406440615653992e-01 -1.373397707939147949e-01
4.833929240703582764e-02 -1.257175058126449585e-01 -9.739746153354644775e-02 -6.079130992293357849e-02 3.817670643329620361e-01 -1.921066790819168091e-01 8.329591155052185059e-02 1.141201183199882507e-01 3.863236904144287109e-01 1.145020797848701477e-01 9.189461357891559601e-03 7.428946346044540405e-02 2.737613618373870850e-01 -8.000198751688003540e-02 -8.388848602771759033e-02 -5.908610671758651733e-02 2.932205796241760254e-01 3.834069147706031799e-02 2.158617228269577026e-01 -2.457854598760604858e-01 -2.866595685482025146e-01 -1.388832777738571167e-01 -1.055967956781387329e-01 1.011260971426963806e-01 2.633649855852127075e-03 2.829785048961639404e-01 1.475058495998382568e-01 -6.271775811910629272e-02 -2.716118693351745605e-01 6.421587616205215454e-02 7.253235578536987305e-02 -1.518882112577557564e-03
7.431803643703460693e-02 -1.475036293268203735e-01 -1.289969235658645630e-01 1.169351935386657715e-01 8.213981986045837402e-02 -2.073254883289337158e-01 -1.342800855636596680e-01 -3.811724111437797546e-02 -3.740563616156578064e-02 4.559179022908210754e-02 1.010555122047662735e-02 9.764306992292404175e-02 -2.524450421333312988e-01 6.889211386442184448e-02 -1.407866328954696655e-01 -2.298392057418823242e-01 -8.892776444554328918e-03 -2.825610935688018799e-01 3.020823001861572266e-01 8.829666185192763805e-04 -5.340371131896972656e-01 1.524579524993896484e-01 5.141185969114303589e-02 1.427817642688751221e-01 7.392316311597824097e-02 -2.421135455369949341e-01 1.371897757053375244e-01 -3.136898875236511230e-01 -1.298756599426269531e-01 1.114925220608711243e-01 7.419481128454208374e-02 1.423209626227617264e-02
-2.081173360347747803e-01 4.053299501538276672e-02 -2.287121117115020752e-01 1.350128743797540665e-02 3.128880560398101807e-01 -2.560205757617950439e-01 1.502772122621536255e-01 -4.910420998930931091e-02 7.496140152215957642e-02 -1.432908475399017334e-01 7.640603929758071899e-02 -5.065681785345077515e-02 -1.612070053815841675e-01 -6.516097486019134521e-02 -1.984039545059204102e-01 2.462826818227767944e-01 -1.053848713636398315e-01 -1.608726382255554199e-01 1.041040718555450439e-01 -8.861986547708511353e-02 -4.698971211910247803e-01 2.515946626663208008e-01 2.747064530849456787e-01 1.426592022180557251e-01 -5.617845803499221802e-02 1.915019191801548004e-02 -3.592775389552116394e-02 -9.476085007190704346e-02 2.937203943729400635e-01 -5.819035321474075317e-02 8.972049504518508911e-02 -4.699127003550529480e-02
-1.176182627677917480e-01 -2.637231647968292236e-01 -3.891054913401603699e-02 -8.057777583599090576e-02 2.628746628761291504e-02 -4.005850106477737427e-02 1.274121105670928955e-01 1.950718834996223450e-02 4.712153971195220947e-02 1.364745497703552246e-01 4.275288283824920654e-01 -1.475469321012496948e-01 2.642595209181308746e-03 -1.288626939058303833e-01 -1.423664093017578125e-01 -7.669246196746826172e-02 1.762473583221435547e-01 1.513697057962417603e-01 2.625425159931182861e-01 2.241995185613632202e-01 -2.047378867864608765e-01 -9.717960655689239502e-02 5.106290802359580994e-03 1.936615854501724243e-01 -4.445756375789642334e-01 -9.468413889408111572e-03 2.126311957836151123e-01 -2.046358138322830200e-01 -6.134751718491315842e-03 -1.598161645233631134e-02 9.845710359513759613e-03 -2.725117206573486328e-01
1.777933537960052490e-01 -2.224401533603668213e-01 5.246622860431671143e-02 3.136974945664405823e-02 1.968396008014678955e-01 -5.234201252460479736e-02 -1.674818396568298340e-01 9.816181659698486328e-02 2.083655446767807007e-01 1.338724493980407715e-01 2.312460392713546753e-01 1.664900630712509155e-01 -3.367684185504913330e-01 -7.854156196117401123e-02 1.490467637777328491e-01 1.458561420440673828e-01 2.924144268035888672e-01 -2.470435108989477158e-03 2.792072296142578125e-01 1.150590255856513977e-01 -2.513825595378875732e-01 2.510202527046203613e-01 4.987944662570953369e-02 -1.601757407188415527e-01 1.288271099328994751e-01 -1.683079004287719727e-01 -7.268177717924118042e-02 -3.026901185512542725e-01 -5.488377436995506287e-02 -1.575614809989929199e-01 -1.388544142246246338e-01 -1.019646599888801575e-01
-4.418038576841354370e-02 -2.380238175392150879e-01 -1.520440578460693359e-01 3.206353634595870972e-02 2.601887285709381104e-01 -1.474915593862533569e-01 1.254604011774063110e-01 1.697808504104614258e-01 4.901080727577209473e-01 3.674488365650177002e-01 2.208924442529678345e-01 -4.707701131701469421e-02 -2.234881073236465454e-01 -9.105208329856395721e-03 -2.965177595615386963e-01 1.758568584918975830e-01 -1.015880554914474487e-01 -5.459731817245483398e-02 -2.252257615327835083e-02 -1.847718954086303711e-01 -5.744758248329162598e-02 1.097964271903038025e-01 7.647377252578735352e-02 1.218024566769599915e-01 -3.294641897082328796e-02 -9.513236582279205322e-02 2.156896740198135376e-01 3.253730479627847672e-03 1.244476437568664551e-02 -1.081335991621017456e-01 -1.576600521802902222e-01 1.037111133337020874e-01
-1.898555159568786621e-01 -2.020726352930068970e-01 -2.803642451763153076e-01 -1.674701720476150513e-01 -1.868385821580886841e-02 -4.678043350577354431e-02 1.617508679628372192e-01 -1.746836900711059570e-01 3.388848528265953064e-02 2.498244047164916992e-01 2.774435877799987793e-01 -3.166810572147369385e-01 1.492553949356079102e-01 -1.886119544506072998e-01 -7.844548672437667847e-03 4.519488662481307983e-02 1.154442410916090012e-02 -2.221319377422332764e-01 3.000215888023376465e-01 1.266237646341323853e-01 -2.354803867638111115e-02 2.600259706377983093e-02 6.804145872592926025e-03 2.429718673229217529e-01 5.533347278833389282e-02 -1.313716024160385132e-01 9.544989466667175293e-02 -3.356732130050659180e-01 9.779687225818634033e-02 2.614535093307495117e-01 1.181164160370826721e-01 -8.161958307027816772e-02
2.528457641601562500e-01 -2.599117755889892578e-01 1.712737381458282471e-01 -4.639944527298212051e-03 8.516311645507812500e-02 -1.451778113842010498e-01 -1.845396682620048523e-02 5.700940638780593872e-02 2.036945372819900513e-01 2.066684365272521973e-01 1.102308332920074463e-01 8.115445077419281006e-02 -2.256797701120376587e-01 -1.679860651493072510e-01 2.109869197010993958e-02 1.339057236909866333e-01 1.903557926416397095e-01 1.871274113655090332e-01 2.842532694339752197e-01 -1.141335591673851013e-01 -2.095926851034164429e-01 1.326548308134078979e-01 8.362393081188201904e-02 -2.284216880798339844e-02 -4.266531765460968018e-02 -1.119538098573684692e-01 -1.891939789056777954e-01 -2.057199180126190186e-01 9.394218213856220245e-03 -2.892760932445526123e-01 -4.028869867324829102e-01 -1.846524924039840698e-01
-2.025335431098937988e-01 -3.782077729701995850e-01 -2.183238416910171509e-01 1.882416009902954102e-01 -9.087840444408357143e-04 -3.725118041038513184e-01 -7.108559459447860718e-02 7.274737209081649780e-02 2.161878794431686401e-01 1.089117825031280518e-01 3.498275205492973328e-02 1.557417213916778564e-01 1.606122031807899475e-02 -3.045814335346221924e-01 -3.360736966133117676e-01 1.475572288036346436e-01 1.429170370101928711e-01 -6.462993472814559937e-02 -9.653097391128540039e-02 1.485230773687362671e-01 1.282859593629837036e-02 1.737651973962783813e-01 -9.681808948516845703e-02 1.643714122474193573e-02 -3.783699590712785721e-03 -2.628514170646667480e-02 1.203222051262855530e-01 -2.632060050964355469e-01 1.552276611328125000e-01 -1.930506154894828796e-02 -2.074934542179107666e-01 -1.547212898731231689e-01
9.698823839426040649e-02 -7.797576487064361572e-02 1.958357989788055420e-01 -2.191782593727111816e-01 4.316925108432769775e-01 -2.175232321023941040e-01 -9.038489311933517456e-02 1.547710299491882324e-01 1.482429653406143188e-01 3.878483474254608154e-01 2.287262976169586182e-01 -2.781218104064464569e-02 -8.454667776823043823e-02 2.549699274823069572e-03 -2.326914370059967041e-01 1.739955097436904907e-01 1.090425997972488403e-01 -2.948693186044692993e-02 4.716480150818824768e-03 -1.162898913025856018e-01 -2.895513772964477539e-01 1.052294522523880005e-01 -1.569216400384902954e-01 3.425357490777969360e-02 1.223607882857322693e-01 2.514882199466228485e-02 1.345818936824798584e-01 -1.511421352624893188e-01 4.035228118300437927e-02 1.681392937898635864e-01 2.841104865074157715e-01 -3.260331600904464722e-02
-1.290465444326400757e-01 -4.946466684341430664e-01 6.847222894430160522e-02 8.348806947469711304e-02 -8.422436565160751343e-02 -2.052412182092666626e-01 -3.908057883381843567e-02 -2.104342170059680939e-02 1.574309915304183960e-02 2.885129153728485107e-01 1.701495200395584106e-01 -1.930411756038665771e-01 -7.659291476011276245e-02 -1.173061579465866089e-01 6.693110615015029907e-02 6.959870457649230957e-02 -1.490370482206344604e-01 9.070009924471378326e-03 1.360563933849334717e-01 -1.056438460946083069e-01 -3.322902321815490723e-01 -1.013528108596801758e-01 3.396401554346084595e-02 1.184376329183578491e-01 -2.190273851156234741e-01 7.944720238447189331e-02 1.553213298320770264e-01 -4.095563888549804688e-01 4.509804770350456238e-02 1.427156180143356323e-01 -2.915536286309361458e-03 -2.019367814064025879e-01
-8.615337312221527100e-02 -1.647965759038925171e-01 1.255413591861724854e-01 3.782087936997413635e-02 -6.908501684665679932e-02 -7.191969454288482666e-02 9.451276063919067383e-02 -2.586015760898590088e-01 2.602805197238922119e-01 -3.950798138976097107e-02 2.961583435535430908e-01 -2.510184347629547119e-01 4.792719334363937378e-02 -1.705152541399002075e-01 1.320501416921615601e-01 1.928246021270751953e-01 8.205601572990417480e-02 7.133079320192337036e-02 1.983407437801361084e-01 -2.836371064186096191e-01 -1.152941733598709106e-01 1.840153038501739502e-01 2.274422533810138702e-02 2.242959886789321899e-01 -9.871685504913330078e-02 -2.445214837789535522e-01 1.354731172323226929e-01 -1.532559245824813843e-01 2.844532579183578491e-02 4.238465726375579834e-01 -3.865585313178598881e-04 -1.871799975633621216e-01
-4.115599673241376877e-03 1.380795389413833618e-01 -1.847102493047714233e-01 1.735218316316604614e-01 2.918740510940551758e-01 1.186397299170494080e-01 -1.028257329016923904e-02 1.297354996204376221e-01 1.229899153113365173e-01 2.201576679944992065e-01 3.068374693393707275e-01 2.619247734546661377e-01 -5.260964483022689819e-02 -3.869372010231018066e-01 -9.061498939990997314e-02 2.050260901451110840e-01 1.902695931494235992e-02 -1.630546897649765015e-01 1.162365674972534180e-01 -2.499940246343612671e-01 -8.445279672741889954e-03 -5.236762762069702148e-02 4.272989183664321899e-02 2.765240371227264404e-01 2.192011326551437378e-01 -1.868405938148498535e-02 7.843700796365737915e-02 -6.749811768531799316e-02 1.258955686353147030e-03 3.529094532132148743e-02 -2.059772610664367676e-01 -2.907915413379669189e-01
-1.049359142780303955e-01 -9.887953102588653564e-02 4.554638266563415527e-02 2.107429504394531250e-01 2.510749697685241699e-01 -1.193319931626319885e-01 -3.033011918887495995e-03 2.452057600021362305e-01 9.905787557363510132e-02 4.126453101634979248e-01 -9.218095242977142334e-02 -1.500156670808792114e-01 -9.107697755098342896e-02 -2.869490720331668854e-02 -1.423322944901883602e-03 2.847005426883697510e-02 -7.787680625915527344e-02 -1.680291444063186646e-01 4.865347146987915039e-01 -1.024564579129219055e-01 -2.152000665664672852e-01 -1.963029354810714722e-01 -2.615847252309322357e-02 1.969211101531982422e-01 -2.644519787281751633e-03 -4.019768536090850830e-02 8.495482057332992554e-02 -2.594216167926788330e-01 1.699418276548385620e-01 4.260736331343650818e-02 1.228673085570335388e-01 -2.157245129346847534e-01
1.886967420578002930e-01 -6.297467648983001709e-02 1.967198103666305542e-01 -2.080417424440383911e-01 -8.458609133958816528e-02 -9.733831137418746948e-02 2.463381290435791016e-01 -1.222162246704101562e-01 9.741185605525970459e-02 3.389207124710083008e-01 2.533764839172363281e-01 2.707698643207550049e-01 -2.693944871425628662e-01 -1.146886348724365234e-01 -5.269119143486022949e-02 2.658362686634063721e-01 1.613555103540420532e-01 -4.911686293780803680e-03 1.317770332098007202e-01 -3.575038909912109375e-02 -8.163261413574218750e-02 -6.070878729224205017e-02 -1.518831681460142136e-02 1.714130938053131104e-01 7.910413295030593872e-02 2.231504209339618683e-02 2.874471545219421387e-01 -3.292092308402061462e-02 -2.440682947635650635e-01 1.146430224180221558e-01 -3.137066364288330078e-01 -1.374762356281280518e-01
-4.812293499708175659e-02 -2.637138962745666504e-01 -9.181109070777893066e-02 -1.894138902425765991e-01 1.405998617410659790e-01 1.659266091883182526e-02 2.429821789264678955e-01 -6.537478417158126831e-02 9.421278536319732666e-02 4.493111670017242432e-01 3.948042094707489014e-01 7.376131601631641388e-03 -2.455513365566730499e-02 -2.110500037670135498e-01 -4.980958998203277588e-02 2.588995993137359619e-01 1.298497766256332397e-01 -1.251027584075927734e-01 1.223204433917999268e-01 2.504900842905044556e-02 4.187792912125587463e-02 8.131342381238937378e-02 3.226861059665679932e-01 -7.741004973649978638e-02 1.702508889138698578e-02 -2.206156700849533081e-01 6.175139173865318298e-02 5.184875428676605225e-02 1.286303699016571045e-01 -8.748668432235717773e-02 -2.306658774614334106e-01 -1.402966082096099854e-01
1.960138380527496338e-01 2.668668702244758606e-02 6.997261941432952881e-02 1.277407258749008179e-01 1.156012266874313354e-01 -1.008776798844337463e-01 2.405604124069213867e-01 4.149880632758140564e-02 4.450023546814918518e-02 2.744822800159454346e-01 3.018349707126617432e-01 8.187697827816009521e-02 -1.967668831348419189e-01 1.379988193511962891e-01 -2.920425683259963989e-02 1.506023555994033813e-01 3.460556566715240479e-01 -2.669034153223037720e-02 3.765973448753356934e-02 5.735561624169349670e-02 -2.158343940973281860e-01 -1.678876578807830811e-01 -4.344838485121726990e-02 3.638805747032165527e-01 1.524846553802490234e-01 -9.729923307895660400e-02 2.844805121421813965e-01 -8.231675252318382263e-03 9.606860578060150146e-02 2.692939937114715576e-01 -1.995899081230163574e-01 -1.747989356517791748e-01
-2.734343111515045166e-01 -3.008669018745422363e-01 -1.840126961469650269e-01 -9.268035739660263062e-02 2.472877204418182373e-01 -6.177752837538719177e-02 5.481883883476257324e-02 3.354957327246665955e-02 2.508144974708557129e-01 2.427691072225570679e-01 4.014881849288940430e-01 1.084188744425773621e-01 -5.294231697916984558e-02 -1.153856441378593445e-01 -1.466294825077056885e-01 1.186294667422771454e-02 2.474497407674789429e-01 -2.100318074226379395e-01 1.868672966957092285e-01 -7.983002066612243652e-02 5.129274353384971619e-02 2.841061949729919434e-01 1.097517684102058411e-01 -1.586557738482952118e-02 -1.817085891962051392e-01 -1.329515874385833740e-01 -2.074864059686660767e-01 -1.837941072881221771e-02 -4.070668667554855347e-02 1.897522807121276855e-01 -6.607130169868469238e-02 -1.105528399348258972e-01
-6.015091761946678162e-02 -3.821903169155120850e-01 -3.176231384277343750e-01 1.347900032997131348e-01 1.383624523878097534e-01 -4.298514425754547119e-01 -3.285175189375877380e-02 8.170818537473678589e-02 2.060684710741043091e-01 1.096358820796012878e-01 2.873525954782962799e-02 6.799013167619705200e-02 5.234441161155700684e-02 -2.918519973754882812e-01 -2.179054617881774902e-01 8.440539240837097168e-02 1.658135503530502319e-01 -2.894169650971889496e-02 -1.747584342956542969e-01 -1.643257029354572296e-02 7.180130481719970703e-02 2.020011097192764282e-01 -5.009028594940900803e-03 2.034625224769115448e-02 3.592752292752265930e-02 1.513742189854383469e-02 1.460663974285125732e-01 -3.590979874134063721e-01 3.017729893326759338e-02 -4.860392212867736816e-02 -2.264179140329360962e-01 -7.241789996623992920e-02
-2.052189856767654419e-01 -3.846292197704315186e-02 2.586346566677093506e-01 2.936816215515136719e-02 4.179468154907226562e-01 -3.500102832913398743e-02 7.362625747919082642e-02 8.629702031612396240e-02 2.089051306247711182e-01 2.376826852560043335e-01 5.085983276367187500e-01 6.093788519501686096e-02 -1.101221814751625061e-01 -8.927433937788009644e-02 -9.645671397447586060e-02 1.285347044467926025e-01 -2.076354064047336578e-02 -3.260655701160430908e-02 2.473761141300201416e-01 4.143102560192346573e-03 2.242434956133365631e-02 1.699728965759277344e-01 1.676698625087738037e-01 2.644421532750129700e-03 -8.546106517314910889e-03 -7.601045072078704834e-02 -4.419452697038650513e-02 2.505830675363540649e-02 -9.981673210859298706e-02 1.942497342824935913e-01 -1.086360067129135132e-01 -3.213827013969421387e-01
-1.809924989938735962e-01 -9.185016155242919922e-02 -2.216312289237976074e-01 5.005039647221565247e-02 1.250893324613571167e-01 -5.808172747492790222e-02 2.003348320722579956e-01 -3.631325960159301758e-01 -9.016630053520202637e-02 5.664769187569618225e-02 -8.290478028357028961e-03 -1.629297286272048950e-01 -1.490885168313980103e-01 -1.974294483661651611e-01 -2.498666793107986450e-01 1.161752566695213318e-01 2.086449041962623596e-02 1.631175577640533447e-01 2.380190938711166382e-01 -1.136638596653938293e-01 -4.351513832807540894e-02 1.568229496479034424e-02 -4.780997708439826965e-02 6.474492698907852173e-02 -8.605077862739562988e-03 -2.985713304951786995e-03 2.509523034095764160e-01 -5.918704867362976074e-01 -4.742733389139175415e-02 6.026528403162956238e-02 -1.270972341299057007e-01 2.078896015882492065e-02
1.764649897813796997e-02 3.944122046232223511e-02 5.318801477551460266e-02 -2.341947853565216064e-01 2.051715999841690063e-01 -6.054650060832500458e-03 1.298916935920715332e-01 -1.221998631954193115e-01 1.849734485149383545e-01 3.985716700553894043e-01 1.194135844707489014e-01 -6.468284130096435547e-02 4.334706440567970276e-02 2.287990301847457886e-01 -3.232190310955047607e-01 1.373822987079620361e-01 2.192063629627227783e-01 -9.444155544042587280e-02 2.204035595059394836e-02 -1.432407647371292114e-01 -1.045183241367340088e-01 -2.207909971475601196e-01 -2.226343452930450439e-01 1.864340901374816895e-01 -2.706101536750793457e-01 1.645500771701335907e-03 3.130213618278503418e-01 -1.351590454578399658e-01 3.891984745860099792e-02 1.625299006700515747e-01 -1.068269014358520508e-01 -1.631972193717956543e-01
-1.850300282239913940e-01 -2.404442578554153442e-01 -7.110861688852310181e-02 7.993734627962112427e-02 1.791955977678298950e-01 -1.084020584821701050e-01 2.435660362243652344e-01 2.840465493500232697e-02 1.315279304981231689e-01 1.244502663612365723e-01 -7.766933739185333252e-02 -3.819694817066192627e-01 -1.326965689659118652e-01 1.296704709529876709e-01 1.490244176238775253e-02 2.989794313907623291e-01 1.104961782693862915e-01 -1.378813683986663818e-01 2.614570260047912598e-01 2.160210460424423218e-01 -4.204579591751098633e-01 1.784061342477798462e-01 -7.473166286945343018e-02 1.033564805984497070e-01 3.129120543599128723e-02 -3.168319910764694214e-02 -6.846053153276443481e-02 -8.966162800788879395e-02 -1.161296963691711426e-01 1.589927971363067627e-01 -1.831248402595520020e-01 1.600669920444488525e-01
-1.676658093929290771e-01 -1.895676702260971069e-01 6.741333752870559692e-02 9.898351132869720459e-02 2.948140352964401245e-02 -2.934680692851543427e-02 1.267336010932922363e-01 -2.783956564962863922e-02 2.019158303737640381e-01 1.120315715670585632e-01 1.235504969954490662e-01 -9.161946177482604980e-02 -4.926880449056625366e-02 -1.730383187532424927e-01 -3.214245736598968506e-01 -2.789385318756103516e-01 1.201777458190917969e-01 6.457445560954511166e-04 2.336751967668533325e-01 2.931281030178070068e-01 -3.602644801139831543e-01 2.024210095405578613e-01 3.061833977699279785e-01 1.478720307350158691e-01 -1.472260355949401855e-01 -1.109023950994014740e-02 -1.208521872758865356e-01 3.428438212722539902e-03 5.110491812229156494e-02 1.060900464653968811e-01 5.623513832688331604e-02 -3.431878089904785156e-01
-2.871816046535968781e-02 -1.459014862775802612e-01 -2.211998701095581055e-01 1.089735031127929688e-01 1.102513726800680161e-02 -2.417099326848983765e-01 4.105069115757942200e-02 -1.870786547660827637e-01 1.087955534458160400e-01 2.660713493824005127e-01 1.449624747037887573e-01 1.570436358451843262e-01 3.355348110198974609e-01 -2.837128043174743652e-01 -1.296251863241195679e-01 -3.402207419276237488e-02 -1.752131432294845581e-01 -5.233168601989746094e-02 3.151845335960388184e-01 -5.848006904125213623e-02 -1.394037008285522461e-01 2.682355046272277832e-01 -9.339284896850585938e-02 2.398771047592163086e-01 4.064833279699087143e-03 8.833303302526473999e-02 2.678132057189941406e-01 1.449054777622222900e-01 -1.681220978498458862e-01 -1.133359968662261963e-01 -6.787653267383575439e-02 -2.059275656938552856e-01
-1.340873092412948608e-01 -7.928056269884109497e-02 -4.651837423443794250e-02 5.726388469338417053e-02 1.317126303911209106e-01 -1.301906257867813110e-02 5.085266754031181335e-02 -3.150682449340820312e-01 1.704124510288238525e-01 6.467578560113906860e-02 4.658122062683105469e-01 -1.289668530225753784e-01 5.090739205479621887e-02 -2.884162962436676025e-01 -1.052178516983985901e-01 9.017996490001678467e-02 1.067601367831230164e-01 -4.692470282316207886e-02 -6.447980552911758423e-02 1.419070065021514893e-01 -3.403127789497375488e-01 -7.317061722278594971e-02 1.277623921632766724e-01 1.621305197477340698e-01 -2.610341310501098633e-01 -1.905995756387710571e-01 3.049660325050354004e-01 3.800587728619575500e-02 -1.325591653585433960e-01 -1.320743374526500702e-02 2.344129383563995361e-01 -7.630287110805511475e-02
-3.245610371232032776e-02 -1.098641231656074524e-01 8.550775051116943359e-02 3.809304907917976379e-02 2.851260006427764893e-01 -1.228308975696563721e-01 -3.084971569478511810e-02 4.211957007646560669e-02 2.338512986898422241e-01 2.567569613456726074e-01 2.574546933174133301e-01 -8.117606490850448608e-02 -2.309888005256652832e-01 9.859355166554450989e-03 -3.597055673599243164e-01 1.788446009159088135e-01 -2.032082825899124146e-01 -1.949613355100154877e-02 1.396703869104385376e-01 2.536484785377979279e-02 -1.121591553092002869e-01 1.668081134557723999e-01 8.251266181468963623e-02 1.698410660028457642e-01 2.514855936169624329e-02 2.654133439064025879e-01 2.220789492130279541e-01 -7.795707881450653076e-02 2.407485619187355042e-02 3.704009354114532471e-01 2.585863769054412842e-01 -4.116098582744598389e-02
-7.091041654348373413e-02 -8.550601452589035034e-02 1.454196572303771973e-01 1.975823566317558289e-02 1.472203880548477173e-01 -1.200282126665115356e-01 -1.368921250104904175e-01 -9.043107181787490845e-02 1.605763882398605347e-01 2.587195932865142822e-01 2.045462131500244141e-01 -5.359586328268051147e-02 -6.456584483385086060e-02 -7.205519080162048340e-02 -3.395253419876098633e-01 5.982261523604393005e-02 -8.160059154033660889e-02 -1.602656245231628418e-01 1.470905989408493042e-01 1.294455826282501221e-01 -3.290704786777496338e-01 -5.376078188419342041e-02 -2.708922028541564941e-01 -7.955244928598403931e-02 2.351149544119834900e-02 5.667441710829734802e-02 1.424169391393661499e-01 -2.894451320171356201e-01 3.131694719195365906e-02 3.887024819850921631e-01 3.403145670890808105e-01 -1.190078910440206528e-02
-5.909734219312667847e-02 2.643099427223205566e-01 -1.890274733304977417e-01 5.661540478467941284e-02 1.971062868833541870e-01 -8.968851529061794281e-03 2.390251494944095612e-02 -1.154921576380729675e-01 -3.917437791824340820e-02 3.429429233074188232e-01 3.827151656150817871e-01 3.312903642654418945e-01 -2.749775946140289307e-01 -3.353006839752197266e-01 -1.097174286842346191e-01 1.424964424222707748e-02 9.151136130094528198e-02 -6.899014115333557129e-02 2.396418899297714233e-01 -3.084686398506164551e-02 -1.011938378214836121e-01 7.636007387191057205e-03 -6.844940036535263062e-02 1.669025570154190063e-01 -4.560124501585960388e-02 -8.268726617097854614e-02 2.551344931125640869e-01 3.069137223064899445e-02 -9.343260526657104492e-02 -6.364382058382034302e-02 8.926570415496826172e-03 -2.388617098331451416e-01
8.189555257558822632e-02 4.984080418944358826e-02 -1.010934785008430481e-01 -9.655804932117462158e-02 -6.256952136754989624e-02 -3.425507247447967529e-01 4.815652221441268921e-02 -1.014636829495429993e-01 7.256438583135604858e-02 1.025248691439628601e-01 1.428780704736709595e-01 -5.386971682310104370e-02 -2.547787129878997803e-01 -7.961144298315048218e-02 -1.192186847329139709e-01 -4.593609645962715149e-02 1.866842806339263916e-02 -2.468016929924488068e-02 3.758533895015716553e-01 -1.570271253585815430e-01 -2.428113520145416260e-01 4.384873211383819580e-01 4.903035983443260193e-02 4.483697935938835144e-02 -1.337021682411432266e-02 1.232920214533805847e-02 2.428874839097261429e-03 -4.009677469730377197e-01 -4.714756831526756287e-02 4.697785526514053345e-02 2.549773454666137695e-01 -2.401054054498672485e-01
-2.199156731367111206e-01 -2.360045760869979858e-01 7.135175168514251709e-02 1.122573018074035645e-01 1.688329279422760010e-01 -4.835766851902008057e-01 2.271492779254913330e-01 -2.735665440559387207e-01 1.561862975358963013e-01 1.376090645790100098e-01 -1.403151452541351318e-01 9.151396155357360840e-02 -4.980207420885562897e-03 -1.477223783731460571e-01 -4.034766554832458496e-01 4.257403686642646790e-02 -1.899191886186599731e-01 -1.948420107364654541e-01 -9.508533403277397156e-03 -3.427347540855407715e-02 -1.626497507095336914e-01 1.216589584946632385e-01 -8.427514880895614624e-02 -2.234369516372680664e-01 -1.225568875670433044e-01 -1.187909096479415894e-01 -9.612949937582015991e-02 -1.985388435423374176e-02 -5.031960830092430115e-02 1.417467184364795685e-02 -1.027862727642059326e-01 7.725791633129119873e-02
-7.661018520593643188e-02 -1.415122151374816895e-01 -1.320461090654134750e-02 -2.028273046016693115e-01 2.860834300518035889e-01 -1.351732853800058365e-02 -4.837821796536445618e-02 2.330380864441394806e-02 2.834215164184570312e-01 -1.006625741720199585e-01 3.512835502624511719e-01 -7.779344916343688965e-02 1.603907048702239990e-01 -4.459827020764350891e-02 -1.614448577165603638e-01 2.998113930225372314e-01 2.057228535413742065e-01 -1.942991465330123901e-01 2.682660222053527832e-01 2.622177302837371826e-01 -4.984396323561668396e-02 5.737650394439697266e-02 -1.187903583049774170e-01 -1.864895522594451904e-01 3.368978947401046753e-02 -1.433814764022827148e-01 4.936252906918525696e-02 -1.952030509710311890e-01 -2.446636557579040527e-01 1.856885552406311035e-01 -9.117071330547332764e-02 -2.096475064754486084e-01
2.235190942883491516e-02 -3.260503336787223816e-02 -2.003625035285949707e-02 -1.945091038942337036e-01 1.567554771900177002e-01 -8.114826679229736328e-02 -4.394520446658134460e-02 -4.217829704284667969e-01 -7.131890393793582916e-03 1.517865806818008423e-01 2.478066086769104004e-01 3.065169751644134521e-01 -1.091262325644493103e-01 -1.907347142696380615e-01 -6.422509998083114624e-02 3.575760126113891602e-01 1.208359673619270325e-01 -2.840892970561981201e-01 2.699504196643829346e-01 -2.035467885434627533e-02 -1.231627985835075378e-01 1.315481215715408325e-02 1.305445134639739990e-01 -1.069121900945901871e-02 -7.505426555871963501e-02 -1.198492497205734253e-01 2.699429355561733246e-02 -3.019937574863433838e-01 1.091220602393150330e-01 1.194472685456275940e-01 -1.976552158594131470e-01 1.105690971016883850e-01
-3.079490363597869873e-01 -6.513658910989761353e-02 -1.173611730337142944e-01 -2.970245182514190674e-01 1.000426113605499268e-01 -2.058652639389038086e-01 -1.440685521811246872e-02 -1.061381921172142029e-01 1.957556158304214478e-01 1.497616767883300781e-01 3.539332002401351929e-02 -9.988164901733398438e-02 -5.360986292362213135e-02 3.204141184687614441e-02 -4.072931129485368729e-03 2.143709920346736908e-02 2.920846939086914062e-01 -2.797606633976101875e-03 3.578000962734222412e-01 2.246320713311433792e-03 -2.607485055923461914e-01 2.980901002883911133e-01 -7.322704792022705078e-02 3.186205327510833740e-01 -1.942145675420761108e-01 9.198512881994247437e-02 7.678395509719848633e-02 7.668240368366241455e-02 -2.223757356405258179e-01 1.602279096841812134e-01 1.994753330945968628e-01 -9.361703693866729736e-02
-1.323111951351165771e-01 -2.005994617938995361e-01 -8.162228018045425415e-02 -3.138263225555419922e-01 1.485171616077423096e-01 -4.101167246699333191e-02 1.493020355701446533e-01 -4.662992805242538452e-02 -9.278464317321777344e-02 1.714311838150024414e-01 7.505761086940765381e-02 -3.965777456760406494e-01 8.218690752983093262e-02 -3.373506665229797363e-01 -3.158115223050117493e-02 6.265599280595779419e-02 1.650692969560623169e-01 -2.638103365898132324e-01 2.171812802553176880e-01 3.423276124522089958e-03 -2.045662254095077515e-01 8.682398498058319092e-02 -1.041591390967369080e-01 2.838959358632564545e-02 -7.136898487806320190e-02 -9.674323350191116333e-02 1.719915717840194702e-01 -3.063105046749114990e-01 1.599595695734024048e-01 2.432104051113128662e-01 1.206184402108192444e-01 1.424776464700698853e-01
-2.044583261013031006e-01 -1.569154411554336548e-01 3.594557568430900574e-02 5.676742643117904663e-02 2.430909276008605957e-01 -2.471121102571487427e-01 1.460500061511993408e-01 2.052863836288452148e-01 1.101528778672218323e-01 3.705841302871704102e-01 -1.114308536052703857e-01 1.488473862409591675e-01 -6.368467584252357483e-03 -5.013458430767059326e-02 -2.546012997627258301e-01 2.822534143924713135e-01 -2.414746880531311035e-01 1.425504684448242188e-02 1.747960299253463745e-01 -1.948428303003311157e-01 -2.774792909622192383e-01 -6.107350438833236694e-02 -8.901040256023406982e-02 1.036993265151977539e-01 -1.881161779165267944e-01 1.105370447039604187e-01 1.732509136199951172e-01 -1.340685784816741943e-01 2.470077760517597198e-02 1.857433319091796875e-01 8.261379599571228027e-02 -2.244637459516525269e-01
-3.453306257724761963e-01 -3.340933620929718018e-01 1.408759597688913345e-02 2.349908463656902313e-02 -1.319002918899059296e-02 -2.237108349800109863e-01 3.207990527153015137e-02 -2.084963172674179077e-01 2.803670167922973633e-01 1.983622014522552490e-01 2.899016141891479492e-01 1.084114983677864075e-01 -2.890091538429260254e-01 9.117905795574188232e-02 -1.072093397378921509e-01 1.142851561307907104e-01 2.579388320446014404e-01 4.989700391888618469e-02 2.904831469058990479e-01 -8.249717950820922852e-02 -1.160030663013458252e-01 -1.350607872009277344e-01 1.542599797248840332e-01 2.213869839906692505e-01 -1.246440857648849487e-01 -1.072221696376800537e-01 -1.955483555793762207e-01 9.918528795242309570e-02 -5.902377143502235413e-02 -5.047000478953123093e-03 1.277797482907772064e-02 4.029458854347467422e-03
3.288215398788452148e-02 -1.249269768595695496e-01 -2.550763450562953949e-02 -3.241693973541259766e-01 1.329037696123123169e-01 -3.450911045074462891e-01 2.093193531036376953e-01 1.389364302158355713e-01 1.046174392104148865e-01 2.519408166408538818e-01 -2.143500596284866333e-01 1.757472380995750427e-02 -2.008594423532485962e-01 -3.738592863082885742e-01 1.001102700829505920e-01 1.391815841197967529e-01 5.836764350533485413e-02 -2.311886250972747803e-01 7.934482395648956299e-02 -7.824698090553283691e-02 -1.973948925733566284e-01 1.715991646051406860e-01 2.057646811008453369e-01 1.326617784798145294e-02 -1.165115907788276672e-01 -2.392458170652389526e-01 2.065870612859725952e-01 -6.910715997219085693e-02 1.241189148277044296e-02 -7.970544509589672089e-03 -2.968284301459789276e-02 2.189936935901641846e-01
-1.912411302328109741e-01 -2.951351702213287354e-01 2.734298408031463623e-01 1.432327032089233398e-01 1.269615590572357178e-01 -3.673759698867797852e-01 -8.669962408021092415e-04 1.760126501321792603e-01 -3.577503189444541931e-02 3.825069665908813477e-01 3.307462632656097412e-01 2.138054557144641876e-02 1.836336553096771240e-01 -2.360246628522872925e-01 5.145958811044692993e-02 2.108700573444366455e-01 -1.011325269937515259e-01 -1.347093004733324051e-02 1.170511469244956970e-01 -1.451906114816665649e-01 -1.783964186906814575e-01 1.184189394116401672e-01 8.121071755886077881e-02 9.608303010463714600e-02 1.718557788990437984e-03 -4.949438944458961487e-02 2.658929303288459778e-02 -1.186431720852851868e-01 2.354066073894500732e-02 2.722887992858886719e-01 -3.055032901465892792e-02 -7.253727316856384277e-02
-9.677632898092269897e-02 -3.799546658992767334e-01 1.493826210498809814e-01 2.062390595674514771e-01 -2.741079032421112061e-02 -1.448753178119659424e-01 5.688751116394996643e-02 -1.600594669580459595e-01 1.228059753775596619e-01 2.403673827648162842e-01 -1.684750318527221680e-01 3.376192227005958557e-02 -1.276975721120834351e-01 -3.140081167221069336e-01 -1.584327071905136108e-01 2.234190702438354492e-01 1.318304389715194702e-01 -2.267250120639801025e-01 1.358114928007125854e-01 -5.000936388969421387e-01 4.345634952187538147e-03 -6.041052564978599548e-02 5.447262898087501526e-02 7.518082857131958008e-02 1.294587254524230957e-01 -3.976401314139366150e-02 2.163681946694850922e-02 -1.751589924097061157e-01 1.927133798599243164e-01 1.087100990116596222e-02 -4.495343938469886780e-02 -1.186954788863658905e-02
-1.336559280753135681e-02 1.784202754497528076e-01 -8.164831995964050293e-02 -1.708912551403045654e-01 -6.151936948299407959e-02 -9.499703347682952881e-02 3.137369081377983093e-02 -7.681775093078613281e-02 2.123840749263763428e-01 -2.510371431708335876e-02 2.953110337257385254e-01 1.470214724540710449e-01 -4.528219997882843018e-02 -4.438583180308341980e-02 -2.160329669713973999e-01 6.704162061214447021e-02 1.567624658346176147e-01 -1.111184358596801758e-01 3.334695994853973389e-01 -1.743206828832626343e-01 -1.266435235738754272e-01 -1.137127429246902466e-01 -1.893184706568717957e-02 -1.178212836384773254e-02 1.873042620718479156e-02 4.673482850193977356e-02 1.439012587070465088e-01 -2.825959622859954834e-01 -1.769134849309921265e-01 9.948988258838653564e-02 -5.264243483543395996e-01 -2.706964612007141113e-01
-2.006394714117050171e-01 -2.129427343606948853e-01 -3.336155042052268982e-02 -9.220059216022491455e-02 1.475880593061447144e-01 -2.384786754846572876e-01 1.631245315074920654e-01 -2.205080538988113403e-01 5.089402943849563599e-02 1.164366975426673889e-01 6.832516938447952271e-02 -1.808859594166278839e-02 -5.290349945425987244e-02 -3.352585434913635254e-01 9.550678730010986328e-02 1.626085937023162842e-01 -2.968504428863525391e-01 -1.640727370977401733e-01 6.211428344249725342e-02 1.247998792678117752e-02 -3.632881939411163330e-01 -9.531850367784500122e-02 3.264153897762298584e-01 3.510045818984508514e-03 -2.666306495666503906e-01 -2.959803640842437744e-01 1.251710504293441772e-01 2.237590961158275604e-02 -1.267419606447219849e-01 -5.756578594446182251e-02 -1.303357779979705811e-01 3.297250345349311829e-02
-2.102259099483489990e-01 -2.560594677925109863e-01 -2.127241045236587524e-01 -1.491044163703918457e-01 1.830311119556427002e-01 -2.320856750011444092e-01 -1.074443385004997253e-01 -2.110473364591598511e-01 2.164261341094970703e-01 9.540771692991256714e-02 -1.303000301122665405e-01 5.503874272108078003e-02 -1.804394423961639404e-01 -2.625547647476196289e-01 -2.590455114841461182e-01 -4.750198125839233398e-02 -6.352300755679607391e-03 2.830264344811439514e-02 -1.030028890818357468e-02 1.444279551506042480e-01 -3.566010594367980957e-01 2.990075945854187012e-02 -2.364568710327148438e-01 8.476024866104125977e-02 1.857270598411560059e-01 -2.700907364487648010e-02 4.205658286809921265e-02 4.615033790469169617e-02 -8.265598118305206299e-02 9.099296480417251587e-02 -2.039959877729415894e-01 -3.516967892646789551e-01
-6.546811014413833618e-02 4.833465069532394409e-02 -1.223655184730887413e-03 7.219050079584121704e-02 -6.657912582159042358e-02 -2.695469856262207031e-01 -1.227481439709663391e-01 -1.250152885913848877e-01 1.949101984500885010e-01 2.741306424140930176e-01 1.625798195600509644e-01 -3.275368213653564453e-01 3.876563161611557007e-02 -1.355223357677459717e-01 4.325236007571220398e-02 1.295729428529739380e-01 1.266277283430099487e-01 -1.104026846587657928e-02 3.954272568225860596e-01 -3.536455929279327393e-01 -2.305860519409179688e-01 3.439151868224143982e-02 -1.053936928510665894e-01 1.944449543952941895e-01 -2.215450108051300049e-01 -2.854003906250000000e-01 1.900306940078735352e-01 -1.147284805774688721e-01 2.121610008180141449e-02 9.920897334814071655e-02 -2.175939269363880157e-02 5.976343527436256409e-02
9.898632764816284180e-02 -2.605100274085998535e-01 -1.160707995295524597e-01 -1.812333017587661743e-01 3.192684948444366455e-01 -1.746411621570587158e-01 6.176754366606473923e-03 1.296753287315368652e-01 2.898547351360321045e-01 9.548022598028182983e-02 3.642233312129974365e-01 5.781461298465728760e-02 1.072474755346775055e-02 -5.536710843443870544e-02 -1.370756477117538452e-01 1.617247760295867920e-01 1.126518025994300842e-01 -2.444277703762054443e-01 3.970139622688293457e-01 3.077183850109577179e-03 -1.105255633592605591e-01 -1.408381313085556030e-01 -1.487592905759811401e-01 1.845613680779933929e-02 -2.444534301757812500e-01 -2.799860239028930664e-01 -9.167145192623138428e-02 -1.494963746517896652e-02 7.696709781885147095e-02 -7.492050528526306152e-02 4.787371680140495300e-02 6.543774157762527466e-02
1.969971880316734314e-02 5.262255296111106873e-02 -3.805851563811302185e-02 2.098234742879867554e-01 2.971325218677520752e-01 -1.622830778360366821e-01 4.500740170478820801e-01 -2.942414581775665283e-02 1.498074829578399658e-01 -6.682818289846181870e-03 2.300732731819152832e-01 9.295553714036941528e-02 -2.559158802032470703e-01 2.113850414752960205e-02 -9.259585291147232056e-02 1.012314036488533020e-01 -5.741207674145698547e-02 -4.054412990808486938e-02 2.443626075983047485e-01 2.380684576928615570e-02 -3.688055574893951416e-01 -1.975622326135635376e-01 1.715533435344696045e-01 -8.085066080093383789e-02 6.122149899601936340e-02 -1.844076439738273621e-02 2.478710561990737915e-01 1.746422238647937775e-02 1.233568117022514343e-01 -4.333965480327606201e-02 -2.805578112602233887e-01 -1.631345599889755249e-01
-1.229818388819694519e-01 4.257845506072044373e-02 2.720808982849121094e-02 -1.068686228245496750e-02 6.457307189702987671e-02 -1.692272871732711792e-01 1.678720712661743164e-01 -1.393527686595916748e-01 1.721037924289703369e-01 1.528257876634597778e-01 2.433399856090545654e-01 -2.930731177330017090e-01 1.331544965505599976e-01 -2.211368978023529053e-01 -7.232582569122314453e-02 -8.866744488477706909e-02 1.307012140750885010e-01 -1.597592234611511230e-01 2.081107944250106812e-01 -1.900049895048141479e-01 -2.659345269203186035e-01 1.756848245859146118e-01 1.258357763290405273e-01 1.031163558363914490e-01 5.785122141242027283e-02 1.300149857997894287e-01 -1.552435904741287231e-01 -4.658445715904235840e-01 1.770132333040237427e-01 -6.651223450899124146e-02 6.060320511460304260e-02 -2.704251408576965332e-01
3.931975364685058594e-02 -7.208818942308425903e-02 -2.452626079320907593e-01 1.869961470365524292e-01 1.256204843521118164e-01 -3.238358199596405029e-01 -8.663219050504267216e-04 8.935719728469848633e-03 2.298165857791900635e-01 8.521421998739242554e-02 -2.369602918624877930e-01 2.874315716326236725e-03 1.494937986135482788e-01 -1.602505743503570557e-01 -1.362047046422958374e-01 1.937099099159240723e-01 5.874264985322952271e-02 -2.093870490789413452e-01 3.680003806948661804e-02 -2.392843216657638550e-01 -2.967820167541503906e-01 7.366112619638442993e-02 5.624584853649139404e-02 3.122944533824920654e-01 2.045022696256637573e-01 1.634402722120285034e-01 -1.637623161077499390e-01 -6.906637549400329590e-02 -3.024963140487670898e-01 5.163160338997840881e-02 -1.811615079641342163e-01 -1.727778315544128418e-01
2.967648208141326904e-01 5.883823707699775696e-02 -3.992155194282531738e-02 2.593446671962738037e-01 8.678409457206726074e-02 -1.147472113370895386e-01 4.687586799263954163e-02 -1.565054506063461304e-01 4.846424236893653870e-02 1.524145752191543579e-01 1.766411811113357544e-01 -1.749813258647918701e-01 -2.323226444423198700e-02 -2.665337324142456055e-01 -2.181208729743957520e-01 3.123043663799762726e-02 -1.968158781528472900e-01 -1.033947914838790894e-01 4.538340568542480469e-01 -1.322550624608993530e-01 -4.244863390922546387e-01 1.274892389774322510e-01 -2.354265376925468445e-02 -1.384378969669342041e-01 1.265193819999694824e-01 -1.101117059588432312e-01 -8.167064189910888672e-02 -8.590693771839141846e-02 -6.111934036016464233e-02 1.472998857498168945e-01 9.168427641270682216e-05 -1.674342453479766846e-01
-1.062869876623153687e-01 -7.580065727233886719e-02 7.943121343851089478e-02 -1.453876346349716187e-01 3.966391682624816895e-01 1.602727361023426056e-02 3.090134263038635254e-01 -3.572012782096862793e-01 1.680902019143104553e-02 2.235495448112487793e-01 -7.426179945468902588e-02 -2.402841448783874512e-01 1.250289082527160645e-01 1.651749163866043091e-01 -1.773337274789810181e-01 1.085482835769653320e-01 9.776711463928222656e-02 -2.725491523742675781e-01 4.174957796931266785e-02 1.869589090347290039e-01 -2.693653702735900879e-01 1.716239028610289097e-03 4.296515602618455887e-03 1.228901147842407227e-01 -5.728282779455184937e-02 -8.867886662483215332e-02 9.274104982614517212e-02 -2.248894125223159790e-01 9.186905622482299805e-02 2.373674511909484863e-01 -1.227286830544471741e-01 -1.296506077051162720e-01
1.533050388097763062e-01 -9.629791229963302612e-02 -1.314139273017644882e-02 -3.405015543103218079e-02 6.293604522943496704e-02 -9.360684454441070557e-02 2.316998392343521118e-01 1.601534485816955566e-01 5.170990154147148132e-02 3.757455199956893921e-02 9.720406681299209595e-02 9.533253312110900879e-02 -2.482396084815263748e-03 -5.913855135440826416e-02 -2.146957069635391235e-01 4.720057919621467590e-02 -6.649804115295410156e-02 -3.252873718738555908e-01 2.567582726478576660e-01 -2.241823524236679077e-01 -5.158408880233764648e-01 -1.399854868650436401e-01 -1.745396107435226440e-01 3.012574017047882080e-01 -1.329758856445550919e-02 5.359404534101486206e-02 2.511253058910369873e-01 -1.096658185124397278e-01 3.195642307400703430e-02 2.692874670028686523e-01 -7.812527567148208618e-02 9.100800752639770508e-02
1.133564487099647522e-01 -2.197551131248474121e-01 8.704818785190582275e-02 1.517021209001541138e-01 3.990873396396636963e-01 -2.412386238574981689e-01 3.251401185989379883e-01 -8.281045407056808472e-02 4.405587613582611084e-01 1.624392904341220856e-02 2.064762860536575317e-01 -5.066663492470979691e-03 -3.749454021453857422e-02 -1.851805150508880615e-01 -8.675321936607360840e-02 -6.661187857389450073e-02 6.570815294981002808e-02 2.931913733482360840e-02 -6.473112385720014572e-03 -1.010758429765701294e-01 -3.110522031784057617e-01 6.104054674506187439e-02 -7.769392430782318115e-02 9.660937637090682983e-02 -2.783754467964172363e-01 1.246765404939651489e-01 3.586320579051971436e-02 1.420088112354278564e-01 -1.328722089529037476e-01 1.065916419029235840e-01 -8.185198903083801270e-02 1.098226904869079590e-01
-1.091319769620895386e-01 -1.404830217361450195e-01 1.124745458364486694e-01 2.415076196193695068e-01 2.004291489720344543e-02 -1.771663129329681396e-01 -1.447091847658157349e-01 1.083997040987014771e-01 3.016005158424377441e-01 3.083525896072387695e-01 3.441702127456665039e-01 1.432659626007080078e-01 8.564177155494689941e-02 -5.007686838507652283e-02 -2.023542970418930054e-01 1.176717951893806458e-01 -7.429084926843643188e-02 9.502112120389938354e-02 1.687061339616775513e-01 -2.687866687774658203e-01 -1.561578642576932907e-02 1.523989066481590271e-02 1.794206351041793823e-01 2.505743503570556641e-01 -1.773207634687423706e-01 -1.657978594303131104e-01 3.297719359397888184e-01 -1.975789666175842285e-01 1.398676782846450806e-01 6.626288592815399170e-02 -4.082872346043586731e-02 1.370393577963113785e-02
-8.476995676755905151e-02 -6.123492494225502014e-02 1.785916537046432495e-01 3.624130785465240479e-02 2.495400160551071167e-01 -3.155623003840446472e-02 8.318086713552474976e-02 4.405123181641101837e-03 2.523284554481506348e-01 8.751654624938964844e-02 1.186002045869827271e-01 -3.322217464447021484e-01 -4.053680226206779480e-02 -2.606562376022338867e-01 -1.382866408675909042e-02 -2.334601012989878654e-03 2.380671203136444092e-01 -1.559519469738006592e-01 1.337862014770507812e-01 -2.658500969409942627e-01 -1.894184499979019165e-01 1.635475605726242065e-01 1.667463779449462891e-01 3.432208597660064697e-01 -5.710247904062271118e-02 3.567342832684516907e-02 -4.840992763638496399e-02 -4.010301232337951660e-01 1.329735070466995239e-01 -1.548103801906108856e-02 2.371192574501037598e-01 2.122643962502479553e-02
-5.948761850595474243e-02 9.318666905164718628e-02 -1.726213991641998291e-01 5.321045219898223877e-02 2.127620130777359009e-01 -3.009550571441650391e-01 1.873328536748886108e-01 9.692355059087276459e-03 3.013989627361297607e-01 -2.423677295446395874e-01 1.652236841619014740e-02 -5.241117253899574280e-02 -2.364647202193737030e-02 -1.717922091484069824e-01 -2.122014611959457397e-01 3.228976726531982422e-01 -4.914151132106781006e-02 -1.870081573724746704e-02 2.165808379650115967e-01 5.049678962677717209e-03 -2.767975628376007080e-01 1.450983732938766479e-01 3.558168411254882812e-01 2.846727669239044189e-01 -1.063428521156311035e-01 -1.747267842292785645e-01 5.397018790245056152e-02 -1.219415664672851562e-01 1.856305003166198730e-01 -3.402956202626228333e-02 3.740037605166435242e-02 -2.242678776383399963e-02
1.773481369018554688e-01 4.963823407888412476e-02 -9.862741082906723022e-02 1.099590212106704712e-01 2.624501585960388184e-01 -1.255671828985214233e-01 -4.533862229436635971e-04 -2.121676206588745117e-01 6.956681609153747559e-02 -1.791431754827499390e-01 7.507089059799909592e-03 -1.134944707155227661e-01 -1.451149489730596542e-02 1.250514946877956390e-02 -3.306231498718261719e-01 2.715639173984527588e-01 1.796942055225372314e-01 -4.005214199423789978e-02 3.858147263526916504e-01 -4.659408703446388245e-02 -3.826983869075775146e-01 6.417971849441528320e-02 -2.506174147129058838e-02 1.929765939712524414e-01 -1.377471089363098145e-01 -9.194364398717880249e-02 2.838722765445709229e-01 1.570328138768672943e-02 2.310930490493774414e-01 -1.873945444822311401e-01 -8.395026624202728271e-02 -6.417547166347503662e-02
-4.494107514619827271e-02 7.870268076658248901e-02 -1.124129742383956909e-01 4.914950206875801086e-02 -8.440580964088439941e-02 -1.702689379453659058e-01 8.511704951524734497e-02 -1.692932993173599243e-01 3.086532950401306152e-01 1.793048083782196045e-01 -6.798476725816726685e-02 -6.364584714174270630e-02 -1.076925080269575119e-02 -4.774270653724670410e-01 -2.502246797084808350e-01 -5.325724929571151733e-02 4.822879657149314880e-02 -2.628179192543029785e-01 3.202326595783233643e-02 -7.681861519813537598e-02 -2.398924082517623901e-01 3.174696862697601318e-01 -1.184704005718231201e-01 1.399218142032623291e-01 -6.121677905321121216e-02 6.045489106327295303e-03 1.702560484409332275e-01 -1.899827569723129272e-01 1.219768226146697998e-01 2.347189038991928101e-01 -1.951448768377304077e-01 1.671217828989028931e-01
1.514235138893127441e-01 -2.628678679466247559e-01 1.142020151019096375e-02 -1.088989004492759705e-01 2.414335012435913086e-01 -2.302491366863250732e-01 2.262815684080123901e-01 -8.759175240993499756e-02 1.770604588091373444e-02 1.142856553196907043e-01 -9.513049572706222534e-02 -5.589076131582260132e-02 -2.916734814643859863e-01 1.454068869352340698e-01 -9.644147753715515137e-02 1.741028875112533569e-01 -6.883575115352869034e-03 2.183744125068187714e-02 2.240045666694641113e-01 -4.464552924036979675e-02 -3.830154240131378174e-01 3.425406813621520996e-01 -1.287136040627956390e-02 -2.123635113239288330e-01 -2.500082850456237793e-01 -2.355783283710479736e-01 -9.705096017569303513e-04 -5.085107311606407166e-02 -3.474061936140060425e-02 2.200370132923126221e-01 1.255994737148284912e-01 -8.026913553476333618e-02
-2.498292326927185059e-01 -2.286379188299179077e-01 -5.107540637254714966e-02 -1.594063341617584229e-01 -1.946947127580642700e-01 1.128632389008998871e-02 2.711025774478912354e-01 -6.028219684958457947e-02 1.778201758861541748e-01 2.043143659830093384e-01 2.037903368473052979e-01 -1.498061269521713257e-01 3.372294604778289795e-01 -3.054849505424499512e-01 -2.594589591026306152e-01 1.287401467561721802e-01 1.988477446138858795e-02 -1.243278160691261292e-01 2.572366297245025635e-01 -1.939040273427963257e-01 -1.322851236909627914e-02 6.630464643239974976e-02 1.367228925228118896e-01 1.185922473669052124e-01 5.925010889768600464e-03 1.536813825368881226e-01 4.531998187303543091e-02 -1.784817874431610107e-01 1.090152487158775330e-01 2.191990613937377930e-02 3.444370627403259277e-02 -2.928957045078277588e-01
-1.086174547672271729e-01 1.125426813960075378e-01 1.743119359016418457e-01 7.305641472339630127e-02 4.632094129920005798e-02 -2.717007100582122803e-01 -3.927910327911376953e-02 -1.233700141310691833e-01 1.943032741546630859e-01 3.622517883777618408e-01 1.823195666074752808e-01 -1.179726943373680115e-01 -9.204391390085220337e-02 -2.458481639623641968e-01 -3.945139795541763306e-02 -5.432540178298950195e-02 -4.415273293852806091e-02 -1.607353426516056061e-02 4.410519599914550781e-01 5.437217187136411667e-03 -5.975244194269180298e-02 -1.446566134691238403e-01 -1.243636533617973328e-01 6.671338528394699097e-02 2.396739274263381958e-01 -1.102446019649505615e-01 3.815059661865234375e-01 -1.451773196458816528e-01 8.060136437416076660e-02 2.409320026636123657e-01 1.109269633889198303e-01 -5.725376680493354797e-02
-2.115604877471923828e-01 -3.693594411015510559e-02 -8.342068642377853394e-02 9.799123555421829224e-02 1.175873577594757080e-01 -1.159844920039176941e-01 3.325373232364654541e-01 -8.970763534307479858e-03 2.149882167577743530e-01 2.593036592006683350e-01 1.773896217346191406e-01 -3.070691227912902832e-01 -6.312116980552673340e-02 -1.091990023851394653e-01 -1.477342396974563599e-01 5.442808847874403000e-03 9.324625134468078613e-02 -5.755767971277236938e-02 2.087083756923675537e-01 -7.979882508516311646e-02 -1.000013053417205811e-01 1.755691915750503540e-01 1.241938844323158264e-01 3.035513758659362793e-01 1.280465275049209595e-01 -1.384686380624771118e-01 -1.829546988010406494e-01 -2.702999711036682129e-01 2.637515962123870850e-01 2.440158724784851074e-01 1.258487552404403687e-01 -1.581699848175048828e-01
-2.951821312308311462e-02 8.874053508043289185e-02 6.770959496498107910e-02 -1.781606972217559814e-01 1.033831909298896790e-01 -7.575984299182891846e-02 1.455131769180297852e-01 -6.592293083667755127e-02 -5.892016459256410599e-03 -9.264553338289260864e-02 3.695546090602874756e-01 1.222680658102035522e-01 6.175158545374870300e-02 -9.907823055982589722e-02 -4.581649899482727051e-01 -3.965672478079795837e-02 1.613188385963439941e-01 -1.402719169855117798e-01 3.152164816856384277e-01 1.819680333137512207e-01 -2.506570219993591309e-01 2.539697103202342987e-03 1.241130828857421875e-01 1.932525634765625000e-02 5.210451781749725342e-03 3.696865960955619812e-02 1.765805296599864960e-02 -8.879543095827102661e-02 1.659204810857772827e-01 3.300920426845550537e-01 -3.240353167057037354e-01 -1.409211009740829468e-01
1.695827953517436981e-02 -1.976462602615356445e-01 -6.231507286429405212e-02 -2.203731685876846313e-01 2.774436771869659424e-01 -1.445866376161575317e-01 -3.469704464077949524e-02 -2.738055288791656494e-01 -6.873775273561477661e-02 2.002917975187301636e-02 2.859836816787719727e-01 1.247538104653358459e-01 1.427877694368362427e-01 -1.919269561767578125e-01 4.372639581561088562e-02 3.272481560707092285e-01 3.409415185451507568e-01 -1.644211262464523315e-01 2.397657334804534912e-01 -9.906677901744842529e-02 -9.729832410812377930e-02 1.700553745031356812e-01 9.075425565242767334e-02 1.750522293150424957e-02 -1.369212865829467773e-01 -2.371512949466705322e-01 -2.989756176248192787e-03 -7.557349652051925659e-02 -1.201124042272567749e-01 -3.085874579846858978e-02 -3.344045877456665039e-01 4.833717830479145050e-03
-8.452046662569046021e-02 -7.573287189006805420e-02 7.554493099451065063e-02 3.449727222323417664e-02 9.830147027969360352e-03 -2.054776251316070557e-01 3.938228636980056763e-02 -2.848502695560455322e-01 1.441418230533599854e-01 3.212460279464721680e-01 -1.605630069971084595e-01 -2.007605135440826416e-01 8.860468864440917969e-02 -2.660970389842987061e-01 -2.366188168525695801e-01 2.838841080665588379e-01 1.487323492765426636e-01 -4.286891967058181763e-02 1.101176217198371887e-01 -1.686600446701049805e-01 -1.250963807106018066e-01 -3.838574290275573730e-01 -6.076651439070701599e-02 5.329056084156036377e-02 -9.030850231647491455e-02 -8.121116086840629578e-03 3.367737233638763428e-01 -1.970124691724777222e-01 2.153686247766017914e-02 1.434153597801923752e-02 -2.167202979326248169e-01 8.814027905464172363e-02
-9.049516916275024414e-02 -2.221383452415466309e-01 1.037464663386344910e-01 -3.001424968242645264e-01 5.634125322103500366e-02 1.154874712228775024e-01 6.486285477876663208e-02 6.337285041809082031e-02 3.123401403427124023e-01 -8.657603710889816284e-02 2.108679413795471191e-01 -1.537005305290222168e-01 -2.881501317024230957e-01 -3.799495398998260498e-01 -1.736675202846527100e-01 9.535638242959976196e-02 -7.596831023693084717e-02 -1.527618896216154099e-02 1.641766130924224854e-01 7.287888787686824799e-03 -1.623878926038742065e-01 1.748561561107635498e-01 2.229603379964828491e-01 1.519481986761093140e-01 -7.198979705572128296e-02 -2.011754512786865234e-01 2.159927338361740112e-01 -2.276556938886642456e-01 -7.213787734508514404e-02 7.845097035169601440e-02 -1.070274636149406433e-01 -2.176971286535263062e-01
-5.317634716629981995e-02 -8.631424605846405029e-02 -1.708773523569107056e-01 -2.122629806399345398e-02 1.169650331139564514e-01 -2.910010516643524170e-01 -8.252813667058944702e-02 -1.828318238258361816e-01 -8.065308630466461182e-02 2.610210180282592773e-01 1.579832658171653748e-02 -5.738493427634239197e-02 3.746578097343444824e-02 -3.564474880695343018e-01 -4.709755256772041321e-02 -1.754588484764099121e-01 3.732417151331901550e-02 3.303959965705871582e-02 4.259937107563018799e-01 -1.893938630819320679e-01 -1.250282526016235352e-01 -1.011036112904548645e-01 -1.853560209274291992e-01 1.547218710184097290e-01 2.356823533773422241e-01 -1.802423596382141113e-01 3.170838952064514160e-01 -1.909969300031661987e-01 1.594125181436538696e-01 8.245779573917388916e-02 -1.382424831390380859e-01 -3.842426836490631104e-02
-1.894118934869766235e-01 -3.713694512844085693e-01 5.177978053689002991e-02 -2.117325961589813232e-01 2.491889148950576782e-01 -1.659839749336242676e-01 -1.319447308778762817e-01 -1.868612617254257202e-01 1.690248548984527588e-01 1.544701009988784790e-01 -1.188565939664840698e-01 8.352232724428176880e-02 -7.127156853675842285e-02 -2.590366005897521973e-01 -3.660437762737274170e-01 5.545508489012718201e-02 -4.957546666264533997e-02 -9.164435416460037231e-02 -1.641247272491455078e-01 -2.075264975428581238e-02 -2.821629047393798828e-01 2.802397608757019043e-01 -6.075569987297058105e-02 1.128838956356048584e-01 1.011362206190824509e-02 -3.248021379113197327e-02 -3.563093394041061401e-02 -1.178105771541595459e-01 -1.125212907791137695e-01 1.559016406536102295e-01 -2.026717364788055420e-02 -2.957297861576080322e-01
-1.450513750314712524e-01 -3.487891554832458496e-01 -8.570463955402374268e-02 -1.515450179576873779e-01 3.207526803016662598e-01 -2.242112904787063599e-01 1.708185523748397827e-01 -1.691701114177703857e-01 3.334168791770935059e-01 -5.574869737029075623e-02 -1.085845455527305603e-01 2.201877385377883911e-01 2.141883596777915955e-02 -1.983141452074050903e-01 1.349314600229263306e-01 2.562199532985687256e-01 1.369238346815109253e-01 -1.437302678823471069e-01 3.449153304100036621e-01 1.424640715122222900e-01 4.579389840364456177e-02 1.804118305444717407e-01 1.956386864185333252e-01 3.458176553249359131e-02 2.318925037980079651e-02 -5.666168779134750366e-02 -7.722895592451095581e-02 -1.740064024925231934e-01 9.758911281824111938e-02 -3.887524828314781189e-02 6.140612438321113586e-02 -1.013553589582443237e-01
4.766911640763282776e-02 6.168818101286888123e-02 -6.380549073219299316e-02 1.664208024740219116e-01 1.743777543306350708e-01 -1.482904106378555298e-01 2.810423672199249268e-01 -2.977952957153320312e-01 6.393369287252426147e-02 -6.987282074987888336e-03 2.019237875938415527e-01 -1.428495347499847412e-01 -1.715991199016571045e-01 -1.078494936227798462e-01 -2.116034477949142456e-01 1.834377050399780273e-01 2.956304550170898438e-01 -1.157409325242042542e-01 1.726182103157043457e-01 2.184351086616516113e-01 1.535477954894304276e-02 1.911981403827667236e-01 -1.824117638170719147e-02 1.806835532188415527e-01 5.870444700121879578e-02 -3.329355716705322266e-01 -8.671292662620544434e-02 2.520971931517124176e-02 1.998722106218338013e-01 8.249524980783462524e-02 -3.486188054084777832e-01 -1.358658820390701294e-01
-1.452006846666336060e-01 7.055164128541946411e-02 7.181035727262496948e-02 -1.512806862592697144e-01 2.522551417350769043e-01 -3.620030283927917480e-01 1.721711158752441406e-01 -3.498238623142242432e-01 9.907235950231552124e-02 -8.115207403898239136e-02 2.516575753688812256e-01 -4.272302612662315369e-02 9.490829706192016602e-02 -4.304373264312744141e-02 1.302123814821243286e-02 3.484517335891723633e-01 3.276986181735992432e-01 -1.432607322931289673e-01 6.318157166242599487e-02 1.172543019056320190e-01 -1.059173271059989929e-01 -3.053095005452632904e-02 2.447941154241561890e-01 -4.019324108958244324e-02 1.508499383926391602e-01 -2.424465268850326538e-01 1.544664502143859863e-01 -1.438230574131011963e-01 4.394553229212760925e-02 1.372792124748229980e-01 -1.165420711040496826e-01 7.356113195419311523e-02
4.067858681082725525e-02 -4.827832058072090149e-02 -6.754095107316970825e-02 -2.246251851320266724e-01 7.491718232631683350e-02 -1.506972312927246094e-01 1.322951018810272217e-01 -2.402363717555999756e-01 7.815832644701004028e-02 -1.373764680465683341e-04 2.519904077053070068e-01 1.620823740959167480e-01 -2.325222343206405640e-01 -5.250687524676322937e-02 -1.210771277546882629e-01 2.146908789873123169e-01 1.586744189262390137e-02 -5.731533747166395187e-03 2.522486448287963867e-01 1.481734067201614380e-01 -3.349334895610809326e-01 -1.879697442054748535e-01 7.562585175037384033e-02 1.966219246387481689e-01 1.077082008123397827e-01 -4.414936900138854980e-02 -2.709754742681980133e-03 -1.339300274848937988e-01 3.157097846269607544e-02 -1.147404313087463379e-01 -3.985933065414428711e-01 -3.764426708221435547e-01
-1.836108267307281494e-01 2.297751158475875854e-01 3.469444066286087036e-02 1.216181516647338867e-01 7.627964764833450317e-02 4.417664185166358948e-02 -1.169039309024810791e-02 -1.509530693292617798e-01 -9.131606784649193287e-04 9.457008540630340576e-02 3.189900219440460205e-01 2.963413596153259277e-01 -7.703704386949539185e-02 -3.149463832378387451e-01 -1.942837238311767578e-01 1.333401203155517578e-01 1.999224871397018433e-01 -2.254856973886489868e-01 2.009220123291015625e-01 -1.319688856601715088e-01 -1.991749703884124756e-01 -5.850681290030479431e-02 -1.119343638420104980e-01 2.441471368074417114e-01 -1.309896111488342285e-01 5.706747621297836304e-02 2.558864951133728027e-01 -1.075464785099029541e-01 -1.341485232114791870e-01 -1.795260757207870483e-01 -1.430197805166244507e-01 -2.750730216503143311e-01
-2.446646392345428467e-01 -3.918601870536804199e-01 -2.573850154876708984e-01 -1.577155739068984985e-01 1.874495744705200195e-01 -1.557380855083465576e-01 3.569508492946624756e-01 -6.381452828645706177e-02 5.201215669512748718e-02 1.110735237598419189e-01 5.076603963971138000e-02 -1.514795273542404175e-01 -1.498935371637344360e-01 -2.421359121799468994e-01 -9.698070585727691650e-02 -4.243215546011924744e-03 3.670494630932807922e-02 -2.273764014244079590e-01 -4.780831281095743179e-03 -8.847805857658386230e-02 -1.656159162521362305e-01 1.994951665401458740e-01 2.966184914112091064e-01 1.492002010345458984e-01 -8.436361700296401978e-02 -1.128119453787803650e-01 2.338712364435195923e-01 4.163622483611106873e-02 -5.071716383099555969e-02 -2.271742075681686401e-01 -3.551932051777839661e-02 -5.843739956617355347e-02
3.128134831786155701e-02 -2.523748874664306641e-01 -8.565457165241241455e-02 1.106820255517959595e-01 9.053822606801986694e-02 -2.520935237407684326e-01 8.302748203277587891e-03 -1.782836616039276123e-01 8.501586318016052246e-02 -1.250296737998723984e-02 -1.975805014371871948e-01 -2.168653607368469238e-01 -9.439278393983840942e-03 -2.279134467244148254e-02 -3.739425837993621826e-01 2.980568110942840576e-01 -8.368584513664245605e-02 -1.910574585199356079e-01 8.911653608083724976e-02 -2.227389365434646606e-01 -2.538730502128601074e-01 2.269443273544311523e-01 5.047992244362831116e-02 2.742095291614532471e-01 6.786006689071655273e-02 9.899906814098358154e-02 5.608662590384483337e-02 -2.006418704986572266e-01 -2.951217293739318848e-01 1.857251226902008057e-01 -6.781630218029022217e-02 1.032156497240066528e-01
2.644791901111602783e-01 5.907492339611053467e-02 -9.055057540535926819e-03 -8.408657461404800415e-02 4.240907132625579834e-01 -1.715520918369293213e-01 3.455663025379180908e-01 -5.973346531391143799e-02 1.106999740004539490e-01 -5.869246646761894226e-02 1.841926425695419312e-01 -8.773817121982574463e-02 -1.742260009050369263e-01 -1.887455284595489502e-01 -1.033990457653999329e-01 1.731385737657546997e-01 1.156898885965347290e-01 -5.031707137823104858e-02 1.345098465681076050e-01 9.794493764638900757e-02 -7.067497074604034424e-02 2.472825720906257629e-02 1.588953137397766113e-01 1.892233043909072876e-01 2.668770495802164078e-03 -3.689157962799072266e-01 2.294812202453613281e-01 -1.035528704524040222e-01 8.667319267988204956e-02 -1.597758084535598755e-01 -2.813465297222137451e-01 -3.492733463644981384e-02
-2.230064868927001953e-01 -1.809205561876296997e-01 1.061991378664970398e-01 -1.800032407045364380e-01 1.271202415227890015e-01 -5.294966697692871094e-02 2.175768911838531494e-01 2.203887999057769775e-01 2.756777405738830566e-01 2.789699435234069824e-01 8.575993776321411133e-02 3.353178873658180237e-02 -4.679526686668395996e-01 -4.472198709845542908e-02 -2.148436009883880615e-01 2.028119415044784546e-01 9.831452369689941406e-02 -1.428154110908508301e-01 1.313396356999874115e-02 -5.734761804342269897e-02 -2.036057412624359131e-01 1.884044706821441650e-01 8.632382005453109741e-02 2.571150064468383789e-01 -1.017094254493713379e-01 -1.703419834375381470e-01 -8.916172385215759277e-02 9.046071022748947144e-02 -6.431572139263153076e-02 -3.197915852069854736e-02 -1.965180337429046631e-01 -7.143571227788925171e-02
-1.073549315333366394e-01 -1.863256841897964478e-01 8.949364721775054932e-02 -6.133341789245605469e-02 9.600341320037841797e-02 -3.055022656917572021e-01 3.582256138324737549e-01 6.182505562901496887e-02 2.945016324520111084e-01 3.985148668289184570e-01 1.590057015419006348e-01 -2.914609313011169434e-01 -5.286147072911262512e-02 -3.245511054992675781e-01 -1.321910768747329712e-01 -2.227547205984592438e-02 1.380657106637954712e-01 9.726578742265701294e-02 4.961250349879264832e-02 -3.164241835474967957e-02 -4.269973561167716980e-02 2.289511114358901978e-01 -6.022677943110466003e-02 1.332346498966217041e-01 -1.999489217996597290e-01 3.056784346699714661e-02 8.594023436307907104e-02 -9.740816801786422729e-02 9.241018444299697876e-02 1.991248279809951782e-01 5.264090001583099365e-02 -9.517902135848999023e-02
-9.422267973423004150e-02 -2.507286369800567627e-01 -6.015174090862274170e-02 2.190443128347396851e-01 -1.629361212253570557e-01 -1.880118548870086670e-01 5.972525104880332947e-03 -5.738646909594535828e-02 2.056114673614501953e-01 3.475283384323120117e-01 -7.983110100030899048e-02 -3.274273127317428589e-02 -2.747244238853454590e-01 -3.743898868560791016e-01 -2.319992184638977051e-01 1.747658848762512207e-01 6.157044693827629089e-02 9.191947989165782928e-03 2.552095353603363037e-01 -3.818416297435760498e-01 -4.860696569085121155e-02 -4.963938519358634949e-02 -8.159495145082473755e-02 1.338781863451004028e-01 -3.227053210139274597e-02 1.506949365139007568e-01 3.048558719456195831e-02 -6.149921193718910217e-02 1.834175884723663330e-01 9.599171578884124756e-02 -9.928420931100845337e-02 1.246356740593910217e-01
-3.798118326812982559e-03 -2.707869410514831543e-01 -1.646604090929031372e-01 1.812382340431213379e-01 9.208321571350097656e-02 -3.152348399162292480e-01 9.636899083852767944e-02 -7.202150672674179077e-02 2.922282814979553223e-01 2.539998292922973633e-01 3.141806125640869141e-01 1.372741609811782837e-01 1.071315631270408630e-01 6.568538397550582886e-02 8.309108763933181763e-02 -4.046301171183586121e-02 -6.376802176237106323e-02 -3.414725959300994873e-01 1.213213130831718445e-01 -1.471196413040161133e-01 -2.045142203569412231e-01 -5.658031627535820007e-02 3.037138879299163818e-01 -1.944771260023117065e-01 8.849479258060455322e-02 6.199849769473075867e-02 2.237634956836700439e-01 -1.682586371898651123e-01 -8.636650443077087402e-02 -6.956945359706878662e-02 -1.308005154132843018e-01 -3.139094635844230652e-02
-2.299045920372009277e-01 -1.273357570171356201e-01 -1.542147845029830933e-01 -1.168884038925170898e-01 1.684386134147644043e-01 -4.290006682276725769e-02 -1.270818412303924561e-01 -1.903767585754394531e-01 3.660508394241333008e-01 2.709585428237915039e-01 1.800092011690139771e-01 3.376189619302749634e-02 -1.629229933023452759e-01 -1.954721808433532715e-01 -4.244924709200859070e-02 1.861185431480407715e-01 3.514597415924072266e-01 8.975552022457122803e-02 1.832635253667831421e-01 2.143665254116058350e-01 -8.765495568513870239e-02 6.030888482928276062e-02 3.619082737714052200e-03 -3.042333126068115234e-01 -2.674801647663116455e-01 1.303673386573791504e-01 -1.148501783609390259e-01 -7.487584650516510010e-02 -9.537606686353683472e-02 7.529877126216888428e-02 -1.747296899557113647e-01 -3.291964903473854065e-02
4.829090461134910583e-02 -7.822120562195777893e-03 3.910030052065849304e-02 2.737323343753814697e-01 2.309856645297259092e-04 -3.484176993370056152e-01 3.113276325166225433e-02 4.620710853487253189e-03 2.157348543405532837e-01 1.871287822723388672e-01 4.084132984280586243e-02 2.843899726867675781e-01 -1.635944396257400513e-01 -1.064579114317893982e-01 -2.664110660552978516e-01 -7.758515421301126480e-03 1.184957027435302734e-01 1.303353905677795410e-02 2.378731220960617065e-01 -1.182866096496582031e-01 -2.256004065275192261e-01 -2.621997594833374023e-01 -2.962964177131652832e-01 1.492778062820434570e-01 1.381722651422023773e-02 -1.392493844032287598e-01 2.488430142402648926e-01 -8.201278001070022583e-02 -1.942693293094635010e-01 -8.967945724725723267e-02 -2.270882725715637207e-01 1.594946384429931641e-01
2.760347127914428711e-01 4.817877709865570068e-02 -2.892302274703979492e-01 5.020944774150848389e-02 1.945006661117076874e-02 -1.052897721529006958e-01 3.419476002454757690e-02 1.584053784608840942e-02 -5.105949565768241882e-02 9.894884377717971802e-02 1.937579065561294556e-01 -2.207558155059814453e-01 -1.008174121379852295e-01 -2.535897493362426758e-01 -2.482326924800872803e-01 2.105538696050643921e-01 -2.834040857851505280e-02 -2.202690988779067993e-01 3.679070770740509033e-01 -8.222017437219619751e-02 -4.505364000797271729e-01 1.873468756675720215e-01 -4.060677438974380493e-02 1.133537571877241135e-02 -1.534648686647415161e-01 -1.200930029153823853e-01 -1.538548767566680908e-01 -1.400830596685409546e-01 2.917708270251750946e-02 1.288535892963409424e-01 1.153427064418792725e-01 1.715103397145867348e-03
-1.101811975240707397e-01 1.099204197525978088e-01 -1.647785888053476810e-03 1.485845446586608887e-02 -7.826961576938629150e-02 -2.264840155839920044e-01 1.817053705453872681e-01 -4.499353934079408646e-03 9.259225428104400635e-02 7.513613998889923096e-02 1.433725804090499878e-01 -3.469053506851196289e-01 1.220352426171302795e-01 -2.049701213836669922e-01 -1.266179531812667847e-01 1.229008473455905914e-02 1.578473597764968872e-01 -2.075604647397994995e-01 3.152000010013580322e-01 -2.920335829257965088e-01 -2.087696939706802368e-01 5.323399603366851807e-02 9.524481371045112610e-03 -3.363353312015533447e-01 -9.449026733636856079e-02 -1.403734982013702393e-01 8.824097365140914917e-02 -3.067437708377838135e-01 -1.319739967584609985e-01 1.752804666757583618e-01 -2.234782129526138306e-01 -1.266207844018936157e-01
-5.582586675882339478e-02 -2.252439260482788086e-01 -1.095795184373855591e-01 1.942317932844161987e-02 4.104346930980682373e-01 -2.531366348266601562e-01 1.050368621945381165e-01 -1.576346009969711304e-01 1.637750267982482910e-01 3.964692950248718262e-01 2.470185458660125732e-01 2.211192101240158081e-01 -8.528292179107666016e-02 1.231432706117630005e-01 -2.565305531024932861e-01 -1.567881368100643158e-02 1.970383524894714355e-01 -1.858605444431304932e-01 2.202825695276260376e-01 -5.085966736078262329e-02 2.649315260350704193e-02 1.506379619240760803e-02 4.529894143342971802e-02 -5.943198502063751221e-02 -1.425490081310272217e-01 -2.737965285778045654e-01 -1.223247945308685303e-01 1.051487326622009277e-01 6.798662990331649780e-02 -5.957847926765680313e-03 4.574069008231163025e-02 -1.545567214488983154e-01
3.740231692790985107e-02 -1.908160746097564697e-01 1.186580881476402283e-01 -4.329055175185203552e-02 -2.701231511309742928e-03 -4.445939660072326660e-01 1.781240254640579224e-01 1.793646365404129028e-01 -1.512266099452972412e-01 5.150196552276611328e-01 -6.203489750623703003e-02 1.194715499877929688e-01 1.483771502971649170e-01 -2.547253072261810303e-01 -7.373429834842681885e-02 2.144789844751358032e-01 9.930131584405899048e-02 3.156618215143680573e-03 2.205092757940292358e-01 -3.078605607151985168e-02 -2.320399880409240723e-01 -3.984427079558372498e-02 -1.443961262702941895e-01 1.563581526279449463e-01 -6.204407289624214172e-02 8.422359824180603027e-02 2.112263441085815430e-02 -9.765645861625671387e-02 -1.738922894001007080e-01 1.311230659484863281e-01 1.691663637757301331e-02 -1.061850637197494507e-01
8.247064799070358276e-02 1.271949708461761475e-01 -2.874353826045989990e-01 -3.315650671720504761e-02 2.134753465652465820e-01 -6.584798544645309448e-02 2.422848641872406006e-01 1.628410443663597107e-02 1.095912382006645203e-01 -6.014044210314750671e-02 -5.413065105676651001e-02 8.465024083852767944e-02 -2.135909348726272583e-01 -7.481291890144348145e-02 -2.369554638862609863e-01 3.332799077033996582e-01 -2.785510383546352386e-02 1.361771766096353531e-02 4.672007262706756592e-01 1.046968102455139160e-01 -1.682835519313812256e-01 2.466181367635726929e-01 -1.949788480997085571e-01 1.093465089797973633e-01 -1.905654519796371460e-01 -1.961383670568466187e-01 2.505446374416351318e-01 -5.375686660408973694e-02 9.015243500471115112e-02 1.646031439304351807e-02 -4.121661558747291565e-02 -1.428447663784027100e-01
5.495887994766235352e-02 5.957202613353729248e-02 -9.527925401926040649e-02 1.481865905225276947e-02 1.139305457472801208e-01 -2.307511866092681885e-01 -1.822501979768276215e-02 -1.289766728878021240e-01 -1.008240580558776855e-01 2.035224288702011108e-01 1.771027445793151855e-01 -1.021576821804046631e-01 5.204798281192779541e-02 -3.531782925128936768e-01 -1.638512611389160156e-01 -1.938366442918777466e-01 -9.851524978876113892e-02 1.722964830696582794e-02 4.556501209735870361e-01 -1.113170981407165527e-01 -2.156157642602920532e-01 -1.656543016433715820e-01 -7.413679361343383789e-02 2.179563492536544800e-01 9.484727680683135986e-02 -8.600679039955139160e-02 3.099636435508728027e-01 -1.779997646808624268e-01 4.485753923654556274e-02 2.606134116649627686e-01 3.024001792073249817e-02 -2.091493755578994751e-01
-2.088683843612670898e-01 -3.105139732360839844e-01 4.291107878088951111e-02 -1.243224665522575378e-01 -1.301854699850082397e-01 -3.849214613437652588e-01 2.998742163181304932e-01 8.411952853202819824e-02 2.134062945842742920e-01 1.192349493503570557e-01 1.235439255833625793e-01 1.333518028259277344e-01 -2.477548420429229736e-01 -8.180518448352813721e-02 -1.671016812324523926e-01 6.283409893512725830e-02 -8.341126143932342529e-02 9.993569552898406982e-02 9.262478351593017578e-02 -1.314959526062011719e-01 -2.976407408714294434e-01 1.547479927539825439e-01 3.316492438316345215e-01 2.172775715589523315e-01 -1.362431645393371582e-01 -1.512504070997238159e-01 1.126031875610351562e-01 -2.031333744525909424e-02 6.562164425849914551e-02 -8.010619878768920898e-02 -1.120934356003999710e-02 -9.930199384689331055e-02
-1.298210117965936661e-02 -8.229162544012069702e-02 1.732857525348663330e-02 -2.415494173765182495e-01 1.350497156381607056e-01 -1.354244947433471680e-01 3.506411612033843994e-01 6.236233562231063843e-02 4.158549383282661438e-02 2.144404351711273193e-01 2.276901006698608398e-01 -2.514400780200958252e-01 7.290049642324447632e-02 -2.564941048622131348e-01 5.633485317230224609e-02 3.899910673499107361e-02 1.681143194437026978e-01 -2.648645341396331787e-01 2.033431679010391235e-01 1.992133259773254395e-01 -2.239072322845458984e-01 1.769136637449264526e-01 -2.559089288115501404e-02 1.250140964984893799e-01 -3.552125394344329834e-02 5.940829403698444366e-03 -5.228291824460029602e-02 -3.619978427886962891e-01 8.225370198488235474e-02 2.362779825925827026e-01 2.398729324340820312e-01 -6.930323317646980286e-03
1.141680404543876648e-01 -7.590711861848831177e-02 1.419488936662673950e-01 1.006754487752914429e-01 -2.149125561118125916e-02 7.432010769844055176e-02 4.959896206855773926e-02 1.758978217840194702e-01 1.117421388626098633e-01 2.023064792156219482e-01 1.078320816159248352e-01 -8.145115524530410767e-02 -4.758836328983306885e-01 -1.477805674076080322e-01 -1.670419871807098389e-01 8.792609721422195435e-02 1.696790456771850586e-01 -2.510442584753036499e-02 4.439309239387512207e-02 5.777734890580177307e-02 -5.771386623382568359e-01 4.869629442691802979e-02 1.007132008671760559e-01 1.048228591680526733e-01 -9.337904304265975952e-02 2.078957669436931610e-02 1.737247854471206665e-01 -1.010628864169120789e-01 -2.872110307216644287e-01 -5.770860612392425537e-02 -1.708211600780487061e-01 -7.131565827876329422e-03
-7.147554308176040649e-02 -2.175000905990600586e-01 -1.965915039181709290e-02 -1.687355041503906250e-01 3.551972284913063049e-02 -1.653565168380737305e-01 2.772952616214752197e-01 -2.966722249984741211e-01 1.730740070343017578e-01 5.231928229331970215e-01 2.070035785436630249e-02 3.306497260928153992e-02 2.029338479042053223e-01 -1.250113397836685181e-01 5.384772643446922302e-02 1.057457104325294495e-01 -6.536204367876052856e-02 6.082455161958932877e-03 7.323479652404785156e-02 -2.410462312400341034e-02 -1.417627334594726562e-01 -5.211158841848373413e-02 -1.471082270145416260e-01 9.449170529842376709e-02 -2.556454241275787354e-01 1.525907665491104126e-01 1.967717111110687256e-01 -2.187401503324508667e-01 2.147041633725166321e-02 2.822650074958801270e-01 1.011614948511123657e-01 -1.410955637693405151e-01
-6.631781160831451416e-02 -2.847182452678680420e-01 4.594468697905540466e-02 -2.730786614120006561e-02 2.616538405418395996e-01 -7.229690905660390854e-03 3.875885009765625000e-01 4.370952397584915161e-02 1.787085682153701782e-01 3.184513747692108154e-01 3.687017261981964111e-01 -1.471103634685277939e-02 1.171890832483768463e-02 -1.467025727033615112e-01 1.262825578451156616e-01 2.282856702804565430e-01 2.452275007963180542e-01 -1.723484396934509277e-01 1.125072315335273743e-01 1.391784846782684326e-01 -3.012002818286418915e-02 1.413175463676452637e-01 1.334273368120193481e-01 -5.243845283985137939e-02 -1.382442116737365723e-01 -5.770694836974143982e-02 -1.616573035717010498e-01 -1.620212942361831665e-02 5.215180292725563049e-02 8.742213249206542969e-02 -2.315562814474105835e-01 -2.359805554151535034e-01
-1.778362393379211426e-01 -1.444155424833297729e-01 -1.358645260334014893e-01 -3.023250401020050049e-01 3.093267679214477539e-01 -3.338783681392669678e-01 1.305445730686187744e-01 -1.652612984180450439e-01 -8.347382396459579468e-02 7.674778997898101807e-02 3.367148935794830322e-01 1.198971420526504517e-01 1.037770435214042664e-01 -1.442175358533859253e-01 -6.344937533140182495e-02 1.454012244939804077e-01 3.932474553585052490e-01 -1.460690945386886597e-01 1.359799057245254517e-01 7.922974415123462677e-03 -1.290502864867448807e-02 3.114676773548126221e-01 7.521367073059082031e-02 1.395692974328994751e-01 1.011560037732124329e-01 -9.066827595233917236e-02 -9.912918508052825928e-02 1.151364669203758240e-02 8.408095687627792358e-03 -1.210800278931856155e-02 -1.441729217767715454e-01 -1.501253992319107056e-01
-1.589564979076385498e-01 -2.058195024728775024e-01 -1.073427125811576843e-01 -1.075546890497207642e-01 2.098159939050674438e-01 -3.247689828276634216e-02 1.860443055629730225e-01 4.416998475790023804e-02 1.026308834552764893e-01 2.153737097978591919e-01 -5.616711452603340149e-02 6.747441738843917847e-02 -9.386257082223892212e-02 -4.577033221721649170e-01 -1.405400633811950684e-01 2.822673693299293518e-02 -2.442624233663082123e-02 -1.945885866880416870e-01 -7.625672966241836548e-02 -3.553310781717300415e-02 -3.123759627342224121e-01 3.150750696659088135e-01 -5.572304502129554749e-02 1.668126583099365234e-01 1.729803681373596191e-01 -2.091120481491088867e-01 3.261455297470092773e-01 -5.025355145335197449e-02 3.094085119664669037e-02 -2.253678888082504272e-01 1.234985962510108948e-01 -3.598145395517349243e-02
-6.753584742546081543e-02 -2.602915763854980469e-01 -6.700539588928222656e-02 1.294486075639724731e-01 -3.546418994665145874e-02 -1.507619172334671021e-01 3.327242136001586914e-01 -1.918480694293975830e-01 1.683082990348339081e-02 4.438173472881317139e-01 7.035824656486511230e-02 -1.415877193212509155e-01 1.179287210106849670e-01 -2.597333490848541260e-01 -8.317711949348449707e-02 1.633151322603225708e-01 -1.716000027954578400e-02 1.436913907527923584e-01 2.440206408500671387e-01 -5.079311504960060120e-02 -9.166694432497024536e-02 9.887037426233291626e-02 -2.545941621065139771e-02 3.283960819244384766e-01 -1.876069158315658569e-01 -1.290746182203292847e-01 2.129081338644027710e-01 -1.310532987117767334e-01 -1.430032402276992798e-01 -8.126244693994522095e-02 1.170715466141700745e-01 -1.813023984432220459e-01
7.207009941339492798e-02 -6.778754293918609619e-02 1.511828750371932983e-01 -1.434504091739654541e-01 3.982334434986114502e-01 -1.080388650298118591e-01 7.099112868309020996e-02 1.013481616973876953e-01 2.563196718692779541e-01 4.461494088172912598e-01 1.258885115385055542e-01 1.039238879457116127e-03 -6.160863861441612244e-02 -1.611695140600204468e-01 -1.227668449282646179e-01 1.897222995758056641e-01 -4.586438089609146118e-02 5.837423354387283325e-02 5.887044221162796021e-02 -1.211372390389442444e-02 -2.570909857749938965e-01 -9.219525754451751709e-02 -1.985386162996292114e-01 -1.371331065893173218e-01 2.001660615205764771e-01 7.266240566968917847e-02 2.871869206428527832e-01 -2.286119163036346436e-01 -1.048907265067100525e-02 1.888965666294097900e-01 2.014534175395965576e-01 -3.692763298749923706e-02
1.113083362579345703e-01 1.591508686542510986e-01 -7.401970028877258301e-02 -1.439383905380964279e-02 5.069145187735557556e-02 -3.407898545265197754e-01 9.781309962272644043e-02 -1.019286215305328369e-01 1.985457986593246460e-01 7.754650712013244629e-02 4.679387062788009644e-02 -3.739777505397796631e-01 1.226431056857109070e-01 -2.611050903797149658e-01 -1.327210068702697754e-01 1.425579339265823364e-01 1.747828871011734009e-01 -4.521698504686355591e-02 1.513480842113494873e-01 -5.170828700065612793e-01 -9.860117733478546143e-02 1.289714574813842773e-01 6.094902381300926208e-02 6.388244032859802246e-02 -6.589612364768981934e-02 -1.754246056079864502e-01 4.285166040062904358e-03 -2.438544183969497681e-01 1.155936717987060547e-01 3.716637939214706421e-02 -9.590221941471099854e-02 -1.836502104997634888e-01
2.160153239965438843e-01 -7.826967537403106689e-02 9.403575211763381958e-03 7.764218002557754517e-02 1.263587921857833862e-01 -3.631493821740150452e-02 -8.411977440118789673e-02 7.100485265254974365e-02 4.010490775108337402e-01 2.753866314888000488e-01 1.745508760213851929e-01 9.446335583925247192e-02 -1.517620496451854706e-02 2.594993263483047485e-02 -8.283915370702743530e-02 1.174838915467262268e-01 2.169562727212905884e-01 -3.050873577594757080e-01 7.306408882141113281e-02 -1.433916091918945312e-01 -6.231879070401191711e-02 6.441371142864227295e-02 -5.891843885183334351e-02 5.239250063896179199e-01 -1.002775505185127258e-02 6.062832847237586975e-02 2.000983357429504395e-01 -1.317682415246963501e-01 -8.647238463163375854e-02 -5.815114453434944153e-02 -2.529495060443878174e-01 1.611920595169067383e-01
-1.064252033829689026e-01 3.493646532297134399e-02 1.230626851320266724e-01 9.182953089475631714e-02 2.279685586690902710e-01 1.453474257141351700e-02 2.162293791770935059e-01 -5.825376138091087341e-02 -9.561947733163833618e-02 3.716676831245422363e-01 3.057348728179931641e-01 2.038107216358184814e-01 -1.571891605854034424e-01 -4.840710461139678955e-01 4.781413823366165161e-03 -8.784312754869461060e-02 -3.074780292809009552e-02 -1.870836913585662842e-01 1.638599187135696411e-01 5.560591071844100952e-02 -8.236299455165863037e-02 1.157754510641098022e-01 1.212496496737003326e-02 1.600771844387054443e-01 3.147479891777038574e-02 6.012293742969632149e-04 3.416454792022705078e-01 -6.766984611749649048e-02 -1.004460379481315613e-01 3.769025579094886780e-02 -1.847210675477981567e-01 -1.808602064847946167e-01
5.872607603669166565e-02 -1.967076063156127930e-01 -2.012775093317031860e-01 1.069399416446685791e-01 2.505119740962982178e-01 5.641393363475799561e-02 1.587576717138290405e-01 -2.420142889022827148e-01 3.618091344833374023e-03 1.553654521703720093e-01 -5.456102266907691956e-02 -7.929335534572601318e-02 -1.129481568932533264e-01 -1.266787797212600708e-01 -2.483015209436416626e-01 2.289974093437194824e-01 -8.469485491514205933e-02 1.952636986970901489e-01 8.625672012567520142e-02 -5.415872856974601746e-02 -2.546957731246948242e-01 -2.697710990905761719e-01 -6.995701044797897339e-02 1.408096700906753540e-01 1.440853229723870754e-03 -2.178876996040344238e-01 8.661074191331863403e-02 -4.049445688724517822e-01 -2.126951962709426880e-01 4.766529891639947891e-03 -2.178344130516052246e-01 -2.239777743816375732e-01
-2.321891933679580688e-01 -2.607361972332000732e-01 -8.055352605879306793e-03 -1.053922250866889954e-01 1.226294636726379395e-01 -1.780358552932739258e-01 -2.513580322265625000e-01 -3.633962273597717285e-01 2.737077139317989349e-02 2.008773535490036011e-01 -9.596163406968116760e-03 -1.369956135749816895e-01 -4.112038761377334595e-02 -3.886439800262451172e-01 -3.957398831844329834e-01 2.658826485276222229e-02 -1.175657846033573151e-02 -2.861962616443634033e-01 -8.539292961359024048e-02 -8.026883006095886230e-02 -7.697594910860061646e-02 1.225286424160003662e-01 8.131556957960128784e-02 4.567003622651100159e-02 4.497939348220825195e-02 -1.289563328027725220e-01 9.209042042493820190e-02 -9.268905222415924072e-02 -2.973468042910099030e-03 1.472856849431991577e-01 -1.798231713473796844e-02 -2.679159045219421387e-01
2.782677486538887024e-02 6.799987703561782837e-02 -2.778955735266208649e-02 -4.812140390276908875e-02 2.467532753944396973e-01 -1.251826882362365723e-01 1.191339120268821716e-01 7.569106668233871460e-02 1.549345850944519043e-01 2.405339032411575317e-01 -5.994562059640884399e-02 -1.702661365270614624e-01 -9.305807761847972870e-03 -2.087911665439605713e-01 -1.042120233178138733e-01 -3.745695948600769043e-02 2.466632127761840820e-01 -5.050009861588478088e-02 4.611993730068206787e-01 -3.193959593772888184e-01 -1.874128431081771851e-01 9.561771899461746216e-02 5.066481977701187134e-02 -5.471551045775413513e-02 -4.228356853127479553e-02 1.879091113805770874e-01 -1.259747892618179321e-01 -3.811521828174591064e-01 3.043403923511505127e-01 6.617343425750732422e-02 3.531161323189735413e-02 -1.459304150193929672e-02
-7.548869401216506958e-02 -9.586738795042037964e-02 -1.206864044070243835e-01 -9.661830961704254150e-02 1.868705451488494873e-01 -2.965308129787445068e-01 2.373018302023410797e-02 1.842731982469558716e-01 4.213363528251647949e-01 -4.379498586058616638e-02 3.170848786830902100e-01 -4.256110638380050659e-02 -2.180708795785903931e-01 -6.342272460460662842e-02 -9.939096868038177490e-02 1.464361399412155151e-01 -1.130544021725654602e-01 -3.415435850620269775e-01 2.285790592432022095e-01 3.346356097608804703e-03 -5.219548568129539490e-02 9.039035439491271973e-02 -3.106254637241363525e-01 1.643954962491989136e-02 -1.489487290382385254e-01 4.361050575971603394e-02 1.300092190504074097e-01 -2.583424150943756104e-01 -9.619639813899993896e-02 -1.609556078910827637e-01 -8.300114423036575317e-02 -4.144590813666582108e-03
2.221396937966346741e-02 -2.113364487886428833e-01 1.423477530479431152e-01 -4.782193899154663086e-02 2.182534486055374146e-01 -1.062880083918571472e-01 -7.754490524530410767e-02 -3.309636712074279785e-01 6.328540621325373650e-04 2.002281844615936279e-01 1.484467536211013794e-01 2.944585978984832764e-01 8.369503915309906006e-02 -2.286838740110397339e-01 5.486408248543739319e-02 2.655560970306396484e-01 2.101639956235885620e-01 5.018771067261695862e-02 3.854820430278778076e-01 -5.074287950992584229e-02 -2.425419837236404419e-01 2.666859626770019531e-01 -4.056725278496742249e-02 -5.080197006464004517e-02 2.443991228938102722e-02 -9.664717316627502441e-02 -7.072869688272476196e-02 -7.673842459917068481e-02 -1.413223147392272949e-01 1.787365972995758057e-01 -2.282094061374664307e-01 1.388709992170333862e-01
2.434975467622280121e-02 2.159566618502140045e-02 -2.287589609622955322e-01 3.898162022233009338e-02 2.238453775644302368e-01 -1.393328905105590820e-01 -1.537569761276245117e-01 7.648730184882879257e-03 4.791324026882648468e-03 -8.198174834251403809e-02 1.029634922742843628e-01 -8.536123484373092651e-02 -4.026810079813003540e-02 -2.106737494468688965e-01 -3.434999585151672363e-01 2.667229473590850830e-01 3.970543667674064636e-02 -3.441739827394485474e-02 4.650352895259857178e-01 6.409147381782531738e-02 -4.362400174140930176e-01 2.547076940536499023e-01 -8.634476363658905029e-02 7.488211989402770996e-02 1.527985632419586182e-01 -4.379482939839363098e-02 3.614442655816674232e-03 -1.804136037826538086e-01 8.847419917583465576e-02 -9.584072977304458618e-03 1.870356500148773193e-01 -2.206946228398010135e-04
1.372224278748035431e-02 -1.721072494983673096e-01 1.273750960826873779e-01 -3.365889489650726318e-01 6.945833563804626465e-02 1.657226085662841797e-01 2.616710364818572998e-01 4.274746775627136230e-02 1.327639371156692505e-01 -8.900275826454162598e-02 2.370617538690567017e-01 -2.498633861541748047e-01 -3.794963359832763672e-01 -2.917835116386413574e-01 -1.171389594674110413e-01 2.201420627534389496e-02 6.291247159242630005e-02 -1.452619880437850952e-01 1.894284933805465698e-01 -2.683980204164981842e-02 -1.136418506503105164e-01 1.800017803907394409e-01 5.459931213408708572e-03 1.212471723556518555e-01 -1.460412293672561646e-01 -2.602307200431823730e-01 1.305621564388275146e-01 -2.828714549541473389e-01 -1.742729246616363525e-01 -4.233515262603759766e-02 -1.700825802981853485e-02 -1.013714894652366638e-01
[truncated: 3,274,436 more chars]
