# Supplementary material for: The Language of Innovation
Source: PLoS One. 2020 Apr 30;15(4):e0230107. doi: 10.1371/journal.pone.0230107 (PMC7194493; doi:10.1371/journal.pone.0230107)
Supplement: S12 File — (GZ) [file pone.0230107.s012.tar.gz › 1990-1994/V2Run_21_VS_4500_embeddings1990-1994ED32.txt]

1.116959154605865479e-01 3.194432333111763000e-02 -9.376866370439529419e-02 3.208980560302734375e-01 1.775874942541122437e-01 1.158195734024047852e-01 9.226896613836288452e-02 -1.540064215660095215e-01 -1.957280486822128296e-01 1.813012808561325073e-01 2.584768533706665039e-01 1.200024690479040146e-02 7.001856714487075806e-02 2.019508481025695801e-01 1.723152846097946167e-01 -2.822165489196777344e-01 2.328039109706878662e-01 -4.017109517008066177e-03 -1.695387512445449829e-01 1.684912107884883881e-02 -9.740429371595382690e-02 4.176685512065887451e-01 -7.998298108577728271e-02 -1.014495715498924255e-01 7.651352882385253906e-02 -3.187946379184722900e-01 -9.660423547029495239e-02 3.430061414837837219e-02 -5.086523294448852539e-02 2.263613045215606689e-01 -2.126809507608413696e-01 -5.894864350557327271e-02
1.784175485372543335e-01 -6.750988215208053589e-02 8.949027955532073975e-02 1.993825882673263550e-01 1.245044693350791931e-01 2.056391686201095581e-01 1.875868886709213257e-01 -2.147285193204879761e-01 -2.213781177997589111e-01 1.730323433876037598e-01 1.047692224383354187e-01 2.300576269626617432e-01 1.239791978150606155e-02 -6.259945686906576157e-03 3.107592836022377014e-02 -9.835404157638549805e-02 1.769448369741439819e-01 -3.254386484622955322e-01 2.324601709842681885e-01 -6.687649339437484741e-02 1.150464266538619995e-01 2.508277595043182373e-01 -1.271934658288955688e-01 -3.144649565219879150e-01 8.255154639482498169e-02 -2.816248834133148193e-01 -1.868470609188079834e-01 1.671904772520065308e-01 8.051096647977828979e-02 4.415784403681755066e-02 -9.512671083211898804e-02 -2.639290094375610352e-01
1.691618263721466064e-01 -1.988902455195784569e-03 2.719227224588394165e-02 2.690972685813903809e-01 4.281898587942123413e-02 1.757156699895858765e-01 1.249903365969657898e-01 -1.938546448945999146e-01 1.420385763049125671e-02 -1.452271044254302979e-01 3.944714367389678955e-01 4.045515060424804688e-01 2.124462574720382690e-01 4.353077337145805359e-02 -3.162199854850769043e-01 -1.177631542086601257e-01 7.215500343590974808e-03 -1.402145251631736755e-02 1.906670862808823586e-03 1.472329907119274139e-02 -1.504289358854293823e-01 1.379152387380599976e-01 4.692268371582031250e-02 -8.785896003246307373e-02 8.827073872089385986e-02 -3.436650335788726807e-01 -2.067275941371917725e-01 -5.761503800749778748e-02 1.481052935123443604e-01 -1.497363746166229248e-01 -1.170416176319122314e-01 1.697481870651245117e-01
2.266708165407180786e-01 3.689074423164129257e-03 -4.978850483894348145e-02 -2.877890830859541893e-03 1.205974221229553223e-01 1.846013218164443970e-01 -7.927252352237701416e-02 -1.630236208438873291e-01 -1.709677428007125854e-01 -3.558055683970451355e-02 -3.952596336603164673e-02 1.862154155969619751e-01 8.734736591577529907e-02 2.767150998115539551e-01 -2.193735092878341675e-01 2.187324762344360352e-01 5.296359583735466003e-02 -9.694847464561462402e-02 2.922091782093048096e-01 -3.282300829887390137e-01 -8.014123141765594482e-02 -2.063380181789398193e-02 7.387211918830871582e-02 -1.289813816547393799e-01 -1.462993621826171875e-01 -2.724001407623291016e-01 -2.745827734470367432e-01 2.014553546905517578e-01 1.479135602712631226e-01 -6.154197826981544495e-02 -2.753165960311889648e-01 2.653603851795196533e-01
2.789416611194610596e-01 -2.386203967034816742e-02 -1.000665947794914246e-01 8.655646443367004395e-02 1.476854830980300903e-01 2.845195829868316650e-01 2.383428663015365601e-01 -1.170509308576583862e-01 -5.201113596558570862e-02 -1.145601421594619751e-01 2.360431551933288574e-01 1.204271465539932251e-01 1.611360609531402588e-01 3.678190708160400391e-01 8.555980399250984192e-03 -1.451989412307739258e-01 1.083555370569229126e-01 -1.812192648649215698e-01 -7.309937477111816406e-02 -2.922473251819610596e-01 5.328754335641860962e-02 6.521500647068023682e-02 6.471410393714904785e-02 -6.412565708160400391e-02 -1.638744622468948364e-01 -3.940800726413726807e-01 -4.939958080649375916e-02 5.068768560886383057e-02 1.673496067523956299e-01 -1.264487057924270630e-01 -2.609916031360626221e-01 1.112881675362586975e-01
2.594906091690063477e-01 4.235795512795448303e-02 1.454326957464218140e-01 3.531323969364166260e-01 -3.684812039136886597e-02 -7.728573679924011230e-02 1.461555808782577515e-01 -1.604802459478378296e-01 -4.227257072925567627e-01 -4.447846487164497375e-02 -2.017151005566120148e-02 1.901627779006958008e-01 -1.805839538574218750e-01 2.880175709724426270e-01 2.157938927412033081e-01 -2.387453913688659668e-01 -1.892931014299392700e-01 2.177441120147705078e-01 2.271047234535217285e-02 -5.195591226220130920e-02 -5.070198699831962585e-02 1.429033726453781128e-01 1.294258330017328262e-02 -1.097822487354278564e-01 2.760654687881469727e-01 -9.005273692309856415e-03 -7.878327369689941406e-02 6.153972446918487549e-02 1.342911720275878906e-01 -4.048385471105575562e-02 -2.071602940559387207e-01 1.537818759679794312e-01
8.886145800352096558e-02 -5.257422104477882385e-02 2.597973346710205078e-01 1.607339829206466675e-01 3.020451031625270844e-02 1.417365968227386475e-01 2.540508210659027100e-01 -3.401609063148498535e-01 -3.042115271091461182e-01 -9.313042974099516869e-04 -7.623002678155899048e-02 -1.527817361056804657e-02 1.067413389682769775e-01 -5.685030668973922729e-02 -9.878643602132797241e-02 -1.081769820302724838e-02 7.957872003316879272e-02 5.730998516082763672e-02 8.661306649446487427e-02 -6.192918866872787476e-02 -6.724940985441207886e-02 -1.987883262336254120e-02 2.839563488960266113e-01 -3.090784847736358643e-01 1.147334501147270203e-01 -4.127144813537597656e-01 -3.519619703292846680e-01 8.613333106040954590e-03 1.337641477584838867e-01 1.178004890680313110e-01 -1.672333180904388428e-01 -4.947151243686676025e-02
2.117976695299148560e-01 -6.873690336942672729e-02 -5.688289925456047058e-02 2.847774028778076172e-01 -4.575761780142784119e-02 -1.701135933399200439e-01 1.762547045946121216e-01 -2.861586511135101318e-01 -5.853072553873062134e-02 -8.935502171516418457e-02 2.933312440291047096e-03 9.003945440053939819e-02 -1.358616501092910767e-01 6.242692470550537109e-02 1.228588372468948364e-01 -2.730992436408996582e-02 1.507890969514846802e-01 -5.382601544260978699e-02 -1.185521110892295837e-01 -1.985841244459152222e-01 -4.211760759353637695e-01 3.889766335487365723e-02 3.705739974975585938e-02 -1.334943026304244995e-01 1.416623443365097046e-01 -5.229904651641845703e-01 -1.428192257881164551e-01 -8.018603175878524780e-02 2.447900734841823578e-02 3.611762076616287231e-02 -1.828519105911254883e-01 -1.772080361843109131e-01
2.280088961124420166e-01 -9.021683037281036377e-02 -2.677879109978675842e-02 2.831259667873382568e-01 6.735235918313264847e-03 4.684999883174896240e-01 -3.239639475941658020e-02 -1.919355988502502441e-01 -6.014107167720794678e-02 2.279052287340164185e-01 5.151224322617053986e-03 2.305486351251602173e-01 1.087366938591003418e-01 6.282661110162734985e-02 -1.013390943408012390e-01 -2.740841507911682129e-01 -1.294968929141759872e-02 -1.677315309643745422e-02 9.236043691635131836e-02 -3.034344017505645752e-01 -1.844072341918945312e-01 3.437655046582221985e-03 -2.020717598497867584e-02 -5.672479420900344849e-02 -3.806786984205245972e-02 -2.745490074157714844e-01 -2.220335453748703003e-01 -1.182853206992149353e-01 4.438259080052375793e-02 8.954875171184539795e-02 -3.086823523044586182e-01 8.708451688289642334e-02
-6.253240257501602173e-02 9.766199439764022827e-02 2.351026684045791626e-01 7.982029765844345093e-02 1.193409264087677002e-01 4.672109335660934448e-02 3.146719885990023613e-03 -2.272077053785324097e-01 -2.325417101383209229e-01 -1.148785650730133057e-02 -5.071317031979560852e-02 3.953411579132080078e-01 -3.825334366410970688e-03 -1.492805778980255127e-01 -1.174491569399833679e-01 -1.204382479190826416e-01 8.578960597515106201e-02 -2.422920465469360352e-01 3.833097219467163086e-01 -3.985368087887763977e-02 1.814744919538497925e-01 2.371882833540439606e-02 -4.700877144932746887e-02 1.157322674989700317e-01 1.305606216192245483e-01 -3.965693414211273193e-01 -2.342726737260818481e-01 8.771654963493347168e-02 -2.546759881079196930e-02 -7.320949435234069824e-02 -2.941744923591613770e-01 -7.646696176379919052e-03
1.752097159624099731e-02 1.018233224749565125e-01 2.226877957582473755e-01 1.428650617599487305e-01 1.664693653583526611e-01 -7.020028680562973022e-02 2.491546273231506348e-01 -3.082886040210723877e-01 -9.519195556640625000e-02 -3.932229429483413696e-02 -1.128287613391876221e-01 2.951116859912872314e-01 -1.171569451689720154e-01 -1.275922656059265137e-01 -5.444381386041641235e-02 -2.504427134990692139e-01 2.219474166631698608e-01 -1.183601245284080505e-01 1.243000254034996033e-01 -2.211786508560180664e-01 7.999815791845321655e-02 1.692632138729095459e-01 1.122891083359718323e-01 -1.082476079463958740e-01 4.232361540198326111e-02 -4.089384377002716064e-01 -3.355289995670318604e-01 -1.573094874620437622e-01 -8.252533525228500366e-02 -6.905550509691238403e-02 5.693082883954048157e-02 1.235318630933761597e-01
3.340106606483459473e-01 -1.533412635326385498e-01 4.741577059030532837e-02 6.890433281660079956e-02 5.257283523678779602e-02 3.376078978180885315e-02 -1.675267219543457031e-01 -4.659463763236999512e-01 -3.107957839965820312e-01 8.378617465496063232e-02 -7.376344501972198486e-02 3.135549426078796387e-01 -6.385322660207748413e-03 -1.012939363718032837e-01 5.138695240020751953e-02 -2.467797882854938507e-02 3.803845867514610291e-02 1.118230223655700684e-01 1.887988001108169556e-01 3.651796281337738037e-02 1.918890140950679779e-02 9.644067287445068359e-02 3.294305801391601562e-01 -8.465798944234848022e-02 -2.765777334570884705e-02 -3.323489725589752197e-01 -2.869621217250823975e-01 7.398657500743865967e-02 8.587729930877685547e-02 5.320363119244575500e-02 -4.801831394433975220e-02 -9.263923391699790955e-03
2.642070055007934570e-01 -2.637700177729129791e-02 4.743913561105728149e-02 2.456680983304977417e-01 -1.698936372995376587e-01 1.601438373327255249e-01 -2.586438059806823730e-01 -1.185666397213935852e-01 -2.037853151559829712e-01 -1.197380870580673218e-01 6.249947845935821533e-02 2.137436121702194214e-01 2.005610615015029907e-01 6.599731743335723877e-02 -4.442308843135833740e-02 -4.531426131725311279e-01 6.966252624988555908e-02 6.263297796249389648e-02 -1.281284727156162262e-02 -1.830436736345291138e-01 8.803018182516098022e-02 -7.607587613165378571e-03 1.821372210979461670e-01 -1.641586869955062866e-01 -1.030145063996315002e-01 -2.940886020660400391e-01 -1.365281045436859131e-01 -2.472745627164840698e-01 8.493149280548095703e-02 -4.839001223444938660e-02 -2.421911060810089111e-01 -1.364207267761230469e-01
1.511054486036300659e-01 -1.948846317827701569e-02 4.564874619245529175e-02 1.882168352603912354e-01 -2.406637668609619141e-01 2.148401290178298950e-01 -1.128257215023040771e-01 -4.085543006658554077e-02 -9.868523478507995605e-02 -5.164489895105361938e-02 3.628364801406860352e-01 7.163980603218078613e-02 5.603851750493049622e-02 2.542645931243896484e-01 -5.300730466842651367e-02 -1.456168144941329956e-01 2.242898643016815186e-01 5.087341647595167160e-03 -1.016766950488090515e-01 -1.768887341022491455e-01 -6.366330385208129883e-02 4.778449609875679016e-02 1.237711980938911438e-01 -1.651776880025863647e-01 3.823542296886444092e-01 -2.942541241645812988e-01 -1.562897264957427979e-01 -2.389654144644737244e-02 2.386713027954101562e-01 3.547760099172592163e-02 -3.504221141338348389e-01 1.074083149433135986e-02
4.051542282104492188e-02 3.762069717049598694e-02 1.623938977718353271e-01 -1.328607797622680664e-01 2.167119979858398438e-01 -1.142017468810081482e-01 6.511949002742767334e-02 -3.340836763381958008e-01 -9.980141371488571167e-02 8.162356168031692505e-02 5.381313711404800415e-02 3.046267107129096985e-02 1.480727493762969971e-01 1.396545767784118652e-01 -2.892514765262603760e-01 -1.406294703483581543e-01 1.118574962019920349e-01 -1.393076181411743164e-01 -2.833925560116767883e-02 -1.831465661525726318e-01 1.556267589330673218e-02 9.673950076103210449e-02 -1.780867017805576324e-02 -1.484464108943939209e-01 -2.563997805118560791e-01 -3.618824481964111328e-01 -1.909739822149276733e-01 -1.527419239282608032e-01 -5.679635331034660339e-02 1.527960225939750671e-02 -4.879789650440216064e-01 1.242574900388717651e-01
1.587252169847488403e-01 -3.204740956425666809e-02 3.681558966636657715e-01 1.222472041845321655e-01 1.444481909275054932e-01 1.336653083562850952e-01 1.526954770088195801e-02 -1.932217925786972046e-01 -1.292705684900283813e-01 -1.132796704769134521e-01 -5.860816687345504761e-02 1.679033339023590088e-01 5.193336308002471924e-02 1.010127663612365723e-01 8.281657099723815918e-02 -2.027910500764846802e-01 2.372510284185409546e-01 -1.212264969944953918e-01 3.286945819854736328e-01 -8.361268043518066406e-02 -6.713587045669555664e-02 1.561187058687210083e-01 2.496544569730758667e-01 1.720555722713470459e-01 6.003100797533988953e-02 -4.609505832195281982e-01 -1.270870268344879150e-01 -2.132392823696136475e-01 -1.216811537742614746e-01 -7.348011434078216553e-02 -8.161018788814544678e-02 -1.164072602987289429e-01
1.196021027863025665e-02 9.707060456275939941e-02 -4.479062743484973907e-03 8.720158785581588745e-02 1.193561702966690063e-01 2.584716975688934326e-01 -2.140215337276458740e-01 -1.991772055625915527e-01 -1.672576814889907837e-01 6.474838405847549438e-02 2.055662870407104492e-01 -3.337474539875984192e-02 2.701300382614135742e-01 1.940501034259796143e-01 -1.599201560020446777e-01 1.869308762252330780e-02 1.674269586801528931e-01 -2.970499694347381592e-01 3.342003524303436279e-01 -2.018749862909317017e-01 -3.232800588011741638e-02 2.833598107099533081e-02 1.540091335773468018e-01 -6.851235777139663696e-02 -2.624563872814178467e-02 -2.896184325218200684e-01 2.613596804440021515e-02 8.759339153766632080e-02 1.230887547135353088e-01 2.047417126595973969e-02 -4.178209006786346436e-01 1.488256156444549561e-01
3.607491552829742432e-01 3.081240057945251465e-01 5.713585019111633301e-02 3.650987148284912109e-01 -1.220942810177803040e-01 2.941623032093048096e-01 9.527358412742614746e-02 -2.258803844451904297e-01 -2.705556452274322510e-01 3.820234909653663635e-02 3.755217418074607849e-02 1.876688897609710693e-01 2.727458178997039795e-01 7.656090706586837769e-02 5.857001990079879761e-03 -1.928532868623733521e-01 -1.923418487422168255e-03 -1.076200604438781738e-01 5.268636718392372131e-02 -1.173652112483978271e-01 2.674975059926509857e-02 -7.410821318626403809e-02 2.092785984277725220e-01 -9.648009389638900757e-02 -1.461294144392013550e-01 -1.893478035926818848e-01 -1.116801798343658447e-01 -3.683407977223396301e-02 1.541606038808822632e-01 1.297955513000488281e-01 -2.184623628854751587e-01 3.505721688270568848e-02
1.213072761893272400e-01 6.170836091041564941e-02 1.911806017160415649e-01 4.724363982677459717e-02 3.087735548615455627e-02 1.158892586827278137e-01 1.097290441393852234e-01 -6.898856908082962036e-02 -3.862730562686920166e-01 -1.342683583498001099e-01 1.310630589723587036e-01 -7.696833461523056030e-02 -8.365705609321594238e-02 -1.976833865046501160e-02 2.337784618139266968e-01 -1.291692405939102173e-01 2.051720619201660156e-01 2.137491255998611450e-01 -6.853310763835906982e-02 -2.372118085622787476e-01 4.500076919794082642e-02 2.419393062591552734e-01 -2.543167173862457275e-01 -1.667360514402389526e-01 -5.770782381296157837e-02 -9.787461161613464355e-02 -2.085635066032409668e-01 8.609601296484470367e-03 1.161547824740409851e-01 1.361080259084701538e-02 -5.101441740989685059e-01 -1.012590676546096802e-01
4.212798178195953369e-02 -1.081789433956146240e-01 1.765360124409198761e-02 2.889483273029327393e-01 -2.437189221382141113e-01 1.201076507568359375e-01 -1.358345150947570801e-02 -6.171053647994995117e-02 -5.085320211946964264e-03 -1.234618946909904480e-01 8.537627011537551880e-02 1.143132448196411133e-01 1.181163564324378967e-01 1.439611800014972687e-02 -1.395140290260314941e-01 -2.993029654026031494e-01 -3.495131805539131165e-02 2.676486037671566010e-02 -2.076362818479537964e-01 -2.655422985553741455e-01 4.463981464505195618e-02 7.067909091711044312e-02 -1.009368002414703369e-01 -1.319094300270080566e-01 1.123811826109886169e-01 -3.055508732795715332e-01 -3.462117612361907959e-01 -4.741992335766553879e-03 3.013178408145904541e-01 2.520934864878654480e-02 -4.268601238727569580e-01 -1.281345486640930176e-01
2.068549692630767822e-01 2.493710964918136597e-01 -8.665862493216991425e-03 -4.047207999974489212e-03 -6.475763767957687378e-02 2.085281312465667725e-01 6.149437744170427322e-03 -1.374115347862243652e-01 -3.313391506671905518e-01 9.416986256837844849e-02 1.736474633216857910e-01 6.994905415922403336e-03 2.321948856115341187e-01 1.457053422927856445e-01 2.143971435725688934e-02 -3.309237360954284668e-01 1.045792251825332642e-01 8.794642239809036255e-02 -6.058747321367263794e-02 -1.672434955835342407e-01 1.645915955305099487e-02 -8.558886498212814331e-02 2.162503600120544434e-01 -1.833267658948898315e-01 -1.126872450113296509e-01 -4.162044823169708252e-01 -3.319646120071411133e-01 -1.006687954068183899e-01 -5.161024630069732666e-02 -1.436732113361358643e-01 -1.546521335840225220e-01 -5.100581049919128418e-02
8.166003227233886719e-02 -1.013422198593616486e-02 -5.374610424041748047e-03 1.635027080774307251e-01 2.441113889217376709e-01 1.000779867172241211e-01 -9.827188402414321899e-02 -2.768559753894805908e-01 1.843882910907268524e-02 -1.416589617729187012e-01 2.351391315460205078e-01 4.375343620777130127e-01 1.565138697624206543e-01 1.657425165176391602e-01 1.417118757963180542e-01 3.241387382149696350e-02 9.329386055469512939e-02 1.431822329759597778e-01 2.282065004110336304e-01 -4.288943484425544739e-02 -3.270913958549499512e-01 -5.468984320759773254e-02 -9.315521270036697388e-02 -1.065136492252349854e-01 -4.540683701634407043e-03 -3.410450220108032227e-01 -9.361985325813293457e-02 1.980164051055908203e-01 -1.591588556766510010e-02 1.091573983430862427e-01 -6.027467548847198486e-02 -2.776432633399963379e-01
4.484470561146736145e-02 -5.808382481336593628e-02 -1.482512056827545166e-01 6.415145844221115112e-02 8.076480776071548462e-02 -6.104539334774017334e-02 1.331950630992650986e-02 -3.037159517407417297e-02 -1.692784577608108521e-01 9.991828352212905884e-02 1.282826960086822510e-01 2.031916752457618713e-02 1.461168974637985229e-01 1.410258561372756958e-01 3.961220383644104004e-03 -3.808960318565368652e-01 4.689105451107025146e-01 -9.781063348054885864e-02 1.605127900838851929e-01 2.093619853258132935e-02 -1.225479617714881897e-01 2.080949097871780396e-01 5.000482127070426941e-02 -3.256908655166625977e-01 2.532470524311065674e-01 -2.691740691661834717e-01 -1.220886260271072388e-01 -7.961567491292953491e-02 -1.499604284763336182e-01 2.796109616756439209e-01 -1.827986091375350952e-01 2.942602522671222687e-02
2.152815163135528564e-01 2.218442410230636597e-01 1.242019236087799072e-01 2.998796999454498291e-01 -5.041839554905891418e-02 -9.103067219257354736e-02 -3.403982892632484436e-02 -3.842501714825630188e-02 3.566740825772285461e-02 -5.980937927961349487e-02 -5.582580715417861938e-02 1.859981864690780640e-01 7.440499216318130493e-02 -6.508122663944959641e-03 -2.356380671262741089e-01 -6.023830920457839966e-02 1.612093895673751831e-01 1.474918276071548462e-01 4.555213153362274170e-01 -1.341465413570404053e-01 -1.087372750043869019e-02 2.621554732322692871e-01 1.627302467823028564e-01 1.495116055011749268e-01 2.465393096208572388e-01 -2.094339728355407715e-01 -1.281125694513320923e-01 1.398642063140869141e-01 -2.457777559757232666e-01 -1.744160614907741547e-02 -2.918985486030578613e-01 2.961868047714233398e-02
2.729567289352416992e-01 1.501067578792572021e-01 -1.137184575200080872e-01 3.243824541568756104e-01 -8.651757240295410156e-02 1.441154032945632935e-01 -4.410576820373535156e-02 -2.051549255847930908e-01 -2.242439091205596924e-01 2.564472258090972900e-01 -8.563498966395854950e-03 1.786074042320251465e-02 2.334246635437011719e-01 8.861891925334930420e-02 1.611756235361099243e-01 -3.420411050319671631e-01 2.323830276727676392e-01 2.484478428959846497e-02 -3.246738016605377197e-02 -1.477659940719604492e-01 -1.189087256789207458e-01 -5.132051929831504822e-02 5.534893646836280823e-02 -2.636243216693401337e-02 -1.570909172296524048e-01 -1.452644169330596924e-01 -2.339189797639846802e-01 -2.122925966978073120e-01 1.706858724355697632e-01 1.975612016394734383e-03 -3.310376405715942383e-01 -9.185195714235305786e-02
-9.236674755811691284e-02 -4.769308120012283325e-02 1.009452529251575470e-02 3.694930076599121094e-01 -7.588060200214385986e-02 -1.815141886472702026e-01 3.715191408991813660e-02 1.184904947876930237e-01 -1.762391924858093262e-01 -2.522526495158672333e-02 2.819807827472686768e-01 -1.866067498922348022e-01 -3.844454884529113770e-01 -1.606795378029346466e-02 -4.058784246444702148e-02 -2.252388000488281250e-02 -2.836211584508419037e-02 2.506401538848876953e-01 7.152707129716873169e-02 -3.335613310337066650e-01 1.547778546810150146e-01 5.081710871309041977e-03 -6.971213500946760178e-03 -8.083162456750869751e-02 1.091760173439979553e-01 -4.046667814254760742e-01 -2.423859089612960815e-01 1.202577203512191772e-01 -4.293156415224075317e-02 -1.158458590507507324e-01 -1.566425114870071411e-01 5.424078553915023804e-02
1.688511967658996582e-01 1.950431019067764282e-01 1.087932437658309937e-01 2.495884448289871216e-01 -6.223202869296073914e-02 -4.049673378467559814e-01 2.446411252021789551e-01 -8.849915862083435059e-02 -6.194219365715980530e-02 -6.806684285402297974e-02 -8.804500102996826172e-02 1.576905846595764160e-01 7.470835745334625244e-02 1.805389970541000366e-01 1.223377734422683716e-01 -3.973123431205749512e-02 2.371268868446350098e-01 2.156794220209121704e-01 2.459233850240707397e-01 -3.152076005935668945e-01 -7.944232970476150513e-02 1.382862329483032227e-01 3.577370662242174149e-03 6.726030260324478149e-02 2.437341064214706421e-01 -3.206657171249389648e-01 -7.022860646247863770e-02 1.399057507514953613e-01 9.499062597751617432e-02 1.072341874241828918e-01 -1.637603789567947388e-01 3.640297800302505493e-02
2.752437591552734375e-01 1.114613637328147888e-01 4.394285753369331360e-02 2.961761057376861572e-01 4.609689861536026001e-02 2.652309238910675049e-01 -2.377641201019287109e-02 -3.548257052898406982e-01 -1.712928563356399536e-01 -1.754021346569061279e-01 1.720221713185310364e-02 8.127663284540176392e-02 1.159871742129325867e-02 -7.074863649904727936e-03 1.161265149712562561e-01 -6.064147502183914185e-02 1.727448254823684692e-01 1.396493241190910339e-02 -6.036977469921112061e-02 -7.424526661634445190e-02 2.738785147666931152e-01 -4.929176717996597290e-02 1.451557725667953491e-01 4.199746623635292053e-02 -1.024899110198020935e-01 -1.539496630430221558e-01 -5.590730309486389160e-01 -3.661350160837173462e-02 2.755476534366607666e-02 1.370484232902526855e-01 -1.139269173145294189e-01 -1.370264440774917603e-01
1.794704645872116089e-01 -4.115707427263259888e-02 -1.563776731491088867e-01 1.813750118017196655e-01 5.266829952597618103e-02 -2.184964418411254883e-01 5.671809613704681396e-02 -2.801755964756011963e-01 -2.375137992203235626e-02 -2.773990631103515625e-01 5.076737701892852783e-02 1.070681139826774597e-01 -6.266549229621887207e-02 -1.349101662635803223e-01 -6.552662700414657593e-02 -1.349793374538421631e-01 2.115513570606708527e-02 -1.527904272079467773e-01 2.580488324165344238e-01 -3.106288015842437744e-01 -4.353621974587440491e-02 2.563304901123046875e-01 2.885659039020538330e-01 -2.114639580249786377e-01 -5.966115370392799377e-02 -3.181056678295135498e-01 -7.752472907304763794e-02 -3.438572585582733154e-02 9.196870774030685425e-02 -1.062619984149932861e-01 -3.431525528430938721e-01 -9.172146022319793701e-02
2.529546618461608887e-01 9.287547320127487183e-02 -2.849865704774856567e-02 1.890364438295364380e-01 1.119636967778205872e-01 -6.005863845348358154e-02 -1.396841406822204590e-01 -8.273712545633316040e-02 8.232591301202774048e-02 4.472242295742034912e-02 1.106252446770668030e-01 2.173800468444824219e-01 1.723988801240921021e-01 -5.461395252496004105e-03 -6.237133964896202087e-02 -6.799083203077316284e-02 2.822547033429145813e-02 4.576297104358673096e-01 5.342759191989898682e-02 -6.770597398281097412e-02 6.921112537384033203e-02 3.038537502288818359e-01 3.015988692641258240e-02 8.802908472716808319e-03 1.035041958093643188e-01 -2.753528952598571777e-01 -1.905038505792617798e-01 8.783181011676788330e-02 -1.344333887100219727e-01 -5.227319598197937012e-01 -6.185010075569152832e-02 -1.891160197556018829e-02
1.359669715166091919e-01 -3.400621935725212097e-02 5.072828754782676697e-02 3.159284591674804688e-01 7.007946819067001343e-02 1.842107623815536499e-01 -9.676481038331985474e-02 -2.464711964130401611e-01 4.976167529821395874e-02 -4.526098072528839111e-01 1.482000499963760376e-01 1.357357110828161240e-02 6.791298091411590576e-02 -3.021616861224174500e-02 1.746384501457214355e-01 -2.475682795047760010e-01 2.394385188817977905e-01 8.591682463884353638e-02 -6.314760539680719376e-03 -1.695067882537841797e-01 4.360529407858848572e-02 6.046956777572631836e-02 -5.078973621129989624e-02 -4.175652191042900085e-02 -1.495956480503082275e-01 -2.249819636344909668e-01 -8.729813992977142334e-02 1.705141961574554443e-01 2.758638262748718262e-01 1.626694202423095703e-01 -3.167724013328552246e-01 -1.620439440011978149e-01
3.283268213272094727e-01 5.956816300749778748e-02 1.490956395864486694e-01 2.342908382415771484e-01 -1.696932911872863770e-01 2.370827049016952515e-01 9.504357725381851196e-02 1.107140793465077877e-03 -3.736978769302368164e-01 2.521385252475738525e-01 8.020204305648803711e-02 1.301267743110656738e-01 1.655670851469039917e-01 1.318193823099136353e-01 -1.539063919335603714e-02 -3.013285696506500244e-01 1.960113346576690674e-01 -1.403188705444335938e-01 8.057287335395812988e-02 -1.061241701245307922e-01 -2.906482852995395660e-02 -4.932162165641784668e-02 4.755130410194396973e-02 -1.395400613546371460e-01 6.456819176673889160e-02 -2.742916345596313477e-01 -3.056181073188781738e-01 -6.763327121734619141e-02 3.669444238767027855e-03 1.126059293746948242e-01 -1.687919795513153076e-01 1.887830942869186401e-01
1.045233458280563354e-01 1.447919458150863647e-01 7.660548388957977295e-02 2.240050584077835083e-01 1.071446947753429413e-02 8.413885533809661865e-02 5.893535166978836060e-02 -1.030453816056251526e-01 1.249211281538009644e-01 -1.147821918129920959e-01 -3.078998923301696777e-01 3.845125809311866760e-02 3.221357762813568115e-01 -1.236632391810417175e-01 1.956565380096435547e-01 -2.155668288469314575e-01 1.337827295064926147e-01 2.202243804931640625e-01 3.478165566921234131e-01 -1.399696916341781616e-01 -3.631015494465827942e-02 -1.024726480245590210e-01 1.061693951487541199e-01 -1.293292045593261719e-01 4.004955664277076721e-02 -3.328992128372192383e-01 -1.629855483770370483e-01 5.343720689415931702e-02 -1.662858575582504272e-01 2.876159250736236572e-01 -2.505178153514862061e-01 -1.190590579062700272e-02
1.070430129766464233e-01 2.133863568305969238e-01 1.020992249250411987e-01 2.120801657438278198e-01 6.697090715169906616e-02 -7.947254180908203125e-02 8.878797292709350586e-02 -1.271890699863433838e-01 -6.297494471073150635e-02 1.200186908245086670e-01 -2.369913645088672638e-02 -1.985465586185455322e-01 -1.603651940822601318e-01 1.074348464608192444e-01 8.392051607370376587e-02 -3.818089663982391357e-01 1.087557673454284668e-01 3.112933039665222168e-01 1.571979969739913940e-01 -1.210951358079910278e-01 -1.797476410865783691e-01 1.399678438901901245e-01 1.392297595739364624e-01 -1.572257876396179199e-01 1.304412633180618286e-01 -1.794704049825668335e-01 -6.203117966651916504e-02 -3.036591410636901855e-01 1.344156265258789062e-01 -8.035415783524513245e-03 -3.666373789310455322e-01 2.497271001338958740e-01
1.321653276681900024e-01 7.992090284824371338e-02 -1.283309459686279297e-01 6.794426590204238892e-02 1.581112444400787354e-01 -4.570941906422376633e-03 2.880220413208007812e-01 -5.832373350858688354e-02 -1.125604435801506042e-01 5.399288982152938843e-02 1.573338210582733154e-01 2.603705823421478271e-01 2.458605319261550903e-01 6.589435040950775146e-02 -7.461576163768768311e-02 -1.722517907619476318e-01 1.167070493102073669e-01 -3.657103702425956726e-02 1.479579508304595947e-01 -1.086402758955955505e-01 -2.460771799087524414e-01 3.086067736148834229e-04 1.133465245366096497e-01 -4.854905009269714355e-01 5.647202953696250916e-02 -2.261511981487274170e-01 -9.708589315414428711e-02 -7.317525893449783325e-02 -1.645071208477020264e-01 9.388675540685653687e-02 -4.067347943782806396e-01 -8.568893373012542725e-02
-4.018566012382507324e-02 8.129771053791046143e-02 -8.725583553314208984e-02 2.458948791027069092e-01 -1.792324334383010864e-02 2.322493344545364380e-01 9.590244293212890625e-02 -1.401423811912536621e-01 -3.013237416744232178e-01 7.359164953231811523e-02 2.238031476736068726e-01 1.443964987993240356e-01 2.563892602920532227e-01 -1.764618232846260071e-02 1.007533147931098938e-01 -3.276699483394622803e-01 -6.535640358924865723e-02 -8.302134275436401367e-02 1.147645190358161926e-01 -2.525785565376281738e-01 7.968970388174057007e-02 -1.643296331167221069e-01 3.151686862111091614e-02 -2.129499763250350952e-01 -1.820118166506290436e-02 -3.556802272796630859e-01 -3.204820156097412109e-01 -2.057596445083618164e-01 1.667842864990234375e-01 -1.096162199974060059e-01 -1.016471236944198608e-01 2.737670671194791794e-03
4.397482797503471375e-02 2.664283812046051025e-01 2.456207722425460815e-01 2.245029509067535400e-01 -7.849398255348205566e-02 3.165547177195549011e-02 -7.545229047536849976e-02 1.862972080707550049e-01 1.453919857740402222e-01 -2.414569705724716187e-01 -3.462922945618629456e-02 1.699676364660263062e-01 1.598766148090362549e-01 1.261449307203292847e-01 1.849080920219421387e-01 -1.141138449311256409e-01 1.662465780973434448e-01 7.390259951353073120e-02 2.790076136589050293e-01 -2.578918449580669403e-02 1.139171123504638672e-01 5.707875266671180725e-02 -5.040349066257476807e-02 9.460283443331718445e-03 1.256123092025518417e-02 -4.133148193359375000e-01 3.863239288330078125e-02 5.847346782684326172e-02 -2.629032917320728302e-02 2.954410016536712646e-02 -5.119751095771789551e-01 2.274421043694019318e-02
2.172464728355407715e-01 1.636413782835006714e-01 2.617517113685607910e-01 2.517934143543243408e-01 1.449977904558181763e-01 2.742127776145935059e-01 -8.821261674165725708e-02 -1.166237294673919678e-01 -2.771834433078765869e-01 -1.307315379381179810e-01 2.177432328462600708e-01 3.343722596764564514e-02 -2.227740883827209473e-01 9.637355059385299683e-02 2.942116260528564453e-01 -2.894694544374942780e-02 -1.114059938117861748e-03 1.111379712820053101e-01 -7.359480857849121094e-02 -8.177047967910766602e-02 -1.791177242994308472e-01 2.853569686412811279e-01 4.910327866673469543e-02 -1.505257096141576767e-02 -1.141530424356460571e-01 -1.119902133941650391e-01 8.561189472675323486e-02 1.366792153567075729e-02 9.334931522607803345e-02 5.189635604619979858e-02 -4.334858357906341553e-01 1.213875189423561096e-01
-1.811903342604637146e-02 2.460077777504920959e-02 1.535539180040359497e-01 4.185037910938262939e-01 1.913958489894866943e-01 -3.430543541908264160e-01 -1.070503368973731995e-01 -1.137386783957481384e-01 -9.619004279375076294e-02 1.187653914093971252e-01 2.818347513675689697e-02 -1.707055121660232544e-01 9.224297106266021729e-02 4.815530031919479370e-02 2.948525361716747284e-02 1.594750136137008667e-01 -6.458421051502227783e-02 3.161606192588806152e-01 1.722834557294845581e-01 -8.100758492946624756e-02 1.436127722263336182e-01 -2.230622619390487671e-02 -1.346290707588195801e-01 1.562558114528656006e-01 2.538242191076278687e-02 -2.858116626739501953e-01 -3.392451405525207520e-01 -1.674128174781799316e-01 1.834304779767990112e-01 8.493167906999588013e-02 -2.057212442159652710e-01 -1.361681669950485229e-01
1.865599304437637329e-01 1.664883196353912354e-01 1.173129584640264511e-02 3.024048507213592529e-01 -1.016757637262344360e-01 3.387032151222229004e-01 -3.019583411514759064e-02 -1.652086377143859863e-01 -5.756294354796409607e-02 1.167991682887077332e-01 3.327904045581817627e-01 7.650325447320938110e-02 2.039157599210739136e-01 2.430493682622909546e-01 1.652912944555282593e-01 -7.273210585117340088e-02 7.098169624805450439e-02 1.603324860334396362e-01 9.258706867694854736e-02 -2.195204794406890869e-02 -1.444502323865890503e-01 -1.830644607543945312e-01 2.524402923882007599e-02 -8.204083144664764404e-02 2.563360333442687988e-02 -1.640638113021850586e-01 -4.402105808258056641e-01 -1.360432207584381104e-01 1.529333889484405518e-01 -1.223176345229148865e-01 -2.085687369108200073e-01 -5.039566010236740112e-02
3.001847267150878906e-01 1.772424429655075073e-01 5.407896637916564941e-02 2.834693789482116699e-01 1.713690459728240967e-01 -7.083233445882797241e-02 6.232956424355506897e-02 1.616679318249225616e-02 -4.256787598133087158e-01 -8.527595549821853638e-02 1.913556754589080811e-01 8.179371803998947144e-02 -2.558108270168304443e-01 1.595626175403594971e-01 2.797519564628601074e-01 -2.435190379619598389e-01 8.674632757902145386e-02 1.713946908712387085e-01 1.779976859688758850e-02 -2.119491696357727051e-01 -1.825527288019657135e-02 1.939070969820022583e-01 1.643786728382110596e-01 2.145463600754737854e-03 -7.649827748537063599e-02 2.062422968447208405e-02 -1.895953565835952759e-01 -3.493504971265792847e-02 -1.140314117074012756e-01 -7.959983497858047485e-02 -2.673996090888977051e-01 1.226196512579917908e-01
3.349216282367706299e-01 1.839034259319305420e-01 1.161372065544128418e-01 2.838366031646728516e-01 1.423857510089874268e-01 9.711331129074096680e-02 -7.877369225025177002e-02 -5.249358713626861572e-02 -2.411976307630538940e-01 1.116359382867813110e-01 1.098400428891181946e-01 1.592163890600204468e-01 -1.176991835236549377e-01 1.515394747257232666e-01 3.173008859157562256e-01 -4.656396433711051941e-02 9.872110933065414429e-02 2.530849575996398926e-01 1.644553244113922119e-02 -1.718212366104125977e-01 -1.015874817967414856e-01 2.069188058376312256e-01 7.935436069965362549e-02 -3.155000880360603333e-02 8.670554310083389282e-02 1.154410094022750854e-01 -1.184640824794769287e-01 1.727314591407775879e-01 1.549303680658340454e-01 -1.866996735334396362e-01 -4.283313155174255371e-01 5.010529235005378723e-02
-1.826701126992702484e-02 -7.365491241216659546e-02 1.074524968862533569e-01 -6.283534318208694458e-02 -1.173912510275840759e-01 -1.328160017728805542e-01 -1.915992200374603271e-01 -1.459945887327194214e-01 -4.856327548623085022e-02 -2.978143393993377686e-01 1.839895546436309814e-01 3.421265184879302979e-01 1.789523959159851074e-01 1.028082817792892456e-01 9.870659559965133667e-02 -2.690770328044891357e-01 1.767727583646774292e-01 4.676389694213867188e-02 -1.558098345994949341e-01 -1.310523897409439087e-01 1.174565106630325317e-01 6.179155781865119934e-02 1.559656262397766113e-01 -2.065940648317337036e-01 -6.138120591640472412e-02 -3.141766190528869629e-01 -2.841509282588958740e-01 1.707378774881362915e-01 6.787105649709701538e-02 2.458970434963703156e-02 -3.559138476848602295e-01 -1.372837126255035400e-01
-1.620568335056304932e-02 -1.036923378705978394e-01 1.827046126127243042e-01 9.957052767276763916e-02 -2.256470620632171631e-01 -1.438676565885543823e-01 2.242250591516494751e-01 -7.292121648788452148e-02 -1.988800019025802612e-01 -1.616041213274002075e-01 2.572672069072723389e-02 -7.482404261827468872e-02 7.681284099817276001e-02 1.689107418060302734e-01 1.663208901882171631e-01 1.597808748483657837e-01 4.065810739994049072e-01 1.763004213571548462e-01 1.737329661846160889e-01 1.585516631603240967e-01 1.496828645467758179e-01 3.040177822113037109e-01 -3.180881589651107788e-02 -8.547408506274223328e-03 3.294246643781661987e-02 -2.730914056301116943e-01 -3.196167349815368652e-01 6.342395395040512085e-02 9.359944611787796021e-02 -2.077457606792449951e-01 -2.279755920171737671e-01 -7.460407912731170654e-02
4.396610856056213379e-01 -1.300423443317413330e-01 -2.320930548012256622e-02 4.570116475224494934e-02 -1.532680988311767578e-01 1.296402961015701294e-01 -1.175898835062980652e-01 -1.079267412424087524e-01 -1.099213510751724243e-01 -2.333688177168369293e-02 2.276220023632049561e-01 5.644582957029342651e-02 1.323039382696151733e-01 7.452619075775146484e-02 2.028023824095726013e-02 -2.432258874177932739e-01 -3.026079572737216949e-02 -9.988079965114593506e-02 -2.032642997801303864e-02 -9.733033925294876099e-02 -1.435075998306274414e-01 3.548115864396095276e-02 1.241698265075683594e-01 8.807240054011344910e-03 -7.013887632638216019e-03 -3.850778341293334961e-01 -4.326478540897369385e-01 -1.063031554222106934e-01 2.243049293756484985e-01 -1.976800523698329926e-02 -3.136615753173828125e-01 1.307660937309265137e-01
3.754458203911781311e-02 2.636586725711822510e-01 2.834114134311676025e-01 4.254574775695800781e-01 -1.287093944847583771e-02 -2.564006149768829346e-01 -9.697318077087402344e-02 -3.342558741569519043e-01 -3.725364804267883301e-02 2.510130032896995544e-02 3.299207687377929688e-01 6.751901656389236450e-02 -5.123072862625122070e-02 1.652074977755546570e-02 1.221690885722637177e-02 -2.642637491226196289e-01 -6.048129498958587646e-02 1.853599548339843750e-01 2.142806649208068848e-01 -1.421512365341186523e-01 -8.098610490560531616e-02 5.644015967845916748e-02 -2.778218090534210205e-01 5.890621989965438843e-02 -1.253475248813629150e-01 -1.695475657470524311e-03 -5.667863413691520691e-02 -3.796783834695816040e-02 -7.715415954589843750e-02 -2.534235827624797821e-02 -2.292553186416625977e-01 1.354015618562698364e-01
2.206193208694458008e-01 -5.096048582345247269e-03 -5.114058777689933777e-02 2.525871694087982178e-01 1.140417233109474182e-01 1.155269145965576172e-01 9.157697856426239014e-02 -7.569711655378341675e-02 -5.658822134137153625e-02 -1.297918707132339478e-01 8.005625754594802856e-02 5.264135822653770447e-02 3.241647481918334961e-01 2.543515563011169434e-01 -4.577878117561340332e-02 -5.027946233749389648e-01 3.656859695911407471e-02 1.609099283814430237e-02 -3.852456435561180115e-02 1.924986839294433594e-01 6.817238405346870422e-03 1.274912655353546143e-01 2.562841475009918213e-01 -1.391155421733856201e-01 1.221947371959686279e-01 -1.112082228064537048e-01 -2.523242831230163574e-01 -1.435736417770385742e-01 1.297125369310379028e-01 2.448922842741012573e-01 -2.325117737054824829e-01 8.125749230384826660e-02
6.125398352742195129e-02 1.962805688381195068e-01 2.142141610383987427e-01 1.452636271715164185e-01 5.855057388544082642e-02 2.694142758846282959e-01 7.263899594545364380e-02 -1.813960522413253784e-01 -7.835304737091064453e-02 6.139883305877447128e-03 3.205092251300811768e-01 5.324671790003776550e-02 1.020340323448181152e-01 1.461081504821777344e-01 -2.431933954358100891e-02 -3.021290898323059082e-01 1.439597755670547485e-01 2.022338956594467163e-01 -6.829276680946350098e-02 8.658339083194732666e-02 -1.472619771957397461e-01 5.142957344651222229e-02 3.938542306423187256e-01 1.599304974079132080e-01 1.741164922714233398e-01 -2.461949884891510010e-01 -3.196859955787658691e-01 -2.272514998912811279e-01 -5.729032307863235474e-02 -1.459048688411712646e-02 -1.166605055332183838e-01 2.191472984850406647e-02
-7.450361549854278564e-02 2.056592702865600586e-01 6.218534335494041443e-02 2.807488739490509033e-01 -5.503153055906295776e-02 2.631314992904663086e-01 1.383057087659835815e-01 -8.902025222778320312e-02 5.761279165744781494e-02 1.008304655551910400e-01 2.368392199277877808e-01 1.059756278991699219e-01 9.839229285717010498e-02 2.683337032794952393e-01 1.438427716493606567e-02 -3.364413082599639893e-01 1.477649062871932983e-01 3.574776947498321533e-01 1.368459220975637436e-02 -4.461290314793586731e-02 9.174858033657073975e-02 -2.470663785934448242e-01 2.010126560926437378e-01 5.754121020436286926e-02 9.360902756452560425e-02 -2.563240826129913330e-01 -2.776862978935241699e-01 -1.514385789632797241e-01 -3.728912398219108582e-02 1.585924178361892700e-01 -1.675230711698532104e-01 1.266741193830966949e-02
2.612573504447937012e-01 2.187679111957550049e-01 1.239737197756767273e-01 2.656802535057067871e-01 1.013143807649612427e-01 2.845792844891548157e-02 2.855830267071723938e-02 3.307706862688064575e-02 -1.310860514640808105e-01 4.840881098061800003e-03 2.698184549808502197e-01 1.054277122020721436e-01 -3.212003409862518311e-01 9.421255439519882202e-02 4.003353714942932129e-01 -3.195737674832344055e-02 -5.254807695746421814e-02 2.686220407485961914e-01 -3.132702410221099854e-02 -1.031238436698913574e-01 -1.387877464294433594e-01 2.029131203889846802e-01 -8.421923965215682983e-02 -3.610063344240188599e-02 -1.583082228899002075e-01 -2.939498722553253174e-01 -1.154737845063209534e-01 4.165775328874588013e-02 1.721531897783279419e-01 -2.096373885869979858e-01 -2.240177094936370850e-01 6.937812268733978271e-02
-1.109031736850738525e-01 4.485195130109786987e-02 2.861427962779998779e-01 2.304337024688720703e-01 -2.543597221374511719e-01 1.905035376548767090e-01 -1.435322910547256470e-01 -2.482877224683761597e-01 3.280811011791229248e-02 4.520490765571594238e-02 -7.685942947864532471e-02 1.015137508511543274e-01 -2.069380506873130798e-02 2.693632841110229492e-01 8.876021951436996460e-02 -2.954209744930267334e-01 1.013296619057655334e-01 -1.420128345489501953e-01 1.356552243232727051e-01 1.362582743167877197e-01 -1.052598003298044205e-02 8.500499278306961060e-02 9.190270304679870605e-02 -2.836132943630218506e-01 -5.946410447359085083e-02 -1.097251288592815399e-02 -3.968580067157745361e-01 1.310100555419921875e-01 -3.595576807856559753e-02 -7.255053520202636719e-02 -3.460092544555664062e-01 1.085607036948204041e-01
6.039135530591011047e-02 1.544085741043090820e-01 1.957581639289855957e-01 6.783395260572433472e-02 1.675581037998199463e-01 -1.925962567329406738e-01 3.432350754737854004e-01 -6.747739017009735107e-02 -1.842323392629623413e-01 8.684666454792022705e-02 3.337531164288520813e-02 -1.080716475844383240e-01 2.078225314617156982e-01 2.046175450086593628e-01 1.281890869140625000e-01 -1.438004970550537109e-01 2.904279828071594238e-01 1.394112259149551392e-01 2.693443596363067627e-01 -1.967678815126419067e-01 -7.899873703718185425e-02 2.265337109565734863e-01 -6.766064558178186417e-03 -3.423616662621498108e-02 2.683551907539367676e-01 -3.713363111019134521e-01 -7.954871654510498047e-02 1.301510781049728394e-01 -1.332357823848724365e-01 2.716484293341636658e-02 -1.956758052110671997e-01 -4.281948879361152649e-02
7.083924859762191772e-02 1.500221490859985352e-01 2.684529125690460205e-01 3.539106845855712891e-01 9.851231426000595093e-02 1.419205665588378906e-01 -5.283850431442260742e-02 3.740552440285682678e-02 1.669737137854099274e-02 9.567538648843765259e-02 1.337741222232580185e-02 2.079670578241348267e-01 2.110520452260971069e-01 -6.615215539932250977e-02 7.251151651144027710e-02 -2.818568050861358643e-01 -4.891566932201385498e-02 -2.216362804174423218e-01 -5.826051533222198486e-02 -2.973215878009796143e-01 -1.486102640628814697e-01 5.863421782851219177e-02 3.547191321849822998e-01 -1.093793809413909912e-01 -1.785806566476821899e-01 -1.489322185516357422e-01 -2.975085079669952393e-01 -7.975538820028305054e-02 7.352147251367568970e-02 -1.036518588662147522e-01 -2.136577516794204712e-01 -1.930570900440216064e-01
6.093125417828559875e-02 1.802749037742614746e-01 1.915408372879028320e-01 1.594711393117904663e-01 1.844915747642517090e-01 -2.614967525005340576e-01 1.445529907941818237e-01 1.070524379611015320e-01 -5.694449692964553833e-02 -2.143727988004684448e-01 1.200936175882816315e-02 1.223832145333290100e-01 3.555309772491455078e-02 -4.815869033336639404e-02 -9.973044693470001221e-02 -2.407962977886199951e-01 9.592576324939727783e-02 2.653584182262420654e-01 2.045828998088836670e-01 -7.904427498579025269e-02 -2.084988355636596680e-02 2.001815140247344971e-01 3.335072472691535950e-02 7.938738912343978882e-02 2.445342689752578735e-01 -4.881426393985748291e-01 -1.059963479638099670e-01 2.122868448495864868e-01 -1.022483482956886292e-01 -8.016509562730789185e-02 -2.896417379379272461e-01 -1.636952906847000122e-02
2.471631914377212524e-01 6.053151935338973999e-02 1.177295446395874023e-01 1.504636406898498535e-01 2.337114699184894562e-02 2.001526653766632080e-01 1.729926317930221558e-01 -2.837303280830383301e-01 -2.289609313011169434e-01 -7.745588663965463638e-03 -3.534448519349098206e-02 1.403889358043670654e-01 1.729754805564880371e-01 1.815609782934188843e-01 -2.272039279341697693e-02 -1.788062602281570435e-01 -4.250853881239891052e-02 2.204291895031929016e-02 -1.974508315324783325e-01 -1.742400527000427246e-01 3.411708399653434753e-02 -6.919062137603759766e-02 5.427019670605659485e-02 -1.094197407364845276e-01 -7.802434265613555908e-04 -2.354314029216766357e-01 -4.979409575462341309e-01 -2.706718146800994873e-01 -2.408363819122314453e-01 -8.476187288761138916e-02 -1.283634752035140991e-01 1.675895154476165771e-01
2.882927060127258301e-01 -3.939192369580268860e-02 -2.534668147563934326e-02 1.364300549030303955e-01 1.393972635269165039e-01 1.852802559733390808e-02 -7.165890187025070190e-02 -1.284450143575668335e-01 -2.345309406518936157e-01 4.810784012079238892e-02 1.971537917852401733e-01 7.211358845233917236e-02 2.920334935188293457e-01 3.009755015373229980e-01 -1.454729586839675903e-01 -1.112562417984008789e-01 1.766789704561233521e-02 -2.624393701553344727e-01 1.348055452108383179e-01 -1.935145556926727295e-01 2.100484259426593781e-02 -2.211592160165309906e-03 4.527045530267059803e-04 1.674246340990066528e-01 -3.024008274078369141e-01 -3.512036204338073730e-01 -3.467348814010620117e-01 -5.631238594651222229e-02 -6.148084625601768494e-02 -1.468376256525516510e-02 -2.057420313358306885e-01 7.795285433530807495e-02
2.003811858594417572e-02 2.791427262127399445e-02 -1.203378215432167053e-01 2.031404078006744385e-01 1.740084215998649597e-02 -1.073020324110984802e-01 3.704591095447540283e-01 6.615611258894205093e-03 -1.500819027423858643e-01 4.733039438724517822e-02 -1.262118369340896606e-01 2.171519547700881958e-01 -7.635337859392166138e-02 2.858352661132812500e-01 -1.126630529761314392e-01 7.122249156236648560e-02 3.591618537902832031e-01 2.084257155656814575e-01 7.197576016187667847e-02 -1.111406609416007996e-01 4.400945827364921570e-02 2.640354037284851074e-01 9.504595398902893066e-02 -1.001072600483894348e-01 2.872840762138366699e-01 -2.394147813320159912e-01 -4.261584579944610596e-02 -1.782493144273757935e-01 -7.136239111423492432e-02 -8.213210850954055786e-02 -3.648740947246551514e-01 4.166077822446823120e-02
1.843798756599426270e-01 6.252805888652801514e-02 1.151543483138084412e-01 6.929370760917663574e-02 1.751598417758941650e-01 -1.553782671689987183e-01 -9.180558472871780396e-02 -2.153389751911163330e-01 -2.651521563529968262e-01 1.388327777385711670e-01 4.979821294546127319e-02 -9.198478609323501587e-02 -1.115916520357131958e-01 2.752507030963897705e-01 1.064574867486953735e-01 -4.013594388961791992e-01 7.941233925521373749e-03 3.443577587604522705e-01 1.291744261980056763e-01 -2.021159827709197998e-01 -2.416775189340114594e-02 3.875860869884490967e-01 1.552090197801589966e-01 -1.740588098764419556e-01 -5.786450579762458801e-02 -1.559807546436786652e-02 1.894838921725749969e-02 -1.588556542992591858e-02 1.198071241378784180e-02 -8.171329647302627563e-02 -2.651850581169128418e-01 -1.026056706905364990e-01
-7.822268642485141754e-03 5.864650383591651917e-02 3.754777014255523682e-01 2.553272247314453125e-01 5.922945588827133179e-02 1.888273954391479492e-01 2.586516737937927246e-01 -2.355902642011642456e-02 -1.162419989705085754e-01 2.120299078524112701e-02 5.693415924906730652e-02 1.421777456998825073e-01 2.281961441040039062e-01 1.364664584398269653e-01 1.403503268957138062e-01 7.076880894601345062e-03 1.621717512607574463e-01 -3.388807550072669983e-02 -5.525053292512893677e-02 -3.031397461891174316e-01 6.595434248447418213e-02 2.358358353376388550e-02 -8.784861117601394653e-02 1.081279739737510681e-01 5.177278071641921997e-02 -4.256657660007476807e-01 -3.761710822582244873e-01 -8.276863396167755127e-02 -2.583051323890686035e-01 6.099242717027664185e-02 6.155656278133392334e-02 -5.171325057744979858e-02
1.427157223224639893e-01 -2.354395240545272827e-01 -1.193188726902008057e-01 4.051866233348846436e-01 6.508690118789672852e-02 -6.144522875547409058e-02 3.270375356078147888e-02 -8.932135254144668579e-02 -1.557132005691528320e-01 -3.305909931659698486e-01 -3.506162390112876892e-02 2.613500356674194336e-01 1.561939716339111328e-01 4.448293894529342651e-02 -6.413257122039794922e-02 3.033396601676940918e-02 1.249359771609306335e-01 9.821191430091857910e-02 3.628387153148651123e-01 1.470685303211212158e-01 -3.255976736545562744e-02 2.523917853832244873e-01 1.958553493022918701e-01 -1.678450703620910645e-01 3.077020496129989624e-02 -3.246687352657318115e-01 -1.681067794561386108e-01 -3.450657427310943604e-02 1.149167716503143311e-01 -9.373976849019527435e-03 -6.022092700004577637e-02 -1.780253946781158447e-01
1.080655604600906372e-01 7.851941138505935669e-02 6.402286887168884277e-02 3.234236836433410645e-01 -5.120731145143508911e-02 1.868060827255249023e-01 -9.219172596931457520e-02 5.196371674537658691e-02 -4.829335957765579224e-02 3.345560282468795776e-02 2.619042098522186279e-01 6.632097810506820679e-02 2.914525866508483887e-01 3.089409172534942627e-01 -2.132954634726047516e-02 -1.662774235010147095e-01 8.140143752098083496e-02 2.916713058948516846e-01 -5.171211063861846924e-02 -2.621848285198211670e-01 -2.212282419204711914e-01 -2.045312374830245972e-01 2.471771836280822754e-01 5.377562344074249268e-02 -6.084671989083290100e-02 -3.326810002326965332e-01 -2.417949140071868896e-01 -8.192972093820571899e-02 1.543907374143600464e-01 -1.033189073204994202e-01 -8.812478184700012207e-02 -9.497842751443386078e-03
2.760630846023559570e-01 8.622589707374572754e-02 2.424881458282470703e-01 1.985054910182952881e-01 -1.568381786346435547e-01 2.829482555389404297e-01 1.144231706857681274e-01 -3.412240147590637207e-01 -1.465444117784500122e-01 8.956511318683624268e-02 2.717560827732086182e-01 2.131669595837593079e-02 2.980310618877410889e-01 2.682836949825286865e-01 -8.328540623188018799e-02 -5.508427694439888000e-02 4.574796929955482483e-02 3.143081963062286377e-01 1.240820251405239105e-02 -3.799089416861534119e-02 4.059544205665588379e-02 -9.529938548803329468e-02 -6.775236129760742188e-02 1.666198521852493286e-01 1.033031288534402847e-02 -2.473479062318801880e-01 -2.154421955347061157e-01 -1.123532205820083618e-01 -8.909302949905395508e-02 1.849236339330673218e-02 -1.335530579090118408e-01 1.318638622760772705e-01
-5.436593294143676758e-02 -4.820854216814041138e-02 -1.044838055968284607e-01 3.640729784965515137e-01 -1.397280842065811157e-01 -2.535122931003570557e-01 3.304904997348785400e-01 -1.384496688842773438e-01 -2.355518192052841187e-01 1.609734892845153809e-01 7.733307778835296631e-02 8.382657170295715332e-02 -6.242366880178451538e-02 3.900824859738349915e-02 1.243660524487495422e-01 -5.003786832094192505e-02 -2.031583487987518311e-01 2.512198984622955322e-01 3.172757849097251892e-02 -6.303413957357406616e-02 3.493040427565574646e-02 1.596894562244415283e-01 -2.159999124705791473e-02 9.259638190269470215e-02 2.412956655025482178e-01 -2.800996005535125732e-01 -1.745786368846893311e-01 7.363899052143096924e-02 2.407348901033401489e-01 -1.180453039705753326e-02 -3.531565666198730469e-01 1.440760344266891479e-01
3.481012880802154541e-01 -1.020686402916908264e-01 1.443398743867874146e-01 6.330220401287078857e-02 1.477977633476257324e-01 1.229611709713935852e-01 -3.185047209262847900e-02 -1.573501527309417725e-01 -6.014034524559974670e-02 -8.881027251482009888e-02 2.219483405351638794e-01 3.594371080398559570e-01 1.455398052930831909e-01 1.176396012306213379e-01 -5.577535927295684814e-02 -2.951920218765735626e-02 1.198412328958511353e-01 5.952922161668539047e-03 -1.740270704030990601e-01 7.099484652280807495e-02 -1.729195415973663330e-01 4.805386438965797424e-02 1.410793364048004150e-01 -1.361822038888931274e-01 2.700252830982208252e-01 -2.669130861759185791e-01 -1.317965388298034668e-01 -1.710064522922039032e-02 1.087602078914642334e-01 -1.620655059814453125e-01 -4.395493566989898682e-01 1.958745270967483521e-01
2.334864288568496704e-01 -3.678642958402633667e-02 9.528439491987228394e-02 1.589124202728271484e-01 -2.875862410292029381e-03 1.633411794900894165e-01 -9.981250762939453125e-02 1.554338634014129639e-01 -3.335881531238555908e-01 -8.752460777759552002e-02 1.810708940029144287e-01 2.008221298456192017e-01 -1.249649524688720703e-01 1.449905484914779663e-01 -1.590960621833801270e-01 -1.171626672148704529e-01 1.091193035244941711e-01 1.352199465036392212e-01 -1.014924980700016022e-02 -4.984621107578277588e-01 -5.799064412713050842e-02 2.113157063722610474e-01 1.249927654862403870e-01 1.582779921591281891e-02 1.066246330738067627e-01 -2.875159680843353271e-02 -3.483251333236694336e-01 1.277831643819808960e-01 7.666263729333877563e-02 2.231815159320831299e-01 -1.666940003633499146e-01 -7.262519747018814087e-02
3.149279952049255371e-01 2.379199862480163574e-01 1.985196173191070557e-01 2.363413572311401367e-01 -1.756102219223976135e-02 2.486760914325714111e-01 7.758640497922897339e-02 4.510623589158058167e-02 -1.468856632709503174e-01 -7.793565839529037476e-02 3.662931621074676514e-01 -2.699469681829214096e-03 3.013467192649841309e-01 2.703712880611419678e-01 9.477666020393371582e-02 -1.903738379478454590e-01 1.229310706257820129e-01 2.580365240573883057e-01 1.384108066558837891e-01 -1.304669380187988281e-01 -1.102468743920326233e-01 -1.664973795413970947e-01 7.176816463470458984e-02 -3.901591897010803223e-02 -8.360496163368225098e-02 -2.260352820158004761e-01 -1.839531213045120239e-01 -1.306735873222351074e-01 3.875389322638511658e-02 1.302537769079208374e-01 -1.186210811138153076e-01 -4.271449521183967590e-02
2.562850415706634521e-01 -1.078328639268875122e-01 1.010818704962730408e-01 1.298744380474090576e-01 4.820544645190238953e-02 -1.756789833307266235e-01 1.933550089597702026e-02 -2.425408959388732910e-01 6.148397549986839294e-02 -1.100057810544967651e-01 1.930428296327590942e-01 2.879429161548614502e-01 7.179842144250869751e-02 1.519427150487899780e-01 -1.419831216335296631e-01 -1.956449076533317566e-02 1.296131014823913574e-01 -1.593682728707790375e-02 2.931913919746875763e-02 3.386362269520759583e-02 -1.693687587976455688e-01 1.893421262502670288e-01 -4.545093979686498642e-03 -1.974042691290378571e-02 3.657053038477897644e-02 -5.126948356628417969e-01 -4.618970304727554321e-02 1.199075877666473389e-01 -6.868134438991546631e-02 2.784933745861053467e-01 -3.260880410671234131e-01 -2.550612688064575195e-01
-1.263815164566040039e-01 2.369611859321594238e-01 2.127494215965270996e-01 2.678163349628448486e-01 -1.400559544563293457e-01 -2.377770096063613892e-01 1.425785124301910400e-01 3.718245029449462891e-02 -2.384374588727951050e-01 -8.506743609905242920e-02 4.805531725287437439e-02 5.520312115550041199e-02 6.545153260231018066e-02 4.683175310492515564e-02 3.851825743913650513e-02 -7.767621427774429321e-02 1.468793004751205444e-01 2.755643799901008606e-02 3.101876378059387207e-01 -1.839909851551055908e-01 -2.358708530664443970e-01 4.025234282016754150e-01 6.167344748973846436e-02 1.630104631185531616e-01 7.002297043800354004e-02 -3.603716790676116943e-01 3.974965214729309082e-02 -4.984275624155998230e-02 -1.610717922449111938e-01 -2.480881661176681519e-02 -2.508439123630523682e-01 2.879248000681400299e-02
1.115603893995285034e-01 2.038668543100357056e-01 -9.210915863513946533e-02 2.868950366973876953e-01 -1.821652799844741821e-01 -9.782298654317855835e-02 -1.160094365477561951e-01 -2.568069398403167725e-01 4.571606591343879700e-02 -3.507180809974670410e-01 3.429626300930976868e-02 -1.130495741963386536e-01 -3.994806855916976929e-02 1.879060566425323486e-01 -8.307021856307983398e-02 -1.775651723146438599e-01 -5.167799815535545349e-02 -1.510004978626966476e-03 2.885925173759460449e-01 -6.056961789727210999e-02 -1.250883936882019043e-01 2.305007278919219971e-01 2.012175172567367554e-01 -2.546412944793701172e-01 2.596462070941925049e-01 -1.347398757934570312e-01 -3.065050244331359863e-01 -1.783039718866348267e-01 -1.892235279083251953e-01 -5.098829045891761780e-03 -8.794070035219192505e-02 -6.681859027594327927e-03
1.303436160087585449e-01 5.568103492259979248e-02 2.816907502710819244e-02 3.345063328742980957e-01 1.614371538162231445e-01 2.728205621242523193e-01 4.224840085953474045e-03 -2.944915294647216797e-01 -9.918902069330215454e-02 -2.177206724882125854e-01 -4.087682068347930908e-02 -1.039344072341918945e-01 2.942246198654174805e-01 3.183222562074661255e-02 2.229130826890468597e-02 -1.188379060477018356e-02 4.374562576413154602e-02 -4.062991216778755188e-02 -4.799755755811929703e-03 -1.416366696357727051e-01 7.561507821083068848e-02 8.156181126832962036e-02 1.140071265399456024e-02 7.680052518844604492e-02 2.401820868253707886e-01 -3.835663795471191406e-01 -4.039056301116943359e-01 -9.242483228445053101e-02 -3.029512465000152588e-01 -3.954581171274185181e-02 -3.265133500099182129e-02 -9.541297703981399536e-02
1.288813799619674683e-01 2.120654284954071045e-01 1.068181470036506653e-01 2.213386148214340210e-01 7.363585755228996277e-03 2.775132656097412109e-03 2.944472059607505798e-02 1.374185532331466675e-01 1.236815378069877625e-01 -2.477971613407135010e-01 -3.002547919750213623e-01 1.720151007175445557e-01 3.061802685260772705e-01 7.115074992179870605e-02 9.985101968050003052e-02 1.489717047661542892e-03 8.055946975946426392e-02 1.927368342876434326e-01 2.237782776355743408e-01 -1.527697592973709106e-01 1.866810172796249390e-01 1.245683133602142334e-01 2.517318427562713623e-01 -1.176832169294357300e-01 -1.265848875045776367e-01 -4.119334518909454346e-01 -1.733116358518600464e-01 5.677588656544685364e-02 -1.748864650726318359e-01 9.706085920333862305e-02 -2.045925557613372803e-01 -8.662950992584228516e-02
8.441995829343795776e-02 1.646620929241180420e-01 -1.610368490219116211e-01 -2.176006510853767395e-02 5.667144805192947388e-02 -1.001816093921661377e-01 -1.780845820903778076e-01 1.381216049194335938e-01 -3.088752627372741699e-01 2.204609066247940063e-01 1.708008646965026855e-01 -2.861581183969974518e-02 1.797692924737930298e-01 1.472272574901580811e-01 2.879021465778350830e-01 -1.443216502666473389e-01 1.971331536769866943e-01 9.327044337987899780e-02 8.681527338922023773e-03 -2.271721959114074707e-01 2.883418202400207520e-01 1.780275851488113403e-01 2.064517438411712646e-01 4.827633500099182129e-02 -2.307226508855819702e-02 -1.839285939931869507e-01 -4.247962534427642822e-01 -1.480887643992900848e-02 8.334413915872573853e-02 1.320260614156723022e-01 -2.091498821973800659e-01 -3.768723085522651672e-02
5.852288007736206055e-02 -1.877347975969314575e-01 -1.009767642244696617e-03 1.997397541999816895e-01 1.166097074747085571e-01 -6.058205664157867432e-02 -1.809328421950340271e-02 1.567476540803909302e-01 -2.066810801625251770e-02 -2.098880410194396973e-01 6.266380846500396729e-02 8.596479892730712891e-02 2.982591986656188965e-01 6.414295732975006104e-02 2.551515400409698486e-01 -5.725774541497230530e-02 6.042283028364181519e-02 1.034732982516288757e-01 2.862190306186676025e-01 1.580538749694824219e-01 1.933833025395870209e-02 1.448400318622589111e-01 5.059143900871276855e-02 -2.308215945959091187e-01 2.656250596046447754e-01 -1.543513685464859009e-01 -3.415469229221343994e-01 -2.835289835929870605e-01 1.445316821336746216e-01 -2.303961291909217834e-02 -2.543142735958099365e-01 2.933381795883178711e-01
3.096798062324523926e-01 -2.067291876301169395e-03 2.107883989810943604e-01 3.253391385078430176e-02 -4.251011088490486145e-02 1.912194490432739258e-01 1.980157569050788879e-02 -3.519902229309082031e-01 -2.895730733871459961e-01 -1.684236228466033936e-01 1.757900416851043701e-01 1.186099797487258911e-01 5.552319064736366272e-02 1.868072524666786194e-02 -1.176325976848602295e-01 -6.321609020233154297e-02 -2.080945521593093872e-01 -5.690315738320350647e-02 -6.378864496946334839e-02 2.309544570744037628e-02 -2.486901171505451202e-02 1.539430320262908936e-01 7.880203425884246826e-02 -1.032287403941154480e-01 7.136102765798568726e-02 -5.207509994506835938e-01 -8.178153634071350098e-02 -1.938671916723251343e-01 1.158542279154062271e-02 1.728114038705825806e-01 -2.730408608913421631e-01 8.068964816629886627e-03
3.484105691313743591e-03 -3.001991510391235352e-01 1.061462536454200745e-01 1.843050867319107056e-01 1.167674586176872253e-01 2.111249603331089020e-02 -1.041120588779449463e-01 -1.696074306964874268e-01 7.269128412008285522e-02 -8.866867423057556152e-02 9.346975386142730713e-02 2.887921929359436035e-01 5.827599018812179565e-02 4.706760123372077942e-02 -6.717982888221740723e-02 -6.737686693668365479e-02 -5.975888925604522228e-04 2.204775623977184296e-02 -1.443364769220352173e-01 -1.139016821980476379e-01 -2.730288505554199219e-01 3.051763400435447693e-02 2.545050382614135742e-01 -5.845676176249980927e-03 1.866084784269332886e-01 -4.598377645015716553e-01 -1.716264486312866211e-01 2.859266102313995361e-01 -2.317616157233715057e-02 1.063722595572471619e-01 -3.761996924877166748e-01 7.457113265991210938e-02
5.509672686457633972e-03 -1.476141437888145447e-02 2.689046561717987061e-01 2.799457609653472900e-01 1.741912029683589935e-02 1.831715703010559082e-01 2.185523957014083862e-01 1.107710152864456177e-01 1.518306285142898560e-01 -3.562338277697563171e-02 -2.485669255256652832e-01 2.830210924148559570e-01 2.089587450027465820e-01 1.033182889223098755e-01 1.168815493583679199e-01 -6.251790374517440796e-02 1.327043212950229645e-02 5.971679836511611938e-02 3.071211278438568115e-01 -1.260566711425781250e-01 9.447763860225677490e-02 9.725699573755264282e-02 1.663249731063842773e-01 -2.148858457803726196e-01 -1.913256943225860596e-02 -3.419094085693359375e-01 9.892255067825317383e-02 1.236194819211959839e-01 -7.733467966318130493e-02 9.681668877601623535e-02 -3.517256975173950195e-01 1.717097163200378418e-01
7.730670273303985596e-02 -3.195245862007141113e-01 -2.175636775791645050e-02 1.971228867769241333e-01 -5.501441657543182373e-02 -6.917827576398849487e-02 1.869818270206451416e-01 -1.673611253499984741e-01 -1.173820719122886658e-01 -5.982258915901184082e-02 -3.739333152770996094e-02 1.075957641005516052e-01 -6.134377419948577881e-02 2.705973684787750244e-01 -1.634437143802642822e-01 -2.307216525077819824e-01 6.368432193994522095e-02 -7.274486869573593140e-02 1.323112398386001587e-01 -1.534546632319688797e-02 -2.122040987014770508e-01 2.329207211732864380e-01 -1.338677555322647095e-01 1.993393898010253906e-01 -7.766160182654857635e-03 -3.114359080791473389e-01 -3.572425618767738342e-02 5.765193141996860504e-03 -3.607142344117164612e-02 -9.545150678604841232e-04 -5.548573136329650879e-01 5.466850474476814270e-02
1.001877784729003906e-01 -4.072486236691474915e-02 5.137445777654647827e-02 3.662272989749908447e-01 1.755675226449966431e-01 -6.460940930992364883e-03 -2.507663667201995850e-01 -9.151938557624816895e-02 -3.780485391616821289e-01 -2.531555294990539551e-01 1.055360361933708191e-01 1.544356644153594971e-01 1.051726788282394409e-01 -1.049354523420333862e-01 1.268374621868133545e-01 3.651011362671852112e-02 2.448295205831527710e-01 2.364777624607086182e-01 3.351350128650665283e-02 -2.765585482120513916e-01 -4.243101179599761963e-02 -9.336910396814346313e-02 -1.118827909231185913e-01 -7.296022027730941772e-02 9.337828308343887329e-02 -1.492435485124588013e-01 -1.968440711498260498e-01 -4.148669913411140442e-02 2.372780293226242065e-01 7.399556040763854980e-02 -2.883126139640808105e-01 -1.724360436201095581e-01
4.101032018661499023e-01 1.231493242084980011e-02 1.596800684928894043e-01 3.666596859693527222e-02 -1.067248955368995667e-01 1.484286785125732422e-01 1.468940675258636475e-01 -4.102516472339630127e-01 -6.300492584705352783e-02 -1.717220097780227661e-01 1.106896623969078064e-01 5.877332016825675964e-02 8.183136582374572754e-02 -7.070885039865970612e-03 2.526110969483852386e-02 -8.874850720167160034e-02 8.024870604276657104e-02 -3.477487340569496155e-02 -6.402860861271619797e-03 1.264849305152893066e-02 -1.489030271768569946e-01 1.517394930124282837e-01 7.386496290564537048e-03 -7.084497809410095215e-02 3.741073608398437500e-02 -5.108044743537902832e-01 -1.938841491937637329e-01 -2.437231093645095825e-01 -9.340088814496994019e-02 1.065118834376335144e-01 -2.821003496646881104e-01 2.864181064069271088e-03
1.054560765624046326e-01 -3.032849133014678955e-01 9.112744033336639404e-02 6.507968902587890625e-02 -1.388956159353256226e-01 1.585708372294902802e-02 1.213844642043113708e-01 -1.973368376493453979e-01 6.732159107923507690e-02 -7.144320756196975708e-02 1.516841799020767212e-01 2.425515800714492798e-01 -4.348055273294448853e-02 1.313140392303466797e-01 -8.300528675317764282e-02 -7.837178558111190796e-02 -3.053747862577438354e-02 9.126617806032299995e-04 -3.724152222275733948e-02 -1.877335645258426666e-02 -3.014663159847259521e-01 1.707991957664489746e-01 1.479442566633224487e-01 -8.251876384019851685e-02 3.402885422110557556e-02 -4.967618584632873535e-01 -2.449638843536376953e-01 1.063005328178405762e-01 5.535965040326118469e-02 1.486040949821472168e-01 -4.107537865638732910e-01 -1.515545845031738281e-01
6.617803126573562622e-03 1.599679291248321533e-01 2.952682375907897949e-01 2.030663043260574341e-01 -1.906098052859306335e-02 1.091218069195747375e-01 -6.216487381607294083e-04 -1.313392370939254761e-01 -2.938723266124725342e-01 1.959141343832015991e-01 2.487461566925048828e-01 -3.560843691229820251e-02 -2.621363103389739990e-01 3.542507067322731018e-02 3.107679486274719238e-01 -1.972663402557373047e-01 1.420191023498773575e-02 1.873833388090133667e-01 7.177505642175674438e-02 -1.604691743850708008e-01 -5.515797063708305359e-02 3.227821290493011475e-01 -6.650105118751525879e-02 1.936852633953094482e-01 -1.746031790971755981e-01 -2.187095284461975098e-01 -1.150709763169288635e-01 1.941232085227966309e-01 1.734068989753723145e-01 -1.340377479791641235e-01 -1.736927628517150879e-01 -1.565700396895408630e-02
2.024764567613601685e-01 8.711172640323638916e-02 3.038543835282325745e-02 1.934004127979278564e-01 1.893688924610614777e-02 -1.153899207711219788e-01 5.943664163351058960e-02 -2.183043360710144043e-01 -3.686334788799285889e-01 1.117983907461166382e-01 9.600296616554260254e-02 1.039193198084831238e-01 -1.364761292934417725e-01 2.716465294361114502e-01 3.610937595367431641e-01 -2.550738751888275146e-01 -3.577613085508346558e-02 3.073755204677581787e-01 4.699526727199554443e-02 -2.566050589084625244e-01 -1.175533607602119446e-01 1.580315828323364258e-01 1.278930343687534332e-02 -1.539719700813293457e-01 -1.228547655045986176e-02 -3.400796279311180115e-02 -5.811942741274833679e-02 -4.535916447639465332e-02 9.998619556427001953e-03 1.224973145872354507e-02 -3.279586136341094971e-01 2.256612628698348999e-01
1.329580247402191162e-01 1.432906184345483780e-02 -2.674646675586700439e-02 2.564508914947509766e-01 1.333314031362533569e-01 -6.270553171634674072e-02 3.939367458224296570e-02 9.024342894554138184e-02 6.182291358709335327e-02 -1.081429868936538696e-01 -3.294635117053985596e-01 1.281013786792755127e-01 -2.333243750035762787e-02 -4.195474833250045776e-02 -4.211425781250000000e-02 -1.174117848277091980e-01 2.495848685503005981e-01 1.307883113622665405e-01 1.813645064830780029e-01 -1.026999279856681824e-01 -2.770022861659526825e-02 4.137737452983856201e-01 -1.576761752367019653e-01 1.511596236377954483e-02 2.887613475322723389e-01 -3.767761886119842529e-01 -3.227558732032775879e-01 7.948396354913711548e-02 -1.525648534297943115e-01 -5.073961615562438965e-02 -2.072473168373107910e-01 3.678674250841140747e-02
2.759017050266265869e-01 1.479835212230682373e-01 1.105807721614837646e-01 8.696787059307098389e-02 1.945084929466247559e-01 -1.962940990924835205e-01 1.551313251256942749e-01 -1.908636242151260376e-01 -1.091354936361312866e-01 2.413951754570007324e-01 1.385742127895355225e-01 -6.819376349449157715e-02 -4.508893564343452454e-02 -8.793233335018157959e-02 1.283936202526092529e-01 -9.069187939167022705e-02 2.772492170333862305e-01 1.856876909732818604e-01 2.995233535766601562e-01 6.535267457365989685e-03 2.568088285624980927e-02 2.721889317035675049e-01 -7.761292904615402222e-02 -2.321802228689193726e-01 1.117269173264503479e-01 -4.019702076911926270e-01 9.576150029897689819e-02 8.582105487585067749e-02 -4.053831845521926880e-02 2.938575856387615204e-02 -2.950738668441772461e-01 -2.936034463346004486e-02
2.027784883975982666e-01 -1.655856519937515259e-01 3.853757679462432861e-02 2.537717223167419434e-01 -3.719450533390045166e-01 2.662661373615264893e-01 -2.810072898864746094e-02 -1.301460564136505127e-01 -2.928332798182964325e-02 7.312905043363571167e-02 1.299018859863281250e-01 -4.041076824069023132e-02 8.293914794921875000e-02 1.039265617728233337e-01 1.985592842102050781e-01 -4.277754426002502441e-01 8.825844526290893555e-02 1.192032694816589355e-01 1.121294721961021423e-01 -2.508221864700317383e-01 -1.303957253694534302e-01 1.139414384961128235e-01 2.565868198871612549e-01 -7.104591466486454010e-03 -1.894249320030212402e-01 -1.492120325565338135e-01 -3.320163190364837646e-01 2.047992497682571411e-02 2.915012091398239136e-02 -2.143360674381256104e-02 -9.437952935695648193e-02 -3.774601593613624573e-02
9.296058118343353271e-02 2.067879736423492432e-01 9.020455181598663330e-02 3.840487301349639893e-01 -7.184255868196487427e-02 2.298125475645065308e-01 -1.283370330929756165e-02 -3.947810828685760498e-02 -1.513992995023727417e-01 1.197916269302368164e-01 3.419760167598724365e-01 -1.140382140874862671e-01 1.530596464872360229e-01 3.207472562789916992e-01 -1.813511736690998077e-02 -2.572091221809387207e-01 -4.567573219537734985e-02 9.880620241165161133e-02 -1.179769933223724365e-01 -1.704952120780944824e-01 1.988867484033107758e-02 -2.192118018865585327e-01 -2.505593188107013702e-02 -1.522327363491058350e-01 5.803853273391723633e-02 -2.848975062370300293e-01 -3.457934260368347168e-01 -1.076842695474624634e-01 5.340570583939552307e-02 5.189897119998931885e-02 -1.569715440273284912e-01 -1.658796891570091248e-02
2.626923322677612305e-01 -2.701491117477416992e-01 2.678314447402954102e-01 1.648731082677841187e-01 2.448402196168899536e-01 1.364887505769729614e-01 5.748769268393516541e-02 9.541699290275573730e-02 -6.562497466802597046e-03 7.438699156045913696e-02 4.208685457706451416e-02 2.628346532583236694e-02 1.592469811439514160e-01 2.347622066736221313e-01 1.236544735729694366e-02 -1.893538087606430054e-01 -7.110819965600967407e-02 2.283119708299636841e-01 -1.925625465810298920e-02 -1.504201442003250122e-01 -2.522820532321929932e-01 4.423100352287292480e-01 1.079493314027786255e-01 -3.086424767971038818e-01 -2.496123500168323517e-02 -4.030270129442214966e-02 -1.298871785402297974e-01 -6.838724948465824127e-04 -2.288055233657360077e-02 3.006508760154247284e-02 -2.351007610559463501e-01 -1.462711542844772339e-01
1.694550961256027222e-01 -9.929215908050537109e-02 2.165942490100860596e-01 2.862441539764404297e-01 -2.383205741643905640e-01 4.693739488720893860e-02 8.907780051231384277e-02 -1.941248774528503418e-03 -2.642844915390014648e-01 1.606237329542636871e-02 2.256925404071807861e-01 9.511329233646392822e-02 8.097171038389205933e-02 -4.507719352841377258e-02 -1.713148951530456543e-01 -3.768776357173919678e-01 4.520976915955543518e-03 -8.084584772586822510e-02 -5.825278908014297485e-02 -1.736048609018325806e-01 2.736615575850009918e-02 2.490373328328132629e-02 1.164229959249496460e-01 4.253121837973594666e-02 -1.273241043090820312e-01 -4.036642313003540039e-01 -1.315016895532608032e-01 -1.079159155488014221e-01 2.109274715185165405e-01 2.880993485450744629e-02 -3.653529882431030273e-01 1.088955625891685486e-01
2.929171621799468994e-01 2.283014059066772461e-01 1.936833411455154419e-01 1.579088121652603149e-01 -7.722726464271545410e-02 2.447599321603775024e-01 7.800425589084625244e-02 -2.032655775547027588e-01 -2.016440331935882568e-01 6.041360273957252502e-02 2.661910951137542725e-01 1.214600875973701477e-01 1.290546264499425888e-03 3.255100250244140625e-01 8.594886213541030884e-02 -7.322487980127334595e-02 1.056727580726146698e-02 1.706013232469558716e-01 1.317518055438995361e-01 -1.944346427917480469e-01 6.859144568443298340e-02 -2.518344223499298096e-01 2.154611051082611084e-01 -7.820846885442733765e-02 6.386845558881759644e-02 -3.775015771389007568e-01 -1.981191635131835938e-01 8.344766497611999512e-02 1.296369582414627075e-01 -8.820182085037231445e-02 -5.928503349423408508e-03 -1.235382407903671265e-01
2.811489999294281006e-01 -1.332158222794532776e-02 -2.897650301456451416e-01 2.221674621105194092e-01 1.367619335651397705e-01 8.927014470100402832e-02 2.393210493028163910e-02 -1.089409664273262024e-01 -6.077560409903526306e-02 1.336057037115097046e-01 1.754733771085739136e-01 1.330472677946090698e-01 2.697416245937347412e-01 1.087364330887794495e-01 -1.385983973741531372e-01 -4.692212939262390137e-01 8.592388778924942017e-02 -8.370405994355678558e-03 5.964552611112594604e-02 -3.526375815272331238e-02 -2.237021028995513916e-01 1.015270650386810303e-01 1.605411618947982788e-01 -5.402421113103628159e-03 1.979168653488159180e-01 -1.901764720678329468e-01 -3.090871572494506836e-01 9.566146135330200195e-02 5.382554233074188232e-02 1.459723263978958130e-01 -2.052745670080184937e-01 9.782075136899948120e-02
1.606921702623367310e-01 1.328878700733184814e-01 1.978166550397872925e-01 3.305018246173858643e-01 4.325199127197265625e-02 1.088249832391738892e-01 -9.618967771530151367e-02 -2.632294781506061554e-02 -3.786844015121459961e-01 -1.303139775991439819e-01 1.082195565104484558e-01 3.273903205990791321e-02 -1.531311720609664917e-01 7.401564717292785645e-02 4.039624333381652832e-01 -1.091973632574081421e-01 1.468023508787155151e-01 3.390054702758789062e-01 -2.318872511386871338e-02 -5.843170359730720520e-02 -3.874480724334716797e-02 2.383109480142593384e-01 8.918806165456771851e-02 3.758249804377555847e-02 2.520239539444446564e-02 -1.919362507760524750e-02 -1.289099305868148804e-01 -2.811497263610363007e-02 1.066262125968933105e-01 -1.851485669612884521e-01 -3.124224841594696045e-01 1.937432438135147095e-01
1.747264117002487183e-01 1.192818731069564819e-01 -6.129639968276023865e-02 2.456547915935516357e-01 1.374321337789297104e-02 -5.828896537423133850e-02 -1.051940862089395523e-02 -8.698058873414993286e-02 9.036631137132644653e-02 -1.663079261779785156e-01 1.607781648635864258e-01 3.010107576847076416e-02 -1.958978623151779175e-01 8.476197719573974609e-02 -8.010542392730712891e-02 -1.630868166685104370e-01 -9.498801827430725098e-02 9.125183522701263428e-02 4.925841987133026123e-01 -2.478794008493423462e-01 -3.165149316191673279e-02 2.615439891815185547e-01 -1.481716930866241455e-01 -1.087968721985816956e-01 9.219032526016235352e-02 -2.062116414308547974e-01 -3.613947331905364990e-01 1.055474206805229187e-01 -3.144589364528656006e-01 2.212435193359851837e-02 -7.272358983755111694e-02 1.290671080350875854e-01
1.405239850282669067e-01 2.538527362048625946e-02 -1.339779496192932129e-01 2.338445931673049927e-01 8.246681839227676392e-02 2.634876370429992676e-01 -7.704620808362960815e-02 -1.871024966239929199e-01 1.968337409198284149e-02 1.648961156606674194e-01 4.199864268302917480e-01 -5.627316981554031372e-02 1.134794056415557861e-01 2.312397956848144531e-01 1.851172298192977905e-01 -1.769203096628189087e-01 4.624563455581665039e-02 1.881349086761474609e-02 -2.374423891305923462e-01 -2.811785936355590820e-01 -1.224028840661048889e-01 -2.901727519929409027e-02 2.979794330894947052e-02 -3.995167464017868042e-02 9.908351302146911621e-02 -3.548135161399841309e-01 -2.957742810249328613e-01 -8.900851756334304810e-02 -1.538634300231933594e-01 1.464748084545135498e-01 -1.008703708648681641e-01 -8.996085077524185181e-02
6.500484794378280640e-02 3.823636472225189209e-02 1.145828366279602051e-01 2.149707376956939697e-01 3.730766847729682922e-02 3.380126133561134338e-02 -6.936611235141754150e-02 -1.039433926343917847e-01 6.092177703976631165e-02 -2.140801101922988892e-01 -1.334507018327713013e-01 1.429143100976943970e-01 3.844632953405380249e-02 6.453774124383926392e-02 -1.856539845466613770e-01 3.946843370795249939e-02 1.634517014026641846e-01 1.612635701894760132e-01 3.338477015495300293e-01 -4.618358612060546875e-02 -1.099870651960372925e-01 4.693451523780822754e-01 5.134594812989234924e-02 1.440387219190597534e-01 1.388730108737945557e-01 -4.177568256855010986e-01 -9.140795469284057617e-02 -5.699484050273895264e-02 -2.792225778102874756e-01 6.982166785746812820e-03 -2.839412391185760498e-01 -3.542200103402137756e-02
2.085374295711517334e-02 1.978049054741859436e-02 1.586726307868957520e-01 1.077121794223785400e-01 -2.221092879772186279e-01 -1.085366401821374893e-02 -1.766233891248703003e-02 -5.207027867436408997e-02 3.623258695006370544e-02 -9.275016933679580688e-02 1.403950750827789307e-01 1.787593364715576172e-01 2.041510865092277527e-02 1.232094168663024902e-01 7.311427593231201172e-02 -4.021769762039184570e-01 1.823203563690185547e-01 5.226187780499458313e-02 -1.513722091913223267e-01 -3.082464337348937988e-01 -1.302612870931625366e-01 -1.128720585256814957e-02 5.008851736783981323e-02 -3.968427330255508423e-02 -1.488470472395420074e-02 -3.337641954421997070e-01 -3.098734915256500244e-01 -9.206431917846202850e-03 4.000687003135681152e-01 8.627332001924514771e-02 -3.361321389675140381e-01 -4.859119653701782227e-02
8.194062113761901855e-02 1.408677250146865845e-01 1.607549376785755157e-03 -1.846243813633918762e-02 -8.119091391563415527e-02 1.199650689959526062e-01 -1.800824254751205444e-01 8.832190930843353271e-02 -3.809796273708343506e-01 1.083204373717308044e-01 2.920526862144470215e-01 1.072286516427993774e-01 2.399404942989349365e-01 -4.161734879016876221e-02 2.946170568466186523e-01 1.426496356725692749e-01 6.442908197641372681e-02 -4.015913605690002441e-02 5.558837205171585083e-02 -2.783692441880702972e-02 2.248701006174087524e-01 8.276413381099700928e-02 2.578554451465606689e-01 8.283508941531181335e-03 4.741308093070983887e-02 -1.778312772512435913e-01 -3.950050473213195801e-01 1.203388068825006485e-02 2.021691650152206421e-01 7.341834902763366699e-02 -3.302511274814605713e-01 1.130659580230712891e-01
4.655748978257179260e-02 -2.881490290164947510e-01 -6.716909259557723999e-02 2.724503278732299805e-01 2.143719792366027832e-02 -5.789797380566596985e-02 1.997352838516235352e-01 -2.303288877010345459e-01 -3.087141811847686768e-01 3.301421403884887695e-01 9.083492681384086609e-03 -2.589384615421295166e-01 2.557651512324810028e-02 4.436858464032411575e-03 2.585453689098358154e-01 -3.637894243001937866e-02 -5.922473594546318054e-02 7.677455246448516846e-02 2.113335877656936646e-01 4.982517659664154053e-02 9.115279465913772583e-02 2.558986544609069824e-01 3.003775142133235931e-02 1.187468543648719788e-01 1.108082532882690430e-01 -2.587668597698211670e-01 -1.126704514026641846e-01 -5.492084473371505737e-02 5.141491442918777466e-02 -1.731122471392154694e-02 -3.851887881755828857e-01 8.617297559976577759e-02
-1.032600626349449158e-01 2.632886469364166260e-01 -2.056150287389755249e-01 6.248326599597930908e-02 1.713296771049499512e-01 -2.409212440252304077e-01 -1.742596179246902466e-02 9.454278275370597839e-03 2.488557249307632446e-02 2.454539686441421509e-01 7.051973044872283936e-02 7.534684240818023682e-02 3.930456638336181641e-01 -7.144227623939514160e-02 -1.314272582530975342e-01 -6.281623989343643188e-02 2.859366834163665771e-01 1.463473401963710785e-02 2.492061629891395569e-02 -1.131036356091499329e-01 -1.939908973872661591e-02 2.970544695854187012e-01 2.131566591560840607e-02 -3.986929729580879211e-02 2.343597635626792908e-02 -4.322003722190856934e-01 -3.059222400188446045e-01 -8.320855349302291870e-02 -1.866105794906616211e-01 -7.281740754842758179e-02 -1.242024451494216919e-01 6.526938080787658691e-02
1.009276360273361206e-01 -1.197543516755104065e-01 -7.390552759170532227e-02 3.771219253540039062e-01 4.138599336147308350e-02 9.725899435579776764e-03 1.157829463481903076e-01 -2.322775274515151978e-01 -1.478227376937866211e-01 -1.754009574651718140e-01 -2.724590711295604706e-02 1.177701801061630249e-01 -5.781972035765647888e-02 -1.851393878459930420e-01 1.688715070486068726e-01 1.635886915028095245e-02 2.290814816951751709e-01 9.322268515825271606e-02 2.228878885507583618e-01 3.500050604343414307e-01 6.000550463795661926e-02 2.568758726119995117e-01 2.528087794780731201e-01 -1.879767179489135742e-01 6.656343489885330200e-02 -2.795404493808746338e-01 -2.300592213869094849e-01 7.244763523340225220e-02 1.138551011681556702e-01 -7.549159228801727295e-02 -2.175877988338470459e-01 -1.266844719648361206e-01
2.703514099121093750e-01 2.805049121379852295e-01 8.743261545896530151e-02 1.267345994710922241e-01 1.804699897766113281e-01 -1.754183135926723480e-02 -1.906817257404327393e-01 6.348190456628799438e-02 4.236451908946037292e-02 -7.459457963705062866e-02 -1.086308881640434265e-01 -8.660593628883361816e-02 1.130952090024948120e-01 -1.186564657837152481e-02 -1.409360468387603760e-01 -1.736295819282531738e-01 1.153862550854682922e-01 1.693649142980575562e-01 1.790344417095184326e-01 5.421137064695358276e-02 1.371243745088577271e-01 4.059775769710540771e-01 5.344799533486366272e-02 1.283193528652191162e-01 9.087564051151275635e-02 -4.965490698814392090e-01 -8.899465948343276978e-02 4.260523244738578796e-02 -2.264595031738281250e-01 2.406561002135276794e-02 -2.550527751445770264e-01 -1.577360928058624268e-02
9.810767322778701782e-02 1.033080182969570160e-02 1.078617349267005920e-01 2.282043099403381348e-01 1.054069586098194122e-02 8.725924789905548096e-02 1.767495274543762207e-01 1.716662943363189697e-01 -2.834306657314300537e-01 8.425977826118469238e-02 8.218982815742492676e-02 4.289988428354263306e-03 -1.917171664535999298e-02 1.700782328844070435e-01 2.635427117347717285e-01 -4.034286364912986755e-02 4.707221314311027527e-02 5.767559632658958435e-02 1.412057131528854370e-01 3.503178013488650322e-03 2.186130881309509277e-01 -1.097324118018150330e-02 5.363944917917251587e-02 -2.517958404496312141e-03 -2.323460392653942108e-02 -5.112624168395996094e-01 -5.741231888532638550e-02 -4.171620905399322510e-01 -1.102254465222358704e-01 3.277916908264160156e-01 -8.855632692575454712e-02 -1.433912366628646851e-01
3.680785894393920898e-01 2.682146430015563965e-01 6.514188647270202637e-02 1.556131541728973389e-01 1.527547389268875122e-01 -6.722950935363769531e-02 7.922239601612091064e-02 -9.525662660598754883e-02 -2.760821878910064697e-01 -2.511342801153659821e-02 1.343364417552947998e-01 -4.759128019213676453e-02 -7.558713108301162720e-02 1.294980943202972412e-01 3.503639101982116699e-01 -2.651610672473907471e-01 4.795690998435020447e-02 2.954752147197723389e-01 3.144154846668243408e-01 -8.051617443561553955e-02 -2.116263210773468018e-01 1.453255712985992432e-01 1.550140231847763062e-01 -2.469916790723800659e-01 -1.231298968195915222e-02 -2.921619080007076263e-02 -2.602290548384189606e-02 -3.973946347832679749e-02 1.277275085449218750e-01 6.804554164409637451e-02 -1.820246577262878418e-01 7.057335972785949707e-02
2.791448310017585754e-02 6.269732117652893066e-02 -1.149432808160781860e-01 7.283171266317367554e-02 3.137895092368125916e-02 1.194697320461273193e-01 2.370736598968505859e-01 -2.083250284194946289e-01 -2.080081254243850708e-01 4.420561715960502625e-02 -4.873607680201530457e-02 8.075038343667984009e-02 4.629660248756408691e-01 7.969534397125244141e-02 -3.902566805481910706e-02 -2.871536314487457275e-01 2.266760468482971191e-01 -3.002139506861567497e-03 -1.105792745947837830e-01 5.422496050596237183e-02 -1.420647352933883667e-01 1.713078618049621582e-01 2.430304288864135742e-01 -8.676412701606750488e-02 1.419696658849716187e-01 -1.441875547170639038e-01 -2.163056880235671997e-01 1.101599913090467453e-02 -8.987142890691757202e-02 9.242091327905654907e-03 -3.719223439693450928e-01 2.934329509735107422e-01
1.261355131864547729e-01 -1.018330901861190796e-01 1.109811440110206604e-01 3.255783915519714355e-01 -1.183507367968559265e-01 -1.302534192800521851e-01 1.941211223602294922e-01 -3.281700313091278076e-01 7.411728054285049438e-02 -6.558526307344436646e-02 1.377111077308654785e-01 1.754218935966491699e-01 8.813907206058502197e-02 2.844572365283966064e-01 -2.027900069952011108e-01 -1.767559163272380829e-02 2.070350497961044312e-01 -8.241290599107742310e-02 1.954826759174466133e-03 -2.751605212688446045e-01 6.873265653848648071e-02 -8.048826456069946289e-02 1.930669695138931274e-01 -7.665354758501052856e-02 -1.393624842166900635e-01 -3.976454138755798340e-01 6.882186979055404663e-03 1.042910739779472351e-01 7.165659964084625244e-02 5.593580007553100586e-02 -2.954075634479522705e-01 1.602348834276199341e-01
1.356950551271438599e-01 1.566045731306076050e-02 3.559021651744842529e-02 3.170041739940643311e-01 8.781405538320541382e-02 2.258574068546295166e-01 4.435644298791885376e-02 -2.329110354185104370e-01 -3.514596819877624512e-01 -4.396422207355499268e-02 -2.079937160015106201e-01 3.230102956295013428e-01 4.946678131818771362e-02 8.666551113128662109e-02 -2.331793121993541718e-02 -3.234235942363739014e-01 1.032260954380035400e-01 1.349374651908874512e-01 -1.096148118376731873e-01 3.370331600308418274e-03 9.360084682703018188e-02 -1.055899262428283691e-02 9.266675263643264771e-02 -2.280606180429458618e-01 -5.032931268215179443e-02 -4.063907265663146973e-01 -1.634654551744461060e-01 -3.682107850909233093e-02 2.294021993875503540e-01 7.804386317729949951e-02 7.667908072471618652e-02 7.593438029289245605e-02
-7.785256206989288330e-02 1.096196025609970093e-01 1.927834302186965942e-01 2.504822909832000732e-01 2.835833430290222168e-01 -7.907462865114212036e-02 9.462514519691467285e-02 -3.145258724689483643e-01 -2.879762053489685059e-01 2.248692065477371216e-01 2.050443887710571289e-01 7.360553741455078125e-02 -1.311306958086788654e-03 1.452393233776092529e-01 -6.676609814167022705e-02 8.844239264726638794e-02 1.666154265403747559e-01 -1.712600141763687134e-01 -7.262553274631500244e-02 -1.023939922451972961e-01 1.331247109919786453e-02 1.992682926356792450e-02 2.800651192665100098e-01 -7.051642984151840210e-02 -1.188826486468315125e-01 -3.685387074947357178e-01 -2.484346926212310791e-01 -1.405407190322875977e-01 -7.335393875837326050e-02 1.683586835861206055e-01 3.511037304997444153e-02 2.234116792678833008e-01
1.862531751394271851e-01 -5.600866675376892090e-02 1.548797935247421265e-01 1.185845658183097839e-01 1.729316711425781250e-01 1.003405526280403137e-01 -3.721578046679496765e-02 -3.186573386192321777e-01 -1.214937940239906311e-01 7.592471688985824585e-02 3.933626413345336914e-02 1.426428407430648804e-01 1.941755041480064392e-02 -7.525848597288131714e-02 -3.108037821948528290e-02 8.165159076452255249e-02 2.541218400001525879e-01 1.437065452337265015e-01 -6.328578293323516846e-02 8.740711212158203125e-02 3.685112670063972473e-02 -1.853123866021633148e-02 2.976985275745391846e-01 6.299914326518774033e-03 2.259431593120098114e-02 -5.867140293121337891e-01 -2.540313303470611572e-01 2.751273214817047119e-01 1.184371113777160645e-01 2.183712460100650787e-02 -6.745624542236328125e-02 -1.840182542800903320e-01
1.059900000691413879e-01 1.966698765754699707e-01 2.513376176357269287e-01 3.911355137825012207e-01 7.921553403139114380e-02 6.915155053138732910e-02 7.416935265064239502e-02 -2.560773193836212158e-01 -1.680506765842437744e-01 4.517651721835136414e-02 -2.824139595031738281e-02 6.497923284769058228e-02 -3.063859939575195312e-01 7.075557857751846313e-02 2.138345837593078613e-01 -8.373054116964340210e-02 6.342956423759460449e-02 3.310984373092651367e-01 -5.596119165420532227e-02 -1.452971398830413818e-01 -1.654085367918014526e-01 1.445290148258209229e-01 2.640640921890735626e-02 8.359757065773010254e-02 -1.501115560531616211e-01 -7.035868614912033081e-02 -1.394926160573959351e-01 1.159462481737136841e-01 1.522294878959655762e-01 -1.411580145359039307e-01 -3.932748138904571533e-01 1.135888919234275818e-01
3.168986737728118896e-02 -1.153872907161712646e-01 -3.052288889884948730e-01 2.930692136287689209e-01 2.770660072565078735e-02 -1.335798650979995728e-01 1.175468862056732178e-01 -1.093700528144836426e-01 -2.559167705476284027e-02 -2.661975920200347900e-01 1.224302798509597778e-01 1.543992757797241211e-01 -1.915411353111267090e-01 3.073564767837524414e-01 -1.150757446885108948e-01 -3.069331943988800049e-01 2.840854786336421967e-02 1.391561478376388550e-01 1.480632722377777100e-01 -7.233430165797472000e-03 4.067404940724372864e-02 1.097256764769554138e-01 5.477729439735412598e-02 -6.985847651958465576e-02 4.466714803129434586e-03 -3.816448450088500977e-01 1.025514528155326843e-01 1.362854093313217163e-01 -1.162975654006004333e-01 1.672433316707611084e-01 -3.494647145271301270e-01 -1.057374849915504456e-01
7.645226269960403442e-02 1.688383221626281738e-01 7.249143719673156738e-02 3.728767037391662598e-01 1.350458711385726929e-01 1.321676820516586304e-01 -2.692411839962005615e-01 -1.394206844270229340e-02 1.257573068141937256e-01 -2.229999005794525146e-01 -2.359560430049896240e-01 1.779649555683135986e-01 2.114100754261016846e-01 1.543300002813339233e-01 -2.598217129707336426e-02 -1.566480696201324463e-01 -3.875784575939178467e-02 -1.223186310380697250e-02 3.615281879901885986e-01 -1.500133424997329712e-01 -6.463822722434997559e-02 2.584937214851379395e-01 -4.248513653874397278e-02 -1.080995425581932068e-01 1.618277467787265778e-02 -3.516503870487213135e-01 -5.207175388932228088e-02 3.384005278348922729e-02 -5.894180759787559509e-02 2.036449313163757324e-01 -2.183243483304977417e-01 -8.133695274591445923e-02
5.967366322875022888e-02 1.698043197393417358e-01 7.900431752204895020e-02 2.648236751556396484e-01 -2.999711222946643829e-02 1.759342402219772339e-01 -4.317693412303924561e-02 -4.891000688076019287e-02 -3.451092243194580078e-01 -1.449791193008422852e-01 1.240018829703330994e-01 1.257186084985733032e-01 -2.768012285232543945e-01 1.535020619630813599e-01 9.933195263147354126e-02 -5.295277014374732971e-02 2.947598509490489960e-02 2.602396905422210693e-01 -3.998709097504615784e-02 -2.695585414767265320e-02 -1.730295829474925995e-02 3.574918508529663086e-01 -1.402496546506881714e-01 4.396421089768409729e-02 -1.738610714673995972e-01 -5.279365554451942444e-02 -1.826437562704086304e-01 -5.854031536728143692e-03 3.068992793560028076e-01 1.720573194324970245e-02 -4.294880628585815430e-01 -7.068829983472824097e-02
4.175317883491516113e-01 1.786786168813705444e-01 5.693437065929174423e-03 1.400301307439804077e-01 -3.219001367688179016e-02 -2.635773122310638428e-01 1.701640635728836060e-01 8.074185997247695923e-02 -1.144068390130996704e-01 3.174278140068054199e-02 -9.674139320850372314e-02 7.604427635669708252e-03 9.692446887493133545e-02 9.345759451389312744e-02 4.945987090468406677e-02 1.743479073047637939e-01 2.016889452934265137e-01 1.528169959783554077e-01 2.060340493917465210e-01 -2.650416195392608643e-01 9.522468596696853638e-02 2.611651718616485596e-01 3.284172713756561279e-02 1.070626899600028992e-01 9.548827260732650757e-02 -2.589102685451507568e-01 -2.740432694554328918e-02 -7.749248296022415161e-02 3.846225142478942871e-02 4.293765872716903687e-02 -4.820495843887329102e-01 -9.210276603698730469e-02
3.113440573215484619e-01 7.409483194351196289e-02 -2.232884168624877930e-01 1.819189786911010742e-01 -1.272530108690261841e-01 6.540822796523571014e-03 7.000329345464706421e-02 -1.562285423278808594e-01 -1.615172624588012695e-01 4.477920010685920715e-02 -1.749379187822341919e-01 1.434346437454223633e-01 7.377561926841735840e-02 3.895466923713684082e-01 -1.177216544747352600e-01 -1.940882503986358643e-01 1.114455088973045349e-01 2.048476599156856537e-02 1.786099225282669067e-01 -1.849279701709747314e-01 -2.345734536647796631e-01 1.358107924461364746e-01 -5.550100281834602356e-02 2.163297086954116821e-01 6.630921363830566406e-02 -2.100457102060317993e-01 -3.682589232921600342e-01 3.096300363540649414e-02 -1.474619507789611816e-01 1.361100226640701294e-01 -1.588795185089111328e-01 -1.679276227951049805e-01
-9.817005135118961334e-03 3.049516305327415466e-02 -7.288359850645065308e-02 2.976244688034057617e-01 1.283660822082310915e-04 1.974557787179946899e-01 -4.521553590893745422e-02 -6.823729872703552246e-01 -2.429282218217849731e-01 2.555156359449028969e-03 1.148077547550201416e-01 1.967798620462417603e-01 1.313228458166122437e-01 1.006681695580482483e-01 1.947390846908092499e-02 1.397973671555519104e-02 1.115844994783401489e-01 3.985832259058952332e-02 -1.025243550539016724e-01 -4.716774448752403259e-02 3.992445766925811768e-03 3.626130288466811180e-03 1.420149803161621094e-01 -1.414121240377426147e-01 1.142164990305900574e-01 -2.969368696212768555e-01 -2.236107885837554932e-01 -1.060407757759094238e-01 4.367439821362495422e-02 1.453062742948532104e-01 -5.548024550080299377e-02 6.327369809150695801e-02
1.961438655853271484e-01 6.096854060888290405e-02 -1.306183785200119019e-01 2.573323249816894531e-01 9.122856706380844116e-02 7.051131874322891235e-02 1.775516867637634277e-01 -6.236049532890319824e-02 4.176801815629005432e-02 -9.004807472229003906e-02 1.752884984016418457e-01 2.489432245492935181e-01 1.292189806699752808e-01 5.659491941332817078e-02 -3.198825716972351074e-01 2.669456228613853455e-02 -1.369719207286834717e-01 -4.034330695867538452e-02 -4.453097283840179443e-02 -3.127921223640441895e-01 5.336467176675796509e-02 9.247014671564102173e-02 2.146399468183517456e-01 -1.225433051586151123e-01 2.847247123718261719e-01 -2.780137062072753906e-01 -2.879757285118103027e-01 2.538772225379943848e-01 -5.108611285686492920e-02 1.557559818029403687e-01 -2.278250008821487427e-01 1.520447582006454468e-01
2.514285594224929810e-02 2.904321253299713135e-01 4.394063726067543030e-02 2.469865530729293823e-01 3.103270828723907471e-01 -3.431409001350402832e-01 5.557054653763771057e-02 -2.089039683341979980e-01 -1.970853507518768311e-01 -1.399172395467758179e-01 9.584804624319076538e-02 9.952736645936965942e-02 -2.975036576390266418e-02 4.354930296540260315e-02 -6.198835093528032303e-03 2.897502621635794640e-03 3.236957788467407227e-01 1.159195452928543091e-01 1.180320456624031067e-01 -7.667241245508193970e-02 2.912818687036633492e-03 1.837308555841445923e-01 2.434004396200180054e-01 3.766903281211853027e-02 4.440138861536979675e-02 -1.273004710674285889e-01 3.052875958383083344e-02 8.377711474895477295e-02 5.727777257561683655e-02 2.027548253536224365e-01 -4.525442123413085938e-01 -5.654469132423400879e-02
1.374837607145309448e-01 3.109899759292602539e-01 1.530809402465820312e-01 1.530231833457946777e-01 8.239961415529251099e-02 -3.094605803489685059e-01 1.434842348098754883e-01 -2.079402655363082886e-02 -2.752670049667358398e-01 -1.153203025460243225e-01 4.499803483486175537e-02 7.471795380115509033e-02 9.847419336438179016e-03 1.982494890689849854e-01 8.202611654996871948e-02 -1.454009860754013062e-01 2.017340362071990967e-01 2.069968283176422119e-01 2.175316810607910156e-01 -1.955351680517196655e-01 -1.345978230237960815e-01 2.448662519454956055e-01 -1.861292682588100433e-02 -1.766010187566280365e-02 1.969067603349685669e-01 -4.797739684581756592e-01 7.310722023248672485e-02 5.020299181342124939e-02 3.300124406814575195e-02 -6.525781750679016113e-02 -1.320699453353881836e-01 -5.066367238759994507e-02
-1.831987500190734863e-01 2.261982411146163940e-01 1.554692536592483521e-01 2.975577414035797119e-01 4.262028634548187256e-02 -8.802798390388488770e-02 -1.438161134719848633e-01 1.144804060459136963e-01 4.351375997066497803e-02 -2.253088206052780151e-01 -2.097500860691070557e-01 7.242929935455322266e-02 1.193512529134750366e-01 2.017155289649963379e-01 1.713483184576034546e-01 -8.586335182189941406e-02 2.310541719198226929e-01 8.892298489809036255e-02 2.747494578361511230e-01 -4.565201699733734131e-02 -1.932161003351211548e-01 1.510639041662216187e-01 1.131731197237968445e-01 -1.460779607295989990e-01 4.595109820365905762e-02 -3.991470038890838623e-01 -2.822677604854106903e-02 6.904866546392440796e-02 -1.596731841564178467e-01 2.023003399372100830e-01 -2.923250794410705566e-01 -1.166542246937751770e-01
9.211049228906631470e-02 1.790466904640197754e-01 8.589818328619003296e-02 1.032947674393653870e-01 -2.552421763539314270e-02 1.906831115484237671e-01 -6.028832495212554932e-02 -2.786420881748199463e-01 3.059311071410775185e-03 -1.418168246746063232e-01 1.161163374781608582e-01 2.509644925594329834e-01 -2.486464101821184158e-03 -1.125836186110973358e-02 1.501458734273910522e-01 -7.545495778322219849e-02 2.700307965278625488e-01 -3.191378116607666016e-01 3.122646510601043701e-01 -1.301358342170715332e-01 1.272334903478622437e-01 8.710704743862152100e-02 -5.064171925187110901e-02 -2.172835022211074829e-01 -8.353190124034881592e-02 -5.668052285909652710e-02 -4.604704678058624268e-01 9.285312145948410034e-02 -1.352906823158264160e-01 -1.588732153177261353e-01 -2.469651699066162109e-01 -4.514141473919153214e-03
1.807291805744171143e-01 7.536815851926803589e-02 -2.332835495471954346e-01 1.506120115518569946e-01 3.632697090506553650e-02 1.439725458621978760e-01 9.483623504638671875e-02 -1.249509006738662720e-01 2.971536479890346527e-02 -6.263490021228790283e-02 3.586037084460258484e-02 8.730453997850418091e-02 3.855478465557098389e-01 1.309334188699722290e-01 -1.426020413637161255e-01 -1.183683127164840698e-01 5.493931844830513000e-02 4.170244932174682617e-02 -7.795295864343643188e-02 -1.878026723861694336e-01 -6.393957138061523438e-02 1.973105818033218384e-01 4.088244140148162842e-01 -1.036040484905242920e-01 3.007601201534271240e-01 -1.159358918666839600e-01 -3.040944635868072510e-01 -7.950165122747421265e-02 6.919406354427337646e-02 -8.996532112360000610e-02 -3.099222481250762939e-01 2.131333798170089722e-01
1.317271888256072998e-01 9.499167650938034058e-02 9.310359507799148560e-02 5.018612742424011230e-02 1.929086297750473022e-01 2.253199070692062378e-01 2.552357316017150879e-01 -2.419851869344711304e-01 -3.404225781559944153e-02 -1.060955151915550232e-01 3.608681857585906982e-01 2.871821820735931396e-01 1.559783369302749634e-01 2.491845935583114624e-01 1.204533576965332031e-01 -8.633276075124740601e-02 -8.706213533878326416e-02 1.641503423452377319e-01 -6.468266993761062622e-02 -1.925885863602161407e-02 -1.829057373106479645e-02 -1.016977652907371521e-01 2.421821355819702148e-01 -2.885156273841857910e-01 -6.733573228120803833e-02 -2.367962896823883057e-01 -2.307478338479995728e-01 -3.788819536566734314e-02 -1.315684318542480469e-01 2.376100607216358185e-02 -1.673905551433563232e-01 -2.538151741027832031e-01
2.236441969871520996e-01 3.064816258847713470e-02 1.515780538320541382e-01 2.370346486568450928e-01 2.408949285745620728e-01 -2.698742449283599854e-01 1.410473138093948364e-01 -1.670905500650405884e-01 -3.722549676895141602e-01 1.525039318948984146e-02 -2.523391842842102051e-01 2.604636847972869873e-01 7.780817151069641113e-02 1.439895331859588623e-01 8.918189257383346558e-02 1.071092262864112854e-01 6.652203947305679321e-02 -2.317914366722106934e-02 2.180124372243881226e-01 -2.974607944488525391e-01 1.942361332476139069e-02 2.734923958778381348e-01 2.544878609478473663e-02 8.714155852794647217e-02 2.190627902746200562e-01 -2.424638718366622925e-01 -4.437540844082832336e-02 5.114589631557464600e-02 -1.552204508334398270e-02 -6.329456716775894165e-02 -1.585225611925125122e-01 -9.767590463161468506e-02
2.526681721210479736e-01 1.230783835053443909e-01 7.663062214851379395e-02 3.733383119106292725e-01 1.257423311471939087e-01 -1.093104705214500427e-01 -2.793920785188674927e-02 1.680583320558071136e-02 -4.249740540981292725e-01 1.425463110208511353e-01 -2.034728825092315674e-01 -2.325013093650341034e-02 -7.763779908418655396e-02 2.338950484991073608e-01 3.431544303894042969e-01 -2.029176950454711914e-01 -6.027663871645927429e-02 1.465717107057571411e-01 -8.867681957781314850e-03 -1.988239139318466187e-01 -8.957868814468383789e-02 2.165562063455581665e-01 1.461633015424013138e-03 -7.968526333570480347e-02 -1.886566281318664551e-01 -1.280976235866546631e-01 -6.934482604265213013e-02 -1.186512187123298645e-01 1.509865224361419678e-01 3.541168197989463806e-02 -2.276529371738433838e-01 1.078971028327941895e-01
3.656511008739471436e-02 -1.359776258468627930e-01 -1.238171756267547607e-01 3.079548776149749756e-01 -1.054209843277931213e-01 -9.680271893739700317e-02 -2.695224247872829437e-02 1.334222704172134399e-01 -8.443877846002578735e-02 -8.115693181753158569e-02 1.882468760013580322e-01 -4.024642053991556168e-03 1.887607574462890625e-01 5.949319154024124146e-02 1.544173359870910645e-01 3.302271962165832520e-01 3.061278350651264191e-02 3.266823589801788330e-01 5.879028886556625366e-02 -3.149368166923522949e-01 1.346414983272552490e-01 1.542986333370208740e-01 2.824985980987548828e-01 -1.318096965551376343e-01 7.354350388050079346e-02 -4.581886529922485352e-02 -4.108635783195495605e-01 -2.249652892351150513e-02 -1.904784142971038818e-01 -8.530504256486892700e-02 -1.995142698287963867e-01 1.250340789556503296e-02
7.032964378595352173e-02 -3.780558705329895020e-02 -2.464322894811630249e-01 1.422636508941650391e-01 -1.495442539453506470e-01 2.948926091194152832e-01 1.157016605138778687e-01 -2.394773662090301514e-01 -3.722648024559020996e-01 -7.778561860322952271e-02 -1.155725046992301941e-01 1.532422006130218506e-01 2.393813580274581909e-01 1.421935111284255981e-01 -1.122132390737533569e-01 -2.510576546192169189e-01 1.215543895959854126e-01 1.010130643844604492e-01 1.549554020166397095e-01 -2.360077053308486938e-01 -3.028865344822406769e-02 1.483426243066787720e-01 7.553194463253021240e-02 7.215514034032821655e-02 1.204770430922508240e-01 -2.336111217737197876e-01 -2.379124909639358521e-01 4.464390128850936890e-02 -1.849506944417953491e-01 5.981928110122680664e-02 -2.403920739889144897e-01 -1.902553886175155640e-01
5.678007379174232483e-02 -1.894619613885879517e-01 1.146326288580894470e-01 2.597630023956298828e-01 1.541980803012847900e-01 1.803846657276153564e-01 2.226690500974655151e-01 -4.444771409034729004e-01 -1.706323325634002686e-01 -1.441851854324340820e-01 1.176382452249526978e-01 3.129367530345916748e-02 9.935441613197326660e-02 1.476025432348251343e-01 8.775220066308975220e-02 -2.169815823435783386e-02 1.098956763744354248e-01 1.051174569875001907e-02 2.517250133678317070e-03 1.463134437799453735e-01 -2.277526855468750000e-01 6.327381823211908340e-03 8.917021751403808594e-02 -1.183149591088294983e-01 -1.536302566528320312e-01 -3.847460150718688965e-01 -2.531635463237762451e-01 2.012221217155456543e-01 -8.614125661551952362e-03 1.399273872375488281e-01 -1.632308363914489746e-01 -2.056183367967605591e-01
1.732791773974895477e-02 9.431255050003528595e-03 1.859136819839477539e-01 2.950940430164337158e-01 1.642947047948837280e-01 5.770264938473701477e-02 -6.298464536666870117e-02 -2.002827674150466919e-01 -2.553039789199829102e-01 -5.584530159831047058e-02 1.039434596896171570e-01 3.436999320983886719e-01 -6.978351157158613205e-03 -2.184889167547225952e-01 -2.344897985458374023e-01 4.265342280268669128e-02 1.579259634017944336e-01 9.376627206802368164e-02 1.736513525247573853e-01 1.845473647117614746e-01 -3.197216987609863281e-02 1.254324465990066528e-01 8.624541014432907104e-02 -3.959705233573913574e-01 -1.774584650993347168e-01 -3.070629201829433441e-02 -2.835481762886047363e-01 7.162046432495117188e-02 6.731052696704864502e-02 4.322097077965736389e-02 -3.007765710353851318e-01 8.932963013648986816e-02
1.532102972269058228e-01 1.602094024419784546e-01 1.530190557241439819e-01 3.459107279777526855e-01 -7.705933600664138794e-02 -8.766848593950271606e-02 -1.249022632837295532e-01 -1.633637771010398865e-02 1.772775202989578247e-01 2.416269928216934204e-01 -5.947678349912166595e-03 7.110813260078430176e-02 1.630381941795349121e-01 2.789874970912933350e-01 -3.252188116312026978e-02 -1.684996485710144043e-01 2.340524345636367798e-01 3.934318944811820984e-02 -1.692648082971572876e-01 -8.836951851844787598e-02 3.284205198287963867e-01 1.723213791847229004e-01 -8.117751032114028931e-02 -2.898117005825042725e-01 1.711030453443527222e-01 -3.557225763797760010e-01 -1.532088816165924072e-01 4.661349952220916748e-02 -2.844179235398769379e-02 -2.138117700815200806e-01 -1.647605677135288715e-03 2.490050718188285828e-02
-3.712498024106025696e-02 2.730362713336944580e-01 -3.044431507587432861e-01 1.074097380042076111e-01 1.350972950458526611e-01 -5.010077729821205139e-02 -6.070115417242050171e-02 -1.822507195174694061e-02 3.372070565819740295e-02 2.199860215187072754e-01 2.773467302322387695e-01 3.136637508869171143e-01 -5.645917728543281555e-02 -8.074337244033813477e-02 2.687991559505462646e-01 9.132944047451019287e-02 -6.328786164522171021e-02 -8.961737900972366333e-02 8.539652824401855469e-02 -1.933481097221374512e-01 9.210924804210662842e-02 1.589150875806808472e-01 3.109924197196960449e-01 -2.038261890411376953e-01 -1.021566614508628845e-01 -3.045296072959899902e-01 -3.401224911212921143e-01 6.360694020986557007e-02 7.622590661048889160e-02 4.978672787547111511e-02 -1.009562015533447266e-01 9.918214380741119385e-02
-5.143185704946517944e-02 -2.147123217582702637e-01 -1.426980197429656982e-01 2.424968183040618896e-01 1.938118040561676025e-01 -1.324987560510635376e-01 -1.462463885545730591e-01 6.685792654752731323e-02 3.868172317743301392e-02 -1.838844865560531616e-01 3.721026331186294556e-02 3.797493875026702881e-01 7.126287557184696198e-03 1.516324579715728760e-01 1.991169303655624390e-01 -3.750429255887866020e-03 1.917573064565658569e-02 -2.744235564023256302e-03 1.946434527635574341e-01 5.499115213751792908e-03 2.321460470557212830e-02 8.943085372447967529e-02 -1.723253577947616577e-01 -1.382707357406616211e-01 -1.305396258831024170e-01 -3.570194840431213379e-01 -3.841647505760192871e-01 -1.086953058838844299e-01 6.625767797231674194e-02 1.164004951715469360e-02 -2.066856920719146729e-01 3.173515796661376953e-01
1.989449411630630493e-01 1.566572487354278564e-01 -9.673269838094711304e-02 2.949298620223999023e-01 -6.398846954107284546e-02 -1.572038084268569946e-01 1.029833406209945679e-01 -2.298644036054611206e-01 -2.660793364048004150e-01 -2.445003204047679901e-02 -3.680830076336860657e-02 1.047728583216667175e-01 -1.072442457079887390e-01 2.188149094581604004e-01 3.363907933235168457e-01 -1.915413886308670044e-01 -1.625343859195709229e-01 3.026019334793090820e-01 -4.904701840132474899e-03 -1.813507825136184692e-01 -1.291589587926864624e-01 2.668377757072448730e-01 -2.429365552961826324e-02 -4.225728288292884827e-02 -5.985980853438377380e-02 -5.543177947402000427e-03 -2.221289426088333130e-01 -9.340488910675048828e-02 1.607009582221508026e-02 7.468898594379425049e-02 -3.592241704463958740e-01 1.288996785879135132e-01
9.098643064498901367e-02 2.518507242202758789e-01 1.880671679973602295e-01 1.577281653881072998e-01 4.373043030500411987e-02 -2.846559584140777588e-01 1.611513346433639526e-01 1.995757222175598145e-03 -2.068629860877990723e-01 -5.114540830254554749e-02 -4.788812994956970215e-02 2.131440341472625732e-01 2.787858247756958008e-01 1.798233389854431152e-01 -6.839283555746078491e-02 -1.132076606154441833e-01 -2.307885140180587769e-02 1.086355969309806824e-01 3.167449533939361572e-01 -1.639371812343597412e-01 -1.479628533124923706e-01 1.919568777084350586e-01 1.100796535611152649e-01 8.117537945508956909e-02 3.063918650150299072e-01 -3.021233081817626953e-01 -2.237285487353801727e-02 2.013420686125755310e-02 -1.622933708131313324e-02 -1.596838086843490601e-01 -3.283321559429168701e-01 -4.286755993962287903e-02
-3.588098660111427307e-02 -4.057911038398742676e-02 3.283012285828590393e-02 3.718227446079254150e-01 1.957542821764945984e-02 6.697860360145568848e-02 -1.527741253376007080e-01 -2.910288795828819275e-02 -1.854740083217620850e-01 -3.459593057632446289e-01 1.690667867660522461e-01 7.839028537273406982e-02 -2.158260904252529144e-02 -1.402859091758728027e-01 2.536489069461822510e-02 -8.200658112764358521e-02 -2.766403369605541229e-02 2.377255260944366455e-01 9.064910560846328735e-02 -2.980654835700988770e-01 1.003569811582565308e-01 2.542258799076080322e-01 -7.405133545398712158e-02 -2.197211384773254395e-01 -2.047346383333206177e-01 -1.420240700244903564e-01 -2.219713032245635986e-01 8.498702943325042725e-02 2.647148370742797852e-01 -9.243459254503250122e-02 -2.888099253177642822e-01 -2.212136387825012207e-01
3.027315139770507812e-01 1.896961480379104614e-01 6.334702670574188232e-02 1.964622437953948975e-01 1.519437283277511597e-01 7.999030500650405884e-02 -3.070941269397735596e-01 -1.318816095590591431e-01 1.786961853504180908e-01 -1.336649060249328613e-02 8.788269758224487305e-02 1.540053337812423706e-01 8.891260623931884766e-02 1.988562941551208496e-01 2.126453444361686707e-03 -3.366610780358314514e-02 5.699308589100837708e-02 3.867478668689727783e-01 3.321726992726325989e-02 7.003917545080184937e-02 1.604965925216674805e-01 2.276332676410675049e-01 -1.768128573894500732e-02 -1.671428233385086060e-02 -9.356340765953063965e-02 -4.895606935024261475e-01 -1.288355588912963867e-01 -1.082216203212738037e-02 7.786883413791656494e-02 -2.077471464872360229e-01 1.069313064217567444e-01 1.167873442173004150e-01
4.393438994884490967e-02 -2.685016095638275146e-01 5.397148430347442627e-02 3.320614695549011230e-01 4.634952545166015625e-02 -1.746364124119281769e-02 4.911741986870765686e-02 -6.057279556989669800e-02 1.123895943164825439e-01 -1.889045387506484985e-01 1.361617594957351685e-01 -1.656138151884078979e-01 1.349345743656158447e-01 5.866799131035804749e-02 7.450992614030838013e-02 1.041102409362792969e-01 2.110362350940704346e-01 -9.544955939054489136e-02 2.385462820529937744e-01 -3.196623623371124268e-01 2.887388765811920166e-01 2.943235039710998535e-01 1.180713623762130737e-01 1.214484050869941711e-01 -3.149048238992691040e-02 -4.628659486770629883e-01 -6.739870458841323853e-02 -9.265742450952529907e-02 -2.000427246093750000e-02 1.543076783418655396e-01 2.527842298150062561e-03 8.908192813396453857e-02
2.926763594150543213e-01 7.382574677467346191e-02 -9.927965700626373291e-02 2.912344038486480713e-01 -3.906137943267822266e-01 1.132992282509803772e-01 -1.119663789868354797e-01 -4.747975617647171021e-02 -5.869104340672492981e-02 1.932407356798648834e-02 3.844390213489532471e-01 3.316797018051147461e-01 9.578091651201248169e-02 4.040716588497161865e-02 -4.515745863318443298e-02 -1.265139430761337280e-01 3.567798063158988953e-02 1.394889801740646362e-01 -3.736517205834388733e-02 -5.807602778077125549e-02 1.036189123988151550e-01 4.542560875415802002e-02 -1.228556130081415176e-02 2.078021317720413208e-01 8.520008064806461334e-03 -2.991847991943359375e-01 -3.080739378929138184e-01 1.458281576633453369e-01 4.403992369771003723e-02 1.482914090156555176e-01 -1.403366327285766602e-01 -1.118894517421722412e-01
4.136925190687179565e-02 -3.525272384285926819e-02 -1.853940635919570923e-02 2.632435858249664307e-01 -3.932123631238937378e-02 -8.433076739311218262e-02 1.477709785103797913e-02 -2.931645512580871582e-01 -1.789614744484424591e-02 2.865010127425193787e-02 2.741074934601783752e-02 -1.344009041786193848e-01 4.625811278820037842e-01 3.064411282539367676e-01 1.768644899129867554e-02 -1.233625411987304688e-01 5.437688156962394714e-02 -1.481058746576309204e-01 2.605465352535247803e-01 -1.229362487792968750e-01 -5.116938054561614990e-02 -3.960945084691047668e-02 1.566759347915649414e-01 -2.076464593410491943e-01 -3.037355840206146240e-01 -2.448152154684066772e-01 -1.546179503202438354e-01 2.249684929847717285e-01 9.229259192943572998e-02 -2.907446399331092834e-02 -2.622486948966979980e-01 6.798610091209411621e-02
1.527874916791915894e-02 -3.012364208698272705e-01 3.360410407185554504e-02 1.297323852777481079e-01 3.202374558895826340e-03 2.136074379086494446e-02 2.454556375741958618e-01 -1.247500702738761902e-01 -3.454208001494407654e-02 -6.541716307401657104e-02 2.379934042692184448e-01 -2.902121655642986298e-02 2.583448588848114014e-01 2.653519250452518463e-02 -1.388027612119913101e-02 1.101240217685699463e-01 1.326418220996856689e-01 -2.742796950042247772e-02 5.316041037440299988e-02 -1.088380292057991028e-01 -3.525439202785491943e-01 -1.236261427402496338e-02 1.114663928747177124e-01 1.073910295963287354e-02 -7.431261986494064331e-02 -4.286270141601562500e-01 -3.466923534870147705e-01 1.707511544227600098e-01 5.951474606990814209e-02 1.014613062143325806e-01 -3.729457259178161621e-01 -1.026942431926727295e-01
1.498066782951354980e-01 2.452451586723327637e-01 9.695354104042053223e-02 3.748608753085136414e-03 -1.118227653205394745e-02 -1.366128325462341309e-01 1.198741048574447632e-01 -7.495462149381637573e-02 -1.734977662563323975e-01 3.098746240139007568e-01 8.803651481866836548e-02 2.304126322269439697e-02 -2.420108318328857422e-01 2.253609150648117065e-02 1.491599828004837036e-01 -3.472716808319091797e-01 -6.836814805865287781e-03 1.985097825527191162e-01 3.876182138919830322e-01 -1.625837534666061401e-01 -6.395347416400909424e-02 1.689952164888381958e-01 7.021076977252960205e-02 -2.405851334333419800e-01 5.286664888262748718e-02 -1.241211593151092529e-01 -1.586167514324188232e-01 -5.962668452411890030e-03 1.280067116022109985e-01 1.113615235226461664e-05 -3.813449442386627197e-01 1.268636584281921387e-01
1.673566848039627075e-01 4.583183303475379944e-02 8.863560855388641357e-02 3.176894783973693848e-01 3.617451786994934082e-01 -2.205938845872879028e-02 -3.084559738636016846e-01 -1.181030049920082092e-01 9.543433040380477905e-02 3.425046801567077637e-01 1.884549260139465332e-01 -1.069175172597169876e-02 3.140203952789306641e-01 -1.057740859687328339e-02 2.667692303657531738e-02 1.042369827628135681e-01 -1.039633005857467651e-01 7.512874901294708252e-02 2.062869220972061157e-01 -2.436379939317703247e-01 -1.303494125604629517e-01 2.486844956874847412e-01 6.174416095018386841e-02 -6.923393160104751587e-02 1.468666195869445801e-01 -2.577518820762634277e-01 -1.757125258445739746e-01 5.958961322903633118e-03 -1.230286806821823120e-01 2.503810822963714600e-02 1.293732319027185440e-02 -8.758168667554855347e-02
-1.240228023380041122e-02 -1.575815826654434204e-01 1.705383658409118652e-01 9.854425489902496338e-02 -1.408084928989410400e-01 -1.515078693628311157e-01 1.510669756680727005e-02 -3.113795816898345947e-01 1.464183330535888672e-01 6.957536935806274414e-02 4.343888163566589355e-02 2.174498885869979858e-02 3.422627151012420654e-01 4.625867009162902832e-01 -2.840747497975826263e-02 -2.562071979045867920e-01 7.566297799348831177e-02 -5.864486470818519592e-02 1.885679513216018677e-01 -1.464827507734298706e-01 1.374071389436721802e-01 2.542097121477127075e-02 1.433018594980239868e-01 -5.413141101598739624e-02 -1.988191157579421997e-01 -2.492753714323043823e-01 -1.464579850435256958e-01 1.342563778162002563e-01 3.994892910122871399e-02 2.110009081661701202e-02 -3.121982514858245850e-01 1.421685665845870972e-01
1.506764888763427734e-01 3.234154582023620605e-01 7.010535802692174911e-03 3.745229244232177734e-01 7.052794843912124634e-02 1.506425291299819946e-01 -1.026164665818214417e-01 8.296625688672065735e-03 -3.365377783775329590e-01 -1.069961339235305786e-01 8.319686353206634521e-02 6.372366100549697876e-02 -2.400477379560470581e-01 -4.799122456461191177e-03 1.689402014017105103e-01 -1.494780629873275757e-01 2.909960970282554626e-02 2.183181345462799072e-01 -4.580301046371459961e-02 -2.119347453117370605e-01 -1.018482968211174011e-01 3.051643669605255127e-01 1.663693040609359741e-01 -1.724592149257659912e-01 6.685303151607513428e-02 -1.668107137084007263e-02 -6.795905530452728271e-02 6.072990968823432922e-02 8.907002955675125122e-02 -1.251210570335388184e-01 -3.854569792747497559e-01 9.074274450540542603e-02
7.051066309213638306e-02 -1.174236014485359192e-01 -2.604170329868793488e-02 1.298305094242095947e-01 -1.700314283370971680e-01 9.141416288912296295e-03 -8.105701953172683716e-02 -1.569340825080871582e-01 -3.093528747558593750e-01 7.482429593801498413e-02 -1.458509080111980438e-02 -2.785244956612586975e-02 2.047676593065261841e-01 4.362912476062774658e-01 -6.919489800930023193e-02 -6.343612819910049438e-02 5.278610810637474060e-02 -2.087968438863754272e-01 6.821151822805404663e-02 -1.573138236999511719e-01 -4.541702568531036377e-02 1.784895658493041992e-01 1.939330399036407471e-01 -6.006396189332008362e-02 -2.921211421489715576e-01 -3.128516674041748047e-01 -5.144459009170532227e-02 -3.386292373761534691e-03 5.293706059455871582e-02 -2.087900787591934204e-01 -3.612106144428253174e-01 2.155811935663223267e-01
1.859833449125289917e-01 -8.420047909021377563e-02 5.607675388455390930e-02 1.813942044973373413e-01 3.168400228023529053e-01 -1.460762321949005127e-01 9.182223677635192871e-02 -2.470117509365081787e-01 -1.129872980527579784e-03 -9.682413190603256226e-02 2.654602229595184326e-01 1.835891157388687134e-01 3.627198189496994019e-02 4.426499828696250916e-02 -3.095038793981075287e-02 -3.084071166813373566e-02 -9.773086756467819214e-02 4.178998991847038269e-03 7.117234915494918823e-02 9.618034958839416504e-02 -1.492716670036315918e-01 5.411813035607337952e-02 7.019270956516265869e-02 -1.961016096174716949e-03 -1.351896524429321289e-01 -2.801230549812316895e-01 -4.459997415542602539e-01 1.162182465195655823e-01 6.472059339284896851e-02 2.813446223735809326e-01 -1.737239360809326172e-01 -3.683039546012878418e-01
-1.263617277145385742e-01 -1.667617261409759521e-01 1.394828408956527710e-01 1.776410937309265137e-01 -1.741044968366622925e-01 9.190957248210906982e-02 1.443868428468704224e-01 -1.063448861241340637e-01 -3.111973404884338379e-02 -6.751603633165359497e-02 1.744382828474044800e-01 2.111727148294448853e-01 -2.203186228871345520e-02 -2.462314441800117493e-02 3.105327785015106201e-01 -8.506345003843307495e-02 2.550978064537048340e-01 3.429208323359489441e-02 4.742121398448944092e-01 2.968081086874008179e-02 -1.728100180625915527e-01 -2.186184562742710114e-02 -1.035291403532028198e-01 2.798352017998695374e-02 1.016756594181060791e-01 -4.420185089111328125e-01 -2.147137522697448730e-01 1.513128578662872314e-01 -1.611692011356353760e-01 -4.918175935745239258e-02 -5.195950344204902649e-02 -9.656884521245956421e-02
-3.483017161488533020e-02 -7.645299285650253296e-02 2.789431214332580566e-01 1.496041268110275269e-01 -6.730622798204421997e-02 2.416418641805648804e-01 -3.583845868706703186e-02 -1.215996220707893372e-01 -1.223686113953590393e-01 -2.651360630989074707e-01 -4.411417618393898010e-02 2.632754743099212646e-01 8.390191942453384399e-02 1.777401864528656006e-01 2.153584957122802734e-01 5.722627416253089905e-02 1.704867035150527954e-01 1.761199831962585449e-01 9.961867332458496094e-02 -1.700916439294815063e-01 4.708514362573623657e-02 -1.378346700221300125e-03 -6.144425272941589355e-02 6.830775737762451172e-02 4.190693423151969910e-02 -4.469243288040161133e-01 -3.475765883922576904e-01 -1.808596849441528320e-01 -3.020661771297454834e-01 -4.058308154344558716e-02 -1.068279370665550232e-01 4.823587834835052490e-03
2.214760333299636841e-02 -7.128053810447454453e-03 -9.123494476079940796e-02 1.130151823163032532e-01 1.940930038690567017e-01 -2.005825787782669067e-01 -1.525708884000778198e-01 1.444816496223211288e-02 -2.490093372762203217e-02 -3.132261335849761963e-02 -1.148831192404031754e-02 2.145725339651107788e-01 -7.738545536994934082e-02 7.413905113935470581e-02 -2.968715876340866089e-02 -5.681468546390533447e-02 2.015685290098190308e-01 -5.559574440121650696e-02 2.985191941261291504e-01 -7.897582650184631348e-02 1.126692518591880798e-01 3.776182234287261963e-01 2.033921331167221069e-01 -2.364567816257476807e-01 2.346568703651428223e-01 -3.792287707328796387e-01 -9.102526120841503143e-03 -1.004929468035697937e-01 -1.665136814117431641e-01 -6.037015095353126526e-02 -4.236859381198883057e-01 4.493002220988273621e-02
1.273788213729858398e-01 -5.927795916795730591e-02 -3.444901481270790100e-02 6.644570082426071167e-02 -1.389732118695974350e-02 -9.137619286775588989e-02 -1.117213442921638489e-01 -1.341020613908767700e-01 6.622307002544403076e-02 1.744671612977981567e-01 2.747256308794021606e-02 9.647120535373687744e-02 -3.242602944374084473e-02 2.811566889286041260e-01 7.625407725572586060e-02 2.999335154891014099e-02 1.912657171487808228e-01 2.414393424987792969e-01 2.077610045671463013e-01 -1.003080047667026520e-02 8.192655444145202637e-02 2.324060797691345215e-01 -4.020763561129570007e-02 3.186211735010147095e-02 -1.799888908863067627e-02 -5.659257769584655762e-01 -5.671303719282150269e-02 -1.334943622350692749e-01 -2.696105837821960449e-01 -3.964067101478576660e-01 -1.710944473743438721e-01 4.146257787942886353e-02
2.922215759754180908e-01 7.985664159059524536e-02 -1.816069334745407104e-01 3.145613670349121094e-01 2.406755238771438599e-01 2.435922920703887939e-01 1.920193582773208618e-01 -1.374282836914062500e-01 1.797930896282196045e-01 -3.654142841696739197e-02 -2.470405586063861847e-02 1.458303034305572510e-01 2.626291811466217041e-01 1.006374806165695190e-01 -6.490143388509750366e-02 -1.820462942123413086e-01 3.391437977552413940e-02 2.417998388409614563e-02 -1.635991036891937256e-02 -4.648206755518913269e-02 -1.361017823219299316e-01 1.072874888777732849e-01 -1.407587318681180477e-03 2.125325985252857208e-02 2.061416953802108765e-01 -1.638686358928680420e-01 -4.136086106300354004e-01 -1.706563681364059448e-01 -2.159669101238250732e-01 1.013324409723281860e-01 -1.841950863599777222e-01 1.904079914093017578e-01
-3.114881180226802826e-02 -8.465252071619033813e-02 -2.302569150924682617e-01 3.694873750209808350e-01 9.404327720403671265e-02 3.686045110225677490e-02 2.056312263011932373e-01 -1.719710081815719604e-01 -1.271350830793380737e-01 1.410041898488998413e-01 -2.999245375394821167e-02 2.208082377910614014e-01 5.061618089675903320e-01 2.584373764693737030e-02 -1.009755060076713562e-01 -1.368337422609329224e-01 1.296792328357696533e-01 -4.335890710353851318e-02 -3.686164692044258118e-02 -4.830874875187873840e-02 -1.423791795969009399e-01 3.578657209873199463e-01 2.584423720836639404e-01 -4.759523272514343262e-02 1.382464468479156494e-01 -9.242761135101318359e-02 -9.799112379550933838e-02 -2.156740240752696991e-02 8.205106481909751892e-03 9.477272629737854004e-02 -2.350206077098846436e-01 8.355820178985595703e-02
1.581642478704452515e-01 1.260545700788497925e-01 -1.122031360864639282e-01 3.522177040576934814e-01 -5.015563219785690308e-02 -1.473556160926818848e-01 2.576745301485061646e-02 -1.650311201810836792e-01 -3.726069629192352295e-01 5.065408349037170410e-02 -1.671407818794250488e-01 6.974374502897262573e-02 -8.542776852846145630e-02 1.826885044574737549e-01 2.767468988895416260e-01 -1.994441002607345581e-01 -9.731051325798034668e-02 3.950504660606384277e-01 -2.768494596239179373e-04 -1.627669483423233032e-01 -1.016896516084671021e-01 1.435178220272064209e-01 -5.637883394956588745e-02 -1.147521287202835083e-01 -1.222505420446395874e-01 8.386021945625543594e-04 -1.262664794921875000e-01 4.984765872359275818e-02 -9.041351824998855591e-02 8.891342580318450928e-02 -3.846836984157562256e-01 4.826551303267478943e-02
1.510057002305984497e-01 3.536553680896759033e-01 3.241568803787231445e-01 2.552047371864318848e-01 1.698245704174041748e-01 1.507142782211303711e-01 -3.453332930803298950e-02 7.095964625477790833e-03 -3.305595517158508301e-01 -4.438077285885810852e-02 5.988108366727828979e-02 1.516242772340774536e-01 -2.142494767904281616e-01 1.557414531707763672e-01 1.967217475175857544e-01 -1.560498401522636414e-02 -6.497387588024139404e-02 1.278243362903594971e-01 2.515305019915103912e-02 -1.401628702878952026e-01 -8.144084364175796509e-02 3.566309213638305664e-01 1.220436245203018188e-01 2.565917326137423515e-03 -2.242847234010696411e-01 -1.003882382065057755e-02 -1.742751300334930420e-01 1.068188399076461792e-01 1.220003888010978699e-01 -8.306601643562316895e-02 -2.741303145885467529e-01 5.939304828643798828e-02
2.565566897392272949e-01 -2.908386848866939545e-02 -4.957021400332450867e-02 9.436593204736709595e-02 -9.789756685495376587e-02 5.643638595938682556e-02 -1.109999641776084900e-01 -1.705729961395263672e-01 -1.644264459609985352e-01 -1.884457916021347046e-01 1.416091769933700562e-01 2.911215126514434814e-01 1.604966968297958374e-01 5.945641919970512390e-02 -4.174335300922393799e-02 8.127425797283649445e-03 2.411360740661621094e-01 3.701496422290802002e-01 1.307920366525650024e-01 -2.401940710842609406e-02 -1.174976974725723267e-01 3.388016521930694580e-01 -9.546799212694168091e-02 -5.528394877910614014e-02 -1.037035509943962097e-01 -4.781940951943397522e-02 -4.236461520195007324e-01 -1.350562125444412231e-01 2.531675696372985840e-01 1.850058138370513916e-01 1.823831349611282349e-02 -7.947069406509399414e-02
-2.105735428631305695e-02 1.313780546188354492e-01 3.077449202537536621e-01 2.406304329633712769e-01 4.421174991875886917e-03 3.945879638195037842e-02 -6.914472579956054688e-02 -1.376733332872390747e-01 2.346412241458892822e-01 2.225048467516899109e-02 1.695506274700164795e-01 4.205225706100463867e-01 -8.001868426799774170e-02 5.828108638525009155e-02 -8.172637224197387695e-02 1.568755954504013062e-01 -1.004779413342475891e-01 1.891742646694183350e-01 1.875476725399494171e-02 1.123188156634569168e-02 -1.930694282054901123e-01 4.999693483114242554e-02 7.125097513198852539e-02 -1.608342528343200684e-01 -1.270630359649658203e-01 -5.175940990447998047e-01 -8.163611590862274170e-02 -1.879522651433944702e-01 -5.830430611968040466e-02 1.335154324769973755e-01 -1.942490786314010620e-01 -8.353502489626407623e-03
6.933280080556869507e-02 -1.104755178093910217e-01 7.138543576002120972e-02 2.728401720523834229e-01 1.439207494258880615e-01 -2.498342543840408325e-01 4.253070056438446045e-02 1.051328107714653015e-01 -1.629226654767990112e-01 4.763126373291015625e-02 -3.454224020242691040e-02 1.356569379568099976e-01 1.007551103830337524e-01 2.569153010845184326e-01 -1.005467623472213745e-01 -6.025550141930580139e-02 3.674626648426055908e-01 9.555254131555557251e-02 3.092620968818664551e-01 7.760718464851379395e-02 -2.563764341175556183e-02 1.279336512088775635e-01 1.192695498466491699e-01 2.073946036398410797e-02 1.015561074018478394e-01 -2.349276095628738403e-01 -2.865509986877441406e-01 -1.269662976264953613e-01 2.187677919864654541e-01 3.263807594776153564e-01 -2.660172991454601288e-02 2.698514163494110107e-01
6.905969232320785522e-02 3.879636526107788086e-03 -1.946431002579629421e-03 4.217455685138702393e-01 -1.170678734779357910e-01 2.942771613597869873e-01 1.900668740272521973e-01 -1.073141023516654968e-02 -2.740897238254547119e-01 -3.858812898397445679e-02 3.635918796062469482e-01 -2.025652304291725159e-02 2.167905271053314209e-01 1.957766264677047729e-01 -6.491470336914062500e-02 -9.392272680997848511e-02 5.982505902647972107e-02 2.497994154691696167e-01 -6.114009022712707520e-02 -5.229507759213447571e-02 1.376677118241786957e-02 -1.818831823766231537e-02 2.489630728960037231e-01 1.734401732683181763e-01 1.105727180838584900e-01 -3.204872310161590576e-01 -2.571112811565399170e-01 -2.321130782365798950e-02 -8.109206706285476685e-02 -9.991342574357986450e-02 -9.974478930234909058e-02 9.239057078957557678e-03
8.741679042577743530e-02 -9.644059836864471436e-02 5.515602231025695801e-02 3.053750991821289062e-01 -4.731375351548194885e-02 4.096560925245285034e-02 -1.145740449428558350e-01 -1.849606335163116455e-01 -2.264728695154190063e-01 2.374924346804618835e-02 -1.921255737543106079e-01 1.451334059238433838e-01 -3.345661461353302002e-01 2.144153416156768799e-01 1.649417579174041748e-01 -2.292259782552719116e-01 -7.438880205154418945e-02 1.262195855379104614e-01 1.576955467462539673e-01 -1.857671886682510376e-01 -3.901402698829770088e-03 2.959533929824829102e-01 -4.053807631134986877e-02 1.133774966001510620e-01 6.969738006591796875e-02 -3.199959397315979004e-01 9.215191751718521118e-02 -2.443791367113590240e-02 1.270461976528167725e-01 1.759734600782394409e-01 -1.907660812139511108e-01 3.243932425975799561e-01
2.206495404243469238e-01 1.010131388902664185e-01 7.311625871807336807e-03 5.038959532976150513e-02 1.362458765506744385e-01 -2.380370646715164185e-01 1.762114763259887695e-01 -3.612032830715179443e-01 -1.810908317565917969e-01 2.531643025577068329e-02 1.651758253574371338e-01 1.267630010843276978e-01 -1.572328507900238037e-01 -2.183320745825767517e-02 8.255488425493240356e-02 5.862828344106674194e-02 -2.261476665735244751e-01 3.124323487281799316e-01 1.376767009496688843e-01 -1.002025380730628967e-01 -1.669060289859771729e-01 2.907252013683319092e-01 3.658835589885711670e-02 3.556939586997032166e-02 1.581187397241592407e-01 -3.016055524349212646e-01 -7.601860165596008301e-02 -2.847761660814285278e-02 -3.712350153364241123e-04 -7.514005992561578751e-03 -3.716844320297241211e-01 1.898378133773803711e-01
2.033297866582870483e-01 5.953748151659965515e-02 3.688205266371369362e-03 2.775563895702362061e-01 -3.404968231916427612e-02 -3.392009064555168152e-02 9.859694540500640869e-02 -8.596789091825485229e-03 -3.459883332252502441e-01 7.709469646215438843e-03 -1.019155755639076233e-01 7.256129384040832520e-02 -1.153110489249229431e-01 9.780806303024291992e-02 3.579451739788055420e-01 -2.233003526926040649e-01 -9.663085639476776123e-02 3.103415071964263916e-01 -9.041012823581695557e-02 -5.077951774001121521e-02 -9.016325324773788452e-02 3.555584847927093506e-01 3.151602577418088913e-04 -1.975131183862686157e-01 -1.226720064878463745e-01 -1.573527976870536804e-02 -1.521207392215728760e-01 5.933987721800804138e-02 3.501416370272636414e-02 4.818646982312202454e-02 -4.352983832359313965e-01 6.877846270799636841e-02
-1.520877331495285034e-01 -7.928378134965896606e-02 -5.866528302431106567e-02 3.453762829303741455e-02 4.616999253630638123e-02 3.828992694616317749e-02 -2.439616471529006958e-01 -1.610669791698455811e-01 -8.485479652881622314e-02 1.322717070579528809e-01 1.703263372182846069e-01 -1.619792133569717407e-01 1.413775235414505005e-01 -2.589141251519322395e-03 3.433469533920288086e-01 4.450444132089614868e-02 1.092041581869125366e-01 3.178780674934387207e-01 2.943568527698516846e-01 6.554538756608963013e-02 6.463450938463211060e-02 2.690986357629299164e-02 7.587048411369323730e-02 2.902159392833709717e-01 9.336277842521667480e-02 -3.068951368331909180e-01 -3.693748414516448975e-01 -9.097255766391754150e-02 1.152884066104888916e-01 8.797694742679595947e-02 -2.891243398189544678e-01 7.776962220668792725e-02
1.110849007964134216e-01 1.932499557733535767e-02 2.135861814022064209e-01 2.277003377676010132e-01 1.043585687875747681e-01 -2.544844150543212891e-01 2.283841967582702637e-01 1.487020105123519897e-01 -2.757622897624969482e-01 -9.358277171850204468e-02 1.490550190210342407e-01 8.046519756317138672e-02 5.310858413577079773e-02 -2.402135543525218964e-02 2.428000122308731079e-01 -1.724768877029418945e-01 1.250268369913101196e-01 1.467899680137634277e-01 -3.512067347764968872e-02 2.110458463430404663e-01 1.636255979537963867e-01 1.277992129325866699e-01 1.295886039733886719e-01 1.797651499509811401e-01 -1.437463760375976562e-01 -4.102602303028106689e-01 -2.043254971504211426e-01 -3.307251036167144775e-01 2.647328004240989685e-02 -3.370356559753417969e-02 -8.870091289281845093e-02 -9.657583385705947876e-02
7.466483861207962036e-02 -9.234144538640975952e-02 -1.846044324338436127e-02 1.607676893472671509e-01 1.185645982623100281e-01 3.620501235127449036e-02 6.024240329861640930e-02 -2.157002538442611694e-01 -1.645357608795166016e-01 -1.252460926771163940e-01 -2.802338637411594391e-02 3.889425843954086304e-02 4.032924398779869080e-02 5.703848227858543396e-02 -5.832227319478988647e-02 -1.550861075520515442e-02 5.270473957061767578e-01 1.928081661462783813e-01 2.694797217845916748e-01 1.565365046262741089e-01 1.692355275154113770e-01 3.255798220634460449e-01 -2.923463843762874603e-02 -9.510272741317749023e-02 7.917913794517517090e-02 -4.268217980861663818e-01 -1.225055158138275146e-01 6.068659201264381409e-02 -7.257353980094194412e-03 -1.813343763351440430e-01 -2.066025882959365845e-01 -3.511733934283256531e-02
1.923897564411163330e-01 6.342144683003425598e-03 2.981259822845458984e-01 1.420480459928512573e-01 8.012637495994567871e-03 3.208316862583160400e-01 7.715291343629360199e-03 -6.690903753042221069e-02 -4.578726738691329956e-02 1.056610718369483948e-01 5.000113323330879211e-02 1.658473908901214600e-02 2.709858119487762451e-01 1.812728792428970337e-01 -1.069911792874336243e-01 -2.800931632518768311e-01 1.391048133373260498e-01 1.244952529668807983e-01 -1.645291745662689209e-01 -1.538420183351263404e-04 -1.284589022397994995e-01 1.332243382930755615e-01 8.566983789205551147e-02 -1.451850309967994690e-02 5.988251417875289917e-03 -3.075261116027832031e-01 -2.178263664245605469e-01 1.221578270196914673e-01 3.860983550548553467e-01 -1.525240540504455566e-01 -3.078621625900268555e-01 7.946109771728515625e-02
2.592168748378753662e-01 -1.876507848501205444e-01 -1.436205580830574036e-02 2.248400598764419556e-01 -4.037307575345039368e-03 -1.688159629702568054e-02 1.348297297954559326e-01 -2.196258157491683960e-01 -6.361721456050872803e-02 9.219216555356979370e-02 -4.858138039708137512e-03 1.121046096086502075e-01 1.287207752466201782e-01 -3.046442009508609772e-02 7.514152093790471554e-04 8.944419771432876587e-02 4.158886894583702087e-02 9.188163280487060547e-02 7.355141639709472656e-02 -1.834360361099243164e-01 -8.432094007730484009e-02 -1.576503962278366089e-01 5.098287761211395264e-02 -1.322613954544067383e-01 -1.104592233896255493e-01 -6.711452603340148926e-01 -2.732248306274414062e-01 6.584487855434417725e-02 -1.319010406732559204e-01 2.079162560403347015e-02 -2.331756427884101868e-02 -2.611477673053741455e-01
1.553456299006938934e-03 -1.922519877552986145e-02 -4.970381408929824829e-02 2.724796831607818604e-01 -1.089338771998882294e-02 -5.324485898017883301e-02 -2.226141542196273804e-01 -7.272201031446456909e-02 -2.289717048406600952e-01 -1.096382364630699158e-01 8.006693795323371887e-03 2.046746313571929932e-01 4.096816182136535645e-01 -7.588599622249603271e-02 4.448902979493141174e-02 -6.692248582839965820e-02 3.570607006549835205e-01 1.124534532427787781e-01 -1.468943655490875244e-01 -1.971325129270553589e-01 -2.705140039324760437e-02 2.212141603231430054e-01 7.967288792133331299e-02 -1.947352290153503418e-01 -1.417754292488098145e-01 -1.496863514184951782e-01 -3.558196425437927246e-01 1.043841689825057983e-01 2.733303408604115248e-04 2.488243281841278076e-01 -1.579081416130065918e-01 -1.314547061920166016e-01
-1.030288785696029663e-01 -1.400015503168106079e-02 -1.465755701065063477e-01 4.597841575741767883e-02 2.521898150444030762e-01 -2.107998728752136230e-02 -9.417067468166351318e-02 1.451103538274765015e-01 -3.484902977943420410e-01 1.988489180803298950e-01 2.118715494871139526e-01 1.550421565771102905e-01 1.670948714017868042e-01 2.711407281458377838e-02 1.881938129663467407e-01 1.129050925374031067e-01 -9.047079086303710938e-02 1.371214389801025391e-01 2.309659123420715332e-01 -1.170673668384552002e-01 1.825189292430877686e-01 2.966353297233581543e-01 4.057371988892555237e-02 1.997326016426086426e-01 1.170646250247955322e-01 -2.369774132966995239e-01 -3.041919469833374023e-01 1.899621635675430298e-02 2.159821540117263794e-01 5.614431202411651611e-02 -2.496087551116943359e-01 1.820543557405471802e-01
-5.770124867558479309e-02 1.344661787152290344e-02 -3.624438866972923279e-02 1.227272748947143555e-01 8.858054131269454956e-02 7.419392466545104980e-02 -1.000126376748085022e-01 -2.813067734241485596e-01 -1.704602986574172974e-01 4.402245208621025085e-02 4.956280812621116638e-02 3.287426829338073730e-01 1.034316793084144592e-01 -1.106664687395095825e-01 3.800008073449134827e-02 -2.139557152986526489e-02 1.695796847343444824e-01 4.433574900031089783e-02 -1.843635439872741699e-01 -1.491486579179763794e-01 -2.180231809616088867e-01 1.966075599193572998e-01 7.645414024591445923e-02 -1.425188928842544556e-01 3.923607245087623596e-02 -1.051508113741874695e-01 -5.221025943756103516e-01 5.422601476311683655e-03 7.246577739715576172e-02 3.670461773872375488e-01 -2.894758582115173340e-01 5.446381866931915283e-02
-1.707555800676345825e-01 7.562861591577529907e-02 -1.669630259275436401e-01 7.612954825162887573e-02 1.478682160377502441e-01 1.507135331630706787e-01 2.133713103830814362e-02 1.461778283119201660e-01 -3.385588228702545166e-01 2.255376428365707397e-01 1.224520877003669739e-01 3.362272977828979492e-01 3.130890130996704102e-01 -3.486939705908298492e-03 1.543328315019607544e-01 -1.956225559115409851e-02 -6.882414966821670532e-02 2.524491548538208008e-01 1.166290193796157837e-01 5.926251783967018127e-02 -2.069124951958656311e-02 1.018688082695007324e-01 8.948159217834472656e-02 1.083992943167686462e-01 3.513989225029945374e-02 -1.954889893531799316e-01 -2.810866534709930420e-01 -3.750324994325637817e-02 9.809612482786178589e-02 -1.523811221122741699e-01 -4.170877039432525635e-01 8.037654310464859009e-02
3.967519104480743408e-02 9.878975898027420044e-02 3.053398802876472473e-02 7.030320167541503906e-02 -1.347082704305648804e-01 1.079416945576667786e-01 -1.586534827947616577e-01 6.302392482757568359e-02 7.637535780668258667e-02 9.139225631952285767e-02 1.707911789417266846e-01 3.163029253482818604e-01 8.591549843549728394e-02 -2.128538191318511963e-01 8.160496130585670471e-03 -1.057614758610725403e-01 -1.313046179711818695e-02 -8.407859504222869873e-02 2.630728781223297119e-01 -2.079963535070419312e-01 1.056960746645927429e-01 2.341284006834030151e-01 2.435724437236785889e-01 3.006607592105865479e-01 -2.438451945781707764e-01 -4.875561892986297607e-01 -1.121287569403648376e-01 3.271930292248725891e-02 7.232815772294998169e-02 2.439988255500793457e-01 -3.470703214406967163e-02 6.555604189634323120e-02
7.190249115228652954e-02 -3.313422203063964844e-01 1.265114098787307739e-01 1.486512273550033569e-01 3.628594577312469482e-01 -7.644306868314743042e-02 -4.930302500724792480e-02 -2.144197076559066772e-01 -1.414191350340843201e-02 -2.259719073772430420e-01 1.633277535438537598e-01 2.751458585262298584e-01 1.327407360076904297e-01 2.117712516337633133e-03 2.009901702404022217e-01 -2.017646133899688721e-01 1.081065759062767029e-01 -1.420446932315826416e-01 8.704942464828491211e-02 -7.787581533193588257e-02 -1.714558601379394531e-01 1.018626689910888672e-01 1.078838296234607697e-02 -2.532184123992919922e-01 -9.228705614805221558e-02 -2.556373178958892822e-01 -1.770387887954711914e-01 1.160964928567409515e-02 -2.369646131992340088e-01 -5.080996081233024597e-02 -3.042250871658325195e-01 -5.001107975840568542e-02
1.713112592697143555e-01 2.179162502288818359e-01 2.605649530887603760e-01 1.970113217830657959e-01 1.367818415164947510e-01 1.307589858770370483e-01 6.125767249614000320e-04 2.952880859375000000e-01 2.380922250449657440e-02 -1.050253137946128845e-01 -2.051882892847061157e-01 5.125967040657997131e-02 1.819896548986434937e-01 5.038992315530776978e-02 1.291972249746322632e-01 -1.587059646844863892e-01 8.082590252161026001e-02 1.456952542066574097e-01 2.268326729536056519e-01 -1.765563897788524628e-02 -3.294496238231658936e-02 1.361622363328933716e-01 5.332937464118003845e-02 -5.494285747408866882e-02 3.942850232124328613e-02 -5.644080042839050293e-01 -7.831645756959915161e-02 1.725006103515625000e-01 -1.819641292095184326e-01 -2.634355984628200531e-02 -2.539961040019989014e-01 1.600385084748268127e-02
2.214021235704421997e-01 1.519431471824645996e-01 -3.412174805998802185e-02 1.738985180854797363e-01 4.764627665281295776e-02 1.806541085243225098e-01 1.480292975902557373e-01 -1.188208162784576416e-01 -6.551957875490188599e-02 1.070920825004577637e-01 3.381434381008148193e-01 -5.414100736379623413e-02 6.934321671724319458e-02 4.324543774127960205e-01 1.420209705829620361e-01 -2.288815677165985107e-01 4.659165814518928528e-02 2.069220691919326782e-01 -1.152924895286560059e-01 9.630742669105529785e-02 6.084543187171220779e-03 -4.472911730408668518e-02 1.325458288192749023e-01 -8.047269284725189209e-02 -6.429406255483627319e-02 -3.420801460742950439e-01 -2.851125597953796387e-01 -1.583168655633926392e-01 2.113770544528961182e-01 -1.234280019998550415e-01 -1.380451619625091553e-01 -1.673990339040756226e-01
1.148661151528358459e-01 -2.062585577368736267e-02 3.423374593257904053e-01 2.022151499986648560e-01 1.421091705560684204e-01 -1.838140487670898438e-01 -1.795645430684089661e-02 -1.150861978530883789e-01 -2.872700989246368408e-01 -3.191833198070526123e-02 1.059946939349174500e-01 2.644558846950531006e-01 1.345493346452713013e-01 3.577470481395721436e-01 1.396872401237487793e-01 1.745784431695938110e-01 2.601176798343658447e-01 -1.256540999747812748e-03 -1.729075424373149872e-02 -9.369484335184097290e-02 -1.212386041879653931e-01 3.855185583233833313e-02 5.584511160850524902e-02 -8.560690283775329590e-02 2.900021076202392578e-01 -1.339866816997528076e-01 -3.885662257671356201e-01 -1.467517167329788208e-01 -8.828141540288925171e-02 -8.464260399341583252e-02 -1.750038377940654755e-02 8.211388438940048218e-02
1.231689825654029846e-01 1.913689672946929932e-01 -9.992523491382598877e-02 2.748807668685913086e-01 -4.115828499197959900e-02 1.911561340093612671e-01 -4.701152071356773376e-02 2.689049951732158661e-02 5.971341580152511597e-02 8.697375655174255371e-03 9.035135805606842041e-02 1.750651895999908447e-01 2.783932685852050781e-01 2.915378473699092865e-02 2.492165565490722656e-01 -6.895078718662261963e-02 1.473836451768875122e-01 6.029783561825752258e-02 4.623693879693746567e-03 -2.122621983289718628e-01 1.600546389818191528e-01 -5.887337028980255127e-02 1.166404113173484802e-01 6.962953507900238037e-02 -4.698248580098152161e-02 -4.328486919403076172e-01 -3.699097335338592529e-01 -2.519647181034088135e-01 -2.689721286296844482e-01 1.932093352079391479e-01 1.508874259889125824e-02 -1.267553120851516724e-01
-1.245896518230438232e-01 -2.286118268966674805e-02 2.200461924076080322e-01 1.421165764331817627e-01 1.271587982773780823e-02 -4.148321226239204407e-02 5.443888157606124878e-02 -2.520303428173065186e-01 -2.183190733194351196e-02 2.790595591068267822e-01 3.731199204921722412e-01 4.361412823200225830e-01 8.448690921068191528e-02 -8.422027528285980225e-02 -1.565700471401214600e-01 -1.310349553823471069e-01 5.069785565137863159e-02 2.745162844657897949e-01 -1.315166652202606201e-01 -6.558117270469665527e-02 -4.954884573817253113e-02 6.670989096164703369e-02 6.850195932202041149e-04 1.795786470174789429e-01 2.252939715981483459e-02 -2.073068171739578247e-01 -2.432852834463119507e-01 1.033891458064317703e-03 1.077126711606979370e-01 2.238731086254119873e-01 -2.746240496635437012e-01 -6.910065561532974243e-02
1.171114668250083923e-01 -7.654009759426116943e-02 6.909514777362346649e-04 1.997651904821395874e-01 1.958243250846862793e-01 8.468805253505706787e-02 2.426977753639221191e-01 -4.937234148383140564e-02 -1.613931506872177124e-01 5.197303369641304016e-02 6.442755460739135742e-02 3.053214550018310547e-01 2.645932734012603760e-01 7.311344146728515625e-02 -1.713522821664810181e-01 -2.525968849658966064e-01 1.908200234174728394e-01 -2.573562227189540863e-02 -5.933085922151803970e-03 1.436008960008621216e-01 -2.690249383449554443e-01 3.345960974693298340e-01 7.289668172597885132e-02 -1.548998951911926270e-01 2.153739482164382935e-01 -1.025016531348228455e-01 -2.188982069492340088e-01 1.106306463479995728e-01 -1.578709483146667480e-01 2.624290063977241516e-02 -3.533490002155303955e-01 -1.159134134650230408e-02
1.209349408745765686e-01 1.545354425907135010e-01 1.334853023290634155e-01 2.702449858188629150e-01 -2.480441331863403320e-01 -7.538894657045602798e-03 -8.338157087564468384e-02 -3.217391073703765869e-01 1.751506328582763672e-01 -3.481059148907661438e-02 2.616222202777862549e-01 2.628225982189178467e-01 1.167985647916793823e-01 1.455037295818328857e-01 -8.879926800727844238e-02 -1.132590472698211670e-01 -4.795178771018981934e-02 -1.247914694249629974e-02 1.836678385734558105e-01 -8.098153024911880493e-02 9.960070997476577759e-02 9.855350852012634277e-02 3.245315253734588623e-01 -1.064488738775253296e-01 -1.612771004438400269e-01 -9.418427012860774994e-03 -4.131216704845428467e-01 -8.859184570610523224e-03 3.565483167767524719e-02 -2.904582917690277100e-01 5.317788105458021164e-03 1.100425720214843750e-01
-1.333086099475622177e-02 2.956327982246875763e-02 1.500603556632995605e-01 3.103608191013336182e-01 -5.581534653902053833e-02 -2.607557177543640137e-02 9.614080190658569336e-03 -6.138446554541587830e-02 -1.175499558448791504e-01 -1.201358251273632050e-02 2.137773931026458740e-01 1.038856655359268188e-01 6.579943746328353882e-02 1.373601257801055908e-01 -1.328203231096267700e-01 -3.339601308107376099e-02 3.084588944911956787e-01 4.277398586273193359e-01 2.121587097644805908e-01 -6.024311110377311707e-02 4.109143316745758057e-01 1.376411318778991699e-01 7.498204708099365234e-02 6.402750313282012939e-02 -6.777199357748031616e-02 -3.392429947853088379e-01 1.132288426160812378e-01 8.457788079977035522e-02 -2.895834296941757202e-02 -2.135677188634872437e-01 -1.483299881219863892e-01 1.663441210985183716e-01
-1.020733788609504700e-01 -1.983793452382087708e-02 -2.857332676649093628e-02 1.148580685257911682e-01 1.956563293933868408e-01 2.644372582435607910e-01 -5.483622476458549500e-02 1.041023731231689453e-01 -2.289706654846668243e-02 -3.315826877951622009e-02 -6.079246848821640015e-02 -1.445906013250350952e-01 2.761552035808563232e-01 1.991771906614303589e-01 2.058086991310119629e-01 -6.177006289362907410e-02 2.555431127548217773e-01 1.263186335563659668e-01 -8.336578612215816975e-04 4.370428994297981262e-02 -2.633612453937530518e-01 1.286085098981857300e-01 2.390792071819305420e-01 -8.719509094953536987e-02 -1.191006600856781006e-01 -2.927610576152801514e-01 -4.197669327259063721e-01 -1.096856035292148590e-02 -2.430664300918579102e-01 2.306702435016632080e-01 -1.647137254476547241e-01 1.237911060452461243e-01
2.812743782997131348e-01 -1.399198919534683228e-01 1.924482285976409912e-01 8.772384375333786011e-02 2.499921061098575592e-02 1.448856592178344727e-01 -2.701381742954254150e-01 -1.463500261306762695e-01 1.864039748907089233e-01 1.088407859206199646e-01 -4.484044387936592102e-02 -9.726729243993759155e-03 1.150363907217979431e-01 3.737564757466316223e-02 2.686943709850311279e-01 7.116845995187759399e-02 -4.747224599123001099e-02 1.998124867677688599e-01 5.532927811145782471e-02 9.520527720451354980e-02 -2.370549887418746948e-01 2.730258405208587646e-01 2.639444172382354736e-01 1.326476186513900757e-01 8.219154179096221924e-02 -4.313198924064636230e-01 -1.263736188411712646e-01 7.420814782381057739e-02 -6.094515696167945862e-02 -2.325797379016876221e-01 -2.340497821569442749e-01 -2.855021320283412933e-02
-3.031808510422706604e-02 9.521237015724182129e-02 -1.023304983973503113e-01 3.086355626583099365e-01 1.867790706455707550e-02 1.189134782180190086e-04 1.172661110758781433e-01 -7.916416972875595093e-02 -2.905667722225189209e-01 4.649874567985534668e-02 1.846505403518676758e-01 2.013391405344009399e-01 2.521318197250366211e-01 1.210791543126106262e-01 7.382477819919586182e-02 1.685243844985961914e-01 7.594359666109085083e-02 7.533138990402221680e-02 -1.195047795772552490e-01 -9.619253873825073242e-02 5.423215031623840332e-02 -6.075108889490365982e-03 3.073179423809051514e-01 2.401653863489627838e-02 -1.735002398490905762e-01 -4.638011753559112549e-01 -1.014951542019844055e-01 -3.946696519851684570e-01 -1.249897480010986328e-01 -4.648122936487197876e-02 -3.125613182783126831e-02 -1.661333143711090088e-01
3.166060894727706909e-02 1.939154416322708130e-02 2.400450259447097778e-01 1.488197147846221924e-01 2.149055004119873047e-01 -4.205682128667831421e-02 1.348920762538909912e-01 -1.536569185554981232e-02 3.299912437796592712e-02 1.360645592212677002e-01 7.181362062692642212e-02 1.384320706129074097e-01 -2.379553318023681641e-01 1.357951760292053223e-01 3.425382673740386963e-01 -2.315141409635543823e-01 -1.401424035429954529e-02 2.251295298337936401e-01 3.129940629005432129e-01 1.031615026295185089e-02 1.012202277779579163e-01 2.495560608804225922e-02 2.614671885967254639e-01 1.342054456472396851e-02 1.383564174175262451e-01 -9.982412308454513550e-02 -3.479194268584251404e-02 -1.142317354679107666e-01 1.406445354223251343e-01 3.671730309724807739e-02 -5.136464238166809082e-01 7.653149962425231934e-02
3.116610348224639893e-01 9.902399033308029175e-02 1.755828261375427246e-01 4.145104587078094482e-01 6.775221973657608032e-02 6.567951291799545288e-02 -1.456467807292938232e-01 -4.522719979286193848e-02 -3.369525074958801270e-01 2.176065184175968170e-02 1.649516224861145020e-01 1.275801956653594971e-01 -1.574518978595733643e-01 -1.990429824218153954e-03 3.588919937610626221e-01 -1.134312301874160767e-01 1.276339590549468994e-02 1.771452426910400391e-01 -4.077602922916412354e-02 -1.547049582004547119e-01 1.422151643782854080e-02 3.425188362598419189e-01 -6.329310126602649689e-03 -4.783199727535247803e-02 -5.957205593585968018e-02 1.505928579717874527e-02 -1.324040722101926804e-02 -1.131582558155059814e-01 1.419403403997421265e-01 -9.696707129478454590e-02 -3.277147114276885986e-01 -5.998305603861808777e-02
1.737109273672103882e-01 8.756110817193984985e-02 1.332807391881942749e-01 6.989454478025436401e-02 1.214589178562164307e-01 -1.645300686359405518e-01 2.009494751691818237e-01 -1.513609886169433594e-01 -1.872965246438980103e-01 6.684964150190353394e-02 -1.928805410861968994e-01 1.741617918014526367e-01 1.665899455547332764e-01 7.045537233352661133e-02 3.023116290569305420e-01 -1.935873413458466530e-03 3.290530741214752197e-01 -7.066064979881048203e-03 2.500201165676116943e-01 -2.374885529279708862e-01 -5.768084898591041565e-02 2.335945665836334229e-01 1.914429217576980591e-01 2.035979181528091431e-01 2.261327058076858521e-01 -2.774190306663513184e-01 -1.300188452005386353e-01 1.378421038389205933e-01 2.926252782344818115e-02 -9.727700799703598022e-02 -2.520105838775634766e-01 4.620654881000518799e-02
-1.769295036792755127e-01 1.819595843553543091e-01 1.958100050687789917e-01 3.125567436218261719e-01 2.672508656978607178e-01 1.699970215559005737e-01 -1.726703345775604248e-01 1.468375138938426971e-02 -3.429760634899139404e-01 1.640868186950683594e-02 1.627960503101348877e-01 -2.396495640277862549e-01 -1.813439577817916870e-01 6.676498800516128540e-02 -1.025984883308410645e-01 -1.297502815723419189e-01 -5.260233208537101746e-02 2.979772090911865234e-01 7.564155384898185730e-03 -2.248237468302249908e-02 2.953547798097133636e-02 5.039561912417411804e-02 -5.292787775397300720e-02 -6.278152018785476685e-02 4.650311544537544250e-02 -3.810946047306060791e-01 -6.380172818899154663e-02 2.279339283704757690e-01 -2.474354766309261322e-02 4.625920951366424561e-02 -2.951816022396087646e-01 8.414348959922790527e-02
9.738855808973312378e-02 -1.715378016233444214e-01 1.449679583311080933e-01 2.524988949298858643e-01 -5.809606239199638367e-02 -1.170039325952529907e-01 1.693567931652069092e-01 -1.934910118579864502e-01 -3.140313327312469482e-01 -8.675402402877807617e-02 -2.261799760162830353e-03 2.417468577623367310e-01 -1.309976726770401001e-01 6.811645627021789551e-02 8.044379949569702148e-02 7.343023270368576050e-02 6.872817408293485641e-03 1.336944252252578735e-01 2.595839202404022217e-01 2.963700294494628906e-01 -1.718601286411285400e-01 2.190591394901275635e-01 1.074882596731185913e-01 -6.369192153215408325e-02 -1.835962831974029541e-01 -2.843684554100036621e-01 -3.839964270591735840e-01 1.468797475099563599e-01 5.388136953115463257e-02 -4.682124406099319458e-02 3.217634558677673340e-02 -1.971726864576339722e-01
-2.947798669338226318e-01 1.025748066604137421e-02 -1.446087211370468140e-01 2.492810487747192383e-01 4.863334819674491882e-03 3.007854707539081573e-02 1.194140091538429260e-01 -3.732039779424667358e-02 1.960321813821792603e-01 6.973946839570999146e-02 7.799018174409866333e-02 1.261318325996398926e-01 2.834011018276214600e-01 -2.531113028526306152e-01 9.059362858533859253e-02 1.004046946763992310e-01 6.200350075960159302e-02 2.686891257762908936e-01 2.932055890560150146e-01 -4.937472194433212280e-02 -7.780358195304870605e-02 4.624073207378387451e-01 -1.591159030795097351e-02 -7.600946724414825439e-02 7.124470174312591553e-02 -2.373781055212020874e-01 -2.517187297344207764e-01 1.632234007120132446e-01 -2.756425179541110992e-03 3.169595822691917419e-02 -2.064420282840728760e-01 -1.817460055463016033e-03
1.357267051935195923e-01 1.173057779669761658e-01 1.101674288511276245e-01 3.011060655117034912e-01 3.166857659816741943e-01 2.735224068164825439e-01 -1.933633983135223389e-01 -6.467376649379730225e-02 1.547496765851974487e-01 1.495624929666519165e-01 2.617620527744293213e-01 -1.548746526241302490e-01 7.859324663877487183e-02 -1.456736624240875244e-01 2.027916163206100464e-02 -1.887454241514205933e-01 3.640721086412668228e-03 2.976612150669097900e-01 2.150483876466751099e-01 -3.660545498132705688e-02 8.302378654479980469e-02 2.826977968215942383e-01 1.453856378793716431e-01 -1.930258981883525848e-02 -8.042139559984207153e-02 -2.768581509590148926e-01 -2.743995785713195801e-01 -6.815596669912338257e-02 5.592355132102966309e-02 -8.869582787156105042e-03 1.167819499969482422e-01 1.471710354089736938e-01
2.655054070055484772e-02 -2.912995219230651855e-01 5.690777208656072617e-03 1.613288670778274536e-01 1.023660451173782349e-01 -3.117652982473373413e-02 5.123128741979598999e-02 6.659496575593948364e-02 1.087086871266365051e-01 4.615325108170509338e-02 -1.160213500261306763e-01 1.314910799264907837e-01 -3.008969943039119244e-04 8.047100156545639038e-02 3.817514479160308838e-01 -1.128630489110946655e-01 4.521933570504188538e-02 1.363551914691925049e-01 1.767092198133468628e-01 -4.155241698026657104e-02 -2.263337820768356323e-01 1.444347649812698364e-01 -1.440165489912033081e-01 -2.973586916923522949e-01 1.183503642678260803e-01 -3.824031054973602295e-01 -3.457253277301788330e-01 -2.134600281715393066e-01 1.116937398910522461e-01 5.078198015689849854e-02 -1.192579343914985657e-01 2.660359144210815430e-01
8.252309262752532959e-02 1.721353530883789062e-01 -2.505688741803169250e-02 2.457174509763717651e-01 2.768525481224060059e-01 2.833695709705352783e-01 -8.473070710897445679e-02 -2.472338825464248657e-02 -9.089971892535686493e-03 -3.569135814905166626e-02 1.796323359012603760e-01 2.935850322246551514e-01 7.585348188877105713e-02 1.607024371623992920e-01 1.815255582332611084e-01 1.745458096265792847e-01 7.000687718391418457e-02 -7.324367016553878784e-02 -6.177018582820892334e-02 -2.326259464025497437e-01 7.395271211862564087e-02 1.540989428758621216e-01 -7.225766777992248535e-02 4.702566191554069519e-02 9.422862529754638672e-02 -3.803536295890808105e-01 -8.562874048948287964e-02 -6.026130914688110352e-02 -3.900998830795288086e-01 -2.796713709831237793e-01 -1.290296912193298340e-01 -8.128052204847335815e-02
1.337818950414657593e-01 -1.284970194101333618e-01 2.816815078258514404e-01 2.234827280044555664e-01 -8.226314932107925415e-02 1.849517971277236938e-01 2.059550583362579346e-02 -2.561399638652801514e-01 -2.936946451663970947e-01 1.503402739763259888e-01 2.855025045573711395e-02 2.740482985973358154e-01 1.873780936002731323e-01 1.328507065773010254e-01 4.753660410642623901e-02 -2.089141160249710083e-01 -3.451190516352653503e-02 4.127318412065505981e-02 -5.287794396281242371e-02 1.764750629663467407e-01 1.790501177310943604e-01 4.115210473537445068e-02 2.729628980159759521e-01 -9.970595687627792358e-02 -9.198483079671859741e-02 -3.649239838123321533e-01 -2.981101572513580322e-01 -1.048222407698631287e-01 1.927139759063720703e-01 4.308457486331462860e-03 6.939326226711273193e-02 -8.577471971511840820e-02
4.767418280243873596e-02 -2.985626086592674255e-02 -7.695345580577850342e-02 3.207005560398101807e-01 5.791657418012619019e-02 -1.976772099733352661e-01 2.156963944435119629e-01 -2.745452523231506348e-01 -4.464443027973175049e-01 1.202413141727447510e-01 -1.033827289938926697e-01 -4.518753290176391602e-02 -3.133974596858024597e-02 -7.733655720949172974e-02 1.403093039989471436e-01 -2.708218619227409363e-02 -1.595943719148635864e-01 7.082768529653549194e-02 2.031866461038589478e-01 -7.925239205360412598e-02 -1.306011229753494263e-01 2.989732027053833008e-01 8.257422596216201782e-02 2.330358624458312988e-01 5.697753280401229858e-02 -2.591218054294586182e-01 -1.037738323211669922e-01 2.545690163969993591e-02 1.140900179743766785e-01 2.060609683394432068e-02 -3.040129542350769043e-01 1.912058591842651367e-01
2.220150977373123169e-01 -1.173342540860176086e-01 2.031597644090652466e-01 1.865248084068298340e-01 -3.809590637683868408e-01 1.318661421537399292e-01 8.684256672859191895e-02 -1.311280876398086548e-01 -2.878566384315490723e-01 8.563999831676483154e-02 1.715328991413116455e-01 1.267866417765617371e-02 9.434604644775390625e-02 1.136696115136146545e-01 8.806245774030685425e-02 -2.956659495830535889e-01 -1.557402163743972778e-01 -7.937397062778472900e-02 -6.536646280437707901e-03 -3.381815254688262939e-01 -4.083632305264472961e-02 1.551185995340347290e-01 2.343420982360839844e-01 -7.627540081739425659e-02 -6.123493611812591553e-02 -1.435143947601318359e-01 -2.321090996265411377e-01 -6.242382526397705078e-02 1.608932763338088989e-01 1.270460803061723709e-02 -2.659792602062225342e-01 -1.628125756978988647e-01
9.173306077718734741e-02 8.878067880868911743e-02 5.296773836016654968e-02 1.135495826601982117e-01 6.663281470537185669e-02 2.240689098834991455e-01 4.541274160146713257e-03 -2.056884020566940308e-01 -3.050300106406211853e-02 -1.082810759544372559e-01 -3.376635909080505371e-02 -9.082113392651081085e-03 3.435770571231842041e-01 1.224606931209564209e-01 6.789079308509826660e-02 -1.645216159522533417e-02 -7.065667957067489624e-02 -4.926307126879692078e-02 1.024246886372566223e-01 -1.322869062423706055e-01 -1.099731326103210449e-01 -4.831362515687942505e-02 1.214835718274116516e-01 6.062300130724906921e-02 2.847990393638610840e-01 -4.906258881092071533e-01 -3.740245103836059570e-01 -2.942547798156738281e-01 -2.626275420188903809e-01 -1.044665127992630005e-01 -1.425259262323379517e-01 4.953049868345260620e-02
1.205705180764198303e-01 1.455195620656013489e-02 2.585015892982482910e-01 2.594990730285644531e-01 7.810595631599426270e-02 -9.945455938577651978e-02 1.418147142976522446e-02 1.077972352504730225e-01 -2.660814523696899414e-01 6.031680479645729065e-02 1.555768996477127075e-01 -2.010166943073272705e-01 9.677574783563613892e-02 3.315669894218444824e-01 9.608093649148941040e-02 2.370154261589050293e-01 1.879954524338245392e-02 3.778101876378059387e-02 1.529633700847625732e-01 1.622550189495086670e-02 1.862574666738510132e-01 1.320673972368240356e-01 -2.232075184583663940e-01 -1.093250960111618042e-01 -1.990229822695255280e-02 -4.231649637222290039e-01 -4.802348464727401733e-02 2.833636999130249023e-01 1.822435110807418823e-01 -1.085481643676757812e-01 -1.311867535114288330e-01 1.894607245922088623e-01
1.739823222160339355e-01 1.214970350265502930e-01 -3.002775087952613831e-02 2.529123127460479736e-01 1.250056922435760498e-01 -2.847360968589782715e-01 8.476288989186286926e-03 3.649695217609405518e-02 -6.247230991721153259e-02 -1.524402946233749390e-01 -3.600485995411872864e-02 4.042131453752517700e-02 2.909943647682666779e-02 2.269501984119415283e-02 -1.869524419307708740e-01 -6.087989360094070435e-02 2.145939171314239502e-01 7.888528704643249512e-02 2.807825505733489990e-01 -8.713880926370620728e-02 -1.525044441223144531e-01 3.408529758453369141e-01 -3.879520227201282978e-04 -8.147635310888290405e-02 2.347707897424697876e-01 -3.619491755962371826e-01 -9.671249985694885254e-02 7.229545619338750839e-03 -7.766202837228775024e-02 2.860684879124164581e-02 -4.173834919929504395e-01 -2.460400462150573730e-01
1.715813875198364258e-01 1.568694598972797394e-02 8.194830268621444702e-02 1.156764104962348938e-01 -4.245325028896331787e-01 1.109972000122070312e-01 1.402470618486404419e-01 -2.508679330348968506e-01 -1.793802827596664429e-01 -8.220324525609612465e-04 1.762630939483642578e-01 5.661537870764732361e-02 2.912547290325164795e-01 3.837591037154197693e-02 -7.969903200864791870e-02 -2.547915875911712646e-01 1.710461974143981934e-01 8.496816456317901611e-02 -2.156714163720607758e-02 -2.311649322509765625e-01 2.538799121975898743e-02 2.334774471819400787e-02 -9.624797105789184570e-02 -3.851681947708129883e-02 -2.109005302190780640e-02 -2.442722469568252563e-01 -2.525194883346557617e-01 6.059551239013671875e-02 2.000914812088012695e-01 1.794246584177017212e-01 -3.756833076477050781e-01 8.834757655858993530e-02
2.295765727758407593e-01 1.366312503814697266e-01 -7.419117540121078491e-02 2.870345115661621094e-01 1.115870550274848938e-01 -8.974280208349227905e-02 8.505389094352722168e-02 4.712616279721260071e-02 -1.686550676822662354e-01 -1.175568103790283203e-01 3.522498011589050293e-01 -2.173490673303604126e-01 -4.676140844821929932e-02 8.792032301425933838e-02 9.931858628988265991e-02 -4.111753031611442566e-02 -5.562234297394752502e-02 3.895631432533264160e-01 3.726649880409240723e-01 4.285892099142074585e-02 1.072737947106361389e-01 2.143135368824005127e-01 -3.959495574235916138e-02 5.972396209836006165e-02 3.028274886310100555e-02 -3.104648888111114502e-01 -9.980196505784988403e-02 -6.151542812585830688e-02 1.625472158193588257e-01 -5.800766125321388245e-02 -1.760622560977935791e-01 -2.138694077730178833e-01
1.374047994613647461e-01 1.824087202548980713e-01 1.150566413998603821e-01 1.385473906993865967e-01 7.262266427278518677e-02 -3.505884483456611633e-02 -1.085076034069061279e-01 5.571192875504493713e-02 8.002801984548568726e-02 -2.511907517910003662e-01 -1.078724861145019531e-01 3.124600350856781006e-01 2.008640021085739136e-01 8.484919369220733643e-02 1.731151342391967773e-02 -1.211901977658271790e-01 3.482847660779953003e-02 9.396824240684509277e-02 3.192200064659118652e-01 -1.340174674987792969e-01 7.456456869840621948e-02 2.709866762161254883e-01 2.133332937955856323e-02 -3.567601367831230164e-02 1.247073896229267120e-02 -4.214875102043151855e-01 -3.481094166636466980e-02 2.599728107452392578e-01 -2.600663006305694580e-01 7.475689798593521118e-02 -3.479240536689758301e-01 -3.500305861234664917e-02
1.554723978042602539e-01 1.539080739021301270e-01 2.605727612972259521e-01 2.092017084360122681e-01 6.080524250864982605e-02 -5.028999224305152893e-02 -2.964434772729873657e-02 5.186469480395317078e-02 1.213042140007019043e-01 -1.402477324008941650e-01 -2.736173868179321289e-01 1.151905134320259094e-01 1.948620826005935669e-01 1.582664102315902710e-01 2.161176055669784546e-01 -1.184466630220413208e-01 1.815971285104751587e-01 3.593279048800468445e-02 2.937965393066406250e-01 6.012495979666709900e-02 -5.603646859526634216e-02 9.737284481525421143e-02 1.138228178024291992e-01 -1.035391911864280701e-01 2.438375726342201233e-02 -4.136874377727508545e-01 -5.459821224212646484e-02 1.629100590944290161e-01 -2.000882476568222046e-01 5.194874107837677002e-02 -4.123161733150482178e-01 9.958837926387786865e-02
-1.204603761434555054e-01 -1.082737669348716736e-01 -9.373152256011962891e-02 -1.146804075688123703e-03 -1.905853115022182465e-02 6.162690371274948120e-02 9.718570858240127563e-02 2.306192666292190552e-01 -1.486007124185562134e-01 3.777856752276420593e-02 9.924501925706863403e-02 -9.992371313273906708e-03 1.846195012331008911e-01 -6.693329662084579468e-02 1.772981435060501099e-01 -1.258173286914825439e-01 1.178004667162895203e-01 -4.407628253102302551e-02 3.252100944519042969e-01 1.911069266498088837e-02 -2.102911174297332764e-01 3.471482992172241211e-01 1.334846764802932739e-01 -3.039812445640563965e-01 2.055127359926700592e-02 -5.068958401679992676e-01 -1.938408315181732178e-01 1.450301706790924072e-01 -2.567382715642452240e-02 7.907262444496154785e-02 5.482632666826248169e-02 2.368653416633605957e-01
7.042804360389709473e-02 -9.425345063209533691e-02 2.972943894565105438e-02 4.328421652317047119e-01 1.451908051967620850e-01 -7.449863851070404053e-02 3.053869865834712982e-02 -2.290459871292114258e-01 -2.302169799804687500e-01 -8.500232547521591187e-02 8.683335781097412109e-02 -8.790223300457000732e-02 -1.389080882072448730e-01 -1.270099431276321411e-01 8.087130635976791382e-02 2.071257084608078003e-01 7.084775716066360474e-02 6.305027008056640625e-02 3.919821381568908691e-01 -3.979764878749847412e-02 8.559358865022659302e-02 2.008290439844131470e-01 2.680061757564544678e-02 -1.182049214839935303e-01 2.677334845066070557e-02 -2.962754666805267334e-01 -2.834046483039855957e-01 1.553898453712463379e-01 2.227891087532043457e-01 1.196247935295104980e-01 -2.223844379186630249e-01 -1.568334400653839111e-01
1.122860386967658997e-01 3.122577965259552002e-01 1.576961576938629150e-02 1.157432347536087036e-01 2.533303499221801758e-01 3.080699779093265533e-02 2.245273441076278687e-01 1.852221041917800903e-01 -1.762357652187347412e-01 -2.168909162282943726e-01 1.021084655076265335e-02 4.799275659024715424e-03 1.546956133097410202e-02 2.245066016912460327e-01 -3.585588932037353516e-02 -2.705064713954925537e-01 -1.333708912134170532e-01 8.088216930627822876e-02 1.507246345281600952e-01 -5.095477029681205750e-02 1.807754188776016235e-01 2.741675078868865967e-01 3.262829482555389404e-01 7.795474678277969360e-02 2.743331529200077057e-02 -3.599186539649963379e-01 -5.220525711774826050e-02 2.132866233587265015e-01 1.512088179588317871e-01 -1.877576261758804321e-01 -9.690713882446289062e-02 -8.378035575151443481e-02
1.948552429676055908e-01 3.750009834766387939e-01 -1.800536736845970154e-02 2.447843253612518311e-01 9.407470375299453735e-02 -3.327163681387901306e-02 1.439691632986068726e-01 1.202629879117012024e-01 -9.785914793610572815e-03 -1.859733313322067261e-01 4.333684593439102173e-02 -7.280327379703521729e-02 -3.046745993196964264e-02 -5.701038241386413574e-02 -1.130065973848104477e-02 1.348408684134483337e-02 1.002400815486907959e-01 2.975366711616516113e-01 4.382036328315734863e-01 -2.214909791946411133e-01 5.878615751862525940e-02 1.151928082108497620e-01 1.361022293567657471e-01 -3.859733417630195618e-02 9.788385778665542603e-02 -4.698870778083801270e-01 7.092827931046485901e-03 6.190925464034080505e-02 1.529455464333295822e-02 -5.430660396814346313e-02 -2.030746340751647949e-01 1.207901313900947571e-01
2.156039923429489136e-01 -7.288991659879684448e-02 1.377492696046829224e-01 1.911045163869857788e-01 8.813542127609252930e-02 -1.349720507860183716e-01 6.883444637060165405e-02 -2.853225544095039368e-02 5.927577614784240723e-03 4.689962603151798248e-03 -2.658381685614585876e-02 1.860231012105941772e-01 1.298002749681472778e-01 2.778795361518859863e-01 6.816500425338745117e-02 3.804630786180496216e-02 4.873760044574737549e-01 -2.967665717005729675e-02 2.047285139560699463e-01 1.274372488260269165e-01 -5.998530983924865723e-02 1.910271644592285156e-01 8.729814551770687103e-03 1.410679612308740616e-02 -2.694220468401908875e-02 7.130443118512630463e-04 -4.945169985294342041e-01 -1.225835680961608887e-01 -8.077083528041839600e-02 2.531944811344146729e-01 -2.390293031930923462e-01 2.528918348252773285e-02
7.363279908895492554e-02 9.445559978485107422e-02 1.458908617496490479e-01 1.266285777091979980e-01 6.847857963293790817e-03 -1.833997815847396851e-01 2.068130970001220703e-01 -9.727114439010620117e-02 -8.467007428407669067e-02 3.476410508155822754e-01 1.788547933101654053e-01 1.027271747589111328e-01 -1.338753849267959595e-01 2.526542544364929199e-01 1.468765139579772949e-01 -2.911462485790252686e-01 3.330341540277004242e-03 1.403513699769973755e-01 2.585399746894836426e-01 -2.064666002988815308e-01 -7.031481713056564331e-02 1.739296466112136841e-01 1.563226133584976196e-01 -2.072547227144241333e-01 1.170207187533378601e-01 -4.263818636536598206e-02 -3.492578119039535522e-02 -2.709846571087837219e-02 2.520716786384582520e-01 1.109990850090980530e-01 -3.532420992851257324e-01 2.321332991123199463e-01
1.074978709220886230e-01 -9.120370447635650635e-02 3.090465813875198364e-02 3.450944721698760986e-01 5.959302932024002075e-02 -6.767746806144714355e-02 5.535935051739215851e-04 -2.802592217922210693e-01 -2.887402772903442383e-01 2.054545134305953979e-01 2.937566721811890602e-03 9.843245148658752441e-02 1.416771560907363892e-01 2.384861111640930176e-01 -1.739298254251480103e-01 1.160779669880867004e-01 7.580058276653289795e-02 -5.826352536678314209e-02 -1.116336584091186523e-01 -2.011005878448486328e-01 1.848337054252624512e-01 1.022743806242942810e-01 2.636919617652893066e-01 5.000006407499313354e-03 1.157463416457176208e-01 -4.424065947532653809e-01 -1.925865709781646729e-01 -1.567197293043136597e-01 5.544031411409378052e-02 2.531926929950714111e-01 5.251711234450340271e-02 2.267961949110031128e-02
2.560684271156787872e-02 1.362245380878448486e-01 1.313203126192092896e-01 2.138759046792984009e-01 5.850462615489959717e-02 3.646925985813140869e-01 -6.302227079868316650e-02 1.318245567381381989e-02 -2.253070771694183350e-01 1.834828257560729980e-01 1.426375061273574829e-01 1.133916825056076050e-01 1.630915105342864990e-01 3.767379522323608398e-01 3.762165457010269165e-02 -2.177742719650268555e-01 -3.146905452013015747e-02 1.863302141427993774e-01 -1.177613511681556702e-01 2.230417430400848389e-01 -1.432236582040786743e-01 -1.635505072772502899e-02 1.633756309747695923e-01 -1.243563294410705566e-01 2.013499587774276733e-01 -3.038279116153717041e-01 -2.549174726009368896e-01 -1.349169015884399414e-01 5.465579405426979065e-02 5.958143994212150574e-02 -2.066944688558578491e-01 -1.211064383387565613e-01
1.002230495214462280e-01 6.654105335474014282e-02 5.642908066511154175e-02 -1.253702212125062943e-02 9.051796793937683105e-02 2.550947964191436768e-01 1.101013156585395336e-03 4.898043721914291382e-02 -6.671035289764404297e-02 1.802157014608383179e-01 1.775965690612792969e-01 1.113172471523284912e-01 2.603087425231933594e-01 1.251504868268966675e-01 -9.947286546230316162e-02 -2.606332004070281982e-01 1.153207570314407349e-01 2.627906501293182373e-01 2.495604008436203003e-02 3.079484030604362488e-02 -4.358801618218421936e-02 -1.558669842779636383e-02 1.510278508067131042e-02 -6.838212907314300537e-02 1.528541906736791134e-03 -4.241574704647064209e-01 -3.050858378410339355e-01 -1.058687046170234680e-01 4.824067056179046631e-01 2.508178167045116425e-02 -2.217865735292434692e-01 8.187273144721984863e-02
2.353882417082786560e-02 3.051106333732604980e-01 2.631049454212188721e-01 -5.530988425016403198e-02 1.196490973234176636e-01 -3.025474846363067627e-01 1.308142393827438354e-01 -3.112469315528869629e-01 -1.953554302453994751e-01 8.756018429994583130e-02 -8.398044854402542114e-03 7.034291326999664307e-02 -3.091013990342617035e-02 2.012407183647155762e-01 4.284744337201118469e-02 -1.203492358326911926e-01 1.833698749542236328e-01 -4.739161580801010132e-02 4.075613915920257568e-01 -2.473669499158859253e-02 -6.157625466585159302e-02 2.000653445720672607e-01 1.236885711550712585e-01 -2.362821698188781738e-01 1.322048157453536987e-01 -2.507145106792449951e-01 -1.145817898213863373e-02 -8.779808133840560913e-02 6.384129077196121216e-02 -5.913225561380386353e-02 -3.007746934890747070e-01 4.314858093857765198e-02
7.875103503465652466e-02 8.423496037721633911e-02 -1.260945051908493042e-01 1.959891021251678467e-01 1.178239956498146057e-01 1.217643171548843384e-01 2.354428768157958984e-01 -2.083952426910400391e-01 1.078673526644706726e-01 5.977683514356613159e-02 5.904094502329826355e-02 2.946175038814544678e-01 2.947894334793090820e-01 2.118807733058929443e-01 -2.120380997657775879e-01 -3.762489855289459229e-01 6.121451780200004578e-02 -1.950022280216217041e-01 2.290206253528594971e-01 1.262809485197067261e-01 -3.438935056328773499e-02 2.067206650972366333e-01 -2.639717981219291687e-02 -1.412795037031173706e-01 8.210994303226470947e-02 -2.038490176200866699e-01 -1.665159165859222412e-01 -3.857687814161181450e-03 -2.191301435232162476e-01 5.369693040847778320e-02 -2.050588428974151611e-01 1.930694580078125000e-01
-1.125935390591621399e-01 -4.073586314916610718e-02 8.128404617309570312e-02 3.331427276134490967e-01 -7.940024882555007935e-02 -7.111947238445281982e-02 -2.787051536142826080e-02 -3.164257705211639404e-01 -9.924460202455520630e-03 5.449268594384193420e-02 2.337042428553104401e-02 5.648512020707130432e-02 2.596591711044311523e-01 4.762935340404510498e-01 -1.511181704699993134e-02 -2.053298950195312500e-01 -5.296060442924499512e-02 -2.117944359779357910e-01 7.292570173740386963e-02 -1.351369321346282959e-01 -4.302350338548421860e-03 3.169655054807662964e-02 3.386883810162544250e-02 1.127825528383255005e-01 -1.904447972774505615e-01 -2.384036183357238770e-01 -8.367786556482315063e-02 2.461762428283691406e-01 6.979735940694808960e-02 2.448556013405323029e-02 -3.660844266414642334e-01 1.612588316202163696e-01
2.652581632137298584e-01 -1.723135113716125488e-01 2.599780559539794922e-01 3.138124644756317139e-01 2.498305775225162506e-02 8.292200416326522827e-02 1.237879768013954163e-01 1.771849542856216431e-01 -1.726645231246948242e-01 -5.932303518056869507e-02 4.077010601758956909e-02 1.959217190742492676e-01 1.384149212390184402e-02 -6.422083824872970581e-02 -6.945136934518814087e-02 -3.556753695011138916e-02 -1.033177506178617477e-02 2.323207557201385498e-01 3.417624533176422119e-01 -2.013385295867919922e-01 -2.998251020908355713e-01 4.129590392112731934e-01 1.680430769920349121e-01 -1.465047001838684082e-01 -1.677009463310241699e-01 -5.080059170722961426e-02 -4.890212416648864746e-02 7.390469312667846680e-02 -8.832784742116928101e-02 -4.017446935176849365e-02 -1.136072725057601929e-01 1.159566715359687805e-01
2.168554514646530151e-01 6.838720291852951050e-02 6.360363960266113281e-02 1.358375102281570435e-01 -2.040700316429138184e-01 -7.072459161281585693e-02 -1.685152389109134674e-02 -1.163284927606582642e-01 2.052591890096664429e-01 7.915865629911422729e-02 1.197540666908025742e-02 1.992698609828948975e-01 3.610686957836151123e-01 -8.764671161770820618e-03 1.319515258073806763e-01 1.079761385917663574e-01 1.329213101416826248e-02 1.676654964685440063e-01 2.988124489784240723e-01 -1.339542716741561890e-01 -5.512522906064987183e-02 3.157235980033874512e-01 3.473884612321853638e-02 2.414913624525070190e-01 -1.475678235292434692e-01 -4.469809830188751221e-01 1.312669180333614349e-02 1.483123935759067535e-02 -2.449066489934921265e-01 4.752075299620628357e-02 -1.758088618516921997e-01 -6.853573769330978394e-02
4.613520950078964233e-02 2.001272737979888916e-01 -2.734177112579345703e-01 2.430523633956909180e-01 -1.578829064965248108e-02 -1.212441325187683105e-01 1.027589216828346252e-01 2.970959544181823730e-01 -7.707927376031875610e-02 1.347125023603439331e-01 1.124598309397697449e-01 2.777233719825744629e-01 4.995219036936759949e-02 5.958153400570154190e-03 1.435677111148834229e-01 2.826115489006042480e-01 -4.593767691403627396e-03 -8.954420685768127441e-02 2.600998058915138245e-02 -5.304703861474990845e-02 1.205524429678916931e-01 9.716593474149703979e-02 1.081235632300376892e-01 -1.061004325747489929e-01 -9.034372866153717041e-02 -3.954562842845916748e-01 -3.769005835056304932e-01 1.740802824497222900e-01 -8.168211579322814941e-02 4.666541237384080887e-03 -1.988345682621002197e-01 2.274861186742782593e-01
8.597591519355773926e-02 -3.711203485727310181e-02 -1.816343963146209717e-01 2.120420485734939575e-01 2.990981750190258026e-02 -1.200530305504798889e-01 -1.687116026878356934e-01 -8.454640954732894897e-02 8.981033414602279663e-02 -1.914872415363788605e-02 -1.572985649108886719e-01 1.634889990091323853e-01 -1.162696778774261475e-01 1.073531359434127808e-01 -6.946760416030883789e-02 -4.422078281641006470e-02 2.755205631256103516e-01 1.047329157590866089e-01 3.001380860805511475e-01 -5.779491364955902100e-02 2.212906330823898315e-01 1.412533372640609741e-01 1.738008409738540649e-01 -2.619929611682891846e-01 2.451805025339126587e-01 -2.898741960525512695e-01 -1.071298122406005859e-01 2.467672899365425110e-02 2.600889652967453003e-02 9.530726820230484009e-02 -4.867438375949859619e-01 -1.401851028203964233e-01
6.048219650983810425e-02 2.852860093116760254e-01 1.335704922676086426e-01 8.995889872312545776e-02 1.745655685663223267e-01 -3.088701665401458740e-01 5.119716003537178040e-02 6.712334603071212769e-02 -2.311450392007827759e-01 -1.825492829084396362e-02 6.477727741003036499e-02 1.013214364647865295e-01 -8.573534339666366577e-02 1.437340974807739258e-01 1.344589442014694214e-01 -1.110211163759231567e-01 1.687560975551605225e-01 1.990171670913696289e-01 3.731248378753662109e-01 -2.960211038589477539e-01 -9.785604476928710938e-02 1.210857331752777100e-01 3.689578548073768616e-02 -7.342474162578582764e-02 1.445332020521163940e-01 -3.455385267734527588e-01 -2.962078712880611420e-02 1.752820014953613281e-01 5.189267918467521667e-02 7.849470525979995728e-02 -3.451316952705383301e-01 -5.996655672788619995e-02
-1.813571900129318237e-02 -4.711901023983955383e-02 -1.133891269564628601e-01 3.709444105625152588e-01 -8.442013710737228394e-02 -9.407085180282592773e-02 -1.550354361534118652e-01 -7.591280341148376465e-02 -1.636322885751724243e-01 -1.417273432016372681e-01 -5.078149028122425079e-03 2.402184009552001953e-01 2.838285565376281738e-01 -2.686988003551959991e-02 2.476610988378524780e-02 -1.131684631109237671e-01 3.189865648746490479e-01 -2.180509828031063080e-02 -2.072238326072692871e-01 -1.365963369607925415e-01 -1.230092067271471024e-02 1.287447065114974976e-01 -9.615252912044525146e-02 -2.785444557666778564e-01 -1.650645136833190918e-01 -1.462555378675460815e-01 -3.424519598484039307e-01 8.846461772918701172e-02 7.995207607746124268e-02 1.805877089500427246e-01 -3.451394140720367432e-01 -5.173817276954650879e-02
1.465206742286682129e-01 1.488807797431945801e-01 -9.696304798126220703e-03 3.195543885231018066e-01 7.428811490535736084e-02 4.677765071392059326e-02 2.298724055290222168e-01 1.261668801307678223e-01 -1.446623206138610840e-01 -1.944036968052387238e-02 -5.927950516343116760e-02 -6.453827768564224243e-02 2.356027364730834961e-01 7.057383656501770020e-02 5.364005267620086670e-02 -6.666990369558334351e-02 1.140509024262428284e-01 6.466369330883026123e-02 -3.989461809396743774e-02 -1.287778913974761963e-01 2.172765731811523438e-01 -1.983159017981961370e-04 2.770259417593479156e-02 2.167068719863891602e-01 -1.163555830717086792e-01 -5.641517043113708496e-01 -2.343049645423889160e-01 -3.250990211963653564e-01 -1.650623530149459839e-01 6.730441749095916748e-02 -7.559651136398315430e-02 -1.439027339220046997e-01
7.420494407415390015e-02 -8.071260154247283936e-02 2.976213395595550537e-01 1.635102480649948120e-01 7.567823678255081177e-02 -1.135987043380737305e-01 -4.704686254262924194e-02 -2.146961390972137451e-01 -3.973218202590942383e-01 -3.697535395622253418e-02 4.459789767861366272e-02 6.319741904735565186e-02 -8.252414315938949585e-02 1.174586862325668335e-01 -3.227586299180984497e-02 -1.708464473485946655e-01 4.311603009700775146e-01 -1.256214678287506104e-01 1.750466674566268921e-01 8.795733004808425903e-02 5.713309347629547119e-02 1.756236404180526733e-01 1.523019224405288696e-01 1.793053746223449707e-01 7.067669928073883057e-02 -3.042694926261901855e-01 -3.072368502616882324e-01 -1.448709368705749512e-01 -1.652159988880157471e-01 1.097143888473510742e-01 -8.525451272726058960e-02 2.454714104533195496e-02
2.094880938529968262e-01 -2.438030689954757690e-01 3.152657747268676758e-01 2.002242803573608398e-01 8.764428645372390747e-02 -3.535429760813713074e-02 5.181597918272018433e-02 1.754407882690429688e-01 3.579850122332572937e-02 -9.304179996252059937e-02 1.922649890184402466e-01 1.957727223634719849e-01 1.662978082895278931e-01 9.068509936332702637e-02 7.834038138389587402e-02 -1.182429492473602295e-01 -1.936356127262115479e-01 1.370970308780670166e-01 -9.759584069252014160e-02 -4.029394090175628662e-01 -2.289631366729736328e-01 1.284600198268890381e-01 2.129608988761901855e-01 -1.468801349401473999e-01 3.079524962231516838e-03 -3.408437967300415039e-01 -1.278906017541885376e-01 -2.413102053105831146e-02 2.004048377275466919e-01 3.378442302346229553e-02 -1.018838062882423401e-01 -1.572717130184173584e-01
2.114842534065246582e-01 -4.425922036170959473e-02 8.588028699159622192e-02 2.114813923835754395e-01 1.640224829316139221e-02 -1.599513441324234009e-01 -1.870592683553695679e-02 -3.206873536109924316e-01 -7.154428213834762573e-02 -3.844853118062019348e-02 -3.851217776536941528e-02 2.302828580141067505e-01 -1.944436430931091309e-01 -4.374767094850540161e-02 -2.717839479446411133e-01 -2.535094618797302246e-01 1.353746652603149414e-01 -8.251599967479705811e-02 6.876872479915618896e-02 -1.106761172413825989e-01 5.110678821802139282e-02 4.635940864682197571e-02 6.560741364955902100e-02 -1.128839924931526184e-01 -7.632146030664443970e-02 -2.230013459920883179e-01 -3.950713276863098145e-01 8.910198509693145752e-02 1.171804219484329224e-01 2.202736772596836090e-02 -4.819748699665069580e-01 -5.650684610009193420e-02
-1.306210905313491821e-01 -3.355468809604644775e-02 6.180410832166671753e-02 2.448638230562210083e-01 4.710694253444671631e-01 3.242760896682739258e-02 -1.211138144135475159e-01 -1.459867805242538452e-01 1.470389515161514282e-01 6.765913963317871094e-02 1.327016651630401611e-01 4.585888981819152832e-01 1.523994356393814087e-01 3.539570048451423645e-02 1.894250363111495972e-01 -2.757413387298583984e-01 1.214826926589012146e-01 -9.082638472318649292e-02 -7.714164094068109989e-04 5.595191195607185364e-02 1.626035273075103760e-01 2.482903301715850830e-01 2.632934786379337311e-02 -2.235090732574462891e-01 2.668705023825168610e-02 -1.204749047756195068e-01 -2.328660190105438232e-01 -8.092718571424484253e-02 -1.120775192975997925e-01 6.816339492797851562e-02 -1.024872213602066040e-01 7.781399763189256191e-04
-6.010953336954116821e-02 -5.335233639925718307e-03 3.745634481310844421e-02 6.804630160331726074e-03 1.357030719518661499e-01 1.232044771313667297e-01 -1.340370327234268188e-01 -4.028383493423461914e-01 1.542536728084087372e-02 -1.801647990942001343e-01 3.168108165264129639e-01 1.759543269872665405e-01 -9.399279952049255371e-02 -3.004368208348751068e-02 1.662154309451580048e-02 -8.552187681198120117e-02 1.587824076414108276e-01 8.690346777439117432e-02 -1.821699365973472595e-02 -2.132873833179473877e-01 -1.030989289283752441e-01 7.516108453273773193e-02 1.555710434913635254e-01 -1.908390820026397705e-01 1.110977232456207275e-01 -5.095683336257934570e-01 -1.708272844552993774e-01 9.496683627367019653e-02 2.095814794301986694e-01 1.891325265169143677e-01 -2.100844383239746094e-01 -1.009644567966461182e-01
-1.526546925306320190e-01 2.929726243019104004e-01 -3.089399076998233795e-02 2.310305684804916382e-01 2.488038092851638794e-01 -2.573239505290985107e-01 2.650438845157623291e-01 -1.812769621610641479e-01 -2.456261366605758667e-01 -1.622405946254730225e-01 -6.854296196252107620e-03 1.687974184751510620e-01 7.472051307559013367e-03 5.415290966629981995e-02 -1.349274218082427979e-01 1.278209835290908813e-01 -2.779211476445198059e-02 8.710315823554992676e-02 9.032175689935684204e-02 -3.414921835064888000e-02 -7.462763786315917969e-02 3.266396224498748779e-01 1.730328947305679321e-01 1.201073676347732544e-01 7.680491358041763306e-02 -1.110610216856002808e-01 -1.802756339311599731e-01 2.070589214563369751e-01 1.694154441356658936e-01 1.124256383627653122e-02 -3.682706654071807861e-01 1.421611309051513672e-01
1.041423454880714417e-01 2.620977163314819336e-01 1.700608134269714355e-01 3.080779314041137695e-01 2.356253564357757568e-01 -2.557339072227478027e-01 2.336963862180709839e-01 -7.029826194047927856e-02 -1.155294105410575867e-01 5.916870757937431335e-02 1.309447288513183594e-01 1.623927205801010132e-01 4.252227023243904114e-02 2.090592235326766968e-01 -3.352616354823112488e-02 -7.809612900018692017e-02 3.031605780124664307e-01 8.882446587085723877e-02 2.248956114053726196e-01 -2.091009020805358887e-01 -4.642174765467643738e-02 2.573395073413848877e-01 1.772233396768569946e-01 8.514301478862762451e-02 1.531693637371063232e-01 -2.830531001091003418e-01 1.788539141416549683e-01 6.125368922948837280e-02 -9.927406907081604004e-03 7.917722314596176147e-02 -2.352130711078643799e-01 -3.003632277250289917e-02
1.916097551584243774e-01 1.149347722530364990e-01 4.584958031773567200e-02 2.756390869617462158e-01 6.329802423715591431e-02 -1.179061830043792725e-01 -4.203170165419578552e-02 -2.572388350963592529e-01 -3.990214765071868896e-01 5.443351808935403824e-03 -7.785746455192565918e-02 6.330285966396331787e-02 -1.821697503328323364e-01 2.447900474071502686e-01 2.557890713214874268e-01 -2.184354066848754883e-01 -9.910853952169418335e-02 2.867084443569183350e-01 -6.773182004690170288e-02 -9.198154509067535400e-02 -1.636416167020797729e-01 1.976031810045242310e-01 2.031470090150833130e-02 -1.435638219118118286e-01 -1.772084236145019531e-01 -6.951125711202621460e-02 -1.380096673965454102e-01 -1.230493187904357910e-02 6.168188154697418213e-02 -9.634023159742355347e-02 -3.165117800235748291e-01 2.235238552093505859e-01
5.345371738076210022e-02 1.242503374814987183e-01 2.828245237469673157e-02 2.464812546968460083e-01 1.230557411909103394e-01 -6.051842123270034790e-02 3.656120896339416504e-01 -2.940015792846679688e-01 -1.262895464897155762e-01 -1.409034281969070435e-01 1.351630240678787231e-01 8.965474553406238556e-03 1.842187941074371338e-01 1.277989614754915237e-02 1.642646193504333496e-01 1.038376763463020325e-01 4.023901224136352539e-01 4.567503184080123901e-02 4.399567842483520508e-01 -2.928987145423889160e-02 -1.298609934747219086e-02 1.229531913995742798e-01 7.633376866579055786e-02 5.973348021507263184e-02 1.067694425582885742e-01 -3.171073496341705322e-01 -1.997887045145034790e-01 -5.797905102372169495e-02 -9.699949622154235840e-02 -7.227599620819091797e-02 1.234613591805100441e-03 4.740221798419952393e-02
-6.913136690855026245e-02 2.217403501272201538e-01 3.410085737705230713e-01 1.488628089427947998e-01 2.491986751556396484e-01 1.706351339817047119e-01 -6.347233802080154419e-02 -8.930549956858158112e-03 -8.048172295093536377e-02 1.512067317962646484e-01 1.890944987535476685e-01 -2.314623594284057617e-01 2.416146546602249146e-01 -1.008788570761680603e-01 1.539430171251296997e-01 1.622906140983104706e-02 1.060482114553451538e-01 1.002631559967994690e-01 1.267684549093246460e-01 2.035496681928634644e-01 -7.606396079063415527e-02 1.275482028722763062e-01 8.782670646905899048e-02 -1.468496620655059814e-01 -5.753312632441520691e-02 -7.698284834623336792e-02 -4.034141600131988525e-01 1.096418797969818115e-01 -2.151325792074203491e-01 -2.194652706384658813e-02 -3.278338313102722168e-01 1.808817386627197266e-01
-3.827136009931564331e-02 7.415102422237396240e-02 4.686723276972770691e-02 2.578263580799102783e-01 1.829396486282348633e-01 6.441716104745864868e-02 -3.259254395961761475e-01 -2.003839462995529175e-01 1.073189750313758850e-01 9.452301263809204102e-02 2.557815909385681152e-01 -4.326029866933822632e-02 7.042717933654785156e-02 5.591159313917160034e-02 3.802834823727607727e-02 -3.674648702144622803e-03 8.931167423725128174e-02 2.653154730796813965e-01 1.011613979935646057e-01 -2.569135129451751709e-01 -1.092773079872131348e-01 4.001035913825035095e-02 3.562123477458953857e-01 -2.028860449790954590e-01 -8.992122486233711243e-03 -1.236277297139167786e-01 -4.585519433021545410e-01 -1.992312073707580566e-01 1.356802433729171753e-01 -4.740155488252639771e-02 8.625344187021255493e-02 1.159829720854759216e-01
1.123516410589218140e-01 -9.234862029552459717e-02 2.400303483009338379e-01 1.048597693443298340e-01 1.234713420271873474e-01 5.157996929483488202e-05 -1.408152878284454346e-01 1.707551479339599609e-01 2.166694849729537964e-01 2.639453411102294922e-01 3.192618787288665771e-01 7.075475156307220459e-02 4.425483047962188721e-01 -1.087520550936460495e-02 -1.194561198353767395e-01 -1.459350623190402985e-02 2.771525681018829346e-01 1.888721287250518799e-01 1.519187837839126587e-01 -1.573414504528045654e-01 6.868986785411834717e-02 1.786600202322006226e-01 1.663712412118911743e-01 7.981894910335540771e-02 4.357281327247619629e-02 -2.362361848354339600e-01 -5.264856293797492981e-02 -1.841843128204345703e-01 -2.737415581941604614e-02 6.588748097419738770e-02 -2.467815876007080078e-01 1.435496211051940918e-01
-5.282729398459196091e-03 1.833166629076004028e-01 5.015469714999198914e-02 2.254307121038436890e-01 1.568740159273147583e-01 -3.788140043616294861e-02 -3.332766145467758179e-02 -7.290970534086227417e-02 2.129519730806350708e-01 -8.391160517930984497e-03 1.770943999290466309e-01 -1.606482267379760742e-01 1.778521686792373657e-01 -1.998748332262039185e-01 1.760076433420181274e-01 2.024700678884983063e-02 6.939406692981719971e-02 9.884513169527053833e-02 2.571108750998973846e-02 -2.885065376758575439e-01 2.598660290241241455e-01 2.922691106796264648e-01 2.704216241836547852e-01 6.167339906096458435e-02 -1.979054063558578491e-01 -3.086569607257843018e-01 -3.574909567832946777e-01 -2.339386045932769775e-01 -6.401304155588150024e-02 1.501975208520889282e-01 1.293011102825403214e-02 5.337980017066001892e-02
1.144556924700737000e-01 6.648053973913192749e-02 -1.065123006701469421e-01 4.213953316211700439e-01 6.257803738117218018e-02 3.129518777132034302e-02 1.163994148373603821e-01 -1.435145884752273560e-01 7.716193795204162598e-02 -1.754633188247680664e-01 -2.503223158419132233e-02 8.949125558137893677e-02 1.011920869350433350e-01 3.659628331661224365e-01 -1.376183182001113892e-01 -1.044451668858528137e-01 -2.100061923265457153e-01 3.008099645376205444e-02 3.583671450614929199e-01 -1.032264977693557739e-01 -5.964179709553718567e-02 3.547777235507965088e-01 6.019382737576961517e-03 -2.038455605506896973e-01 -9.900505840778350830e-02 -1.145398765802383423e-01 -1.295137256383895874e-01 -4.321958497166633606e-02 -3.285858929157257080e-01 -4.561998322606086731e-02 -8.639881759881973267e-02 1.447284668684005737e-01
7.568045705556869507e-02 2.621343433856964111e-01 -9.388768672943115234e-02 3.147101402282714844e-01 -2.193473577499389648e-01 1.709029674530029297e-01 -1.331368833780288696e-01 4.270045459270477295e-02 -6.110889464616775513e-02 6.993263959884643555e-02 -5.489651486277580261e-02 8.505252748727798462e-02 1.384042054414749146e-01 -1.417283862829208374e-01 2.210423350334167480e-01 1.617712676525115967e-01 -6.452157348394393921e-02 4.163748025894165039e-02 -2.555848360061645508e-01 -1.010033860802650452e-01 1.554969251155853271e-01 3.682488799095153809e-01 3.591578304767608643e-01 -1.520515978336334229e-01 5.428940057754516602e-03 -2.484208047389984131e-01 -1.313997805118560791e-01 4.658074304461479187e-02 -1.476889997720718384e-01 -3.446482494473457336e-02 -3.001897335052490234e-01 -8.464932441711425781e-03
-4.484848305583000183e-02 -1.675929687917232513e-02 -2.943150699138641357e-02 2.493479549884796143e-01 1.071632727980613708e-01 4.345085471868515015e-02 -1.096207946538925171e-01 2.409812808036804199e-02 1.739811599254608154e-01 -7.211787998676300049e-02 2.992480099201202393e-01 4.149217531085014343e-02 1.926888376474380493e-01 2.552318274974822998e-01 7.360452413558959961e-02 2.112404704093933105e-01 -2.572127282619476318e-01 1.667866110801696777e-01 2.245044261217117310e-01 -2.709387242794036865e-01 2.033279240131378174e-01 9.542776644229888916e-02 1.548188626766204834e-01 -3.694108724594116211e-01 1.704495549201965332e-01 -3.996327221393585205e-01 4.674570262432098389e-02 -1.978685893118381500e-02 6.472007371485233307e-04 -2.788225747644901276e-02 -3.178101778030395508e-02 -8.860974013805389404e-02
1.912663727998733521e-01 4.566575586795806885e-02 1.297310292720794678e-01 1.219543740153312683e-01 4.276807978749275208e-02 1.952133923768997192e-01 -8.476245403289794922e-02 -9.710770100355148315e-02 4.645112156867980957e-02 -1.553217135369777679e-02 1.162173319607973099e-02 1.493681222200393677e-01 1.084776744246482849e-01 6.985496729612350464e-02 -5.981232598423957825e-02 -9.696487337350845337e-02 3.810026645660400391e-01 1.589784622192382812e-01 3.117034137248992920e-01 -7.662592828273773193e-02 -5.698145925998687744e-02 8.152466267347335815e-02 2.374018169939517975e-02 1.137197241187095642e-01 3.302979171276092529e-01 -4.434084892272949219e-01 -3.867624402046203613e-01 -2.455232590436935425e-01 -4.907131940126419067e-02 -5.013639852404594421e-02 -7.871701964177191257e-04 -3.538174927234649658e-02
5.943933501839637756e-02 -4.380270838737487793e-02 -3.698009625077247620e-02 3.870719969272613525e-01 1.329546719789505005e-01 9.121669083833694458e-02 -1.713770069181919098e-02 -3.047473430633544922e-01 -3.047139346599578857e-01 2.025074809789657593e-01 1.306651383638381958e-01 1.328198015689849854e-01 -1.213921792805194855e-02 2.212180942296981812e-01 -5.592094734311103821e-02 1.374020278453826904e-01 1.208769083023071289e-01 -1.342987567186355591e-01 -2.268669009208679199e-02 -1.659440100193023682e-01 7.131097465753555298e-02 6.464792788028717041e-02 4.004077613353729248e-01 5.549809895455837250e-03 -2.074685133993625641e-02 -3.733087480068206787e-01 -1.680559515953063965e-01 -2.127005606889724731e-01 1.590306013822555542e-01 1.208230555057525635e-01 1.937356777489185333e-02 2.585589885711669922e-02
1.965375840663909912e-01 -8.167743682861328125e-02 1.136936247348785400e-02 1.915060281753540039e-01 -1.313958913087844849e-01 1.718388199806213379e-01 -3.457437083125114441e-02 -1.355641931295394897e-01 -2.813211679458618164e-01 3.849348798394203186e-02 1.024227589368820190e-01 2.641220204532146454e-02 2.169185429811477661e-01 8.093057572841644287e-02 -6.497545540332794189e-02 -2.933824956417083740e-01 7.085790485143661499e-02 -1.044457703828811646e-01 6.606913357973098755e-02 -2.195438444614410400e-01 -2.818236686289310455e-02 -3.229757025837898254e-02 -4.771341383457183838e-02 1.493339836597442627e-01 -1.031661927700042725e-01 -3.534760773181915283e-01 -2.028817236423492432e-01 -1.675698012113571167e-01 -4.137498885393142700e-02 -7.137370109558105469e-02 -4.734586477279663086e-01 2.917433977127075195e-01
6.011839024722576141e-03 2.336218059062957764e-01 -7.836133241653442383e-02 1.823720932006835938e-01 -4.993097111582756042e-02 6.222612038254737854e-02 4.091732949018478394e-02 -1.404853016138076782e-01 1.076092049479484558e-01 -1.957495808601379395e-01 1.684653908014297485e-01 -2.731464244425296783e-02 1.738829314708709717e-01 2.592415213584899902e-01 -1.022062525153160095e-01 -1.280970573425292969e-01 -1.224716603755950928e-01 6.636283546686172485e-02 3.822654187679290771e-01 -1.887393444776535034e-01 9.450331330299377441e-02 2.816212177276611328e-01 -1.955882608890533447e-01 -2.437632977962493896e-01 4.812597855925559998e-02 -1.787322163581848145e-01 -2.750769257545471191e-01 -2.196359336376190186e-01 -2.974404096603393555e-01 -5.263650324195623398e-03 -2.022374272346496582e-01 -1.586511358618736267e-02
2.086401581764221191e-01 -1.639013290405273438e-01 1.996877640485763550e-01 2.130783498287200928e-01 -1.082364544272422791e-01 2.138694226741790771e-01 -4.515013471245765686e-02 3.786580869928002357e-03 -1.083446368575096130e-01 -5.563865974545478821e-02 1.020943522453308105e-01 1.075365543365478516e-01 1.005739644169807434e-01 1.468890756368637085e-01 -2.199166566133499146e-01 -2.565714120864868164e-01 1.705867350101470947e-01 8.729060739278793335e-02 -8.409560471773147583e-02 -1.700672954320907593e-01 4.546591266989707947e-02 4.559925571084022522e-02 5.913999676704406738e-02 1.010981574654579163e-02 -3.553670272231101990e-02 -3.946920931339263916e-01 -1.765231788158416748e-01 -1.057085767388343811e-02 3.179630339145660400e-01 6.453119963407516479e-02 -4.768234193325042725e-01 2.668018825352191925e-02
-2.528243511915206909e-02 1.860241442918777466e-01 1.753507368266582489e-02 1.416104733943939209e-01 6.929498165845870972e-02 -3.874897211790084839e-02 7.665828615427017212e-02 -3.527408093214035034e-02 -2.042164057493209839e-01 -1.332460790872573853e-01 1.181496009230613708e-01 2.379208505153656006e-01 -8.651627600193023682e-02 7.360150665044784546e-02 1.861927658319473267e-01 5.075366422533988953e-02 3.781837224960327148e-01 2.296145074069499969e-02 2.307784259319305420e-01 -3.038640022277832031e-01 -1.086310073733329773e-01 8.520847558975219727e-02 3.629484772682189941e-02 1.543399244546890259e-01 -1.034085545688867569e-02 -3.985705971717834473e-01 -3.206032514572143555e-01 1.728265732526779175e-02 -3.310643732547760010e-01 1.581655889749526978e-01 2.959671802818775177e-02 -1.411107927560806274e-01
7.458241656422615051e-03 4.975677281618118286e-02 -3.515089396387338638e-03 3.317048847675323486e-01 -3.319343626499176025e-01 2.167505770921707153e-02 -1.105961427092552185e-01 5.952699109911918640e-02 1.212564036250114441e-01 2.809742391109466553e-01 1.277631968259811401e-01 2.114450633525848389e-01 2.071447968482971191e-01 2.420472204685211182e-01 3.335190415382385254e-01 -1.662070304155349731e-02 -1.072959825396537781e-01 -1.498320102691650391e-01 -7.413778454065322876e-02 -5.793049558997154236e-02 9.806808829307556152e-02 2.195521742105484009e-01 2.183298021554946899e-01 -9.402900934219360352e-02 1.624571233987808228e-01 -1.855060458183288574e-01 -2.438843399286270142e-01 6.102681532502174377e-02 -2.366317212581634521e-01 -4.155881702899932861e-02 -2.326619327068328857e-01 -1.753691025078296661e-02
-4.345598444342613220e-02 -2.350041866302490234e-01 2.637641131877899170e-01 2.933073937892913818e-01 5.249991547316312790e-03 8.025638759136199951e-02 -9.733019769191741943e-02 -2.120372653007507324e-01 7.482744753360748291e-02 -2.252327091991901398e-02 -1.614124141633510590e-02 -2.965416945517063141e-02 -7.485889643430709839e-02 -1.621579006314277649e-02 1.578429639339447021e-01 -4.264346510171890259e-02 -1.151073947548866272e-01 9.627077728509902954e-02 2.404386252164840698e-01 2.365142665803432465e-02 1.852995157241821289e-01 -3.994135186076164246e-02 2.614378631114959717e-01 -2.973232865333557129e-01 4.523198367678560317e-05 -2.568776607513427734e-01 -1.153214052319526672e-01 -9.005382657051086426e-03 1.868643052875995636e-02 -1.745028793811798096e-01 -5.145499110221862793e-01 -1.950334310531616211e-01
-6.602843850851058960e-02 -1.429813951253890991e-01 -2.905451506376266479e-02 2.194644957780838013e-01 -1.601454317569732666e-01 -9.661124087870121002e-03 -1.317379176616668701e-01 -2.236006110906600952e-01 -2.026184499263763428e-01 -8.586229383945465088e-02 9.661579132080078125e-02 1.318688988685607910e-01 8.586189895868301392e-02 2.276664674282073975e-01 -8.221969008445739746e-03 -1.557049602270126343e-01 -1.250640749931335449e-01 -1.771600693464279175e-01 1.723397672176361084e-01 -2.461159825325012207e-01 8.196244947612285614e-03 -4.059261083602905273e-02 -5.429351329803466797e-02 1.313258558511734009e-01 -3.036525249481201172e-01 -3.571433424949645996e-01 -1.750335991382598877e-01 2.608460187911987305e-02 -9.247028827667236328e-02 -1.813390254974365234e-01 -3.892252743244171143e-01 2.668613195419311523e-01
1.603870689868927002e-01 3.147296905517578125e-01 3.422212600708007812e-02 2.214070111513137817e-01 -7.333042472600936890e-02 7.459627464413642883e-03 5.232278257608413696e-02 1.066386178135871887e-01 1.720239222049713135e-01 2.834726274013519287e-01 -1.224523410201072693e-01 2.032804936170578003e-01 2.918960154056549072e-01 -9.868700057268142700e-02 1.297452449798583984e-01 8.293582499027252197e-02 -6.870427727699279785e-02 5.592955648899078369e-02 -1.918280310928821564e-02 -2.389130443334579468e-01 9.287914633750915527e-02 3.538290262222290039e-01 -2.798166126012802124e-02 1.741994172334671021e-01 -4.766229540109634399e-02 -3.299678266048431396e-01 -3.394533991813659668e-01 -1.513393670320510864e-01 -3.093099221587181091e-02 1.592513732612133026e-02 -1.752407103776931763e-01 -9.548487514257431030e-02
1.622537970542907715e-01 1.894615143537521362e-01 -5.967416241765022278e-02 2.695020735263824463e-01 -1.554240938276052475e-02 -1.668366342782974243e-01 5.300141870975494385e-02 -1.836119294166564941e-01 -3.236932754516601562e-01 3.633815050125122070e-02 4.611365869641304016e-02 -2.492635510861873627e-02 -1.510190665721893311e-01 1.792069971561431885e-01 3.699699342250823975e-01 -2.290616929531097412e-01 -8.952878415584564209e-02 3.345239460468292236e-01 -2.341887168586254120e-02 -1.867979317903518677e-01 -5.305022001266479492e-02 2.570045888423919678e-01 -4.957862570881843567e-02 -2.251294404268264771e-01 -1.246068975888192654e-03 -2.958805114030838013e-02 -2.403439581394195557e-01 1.881924271583557129e-02 -8.105166256427764893e-02 1.957947760820388794e-02 -3.031839430332183838e-01 9.291101247072219849e-02
-1.503776106983423233e-02 1.375878006219863892e-01 2.287945598363876343e-01 1.254476904869079590e-01 -2.091500610113143921e-01 8.822023123502731323e-02 -7.867413759231567383e-02 -2.392071783542633057e-01 9.114442765712738037e-02 -1.118574813008308411e-01 1.416690349578857422e-01 -1.753495819866657257e-02 3.686145544052124023e-01 -3.477223590016365051e-02 2.712556719779968262e-01 -1.823543310165405273e-01 1.632772535085678101e-01 -1.649793833494186401e-01 7.493385579437017441e-03 1.750473529100418091e-01 1.452737152576446533e-01 3.461437821388244629e-01 -1.470534652471542358e-01 -1.310620009899139404e-01 -1.078932434320449829e-01 -1.766703873872756958e-01 -3.836748301982879639e-01 3.765598684549331665e-02 -3.626684471964836121e-02 -6.207096204161643982e-02 -2.060510218143463135e-01 -9.647578001022338867e-02
1.132433395832777023e-02 -1.132162287831306458e-01 -5.185306444764137268e-02 3.934273719787597656e-01 1.348923891782760620e-01 7.025621086359024048e-02 1.253542602062225342e-01 -2.545410990715026855e-01 8.513563871383666992e-02 2.803224604576826096e-03 2.468634545803070068e-01 -1.931444108486175537e-01 1.923693418502807617e-01 -6.217304151505231857e-03 1.375007182359695435e-01 2.043788284063339233e-01 1.648752242326736450e-01 -3.502371907234191895e-02 1.176106780767440796e-01 -5.706884264945983887e-01 1.592363417148590088e-01 6.158888339996337891e-02 1.075612530112266541e-01 -1.070626750588417053e-01 -2.329356037080287933e-02 -2.104722112417221069e-01 -2.238204032182693481e-01 7.949367165565490723e-03 2.264005690813064575e-02 -1.337138283997774124e-02 -8.218611776828765869e-02 -1.280739624053239822e-02
2.826234139502048492e-02 7.417881488800048828e-02 6.992364674806594849e-02 2.399939000606536865e-01 2.552216649055480957e-01 -2.754637040197849274e-02 -1.407353579998016357e-01 -8.848329633474349976e-02 7.243804633617401123e-02 8.103054016828536987e-02 2.079689353704452515e-01 -3.092209696769714355e-01 2.141612172126770020e-01 2.274505048990249634e-02 2.200973182916641235e-01 -6.196716055274009705e-02 -1.188940852880477905e-01 2.108243703842163086e-01 2.229806780815124512e-01 2.843153290450572968e-02 1.969887614250183105e-01 -2.620702050626277924e-02 -3.320958465337753296e-02 4.921096935868263245e-02 -2.224631607532501221e-01 -2.834468483924865723e-01 -4.210363924503326416e-01 -1.102818250656127930e-01 -1.906771794892847538e-03 -1.873268187046051025e-01 -1.798403263092041016e-01 -2.224904298782348633e-01
3.611893653869628906e-01 1.311594545841217041e-01 8.763602375984191895e-02 2.711031734943389893e-01 1.779848635196685791e-01 -1.252438127994537354e-02 -4.887293651700019836e-02 1.433978229761123657e-02 -6.391631811857223511e-02 -1.910217553377151489e-01 -2.424173802137374878e-02 5.958183109760284424e-02 -1.055752933025360107e-01 8.033403754234313965e-02 1.617286913096904755e-02 4.197631031274795532e-03 3.013229966163635254e-01 -1.587761044502258301e-01 1.630464568734169006e-02 8.802571147680282593e-02 -2.089229375123977661e-01 1.252934038639068604e-01 4.899338260293006897e-02 -1.713363975286483765e-01 1.819488108158111572e-01 -4.314810335636138916e-01 -2.081407457590103149e-01 -1.104452386498451233e-01 2.855990529060363770e-01 2.612091004848480225e-01 -6.913638114929199219e-02 1.721604466438293457e-01
1.779203116893768311e-02 1.099188774824142456e-01 -1.749347895383834839e-01 2.461275085806846619e-02 -1.890895515680313110e-01 1.483470648527145386e-01 1.116609424352645874e-01 -9.653189033269882202e-02 8.192928135395050049e-02 8.523487485945224762e-04 2.304955124855041504e-01 2.374492585659027100e-02 2.006236463785171509e-01 2.222315073013305664e-01 3.015184998512268066e-01 1.757743954658508301e-01 -1.513218730688095093e-01 3.601925447583198547e-02 1.643944717943668365e-02 -2.362729012966156006e-01 -1.639896631240844727e-01 3.790860772132873535e-01 1.049251258373260498e-01 1.112960278987884521e-01 -6.054681912064552307e-02 -4.300733506679534912e-01 -2.159812003374099731e-01 -1.981389820575714111e-01 7.377115637063980103e-02 -3.125270083546638489e-02 -1.277955323457717896e-01 1.828134506940841675e-01
3.124202601611614227e-02 3.579719364643096924e-01 8.673339150846004486e-03 1.561589390039443970e-01 1.792665421962738037e-01 -2.597184479236602783e-01 2.020516544580459595e-01 -9.896363317966461182e-02 -3.106161355972290039e-01 -1.554252058267593384e-01 1.944458484649658203e-01 1.221707537770271301e-01 -9.238959848880767822e-02 4.907387495040893555e-02 9.073494002223014832e-03 2.049336582422256470e-02 1.986820995807647705e-01 1.542852669954299927e-01 1.490474641323089600e-01 -8.667556196451187134e-02 -9.529698640108108521e-03 3.485144674777984619e-01 1.349622011184692383e-01 9.473031014204025269e-02 1.210843250155448914e-01 -1.817993819713592529e-01 -1.966417394578456879e-02 1.673005521297454834e-01 5.218137428164482117e-02 1.497133672237396240e-01 -4.091028869152069092e-01 3.241844475269317627e-02
2.285950817167758942e-02 -1.011671721935272217e-01 9.557587653398513794e-02 1.518230289220809937e-01 -1.470945179462432861e-01 -1.767398416996002197e-01 1.187283694744110107e-01 -1.535343825817108154e-01 1.688175499439239502e-01 8.170491456985473633e-02 2.872106730937957764e-01 1.502927988767623901e-01 2.910117805004119873e-01 -7.194086909294128418e-02 2.008614838123321533e-01 -2.085819542407989502e-01 1.370264142751693726e-01 -5.312465503811836243e-02 2.481488697230815887e-02 -2.047304213047027588e-01 6.595304608345031738e-02 1.721660643815994263e-01 2.944060266017913818e-01 -3.139416873455047607e-01 -8.578053116798400879e-02 -5.306801572442054749e-02 -2.716547548770904541e-01 -2.282714005559682846e-03 -1.577067002654075623e-02 -2.413274347782135010e-01 -3.559696674346923828e-01 -3.845212748274207115e-03
1.913486421108245850e-01 1.997924745082855225e-01 -2.002564966678619385e-01 2.804011702537536621e-01 3.802204504609107971e-02 -2.311661839485168457e-02 8.859689533710479736e-02 -2.512879669666290283e-01 -1.858884245157241821e-01 -1.018945947289466858e-01 -9.690126031637191772e-02 2.490320503711700439e-01 -3.216376155614852905e-02 3.710204064846038818e-01 1.986734569072723389e-01 -1.614749133586883545e-01 -1.423150300979614258e-01 2.725798189640045166e-01 1.218887604773044586e-02 -8.852183818817138672e-02 1.746460199356079102e-01 2.250262796878814697e-01 -5.497166514396667480e-02 4.617909435182809830e-03 -6.470045447349548340e-02 -2.113885432481765747e-01 1.535854786634445190e-01 4.898592457175254822e-02 4.257572442293167114e-02 7.914245873689651489e-02 -3.158515095710754395e-01 2.043748199939727783e-01
2.726059257984161377e-01 -2.936972118914127350e-02 1.634956151247024536e-01 2.462987154722213745e-01 3.764206171035766602e-02 -8.758123219013214111e-02 -1.912513673305511475e-01 -7.443740218877792358e-02 -7.488439232110977173e-02 -1.952980905771255493e-01 5.413627624511718750e-02 1.680232733488082886e-01 9.063358604907989502e-02 1.318283975124359131e-01 1.083073243498802185e-01 1.852252520620822906e-02 1.502535492181777954e-01 -1.686537116765975952e-01 8.171398192644119263e-02 2.531483173370361328e-01 7.311438769102096558e-02 1.996641047298908234e-02 -1.376806646585464478e-01 -3.324585556983947754e-01 1.138334497809410095e-01 -4.671931266784667969e-01 -1.126583963632583618e-01 -9.306531399488449097e-02 2.770198583602905273e-01 1.449888497591018677e-01 -2.571930885314941406e-01 -1.202901639044284821e-02
-1.927475258708000183e-02 -1.788763999938964844e-01 1.516960710287094116e-01 1.570791900157928467e-01 2.212656140327453613e-01 -8.678977191448211670e-02 -1.390268504619598389e-01 -4.888077825307846069e-02 -4.989745467901229858e-02 -1.411870121955871582e-01 3.335145115852355957e-01 3.456219434738159180e-01 2.103469222784042358e-01 -1.715133339166641235e-01 -5.759021267294883728e-02 -1.443349719047546387e-01 5.745384097099304199e-02 2.317939102649688721e-01 1.664688996970653534e-02 -3.069404065608978271e-01 2.484233118593692780e-02 1.988366097211837769e-01 3.443377837538719177e-02 2.575195953249931335e-02 -1.445870399475097656e-01 -5.716605857014656067e-02 -5.815371870994567871e-02 -1.940225064754486084e-01 4.204795882105827332e-02 5.370716750621795654e-02 -4.707829356193542480e-01 -7.619526237249374390e-02
2.268865257501602173e-01 3.422218859195709229e-01 -3.300106823444366455e-01 2.767668664455413818e-01 -1.092997342348098755e-01 -1.106628328561782837e-01 -1.675800085067749023e-01 -1.244238689541816711e-01 3.879449795931577682e-03 -1.224724855273962021e-02 1.227643936872482300e-01 7.325451821088790894e-02 1.298790127038955688e-01 -1.388300769031047821e-02 2.747248709201812744e-01 1.233012452721595764e-01 1.002468392252922058e-01 4.250341653823852539e-02 -3.552901744842529297e-02 -6.554996967315673828e-02 -1.337770093232393265e-02 1.161613408476114273e-02 1.967078596353530884e-01 -1.277328282594680786e-01 1.419288367033004761e-01 -1.962852776050567627e-01 -3.605563342571258545e-01 4.358073323965072632e-02 -2.184646576642990112e-02 2.999137639999389648e-01 -2.300172001123428345e-01 2.077455669641494751e-01
1.517999917268753052e-01 3.435842692852020264e-01 5.631726607680320740e-02 2.777165174484252930e-01 -6.169489398598670959e-02 1.979940980672836304e-01 -1.712686265818774700e-03 -1.390160024166107178e-01 -1.375016421079635620e-01 -7.695718109607696533e-02 3.398894071578979492e-01 1.218226458877325058e-02 3.111087530851364136e-02 2.142752707004547119e-01 2.741691470146179199e-02 -2.498229444026947021e-01 1.294535845518112183e-01 2.836748957633972168e-01 3.205278888344764709e-02 -4.267781227827072144e-02 -3.394212201237678528e-02 -1.808220595121383667e-01 1.272753924131393433e-01 -2.439733445644378662e-01 9.571360796689987183e-02 -3.602789640426635742e-01 -1.128572672605514526e-01 -1.319469958543777466e-01 4.886524751782417297e-02 -1.156476438045501709e-01 -1.321439892053604126e-01 -2.318246364593505859e-01
2.419156581163406372e-01 1.719996929168701172e-01 3.424951806664466858e-02 1.733166277408599854e-01 8.378738909959793091e-02 -1.274791806936264038e-01 2.226917073130607605e-02 1.467437893152236938e-01 5.670757219195365906e-02 3.204228356480598450e-02 -1.324270199984312057e-02 2.028840966522693634e-02 -2.045427709817886353e-01 2.666149735450744629e-01 8.768502622842788696e-03 -3.189463019371032715e-01 5.051598325371742249e-02 1.456592231988906860e-01 1.690111607313156128e-01 8.357517421245574951e-02 2.186539769172668457e-02 2.374112308025360107e-01 2.059762328863143921e-01 2.906974256038665771e-01 6.433381885290145874e-02 -4.881531298160552979e-01 -9.431675821542739868e-02 8.601984381675720215e-02 2.153932899236679077e-01 -1.016995906829833984e-01 -2.166538238525390625e-01 -1.016428098082542419e-01
2.422336190938949585e-01 -1.602589935064315796e-01 1.684301644563674927e-01 1.761744022369384766e-01 -1.370439082384109497e-01 1.126316711306571960e-01 -1.151085048913955688e-01 -1.212374027818441391e-02 -1.380657106637954712e-01 1.208793651312589645e-02 1.508208811283111572e-01 6.376336514949798584e-02 9.477187693119049072e-02 9.586988389492034912e-02 -1.607505381107330322e-01 -3.540423512458801270e-01 4.216009750962257385e-02 -6.290469784289598465e-03 -1.694954931735992432e-01 -1.584096699953079224e-01 5.186353623867034912e-02 1.151714920997619629e-01 8.706264942884445190e-02 -6.623595952987670898e-02 -8.018143475055694580e-02 -4.499660134315490723e-01 -1.701778471469879150e-01 -6.099233776330947876e-02 2.676021456718444824e-01 4.671039059758186340e-02 -4.425935149192810059e-01 3.417683020234107971e-02
-7.128042727708816528e-02 -1.429780479520559311e-02 7.654218375682830811e-02 1.090063303709030151e-01 6.951217353343963623e-02 1.569892466068267822e-01 2.217013947665691376e-02 -4.139520823955535889e-01 -2.399430721998214722e-01 6.914521753787994385e-02 2.949791550636291504e-01 1.842932254076004028e-01 9.629370272159576416e-02 8.798871189355850220e-02 -1.054622605443000793e-01 -1.807111948728561401e-01 2.978953998535871506e-03 4.740598145872354507e-03 2.065128684043884277e-01 7.506082206964492798e-02 9.320740401744842529e-02 1.406124085187911987e-01 3.586128652095794678e-01 -6.879729032516479492e-02 2.731263041496276855e-01 -3.640003502368927002e-01 -2.512547969818115234e-01 -7.974464446306228638e-02 1.645901203155517578e-01 9.775624424219131470e-02 3.323347494006156921e-02 -8.415920287370681763e-02
-1.426759660243988037e-01 1.213034912943840027e-01 1.127343624830245972e-01 1.524522304534912109e-01 -2.957712709903717041e-01 1.089140120893716812e-02 -1.859708726406097412e-01 -2.677442133426666260e-01 1.617210060358047485e-01 4.364140331745147705e-03 2.755821309983730316e-02 1.396018415689468384e-01 2.661613821983337402e-01 2.966871112585067749e-02 1.988933235406875610e-01 -2.832568585872650146e-01 3.060926496982574463e-01 -2.056490182876586914e-01 1.012116223573684692e-01 -5.087292566895484924e-02 2.433741651475429535e-02 3.237814903259277344e-01 5.109737068414688110e-02 -1.128146499395370483e-01 1.714858114719390869e-01 -2.344982922077178955e-01 -2.950155138969421387e-01 -4.105560854077339172e-02 9.019967168569564819e-03 -1.249692514538764954e-01 -1.930219233036041260e-01 -3.895420208573341370e-02
2.603144347667694092e-01 7.101012766361236572e-02 3.061455488204956055e-01 3.316590785980224609e-01 1.885708719491958618e-01 1.480314508080482483e-02 -6.280880421400070190e-03 2.611865103244781494e-02 -2.653822898864746094e-01 7.047852873802185059e-02 1.753431111574172974e-01 -1.303977370262145996e-01 -1.757415086030960083e-01 1.728408187627792358e-01 3.313339352607727051e-01 -2.363412976264953613e-01 -3.894444555044174194e-02 3.154495954513549805e-01 6.560378242284059525e-03 -1.418681591749191284e-01 -1.306038796901702881e-01 2.299093604087829590e-01 1.868115067481994629e-01 -1.855954378843307495e-01 -9.694722294807434082e-02 -7.800683844834566116e-03 -1.146061718463897705e-01 7.017806172370910645e-02 -3.454023506492376328e-03 -1.091802492737770081e-01 -1.889670938253402710e-01 4.259889572858810425e-02
-1.298691034317016602e-01 -5.099049955606460571e-02 1.207956224679946899e-01 1.876647770404815674e-01 1.935555040836334229e-01 4.504022374749183655e-02 -1.318464428186416626e-01 2.833866775035858154e-01 -9.363611042499542236e-02 -2.963251620531082153e-02 2.644090354442596436e-01 -2.603794634342193604e-01 6.373565644025802612e-02 5.548513308167457581e-02 2.259948700666427612e-01 2.015129476785659790e-02 -1.848841756582260132e-01 1.126567870378494263e-01 1.243625804781913757e-01 -1.236827895045280457e-01 1.652223244309425354e-02 -1.527446229010820389e-02 6.212336476892232895e-03 -2.667436301708221436e-01 6.244644895195960999e-02 -4.740870594978332520e-01 -2.471219152212142944e-01 -1.250521987676620483e-01 -1.119481921195983887e-01 -7.605539262294769287e-02 -3.244566619396209717e-01 -9.631110727787017822e-02
9.874767065048217773e-02 1.829377263784408569e-01 -2.050668001174926758e-02 1.402647942304611206e-01 1.591752469539642334e-01 3.560592234134674072e-01 3.508414328098297119e-02 -4.752322658896446228e-02 -2.716774642467498779e-01 1.512961536645889282e-01 2.919444739818572998e-01 1.218382045626640320e-01 2.433287501335144043e-01 3.886199593544006348e-01 -8.148828148841857910e-02 -2.017641961574554443e-01 -1.818947121500968933e-02 1.884240657091140747e-01 3.397110849618911743e-02 2.617079019546508789e-02 4.473550617694854736e-02 -1.218157410621643066e-01 1.779972612857818604e-01 -8.067132532596588135e-02 4.606462270021438599e-02 -1.879921257495880127e-01 -2.636907100677490234e-01 1.987070031464099884e-02 6.094640493392944336e-02 -1.599558861926198006e-03 -3.015538752079010010e-01 -1.788234710693359375e-01
-5.584174301475286484e-03 -6.584888696670532227e-02 -1.378970742225646973e-01 2.239268273115158081e-01 -2.196065634489059448e-01 3.085615038871765137e-01 7.526384294033050537e-02 -7.943233102560043335e-02 -2.999671101570129395e-01 -1.343164825811982155e-03 5.227542016655206680e-03 2.713242173194885254e-01 2.719183862209320068e-01 3.061628937721252441e-01 -9.342666715383529663e-03 -2.971110641956329346e-01 4.430894181132316589e-02 -2.062825858592987061e-02 1.126780956983566284e-01 -2.537429630756378174e-01 -1.639587283134460449e-01 1.041062697768211365e-01 6.368254125118255615e-02 1.803390085697174072e-01 9.186825156211853027e-02 -2.704431116580963135e-01 -2.998558282852172852e-01 2.512837201356887817e-02 -1.023462489247322083e-01 5.129728838801383972e-02 -1.037228778004646301e-01 -4.050986468791961670e-02
1.576178371906280518e-01 2.555427849292755127e-01 1.287887245416641235e-01 3.027721047401428223e-01 1.840401142835617065e-01 -1.199409365653991699e-03 1.728834360837936401e-01 -2.092783004045486450e-01 -1.283323466777801514e-01 1.606565415859222412e-01 1.750748604536056519e-01 -5.894598364830017090e-02 -2.462464272975921631e-01 1.890845745801925659e-01 2.597306966781616211e-01 -4.469004571437835693e-01 -5.107967555522918701e-02 2.064818292856216431e-01 1.623305380344390869e-01 -4.365955665707588196e-02 -2.365951985120773315e-02 2.163758277893066406e-01 1.050796285271644592e-01 -2.058147788047790527e-01 6.877126544713973999e-02 -1.430229097604751587e-02 -1.098107546567916870e-01 2.907033450901508331e-02 -3.106475993990898132e-02 -1.215026527643203735e-01 -8.807511627674102783e-02 1.961103379726409912e-01
-1.403825581073760986e-01 -8.695778250694274902e-02 3.452849388122558594e-02 1.614350676536560059e-01 -1.786449700593948364e-01 -9.325313149020075798e-04 2.048916555941104889e-02 -2.310570031404495239e-01 -9.052498638629913330e-02 3.024591691792011261e-02 -3.045331127941608429e-02 -1.105813123285770416e-02 2.210366129875183105e-01 3.361305296421051025e-01 -5.317225307226181030e-02 -1.086188703775405884e-01 3.902559727430343628e-02 -1.291502863168716431e-01 4.650974646210670471e-02 -4.275110363960266113e-01 9.422311559319496155e-03 8.578807860612869263e-02 1.408162713050842285e-01 -2.341963648796081543e-01 -2.325888425111770630e-01 -2.874860465526580811e-01 -1.752406656742095947e-01 1.189575865864753723e-01 1.705935299396514893e-01 6.281403452157974243e-02 -3.862229287624359131e-01 1.550839841365814209e-01
-1.994154006242752075e-01 -1.241754889488220215e-01 1.469787359237670898e-01 3.504584133625030518e-01 1.576346717774868011e-02 2.344387173652648926e-01 -3.625952452421188354e-02 -7.090849429368972778e-02 -1.575047671794891357e-01 -2.583094239234924316e-01 -1.048726290464401245e-01 2.884904742240905762e-01 7.614920288324356079e-02 1.742023080587387085e-01 2.638010382652282715e-01 -4.585083108395338058e-03 1.308412104845046997e-01 -1.712147444486618042e-01 9.396612644195556641e-03 -1.262503713369369507e-01 4.281386733055114746e-03 2.507627606391906738e-01 -1.235864758491516113e-01 3.975613415241241455e-02 1.439819205552339554e-02 -3.423950076103210449e-01 -2.955842912197113037e-01 -4.107340425252914429e-02 -2.561175227165222168e-01 -4.028373956680297852e-02 -1.228609457612037659e-01 -1.276526898145675659e-01
-3.337659314274787903e-02 9.307561069726943970e-02 1.527350097894668579e-01 1.675582081079483032e-01 2.044097185134887695e-01 1.576970666646957397e-01 -2.939219772815704346e-01 -2.810403406620025635e-01 1.891971379518508911e-01 2.558803558349609375e-01 3.273580670356750488e-01 -6.077036261558532715e-02 9.526582807302474976e-02 -4.435943067073822021e-02 -4.798303544521331787e-02 -8.376229554414749146e-02 -4.803666099905967712e-02 1.187492534518241882e-01 2.782122492790222168e-01 -1.559967920184135437e-02 9.848287701606750488e-02 1.842107623815536499e-01 2.227077186107635498e-01 -1.072506904602050781e-01 -2.684614993631839752e-02 -3.804618716239929199e-01 -3.087030947208404541e-01 -1.340893562883138657e-02 9.957502037286758423e-02 -8.252410590648651123e-02 8.709076792001724243e-02 -1.012796014547348022e-01
9.705370292067527771e-03 1.300022453069686890e-01 7.614636421203613281e-02 8.512171357870101929e-02 5.923801660537719727e-02 -2.467816136777400970e-02 -4.746378958225250244e-02 -3.296911418437957764e-01 4.270454868674278259e-02 2.513747895136475563e-03 -2.259640395641326904e-01 1.837513148784637451e-01 -9.518030285835266113e-02 1.121517270803451538e-01 -2.374761700630187988e-01 -1.465390771627426147e-01 1.842738091945648193e-01 2.022560536861419678e-01 2.453954070806503296e-01 -3.176989555358886719e-01 -2.240626886487007141e-02 4.333374500274658203e-01 -2.368523366749286652e-02 1.634605526924133301e-01 7.013791054487228394e-02 -2.501287460327148438e-01 -1.588353961706161499e-01 3.489167243242263794e-02 -7.753428071737289429e-02 -1.086508668959140778e-02 -3.049128651618957520e-01 -1.553148776292800903e-01
-1.184826269745826721e-01 -9.469737112522125244e-02 -1.429682411253452301e-02 2.431315481662750244e-01 2.440519779920578003e-01 -2.228772826492786407e-02 1.206105202436447144e-01 -2.808406762778759003e-02 -1.435884386301040649e-01 1.030463390634395182e-04 1.200178191065788269e-01 4.923525080084800720e-02 9.123142063617706299e-02 9.043809026479721069e-02 2.645052671432495117e-01 -2.875226438045501709e-01 4.177282750606536865e-01 -2.457607164978981018e-02 1.154842153191566467e-01 -1.600957512855529785e-01 1.849294453859329224e-01 4.229814559221267700e-02 -1.717257946729660034e-01 -3.046417534351348877e-01 -1.679583191871643066e-01 -2.454350739717483521e-01 -1.405796706676483154e-01 -5.664004012942314148e-02 5.129038542509078979e-02 1.281841099262237549e-01 -3.839619085192680359e-02 3.624844551086425781e-01
1.047088131308555603e-01 6.486167665570974350e-03 -1.149316057562828064e-01 2.911038994789123535e-01 1.179700493812561035e-01 9.249588847160339355e-02 -1.108438745141029358e-01 -4.706004261970520020e-02 1.473995447158813477e-01 2.026891857385635376e-01 2.041066251695156097e-02 -2.737278304994106293e-02 -5.333753675222396851e-02 6.622914969921112061e-02 -8.211114257574081421e-02 -9.678046405315399170e-02 2.547146677970886230e-01 3.341623246669769287e-01 9.152880311012268066e-02 -2.079969346523284912e-01 1.105137616395950317e-01 2.327732741832733154e-01 -3.098892979323863983e-02 1.634321361780166626e-01 -1.068743690848350525e-01 -4.785098433494567871e-01 -8.258140832185745239e-02 2.396342307329177856e-01 -3.682126998901367188e-01 -3.017657808959484100e-02 3.772231936454772949e-02 4.416880384087562561e-02
2.153262346982955933e-01 1.711061894893646240e-01 1.763942241668701172e-01 1.887737065553665161e-01 -5.255508795380592346e-02 9.348256140947341919e-02 -1.655754074454307556e-02 5.188680067658424377e-02 1.637317538261413574e-01 6.345926970243453979e-02 -1.296086907386779785e-01 5.407738685607910156e-02 3.802987635135650635e-01 6.827963516116142273e-03 2.701418101787567139e-01 9.523794054985046387e-02 -8.033220469951629639e-02 2.034906856715679169e-02 -9.246826171875000000e-02 -1.252793222665786743e-01 -1.615300476551055908e-01 3.337797820568084717e-01 7.162526249885559082e-02 3.512586653232574463e-01 -4.732163995504379272e-02 -4.082690775394439697e-01 -1.974395215511322021e-01 -6.531997025012969971e-02 -1.635967195034027100e-02 1.368963159620761871e-02 -2.250959277153015137e-01 -7.375147193670272827e-02
-7.027616375125944614e-04 -3.287110477685928345e-02 8.046069182455539703e-03 1.403282284736633301e-01 -1.058141216635704041e-01 2.445939183235168457e-01 1.079551503062248230e-01 -1.868201196193695068e-01 -6.494449824094772339e-02 -2.287146449089050293e-02 8.046980202198028564e-02 3.904107511043548584e-01 2.513759434223175049e-01 2.934398055076599121e-01 -1.573324054479598999e-01 -2.183557450771331787e-01 1.000674143433570862e-01 2.979296958073973656e-03 9.965254366397857666e-02 -1.973917782306671143e-01 -2.845028042793273926e-01 4.431897029280662537e-02 8.124239742755889893e-02 6.641606241464614868e-02 -4.333791136741638184e-02 -2.284019738435745239e-01 -4.207737445831298828e-01 1.006343886256217957e-01 -2.641420252621173859e-02 1.761480867862701416e-01 -2.064064145088195801e-01 -8.848776668310165405e-02
-2.482447400689125061e-02 -2.288086712360382080e-02 7.258878648281097412e-02 4.906820133328437805e-02 -1.299085766077041626e-01 3.246456682682037354e-01 2.496885359287261963e-01 -4.090344300493597984e-04 1.183499395847320557e-01 1.376947611570358276e-01 3.226489722728729248e-01 3.240551352500915527e-01 1.164420694112777710e-01 1.033399775624275208e-01 -2.584214881062507629e-02 4.092942923307418823e-02 1.013807430863380432e-01 2.392259538173675537e-01 1.441095769405364990e-01 9.757360070943832397e-02 1.039126589894294739e-01 1.516207121312618256e-02 1.977825462818145752e-01 2.264425903558731079e-01 1.352432221174240112e-01 -3.690768182277679443e-01 -3.171877861022949219e-01 -9.710271842777729034e-03 -1.308757215738296509e-01 -6.162872537970542908e-02 -2.479400187730789185e-01 -3.282343223690986633e-02
3.071492910385131836e-01 1.913365423679351807e-01 4.441168531775474548e-02 1.185089647769927979e-01 -6.403621286153793335e-03 4.003144800662994385e-02 -4.822117090225219727e-02 6.864389032125473022e-02 2.328463830053806305e-02 4.141677170991897583e-02 1.980519145727157593e-01 -1.437785197049379349e-02 2.895398736000061035e-01 -3.197767958045005798e-02 9.975278377532958984e-02 3.685610741376876831e-02 -2.341843396425247192e-01 -1.295438557863235474e-01 1.143648382276296616e-02 -1.099779456853866577e-01 1.376426070928573608e-01 2.696706056594848633e-01 2.885453402996063232e-01 9.688559919595718384e-02 -2.452930808067321777e-01 -3.940040171146392822e-01 -1.390751004219055176e-01 1.577990055084228516e-01 -2.116422653198242188e-01 3.041487336158752441e-01 -1.490616649389266968e-01 1.384451240301132202e-01
1.557418256998062134e-01 7.838995009660720825e-02 1.604422032833099365e-01 2.231840640306472778e-01 1.772652268409729004e-01 -1.151800602674484253e-01 -1.603846251964569092e-01 -1.677907258272171021e-01 1.874180585145950317e-01 6.538852304220199585e-02 -2.766217803582549095e-03 5.746760219335556030e-02 6.142725795507431030e-02 1.847826540470123291e-01 4.990465193986892700e-02 1.103534456342458725e-02 1.045050472021102905e-01 3.470994830131530762e-01 2.137762308120727539e-01 7.340025156736373901e-02 1.161522865295410156e-01 1.644894033670425415e-01 9.017625451087951660e-02 3.471210971474647522e-02 -4.579504579305648804e-02 -4.533156752586364746e-01 -6.823356449604034424e-02 7.269326597452163696e-02 -3.380632698535919189e-01 -3.270392715930938721e-01 -1.101239770650863647e-01 1.701933443546295166e-01
3.434748202562332153e-02 9.100555628538131714e-02 1.517374999821186066e-02 1.912517249584197998e-01 -8.286035060882568359e-02 -1.297198086977005005e-01 -4.712526872754096985e-02 7.008052617311477661e-02 -2.159023284912109375e-02 -3.486249446868896484e-01 1.010361965745687485e-02 1.970892250537872314e-01 2.459760457277297974e-01 1.391595695167779922e-02 -3.679538145661354065e-02 -1.650473475456237793e-01 -1.322840619832277298e-02 1.680202633142471313e-01 4.036958515644073486e-01 -9.249196201562881470e-02 -6.516967713832855225e-02 2.504800260066986084e-01 1.524952799081802368e-01 1.635740324854850769e-02 4.337108135223388672e-02 -3.588202893733978271e-01 1.256573479622602463e-02 3.426398932933807373e-01 -9.211239218711853027e-02 -1.391038447618484497e-01 -3.005567491054534912e-01 -1.259327381849288940e-01
-6.156160961836576462e-03 1.037770360708236694e-01 5.363057181239128113e-02 3.145828545093536377e-01 -2.535263001918792725e-01 8.153485506772994995e-02 -1.416894197463989258e-01 -9.510419517755508423e-02 1.031224057078361511e-01 3.093635737895965576e-01 3.184727132320404053e-01 3.205273151397705078e-01 3.659917414188385010e-02 3.475546836853027344e-02 1.865275949239730835e-01 -2.910414636135101318e-01 1.230736374855041504e-01 -3.956754878163337708e-02 -2.036135345697402954e-01 -1.304876431822776794e-02 8.152813464403152466e-02 3.948950394988059998e-02 1.562393456697463989e-01 -4.386492818593978882e-02 1.992332935333251953e-02 -1.610994488000869751e-01 -2.396586537361145020e-01 9.723772853612899780e-02 -1.068785227835178375e-02 2.837250530719757080e-01 -2.766668498516082764e-01 -1.071410402655601501e-01
3.201533854007720947e-01 1.572772264480590820e-01 3.197164535522460938e-01 2.955409586429595947e-01 2.198840379714965820e-01 3.516105189919471741e-02 1.123272925615310669e-01 2.532649971544742584e-02 -4.981313273310661316e-02 5.689264833927154541e-02 -2.167045325040817261e-01 -3.378209471702575684e-02 -5.854361806996166706e-04 1.659294217824935913e-01 -2.694270312786102295e-01 -2.460680902004241943e-01 5.968991667032241821e-02 2.632118761539459229e-01 1.837560534477233887e-01 -1.200498342514038086e-01 -8.611869812011718750e-02 3.693452775478363037e-01 5.388633534312248230e-02 7.382570207118988037e-02 -1.184589862823486328e-01 -3.455307334661483765e-02 -2.245596647262573242e-01 1.248316243290901184e-01 -4.945749044418334961e-02 1.520474702119827271e-01 -1.389170885086059570e-01 8.098135143518447876e-02
1.168837547302246094e-01 6.806182861328125000e-02 1.738552004098892212e-01 1.129434481263160706e-01 1.588659137487411499e-01 5.199568718671798706e-02 -3.400663286447525024e-02 -1.293291896581649780e-01 -1.308756172657012939e-01 1.263029277324676514e-01 4.832089543342590332e-01 1.675928682088851929e-01 3.102316856384277344e-01 2.224151492118835449e-01 -1.572922803461551666e-02 -1.747753471136093140e-01 1.758147329092025757e-01 2.153439223766326904e-01 -7.001081109046936035e-02 -1.540554314851760864e-01 7.282466441392898560e-02 -1.092920899391174316e-01 1.526623368263244629e-01 -3.821746632456779480e-02 1.668798774480819702e-01 -2.550311386585235596e-01 -3.063746392726898193e-01 -2.055918276309967041e-01 -3.178059309720993042e-02 -1.212983876466751099e-01 -7.436528056859970093e-02 -1.533774286508560181e-01
1.359127759933471680e-01 1.075522080063819885e-01 -1.418344229459762573e-01 1.505986601114273071e-01 -3.845924139022827148e-01 3.644611313939094543e-02 6.108601763844490051e-02 -1.570022851228713989e-01 -1.480634808540344238e-01 9.817932546138763428e-02 3.027985692024230957e-01 9.308549761772155762e-02 -8.214211463928222656e-02 -1.200539693236351013e-01 -1.085801273584365845e-01 -1.755872666835784912e-01 1.212566345930099487e-01 8.478707820177078247e-02 -2.678563296794891357e-01 -7.859710603952407837e-02 5.267328023910522461e-02 1.968485116958618164e-01 1.051492393016815186e-01 1.628077328205108643e-01 9.846874745562672615e-04 -2.886056005954742432e-01 -2.864108979701995850e-01 -1.931701973080635071e-02 -6.656189262866973877e-02 9.526061266660690308e-02 -4.406535327434539795e-01 3.956567123532295227e-02
1.436262726783752441e-01 -1.369500160217285156e-02 3.673660755157470703e-01 3.273174166679382324e-02 4.297479614615440369e-02 4.110592976212501526e-02 -4.663223400712013245e-02 -5.308298021554946899e-02 2.915664203464984894e-02 -8.507486432790756226e-02 3.925097286701202393e-01 2.307423949241638184e-01 1.350829452276229858e-01 1.711516082286834717e-01 -1.095917671918869019e-01 1.476031541824340820e-02 1.060160025954246521e-01 5.177009850740432739e-02 -1.425010263919830322e-01 -1.733856499195098877e-01 -1.663209646940231323e-01 4.231314957141876221e-01 2.488128989934921265e-01 -1.085742413997650146e-01 1.626222580671310425e-01 -2.002802640199661255e-01 -1.101410761475563049e-01 2.497036606073379517e-01 1.094927415251731873e-01 9.103395789861679077e-02 -2.090869098901748657e-01 -9.869787096977233887e-02
1.827090382575988770e-01 7.821112126111984253e-02 1.827324777841567993e-01 2.600116729736328125e-01 9.334710985422134399e-02 -1.603021174669265747e-01 2.156902104616165161e-01 -1.132173836231231689e-01 -2.116960436105728149e-01 -1.576700061559677124e-01 -9.623352438211441040e-03 1.875476539134979248e-01 8.150326460599899292e-02 2.348766475915908813e-02 1.154465600848197937e-01 -1.010268628597259521e-01 3.637730479240417480e-01 4.551869258284568787e-02 2.915149033069610596e-01 -1.170609146356582642e-01 1.143084093928337097e-01 3.066541999578475952e-02 -1.155094504356384277e-01 2.438195943832397461e-01 8.407229185104370117e-02 -4.458283483982086182e-01 -1.660473346710205078e-01 -2.277828156948089600e-01 3.398797288537025452e-02 7.663620170205831528e-03 -1.500847041606903076e-01 -3.421659395098686218e-02
-8.411886543035507202e-02 -3.039869368076324463e-01 6.098860502243041992e-02 6.262110471725463867e-01 1.704241633415222168e-01 3.781747072935104370e-02 5.601424351334571838e-02 -2.478837519884109497e-01 1.970147937536239624e-01 -1.371759772300720215e-01 8.750567212700843811e-03 2.430621720850467682e-02 -5.132529884576797485e-02 2.467576563358306885e-01 6.245864555239677429e-02 -1.421025022864341736e-02 1.540587544441223145e-01 5.161442235112190247e-02 1.929540187120437622e-01 -2.374817728996276855e-01 7.886091619729995728e-02 9.788920730352401733e-02 -5.384197458624839783e-03 -2.013702690601348877e-02 1.710415817797183990e-02 -1.664610952138900757e-01 -1.592375338077545166e-01 -1.518068760633468628e-01 4.680619761347770691e-02 2.021829038858413696e-01 -3.430182859301567078e-02 1.635834872722625732e-01
9.797240048646926880e-02 -3.022886216640472412e-01 1.133066043257713318e-01 2.142292559146881104e-01 1.192451566457748413e-01 -9.651432931423187256e-02 -5.116759240627288818e-02 8.607204258441925049e-02 -1.679958701133728027e-01 -1.344320923089981079e-01 9.911349415779113770e-02 1.420427858829498291e-01 2.435676008462905884e-01 1.414156854152679443e-01 3.315204381942749023e-01 -1.289380639791488647e-01 2.941501140594482422e-01 1.378928571939468384e-01 3.437826335430145264e-01 2.596785426139831543e-01 1.004833728075027466e-01 2.430578172206878662e-01 5.074625089764595032e-02 -1.015092507004737854e-01 -1.426484733819961548e-01 -1.727594435214996338e-01 -9.649071097373962402e-02 3.232402727007865906e-02 -7.096828520298004150e-02 9.451667964458465576e-02 -2.111457139253616333e-01 1.796311885118484497e-01
-1.174516044557094574e-02 5.520205199718475342e-02 -1.002977341413497925e-01 1.294739246368408203e-01 -3.856512308120727539e-01 2.624633610248565674e-01 2.449173033237457275e-01 -1.328287571668624878e-01 -2.010710388422012329e-01 4.847582429647445679e-02 7.267482578754425049e-02 1.104965209960937500e-01 2.591225206851959229e-01 3.948340713977813721e-01 1.400229521095752716e-02 -2.455279827117919922e-01 -1.748247630894184113e-02 4.320986568927764893e-02 2.213194072246551514e-01 -1.464540511369705200e-01 -2.753205895423889160e-01 1.463287770748138428e-01 1.556098461151123047e-03 -5.650608986616134644e-02 -1.207314133644104004e-01 -2.583576142787933350e-01 -2.625524401664733887e-01 -4.966348409652709961e-03 4.723293706774711609e-02 5.670673772692680359e-02 -4.439895227551460266e-02 1.571929082274436951e-02
2.890453338623046875e-01 2.099330127239227295e-01 1.845578998327255249e-01 1.450876891613006592e-01 -3.578612953424453735e-02 -2.259776294231414795e-01 1.319724023342132568e-01 -9.372937679290771484e-02 -2.813396155834197998e-01 -2.034653872251510620e-01 2.299588173627853394e-02 2.361539192497730255e-02 3.458423912525177002e-02 2.043356299400329590e-01 2.559030544944107533e-04 7.104574143886566162e-02 -4.241618141531944275e-02 5.720596015453338623e-02 1.804410517215728760e-01 -8.644404262304306030e-02 -5.866941064596176147e-02 2.076634764671325684e-01 1.475629061460494995e-01 9.651150554418563843e-02 3.931716978549957275e-01 -2.061488479375839233e-01 3.934037685394287109e-02 1.855382770299911499e-01 -7.730747014284133911e-02 -2.241455577313899994e-02 -4.484935402870178223e-01 7.516272366046905518e-02
2.141830921173095703e-01 1.806010454893112183e-01 -1.420761924237012863e-02 1.653727293014526367e-01 9.721814095973968506e-02 -1.303449571132659912e-01 -9.973210096359252930e-02 -1.423026341944932938e-02 9.258454293012619019e-02 2.475004494190216064e-01 -6.035742163658142090e-02 1.293629258871078491e-01 3.068103194236755371e-01 -1.283929795026779175e-01 3.930552396923303604e-03 3.687089309096336365e-02 9.480151534080505371e-02 1.892095059156417847e-01 -6.051503866910934448e-02 -1.141404137015342712e-01 -2.731848955154418945e-01 2.772026956081390381e-01 2.560887299478054047e-02 -1.833880841732025146e-01 -8.266034722328186035e-02 -1.973696053028106689e-01 -2.809228897094726562e-01 -1.528676152229309082e-01 -2.589943706989288330e-01 1.310678124427795410e-01 -2.322763949632644653e-01 3.487856984138488770e-01
2.896413803100585938e-01 5.581149365752935410e-03 5.101617053151130676e-02 4.363148659467697144e-02 1.511715948581695557e-01 -2.828550152480602264e-02 -3.114256560802459717e-01 -1.384418457746505737e-01 2.173228114843368530e-01 2.042165249586105347e-01 2.712230980396270752e-01 7.382540404796600342e-02 6.880627572536468506e-02 3.815237283706665039e-01 9.650235064327716827e-03 4.663063213229179382e-02 -2.940724045038223267e-02 3.167164921760559082e-01 -5.668079946190118790e-03 -2.277738153934478760e-01 3.885723650455474854e-02 1.359171606600284576e-02 5.664195120334625244e-02 -3.619603440165519714e-02 1.891300082206726074e-01 -3.993176817893981934e-01 -1.755657196044921875e-01 2.504702471196651459e-02 -7.170761376619338989e-02 -1.200002059340476990e-01 -1.081868037581443787e-01 1.844865083694458008e-01
-1.277783960103988647e-01 -2.372699826955795288e-01 -1.778451204299926758e-01 4.235962629318237305e-01 1.756624430418014526e-01 4.213290661573410034e-02 3.360569477081298828e-02 5.313256382942199707e-02 2.716977894306182861e-01 -1.430025845766067505e-01 4.678676277399063110e-02 1.423349380493164062e-01 -8.275575935840606689e-02 9.468635171651840210e-02 1.998591721057891846e-01 -6.638807803392410278e-02 1.740937866270542145e-02 3.941087797284126282e-02 2.231015264987945557e-01 1.710586622357368469e-02 6.354979425668716431e-02 2.063788771629333496e-01 -2.584490180015563965e-02 -6.253487616777420044e-02 -2.062159590423107147e-02 -2.797794640064239502e-01 -4.066196978092193604e-01 -1.656543016433715820e-01 2.976704835891723633e-01 2.568964101374149323e-02 -1.660512983798980713e-01 1.067204698920249939e-01
6.131250038743019104e-02 1.080911159515380859e-01 1.076160743832588196e-01 6.482833623886108398e-02 -1.886370033025741577e-01 -1.493765786290168762e-02 -6.507096812129020691e-03 -8.186847716569900513e-02 1.600386649370193481e-01 1.198334712535142899e-02 2.817684113979339600e-01 2.127704620361328125e-01 9.007778763771057129e-02 4.544558003544807434e-02 1.492234915494918823e-01 1.493876427412033081e-01 1.840691864490509033e-01 6.336917728185653687e-02 -1.353965550661087036e-01 -8.255461603403091431e-02 -1.106923148036003113e-01 2.110568284988403320e-01 -2.942933700978755951e-03 3.790277987718582153e-02 -2.089289426803588867e-01 -5.598268508911132812e-01 -2.125398367643356323e-01 -2.075859308242797852e-01 -1.097625344991683960e-01 3.458710014820098877e-01 -1.431384086608886719e-01 4.757723584771156311e-02
1.790482550859451294e-01 1.685887128114700317e-01 -2.932802401483058929e-02 3.618153929710388184e-01 6.853303313255310059e-02 -3.991452977061271667e-02 2.127936929464340210e-01 -1.207851171493530273e-01 -3.455350697040557861e-01 7.797725498676300049e-02 -1.835789531469345093e-02 5.817012861371040344e-02 -8.980420976877212524e-02 1.945533603429794312e-01 2.910090088844299316e-01 -2.438631355762481689e-01 -1.165515184402465820e-01 3.129602670669555664e-01 5.159227922558784485e-02 -2.955757379531860352e-01 -4.557657986879348755e-02 1.445922106504440308e-01 -3.052156418561935425e-02 -1.256717294454574585e-01 1.009255368262529373e-02 -3.034486435353755951e-02 -1.239214316010475159e-01 -5.796429514884948730e-02 3.909058496356010437e-02 3.540547564625740051e-02 -3.854434192180633545e-01 9.985185414552688599e-02
-5.420019477605819702e-02 -1.318776905536651611e-01 1.431675106287002563e-01 -2.920900285243988037e-02 2.514952421188354492e-01 1.716371923685073853e-01 -1.002638880163431168e-02 -4.041125997900962830e-02 -1.419995166361331940e-02 -7.015729695558547974e-02 2.671045660972595215e-01 6.137951090931892395e-02 -1.190176978707313538e-01 1.980759948492050171e-01 4.037950187921524048e-02 1.756380945444107056e-01 -3.718936443328857422e-01 1.213484331965446472e-01 1.638475209474563599e-01 -9.180906414985656738e-02 2.010101079940795898e-01 3.479925096035003662e-01 2.079887539148330688e-01 -1.610238999128341675e-01 1.744638085365295410e-01 -4.244586527347564697e-01 -6.070551276206970215e-02 6.881024688482284546e-02 -2.195207774639129639e-01 3.285252023488283157e-03 -9.092430770397186279e-02 5.723503604531288147e-02
4.176954552531242371e-02 2.557219564914703369e-01 1.816682517528533936e-03 1.584369391202926636e-01 1.730014197528362274e-02 -8.554370142519474030e-03 -1.302789598703384399e-01 -4.513825103640556335e-02 3.367246314883232117e-02 -4.220533370971679688e-02 8.612132817506790161e-02 -9.116613119840621948e-02 -5.107081681489944458e-02 2.206033468246459961e-01 -2.576831579208374023e-01 -1.736807972192764282e-01 -2.040440142154693604e-01 4.538370296359062195e-03 3.614018559455871582e-01 -1.592031270265579224e-01 9.573177993297576904e-02 1.557701826095581055e-01 7.737836241722106934e-02 -3.602351248264312744e-01 -5.357713252305984497e-02 -9.652235358953475952e-02 -3.485634624958038330e-01 -2.069568186998367310e-01 -1.732201725244522095e-01 -1.333681959658861160e-02 -3.838866055011749268e-01 -3.204151242971420288e-02
-4.744960740208625793e-02 -2.945059165358543396e-02 2.238339930772781372e-01 2.725147306919097900e-01 -7.119396328926086426e-02 1.581066660583019257e-02 5.071985721588134766e-02 -2.320482432842254639e-01 -1.054688822478055954e-02 4.818598739802837372e-03 1.124072298407554626e-01 -4.643765278160572052e-03 3.368659615516662598e-01 4.267953336238861084e-01 5.207840353250503540e-03 -4.783788695931434631e-02 -4.976289346814155579e-02 -9.090260416269302368e-02 1.103274151682853699e-01 -2.801327407360076904e-01 5.052224919199943542e-02 -6.879539787769317627e-02 2.033529132604598999e-01 -3.509179130196571350e-02 -1.932548135519027710e-01 -1.521189957857131958e-01 -6.776274740695953369e-02 2.526329755783081055e-01 -4.637523740530014038e-02 -6.549032777547836304e-02 -4.562289118766784668e-01 -7.276891171932220459e-02
1.788532435894012451e-01 1.345190107822418213e-01 2.760045528411865234e-01 4.373955726623535156e-01 -7.123754918575286865e-02 2.836092188954353333e-02 1.740335114300251007e-02 -3.144592344760894775e-01 3.213288635015487671e-02 4.422609508037567139e-02 1.980369985103607178e-01 -2.537486553192138672e-01 -1.911347955465316772e-01 -8.956303447484970093e-02 2.303187847137451172e-01 -1.569725573062896729e-01 -1.092197024263441563e-03 5.597640201449394226e-02 3.450757265090942383e-01 -1.453180462121963501e-01 -1.295895408838987350e-02 3.436222672462463379e-01 -9.955891221761703491e-02 9.037255076691508293e-04 7.797546684741973877e-02 -6.403175741434097290e-02 -1.087587550282478333e-01 9.175548702478408813e-02 -7.580512762069702148e-02 7.321953028440475464e-02 -1.674135327339172363e-01 8.643247932195663452e-02
1.421406958252191544e-02 3.114876449108123779e-01 5.473281815648078918e-02 6.842532753944396973e-02 -3.925887495279312134e-02 -1.526421308517456055e-01 4.068160802125930786e-02 -2.763285674154758453e-02 -1.816485375165939331e-01 -7.370142731815576553e-03 1.535092592239379883e-01 6.954922527074813843e-02 2.747687138617038727e-02 -3.886696323752403259e-02 4.392496123909950256e-02 9.618839249014854431e-03 2.586444318294525146e-01 -2.787862718105316162e-02 4.249854683876037598e-01 -2.109863311052322388e-01 -2.027396708726882935e-01 3.978590965270996094e-01 9.379214793443679810e-02 -7.026952505111694336e-02 1.558503061532974243e-01 -4.696882665157318115e-01 3.642484918236732483e-02 8.684206753969192505e-02 -1.579658314585685730e-02 -6.018970906734466553e-02 -1.962783336639404297e-01 -1.399971661157906055e-03
7.820647954940795898e-02 -1.121016591787338257e-01 -2.582744657993316650e-01 3.257046341896057129e-01 -4.268216714262962341e-02 6.191215291619300842e-02 2.442205101251602173e-01 -4.919708520174026489e-02 -5.472510680556297302e-02 -7.035245746374130249e-02 8.793535083532333374e-02 1.073248833417892456e-01 4.635507762432098389e-01 1.674111187458038330e-01 -9.259143844246864319e-03 -2.783555984497070312e-01 -2.094466704875230789e-03 -1.435167994350194931e-02 4.813183471560478210e-02 8.642265200614929199e-02 -2.107834219932556152e-01 1.539792716503143311e-01 1.975134760141372681e-01 -1.624238938093185425e-01 1.097670346498489380e-01 -1.221097856760025024e-01 -3.635075688362121582e-01 1.240019034594297409e-02 -1.664224714040756226e-01 -6.380388140678405762e-02 -1.785442680120468140e-01 1.634469926357269287e-01
-5.217842757701873779e-02 -2.839161455631256104e-01 1.929198056459426880e-01 5.991259589791297913e-02 1.171697080135345459e-01 1.193821877241134644e-01 2.997379936277866364e-02 -1.056671813130378723e-01 3.312486037611961365e-02 -2.190311849117279053e-01 6.945725530385971069e-02 1.386660188436508179e-01 -1.040272340178489685e-01 -1.229512915015220642e-01 3.129557669162750244e-01 -2.936112284660339355e-01 4.787471145391464233e-02 -2.352394722402095795e-02 2.162590026855468750e-01 -7.033057510852813721e-02 3.141276836395263672e-01 2.954756617546081543e-01 -8.641854859888553619e-03 6.540439277887344360e-02 1.552038490772247314e-01 -3.205242455005645752e-01 -3.563621938228607178e-01 1.863623224198818207e-02 -5.418073385953903198e-02 -2.266403846442699432e-02 -2.153865098953247070e-01 -6.086440384387969971e-02
-1.183123420923948288e-02 4.793426766991615295e-02 1.146449125371873379e-03 2.572143673896789551e-01 -3.752834796905517578e-01 1.355707347393035889e-01 7.018455117940902710e-02 -2.184900343418121338e-01 1.273880153894424438e-02 -3.565434366464614868e-02 2.229263484477996826e-01 1.682048738002777100e-01 -4.760085046291351318e-02 1.430557817220687866e-01 2.207140773534774780e-01 -2.816557288169860840e-01 -5.395279452204704285e-02 -1.077997982501983643e-01 3.523060306906700134e-02 -1.629896014928817749e-01 -6.956513971090316772e-02 1.107852756977081299e-01 2.895227968692779541e-01 -6.954373419284820557e-02 -1.890404969453811646e-01 4.167360812425613403e-02 -3.638055920600891113e-01 -1.413307189941406250e-01 -8.514874614775180817e-03 -2.098090350627899170e-01 -3.275686800479888916e-01 -4.077295772731304169e-03
1.522478610277175903e-01 -1.481727510690689087e-01 4.849030810873955488e-04 2.545696794986724854e-01 -2.829254791140556335e-02 9.070000052452087402e-02 -2.930227667093276978e-02 -1.964714676141738892e-01 1.044929772615432739e-01 1.550149470567703247e-01 1.115932390093803406e-01 2.699148952960968018e-01 2.383589297533035278e-01 -2.240036800503730774e-02 1.522476524114608765e-01 -4.874116554856300354e-02 2.695984244346618652e-01 -2.673274092376232147e-02 -1.561928093433380127e-01 -1.791917234659194946e-01 -1.542125176638364792e-02 2.230350114405155182e-02 4.833489954471588135e-01 -2.287468165159225464e-01 -8.899568766355514526e-02 -9.262787550687789917e-02 -1.855734735727310181e-01 9.588675200939178467e-02 -4.885857179760932922e-02 -1.268792059272527695e-02 -3.984262645244598389e-01 2.077399380505084991e-02
1.334919687360525131e-02 -8.438579738140106201e-02 6.966836005449295044e-02 6.900519877672195435e-02 -1.246862187981605530e-01 1.414132863283157349e-01 2.771935984492301941e-02 -1.015966571867465973e-02 -4.555555433034896851e-02 -1.347889453172683716e-01 2.503956258296966553e-01 2.203218489885330200e-01 4.917826876044273376e-02 -6.599663943052291870e-02 -9.319980163127183914e-04 -9.924694895744323730e-03 -2.633527666330337524e-02 -3.110416047275066376e-02 9.787576645612716675e-02 -2.650833129882812500e-01 -1.234829053282737732e-01 1.218862831592559814e-01 4.301319718360900879e-01 -2.627194225788116455e-01 1.735736578702926636e-01 -4.273173809051513672e-01 -1.786203868687152863e-02 1.957708597183227539e-01 -8.170286193490028381e-03 2.696261107921600342e-01 -2.759889960289001465e-01 2.058055847883224487e-01
4.243298247456550598e-02 -2.150134742259979248e-01 -1.396433860063552856e-01 2.405486851930618286e-01 -9.798444807529449463e-02 -1.364328563213348389e-01 2.505389750003814697e-01 -2.366903126239776611e-01 -2.993923425674438477e-01 9.009597450494766235e-02 1.157900542020797729e-01 -1.224852874875068665e-01 -2.305253408849239349e-02 -5.734520033001899719e-02 1.751825362443923950e-01 -7.311491668224334717e-02 -2.569002807140350342e-01 6.104622036218643188e-02 1.976759433746337891e-01 -5.113201588392257690e-02 9.493172913789749146e-02 3.401924073696136475e-01 1.618490740656852722e-02 1.333064138889312744e-01 3.753333911299705505e-02 -3.611890971660614014e-01 -1.170372590422630310e-01 -3.664445132017135620e-02 5.794643983244895935e-02 4.523740208242088556e-04 -3.633938431739807129e-01 1.583350449800491333e-01
2.149881571531295776e-01 2.516926825046539307e-01 1.370273679494857788e-01 1.817602217197418213e-01 1.798357814550399780e-01 1.790974847972393036e-02 3.351736068725585938e-02 1.435483433306217194e-02 1.051740869879722595e-01 -1.245373040437698364e-01 -2.498388588428497314e-01 1.971433162689208984e-01 1.372165381908416748e-01 7.332574576139450073e-02 1.427362859249114990e-01 -3.731433534994721413e-03 1.401930600404739380e-01 1.114883720874786377e-01 1.980161666870117188e-01 -2.906935662031173706e-02 8.163566142320632935e-02 1.073462236672639847e-02 2.079740911722183228e-01 -9.258997440338134766e-02 -9.813087433576583862e-02 -4.994744062423706055e-01 8.041017502546310425e-02 5.588979274034500122e-02 -1.562183499336242676e-01 3.335995972156524658e-01 -2.872274219989776611e-01 1.206086724996566772e-01
1.570276468992233276e-01 2.112120389938354492e-01 7.638464868068695068e-02 2.977079451084136963e-01 -7.140269968658685684e-03 -2.120445668697357178e-01 1.833923533558845520e-02 -2.441058903932571411e-01 -3.217203617095947266e-01 -7.095552980899810791e-02 3.715632949024438858e-03 -2.831091545522212982e-02 -9.176176041364669800e-02 2.783549129962921143e-01 3.323301672935485840e-01 -2.749901115894317627e-01 -1.331483758985996246e-02 2.186770737171173096e-01 5.729021504521369934e-02 -1.711289733648300171e-01 -7.072134315967559814e-02 1.948509514331817627e-01 4.927676171064376831e-02 -1.938934475183486938e-01 -1.137480363249778748e-01 4.211295396089553833e-02 -7.132748514413833618e-02 4.353487119078636169e-02 4.205052182078361511e-02 -3.805244714021682739e-02 -3.241258859634399414e-01 2.376685142517089844e-01
9.165666997432708740e-02 5.017279833555221558e-02 9.352604392915964127e-04 4.433076679706573486e-01 1.370955556631088257e-01 1.531548202037811279e-01 9.251271933317184448e-02 -2.818605899810791016e-01 -1.530980765819549561e-01 -4.889125376939773560e-02 1.025054380297660828e-01 8.591137081384658813e-02 1.684011667966842651e-01 1.485838890075683594e-01 2.128525674343109131e-01 1.586950868368148804e-01 2.190144211053848267e-01 -2.753371745347976685e-02 -1.769223362207412720e-01 -1.715073287487030029e-01 4.254832118749618530e-02 1.456218510866165161e-01 3.357889652252197266e-01 -9.386539459228515625e-02 -1.212000921368598938e-01 -2.707969844341278076e-01 -1.332269757986068726e-01 -3.069724738597869873e-01 8.763705193996429443e-02 1.645750999450683594e-01 2.400180324912071228e-02 9.106875956058502197e-02
2.534576952457427979e-01 3.346403539180755615e-01 1.129112914204597473e-01 1.677449047565460205e-01 1.589191406965255737e-01 -3.277029097080230713e-02 1.429895609617233276e-01 1.812271401286125183e-02 3.447933495044708252e-02 1.553352326154708862e-01 -1.006219070404767990e-02 7.249092310667037964e-02 -1.473619490861892700e-01 1.806811094284057617e-01 -1.071574613451957703e-01 -1.687677353620529175e-01 7.004366070032119751e-02 6.982713192701339722e-02 2.115949690341949463e-01 6.245947629213333130e-02 7.404798269271850586e-02 3.486754000186920166e-01 1.813571006059646606e-01 1.212001219391822815e-01 1.475506722927093506e-01 -3.688037395477294922e-01 -4.739960655570030212e-02 1.913566440343856812e-01 2.205435484647750854e-01 -3.094305656850337982e-02 -3.561436831951141357e-01 -6.784961372613906860e-02
-8.695218712091445923e-02 3.635375574231147766e-02 3.418501093983650208e-02 3.441973924636840820e-01 3.125587403774261475e-01 5.367261543869972229e-02 -1.063919067382812500e-01 -1.230865940451622009e-01 1.479603908956050873e-02 -2.121964246034622192e-01 2.969014942646026611e-01 -1.419431269168853760e-01 -8.983887732028961182e-03 2.233800441026687622e-01 -8.625935763120651245e-02 1.132530346512794495e-01 -9.938762336969375610e-02 1.492249816656112671e-01 -1.427870094776153564e-01 -2.773303091526031494e-01 1.592139899730682373e-01 3.027513325214385986e-01 1.590455323457717896e-01 -1.519757658243179321e-01 2.625750601291656494e-01 -1.642770916223526001e-01 -3.393470942974090576e-01 -3.976020961999893188e-02 -1.360084954649209976e-02 -5.512069165706634521e-02 -9.874592721462249756e-02 1.238784287124872208e-02
2.705220878124237061e-01 2.004817575216293335e-01 3.182684630155563354e-02 3.370372653007507324e-01 -1.286372691392898560e-01 -1.452316995710134506e-02 5.162658635526895523e-03 -9.540497511625289917e-02 -3.789925873279571533e-01 -8.902365714311599731e-02 2.290975600481033325e-01 -4.785664379596710205e-02 -2.220180481672286987e-01 1.630437187850475311e-02 2.336916625499725342e-01 -1.600529439747333527e-02 1.190362777560949326e-02 1.600870788097381592e-01 1.043132245540618896e-01 -2.729795873165130615e-01 3.229803591966629028e-02 1.926321387290954590e-01 -6.436079740524291992e-02 9.239254146814346313e-02 -1.238552760332822800e-02 -3.352301660925149918e-03 -1.297926455736160278e-01 -1.102043911814689636e-01 1.300479620695114136e-01 -1.357503086328506470e-01 -4.569836854934692383e-01 6.342275999486446381e-03
-1.290355436503887177e-02 -1.318678110837936401e-01 1.918274722993373871e-02 3.825847804546356201e-01 5.421841889619827271e-02 2.969569265842437744e-01 3.829012811183929443e-02 -2.556923627853393555e-01 -2.712107598781585693e-01 5.451619997620582581e-02 -7.196963578462600708e-02 4.389412235468626022e-03 -9.664052724838256836e-02 9.958194941282272339e-02 5.608256906270980835e-02 -5.122204497456550598e-02 4.382204413414001465e-01 2.031802982091903687e-01 1.917051970958709717e-01 9.576513618230819702e-02 -1.895162314176559448e-01 2.061975747346878052e-01 9.273970872163772583e-02 -8.984159678220748901e-02 5.760690942406654358e-02 -1.673988848924636841e-01 -3.675793409347534180e-01 1.319657117128372192e-01 -3.664002567529678345e-02 5.791157856583595276e-02 8.415330946445465088e-02 -3.147555142641067505e-02
1.340735703706741333e-02 -2.071563750505447388e-01 -6.276462972164154053e-02 1.574541032314300537e-01 9.254875034093856812e-02 -3.887509107589721680e-01 -5.226635187864303589e-02 -2.184581011533737183e-01 -1.496577560901641846e-01 7.938402704894542694e-03 -1.111421361565589905e-01 1.167473271489143372e-01 1.554794460535049438e-01 2.626150250434875488e-01 -8.206434547901153564e-02 -7.371946424245834351e-02 -5.534888431429862976e-02 5.633800104260444641e-02 1.110627204179763794e-01 -2.865248322486877441e-01 -7.709584385156631470e-02 -4.494619369506835938e-02 -6.680229306221008301e-02 -1.537303924560546875e-01 6.470991671085357666e-02 -4.514029324054718018e-01 4.343722388148307800e-02 -8.190804719924926758e-02 2.043505907058715820e-01 6.659732013940811157e-02 -3.848745226860046387e-01 -1.291337907314300537e-01
3.407506048679351807e-01 -2.077931314706802368e-01 5.278570950031280518e-02 1.006997525691986084e-01 1.830498129129409790e-01 8.878087997436523438e-02 6.668385118246078491e-02 3.962611034512519836e-02 4.218782484531402588e-02 1.219253316521644592e-01 3.815379738807678223e-01 1.559882611036300659e-01 3.771590590476989746e-01 7.115958631038665771e-02 -1.489872112870216370e-02 -1.853632330894470215e-01 -2.521432749927043915e-02 1.628066301345825195e-01 1.360200047492980957e-01 -1.419558525085449219e-01 1.213798671960830688e-01 7.534777279943227768e-03 2.120897918939590454e-01 7.909638434648513794e-02 9.501515328884124756e-02 -3.770262300968170166e-01 -5.625674873590469360e-02 -6.911975145339965820e-02 -2.363201826810836792e-01 1.984534710645675659e-01 -1.558780074119567871e-01 -3.826425969600677490e-02
2.231140853837132454e-03 2.969955205917358398e-01 1.676518023014068604e-01 1.471094787120819092e-01 1.090244725346565247e-01 -3.699389994144439697e-01 1.901231110095977783e-01 -6.998986750841140747e-02 -1.015219539403915405e-01 -2.008088305592536926e-02 2.405890524387359619e-01 1.453865170478820801e-01 2.477655857801437378e-01 9.559465944766998291e-02 8.468658477067947388e-02 -1.181785538792610168e-01 1.571132540702819824e-01 4.981821030378341675e-02 2.693692743778228760e-01 -2.959066629409790039e-01 -7.319030165672302246e-02 3.087855875492095947e-01 1.699383854866027832e-01 1.388558298349380493e-01 1.082865744829177856e-01 -2.923207581043243408e-01 -1.963015878573060036e-03 1.898572407662868500e-02 5.345621332526206970e-02 1.578366607427597046e-01 -9.840596467256546021e-02 -1.403986513614654541e-01
1.170622855424880981e-01 -1.534475013613700867e-02 -1.076842546463012695e-01 2.549855709075927734e-01 5.826437845826148987e-02 -4.219132941216230392e-03 -2.971052229404449463e-01 -4.923417791724205017e-02 1.824020743370056152e-01 4.013844765722751617e-03 -5.091973766684532166e-02 -1.168702729046344757e-02 1.626835018396377563e-01 1.295995316468179226e-03 -6.378409266471862793e-02 -1.975534856319427490e-01 6.224716827273368835e-02 2.117673307657241821e-01 3.334880471229553223e-01 3.479332104325294495e-02 6.863874942064285278e-02 4.405331611633300781e-01 -3.553959727287292480e-02 1.961460113525390625e-01 1.099145412445068359e-01 -3.516954183578491211e-01 -1.193612590432167053e-01 5.614103749394416809e-02 -2.951011061668395996e-01 -2.501865476369857788e-02 -2.580341398715972900e-01 5.133963376283645630e-02
-6.785500794649124146e-02 1.408283878117799759e-02 1.612275093793869019e-01 2.124961912631988525e-01 2.851514145731925964e-02 2.850312888622283936e-01 2.185062319040298462e-01 -2.704756855964660645e-01 -6.040047854185104370e-02 -2.771405875682830811e-02 1.194302514195442200e-01 1.760724186897277832e-01 -2.741816826164722443e-02 1.189292445778846741e-01 3.085841983556747437e-02 3.890481963753700256e-02 1.634406596422195435e-01 6.407289300113916397e-03 8.592922985553741455e-02 1.715176254510879517e-01 1.030289605259895325e-01 1.644364595413208008e-01 1.285253465175628662e-01 7.566326856613159180e-02 3.357230722904205322e-01 -2.923694550991058350e-01 -4.621555209159851074e-01 -2.303613722324371338e-01 1.054044887423515320e-01 -1.789315231144428253e-02 -2.199733406305313110e-01 -7.701160758733749390e-02
-1.624138355255126953e-01 -4.614661261439323425e-02 -7.596039026975631714e-02 9.219440072774887085e-02 2.586763501167297363e-01 1.592136770486831665e-01 1.118944510817527771e-01 3.006147220730781555e-02 2.423701435327529907e-02 4.991997033357620239e-02 1.879593133926391602e-01 3.796000778675079346e-02 2.919548153877258301e-01 1.958633065223693848e-01 1.473129689693450928e-01 8.792237192392349243e-02 9.501492977142333984e-02 2.306370623409748077e-02 -1.232709363102912903e-01 1.457998901605606079e-01 -1.001757457852363586e-01 2.451797127723693848e-01 3.672634959220886230e-01 -8.546846359968185425e-02 -1.469040960073471069e-01 -2.909605503082275391e-01 -3.517454564571380615e-01 7.887373119592666626e-02 -1.984615623950958252e-01 1.787996590137481689e-01 -2.596358060836791992e-01 1.592319905757904053e-01
1.225176900625228882e-01 3.528466448187828064e-02 9.005968458950519562e-03 2.500187158584594727e-01 5.674177408218383789e-02 -2.933824658393859863e-01 3.787209391593933105e-01 -3.172504603862762451e-01 -1.042450070381164551e-01 1.596641987562179565e-01 9.635788947343826294e-02 2.331447228789329529e-02 3.022700175642967224e-02 -3.996434435248374939e-02 2.754372656345367432e-01 -2.230914309620857239e-02 -2.098951041698455811e-01 2.471025884151458740e-01 8.933853358030319214e-02 -8.552434295415878296e-02 4.911114647984504700e-02 3.378956317901611328e-01 2.621772885322570801e-01 -2.876905957236886024e-03 2.299145609140396118e-02 -1.291823089122772217e-01 -7.387926429510116577e-02 6.018556281924247742e-02 1.870885193347930908e-01 7.784205675125122070e-02 -2.993235886096954346e-01 -5.093864630907773972e-03
9.948883205652236938e-02 8.702404797077178955e-02 1.779496818780899048e-01 1.455597579479217529e-01 1.938187927007675171e-01 -1.860918253660202026e-01 5.901602655649185181e-02 -8.869153261184692383e-02 -8.559583872556686401e-02 1.927248984575271606e-01 4.427536949515342712e-02 7.305388897657394409e-02 -3.606401383876800537e-01 1.380679458379745483e-01 9.411674737930297852e-02 -8.122553676366806030e-02 -1.903246529400348663e-02 1.693786382675170898e-01 2.073187530040740967e-01 2.537065185606479645e-02 2.689974382519721985e-03 -3.079750202596187592e-02 3.971927762031555176e-01 -1.746243834495544434e-01 -5.708954110741615295e-02 -2.634282708168029785e-01 -1.234013400971889496e-02 -4.438009113073348999e-02 1.761903315782546997e-01 7.762344181537628174e-02 -4.617844223976135254e-01 2.068994194269180298e-01
-1.797839067876338959e-02 -1.390815079212188721e-01 1.094796359539031982e-01 3.022823631763458252e-01 -9.233086369931697845e-03 2.523149847984313965e-01 3.966717049479484558e-02 -1.022659242153167725e-01 -9.409254789352416992e-02 -2.213770709931850433e-02 -5.188348144292831421e-02 3.040220439434051514e-01 8.202821761369705200e-02 9.567267447710037231e-02 -1.300010085105895996e-02 -8.485034853219985962e-02 1.672135740518569946e-01 -3.275933489203453064e-02 -2.933182055130600929e-03 -3.006593585014343262e-01 9.713940322399139404e-02 8.025605976581573486e-02 -7.671504467725753784e-02 7.472501695156097412e-02 1.646234989166259766e-01 -3.704356253147125244e-01 -4.118762612342834473e-01 -1.218535453081130981e-01 -3.653333783149719238e-01 -1.031498387455940247e-01 -1.756112277507781982e-01 -5.414488911628723145e-02
-5.231596529483795166e-02 1.292490661144256592e-01 1.442982554435729980e-01 3.682042285799980164e-02 -2.029912173748016357e-01 2.294712513685226440e-01 -1.138943582773208618e-01 -2.548761367797851562e-01 -2.826185822486877441e-01 -6.997124105691909790e-02 7.806555368006229401e-03 1.610477119684219360e-01 3.038003742694854736e-01 3.241698443889617920e-01 -1.212871726602315903e-02 -3.002645969390869141e-01 -7.662845402956008911e-02 3.335675597190856934e-02 2.274452298879623413e-01 -6.686835736036300659e-02 -9.394750744104385376e-02 2.239733338356018066e-01 9.568581730127334595e-02 4.139143601059913635e-02 -3.038275539875030518e-01 -5.791655182838439941e-02 -1.910475194454193115e-01 8.033366501331329346e-02 1.681005656719207764e-01 -6.509301811456680298e-02 -1.314014345407485962e-01 2.582723796367645264e-01
-4.042656347155570984e-02 -9.134002029895782471e-02 1.667958796024322510e-01 1.398855000734329224e-01 1.772847622632980347e-01 1.444868445396423340e-01 1.498056203126907349e-01 -2.833608984947204590e-01 3.224973380565643311e-02 -9.231921285390853882e-02 2.500904202461242676e-01 -2.203688472509384155e-01 -1.398667544126510620e-01 2.080145478248596191e-01 2.169379442930221558e-01 9.843645617365837097e-03 2.229974046349525452e-02 -8.073584735393524170e-02 1.544431895017623901e-01 -2.923911213874816895e-01 -4.959007352590560913e-02 2.787440121173858643e-01 -2.344272434711456299e-01 -6.021997332572937012e-02 1.462733894586563110e-01 -1.442629843950271606e-01 -2.941947877407073975e-01 -1.318114846944808960e-01 -2.183965891599655151e-01 1.461549103260040283e-01 -2.511554956436157227e-01 1.534903794527053833e-01
3.023397624492645264e-01 6.888172775506973267e-02 1.376305967569351196e-01 4.315954744815826416e-01 2.932862937450408936e-02 -9.464289061725139618e-03 4.969726875424385071e-02 -2.381773851811885834e-02 -6.171203032135963440e-02 2.545648217201232910e-01 5.460733920335769653e-02 3.450163081288337708e-02 -2.996390163898468018e-01 1.347483992576599121e-01 1.228628680109977722e-01 -1.477330476045608521e-01 9.531196206808090210e-02 1.695503145456314087e-01 2.816248238086700439e-01 -1.449611485004425049e-01 1.292259544134140015e-01 3.164505660533905029e-01 -2.282025292515754700e-02 2.763087861239910126e-02 1.040051728487014771e-01 -2.757623791694641113e-01 1.660721153020858765e-01 9.186069667339324951e-02 4.962826147675514221e-02 2.359479814767837524e-01 -3.498880937695503235e-02 1.961529403924942017e-01
-2.890481948852539062e-01 1.696712374687194824e-01 2.375174760818481445e-01 2.819570302963256836e-01 -1.286964863538742065e-01 9.559614583849906921e-03 2.540616691112518311e-01 1.908089220523834229e-01 -7.167496532201766968e-02 -7.949355244636535645e-02 2.144607007503509521e-01 2.171991467475891113e-01 2.436803132295608521e-01 -1.673198640346527100e-01 1.442197263240814209e-01 -1.031857132911682129e-01 -9.304315596818923950e-02 1.020413860678672791e-01 2.304157912731170654e-01 1.020908281207084656e-01 1.306681241840124130e-02 1.812793910503387451e-01 5.860417708754539490e-02 -1.509193778038024902e-01 2.032976746559143066e-01 -1.990724951028823853e-01 -3.317076265811920166e-01 -9.064886718988418579e-03 1.214177682995796204e-01 8.900719135999679565e-02 4.809227306395769119e-03 2.347420752048492432e-01
-4.293063655495643616e-02 -2.256640605628490448e-02 -2.074511647224426270e-01 2.019931524991989136e-01 8.970660157501697540e-03 -2.079072780907154083e-02 1.327594220638275146e-01 -5.888993665575981140e-02 -1.698435395956039429e-01 8.311907202005386353e-02 2.278527468442916870e-01 2.250000387430191040e-01 8.190464228391647339e-02 -2.903841137886047363e-01 2.766571640968322754e-01 -4.479773715138435364e-02 -8.811175823211669922e-03 1.910837143659591675e-01 -1.084623038768768311e-01 -1.385091394186019897e-01 2.101742029190063477e-01 9.359372407197952271e-02 1.212104558944702148e-01 -1.114476323127746582e-01 -1.878022700548171997e-01 -3.530238270759582520e-01 -3.648508489131927490e-01 -3.215907886624336243e-02 -2.295290380716323853e-01 2.079560756683349609e-01 -7.382750511169433594e-02 2.032710164785385132e-01
3.993846848607063293e-02 1.130722835659980774e-01 -2.061519920825958252e-01 3.225672990083694458e-02 6.255749147385358810e-03 -1.932842284440994263e-01 2.909470796585083008e-01 -1.629865765571594238e-01 -6.133201532065868378e-03 7.491720467805862427e-02 1.851564459502696991e-02 8.474236726760864258e-02 1.590553671121597290e-01 8.233028650283813477e-02 1.129318848252296448e-01 -1.016521900892257690e-01 1.722663193941116333e-01 1.399140059947967529e-01 2.269839793443679810e-01 4.306944459676742554e-02 1.470107436180114746e-01 5.617678165435791016e-01 1.007577180862426758e-01 -1.954585015773773193e-01 4.256040323525667191e-03 -1.837253272533416748e-01 -1.513804197311401367e-01 -1.509633213281631470e-01 1.921644508838653564e-01 2.821141183376312256e-01 -1.984054148197174072e-01 3.988431394100189209e-02
8.621611446142196655e-02 5.328739434480667114e-02 3.463001176714897156e-02 2.011041641235351562e-01 7.003714889287948608e-02 2.031277567148208618e-01 4.828144330531358719e-03 -2.552002966403961182e-01 -2.671438753604888916e-01 -1.543382853269577026e-01 1.053063273429870605e-01 2.372568994760513306e-01 1.558385342359542847e-01 1.842625737190246582e-01 7.020085304975509644e-02 -9.927238337695598602e-03 9.502261877059936523e-02 5.492574721574783325e-02 -5.287680774927139282e-02 -1.355446875095367432e-01 1.038845255970954895e-01 1.385163515806198120e-01 2.836121618747711182e-01 -9.404419362545013428e-02 -5.903509631752967834e-02 -2.811360657215118408e-01 -3.503282666206359863e-01 -3.673801124095916748e-01 2.607429027557373047e-01 2.071774601936340332e-01 2.246908657252788544e-02 -8.263626694679260254e-02
-1.166101396083831787e-01 4.891139641404151917e-02 -4.546307027339935303e-02 1.288683712482452393e-01 -2.918068766593933105e-01 1.998198181390762329e-01 5.828914046287536621e-02 -1.360969543457031250e-01 -7.406207919120788574e-02 -3.434289991855621338e-02 4.256476759910583496e-01 3.638581335544586182e-01 7.284412533044815063e-02 1.506077647209167480e-01 6.630551815032958984e-02 -1.161295771598815918e-01 9.928969293832778931e-02 1.311782151460647583e-01 -2.919437922537326813e-02 6.485735625028610229e-02 1.934406608343124390e-01 1.352733969688415527e-01 1.798665821552276611e-01 7.197197526693344116e-02 9.165340662002563477e-02 -1.622689515352249146e-01 -1.320845186710357666e-01 -8.220604807138442993e-02 7.583422586321830750e-03 3.422305583953857422e-01 -3.791102766990661621e-01 -8.376812189817428589e-02
3.684696555137634277e-01 -2.054118365049362183e-01 3.200646936893463135e-01 3.398104310035705566e-01 -9.496341645717620850e-02 1.265326887369155884e-01 2.134175598621368408e-02 1.244870573282241821e-01 -1.851070113480091095e-02 -1.443183422088623047e-01 1.274739354848861694e-01 3.611024841666221619e-02 7.536783069372177124e-02 1.470040977001190186e-01 -1.283018440008163452e-01 -5.282370746135711670e-02 -1.515890061855316162e-01 2.573195844888687134e-02 1.563115119934082031e-01 -2.676312625408172607e-01 -1.651975065469741821e-01 4.827528893947601318e-01 2.919791638851165771e-02 -1.780600398778915405e-01 -8.720608055591583252e-02 -9.269272536039352417e-02 -9.802341461181640625e-02 5.196879059076309204e-02 -2.218175120651721954e-02 1.305748522281646729e-01 -1.377558708190917969e-01 -1.588137261569499969e-02
-6.627140939235687256e-02 3.300836682319641113e-01 5.556264147162437439e-02 9.618929028511047363e-02 8.027271181344985962e-02 -4.168533720076084137e-03 1.452806778252124786e-02 6.431492418050765991e-02 1.644956916570663452e-01 -1.823123693466186523e-01 -1.160108074545860291e-01 1.382106244564056396e-01 2.240089923143386841e-01 1.419730484485626221e-01 2.917903065681457520e-01 -2.559340298175811768e-01 -1.399918943643569946e-01 1.939729303121566772e-01 2.700762152671813965e-01 -2.189781069755554199e-01 -3.750325739383697510e-02 1.080643832683563232e-01 -8.126778155565261841e-02 -1.836724728345870972e-01 1.471620500087738037e-01 -2.847554385662078857e-01 -1.140952184796333313e-01 1.046555265784263611e-01 -2.024419903755187988e-01 5.666230246424674988e-02 -3.290242850780487061e-01 -1.973921656608581543e-01
2.325925827026367188e-01 5.310830846428871155e-02 2.113716751337051392e-01 -3.719554468989372253e-02 1.410752534866333008e-01 1.348425149917602539e-01 -9.452097862958908081e-02 -7.427690923213958740e-02 1.802357658743858337e-02 2.612486667931079865e-02 6.543046236038208008e-02 -2.817432209849357605e-02 2.330914735794067383e-01 5.184066295623779297e-02 1.249521151185035706e-01 -1.104223951697349548e-01 -1.591176092624664307e-01 1.899650134146213531e-02 7.425560802221298218e-02 -9.910397231578826904e-02 3.559418395161628723e-02 2.508972585201263428e-01 1.370120346546173096e-01 1.541234552860260010e-01 -1.894541680812835693e-01 -3.991645872592926025e-01 -1.288037598133087158e-01 1.396953016519546509e-01 -2.918743491172790527e-01 3.416889309883117676e-01 -1.161070987582206726e-01 3.988288640975952148e-01
-9.480901807546615601e-02 -1.714417040348052979e-01 1.484300494194030762e-01 1.873082965612411499e-01 2.856251038610935211e-02 -2.522729709744453430e-02 1.783747524023056030e-01 2.082211822271347046e-01 -2.038305550813674927e-01 -1.195285916328430176e-01 4.343956708908081055e-02 8.451508730649948120e-02 1.868850886821746826e-01 7.741207629442214966e-02 2.983479201793670654e-01 -3.050733208656311035e-01 2.039882689714431763e-01 1.842023432254791260e-01 3.399343490600585938e-01 2.223966121673583984e-01 1.583502143621444702e-01 2.310831695795059204e-01 -1.299357041716575623e-02 -5.191203206777572632e-02 -6.938405334949493408e-02 -2.276859283447265625e-01 -3.167234361171722412e-01 -1.933055222034454346e-01 6.906173378229141235e-02 7.664082199335098267e-02 -1.131571978330612183e-01 1.829679124057292938e-02
1.648387461900711060e-01 3.727452456951141357e-01 3.492593467235565186e-01 -8.047527074813842773e-02 2.156662940979003906e-02 -1.358271986246109009e-01 -1.109410673379898071e-01 -1.297733932733535767e-01 4.332179576158523560e-02 1.655647903680801392e-01 1.941815465688705444e-01 1.910903155803680420e-01 -1.546579748392105103e-01 1.446066945791244507e-01 1.711975783109664917e-01 1.968890987336635590e-02 -5.234410241246223450e-02 1.340502202510833740e-01 1.640400141477584839e-01 -7.755804061889648438e-02 1.264525204896926880e-01 2.187733203172683716e-01 -4.606817662715911865e-02 -2.018196135759353638e-01 3.914986550807952881e-02 -3.897079527378082275e-01 -2.815507054328918457e-01 1.974816173315048218e-01 -1.170884594321250916e-01 -9.441518038511276245e-02 9.650638699531555176e-02 -1.240137964487075806e-01
1.754514873027801514e-01 1.169317513704299927e-01 3.174784779548645020e-02 3.681825697422027588e-01 5.174134299159049988e-02 -7.323023676872253418e-02 1.000705137848854065e-01 -2.060556113719940186e-01 7.240542210638523102e-03 1.591937988996505737e-01 1.931798756122589111e-01 2.587442100048065186e-01 2.705801725387573242e-01 -9.160656481981277466e-02 -5.000398680567741394e-02 -4.433842301368713379e-01 2.426530234515666962e-02 1.586154252290725708e-01 -3.380975127220153809e-02 -2.199584096670150757e-01 -1.154364123940467834e-01 1.259614247828722000e-02 -1.399094164371490479e-01 -6.930910050868988037e-02 1.511465311050415039e-01 -2.539417445659637451e-01 -7.124754041433334351e-02 -2.390725612640380859e-01 8.103811740875244141e-02 1.905677616596221924e-01 8.532326668500900269e-02 1.877368986606597900e-01
1.181650757789611816e-01 9.266698360443115234e-02 1.925001740455627441e-01 1.343483924865722656e-01 -3.992775082588195801e-02 -2.821641564369201660e-01 3.241219520568847656e-01 9.021561592817306519e-02 -1.215321794152259827e-01 8.734991773962974548e-03 6.823804974555969238e-02 5.383808910846710205e-02 1.886322945356369019e-01 1.309280842542648315e-01 9.876940399408340454e-02 -1.869313418865203857e-01 2.514598369598388672e-01 1.332755833864212036e-01 3.718307614326477051e-01 -2.490189373493194580e-01 -4.758481308817863464e-02 1.222057119011878967e-01 2.824978530406951904e-02 1.533913239836692810e-02 1.821341514587402344e-01 -4.914382696151733398e-01 -8.700399845838546753e-02 9.740956872701644897e-02 -3.105708397924900055e-02 -8.924660831689834595e-02 -7.055318355560302734e-02 -5.450079590082168579e-02
5.911770835518836975e-02 1.944249421358108521e-01 -5.482957139611244202e-02 3.548470437526702881e-01 -8.227566629648208618e-02 -2.271888256072998047e-01 -5.877825990319252014e-02 7.639731466770172119e-02 -1.227692067623138428e-01 -3.738625645637512207e-01 -7.557575404644012451e-02 1.309331953525543213e-01 1.767868995666503906e-01 1.341927796602249146e-01 -1.126207932829856873e-01 -2.003414630889892578e-01 -2.607321366667747498e-03 1.404696553945541382e-01 3.235034644603729248e-01 -2.581811696290969849e-02 -1.750755757093429565e-01 1.387337297201156616e-01 1.233082935214042664e-01 6.880261003971099854e-02 1.226760298013687134e-01 -3.811070024967193604e-01 -5.147615820169448853e-02 2.236229032278060913e-01 -1.154604703187942505e-01 -1.359421666711568832e-02 -2.289100438356399536e-01 -9.253251552581787109e-02
3.793771937489509583e-02 2.739739120006561279e-01 7.779146078974008560e-03 5.996068567037582397e-02 1.727239936590194702e-01 2.345529496669769287e-01 3.286600857973098755e-02 -2.754231989383697510e-01 -1.739573031663894653e-01 4.296355880796909332e-03 4.131751060485839844e-01 1.046952158212661743e-01 1.464421898126602173e-01 3.706595301628112793e-01 -9.828105568885803223e-02 -2.544458210468292236e-01 4.652982112020254135e-03 1.248492822051048279e-01 -1.751718111336231232e-02 1.180784478783607483e-01 1.385401040315628052e-01 4.375194665044546127e-03 1.650400161743164062e-01 -8.333360776305198669e-03 1.494350582361221313e-01 -2.085112333297729492e-01 -3.400518894195556641e-01 -1.573354564607143402e-02 1.305777728557586670e-01 -5.273567140102386475e-02 -1.586273312568664551e-01 -9.901028871536254883e-02
2.581865489482879639e-01 1.569903343915939331e-01 2.079659327864646912e-02 4.050325155258178711e-01 2.787038981914520264e-01 -1.501603424549102783e-01 3.200619220733642578e-01 -1.285000741481781006e-01 -6.314556300640106201e-02 -5.892914161086082458e-02 1.121048554778099060e-01 1.356098055839538574e-01 -9.814991056919097900e-02 4.494565725326538086e-02 8.918707072734832764e-02 2.533906884491443634e-02 2.494080215692520142e-01 5.461630597710609436e-02 1.925041973590850830e-01 -1.040439903736114502e-01 -8.094681054353713989e-02 3.067776262760162354e-01 2.185306400060653687e-01 1.343469619750976562e-01 6.983533967286348343e-03 -1.287414878606796265e-01 5.172726884484291077e-02 4.078733175992965698e-02 5.268953368067741394e-02 9.079463779926300049e-02 -3.907919228076934814e-01 -4.610918089747428894e-02
1.326201707124710083e-01 7.272704038769006729e-03 2.299175597727298737e-02 2.983136177062988281e-01 -3.090896308422088623e-01 1.286855190992355347e-01 -2.131570875644683838e-02 -2.068972736597061157e-01 -2.120712101459503174e-01 5.967915803194046021e-02 2.288609743118286133e-01 1.521772444248199463e-01 1.308644413948059082e-01 1.367237716913223267e-01 8.443419635295867920e-02 -4.051152765750885010e-01 -1.604030877351760864e-01 -1.719344034790992737e-02 6.584443151950836182e-02 -3.404977321624755859e-01 -9.508180618286132812e-02 -3.913338854908943176e-02 1.870070099830627441e-01 5.788965895771980286e-02 -1.069688126444816589e-01 -1.197074651718139648e-01 -3.055940568447113037e-01 -4.030226916074752808e-02 6.777341663837432861e-02 -3.999890387058258057e-02 -2.846691608428955078e-01 -5.601071566343307495e-02
2.774661779403686523e-01 2.658582292497158051e-02 -3.601216152310371399e-02 2.344933003187179565e-01 6.990549713373184204e-02 1.795017868280410767e-01 -7.014495879411697388e-02 -5.717595294117927551e-02 3.310787677764892578e-02 1.957744657993316650e-01 2.918975353240966797e-01 1.895817220211029053e-01 2.377451956272125244e-01 1.308021247386932373e-01 -2.134403884410858154e-01 -4.096100926399230957e-01 -1.631161198019981384e-02 1.928692758083343506e-01 3.188067674636840820e-02 -2.107929289340972900e-01 -1.349837929010391235e-01 8.226542174816131592e-02 1.118189245462417603e-01 -8.869640529155731201e-02 1.417987346649169922e-01 -2.533496022224426270e-01 -1.505203172564506531e-02 -2.411118596792221069e-01 -6.351312249898910522e-02 2.222693115472793579e-01 -1.532175242900848389e-01 1.592022627592086792e-01
1.182651221752166748e-01 -6.177998334169387817e-02 -4.036564752459526062e-02 3.420190215110778809e-01 -8.031027764081954956e-02 4.920603334903717041e-02 2.320175766944885254e-01 -2.505438029766082764e-01 -4.470738470554351807e-01 9.243988245725631714e-02 -7.891277223825454712e-02 3.548749983310699463e-01 9.753425419330596924e-02 6.142422184348106384e-02 8.750704675912857056e-02 -2.562429904937744141e-01 4.208387807011604309e-03 1.257537901401519775e-01 -1.272368133068084717e-01 -5.588921159505844116e-02 1.382140517234802246e-01 -6.672712415456771851e-02 1.084293052554130554e-01 -2.058001756668090820e-01 2.006803452968597412e-02 -2.835718691349029541e-01 -3.206502497196197510e-01 8.921198546886444092e-02 -2.451111190021038055e-02 7.572913169860839844e-02 5.874523427337408066e-03 -1.247305516153573990e-02
8.636058121919631958e-02 1.617210060358047485e-01 2.353088408708572388e-01 3.735714256763458252e-01 1.561952978372573853e-01 -5.671517178416252136e-02 3.952267020940780640e-02 6.711150705814361572e-02 1.806088387966156006e-01 -1.631793826818466187e-01 -1.585653722286224365e-01 1.675654947757720947e-01 1.759782582521438599e-01 2.510738559067249298e-02 -3.712462633848190308e-02 -7.817813009023666382e-02 1.365471035242080688e-01 9.977086633443832397e-02 2.996152639389038086e-01 -1.542129367589950562e-01 -3.922931477427482605e-02 -1.689313910901546478e-02 -8.479315787553787231e-02 -1.839364171028137207e-01 -1.369689106941223145e-01 -4.146853387355804443e-01 -1.072655059397220612e-02 2.433140575885772705e-01 3.808413445949554443e-02 3.571915999054908752e-02 -3.793893754482269287e-01 -6.726660579442977905e-02
3.116443157196044922e-01 -1.030680816620588303e-02 -1.569476723670959473e-01 2.186376154422760010e-01 1.579845696687698364e-01 -6.303731352090835571e-02 2.335660010576248169e-01 -3.225538730621337891e-01 -1.012542843818664551e-01 -4.744161292910575867e-02 -1.033720821142196655e-01 1.256321370601654053e-01 -1.956224739551544189e-01 1.890513151884078979e-01 2.954860925674438477e-01 -1.154489964246749878e-01 -1.305300444364547729e-01 3.595829606056213379e-01 6.573835853487253189e-03 -8.965368568897247314e-02 1.493194885551929474e-02 1.171918287873268127e-01 6.623630225658416748e-02 -2.339132130146026611e-02 1.087514217942953110e-03 -1.958254426717758179e-01 -8.992224186658859253e-02 1.104492098093032837e-01 1.035170350223779678e-02 1.416616439819335938e-01 -3.669488728046417236e-01 2.059553116559982300e-01
-4.774377681314945221e-03 3.832939565181732178e-01 1.504065245389938354e-01 1.346803903579711914e-01 -4.434631392359733582e-02 3.982873633503913879e-02 4.379711300134658813e-02 1.840571314096450806e-01 -5.411775037646293640e-02 -1.652533710002899170e-01 -6.588762998580932617e-02 1.835164427757263184e-01 2.629618644714355469e-01 6.219908967614173889e-02 4.382115602493286133e-02 -3.021185398101806641e-01 -2.037158161401748657e-01 5.599015951156616211e-02 2.414721250534057617e-01 -1.422319561243057251e-01 -8.760135620832443237e-03 1.976244598627090454e-01 -1.374196410179138184e-01 -2.063737213611602783e-01 6.055746227502822876e-03 -3.668693006038665771e-01 -5.039180815219879150e-02 1.235556229948997498e-01 -2.262000292539596558e-01 2.398401685059070587e-02 -3.068372309207916260e-01 -1.279737055301666260e-01
9.273335337638854980e-02 -4.103128612041473389e-01 -8.046710491180419922e-02 1.425068676471710205e-01 -1.354737132787704468e-01 -1.680863834917545319e-02 2.253825590014457703e-02 -5.251091346144676208e-02 -4.845639318227767944e-02 7.813919335603713989e-02 1.643435209989547729e-01 1.357723474502563477e-01 2.445519119501113892e-01 3.401745557785034180e-01 2.387666702270507812e-01 8.498094230890274048e-02 3.539958000183105469e-01 1.254310607910156250e-01 1.205105781555175781e-01 -2.045596241950988770e-01 -1.206575185060501099e-01 1.865119189023971558e-01 1.226339489221572876e-01 -2.395959049463272095e-01 7.285489886999130249e-02 -1.568348556756973267e-01 -1.875595599412918091e-01 -2.953350543975830078e-02 -8.024423569440841675e-02 2.624956071376800537e-01 2.942854724824428558e-02 1.390635818243026733e-01
2.710648179054260254e-01 8.650392293930053711e-02 -6.271694600582122803e-02 2.439086586236953735e-01 7.980667799711227417e-02 7.139316201210021973e-02 2.857567667961120605e-01 -3.415831327438354492e-01 -2.805540561676025391e-01 -2.725812606513500214e-02 -1.062336489558219910e-01 6.098029762506484985e-02 -3.347747027873992920e-02 2.413971722126007080e-01 2.877334952354431152e-01 -2.750401794910430908e-01 -4.565678536891937256e-02 1.691173166036605835e-01 -5.150598287582397461e-02 -1.869384050369262695e-01 3.001880459487438202e-02 2.026801407337188721e-01 -1.203748434782028198e-01 -1.048309728503227234e-02 3.614667057991027832e-02 -2.721208333969116211e-01 6.496275216341018677e-02 1.801310479640960693e-01 -3.702089190483093262e-02 1.430721282958984375e-01 -1.848614364862442017e-01 2.015521079301834106e-01
1.479028165340423584e-01 2.024912536144256592e-01 -8.236717432737350464e-02 1.534343808889389038e-01 9.446009993553161621e-02 1.222122181206941605e-02 3.514231443405151367e-01 -2.734724879264831543e-01 -4.017492532730102539e-01 -4.999363049864768982e-02 3.726439177989959717e-02 8.648461103439331055e-02 -1.153057515621185303e-01 5.628571659326553345e-02 1.790947020053863525e-01 -1.484306454658508301e-01 -3.633101657032966614e-02 1.659588366746902466e-01 2.820371985435485840e-01 -1.065244674682617188e-01 1.143337562680244446e-01 4.283321499824523926e-01 4.716767929494380951e-03 -5.812231823801994324e-02 -6.481993943452835083e-02 -1.680059880018234253e-01 4.061544314026832581e-02 1.144864037632942200e-01 1.510456800460815430e-01 -6.947077810764312744e-02 -1.920782625675201416e-01 1.571071892976760864e-01
3.563680052757263184e-01 -9.767086058855056763e-02 1.338951140642166138e-01 -6.391978263854980469e-02 -2.500688843429088593e-02 8.960116654634475708e-03 1.029431540518999100e-02 3.342276811599731445e-02 -1.723559051752090454e-01 -9.051551111042499542e-03 2.072266191244125366e-01 1.278492212295532227e-01 -1.065016165375709534e-02 6.072507053613662720e-02 -1.619984060525894165e-01 -1.436121463775634766e-01 5.180548876523971558e-02 2.747620344161987305e-01 -1.076463460922241211e-01 -3.188425004482269287e-01 -2.291492372751235962e-02 1.055061817169189453e-01 3.354743719100952148e-01 -2.364766150712966919e-01 -5.819068476557731628e-02 -2.579354643821716309e-01 -3.226086795330047607e-01 2.285355478525161743e-01 2.668795883655548096e-01 -4.290934652090072632e-03 -1.706790328025817871e-01 4.038621857762336731e-02
1.493917256593704224e-01 -5.121724680066108704e-02 1.634101718664169312e-01 3.548681437969207764e-01 6.802782416343688965e-02 2.346401363611221313e-01 -1.318818181753158569e-01 -3.898776471614837646e-01 -4.931926354765892029e-02 -1.681108586490154266e-02 1.625834554433822632e-01 2.108972668647766113e-01 1.298295110464096069e-01 1.395482569932937622e-01 2.687788307666778564e-01 -6.855269428342580795e-03 -6.714002788066864014e-02 -1.012695282697677612e-01 3.787488862872123718e-02 -1.749206036329269409e-01 -3.691565245389938354e-02 -4.148391261696815491e-02 1.186743304133415222e-01 5.361247435212135315e-02 7.002829760313034058e-02 -2.770974934101104736e-01 -1.693971157073974609e-01 -1.479832977056503296e-01 -2.929755747318267822e-01 3.087921142578125000e-01 -6.908465176820755005e-02 1.613101512193679810e-01
4.733599256724119186e-03 2.800154089927673340e-01 1.077052485197782516e-02 2.268178761005401611e-01 1.283363997936248779e-01 -1.474512964487075806e-01 -1.054930686950683594e-01 -2.253067120909690857e-02 4.306136071681976318e-02 -2.542115151882171631e-01 2.344987839460372925e-01 7.278295606374740601e-02 -3.305270895361900330e-02 2.569024860858917236e-01 -1.279713660478591919e-01 -1.824692636728286743e-01 -1.389368176460266113e-01 -2.191436104476451874e-02 4.045980870723724365e-01 -9.951748698949813843e-02 8.003761991858482361e-03 3.604074120521545410e-01 -7.000069320201873779e-02 -1.240625381469726562e-01 2.972180210053920746e-02 -6.359041482210159302e-02 -3.076463341712951660e-01 -1.332521736621856689e-01 -2.748914659023284912e-01 1.052567958831787109e-01 -1.702485978603363037e-01 -5.974033381789922714e-03
3.715321049094200134e-02 2.546754479408264160e-01 1.791151762008666992e-01 3.348222374916076660e-01 1.601504981517791748e-01 -3.008134067058563232e-01 1.080656647682189941e-01 1.771748811006546021e-02 -1.127563565969467163e-01 6.716718524694442749e-02 1.572904437780380249e-01 7.491061836481094360e-02 2.153791338205337524e-01 4.584519565105438232e-02 7.857935130596160889e-02 -8.081389963626861572e-02 1.714128851890563965e-01 2.478718012571334839e-02 2.756329178810119629e-01 -3.552778959274291992e-01 -2.133891135454177856e-01 2.135139405727386475e-01 1.318114846944808960e-01 1.029689162969589233e-01 9.615755826234817505e-02 -3.273331820964813232e-01 1.217550709843635559e-01 5.247262120246887207e-02 -1.762760430574417114e-02 1.821512877941131592e-01 -1.685578376054763794e-01 -7.419458031654357910e-02
7.531444728374481201e-02 2.598113715648651123e-01 -2.343053072690963745e-01 2.619008421897888184e-01 -8.688956499099731445e-03 4.710562061518430710e-03 -2.293654978275299072e-01 1.151146888732910156e-01 -2.079188376665115356e-01 2.497490644454956055e-01 2.117879986763000488e-01 2.646175920963287354e-01 5.487443506717681885e-02 -1.195386797189712524e-01 1.938132792711257935e-01 -5.844277329742908478e-04 6.329080555588006973e-03 1.005015373229980469e-01 -3.553706035017967224e-02 -8.841656148433685303e-02 5.765965953469276428e-02 6.743488460779190063e-02 2.391249537467956543e-01 5.876459553837776184e-02 1.843905746936798096e-01 -2.487276941537857056e-01 -4.470336139202117920e-01 -1.066353619098663330e-01 1.182028129696846008e-01 1.614387780427932739e-01 -1.271942257881164551e-01 1.049560755491256714e-01
-1.173031143844127655e-02 1.278024613857269287e-01 -7.712511718273162842e-02 2.146529555320739746e-01 2.444676309823989868e-01 -1.511841565370559692e-01 -1.754549294710159302e-01 -4.044791758060455322e-01 7.669796794652938843e-02 2.237965911626815796e-01 8.522257208824157715e-02 6.808529794216156006e-02 2.833626605570316315e-02 1.330633554607629776e-02 -8.640052378177642822e-02 2.412143200635910034e-01 -1.160026807337999344e-02 1.957166641950607300e-01 2.451966330409049988e-02 1.054165810346603394e-01 -4.069659113883972168e-02 1.714121103286743164e-01 1.737726181745529175e-01 -1.653714776039123535e-01 5.531223863363265991e-02 -5.191267132759094238e-01 -1.295536160469055176e-01 6.628309190273284912e-02 -2.643190026283264160e-01 -1.304887086153030396e-01 -1.150456257164478302e-02 2.258861251175403595e-02
8.724583685398101807e-02 2.618502080440521240e-01 1.962284743785858154e-02 1.803106069564819336e-01 1.994832903146743774e-01 1.983525454998016357e-01 8.543098717927932739e-02 -2.128217965364456177e-01 -1.825585216283798218e-01 2.240041047334671021e-01 3.500427603721618652e-01 4.394212737679481506e-02 2.383781373500823975e-01 3.677583932876586914e-01 -3.097152151167392731e-02 -2.049348205327987671e-01 1.187514662742614746e-01 8.378069847822189331e-02 -6.538318097591400146e-02 -4.689222667366266251e-03 -7.493097335100173950e-02 2.753811515867710114e-02 1.319829225540161133e-01 -2.063205242156982422e-01 1.045807898044586182e-01 -1.825838387012481689e-01 -2.473672926425933838e-01 -1.943494528532028198e-01 1.895906627178192139e-01 3.570333123207092285e-02 -1.587890386581420898e-01 -1.369465887546539307e-01
1.081954017281532288e-01 -4.713427647948265076e-02 7.267213612794876099e-02 4.712734837085008621e-03 2.686272561550140381e-01 -1.090483292937278748e-01 3.270800411701202393e-01 -3.072782754898071289e-01 -3.689879179000854492e-01 -1.028852984309196472e-01 -9.930382668972015381e-02 3.644713759422302246e-02 -4.591112583875656128e-02 1.611654907464981079e-01 1.871863603591918945e-01 -3.120313026010990143e-02 -6.543423235416412354e-02 1.857574284076690674e-01 2.493972331285476685e-01 -3.038767352700233459e-02 -2.039285749197006226e-02 3.094317018985748291e-01 -1.870396174490451813e-02 -5.353929940611124039e-03 7.984831929206848145e-02 -2.538095712661743164e-01 -7.689275592565536499e-02 6.404540687799453735e-02 2.150000631809234619e-01 1.991167105734348297e-02 -2.960525155067443848e-01 2.444659918546676636e-01
-2.955362498760223389e-01 8.229696750640869141e-02 2.663631737232208252e-01 3.553289771080017090e-01 1.920249909162521362e-01 -1.262271031737327576e-02 1.880720630288124084e-02 1.574049443006515503e-01 -1.475231051445007324e-01 5.844832584261894226e-02 2.654534578323364258e-01 -8.070921152830123901e-02 7.521839439868927002e-02 -5.400214716792106628e-02 6.308678537607192993e-02 -1.072821021080017090e-01 -2.942769825458526611e-01 1.624825894832611084e-01 1.960417777299880981e-01 -1.778765916824340820e-01 7.386977225542068481e-02 5.042603239417076111e-02 -1.439070999622344971e-01 -2.674586139619350433e-02 -1.528868228197097778e-01 -3.812804222106933594e-01 -1.714426428079605103e-01 1.412258148193359375e-01 -4.705172404646873474e-02 -1.735755056142807007e-01 -2.170042842626571655e-01 -1.013741195201873779e-01
-1.041989773511886597e-01 1.426413655281066895e-01 2.894862927496433258e-02 3.978286385536193848e-01 -7.495668530464172363e-02 1.457490473985671997e-01 -6.501576863229274750e-03 -6.644268333911895752e-02 -2.353643439710140228e-02 1.871449202299118042e-01 1.713507175445556641e-01 1.573046594858169556e-01 1.399674415588378906e-01 -1.793725341558456421e-01 4.202452301979064941e-02 -1.567888855934143066e-01 1.236649975180625916e-01 -4.075476899743080139e-02 2.637850306928157806e-02 -4.228064715862274170e-01 1.513222306966781616e-01 -1.099848300218582153e-01 2.690221965312957764e-01 -1.550392061471939087e-01 1.912329345941543579e-02 -8.214669674634933472e-02 -2.600355446338653564e-01 -1.512372642755508423e-01 2.390067279338836670e-01 -1.290757209062576294e-01 -2.745391428470611572e-01 1.897183507680892944e-01
4.755877256393432617e-01 9.610861539840698242e-02 1.675677895545959473e-01 1.199620291590690613e-01 -3.554991260170936584e-02 3.057518228888511658e-02 4.251545295119285583e-03 -2.834759652614593506e-01 9.557401388883590698e-02 -1.271529644727706909e-01 1.879194080829620361e-01 4.072051867842674255e-02 6.865056604146957397e-02 1.115627139806747437e-01 -2.113504707813262939e-01 5.257664620876312256e-02 -3.868228942155838013e-02 -1.606580913066864014e-01 -3.487594798207283020e-02 -1.237922906875610352e-01 -9.315522015094757080e-02 1.360955089330673218e-01 1.727516651153564453e-01 -9.000127017498016357e-02 1.328324079513549805e-01 -4.992310404777526855e-01 -8.629154413938522339e-02 7.758932560682296753e-02 -3.032926842570304871e-02 1.044258028268814087e-01 -3.339287638664245605e-01 -8.680975879542529583e-04
3.631524741649627686e-02 2.744236886501312256e-01 1.019332781434059143e-01 2.068906724452972412e-01 1.219412013888359070e-01 -1.659630239009857178e-01 2.041590213775634766e-01 -2.381693484494462609e-04 3.489885479211807251e-02 -2.362920343875885010e-01 1.934763416647911072e-02 9.561069309711456299e-02 1.108190342783927917e-01 1.213311254978179932e-01 -5.142368003726005554e-02 -2.614982426166534424e-01 -2.423225343227386475e-01 7.699403166770935059e-02 2.820327877998352051e-01 -1.903760284185409546e-01 4.827747866511344910e-02 2.784977555274963379e-01 -2.124575972557067871e-01 -2.941024899482727051e-01 9.266392886638641357e-02 -2.716711759567260742e-01 -2.286708950996398926e-01 -3.753481432795524597e-02 -2.611936032772064209e-01 -5.050632730126380920e-02 -1.446223109960556030e-01 4.182528704404830933e-02
2.111355215311050415e-01 7.315335422754287720e-02 -2.449936866760253906e-01 7.090073078870773315e-02 -1.046711299568414688e-02 -1.349437423050403595e-02 1.953252851963043213e-01 3.597336634993553162e-02 -1.671293675899505615e-01 2.362491190433502197e-02 5.518017709255218506e-02 2.348897755146026611e-01 3.380024060606956482e-02 3.245240449905395508e-01 -6.520787626504898071e-02 1.491538733243942261e-01 1.532497406005859375e-01 1.590116173028945923e-01 3.041138648986816406e-01 -1.810467839241027832e-01 1.043678000569343567e-01 3.277184367179870605e-01 2.284469753503799438e-01 2.441830933094024658e-02 1.484771221876144409e-01 -3.247057497501373291e-01 1.534003391861915588e-02 -1.916128844022750854e-01 7.534956187009811401e-02 -1.120861917734146118e-01 -3.014217317104339600e-01 -8.356153964996337891e-02
2.958469390869140625e-01 2.224450260400772095e-01 1.321169286966323853e-01 1.904856860637664795e-01 1.049257889389991760e-01 5.069385841488838196e-02 -6.367346644401550293e-02 2.249001562595367432e-01 7.197014242410659790e-02 -1.127641275525093079e-01 7.139327935874462128e-03 -1.654021441936492920e-01 -2.970275282859802246e-02 1.978725492954254150e-01 -3.335420042276382446e-02 -2.429462373256683350e-01 1.334000676870346069e-01 2.714563608169555664e-01 2.549114227294921875e-01 1.932682469487190247e-02 2.161197215318679810e-01 2.422266602516174316e-01 1.083966866135597229e-01 2.482907474040985107e-01 3.497598692774772644e-02 -4.011518657207489014e-01 -2.194970995187759399e-01 9.607588499784469604e-02 4.050859063863754272e-02 4.202536866068840027e-02 -1.860220283269882202e-01 -4.878397285938262939e-02
3.687033653259277344e-01 -1.879631876945495605e-01 1.730631440877914429e-01 2.189553081989288330e-01 -7.679647300392389297e-03 2.026176266372203827e-02 -3.814808651804924011e-02 1.457971483469009399e-01 -1.547710895538330078e-01 1.271208226680755615e-01 3.554248213768005371e-01 2.019372582435607910e-01 2.480428516864776611e-01 3.372166771441698074e-03 -5.227017402648925781e-02 -3.307698294520378113e-02 3.684106841683387756e-02 1.519612073898315430e-01 -7.840049453079700470e-03 -2.979332208633422852e-01 5.579041689634323120e-02 2.019515335559844971e-01 2.863851934671401978e-02 1.448800321668386459e-02 -8.820047229528427124e-02 -1.020350903272628784e-01 -1.162471994757652283e-02 3.701927885413169861e-02 -1.935104466974735260e-02 3.489640653133392334e-01 -3.415289521217346191e-01 -1.959104537963867188e-01
2.376724481582641602e-01 1.464642137289047241e-01 8.235053718090057373e-02 2.685451209545135498e-01 2.392453104257583618e-01 -9.113648533821105957e-02 2.728443443775177002e-01 -1.823492348194122314e-01 -1.274108886718750000e-01 -5.158105865120887756e-02 3.756295144557952881e-02 2.242561727762222290e-01 6.505566835403442383e-02 1.407996714115142822e-01 8.076364547014236450e-02 1.161952391266822815e-01 2.551909089088439941e-01 1.865024864673614502e-02 2.677220106124877930e-01 -1.898970454931259155e-01 -3.924050554633140564e-02 2.404403090476989746e-01 2.477644830942153931e-01 1.405040640383958817e-02 9.946710616350173950e-02 -1.471197009086608887e-01 1.193685606122016907e-01 -6.405320949852466583e-03 2.234022878110408783e-02 4.758263751864433289e-02 -4.456520974636077881e-01 -1.179261505603790283e-01
-3.240412566810846329e-03 2.522585093975067139e-01 2.488517761230468750e-01 1.849691271781921387e-01 7.512360811233520508e-02 -2.209224402904510498e-01 1.333964765071868896e-01 -5.045708734542131424e-03 -2.019377350807189941e-01 -1.912130974233150482e-02 8.655454032123088837e-03 1.981787756085395813e-02 1.161528453230857849e-01 1.365056037902832031e-01 9.251876920461654663e-02 -1.481834948062896729e-01 7.633430510759353638e-02 -1.511227060109376907e-02 3.623400330543518066e-01 -3.499327003955841064e-01 -8.754777908325195312e-02 1.216187253594398499e-01 2.568931281566619873e-01 1.959988623857498169e-01 3.218924999237060547e-01 -3.173201382160186768e-01 -5.155873298645019531e-02 1.509025990962982178e-01 -1.095305308699607849e-01 4.606045782566070557e-02 -1.521708965301513672e-01 1.000671833753585815e-01
1.394233852624893188e-01 -4.862572252750396729e-02 4.957571625709533691e-02 5.107135772705078125e-01 5.113968625664710999e-02 -2.666401676833629608e-02 2.767215371131896973e-01 -5.970938503742218018e-02 -1.808411031961441040e-01 -8.913940750062465668e-03 -1.571658998727798462e-02 -2.789857089519500732e-01 5.320246890187263489e-02 -5.314677208662033081e-02 -1.215230301022529602e-02 4.424485564231872559e-02 2.038859128952026367e-01 1.833158135414123535e-01 2.492679059505462646e-01 1.271926015615463257e-01 1.534787714481353760e-01 2.626013457775115967e-01 -9.140314906835556030e-02 1.049870550632476807e-01 -1.709586381912231445e-01 -3.283550441265106201e-01 -1.320617794990539551e-01 -5.092780292034149170e-02 2.068307548761367798e-01 -4.403775092214345932e-04 -1.709595471620559692e-01 -1.354927718639373779e-01
-2.250269055366516113e-01 1.013783067464828491e-01 3.234829008579254150e-01 3.077595233917236328e-01 5.807251110672950745e-02 -7.890307158231735229e-02 -1.543416231870651245e-01 -1.555034518241882324e-01 -2.410488873720169067e-01 1.965305358171463013e-01 3.100087344646453857e-01 -2.381071150302886963e-01 -6.690169125795364380e-02 7.793239504098892212e-02 5.223756283521652222e-02 1.630268096923828125e-01 2.549141459167003632e-02 8.553933352231979370e-02 1.083757057785987854e-01 -8.168756216764450073e-02 4.782553762197494507e-02 1.473440527915954590e-01 -1.180434450507164001e-01 -1.549232900142669678e-01 -1.067058742046356201e-01 -3.950079083442687988e-01 4.981711506843566895e-03 1.566024571657180786e-01 1.358367949724197388e-01 -1.527947336435317993e-01 -2.355139553546905518e-01 1.232605576515197754e-01
6.749602407217025757e-02 2.942147552967071533e-01 8.437645435333251953e-02 2.460295706987380981e-01 9.210155159235000610e-02 -8.266510069370269775e-02 1.715664416551589966e-01 -2.170068621635437012e-01 -2.990487217903137207e-01 1.885586977005004883e-01 -2.544017881155014038e-02 1.140586957335472107e-01 -2.105682641267776489e-01 2.311766892671585083e-01 2.287181913852691650e-01 -2.137269228696823120e-01 -1.105951052159070969e-02 2.195727676153182983e-01 1.011573299765586853e-01 -1.542918682098388672e-01 -1.684085279703140259e-02 2.039265632629394531e-01 1.315687745809555054e-01 -3.088979125022888184e-01 -2.015439234673976898e-02 3.120949305593967438e-02 -9.936350584030151367e-02 4.501422867178916931e-03 7.045796606689691544e-03 4.507990553975105286e-02 -3.056534528732299805e-01 2.668784558773040771e-01
-1.207684427499771118e-01 -9.671244025230407715e-02 1.287312358617782593e-01 2.402350157499313354e-01 -8.894143253564834595e-02 -3.717476129531860352e-02 1.364787071943283081e-01 -3.191981613636016846e-01 4.535097256302833557e-02 4.566583037376403809e-02 -1.816413998603820801e-01 9.615199267864227295e-02 1.743573546409606934e-01 -1.534759402275085449e-01 1.117840632796287537e-01 -3.098171353340148926e-01 1.027761213481426239e-02 -1.643661856651306152e-01 2.434934861958026886e-02 -1.384213566780090332e-01 7.814826816320419312e-02 4.269161224365234375e-01 2.278689146041870117e-01 -1.925395429134368896e-01 -2.218189537525177002e-01 -3.300617635250091553e-01 -1.520769894123077393e-01 8.072645962238311768e-02 -8.058217912912368774e-02 -1.162847802042961121e-01 -1.731130182743072510e-01 3.382869809865951538e-02
-7.979738526046276093e-03 -2.256502509117126465e-01 -1.107620000839233398e-01 9.568649530410766602e-02 9.323237836360931396e-02 1.717054098844528198e-01 -2.967402040958404541e-01 -7.367647439241409302e-02 -3.518127501010894775e-01 9.334797039628028870e-03 1.951960921287536621e-01 1.905397176742553711e-01 9.984079748392105103e-02 -1.310883313417434692e-01 -8.068750612437725067e-03 -5.103937536478042603e-02 2.539115771651268005e-02 3.031391203403472900e-01 1.705388724803924561e-01 -3.677725493907928467e-01 1.289733797311782837e-01 3.788007795810699463e-02 1.209189463406801224e-02 -2.396376132965087891e-01 1.032859236001968384e-01 -1.620920598506927490e-01 -2.389134019613265991e-01 -3.980007022619247437e-02 -6.685137003660202026e-02 1.882180720567703247e-01 -3.025968670845031738e-01 9.089762717485427856e-02
2.785567343235015869e-01 6.628989428281784058e-02 1.180053651332855225e-01 4.520785808563232422e-01 8.237832039594650269e-02 6.043301522731781006e-02 -5.320452526211738586e-02 -3.095206916332244873e-01 1.023723743855953217e-02 -1.128589212894439697e-01 4.281468316912651062e-02 2.892500162124633789e-01 -1.357094794511795044e-01 3.160584867000579834e-01 -1.711317896842956543e-01 2.520519495010375977e-01 -2.001218730583786964e-03 -7.142447680234909058e-02 -1.557281911373138428e-01 -8.580873161554336548e-02 9.984057396650314331e-02 8.788010478019714355e-02 1.949668824672698975e-01 -9.996925294399261475e-02 1.682825200259685516e-02 -2.306220233440399170e-01 -1.133235320448875427e-01 -1.701091676950454712e-01 -8.364089764654636383e-03 2.308001667261123657e-01 -1.736073642969131470e-01 5.324958823621273041e-03
7.697799056768417358e-02 -1.183848604559898376e-01 3.373368084430694580e-01 2.120532095432281494e-01 1.768514811992645264e-01 -9.933075308799743652e-02 -3.514064475893974304e-02 1.675894111394882202e-01 -2.493931800127029419e-01 -4.294190183281898499e-02 2.273281067609786987e-01 -5.669866502285003662e-02 -7.012432813644409180e-02 -1.231381967663764954e-01 7.121666334569454193e-03 -1.849727928638458252e-01 -2.229451090097427368e-01 1.861729323863983154e-01 1.483558565378189087e-01 -3.518401086330413818e-01 -1.245468109846115112e-01 3.726768195629119873e-01 2.494602501392364502e-01 -1.768811792135238647e-01 -6.281077861785888672e-02 -6.510706990957260132e-02 -1.362614929676055908e-01 -4.694052040576934814e-03 -8.019043505191802979e-02 3.486185520887374878e-02 -2.157536596059799194e-01 -1.360176950693130493e-01
2.863026559352874756e-01 -1.077618300914764404e-01 6.548251956701278687e-02 2.053506523370742798e-01 -1.101662069559097290e-01 1.855000481009483337e-02 3.362298905849456787e-01 -2.530801892280578613e-01 -1.374022364616394043e-01 -2.257939875125885010e-01 4.002194106578826904e-02 2.082578241825103760e-01 -1.819648444652557373e-01 6.055026501417160034e-02 2.056600302457809448e-01 -8.070964366197586060e-02 -2.568885087966918945e-01 -8.446696214377880096e-03 1.809973120689392090e-01 -7.608233392238616943e-02 -1.351111978292465210e-01 3.420645594596862793e-01 4.614138975739479065e-02 2.011304907500743866e-02 1.484429687261581421e-01 -3.536428809165954590e-01 4.408364370465278625e-02 -8.031000941991806030e-02 2.553564729169011116e-03 6.967806816101074219e-02 -2.362546920776367188e-01 -1.066743284463882446e-01
8.642845787107944489e-03 2.481721714138984680e-02 -5.871789064258337021e-03 1.459865868091583252e-01 1.432379633188247681e-01 3.682362437248229980e-01 -1.179924905300140381e-01 -3.467115163803100586e-01 -2.599214315414428711e-01 1.162800788879394531e-01 6.804133206605911255e-02 1.164239272475242615e-01 1.650420427322387695e-01 1.228585466742515564e-01 -8.386990427970886230e-02 -1.694107055664062500e-01 9.894249588251113892e-02 7.046908140182495117e-02 -4.415655136108398438e-02 2.179063558578491211e-01 4.740772023797035217e-02 1.199614629149436951e-01 1.950962692499160767e-01 -1.349151730537414551e-01 -1.920427940785884857e-02 -3.834567070007324219e-01 -3.100492358207702637e-01 -1.601381897926330566e-01 1.933971792459487915e-01 2.109343856573104858e-01 -1.208902299404144287e-01 -8.718305826187133789e-02
-1.242385804653167725e-01 -4.272406175732612610e-02 1.268407553434371948e-01 2.335117757320404053e-01 1.113600954413414001e-01 6.350474804639816284e-02 1.033845245838165283e-01 -3.428392708301544189e-01 2.105140984058380127e-01 2.992025576531887054e-02 2.830723226070404053e-01 1.095516383647918701e-01 -9.059795737266540527e-02 2.115931659936904907e-01 -8.973783254623413086e-02 5.685908347368240356e-02 9.613301604986190796e-02 1.327647864818572998e-01 8.940352499485015869e-02 -3.837044239044189453e-01 1.293270289897918701e-01 3.525508940219879150e-01 -1.940814852714538574e-01 1.339312940835952759e-01 -7.030586898326873779e-02 -1.920639127492904663e-01 -3.347638845443725586e-01 4.941006377339363098e-02 2.392228879034519196e-02 1.378667652606964111e-01 -1.205848157405853271e-02 1.052429527044296265e-01
8.702933043241500854e-02 1.678613126277923584e-01 4.631320387125015259e-02 2.671943306922912598e-01 -1.106384396553039551e-02 -2.524748742580413818e-01 -3.153818473219871521e-02 -2.032400220632553101e-01 4.134789109230041504e-02 -1.893983036279678345e-01 -8.347518742084503174e-03 -1.720108091831207275e-02 -6.665176153182983398e-02 1.991588175296783447e-01 -4.070746153593063354e-02 -1.846955418586730957e-01 -4.252804070711135864e-02 9.605093300342559814e-02 4.296071827411651611e-01 9.582546539604663849e-03 -2.082226425409317017e-01 4.371808469295501709e-01 -1.848367601633071899e-02 4.708667285740375519e-03 6.683944910764694214e-02 -2.116994410753250122e-01 -1.374465674161911011e-01 2.108844183385372162e-02 -3.726399242877960205e-01 4.084650799632072449e-02 -1.504533290863037109e-01 -6.632273644208908081e-02
1.654639840126037598e-01 2.840662300586700439e-01 -6.136673968285322189e-03 3.917306065559387207e-01 3.299557864665985107e-01 -3.833648562431335449e-02 3.562863469123840332e-01 -6.302452087402343750e-02 -4.972095042467117310e-02 -7.245931029319763184e-02 2.126234769821166992e-01 1.806954443454742432e-01 -1.545934528112411499e-01 9.620317816734313965e-02 -2.406575344502925873e-02 -1.002753339707851410e-02 2.137655615806579590e-01 9.970319271087646484e-02 2.010649442672729492e-01 -5.721133574843406677e-02 -3.316432982683181763e-02 2.738830745220184326e-01 1.526194661855697632e-01 6.288041174411773682e-02 3.782438486814498901e-02 -1.099314093589782715e-01 2.031874842941761017e-02 -5.744288675487041473e-03 2.018335042521357536e-03 2.041583955287933350e-01 -3.455685377120971680e-01 -3.141983179375529289e-03
-2.453141473233699799e-02 3.216924518346786499e-02 1.009498387575149536e-01 3.588096201419830322e-01 5.001077800989151001e-02 -1.867051981389522552e-02 -2.009600698947906494e-01 1.067073792219161987e-01 -5.466336756944656372e-02 -6.093993410468101501e-02 1.015339344739913940e-01 1.074573397636413574e-01 3.473626673221588135e-01 -1.799374520778656006e-01 3.763319924473762512e-02 7.101836055517196655e-02 -1.536053419113159180e-01 1.765145659446716309e-01 2.193569019436836243e-02 -1.971897482872009277e-01 2.579662501811981201e-01 1.810830533504486084e-01 -1.046873703598976135e-01 -1.674495786428451538e-01 1.830840706825256348e-01 -3.191133737564086914e-01 -1.724730283021926880e-01 1.360162794589996338e-01 -2.062221467494964600e-01 -6.208245456218719482e-02 -2.834878861904144287e-01 -2.719378769397735596e-01
2.481925189495086670e-01 2.011656314134597778e-01 1.530245244503021240e-01 1.477852314710617065e-01 9.729275107383728027e-02 -7.473914325237274170e-02 1.997569501399993896e-01 6.740828603506088257e-02 3.679908812046051025e-02 1.574032455682754517e-01 4.973462596535682678e-02 9.420680254697799683e-02 -2.522070407867431641e-01 1.507298648357391357e-01 -1.563183590769767761e-02 -2.863337695598602295e-01 4.675725847482681274e-02 1.352093517780303955e-01 1.799295991659164429e-01 2.759983576834201813e-02 1.826420873403549194e-01 3.199470341205596924e-01 1.052853912115097046e-01 1.360622197389602661e-01 1.379532665014266968e-01 -3.441534638404846191e-01 -5.679208040237426758e-02 1.531786322593688965e-01 2.010783702135086060e-01 -2.596406079828739166e-02 -4.012139737606048584e-01 -4.441141709685325623e-02
1.622752398252487183e-01 -1.071733981370925903e-01 -6.291642040014266968e-02 2.337602823972702026e-01 -5.430369824171066284e-02 1.287961006164550781e-01 2.267102897167205811e-02 -1.107499450445175171e-01 -5.296388268470764160e-01 5.011827219277620316e-03 -3.123919107019901276e-02 3.256492316722869873e-01 2.088800817728042603e-02 1.202459037303924561e-01 -6.684745103120803833e-02 -1.504912674427032471e-01 3.852858394384384155e-02 2.595830149948596954e-02 9.242469817399978638e-02 1.081002876162528992e-02 6.657294929027557373e-02 8.520453236997127533e-03 9.286951273679733276e-02 -3.216197788715362549e-01 -1.288771927356719971e-01 -2.508537471294403076e-01 -4.075426459312438965e-01 -1.816644817590713501e-01 -2.414953894913196564e-02 1.011012718081474304e-01 -1.473632454872131348e-01 5.610298737883567810e-02
4.454470053315162659e-02 -3.250266658142209053e-03 4.126961827278137207e-01 2.386953383684158325e-01 -2.093169093132019043e-01 -1.535063832998275757e-01 1.084645539522171021e-01 -1.858381330966949463e-01 1.112310066819190979e-01 -1.071301568299531937e-02 2.691221982240676880e-02 1.634120792150497437e-01 2.577140927314758301e-01 1.177011653780937195e-01 2.967672795057296753e-02 -1.159563809633255005e-01 5.510553345084190369e-02 -1.307148933410644531e-01 -4.923305939882993698e-03 -4.140657931566238403e-02 1.168080940842628479e-01 2.460650205612182617e-01 1.391542106866836548e-01 -3.595304191112518311e-01 -1.782216429710388184e-01 -1.064705178141593933e-01 -3.750119209289550781e-01 1.825497001409530640e-01 -4.839416220784187317e-02 -1.687543541193008423e-01 -1.628222018480300903e-01 -5.876746028661727905e-02
-8.602813631296157837e-02 1.513908505439758301e-01 2.254778593778610229e-01 1.606256514787673950e-01 8.598207682371139526e-02 5.536516383290290833e-02 3.638803064823150635e-01 1.627954989671707153e-01 -4.334129020571708679e-02 9.389468323206529021e-05 -8.458031713962554932e-02 1.937681883573532104e-01 1.480071991682052612e-01 8.954020589590072632e-02 3.477722406387329102e-01 -1.227839738130569458e-01 1.543775051832199097e-01 -7.318926043808460236e-03 9.795798920094966888e-03 -2.846674621105194092e-02 3.328541815280914307e-01 1.639799028635025024e-01 -1.590103656053543091e-01 -3.054695129394531250e-01 -2.450786083936691284e-01 -1.894840896129608154e-01 -1.204388886690139771e-01 -2.132436074316501617e-02 -1.109753400087356567e-01 1.257795542478561401e-01 -3.014875054359436035e-01 1.086434908211231232e-02
8.440005034208297729e-02 2.082060426473617554e-01 2.571844458580017090e-01 2.021866738796234131e-01 1.233331412076950073e-01 -2.062384486198425293e-01 3.196436762809753418e-01 -6.004532426595687866e-02 -2.343936413526535034e-01 -2.218612842261791229e-02 4.519710689783096313e-02 -3.128829412162303925e-03 1.539393812417984009e-01 2.374132722616195679e-02 1.246738657355308533e-01 -1.805974692106246948e-01 1.895234584808349609e-01 1.122343242168426514e-01 3.629066050052642822e-01 -3.009136319160461426e-01 -1.847586594521999359e-02 1.903462260961532593e-01 1.843885034322738647e-01 4.033663868904113770e-02 2.201938778162002563e-01 -3.166556358337402344e-01 2.800323441624641418e-02 5.854459106922149658e-02 -3.496459452435374260e-03 1.300588995218276978e-01 -1.839384138584136963e-01 -4.880511388182640076e-02
-1.025713309645652771e-01 1.721259951591491699e-01 5.116982385516166687e-02 1.419045031070709229e-01 -1.237188428640365601e-01 9.757925756275653839e-03 -2.256315499544143677e-01 -2.288166880607604980e-01 -6.596167385578155518e-02 -1.697863787412643433e-01 5.622475594282150269e-02 -2.043393999338150024e-02 9.857986867427825928e-02 1.725508719682693481e-01 1.698427051305770874e-01 -1.429996080696582794e-02 1.167530100792646408e-02 3.831658661365509033e-01 -9.597884863615036011e-02 2.740232273936271667e-02 2.388440221548080444e-01 2.550900280475616455e-01 4.564421623945236206e-02 -1.994891911745071411e-01 1.833019554615020752e-01 -4.978654086589813232e-01 -4.127092193812131882e-03 -2.268885821104049683e-02 -1.504272222518920898e-01 -2.635643780231475830e-01 -9.137432277202606201e-02 9.884896874427795410e-02
5.073803663253784180e-02 -1.296565979719161987e-01 -7.833848148584365845e-02 2.491876631975173950e-01 -1.931911408901214600e-01 -1.056488603353500366e-01 -8.293015882372856140e-03 1.676235198974609375e-01 -1.338046044111251831e-01 4.856035411357879639e-01 5.895595997571945190e-02 1.129047647118568420e-01 1.488877087831497192e-01 -2.185862138867378235e-02 8.775319904088973999e-02 2.992379665374755859e-02 -6.477446109056472778e-02 6.498664617538452148e-02 -4.655300453305244446e-02 -1.840385198593139648e-01 -2.162997275590896606e-01 2.356413155794143677e-01 1.347324904054403305e-02 -2.151548117399215698e-02 -7.743867486715316772e-02 -2.398363947868347168e-01 -4.929112792015075684e-01 -1.090318784117698669e-01 -1.616592705249786377e-01 1.076768860220909119e-01 -1.023688241839408875e-01 1.434050351381301880e-01
-1.926669925451278687e-01 6.929820775985717773e-02 1.933339238166809082e-02 1.294903364032506943e-02 1.510158181190490723e-01 9.620036929845809937e-02 -1.153225228190422058e-01 6.038513034582138062e-02 -1.280829608440399170e-01 2.268389761447906494e-01 -1.669139415025711060e-01 2.097450345754623413e-01 2.819583117961883545e-01 -1.545015275478363037e-01 3.436051309108734131e-01 -3.582391142845153809e-02 7.607239484786987305e-02 1.389291286468505859e-01 8.885831385850906372e-02 4.710774496197700500e-02 2.049107477068901062e-02 1.796565353870391846e-01 1.239220723509788513e-01 -3.940681368112564087e-02 1.126675233244895935e-01 -3.590602576732635498e-01 -2.532769739627838135e-01 9.443114697933197021e-02 3.058190941810607910e-01 -4.750398173928260803e-02 -3.046534955501556396e-01 2.408457845449447632e-01
2.210021615028381348e-01 -1.504456847906112671e-01 2.937253415584564209e-01 1.600859016180038452e-01 1.751002073287963867e-01 1.022170558571815491e-01 -1.354359276592731476e-02 -1.715913563966751099e-01 -2.970732450485229492e-01 -7.340514659881591797e-02 1.289031207561492920e-01 -2.853313088417053223e-02 2.117251604795455933e-02 -2.101999521255493164e-02 3.911851346492767334e-02 1.023923158645629883e-01 4.765058457851409912e-01 -2.703075483441352844e-02 3.242752552032470703e-01 -2.479201853275299072e-01 1.206511072814464569e-02 1.654434949159622192e-02 1.181099563837051392e-01 -4.407710512168705463e-04 3.045845776796340942e-02 -3.021135330200195312e-01 -1.716413944959640503e-01 -8.004966378211975098e-02 -3.971058875322341919e-02 1.198887974023818970e-01 -1.480317413806915283e-01 2.172594666481018066e-01
2.581193447113037109e-01 -2.153540849685668945e-01 -4.131619259715080261e-02 4.015863835811614990e-01 6.021451577544212341e-02 -2.636145055294036865e-01 1.691383719444274902e-01 -6.439992785453796387e-02 5.452695116400718689e-02 -1.251918971538543701e-01 2.383700609207153320e-01 1.567330956459045410e-01 -5.656139552593231201e-02 1.640642136335372925e-01 -1.871530115604400635e-01 -1.098882481455802917e-01 -1.273314952850341797e-01 7.201732695102691650e-02 2.447225898504257202e-02 -6.310580670833587646e-02 -5.432097986340522766e-02 1.031391546130180359e-01 -3.336671367287635803e-02 -5.394144356250762939e-02 1.536698341369628906e-01 -7.945232093334197998e-02 -1.449973043054342270e-02 1.347430497407913208e-01 -9.202497452497482300e-02 -1.350201070308685303e-01 -5.221657156944274902e-01 2.228312790393829346e-01
2.130222916603088379e-01 4.957534372806549072e-02 1.035058647394180298e-01 1.832315921783447266e-01 9.152189642190933228e-02 -4.816550761461257935e-02 -2.591158747673034668e-01 -4.357424005866050720e-02 6.014664843678474426e-02 -2.600691318511962891e-01 -2.234850227832794189e-01 1.519661098718643188e-01 1.123651266098022461e-01 1.195539236068725586e-01 -2.914537861943244934e-02 -9.661040455102920532e-02 2.274148613214492798e-01 7.488192617893218994e-02 3.168380856513977051e-01 -1.041834130883216858e-01 3.120567463338375092e-02 2.715991437435150146e-01 3.255991637706756592e-02 5.276053771376609802e-02 2.446920238435268402e-02 -3.616378605365753174e-01 -1.756428778171539307e-01 1.154779419302940369e-01 -2.540023922920227051e-01 -6.356923282146453857e-02 -3.927337229251861572e-01 3.510699421167373657e-02
-2.158281579613685608e-02 1.903668045997619629e-02 5.018974095582962036e-02 4.067729413509368896e-01 6.116240099072456360e-02 2.111182212829589844e-01 -6.423256546258926392e-02 -2.932852804660797119e-01 -2.261000871658325195e-01 9.823005646467208862e-02 2.565170228481292725e-01 3.115498721599578857e-01 5.603402107954025269e-02 1.937371641397476196e-01 6.045261025428771973e-02 8.477894216775894165e-02 7.795079797506332397e-02 2.510577999055385590e-02 1.674439758062362671e-01 -2.481096982955932617e-01 8.160261809825897217e-02 1.132402941584587097e-02 2.517000734806060791e-01 3.182884305715560913e-02 -2.463549673557281494e-01 -2.592068612575531006e-01 -1.674384772777557373e-01 -2.149159759283065796e-01 5.325124366208910942e-04 1.667591333389282227e-01 1.420856267213821411e-01 5.280386656522750854e-03
2.043935805559158325e-01 -1.018276736140251160e-01 -9.517617523670196533e-02 3.228684067726135254e-01 1.391081660985946655e-01 4.202564805746078491e-02 2.463595122098922729e-01 -1.763431131839752197e-01 -5.666630715131759644e-02 -8.759666234254837036e-02 3.446269631385803223e-01 -8.568443357944488525e-02 3.137175738811492920e-02 3.155504167079925537e-02 -2.822672724723815918e-01 -2.277375757694244385e-01 5.509520694613456726e-02 -1.002866867929697037e-02 1.589093804359436035e-01 -1.316245086491107941e-02 3.475543111562728882e-02 3.127054870128631592e-02 -1.111407354474067688e-01 -2.454443573951721191e-01 5.197024345397949219e-02 -2.306568175554275513e-01 3.922341391444206238e-02 2.168650478124618530e-01 -8.779142796993255615e-02 1.340903248637914658e-02 -4.740629494190216064e-01 1.034119948744773865e-01
-1.748577132821083069e-02 -1.509442925453186035e-01 1.236179694533348083e-01 3.993071615695953369e-01 -3.273745998740196228e-02 -1.879516988992691040e-01 -3.034081161022186279e-01 -1.167568415403366089e-01 -7.212932407855987549e-02 -6.856048107147216797e-02 -8.517749607563018799e-02 4.152065515518188477e-02 9.258735924959182739e-02 2.144176810979843140e-01 3.010320104658603668e-02 -2.918325364589691162e-01 6.193678826093673706e-02 -1.083286553621292114e-01 -9.711844846606254578e-03 -2.878057360649108887e-01 -1.802585721015930176e-01 2.238498777151107788e-01 -1.053189709782600403e-01 2.203738130629062653e-02 -1.122367307543754578e-01 -2.873172760009765625e-01 -1.097082644701004028e-01 2.661186158657073975e-01 -1.516563743352890015e-01 -1.828781813383102417e-01 -2.647393941879272461e-01 -5.815982446074485779e-02
3.032673299312591553e-01 6.357929110527038574e-02 -5.850357934832572937e-02 1.394929140806198120e-01 5.730395391583442688e-02 9.054793417453765869e-02 -3.316124379634857178e-01 -4.530441164970397949e-01 1.274475008249282837e-01 -6.063134968280792236e-02 4.173633083701133728e-02 2.374340593814849854e-02 1.675211489200592041e-01 1.537063270807266235e-01 7.301951199769973755e-02 2.098104655742645264e-01 -2.443076297640800476e-02 4.970259964466094971e-02 4.434117116034030914e-03 7.625518739223480225e-02 -7.305827736854553223e-02 3.465173840522766113e-01 3.183982968330383301e-01 4.377497360110282898e-02 5.387582257390022278e-02 -3.477933406829833984e-01 -1.682135164737701416e-01 2.771169878542423248e-02 -6.621301919221878052e-02 -3.657849505543708801e-02 -1.668767184019088745e-01 -8.389117568731307983e-02
2.911861240863800049e-01 5.543573945760726929e-02 1.505011767148971558e-01 3.092461824417114258e-01 -1.206780970096588135e-02 2.840098924934864044e-02 -9.612192213535308838e-02 -3.107434511184692383e-01 -3.568126261234283447e-02 -1.764207482337951660e-01 9.233187139034271240e-02 1.451557576656341553e-01 3.614728748798370361e-01 4.144465550780296326e-02 1.755358427762985229e-01 -1.301401704549789429e-01 -1.386363804340362549e-02 -1.234856471419334412e-01 -3.537331707775592804e-03 -1.745301336050033569e-01 4.312320798635482788e-02 -1.536524742841720581e-01 7.016724348068237305e-02 1.621586382389068604e-01 3.279520943760871887e-02 -3.423154950141906738e-01 -1.738745272159576416e-01 -1.444884836673736572e-01 -2.142517566680908203e-01 2.562179565429687500e-01 -1.653035283088684082e-01 1.847567856311798096e-01
2.368089705705642700e-01 -2.520851232111454010e-02 3.833270445466041565e-02 2.384521663188934326e-01 -3.411038592457771301e-02 2.383157378062605858e-03 1.220217645168304443e-01 -1.142809242010116577e-01 -4.994956254959106445e-01 9.091567993164062500e-02 -8.562579751014709473e-02 2.077703326940536499e-01 3.881017491221427917e-02 4.356466606259346008e-02 9.336829185485839844e-02 -3.315476477146148682e-01 1.133622042834758759e-02 1.225681509822607040e-02 -4.106956347823143005e-02 1.125934999436140060e-02 -7.476522773504257202e-02 2.376106567680835724e-02 2.588818669319152832e-01 -2.377142757177352905e-01 -5.716219544410705566e-02 -4.018116891384124756e-01 -3.128885328769683838e-01 -3.629864379763603210e-02 1.283330023288726807e-01 -5.935616046190261841e-02 9.904491156339645386e-02 -4.177199676632881165e-03
4.713892042636871338e-01 -6.212706118822097778e-02 1.861424148082733154e-01 3.827847540378570557e-02 -1.048533320426940918e-01 -7.423423230648040771e-02 -1.823122203350067139e-01 1.635605543851852417e-01 -1.809522360563278198e-01 -2.233651429414749146e-01 4.228200763463973999e-02 -3.250006586313247681e-03 4.822022840380668640e-02 1.433929949998855591e-01 -6.374642997980117798e-02 -2.079996466636657715e-01 -1.695906668901443481e-01 1.528036296367645264e-01 2.544803917407989502e-01 -9.392049908638000488e-02 5.082609504461288452e-02 4.817745983600616455e-01 9.844671934843063354e-02 -3.663984686136245728e-02 -3.378610312938690186e-02 -2.832587361335754395e-01 -1.228910461068153381e-01 -1.563832350075244904e-02 1.048265844583511353e-01 1.506669521331787109e-01 -4.954617843031883240e-02 4.890631884336471558e-02
2.169127166271209717e-01 8.273848891258239746e-02 7.333015650510787964e-02 1.390294432640075684e-01 -7.032523304224014282e-02 1.904785484075546265e-01 9.266318380832672119e-02 -2.989500528201460838e-03 1.609192341566085815e-01 1.138330399990081787e-01 2.923042476177215576e-01 5.052055045962333679e-02 4.867225289344787598e-01 -9.021721035242080688e-02 -6.442534923553466797e-02 -5.505951121449470520e-02 -3.747561946511268616e-02 1.166421696543693542e-01 7.540656626224517822e-02 -5.728835985064506531e-02 3.901035338640213013e-02 7.397956401109695435e-02 1.846678555011749268e-01 1.314583867788314819e-01 1.923547089099884033e-01 -4.637593924999237061e-01 -1.693013459444046021e-01 -2.405842691659927368e-01 -1.188541054725646973e-01 1.321561783552169800e-01 -1.564664095640182495e-01 1.243385449051856995e-01
2.615543305873870850e-01 -2.282853424549102783e-02 3.933897912502288818e-01 3.276729285717010498e-01 1.614293009042739868e-01 1.094918027520179749e-01 7.575732469558715820e-02 -1.836882978677749634e-01 7.958018779754638672e-02 3.354440256953239441e-02 2.071740925312042236e-01 -1.336848586797714233e-01 -2.179956436157226562e-01 8.228156715631484985e-02 -7.928457111120223999e-02 -1.013319566845893860e-01 -1.319658309221267700e-01 2.386508584022521973e-01 2.837979197502136230e-01 -1.562248170375823975e-01 -4.876167699694633484e-02 2.929956912994384766e-01 1.623356598429381847e-03 -2.593108713626861572e-01 4.595579579472541809e-02 -1.814403533935546875e-01 5.396508798003196716e-02 1.708746701478958130e-01 1.459658294916152954e-01 -1.308392034843564034e-03 -1.562350690364837646e-01 -6.834787875413894653e-02
3.327521681785583496e-01 1.557120531797409058e-01 1.529766917228698730e-01 2.032371163368225098e-01 3.501142188906669617e-02 -7.200107723474502563e-02 2.494715899229049683e-01 -2.338718175888061523e-01 -3.575633168220520020e-01 -1.660975068807601929e-01 -8.485908061265945435e-02 7.173661887645721436e-02 -1.163603290915489197e-01 2.975017204880714417e-02 1.325036138296127319e-01 -6.896391510963439941e-02 9.746710956096649170e-02 1.029134448617696762e-02 2.636273801326751709e-01 -6.081417668610811234e-03 1.079175323247909546e-01 8.759611099958419800e-02 1.945451796054840088e-01 1.548226475715637207e-01 2.623494565486907959e-01 -2.727563679218292236e-01 -4.963994771242141724e-02 1.427279263734817505e-01 -5.274370312690734863e-02 2.175459824502468109e-02 -3.656527400016784668e-01 -9.570934623479843140e-02
3.479341864585876465e-01 -1.600738614797592163e-02 1.535619795322418213e-01 2.112936526536941528e-01 1.953858435153961182e-01 2.615350857377052307e-02 -4.740145802497863770e-02 -8.285114914178848267e-02 7.755704969167709351e-02 3.568786978721618652e-01 1.355893462896347046e-01 -1.967188268899917603e-01 -1.783368587493896484e-01 3.875717520713806152e-02 -4.043150320649147034e-02 -1.086237430572509766e-01 -1.316147446632385254e-01 3.498884141445159912e-01 4.154946804046630859e-01 1.314895506948232651e-02 -3.435756638646125793e-02 1.523014008998870850e-01 -2.466201037168502808e-02 2.610602416098117828e-03 1.961936056613922119e-02 -2.646839320659637451e-01 -2.217404693365097046e-01 -3.837192058563232422e-02 -4.809011146426200867e-02 2.411068379878997803e-01 -7.114098966121673584e-02 -3.397004306316375732e-02
2.607590258121490479e-01 2.215540856122970581e-01 -4.534903273452073336e-04 2.212387919425964355e-01 1.266097426414489746e-01 -1.094071492552757263e-01 3.224908113479614258e-01 -1.264346987009048462e-01 -6.609380990266799927e-02 -1.889922171831130981e-01 5.726804211735725403e-02 1.414799690246582031e-01 3.922023251652717590e-02 2.203848809003829956e-01 1.724860519170761108e-01 1.070633083581924438e-01 2.697453498840332031e-01 -5.724911391735076904e-02 2.232237905263900757e-01 -1.664963662624359131e-01 8.327988535165786743e-02 2.242987602949142456e-01 2.501760721206665039e-01 2.790263388305902481e-03 7.548543810844421387e-02 -1.552002131938934326e-01 1.017368864268064499e-02 7.116548717021942139e-03 1.258438173681497574e-02 1.438221186399459839e-01 -4.307710826396942139e-01 -1.466422379016876221e-01
-2.087425068020820618e-02 -1.244875118136405945e-01 1.399980783462524414e-01 5.040154457092285156e-01 -2.300797263160347939e-03 -1.448733508586883545e-01 -1.946033239364624023e-01 -2.999471686780452728e-02 2.031996846199035645e-02 -4.315933212637901306e-02 -6.801059097051620483e-02 1.416020747274160385e-02 6.179081648588180542e-02 2.744704186916351318e-01 -4.922042414546012878e-02 -2.614259719848632812e-01 1.400224268436431885e-01 1.665323600172996521e-02 -3.817615658044815063e-02 -2.398183196783065796e-01 -2.485040128231048584e-01 8.686564117670059204e-02 -1.954844594001770020e-01 6.580705940723419189e-02 -1.825189143419265747e-01 -2.530269324779510498e-01 -1.960404068231582642e-01 1.942621469497680664e-01 -1.698601245880126953e-01 -2.053633928298950195e-01 -2.319729775190353394e-01 -6.790328025817871094e-02
2.453985810279846191e-01 -4.102031886577606201e-02 9.233327955007553101e-02 2.255226522684097290e-01 2.277986705303192139e-01 -1.859689056873321533e-01 2.283409833908081055e-01 -9.543345868587493896e-02 -9.832706302404403687e-03 -8.629696816205978394e-02 1.825082153081893921e-01 1.436042487621307373e-01 -2.483869157731533051e-02 -4.177640751004219055e-02 1.296781841665506363e-02 1.360072791576385498e-01 1.911133080720901489e-01 -7.106798235327005386e-03 2.176448553800582886e-01 3.505542874336242676e-02 -3.349099159240722656e-01 1.988663822412490845e-01 2.170540541410446167e-01 -1.572410762310028076e-01 4.664547368884086609e-02 -3.944452106952667236e-01 1.560210809111595154e-02 1.562982983887195587e-02 -9.430264122784137726e-03 1.400606781244277954e-01 -3.930940926074981689e-01 -8.533190190792083740e-02
-9.209462255239486694e-02 -1.625759303569793701e-01 3.422665223479270935e-02 2.005827873945236206e-01 1.353978663682937622e-01 1.871966868638992310e-01 -1.997981406748294830e-02 -4.472440108656883240e-02 -2.446192689239978790e-02 1.216500252485275269e-01 4.785885512828826904e-01 1.117293760180473328e-01 -7.783558964729309082e-02 1.617968678474426270e-01 4.196897894144058228e-02 1.422446221113204956e-01 5.730326101183891296e-02 1.112217828631401062e-01 -2.039425671100616455e-01 -3.275913298130035400e-01 1.748515516519546509e-01 2.743364274501800537e-01 3.598527237772941589e-02 -1.146967485547065735e-01 2.003772109746932983e-01 -1.360655128955841064e-01 -3.275637626647949219e-01 -1.048124879598617554e-01 8.473633229732513428e-02 -1.166101396083831787e-01 -2.065418958663940430e-01 1.775285005569458008e-01
3.189373016357421875e-01 1.824238002300262451e-01 1.806741803884506226e-01 1.215018779039382935e-01 3.381326422095298767e-02 2.330460250377655029e-01 -8.045753091573715210e-02 -1.718844324350357056e-01 5.101400613784790039e-02 5.865075439214706421e-02 1.684761494398117065e-01 -2.392330765724182129e-01 1.995820105075836182e-01 7.063804566860198975e-02 2.398815006017684937e-01 1.239717602729797363e-01 4.922745376825332642e-02 1.262975186109542847e-01 4.301477670669555664e-01 -3.394925594329833984e-01 -8.327828347682952881e-02 3.061216175556182861e-01 4.515117406845092773e-02 1.281006634235382080e-01 1.204594299197196960e-01 -1.811964064836502075e-01 -7.373443245887756348e-02 -8.135943859815597534e-02 -3.308594971895217896e-02 -1.165072396397590637e-01 -4.123176634311676025e-02 5.666510760784149170e-02
-1.982564926147460938e-01 3.190492391586303711e-01 1.912714093923568726e-01 3.493654429912567139e-01 1.887878030538558960e-02 -6.587923318147659302e-02 1.420817226171493530e-01 5.593690648674964905e-02 -6.540185213088989258e-02 -1.925491960719227791e-03 2.029319293797016144e-02 -1.280709654092788696e-01 2.935445010662078857e-01 -1.164708584547042847e-01 1.744710505008697510e-01 1.838837168179452419e-03 2.828778326511383057e-02 2.364096939563751221e-01 1.334456503391265869e-01 8.674763888120651245e-02 -1.721918396651744843e-02 2.136780414730310440e-03 1.579913049936294556e-01 -2.752977907657623291e-01 1.530913859605789185e-01 -2.273501008749008179e-01 -3.611129820346832275e-01 -1.319745182991027832e-01 -1.105674728751182556e-02 2.014655470848083496e-01 -7.352301478385925293e-02 2.623752951622009277e-01
9.139768034219741821e-02 -4.602591097354888916e-01 -7.110978476703166962e-03 2.932449579238891602e-01 1.712936162948608398e-01 4.752922803163528442e-02 7.008706778287887573e-02 -2.855291366577148438e-01 -3.809737861156463623e-01 -5.139545723795890808e-02 6.498160958290100098e-02 1.233091875910758972e-01 2.918897867202758789e-01 -6.630743294954299927e-02 3.131730854511260986e-02 1.204424500465393066e-01 2.596023678779602051e-01 9.989912062883377075e-02 1.114275753498077393e-01 -1.278190407902002335e-02 -1.858272850513458252e-01 1.187756136059761047e-01 1.354471445083618164e-01 1.528602093458175659e-02 -1.066737398505210876e-01 -1.787607818841934204e-01 -1.433842629194259644e-01 1.327676922082901001e-01 -1.439026296138763428e-01 -5.047876760363578796e-02 -1.443002074956893921e-01 1.437365561723709106e-01
-3.134166076779365540e-02 9.481054544448852539e-02 2.925793528556823730e-01 3.437452614307403564e-01 4.171961918473243713e-02 7.736551016569137573e-02 -8.396811783313751221e-03 8.606584370136260986e-02 -1.241135224699974060e-01 -1.331600397825241089e-01 2.600508332252502441e-01 3.535596430301666260e-01 1.103913486003875732e-01 9.305872768163681030e-02 1.802844703197479248e-01 -4.884455353021621704e-02 1.028314307332038879e-01 -3.781527653336524963e-02 -6.847555190324783325e-02 -1.453888416290283203e-01 1.326589733362197876e-01 4.336997494101524353e-02 -9.590961970388889313e-03 -1.755550801753997803e-01 -1.004699617624282837e-01 -2.956430017948150635e-01 -2.050373852252960205e-01 2.226879447698593140e-01 -4.022056460380554199e-01 -5.884515121579170227e-02 1.540200691670179367e-02 -2.161936014890670776e-01
-7.798243314027786255e-02 2.347140386700630188e-02 1.229172646999359131e-01 4.898309707641601562e-01 5.538131669163703918e-02 2.486194223165512085e-01 1.069379597902297974e-01 -1.219665482640266418e-01 -5.558068677783012390e-02 1.679607629776000977e-01 -4.676301404833793640e-02 1.957944780588150024e-01 -6.650734692811965942e-02 1.552757918834686279e-01 2.187799066305160522e-01 -3.268385306000709534e-02 3.214831054210662842e-01 2.140021771192550659e-01 3.722243010997772217e-01 1.069186702370643616e-01 -1.860619783401489258e-01 1.255851686000823975e-01 -5.183309689164161682e-02 -8.383183926343917847e-02 2.533834055066108704e-02 -2.483656257390975952e-01 -1.988755464553833008e-01 -2.853353694081306458e-02 8.083467185497283936e-02 -5.789647623896598816e-02 1.310695260763168335e-01 -9.408023953437805176e-02
3.082219362258911133e-01 1.249189898371696472e-01 -3.676068410277366638e-02 2.532213926315307617e-01 1.447229683399200439e-01 9.151563048362731934e-02 2.110624127089977264e-02 -9.866612404584884644e-02 2.583177983760833740e-01 1.117598712444305420e-01 -8.128444105386734009e-02 -2.322354586794972420e-03 2.769771516323089600e-01 8.324065059423446655e-02 2.500707209110260010e-01 2.725419104099273682e-01 6.893895566463470459e-02 -6.872927397489547729e-02 1.515636146068572998e-01 2.500707469880580902e-02 -1.357235014438629150e-01 2.079233676195144653e-01 2.320559322834014893e-01 9.942741692066192627e-02 -1.410285830497741699e-01 -3.109354376792907715e-01 -1.623133867979049683e-01 6.762850563973188400e-03 -8.757789433002471924e-02 1.206533089280128479e-01 -2.858106791973114014e-01 -2.698014974594116211e-01
6.156204640865325928e-02 -4.830724745988845825e-02 -4.587439075112342834e-02 1.244187802076339722e-01 -1.103667393326759338e-01 2.124434858560562134e-01 -1.480930447578430176e-01 -3.414643406867980957e-01 1.913522034883499146e-01 1.232208013534545898e-01 -3.792762383818626404e-02 4.360691085457801819e-02 2.286997884511947632e-01 1.197185218334197998e-01 2.197626084089279175e-01 2.736858427524566650e-01 1.177878528833389282e-01 1.874655187129974365e-01 6.484698969870805740e-03 -8.406975865364074707e-02 -9.476496279239654541e-02 3.099351525306701660e-01 4.328691959381103516e-01 4.303266853094100952e-02 -1.146722733974456787e-01 -2.775467634201049805e-01 -2.225323021411895752e-01 -7.167916279286146164e-03 8.549752831459045410e-02 4.535625874996185303e-02 -1.775266230106353760e-01 6.665893644094467163e-02
1.843714416027069092e-01 -2.092721164226531982e-01 3.874377012252807617e-01 2.834552824497222900e-01 8.432246744632720947e-02 2.446758188307285309e-02 -2.476374618709087372e-02 8.497566729784011841e-02 -2.008002549409866333e-01 1.066846959292888641e-02 6.702729314565658569e-02 7.175653427839279175e-02 1.909409016370773315e-01 5.414674803614616394e-02 -1.168595850467681885e-01 -1.136508435010910034e-01 -6.437712907791137695e-02 1.730674952268600464e-01 1.768354028463363647e-01 -2.754935622215270996e-01 -1.729593873023986816e-01 2.889858484268188477e-01 1.773488074541091919e-01 -3.660014271736145020e-01 1.115911174565553665e-02 -1.059054285287857056e-01 2.327196858823299408e-02 -7.654179632663726807e-02 -5.880350619554519653e-02 2.385867238044738770e-01 -2.352892756462097168e-01 -8.118099719285964966e-02
4.821716248989105225e-02 -3.042359650135040283e-02 -7.372727245092391968e-02 9.002819657325744629e-03 -4.339532181620597839e-02 1.224437281489372253e-01 -9.420939534902572632e-02 -1.947629898786544800e-01 -1.524491608142852783e-01 9.666842222213745117e-02 1.232146769762039185e-01 1.636785417795181274e-01 2.803197503089904785e-01 -1.185342147946357727e-01 5.756093561649322510e-02 -9.617796540260314941e-02 2.778694331645965576e-01 1.341121941804885864e-01 -3.596802800893783569e-02 4.904558882117271423e-03 -3.102791495621204376e-02 1.036099940538406372e-01 2.074799984693527222e-01 -1.459531486034393311e-01 -1.047490760684013367e-01 -2.309342026710510254e-01 -4.662167727947235107e-01 1.230040565133094788e-01 2.241990761831402779e-03 4.522181749343872070e-01 -2.181690186262130737e-01 1.622955650091171265e-01
2.588068544864654541e-01 -6.834892928600311279e-02 1.962991356849670410e-01 2.369673252105712891e-01 6.714239716529846191e-02 -3.377180173993110657e-02 -1.033297851681709290e-01 -2.097206003963947296e-02 -1.793686067685484886e-03 -8.144310116767883301e-02 -1.511468589305877686e-01 -5.705201998353004456e-02 2.252027094364166260e-01 8.234240114688873291e-02 4.594592154026031494e-01 -9.659238159656524658e-03 1.669826805591583252e-01 -8.857053518295288086e-02 8.574296534061431885e-02 -1.171031594276428223e-02 9.845679998397827148e-02 7.821371406316757202e-02 1.463357657194137573e-01 -2.147523611783981323e-01 -1.933340877294540405e-01 -5.199198424816131592e-02 -1.570018529891967773e-01 1.840184926986694336e-01 -2.839774787425994873e-01 -1.236438974738121033e-01 -4.070447385311126709e-01 1.693961322307586670e-01
-1.525077819824218750e-01 1.791234165430068970e-01 -4.645013436675071716e-02 2.098895013332366943e-01 1.846471130847930908e-01 -2.216901481151580811e-01 8.185684680938720703e-02 6.597165763378143311e-02 -1.849663853645324707e-01 -1.060601696372032166e-01 -9.178358316421508789e-02 1.879321634769439697e-01 -4.029237851500511169e-02 -2.534629404544830322e-02 6.776122841984033585e-03 -9.615378081798553467e-02 -1.624477356672286987e-01 1.203062906861305237e-01 2.852102816104888916e-01 -1.315485313534736633e-02 -2.835180759429931641e-01 3.406067490577697754e-01 4.847685247659683228e-02 1.693618297576904297e-01 1.085795387625694275e-01 -2.150561958551406860e-01 -2.822149991989135742e-01 3.163855150341987610e-02 8.185511082410812378e-02 3.203001320362091064e-01 -3.249528408050537109e-01 -2.834796905517578125e-03
1.537870317697525024e-01 1.415643841028213501e-01 1.004071608185768127e-01 2.930975258350372314e-01 -2.210438624024391174e-02 -1.417008936405181885e-01 1.183919087052345276e-01 -7.512251287698745728e-02 -2.799012362957000732e-01 -2.802121080458164215e-02 1.079945731908082962e-02 1.440539211034774780e-01 -8.986247330904006958e-02 2.100788801908493042e-01 3.617411851882934570e-01 -1.264916062355041504e-01 -1.059273555874824524e-01 4.251361787319183350e-01 1.046676840633153915e-02 -2.563779056072235107e-01 -6.859119981527328491e-02 2.196172028779983521e-01 -1.080176010727882385e-01 -4.382739588618278503e-02 -1.100812181830406189e-01 -3.511555120348930359e-02 -4.911402612924575806e-02 -6.294131278991699219e-02 -6.746044009923934937e-02 -4.346901923418045044e-02 -4.112842679023742676e-01 3.721041232347488403e-02
-3.742695972323417664e-02 -3.637762507423758507e-03 1.720492392778396606e-01 2.851318009197711945e-02 2.339395135641098022e-01 -6.295129191130399704e-03 -4.975730925798416138e-02 1.665071099996566772e-01 -6.389562040567398071e-02 -1.416238844394683838e-01 -2.541653998196125031e-02 5.850378796458244324e-02 3.051875829696655273e-01 1.657436639070510864e-01 1.904891729354858398e-01 5.833097733557224274e-03 1.183005273342132568e-01 1.451507210731506348e-01 -1.590107083320617676e-01 4.298840463161468506e-02 -1.678910404443740845e-01 2.059589624404907227e-01 3.756061792373657227e-01 -1.446042358875274658e-01 4.066618531942367554e-02 -1.502628326416015625e-01 -4.017015397548675537e-01 -1.061328276991844177e-01 -1.105871573090553284e-01 1.690787672996520996e-01 -2.705846726894378662e-01 3.039371073246002197e-01
2.144046686589717865e-02 1.242249682545661926e-01 5.311679095029830933e-02 4.013517498970031738e-01 1.478025466203689575e-01 1.911980807781219482e-01 -1.512628942728042603e-01 -2.332204431295394897e-01 -2.684933543205261230e-01 1.691167205572128296e-01 1.178651526570320129e-01 2.347101420164108276e-01 -2.769024297595024109e-02 1.694343537092208862e-01 -1.295522451400756836e-01 1.578694432973861694e-01 1.744639426469802856e-01 9.256055951118469238e-02 -3.725870326161384583e-02 -2.517564296722412109e-01 1.180818006396293640e-01 9.506969898939132690e-02 3.643863201141357422e-01 -3.389622643589973450e-02 -9.996002912521362305e-02 -1.543253213167190552e-01 -8.117394149303436279e-02 -3.535667061805725098e-01 1.375130563974380493e-02 -3.497143089771270752e-02 -9.837917983531951904e-02 8.060933649539947510e-02
1.953210681676864624e-02 3.245451748371124268e-01 1.463676840066909790e-01 8.205320686101913452e-02 -5.187040939927101135e-02 7.766909152269363403e-02 -1.686389148235321045e-01 -6.030301004648208618e-02 2.677930891513824463e-01 4.606836289167404175e-02 1.092165037989616394e-01 2.154782265424728394e-01 2.968446612358093262e-01 2.390165068209171295e-02 6.400616466999053955e-02 7.603973150253295898e-02 4.095267131924629211e-02 -5.840637162327766418e-02 1.007466539740562439e-01 -2.247518114745616913e-02 -2.213775739073753357e-02 2.950583398342132568e-01 3.372644633054733276e-02 -9.334184229373931885e-02 7.431571930646896362e-02 -5.552749037742614746e-01 -2.459918707609176636e-01 -2.042416781187057495e-01 -1.285706013441085815e-01 -1.883051246404647827e-01 -1.155261471867561340e-01 3.783298889175057411e-03
4.295280575752258301e-02 -7.347683608531951904e-02 -9.999909251928329468e-02 1.101519018411636353e-01 -3.272771462798118591e-02 -1.635620743036270142e-01 2.007066607475280762e-01 -3.720430284738540649e-02 -1.965010464191436768e-01 1.298636496067047119e-01 1.414587646722793579e-01 2.120970189571380615e-01 6.331417709589004517e-02 3.572193980216979980e-01 -1.526600271463394165e-01 -1.659387052059173584e-01 2.775539457798004150e-01 2.018342614173889160e-01 3.695158958435058594e-01 3.142357571050524712e-03 6.128469482064247131e-02 2.477502971887588501e-01 -1.808827742934226990e-02 1.105318963527679443e-02 2.081721723079681396e-01 -1.657551825046539307e-01 -4.547534883022308350e-02 -1.994868963956832886e-01 6.823059171438217163e-02 1.500310190021991730e-02 -4.009189307689666748e-01 1.806848449632525444e-03
-3.475051838904619217e-03 -1.042864285409450531e-02 9.424463845789432526e-03 2.990796566009521484e-01 2.357196658849716187e-01 -1.624136120080947876e-01 1.944594830274581909e-01 7.550638169050216675e-03 8.850537985563278198e-02 -1.859955638647079468e-01 -8.681118488311767578e-02 2.051439136266708374e-01 5.648169666528701782e-02 1.749186217784881592e-01 2.843469083309173584e-01 -2.328491657972335815e-01 -1.686489209532737732e-02 -4.940384533256292343e-03 1.099454835057258606e-01 -4.065430164337158203e-02 8.046861737966537476e-02 -7.591999322175979614e-02 -6.549657136201858521e-02 -3.119723200798034668e-01 -2.023839391767978668e-02 -3.279545903205871582e-01 -4.669213891029357910e-01 -2.754683606326580048e-03 7.701721787452697754e-02 9.781760722398757935e-02 -3.057883353903889656e-03 2.453988194465637207e-01
3.733946084976196289e-01 1.526695936918258667e-01 1.958647817373275757e-01 1.829285360872745514e-02 -2.026979774236679077e-01 8.517522364854812622e-02 8.391235023736953735e-02 -2.263747900724411011e-01 -5.314210802316665649e-02 3.285393118858337402e-02 5.904944986104965210e-02 1.829121261835098267e-01 -1.085864659398794174e-02 6.286706030368804932e-02 -8.571002632379531860e-02 9.623983502388000488e-02 4.196305572986602783e-02 1.692326962947845459e-01 -6.683386862277984619e-02 -4.325908422470092773e-02 -2.341349273920059204e-01 1.492733508348464966e-01 4.357081651687622070e-02 -4.265179485082626343e-02 1.598594523966312408e-02 -5.686420202255249023e-01 -2.498973906040191650e-01 -9.188263863325119019e-02 -2.765187919139862061e-01 7.700093835592269897e-02 -1.641184836626052856e-01 -9.503675252199172974e-02
1.210211217403411865e-02 1.930995583534240723e-01 1.134241744875907898e-02 -5.115178972482681274e-02 -3.570465445518493652e-01 -8.311760425567626953e-02 -8.030017465353012085e-02 -1.698102205991744995e-01 -1.332406550645828247e-01 6.652568699792027473e-04 2.665082216262817383e-01 6.942866835743188858e-03 7.089085876941680908e-03 2.588320672512054443e-01 -1.382481306791305542e-01 -4.187844991683959961e-01 7.899788767099380493e-02 1.024604141712188721e-01 8.119294792413711548e-02 -5.237533897161483765e-02 -2.906482517719268799e-01 2.848418056964874268e-01 -3.976533561944961548e-02 -1.674392223358154297e-01 5.412571877241134644e-02 -3.152314722537994385e-01 -2.121290415525436401e-01 4.285273316781967878e-04 -2.814031764864921570e-02 1.111802756786346436e-01 -1.160805672407150269e-01 2.110716253519058228e-01
7.863339781761169434e-02 2.013452351093292236e-01 3.453476130962371826e-01 2.833488881587982178e-01 2.019352018833160400e-01 5.822647362947463989e-02 -7.208041101694107056e-02 -2.326116524636745453e-02 -2.930434048175811768e-01 -6.823061406612396240e-02 3.539588749408721924e-01 -6.057804450392723083e-02 -2.187386155128479004e-01 -3.940814733505249023e-02 4.704555124044418335e-02 9.175492078065872192e-02 1.032646298408508301e-01 2.173814177513122559e-01 2.397920377552509308e-02 -2.033080905675888062e-01 -1.077663600444793701e-01 1.787663698196411133e-01 -1.732347011566162109e-01 -1.385098993778228760e-01 -1.690334379673004150e-01 -1.698330491781234741e-01 -2.252920120954513550e-01 2.503924667835235596e-01 9.420090168714523315e-02 3.928475454449653625e-02 -2.157585769891738892e-01 -6.221912801265716553e-02
-8.596598356962203979e-02 -7.961112260818481445e-02 3.705473383888602257e-03 5.176104903221130371e-01 1.039198637008666992e-01 -1.047815009951591492e-01 1.655260473489761353e-01 2.033915221691131592e-01 -1.646579802036285400e-01 -2.497838735580444336e-01 -1.202847063541412354e-01 1.826420128345489502e-01 7.415563613176345825e-02 1.202397197484970093e-01 2.002958655357360840e-01 -2.541536390781402588e-01 1.048164442181587219e-01 -6.382126361131668091e-03 1.781881302595138550e-01 3.760166466236114502e-02 -9.424327872693538666e-03 1.706105917692184448e-01 -8.520500361919403076e-02 -4.561537876725196838e-02 6.917537748813629150e-02 -2.453973442316055298e-01 -4.219971597194671631e-01 -1.770621836185455322e-01 8.825521799735724926e-04 -9.240070730447769165e-02 -5.170765798538923264e-03 7.699450477957725525e-03
-3.348264694213867188e-01 -1.484530270099639893e-01 1.799298375844955444e-01 3.198730647563934326e-01 6.884550303220748901e-02 1.580860763788223267e-01 -1.700115739367902279e-03 -1.437003612518310547e-01 -1.772645674645900726e-02 1.023211181163787842e-01 -7.341460883617401123e-02 2.524868957698345184e-02 9.129991382360458374e-02 -8.857754617929458618e-02 1.760786175727844238e-01 5.322149023413658142e-03 -1.064004525542259216e-01 -3.165344521403312683e-02 1.418273001909255981e-01 -1.348193287849426270e-01 -1.569510400295257568e-01 2.956066131591796875e-01 2.348382025957107544e-01 -1.539729237556457520e-01 -3.425565958023071289e-01 -2.823793888092041016e-01 -1.214150264859199524e-01 1.338938921689987183e-01 -3.399937972426414490e-02 -2.762269973754882812e-01 -2.584839165210723877e-01 -3.520984947681427002e-02
1.013057306408882141e-01 2.326760590076446533e-01 -1.560041159391403198e-01 1.941815167665481567e-01 -2.406361699104309082e-01 2.809646427631378174e-01 -1.862159557640552521e-02 -8.763937652111053467e-02 -4.367172718048095703e-01 5.115812644362449646e-02 -6.752096116542816162e-02 1.934061646461486816e-01 2.239147722721099854e-01 1.317606866359710693e-01 3.895381838083267212e-02 -2.759396135807037354e-01 -3.650699928402900696e-02 8.502419292926788330e-02 1.839800737798213959e-02 -2.191340923309326172e-01 -1.986330747604370117e-01 -5.072275921702384949e-02 1.031311228871345520e-01 -6.575037539005279541e-02 1.389861702919006348e-01 -3.391619324684143066e-01 -2.602794170379638672e-01 3.891499340534210205e-02 1.767707243561744690e-02 3.489722684025764465e-02 -1.661234498023986816e-01 -3.969686105847358704e-02
-4.807520285248756409e-02 2.155297547578811646e-01 1.160772517323493958e-01 6.837195903062820435e-02 8.837318420410156250e-02 -1.806440800428390503e-01 2.273320555686950684e-01 1.266922950744628906e-01 -1.880033761262893677e-01 1.172019615769386292e-01 8.279979228973388672e-02 6.589232385158538818e-02 2.255968302488327026e-01 4.547780752182006836e-02 -6.853510439395904541e-02 -1.600206196308135986e-01 2.193540930747985840e-01 1.435911655426025391e-01 2.790734171867370605e-01 -2.679972052574157715e-01 -2.521831393241882324e-01 2.739048004150390625e-01 -2.073472552001476288e-02 1.152192130684852600e-01 9.836048632860183716e-02 -3.595748245716094971e-01 -3.939440939575433731e-03 8.774910122156143188e-02 3.903829678893089294e-02 -7.146980613470077515e-02 -2.868180274963378906e-01 2.739044725894927979e-01
-6.028695777058601379e-02 1.282488405704498291e-01 2.008659988641738892e-01 3.695359230041503906e-01 3.099410533905029297e-01 3.410071134567260742e-02 -6.813740823417901993e-03 1.493055969476699829e-01 1.749305799603462219e-02 -8.754685521125793457e-02 8.001440018415451050e-02 -1.928700804710388184e-01 2.562921307981014252e-02 5.002742260694503784e-02 1.309452652931213379e-01 -8.996960520744323730e-02 -1.225634962320327759e-01 2.646589279174804688e-01 3.859056234359741211e-01 5.828346684575080872e-02 2.231634110212326050e-01 9.854355454444885254e-02 8.705678582191467285e-02 2.239062488079071045e-01 -2.184340804815292358e-01 -2.509933114051818848e-01 -1.962118893861770630e-01 -9.661287814378738403e-02 -8.286371082067489624e-02 -1.260600239038467407e-01 -2.060497403144836426e-01 -1.584498882293701172e-01
9.052070975303649902e-02 -9.363404661417007446e-02 8.724514394998550415e-03 3.190576285123825073e-02 1.444914191961288452e-01 2.212095707654953003e-01 -1.521145254373550415e-01 -3.317087292671203613e-01 -2.729948461055755615e-01 7.735584396868944168e-03 1.755742430686950684e-01 1.273898333311080933e-01 4.164923429489135742e-01 1.087152659893035889e-01 3.408556804060935974e-02 -1.845599561929702759e-01 2.119564861059188843e-01 1.342024207115173340e-01 -9.966353327035903931e-02 2.264535240828990936e-02 3.008414618670940399e-02 6.641149520874023438e-02 2.616161406040191650e-01 -1.641265153884887695e-01 -1.112140528857707977e-02 -3.393855094909667969e-01 -1.813537925481796265e-01 -1.831974983215332031e-01 2.265875339508056641e-01 5.909933522343635559e-02 -1.531295925378799438e-01 5.192910134792327881e-02
-1.737581193447113037e-01 8.931606262922286987e-02 -8.282102644443511963e-03 5.255243182182312012e-01 -1.879597455263137817e-01 -1.881445348262786865e-01 -2.144313305616378784e-01 1.547821164131164551e-01 -5.604154616594314575e-02 1.420943289995193481e-01 1.754874736070632935e-02 1.652547568082809448e-01 2.654329314827919006e-02 9.902862459421157837e-02 2.100780308246612549e-01 -4.589238390326499939e-02 -8.365298807621002197e-02 2.059143781661987305e-01 -2.817943096160888672e-01 -1.777487844228744507e-01 -2.626628056168556213e-02 1.470047533512115479e-01 -3.169758990406990051e-02 -2.107918411493301392e-01 9.132438339293003082e-03 -3.010376393795013428e-01 -2.545562982559204102e-01 2.169808298349380493e-01 3.474031016230583191e-02 -2.250215597450733185e-02 3.475100919604301453e-02 5.979173630475997925e-02
1.457619667053222656e-01 1.145653575658798218e-01 -1.207424104213714600e-01 8.925994485616683960e-02 -2.356249541044235229e-01 -6.473058462142944336e-02 -1.205265671014785767e-01 -6.686718761920928955e-02 7.260790560394525528e-03 1.683183461427688599e-01 2.587313950061798096e-01 3.316928744316101074e-01 3.459691628813743591e-02 -1.481343358755111694e-01 2.229458838701248169e-01 -8.369553834199905396e-02 1.442185789346694946e-01 1.259645521640777588e-01 -2.244506329298019409e-01 -6.542620062828063965e-02 1.717546433210372925e-01 1.273633539676666260e-01 1.820107251405715942e-01 1.353548169136047363e-01 7.260461896657943726e-02 -3.248177766799926758e-01 -2.232975512742996216e-01 3.138588368892669678e-02 1.210544630885124207e-01 2.572608888149261475e-01 -3.643115460872650146e-01 1.244947016239166260e-01
2.651957795023918152e-02 3.251973986625671387e-01 1.882605403661727905e-01 2.730968296527862549e-01 2.289640009403228760e-01 -3.827779740095138550e-02 1.965871006250381470e-01 -8.243113011121749878e-02 -1.277007441967725754e-02 1.038770154118537903e-01 2.687681019306182861e-01 -1.919851899147033691e-01 1.595560014247894287e-01 -2.682889401912689209e-01 1.477061491459608078e-02 -5.827024113386869431e-03 5.587226245552301407e-03 1.465957015752792358e-01 2.997800521552562714e-02 -2.738240957260131836e-01 -9.574948251247406006e-02 1.937120407819747925e-01 3.472517728805541992e-01 -1.724457442760467529e-01 5.569642037153244019e-02 -1.644017547369003296e-01 -2.911519706249237061e-01 -1.530319154262542725e-01 3.171289712190628052e-02 -5.772544071078300476e-02 1.833726302720606327e-03 1.713998019695281982e-01
2.699935436248779297e-02 1.790265142917633057e-01 8.077351748943328857e-02 3.418490886688232422e-01 -2.835982739925384521e-01 8.866959065198898315e-02 -1.107849329710006714e-01 -9.896814823150634766e-02 4.463020339608192444e-02 3.527795970439910889e-01 1.024914607405662537e-01 3.294071182608604431e-02 5.800054222345352173e-02 1.814760714769363403e-01 1.065232530236244202e-01 2.218025624752044678e-01 -1.568082123994827271e-01 3.040962852537631989e-02 1.166827827692031860e-01 -1.765086501836776733e-01 3.572505712509155273e-01 3.818967938423156738e-01 9.494829922914505005e-02 -6.279676407575607300e-02 -8.989757299423217773e-02 -1.710998266935348511e-01 -1.986636370420455933e-01 -9.169308096170425415e-02 -1.707542985677719116e-01 1.106708496809005737e-02 -1.211786568164825439e-01 1.126509904861450195e-01
1.053704917430877686e-01 -1.698458939790725708e-01 1.174717023968696594e-01 2.483368366956710815e-01 -4.891856014728546143e-02 2.063723839819431305e-02 -1.030925661325454712e-01 -9.304770082235336304e-02 -8.614537119865417480e-02 -1.477535963058471680e-01 -1.645651087164878845e-02 4.081170633435249329e-02 2.102456390857696533e-01 2.829148471355438232e-01 1.053929850459098816e-01 -1.414930522441864014e-01 2.905838191509246826e-01 3.778335154056549072e-01 3.051750659942626953e-01 1.396769583225250244e-01 3.679048717021942139e-01 1.033030822873115540e-01 6.004474312067031860e-02 -1.091608181595802307e-01 -6.254116445779800415e-02 -3.157976865768432617e-01 -1.183235179632902145e-02 1.435135006904602051e-01 -1.731942743062973022e-01 -6.656043976545333862e-02 -1.061221435666084290e-01 6.680847704410552979e-02
8.184960484504699707e-02 2.016667425632476807e-01 -1.509996801614761353e-01 5.751958116888999939e-02 -1.999981850385665894e-01 1.817571073770523071e-01 -2.013754099607467651e-03 -2.255216389894485474e-01 -4.837049916386604309e-02 -1.834171265363693237e-01 -7.434993237257003784e-02 1.165548488497734070e-01 9.343121945858001709e-02 2.059340029954910278e-01 -2.229448109865188599e-01 -1.505657434463500977e-01 8.573514223098754883e-02 1.483880430459976196e-01 2.824634611606597900e-01 -2.463746517896652222e-01 -1.472278386354446411e-01 2.571958899497985840e-01 -1.044730097055435181e-01 6.773835420608520508e-02 -6.607739627361297607e-02 -2.725814878940582275e-01 -2.902280390262603760e-01 -3.620744124054908752e-02 -2.497379481792449951e-01 -5.343595147132873535e-02 -2.935326099395751953e-01 -1.877104490995407104e-01
-1.013174653053283691e-02 2.126482725143432617e-01 -4.446035623550415039e-02 7.728908956050872803e-02 2.713133394718170166e-01 1.655022352933883667e-01 3.773617744445800781e-02 -1.893018633127212524e-01 -2.247459441423416138e-01 9.252097457647323608e-02 1.033149510622024536e-01 7.861303538084030151e-02 1.499118357896804810e-01 2.008282393217086792e-01 -1.355911344289779663e-01 -1.478142142295837402e-01 -2.772280387580394745e-02 4.602374508976936340e-02 -2.064595073461532593e-01 2.435515224933624268e-01 -1.453829258680343628e-01 6.446018069982528687e-02 1.079636067152023315e-01 -4.795280843973159790e-02 1.582817584276199341e-01 -3.910128474235534668e-01 -2.858480811119079590e-01 -2.457769960165023804e-01 1.541972756385803223e-01 1.029493138194084167e-01 -3.525519967079162598e-01 -8.183996379375457764e-02
-2.451846748590469360e-01 9.318722039461135864e-02 1.097722724080085754e-01 3.900123387575149536e-02 2.001122236251831055e-01 -2.704217098653316498e-02 -3.690957650542259216e-02 -1.204924471676349640e-02 -3.356226682662963867e-01 6.922402232885360718e-02 -1.285206973552703857e-01 2.090015709400177002e-01 3.414555191993713379e-01 -6.017611920833587646e-02 3.978743553161621094e-01 -2.288515493273735046e-02 6.141393631696701050e-02 2.409069836139678955e-01 1.129661053419113159e-01 4.393352195620536804e-02 1.376036833971738815e-02 8.091787993907928467e-02 1.569417188875377178e-03 5.496361479163169861e-02 -1.140940189361572266e-01 -2.902375757694244385e-01 -3.203465938568115234e-01 1.214455440640449524e-01 6.780762225389480591e-02 -1.515732854604721069e-01 -2.895472347736358643e-01 7.984590530395507812e-02
-1.227430105209350586e-01 1.410236954689025879e-01 -1.512460112571716309e-01 7.527212053537368774e-02 1.410566270351409912e-01 -1.816032826900482178e-02 -2.068387567996978760e-01 -7.185181975364685059e-02 -2.845407426357269287e-01 2.030001282691955566e-01 3.072221875190734863e-01 1.236678808927536011e-01 3.038857281208038330e-01 3.801567247137427330e-03 3.416464328765869141e-01 -2.091490663588047028e-02 -2.051209844648838043e-02 1.760607957839965820e-01 4.201017618179321289e-01 -1.737459301948547363e-01 1.486699730157852173e-01 1.882078200578689575e-01 1.452688574790954590e-01 -1.361975912004709244e-02 1.163612157106399536e-01 -1.310061216354370117e-01 -1.895401626825332642e-01 -7.558573782444000244e-02 3.988908603787422180e-02 3.172191604971885681e-02 -1.818331480026245117e-01 4.532450437545776367e-02
-1.020827367901802063e-01 5.507156997919082642e-02 4.734498262405395508e-02 3.255290985107421875e-01 -3.108626306056976318e-01 1.459810733795166016e-01 -1.695640981197357178e-01 -3.374467194080352783e-01 9.731819480657577515e-02 3.115023113787174225e-02 1.622375994920730591e-01 1.915648132562637329e-01 4.171744734048843384e-02 1.678939312696456909e-01 1.608289331197738647e-01 -9.431757032871246338e-02 4.470866173505783081e-02 -2.328496724367141724e-01 1.768560707569122314e-01 -6.516811437904834747e-03 1.352941431105136871e-02 1.737728416919708252e-01 2.212318032979965210e-01 -5.613948032259941101e-02 -1.031788811087608337e-01 -1.643884181976318359e-02 -4.104905426502227783e-01 1.133808046579360962e-01 1.856315881013870239e-01 -4.797991737723350525e-02 -2.829824984073638916e-01 -2.213450707495212555e-02
1.037136763334274292e-01 8.891136944293975830e-02 1.077089235186576843e-01 5.730791389942169189e-02 9.789651632308959961e-02 -2.386730313301086426e-01 1.428439319133758545e-01 -6.911581009626388550e-02 -8.536631613969802856e-02 1.071953251957893372e-01 1.325547546148300171e-01 3.839259147644042969e-01 5.476354062557220459e-02 -1.524676829576492310e-01 3.761803805828094482e-01 -1.378061831928789616e-03 1.477390229701995850e-01 1.711954325437545776e-01 3.704406786710023880e-03 7.038599997758865356e-02 -1.629216782748699188e-02 1.704294830560684204e-01 2.216995805501937866e-01 -1.318959444761276245e-01 -5.022210255265235901e-02 -2.418582141399383545e-01 -3.153471648693084717e-01 1.696916520595550537e-01 -2.851663529872894287e-01 -4.606357216835021973e-02 1.137220580130815506e-02 3.137298822402954102e-01
2.127826772630214691e-02 -5.117654055356979370e-02 1.854391098022460938e-01 1.513030529022216797e-01 1.877247914671897888e-02 1.814482808113098145e-01 -1.870203390717506409e-02 -2.088509351015090942e-01 -1.959456950426101685e-01 -2.816472351551055908e-01 -4.727033153176307678e-02 2.844616770744323730e-01 1.454010903835296631e-01 -3.022141568362712860e-02 2.603619173169136047e-02 -3.359533846378326416e-02 -9.552019648253917694e-03 8.010997623205184937e-02 2.248052507638931274e-01 -2.074309587478637695e-01 1.226224899291992188e-01 6.647133082151412964e-02 6.897623836994171143e-02 -1.353068202733993530e-01 -1.432181000709533691e-01 -3.267128169536590576e-01 -4.658303856849670410e-01 -3.561011850833892822e-01 -1.739050447940826416e-02 1.512641459703445435e-01 -2.139987796545028687e-02 -1.937045343220233917e-02
4.281327500939369202e-02 1.739535033702850342e-01 7.624831778230145574e-05 -7.013360410928726196e-02 -1.385745108127593994e-01 2.022452503442764282e-01 -2.313148230314254761e-02 -3.722999095916748047e-01 2.779777720570564270e-02 -1.575069129467010498e-01 4.050099253654479980e-01 2.152336686849594116e-01 1.940343379974365234e-01 1.450771391391754150e-01 3.148961812257766724e-02 -3.932223841547966003e-02 2.629433274269104004e-01 2.228088527917861938e-01 -1.019586995244026184e-01 -1.948668211698532104e-01 -1.435515731573104858e-01 3.183740079402923584e-01 7.786723226308822632e-02 1.529426425695419312e-01 1.168148592114448547e-02 -2.416159361600875854e-01 -2.249671369791030884e-01 4.080700501799583435e-02 2.933785691857337952e-02 1.005905419588088989e-01 -1.180914565920829773e-01 1.107957661151885986e-01
-1.136820092797279358e-01 -3.573022037744522095e-02 9.960929304361343384e-02 5.444304272532463074e-02 1.035172939300537109e-01 1.671746224164962769e-01 7.832606136798858643e-02 -4.294751882553100586e-01 -1.283211410045623779e-01 1.267429441213607788e-01 1.794157475233078003e-01 2.145503312349319458e-01 8.681592345237731934e-02 1.786981672048568726e-01 -5.857666954398155212e-02 -2.642059326171875000e-01 4.249815270304679871e-02 1.924446672201156616e-01 3.424388542771339417e-02 -2.115727867931127548e-03 1.546866297721862793e-01 1.554997712373733521e-01 2.950662970542907715e-01 -6.031884625554084778e-02 1.014216169714927673e-01 -4.503470659255981445e-01 -8.086764067411422729e-02 -2.910893559455871582e-01 1.044077202677726746e-01 1.102205589413642883e-01 -4.330647364258766174e-02 -1.099247112870216370e-01
1.135436147451400757e-01 7.438622415065765381e-02 -8.761293254792690277e-03 3.022877275943756104e-01 1.059667021036148071e-01 -2.956744655966758728e-02 8.813969045877456665e-02 6.626681238412857056e-02 -1.829935163259506226e-01 -1.868045032024383545e-01 2.529659271240234375e-01 1.157907024025917053e-02 -1.643197983503341675e-01 -2.237209528684616089e-01 1.451913360506296158e-02 1.094475686550140381e-01 2.523929812014102936e-02 3.030194640159606934e-01 2.676975168287754059e-02 -1.851702630519866943e-01 9.460375458002090454e-02 1.631225794553756714e-01 -1.004356369376182556e-01 -1.765180565416812897e-02 -3.836596012115478516e-02 -4.820113256573677063e-02 -2.834235727787017822e-01 -8.305688970722258091e-04 1.077606007456779480e-01 6.931858509778976440e-02 -5.798117518424987793e-01 -1.842895299196243286e-01
2.065242379903793335e-01 3.315474838018417358e-02 -7.137623429298400879e-02 1.382301002740859985e-01 1.268407255411148071e-01 -1.827651560306549072e-01 1.707472503185272217e-01 -3.807857930660247803e-01 -1.850179433822631836e-01 2.969643846154212952e-02 -2.161353267729282379e-02 1.038665026426315308e-01 -1.074471548199653625e-01 3.808748908340930939e-03 3.449283838272094727e-01 -2.053442895412445068e-01 -1.854667067527770996e-01 3.074193298816680908e-01 5.370086990296840668e-03 -6.829369813203811646e-02 3.791639208793640137e-02 3.016524910926818848e-01 -9.053863584995269775e-02 -7.368332706391811371e-03 9.457089006900787354e-02 -2.788058817386627197e-01 -6.326472014188766479e-02 1.204984486103057861e-01 6.973556429147720337e-02 2.114088088274002075e-02 -3.697501420974731445e-01 8.847203850746154785e-02
9.290847182273864746e-02 4.898674413561820984e-02 1.137864589691162109e-01 7.779103517532348633e-02 -2.730972170829772949e-01 1.460472792387008667e-01 1.473576128482818604e-01 -3.174000680446624756e-01 -8.355707675218582153e-02 -6.264594942331314087e-02 2.397286146879196167e-01 -1.279409527778625488e-01 2.525230944156646729e-01 2.147488743066787720e-01 1.793377697467803955e-01 -1.599175930023193359e-01 -1.257938146591186523e-01 7.791555952280759811e-03 3.657000362873077393e-01 -2.969460785388946533e-01 -2.840488255023956299e-01 1.716327071189880371e-01 1.357224732637405396e-01 -2.454637177288532257e-02 1.282285060733556747e-02 -1.055079996585845947e-01 -2.895558774471282959e-01 -1.507200300693511963e-01 -4.141134023666381836e-02 3.278769180178642273e-02 -5.998184904456138611e-02 8.960309624671936035e-02
9.824095666408538818e-02 -8.411343395709991455e-02 1.735960841178894043e-01 3.443636894226074219e-01 2.003083825111389160e-01 -1.464220136404037476e-01 5.008723586797714233e-02 -1.930977702140808105e-01 -1.744951307773590088e-01 -5.269178375601768494e-02 3.400403261184692383e-02 1.831686049699783325e-01 1.778775267302989960e-02 -1.927973628044128418e-01 -1.347559839487075806e-01 1.859338767826557159e-02 6.272564083337783813e-02 -5.390545353293418884e-02 2.451981157064437866e-01 1.329034417867660522e-01 1.380874812602996826e-01 2.545871734619140625e-01 1.608821451663970947e-01 -2.859911918640136719e-01 -8.132943511009216309e-02 -2.553687691688537598e-01 -4.339293837547302246e-01 4.191719740629196167e-02 1.321316212415695190e-01 -1.525335311889648438e-01 -1.586361676454544067e-01 -7.291352003812789917e-02
-8.982575498521327972e-03 2.286778241395950317e-01 -2.199041284620761871e-02 4.221208021044731140e-02 -1.103869229555130005e-01 3.662008047103881836e-01 -2.459101974964141846e-01 -9.318174421787261963e-02 -8.457329869270324707e-02 -9.415708482265472412e-02 4.217098951339721680e-01 -4.864110052585601807e-02 1.794968545436859131e-01 1.299384385347366333e-01 -2.312230132520198822e-02 -1.245580688118934631e-01 1.334798485040664673e-01 2.298802882432937622e-01 -1.690821945667266846e-01 -3.266114592552185059e-01 -1.035403907299041748e-01 2.156525999307632446e-01 1.030501052737236023e-01 2.727026119828224182e-02 -8.067455142736434937e-02 -3.252704441547393799e-01 -1.714256554841995239e-01 -9.312163293361663818e-02 2.072027884423732758e-03 1.678800181252881885e-04 -2.080946266651153564e-01 -1.872563548386096954e-02
-1.307424902915954590e-01 -1.494454741477966309e-01 1.751892268657684326e-01 2.440857738256454468e-01 -6.781915575265884399e-02 -4.568818211555480957e-02 7.724327594041824341e-02 -1.376580297946929932e-01 -7.191787939518690109e-03 7.108754664659500122e-02 4.620537947630509734e-05 2.042312175035476685e-01 2.808204889297485352e-01 -1.172834336757659912e-01 1.403779238462448120e-01 -1.101066097617149353e-01 1.964332908391952515e-02 -1.129972040653228760e-01 -1.953104510903358459e-02 1.553291082382202148e-02 -1.261357665061950684e-01 3.788543939590454102e-01 2.940872311592102051e-01 -1.416508108377456665e-01 -3.709347546100616455e-01 -3.119048178195953369e-01 -1.508188247680664062e-01 2.256390452384948730e-01 -6.061690673232078552e-02 -1.486960500478744507e-01 -1.965319514274597168e-01 1.213394254446029663e-01
-1.074083372950553894e-01 1.496054381132125854e-01 -6.892431527376174927e-02 3.908604849129915237e-03 -4.900721833109855652e-02 -1.944593638181686401e-01 2.495714426040649414e-01 -1.885477751493453979e-01 -7.687906920909881592e-02 1.150289177894592285e-01 2.846438623964786530e-02 1.061907112598419189e-01 -1.675865985453128815e-02 4.544879496097564697e-02 1.817822307348251343e-01 -6.019352003931999207e-02 1.318044960498809814e-01 1.947951316833496094e-01 1.830028891563415527e-01 -8.892289362847805023e-03 1.457440853118896484e-01 5.796875357627868652e-01 1.553246080875396729e-01 -1.841921657323837280e-01 -4.763035103678703308e-02 -2.131041139364242554e-01 -6.189137324690818787e-02 -1.004783362150192261e-01 1.151487752795219421e-01 2.927601039409637451e-01 -2.892960608005523682e-01 6.733387708663940430e-02
-2.888490259647369385e-02 -1.654845774173736572e-01 -2.291104793548583984e-01 2.933533489704132080e-01 3.877071291208267212e-02 -7.830411195755004883e-03 2.302971184253692627e-01 -8.028903603553771973e-02 -2.637035548686981201e-01 1.289357095956802368e-01 1.522679477930068970e-01 -2.898544669151306152e-01 1.668412797152996063e-02 2.604852430522441864e-02 1.106448024511337280e-01 -6.855780631303787231e-02 -1.024018526077270508e-01 5.229626968502998352e-02 1.650578528642654419e-01 1.286380365490913391e-02 -2.582985721528530121e-02 3.070928752422332764e-01 -2.293024770915508270e-02 2.670347988605499268e-01 2.103455364704132080e-01 -3.614573478698730469e-01 -1.397735923528671265e-01 7.447460293769836426e-02 1.027715653181076050e-01 -9.661854058504104614e-02 -3.426333367824554443e-01 1.273145526647567749e-01
3.450805321335792542e-02 -6.474338471889495850e-02 -6.904125213623046875e-03 1.458869576454162598e-01 -5.665073543787002563e-02 -2.634454667568206787e-01 1.346161365509033203e-01 -2.669326364994049072e-01 -3.408138751983642578e-01 2.028062492609024048e-01 5.322474986314773560e-02 2.490715123713016510e-02 6.125054787844419479e-03 -1.542771607637405396e-01 1.162780001759529114e-01 5.255035310983657837e-02 -9.551608562469482422e-02 4.047535657882690430e-01 2.709596976637840271e-02 -1.263097226619720459e-01 -1.135017126798629761e-01 3.192813992500305176e-01 1.302662491798400879e-01 8.159717172384262085e-02 -4.865289852023124695e-02 -3.372748792171478271e-01 -3.398562222719192505e-02 1.002222299575805664e-01 1.749150305986404419e-01 -1.719581186771392822e-01 -3.043989241123199463e-01 4.699460789561271667e-02
4.852945730090141296e-02 6.717368215322494507e-02 1.653540134429931641e-01 4.979240298271179199e-01 1.424409896135330200e-01 -4.129208251833915710e-02 9.171094000339508057e-02 1.112697869539260864e-01 -3.016178309917449951e-01 -1.425491124391555786e-01 3.000235557556152344e-01 -2.337633520364761353e-01 -1.558533310890197754e-01 -9.604431688785552979e-02 1.835578680038452148e-01 -9.509835392236709595e-02 -2.109919935464859009e-01 2.480489201843738556e-02 2.054349780082702637e-01 -1.024370454251766205e-02 3.636625781655311584e-02 -8.504224009811878204e-03 8.434978127479553223e-02 -1.186039075255393982e-01 1.090567484498023987e-01 -3.511557579040527344e-01 -7.841002196073532104e-02 -6.575131323188543320e-03 3.329493850469589233e-02 -1.415341198444366455e-01 -2.639882266521453857e-01 -2.505347505211830139e-02
-4.171681776642799377e-02 -8.192146569490432739e-02 1.829459965229034424e-01 3.003908991813659668e-01 -3.285092534497380257e-04 1.247998327016830444e-01 -2.488732151687145233e-02 9.274487942457199097e-02 -3.833021968603134155e-02 4.235288128256797791e-03 1.072675809264183044e-01 6.104331463575363159e-03 -3.860139288008213043e-03 1.333323270082473755e-01 5.976270418614149094e-03 -1.714761406183242798e-01 -2.016210556030273438e-01 2.991627752780914307e-01 1.450868546962738037e-01 -3.251933157444000244e-01 -1.601771563291549683e-01 4.167577624320983887e-01 1.610244661569595337e-01 -4.009720087051391602e-01 -1.279599368572235107e-01 -1.172130107879638672e-01 -1.171969845890998840e-01 -3.803875297307968140e-02 -3.304175287485122681e-02 2.527139186859130859e-01 -2.529741264879703522e-02 -1.699805408716201782e-01
-2.094847857952117920e-01 -2.464278787374496460e-01 1.317858546972274780e-01 1.383655816316604614e-01 2.201838791370391846e-01 -1.805875748395919800e-01 -6.169070303440093994e-02 -8.179537951946258545e-02 -9.893969446420669556e-02 -1.018060892820358276e-01 -5.826157703995704651e-02 2.512367367744445801e-01 1.639093644917011261e-02 5.753979459404945374e-02 2.348266988992691040e-01 -3.475574553012847900e-01 1.057730913162231445e-01 9.406856447458267212e-02 2.386528551578521729e-01 -1.456437259912490845e-01 6.960377842187881470e-02 3.451242148876190186e-01 -2.515043504536151886e-02 -4.860539361834526062e-02 8.727662265300750732e-02 -2.675659954547882080e-01 -3.314255475997924805e-01 -1.458544880151748657e-01 9.560234844684600830e-03 -2.223636209964752197e-01 -5.405283719301223755e-02 -1.147270873188972473e-01
-3.590766573324799538e-03 1.362319220788776875e-03 1.271853316575288773e-02 4.323717653751373291e-01 -9.401243925094604492e-02 -4.941210523247718811e-02 -3.984664380550384521e-02 2.136155515909194946e-01 1.638258248567581177e-02 1.817281395196914673e-01 1.038958318531513214e-02 1.571812629699707031e-01 1.081965267658233643e-01 -1.407295316457748413e-01 2.710044682025909424e-01 5.818304792046546936e-02 -1.986677758395671844e-03 1.337732225656509399e-01 -1.836911439895629883e-01 -3.265026211738586426e-01 1.636689305305480957e-01 2.328331321477890015e-01 2.462899684906005859e-01 -1.837010979652404785e-01 -1.087310537695884705e-01 -9.230621904134750366e-02 -3.357373774051666260e-01 2.440051138401031494e-01 -1.878441423177719116e-01 -2.821013331413269043e-02 -1.544262170791625977e-01 -4.186490178108215332e-02
-4.406471922993659973e-02 -2.657663822174072266e-01 -6.870454549789428711e-02 2.386195361614227295e-01 2.269847095012664795e-01 -1.256297081708908081e-01 3.326321020722389221e-02 -9.628982096910476685e-02 -2.260430306196212769e-01 -3.862394485622644424e-03 2.071172231808304787e-03 -1.534226983785629272e-01 1.500032693147659302e-01 1.052891556173563004e-02 2.920540049672126770e-02 -2.231121622025966644e-02 -1.333506554365158081e-01 2.254794985055923462e-01 2.524842321872711182e-01 1.134689003229141235e-01 2.577539682388305664e-01 2.860512435436248779e-01 -1.609090119600296021e-01 2.265931814908981323e-01 1.223215758800506592e-01 -2.590535581111907959e-01 -3.248991072177886963e-01 1.020890101790428162e-01 4.598873201757669449e-03 -4.869473632425069809e-03 -3.408237099647521973e-01 6.681410968303680420e-02
-3.563045710325241089e-02 -9.501690417528152466e-02 -1.158077865839004517e-01 1.888436377048492432e-01 8.914027363061904907e-02 -1.438509076833724976e-01 -2.283845692873001099e-01 4.514910280704498291e-02 4.675829410552978516e-02 -2.195242792367935181e-02 -5.647047236561775208e-02 2.106648981571197510e-01 -4.342066124081611633e-02 1.541705727577209473e-01 -4.704389348626136780e-02 6.773357838392257690e-02 2.646011412143707275e-01 4.303400591015815735e-02 3.596795797348022461e-01 -9.015421569347381592e-02 6.433747708797454834e-02 2.135025560855865479e-01 1.256231069564819336e-01 -1.813292354345321655e-01 1.927639544010162354e-01 -3.191017508506774902e-01 -5.714368075132369995e-02 -4.530721902847290039e-02 7.205438800156116486e-03 -1.606857404112815857e-02 -5.615689754486083984e-01 -8.591536432504653931e-02
1.486790180206298828e-01 1.246266812086105347e-02 1.021035909652709961e-01 1.936057358980178833e-01 1.717025339603424072e-01 2.408024966716766357e-01 7.489133626222610474e-02 -3.275595903396606445e-01 -1.749314367771148682e-01 -1.201618611812591553e-01 -2.248506993055343628e-01 2.444150745868682861e-01 6.628587841987609863e-02 1.517142206430435181e-01 2.663470059633255005e-02 -1.174760796129703522e-02 1.379416882991790771e-01 -3.131344541907310486e-02 3.289256244897842407e-02 -1.820742897689342499e-02 9.672218561172485352e-02 5.300673842430114746e-02 1.351198852062225342e-01 -1.788595169782638550e-01 2.384532541036605835e-01 -4.026703238487243652e-01 -4.604204297065734863e-01 -5.859483964741230011e-03 -1.176164373755455017e-01 2.040980383753776550e-02 -9.085173904895782471e-02 -9.219986200332641602e-02
-7.273937761783599854e-02 -2.117689698934555054e-02 2.233458459377288818e-01 -9.521139413118362427e-02 -1.351792961359024048e-01 -2.729786373674869537e-02 -1.185165345668792725e-02 -3.116518855094909668e-01 -2.642160058021545410e-01 1.420889645814895630e-01 2.382417619228363037e-01 2.309173047542572021e-01 3.029551208019256592e-01 2.856988012790679932e-01 -1.031990423798561096e-01 -2.541697025299072266e-01 -1.091575250029563904e-01 -1.645724661648273468e-02 1.490455716848373413e-01 -8.468188345432281494e-02 -2.418887168169021606e-01 2.380286604166030884e-01 -1.944507062435150146e-01 -1.544496566057205200e-01 1.099561229348182678e-01 -2.493083924055099487e-01 -1.989530771970748901e-01 1.121584996581077576e-01 -1.117115989327430725e-01 1.095189154148101807e-02 -9.065035730600357056e-02 6.824709475040435791e-02
2.140981517732143402e-02 2.155196219682693481e-01 1.328351795673370361e-01 1.524789184331893921e-01 2.588579989969730377e-02 -2.569586224853992462e-02 1.729701906442642212e-01 3.062665462493896484e-01 5.437298386823385954e-05 -3.529395908117294312e-02 -4.607733339071273804e-02 9.571860544383525848e-03 -1.540466696023941040e-01 2.372376769781112671e-01 -2.274861745536327362e-02 -2.861378192901611328e-01 -5.747722461819648743e-02 -6.370472162961959839e-02 8.390334993600845337e-02 9.912887215614318848e-02 -2.012108080089092255e-02 2.309204787015914917e-01 4.043526947498321533e-01 1.509836465120315552e-01 3.551173210144042969e-02 -4.649400711059570312e-01 -2.234145551919937134e-01 1.733107715845108032e-01 -6.596331484615802765e-03 -1.304414123296737671e-01 -2.059512883424758911e-01 1.322816032916307449e-02
8.839429356157779694e-03 -4.694271832704544067e-02 -1.280112564563751221e-01 2.035444527864456177e-01 9.834527969360351562e-02 -3.069682419300079346e-01 1.032146066427230835e-01 -1.107946932315826416e-01 -1.437738090753555298e-01 -4.016573727130889893e-02 8.797328919172286987e-02 -9.807968884706497192e-02 1.868334710597991943e-01 3.866046965122222900e-01 1.052962616086006165e-01 8.529534935951232910e-02 1.238050013780593872e-01 -5.774195864796638489e-02 3.075589537620544434e-01 -2.896612286567687988e-01 -1.865574419498443604e-01 4.718479141592979431e-02 -8.352180570363998413e-02 2.376310899853706360e-02 -6.860535591840744019e-02 -2.403113991022109985e-01 -8.211088180541992188e-02 -6.861192733049392700e-02 1.989933103322982788e-01 2.227155305445194244e-02 -4.316751956939697266e-01 -1.691829711198806763e-01
-5.075503513216972351e-02 1.684103161096572876e-01 1.676341295242309570e-01 -3.976865857839584351e-02 -9.904123842716217041e-02 -9.184680879116058350e-02 -2.001710385084152222e-01 3.211231529712677002e-02 6.539113819599151611e-02 8.471453189849853516e-02 2.298909276723861694e-01 -1.588922441005706787e-01 1.723658889532089233e-01 4.101453125476837158e-01 -3.955806419253349304e-02 1.011997982859611511e-01 -2.667274177074432373e-01 3.082686290144920349e-02 2.491351515054702759e-01 -1.955606341361999512e-01 -9.710001945495605469e-02 3.465121984481811523e-01 -1.534278988838195801e-01 -2.403220683336257935e-01 6.632359325885772705e-02 -2.979477643966674805e-01 -1.881597191095352173e-01 -4.030292853713035583e-03 6.706773489713668823e-02 -5.743757635354995728e-02 -1.997019052505493164e-01 1.458759456872940063e-01
8.677791804075241089e-02 2.182183414697647095e-01 -2.252351790666580200e-01 2.748268246650695801e-01 -1.035349220037460327e-01 -1.583813726902008057e-01 -1.538177132606506348e-01 -1.333335321396589279e-02 -1.942449063062667847e-01 2.311468571424484253e-01 1.497738510370254517e-01 2.516580224037170410e-01 -4.054018110036849976e-02 -9.683825820684432983e-02 2.572899460792541504e-01 3.322667255997657776e-02 1.319459825754165649e-01 -5.874508060514926910e-03 -1.003449112176895142e-01 -2.146988548338413239e-02 2.016273289918899536e-01 -2.335676923394203186e-03 1.902541071176528931e-01 3.902724944055080414e-03 7.922811806201934814e-02 -3.441895246505737305e-01 -4.700684249401092529e-01 -2.777420543134212494e-02 2.162835188210010529e-02 1.641914695501327515e-01 -1.435445845127105713e-01 6.591328233480453491e-02
2.292226999998092651e-01 1.443385779857635498e-01 2.453828454017639160e-01 1.047060191631317139e-01 -2.473394125699996948e-01 -2.378480043262243271e-03 -1.037461981177330017e-01 -3.113487064838409424e-01 -1.899232566356658936e-01 2.377608865499496460e-01 4.035468399524688721e-02 3.022438287734985352e-01 1.949061900377273560e-01 1.112529486417770386e-01 1.213974580168724060e-01 -1.357367783784866333e-01 1.630043238401412964e-01 1.297812014818191528e-01 -1.166537180542945862e-01 -3.413315713405609131e-01 3.764522075653076172e-02 3.314195945858955383e-02 6.353075057268142700e-02 -1.548735499382019043e-01 9.273061901330947876e-02 -1.888990849256515503e-01 -1.380013376474380493e-01 -1.361079365015029907e-01 3.058950901031494141e-01 1.867099851369857788e-02 -1.890228837728500366e-01 -4.344037920236587524e-02
2.331734895706176758e-01 3.026640713214874268e-01 -3.323541581630706787e-02 1.197475939989089966e-01 1.529662776738405228e-02 -1.138886660337448120e-01 2.486477792263031006e-01 6.216454505920410156e-02 -1.613553166389465332e-01 -4.287423938512802124e-02 -5.759122781455516815e-03 7.211156655102968216e-03 2.292055636644363403e-01 9.846537560224533081e-02 -5.678317323327064514e-02 8.235996216535568237e-02 1.992742270231246948e-01 1.760531961917877197e-01 2.623579800128936768e-01 -2.706077098846435547e-01 6.940946727991104126e-02 3.161234259605407715e-01 7.248639315366744995e-02 1.038738861680030823e-01 6.332475692033767700e-02 -4.750230908393859863e-01 1.225907057523727417e-01 -9.630990028381347656e-02 5.364142358303070068e-02 1.840097829699516296e-02 -2.616433501243591309e-01 1.713592745363712311e-02
1.761721223592758179e-01 2.108170650899410248e-02 3.076157867908477783e-01 4.765300750732421875e-01 -8.843068033456802368e-02 2.414563000202178955e-01 -2.239662408828735352e-02 -5.971691012382507324e-02 2.144861519336700439e-01 2.440298907458782196e-02 1.540431082248687744e-01 2.333317101001739502e-01 1.125869154930114746e-02 1.820070147514343262e-01 1.281882729381322861e-02 1.988739073276519775e-01 7.153624296188354492e-02 1.634980738162994385e-01 -1.386752873659133911e-01 1.456696726381778717e-02 -6.195167452096939087e-02 6.153028830885887146e-02 2.548551931977272034e-02 -1.579170674085617065e-01 -1.077554747462272644e-01 -3.143026232719421387e-01 -2.006076425313949585e-01 -1.346380114555358887e-01 -3.094185590744018555e-01 -3.673834726214408875e-02 -1.300434023141860962e-01 1.077408567070960999e-01
1.405598362907767296e-03 2.071667648851871490e-02 -1.148442849516868591e-01 3.463401794433593750e-01 7.929170131683349609e-02 6.894627213478088379e-02 -1.041410267353057861e-01 1.491307653486728668e-02 -1.093581505119800568e-02 1.409315019845962524e-01 8.992163091897964478e-02 -2.074805460870265961e-02 4.889624416828155518e-01 3.707311581820249557e-03 2.195085138082504272e-01 1.554942876100540161e-01 1.086289584636688232e-01 2.461820542812347412e-01 2.138535082340240479e-01 -5.583090335130691528e-02 1.534678488969802856e-01 1.419097036123275757e-01 -2.847617268562316895e-01 2.031878232955932617e-01 9.673745930194854736e-02 -2.587108314037322998e-01 -2.252194285392761230e-01 9.389854222536087036e-02 1.430279463529586792e-01 6.929319351911544800e-02 -1.395084112882614136e-01 1.910198777914047241e-01
1.149926260113716125e-01 1.004815027117729187e-01 -1.407459825277328491e-01 9.650252014398574829e-02 -9.430637210607528687e-02 2.539284527301788330e-01 -2.217515558004379272e-01 -6.419444829225540161e-02 -2.590094879269599915e-02 -2.034879773855209351e-01 3.935648202896118164e-01 4.355620965361595154e-02 9.014925360679626465e-02 6.105048209428787231e-02 -2.824806980788707733e-02 -1.952818781137466431e-02 9.940633922815322876e-02 1.925907880067825317e-01 -1.159474402666091919e-01 -2.727041840553283691e-01 1.679280847311019897e-01 2.922155857086181641e-01 1.023932471871376038e-01 8.133455365896224976e-02 -1.454157829284667969e-01 -2.841035127639770508e-01 -2.910574376583099365e-01 -1.594783067703247070e-01 -4.938776046037673950e-02 2.918676137924194336e-01 -1.699806451797485352e-01 -1.224198117852210999e-01
7.696779817342758179e-02 -1.999744325876235962e-01 1.280938833951950073e-01 1.632383316755294800e-01 5.457678064703941345e-02 7.660390436649322510e-02 -4.289440438151359558e-02 1.364772468805313110e-01 -1.985797435045242310e-01 2.930088341236114502e-02 -2.641068696975708008e-01 2.844426631927490234e-01 -7.369268685579299927e-02 -1.396559737622737885e-02 2.239981442689895630e-01 9.090822190046310425e-03 8.319307118654251099e-02 -6.335723400115966797e-02 3.524092733860015869e-01 -5.062516406178474426e-02 -6.292501837015151978e-02 1.361347138881683350e-01 2.565394341945648193e-01 -2.076481878757476807e-01 1.474759131669998169e-01 -4.228525459766387939e-01 -2.641801536083221436e-01 -1.355118453502655029e-01 -5.332632921636104584e-03 -1.834868788719177246e-01 -2.048645913600921631e-01 3.736651316285133362e-02
-8.576869219541549683e-02 -4.975102469325065613e-02 1.406146883964538574e-01 4.383375048637390137e-01 2.095692604780197144e-01 -1.096090208739042282e-02 5.545109137892723083e-02 -2.283433079719543457e-01 -2.103081792593002319e-01 1.572708189487457275e-01 9.666506201028823853e-02 2.805653512477874756e-01 -5.141571536660194397e-02 2.872773408889770508e-01 -2.766140550374984741e-02 1.185020580887794495e-01 8.721401914954185486e-03 -1.043450459837913513e-01 -1.294190138578414917e-01 -1.444634348154067993e-01 -6.558801978826522827e-02 1.288589984178543091e-01 2.962845563888549805e-01 5.220145359635353088e-02 1.800191216170787811e-02 -3.925156295299530029e-01 -1.556969732046127319e-01 -2.300457805395126343e-01 1.142968088388442993e-01 1.047080531716346741e-01 7.911778241395950317e-02 -1.247945521026849747e-02
-1.176082417368888855e-01 -1.278185099363327026e-01 3.821249678730964661e-02 1.409708261489868164e-01 1.589812785387039185e-01 -4.549508914351463318e-02 -1.956289559602737427e-01 -3.518369421362876892e-02 1.261050403118133545e-01 8.052062988281250000e-02 -9.417909383773803711e-02 -7.409997284412384033e-02 -5.449083819985389709e-02 8.383787423372268677e-02 -3.912144154310226440e-02 -1.365040540695190430e-01 -9.643051773309707642e-02 2.602763473987579346e-01 1.230163872241973877e-01 -9.573056548833847046e-02 2.941288053989410400e-01 -3.194980695843696594e-02 1.087598353624343872e-01 -2.810625731945037842e-01 9.660933166742324829e-02 -3.604783415794372559e-01 -3.894275724887847900e-01 6.157940626144409180e-02 -1.305354535579681396e-01 1.779706329107284546e-01 -4.163896143436431885e-01 -1.349857896566390991e-01
9.234715253114700317e-02 2.427936047315597534e-01 3.050544559955596924e-01 1.891738325357437134e-01 2.669168114662170410e-01 2.938885390758514404e-01 -1.079989001154899597e-01 -1.517203599214553833e-01 -6.002503260970115662e-02 -2.124473899602890015e-01 1.703995764255523682e-01 2.340156883001327515e-01 1.241229623556137085e-01 1.973454654216766357e-01 2.309864014387130737e-01 7.250993698835372925e-02 -8.057364076375961304e-02 1.366511714877560735e-04 -6.528882659040391445e-04 -8.840359002351760864e-02 5.772100016474723816e-02 1.500379443168640137e-01 1.500418335199356079e-01 1.702471375465393066e-01 -9.313297271728515625e-02 -2.861782908439636230e-01 -2.917748093605041504e-01 -2.039780020713806152e-01 -1.697618812322616577e-01 -9.037995338439941406e-02 8.186738938093185425e-02 1.150277033448219299e-01
7.961250841617584229e-02 9.301638603210449219e-02 1.693346351385116577e-01 1.380790621042251587e-01 1.096955314278602600e-01 -2.505526542663574219e-01 3.370776772499084473e-01 -3.143718540668487549e-01 -2.109115570783615112e-01 -8.863084018230438232e-02 -6.487250328063964844e-02 1.285675168037414551e-02 -8.787625283002853394e-02 1.924983561038970947e-01 -1.199432276189327240e-02 -4.302124958485364914e-03 1.786662638187408447e-01 7.094084471464157104e-02 3.566370010375976562e-01 -3.181201964616775513e-02 -7.152457535266876221e-02 1.686075925827026367e-01 5.564914271235466003e-02 -1.251611858606338501e-01 1.841070502996444702e-01 -3.972431123256683350e-01 -9.368510544300079346e-02 -1.581737399101257324e-02 2.347211688756942749e-01 7.570917159318923950e-02 -2.627657055854797363e-01 1.723283156752586365e-02
2.876444458961486816e-01 2.742954902350902557e-02 -2.763963490724563599e-02 1.291324347257614136e-01 8.413749746978282928e-03 -9.516504406929016113e-02 3.616955280303955078e-01 -1.846230775117874146e-01 -1.544858217239379883e-01 9.006121754646301270e-02 -6.710742134600877762e-03 7.546482235193252563e-02 -1.438166052103042603e-01 -2.736105769872665405e-02 2.356788367033004761e-01 9.228135645389556885e-02 -3.072147667407989502e-01 2.426919639110565186e-01 2.269566059112548828e-01 -8.267748355865478516e-02 -3.306587412953376770e-02 1.654162704944610596e-01 1.114708036184310913e-01 -3.724581375718116760e-02 2.210409045219421387e-01 -2.876332700252532959e-01 -1.765675246715545654e-01 4.430837184190750122e-02 9.594086557626724243e-02 2.090851664543151855e-01 -3.594582676887512207e-01 -3.266059607267379761e-02
-1.484941095113754272e-01 -6.464686989784240723e-02 7.768804579973220825e-02 1.440219432115554810e-01 2.229679375886917114e-01 -1.757228970527648926e-01 1.098900660872459412e-02 -8.980441838502883911e-02 1.361276805400848389e-01 7.612288743257522583e-02 9.406721591949462891e-02 2.826068401336669922e-01 2.328630834817886353e-01 8.993797004222869873e-02 2.343237847089767456e-01 -3.361308574676513672e-01 -1.231602653861045837e-01 -4.100432619452476501e-02 -3.851554915308952332e-02 -1.000107526779174805e-01 3.869205713272094727e-02 2.218997925519943237e-01 -1.856144815683364868e-01 -1.931532770395278931e-01 2.666519023478031158e-02 -2.577424347400665283e-01 -4.210685491561889648e-01 -2.245217375457286835e-02 -9.357056766748428345e-02 -2.310195118188858032e-01 -1.791745126247406006e-01 -1.579880416393280029e-01
-4.155014082789421082e-02 -8.988674730062484741e-02 2.772891819477081299e-01 4.130024611949920654e-01 2.788463421165943146e-02 2.891416549682617188e-01 -3.401836752891540527e-02 -1.165750771760940552e-01 -2.145554274320602417e-01 -4.479303210973739624e-02 9.608365595340728760e-02 1.999449580907821655e-01 1.163612753152847290e-01 -3.331973776221275330e-02 2.526932060718536377e-01 2.403855696320533752e-02 1.527004688978195190e-01 1.029829308390617371e-02 5.368684977293014526e-02 -2.298434525728225708e-01 -7.850586622953414917e-02 2.778458595275878906e-02 -2.950725704431533813e-02 1.733832359313964844e-01 1.753128170967102051e-01 -3.528686761856079102e-01 -2.664910852909088135e-01 -9.716974943876266479e-02 -3.173134624958038330e-01 -1.035733520984649658e-01 -3.885412961244583130e-02 4.046181216835975647e-02
3.152317404747009277e-01 1.480498760938644409e-01 6.386622041463851929e-02 1.107298508286476135e-01 1.732660979032516479e-01 7.091873139142990112e-02 -2.526565790176391602e-01 -1.405674219131469727e-01 3.660914897918701172e-01 1.045259609818458557e-01 1.002828702330589294e-01 -1.008006781339645386e-01 1.661345362663269043e-01 1.748088002204895020e-01 1.663545072078704834e-01 1.481229513883590698e-01 5.757223442196846008e-02 2.409580498933792114e-01 -4.749747738242149353e-02 -1.247202977538108826e-02 -1.218241602182388306e-01 2.917408943176269531e-01 1.178197488188743591e-01 4.382704198360443115e-02 2.614947408437728882e-02 -3.929603695869445801e-01 -2.141547948122024536e-01 -1.104106307029724121e-01 3.059916198253631592e-02 -1.140622571110725403e-01 -2.308882772922515869e-01 -1.040797606110572815e-01
1.439929455518722534e-01 3.008115887641906738e-01 1.281623542308807373e-01 9.139600396156311035e-02 -5.883662775158882141e-02 3.289673626422882080e-01 3.435280546545982361e-02 -2.445994615554809570e-01 -3.478986918926239014e-01 1.646678000688552856e-01 1.016518026590347290e-01 9.732615202665328979e-02 1.029902547597885132e-01 1.296667456626892090e-01 -7.803905010223388672e-02 -3.617926537990570068e-01 5.851167067885398865e-02 -3.452135249972343445e-02 -8.183965086936950684e-02 -1.130421012639999390e-01 6.583374738693237305e-02 2.305911667644977570e-02 3.821462392807006836e-02 -2.146771699190139771e-01 1.421479880809783936e-01 -2.290383279323577881e-01 -3.493281304836273193e-01 -1.009276602417230606e-02 2.178019285202026367e-01 7.602331228554248810e-03 -1.899942159652709961e-01 6.369205564260482788e-02
5.811997503042221069e-02 5.988021939992904663e-02 5.305473227053880692e-03 3.951026499271392822e-01 -1.566149853169918060e-02 5.801382660865783691e-02 -1.041027009487152100e-01 -1.411505043506622314e-03 -1.079211290925741196e-02 -1.571812629699707031e-01 -5.493231490254402161e-02 2.453519105911254883e-01 -8.809690177440643311e-02 4.270927608013153076e-01 -1.360709220170974731e-02 -8.835057914257049561e-02 -3.308816850185394287e-01 -3.134084865450859070e-02 2.324368059635162354e-01 -6.557147949934005737e-02 -8.212311565876007080e-02 4.108209311962127686e-01 -1.273675709962844849e-01 -8.210586756467819214e-02 1.331649422645568848e-01 -1.409071981906890869e-01 -2.093471735715866089e-01 -2.489052154123783112e-02 -1.784653365612030029e-01 1.908586323261260986e-01 -5.175330117344856262e-02 -1.264598816633224487e-01
2.189131081104278564e-01 -2.351800948381423950e-01 3.595793247222900391e-01 3.043108880519866943e-01 1.682091206312179565e-01 -1.902695894241333008e-01 2.241950780153274536e-01 3.872016444802284241e-02 -3.996225446462631226e-02 -3.665174171328544617e-02 2.268338352441787720e-01 1.270285695791244507e-01 5.787816364318132401e-03 1.460936963558197021e-01 -1.079683229327201843e-01 4.513813555240631104e-02 -1.201820150017738342e-01 2.234162241220474243e-01 -3.231570869684219360e-02 -2.523093819618225098e-01 -2.273645997047424316e-01 2.160413861274719238e-01 1.738378554582595825e-01 -1.272408068180084229e-01 -2.128388881683349609e-01 -1.091401800513267517e-01 -2.887936234474182129e-01 -4.020071774721145630e-02 -2.163999341428279877e-02 6.943489611148834229e-02 -5.664886161684989929e-02 -1.686236709356307983e-01
-1.851899176836013794e-01 -1.318774670362472534e-01 1.058785896748304367e-02 3.059731423854827881e-01 3.875303268432617188e-01 6.688623875379562378e-02 -1.689087301492691040e-01 -4.726512730121612549e-02 2.960523031651973724e-02 -9.970169514417648315e-02 2.682994902133941650e-01 3.357839887030422688e-04 -6.899202615022659302e-02 1.311054676771163940e-01 2.628041245043277740e-02 8.527965098619461060e-02 -1.736985445022583008e-01 1.308087408542633057e-01 -8.779159933328628540e-02 -3.690139055252075195e-01 1.486768871545791626e-01 3.349787294864654541e-01 8.770194649696350098e-02 -4.834989551454782486e-03 2.015708088874816895e-01 -2.708744406700134277e-01 -1.717157065868377686e-01 -9.867116063833236694e-02 -1.115624234080314636e-01 -6.117871031165122986e-02 -1.629431992769241333e-01 1.652071774005889893e-01
-7.092431187629699707e-02 -1.360907107591629028e-01 -2.431000396609306335e-02 2.686574161052703857e-01 7.470129057765007019e-04 4.303209111094474792e-02 1.342453658580780029e-01 -1.482148766517639160e-01 -1.339065283536911011e-01 1.406208127737045288e-01 6.948717683553695679e-02 2.980616688728332520e-01 1.650559753179550171e-01 -1.701256185770034790e-01 2.850503623485565186e-01 -3.127618730068206787e-01 1.909203827381134033e-02 -9.900262951850891113e-02 -8.136107353493571281e-04 -3.161989450454711914e-01 -1.583040207624435425e-01 1.329062581062316895e-01 2.874760329723358154e-01 -2.242498099803924561e-02 -2.524509429931640625e-01 -1.825739145278930664e-01 -8.965232223272323608e-02 3.923351690173149109e-02 -4.670191183686256409e-02 -2.422461956739425659e-01 -2.849510014057159424e-01 -1.023929044604301453e-01
2.183157056570053101e-01 8.825700730085372925e-02 1.618514508008956909e-01 2.172002010047435760e-02 1.623177677392959595e-01 1.115163490176200867e-01 -3.909397497773170471e-02 -2.454952299594879150e-01 5.168823990970849991e-04 2.956659197807312012e-01 4.178797602653503418e-01 5.021759122610092163e-02 3.755768239498138428e-01 7.567285746335983276e-02 -1.025655493140220642e-01 -2.837196290493011475e-01 1.367396414279937744e-01 6.253121793270111084e-02 1.402469445019960403e-02 -1.142771169543266296e-02 6.435596942901611328e-02 1.569369435310363770e-01 5.524641647934913635e-02 -2.022349461913108826e-02 1.538242995738983154e-01 -1.966541111469268799e-01 -2.077926695346832275e-01 -1.909574419260025024e-01 2.694810926914215088e-01 5.355864763259887695e-02 -2.002495080232620239e-01 -4.695000499486923218e-02
-1.672171205282211304e-01 2.598252892494201660e-01 1.448175311088562012e-01 1.277756541967391968e-01 5.943075194954872131e-02 -9.820208884775638580e-03 -4.859920963644981384e-02 1.172756925225257874e-01 1.577606052160263062e-01 2.991097792983055115e-02 -1.029559001326560974e-01 5.286846309900283813e-02 1.956137567758560181e-01 1.000522300601005554e-01 1.089189574122428894e-01 -1.383307576179504395e-01 6.574146449565887451e-02 1.126615181565284729e-01 2.541898488998413086e-01 -8.063406497240066528e-02 -2.061964422464370728e-01 5.258380621671676636e-02 -8.357819169759750366e-02 -1.926113963127136230e-01 -1.954102814197540283e-01 -5.046421289443969727e-01 -3.427884355187416077e-02 2.230630367994308472e-01 -7.193576544523239136e-02 1.314463559538125992e-02 -4.485165774822235107e-01 3.526481240987777710e-02
2.511991858482360840e-01 5.216283723711967468e-02 -8.875056356191635132e-02 3.445638120174407959e-01 5.905121192336082458e-02 6.888823118060827255e-03 2.806499972939491272e-02 -3.355368375778198242e-01 -1.049699634313583374e-01 3.005411662161350250e-02 -1.754288375377655029e-01 1.394596099853515625e-01 -2.758239209651947021e-02 2.812350690364837646e-01 2.851592004299163818e-01 -3.195292949676513672e-01 -4.043468460440635681e-02 2.644298076629638672e-01 -1.187304705381393433e-01 -1.438072472810745239e-01 3.848569095134735107e-02 2.163546234369277954e-01 2.157694846391677856e-02 -4.978713393211364746e-02 5.398231372237205505e-02 -2.266641557216644287e-01 1.605350524187088013e-01 2.731843478977680206e-02 1.887844502925872803e-02 1.518743038177490234e-01 -2.795912921428680420e-01 1.590054631233215332e-01
-3.847935423254966736e-02 9.905157238245010376e-02 -9.586409479379653931e-02 1.439363658428192139e-01 -1.534631699323654175e-01 -1.939519345760345459e-01 -3.433745503425598145e-01 3.013440221548080444e-02 -1.808581054210662842e-01 1.551638841629028320e-01 2.591299116611480713e-01 1.798450499773025513e-01 3.157757520675659180e-01 -8.637610077857971191e-02 3.205239176750183105e-01 -1.165959239006042480e-02 9.924899786710739136e-02 2.773436903953552246e-01 1.295352876186370850e-01 -1.088155508041381836e-01 1.310100257396697998e-01 1.115659400820732117e-01 2.148502767086029053e-01 7.467256486415863037e-02 4.209395498037338257e-02 -2.259200811386108398e-01 -3.004324138164520264e-01 1.332457065582275391e-01 2.662019431591033936e-02 1.646094173192977905e-01 -1.606551110744476318e-01 3.626714274287223816e-02
1.351248938590288162e-02 -8.477925322949886322e-03 1.125166788697242737e-01 3.376330435276031494e-01 3.363621532917022705e-01 -1.453910619020462036e-01 -1.318045146763324738e-02 -2.515282630920410156e-01 -2.192525565624237061e-01 -7.529831677675247192e-02 2.210347950458526611e-01 1.790378540754318237e-01 4.194024950265884399e-02 -9.267483651638031006e-02 -5.468071252107620239e-02 2.637925744056701660e-02 1.201203390955924988e-01 1.052936539053916931e-02 2.078603357076644897e-01 2.306530177593231201e-01 1.307775825262069702e-01 1.993444412946701050e-01 2.560309469699859619e-01 -3.945578932762145996e-01 -3.943784534931182861e-02 -5.257230997085571289e-02 -2.867623567581176758e-01 -8.274371922016143799e-02 6.552063673734664917e-02 -9.028240293264389038e-02 -1.492267996072769165e-01 -9.777063876390457153e-02
-1.492264568805694580e-01 -1.669467836618423462e-01 1.705826073884963989e-01 3.174536824226379395e-01 4.798041656613349915e-02 1.531483791768550873e-02 -1.428525000810623169e-01 -9.152323752641677856e-02 -1.034976691007614136e-01 1.781699955463409424e-01 2.711885571479797363e-01 -1.629477366805076599e-02 1.019766274839639664e-02 3.397509455680847168e-01 -4.977485910058021545e-02 1.862071305513381958e-01 -6.697196513414382935e-02 3.669027984142303467e-02 -4.389003384858369827e-03 1.275951713323593140e-01 1.014520078897476196e-01 4.170464277267456055e-01 -9.834996610879898071e-02 -9.703604876995086670e-02 1.151508465409278870e-01 -2.044927328824996948e-01 -1.378421932458877563e-01 -9.174665808677673340e-02 3.516293764114379883e-01 -4.730362072587013245e-02 -2.414699643850326538e-01 1.661050915718078613e-01
[truncated: 3,267,167 more chars]
