# Supplementary material for: The Language of Innovation
Source: PLoS One. 2020 Apr 30;15(4):e0230107. doi: 10.1371/journal.pone.0230107 (PMC7194493; doi:10.1371/journal.pone.0230107)
Supplement: S12 File — (GZ) [file pone.0230107.s012.tar.gz › 1990-1994/V2Run_22_VS_4500_embeddings1990-1994ED32.txt]

-3.667477071285247803e-01 -4.357371479272842407e-02 3.375515043735504150e-01 1.283689141273498535e-01 3.101561218500137329e-02 2.987120300531387329e-02 -1.603231020271778107e-02 1.470478177070617676e-01 3.688571751117706299e-01 -2.124072238802909851e-02 2.499559521675109863e-01 2.709389925003051758e-01 2.038388997316360474e-01 2.075825631618499756e-01 1.698038727045059204e-02 -2.092009335756301880e-01 -2.819436490535736084e-01 -4.350624233484268188e-02 1.578426957130432129e-01 4.766474291682243347e-02 -1.673824386671185493e-03 -2.147251963615417480e-01 1.089606955647468567e-01 -3.256967756897211075e-03 -1.027800217270851135e-01 -1.094549447298049927e-01 -3.998792916536331177e-02 -1.189069822430610657e-01 5.130933597683906555e-02 7.666648831218481064e-03 -1.629143208265304565e-01 2.725401520729064941e-01
-3.061491250991821289e-01 4.236745461821556091e-02 1.875424236059188843e-01 -3.211735934019088745e-02 -1.639420092105865479e-01 -1.580319255590438843e-01 -3.743121623992919922e-01 -8.469397202134132385e-03 7.182395458221435547e-02 1.562564447522163391e-02 2.335812300443649292e-01 3.024132847785949707e-01 1.635469198226928711e-01 -2.483166158199310303e-01 8.083538711071014404e-02 1.630447357892990112e-01 -3.346104025840759277e-01 -1.995692774653434753e-02 1.683431677520275116e-02 -1.062588766217231750e-01 1.618900746107101440e-01 4.225265979766845703e-02 -9.980642795562744141e-02 1.953622847795486450e-01 -2.547744214534759521e-01 -5.547474697232246399e-02 1.615665405988693237e-01 -1.278907060623168945e-02 -1.411823630332946777e-01 2.943774163722991943e-01 4.644407331943511963e-02 -1.541006937623023987e-02
-3.942735027521848679e-03 5.595634877681732178e-02 1.657263189554214478e-01 -2.247693389654159546e-02 -5.618965998291969299e-02 1.123148202896118164e-01 -3.142971992492675781e-01 2.558735944330692291e-02 1.906334459781646729e-01 -1.636496782302856445e-01 1.932454295456409454e-02 4.184465855360031128e-02 1.945116519927978516e-01 7.487906515598297119e-02 8.223102986812591553e-02 7.622470147907733917e-04 -1.713646799325942993e-01 7.996660470962524414e-02 -7.066932320594787598e-02 -8.016855455935001373e-03 3.136952519416809082e-01 -2.920813560485839844e-01 -1.695994436740875244e-01 3.175726830959320068e-01 -1.078565642237663269e-01 -2.419989258050918579e-01 -5.985804647207260132e-02 2.464236691594123840e-02 2.718595564365386963e-01 4.091986119747161865e-01 6.550002098083496094e-02 2.530671954154968262e-01
-7.468160241842269897e-02 2.959105968475341797e-01 3.351656720042228699e-02 1.382130086421966553e-01 -1.282445807009935379e-02 2.306596189737319946e-01 -3.947090804576873779e-01 -5.669415369629859924e-02 -9.044194221496582031e-02 -1.431983858346939087e-01 -5.535543709993362427e-02 2.253480851650238037e-01 2.189915329217910767e-01 -1.221777945756912231e-01 -4.621574282646179199e-02 9.341620653867721558e-02 -3.804806470870971680e-01 7.703042123466730118e-03 2.922254204750061035e-01 1.881154924631118774e-01 -2.300961315631866455e-02 -7.613831758499145508e-02 -2.202876508235931396e-01 6.961666792631149292e-02 -1.830440461635589600e-01 -2.647207975387573242e-01 -1.605929732322692871e-01 -1.768271327018737793e-01 6.953971926122903824e-03 1.816194690763950348e-02 1.778399199247360229e-01 -4.879389889538288116e-03
7.236105948686599731e-02 3.184055984020233154e-01 -2.370274998247623444e-02 3.812381252646446228e-02 -1.832886040210723877e-01 2.039165794849395752e-01 -2.576318681240081787e-01 -9.128388762474060059e-02 2.526736855506896973e-01 1.822228170931339264e-02 1.652892380952835083e-01 2.552790939807891846e-01 7.031983882188796997e-02 -1.794956177473068237e-01 5.990970507264137268e-02 -9.678080677986145020e-02 -2.598739564418792725e-01 -5.492776259779930115e-02 1.921685934066772461e-01 -4.291750490665435791e-02 5.853528156876564026e-02 -1.342568546533584595e-01 -1.289157122373580933e-01 1.774901873432099819e-03 -2.344384491443634033e-01 -4.426512122154235840e-01 5.694013461470603943e-02 1.700882911682128906e-01 -4.720526561141014099e-02 2.246007472276687622e-01 1.151428371667861938e-01 1.956996321678161621e-01
-1.382431685924530029e-01 4.506415724754333496e-01 3.241160809993743896e-01 -9.906218200922012329e-02 -3.428468480706214905e-02 -3.762107808142900467e-03 -2.145013362169265747e-01 1.060710623860359192e-01 2.304113656282424927e-01 4.056164994835853577e-02 1.769956946372985840e-01 9.854045510292053223e-02 1.870466023683547974e-01 2.458766698837280273e-01 7.215193659067153931e-02 -4.274523630738258362e-02 -4.463807679712772369e-03 -1.709548383951187134e-02 -1.489910334348678589e-01 1.317254453897476196e-01 3.090910427272319794e-02 -1.192467138171195984e-01 -1.491912752389907837e-01 -9.306048974394798279e-03 8.739454299211502075e-02 -3.463089764118194580e-01 2.308108210563659668e-01 8.295983821153640747e-02 -1.222680136561393738e-01 -2.531087398529052734e-01 2.404037415981292725e-01 6.584057956933975220e-02
-2.421574890613555908e-01 1.597134321928024292e-01 2.778983116149902344e-01 8.633700758218765259e-02 -1.144690290093421936e-01 9.899723343551158905e-03 -3.988249897956848145e-01 -1.750125586986541748e-01 -1.414310559630393982e-02 -2.448538839817047119e-01 1.858818382024765015e-01 8.110119402408599854e-02 8.253010362386703491e-02 2.124101221561431885e-01 -9.827350825071334839e-02 1.711937189102172852e-01 -1.795639693737030029e-01 1.330992789007723331e-03 1.150850504636764526e-01 5.047276243567466736e-02 -1.063432991504669189e-01 -3.199378261342644691e-03 1.715312302112579346e-01 2.580901980400085449e-01 -2.734307646751403809e-01 2.139189746230840683e-03 7.207374274730682373e-02 7.303938269615173340e-02 -1.008360758423805237e-01 4.064244925975799561e-01 1.385754793882369995e-01 2.934095263481140137e-02
3.545340523123741150e-02 2.139216661453247070e-01 2.207091152667999268e-01 -2.415960729122161865e-01 -1.984435617923736572e-01 1.866160705685615540e-02 -3.576138615608215332e-01 -1.829166114330291748e-01 1.809828281402587891e-01 -1.651796549558639526e-01 2.127124518156051636e-01 1.429623067378997803e-01 3.277172148227691650e-02 2.491006404161453247e-01 -1.005006581544876099e-02 -1.223419141024351120e-02 -4.342363029718399048e-02 -1.863766759634017944e-01 6.502398103475570679e-02 1.021541208028793335e-01 1.971660703420639038e-01 -1.944749057292938232e-01 -1.137760728597640991e-01 2.681698203086853027e-01 -3.351992964744567871e-01 1.089320629835128784e-01 1.224428489804267883e-01 1.223979368805885315e-01 -1.496953666210174561e-01 1.121357008814811707e-01 2.232211381196975708e-01 6.225580722093582153e-02
-1.689326912164688110e-01 1.162671744823455811e-01 3.250445127487182617e-01 4.597738385200500488e-03 -2.321168035268783569e-01 4.859190061688423157e-02 -4.358971416950225830e-01 -4.067525640130043030e-02 1.115316152572631836e-01 8.219409734010696411e-02 2.166866511106491089e-02 7.672783732414245605e-02 9.810634702444076538e-02 6.359577178955078125e-02 8.612757921218872070e-02 -2.306521981954574585e-01 -2.194237858057022095e-01 5.970071651972830296e-04 1.069389581680297852e-01 3.941100090742111206e-02 -1.531588137149810791e-01 -9.386311471462249756e-02 -2.636211812496185303e-01 5.835183337330818176e-02 -1.476255804300308228e-01 -3.317463994026184082e-01 -1.211150139570236206e-01 1.234449297189712524e-01 1.323862820863723755e-01 3.975014984607696533e-01 -3.054947964847087860e-02 -6.319505046121776104e-04
-3.125536441802978516e-01 5.639101564884185791e-02 2.374619841575622559e-01 2.870322391390800476e-02 -7.583597302436828613e-02 1.716427356004714966e-01 -1.370507776737213135e-01 -9.853984415531158447e-02 3.616762161254882812e-02 2.788193225860595703e-01 1.873140186071395874e-01 2.756768465042114258e-01 2.354471683502197266e-01 -1.141830608248710632e-01 -7.153688371181488037e-02 -2.169562503695487976e-02 -2.292526215314865112e-01 3.583982288837432861e-01 1.263667643070220947e-01 -1.064226031303405762e-02 1.806305497884750366e-01 -1.164581477642059326e-01 3.530431166291236877e-02 5.321133509278297424e-02 -1.410901695489883423e-01 1.204037219285964966e-01 1.968877315521240234e-01 -3.763524070382118225e-02 1.318945735692977905e-02 3.706768155097961426e-01 2.152089923620223999e-01 9.048963338136672974e-02
-5.324140787124633789e-01 2.481341958045959473e-01 1.822211891412734985e-01 -1.459835171699523926e-01 -3.194606304168701172e-01 3.325076401233673096e-02 -2.824362516403198242e-01 9.424296766519546509e-02 2.857499569654464722e-02 -1.182793527841567993e-01 8.792003244161605835e-02 5.581391975283622742e-02 3.317570388317108154e-01 -4.475940763950347900e-02 -2.145298421382904053e-01 -1.026724725961685181e-01 -1.306186337023973465e-02 1.662382930517196655e-01 -1.114723980426788330e-01 4.068932682275772095e-02 1.279572099447250366e-01 -4.101776331663131714e-02 -5.610698089003562927e-02 8.237044513225555420e-02 -1.727022975683212280e-01 1.808661036193370819e-02 5.178285390138626099e-02 -9.073818475008010864e-02 -6.699293851852416992e-02 2.630783915519714355e-01 1.667346060276031494e-01 4.371463507413864136e-02
-2.739727199077606201e-01 3.207440674304962158e-01 1.872807145118713379e-01 1.251662671566009521e-01 -2.384783476591110229e-01 3.597201779484748840e-02 -2.265637069940567017e-01 9.946464747190475464e-02 2.621011137962341309e-01 -3.005307614803314209e-01 1.885502934455871582e-01 1.342182308435440063e-01 2.499069459736347198e-02 9.053646773099899292e-02 4.562522098422050476e-02 2.083641290664672852e-02 -2.513017058372497559e-01 1.375292688608169556e-01 -1.032997742295265198e-01 2.092733234167098999e-01 -3.963762894272804260e-02 -2.944872900843620300e-02 2.048853337764739990e-01 1.628136783838272095e-01 -1.334664970636367798e-01 -6.326226890087127686e-02 1.372615993022918701e-01 7.446072250604629517e-02 -1.379758119583129883e-01 3.391152620315551758e-01 -1.180730015039443970e-01 1.624093800783157349e-01
-2.276003658771514893e-01 1.106734573841094971e-01 3.230241239070892334e-01 2.976422756910324097e-02 -4.778101295232772827e-02 1.661849617958068848e-01 -1.932094991207122803e-01 -4.607026651501655579e-02 2.640013694763183594e-01 -2.055126577615737915e-01 1.638557314872741699e-01 8.941771835088729858e-02 -4.973517730832099915e-02 1.051667407155036926e-01 -2.293470054864883423e-01 -2.765161395072937012e-01 -2.912804484367370605e-01 -1.577077805995941162e-01 6.526561081409454346e-02 -3.523811930790543556e-03 3.884839639067649841e-02 2.426681481301784515e-02 -3.132357001304626465e-01 2.205947414040565491e-02 4.798202589154243469e-02 1.298362761735916138e-02 -1.420053839683532715e-01 2.931134104728698730e-01 5.822712182998657227e-02 3.635616004467010498e-01 1.007747054100036621e-01 5.505154281854629517e-02
1.988073587417602539e-01 1.285483837127685547e-01 2.434642910957336426e-01 9.221526235342025757e-02 5.213741213083267212e-02 7.757314294576644897e-02 -5.270582437515258789e-01 -8.937491476535797119e-02 2.021141648292541504e-01 -1.888625770807266235e-01 2.241144180297851562e-01 1.846576482057571411e-01 1.933609247207641602e-01 3.925010189414024353e-02 2.394610941410064697e-01 5.687238648533821106e-02 -1.210855990648269653e-01 -8.291079849004745483e-02 1.320744156837463379e-01 -1.088743582367897034e-01 1.829176396131515503e-01 -1.391813158988952637e-01 -2.191673405468463898e-02 -1.259534712880849838e-02 -2.613731473684310913e-02 -1.784867024980485439e-03 1.351439505815505981e-01 1.893515586853027344e-01 1.034800261259078979e-01 3.494035899639129639e-01 1.683779358863830566e-01 3.254886716604232788e-02
1.383115071803331375e-02 2.877367138862609863e-01 3.756954073905944824e-01 -1.123764663934707642e-01 -6.597800552845001221e-02 3.447388708591461182e-01 -1.755212396383285522e-01 6.208823993802070618e-02 1.815515309572219849e-01 -3.887502104043960571e-02 2.242996990680694580e-01 -7.630757987499237061e-02 1.222677528858184814e-01 -1.276606880128383636e-02 -1.463150531053543091e-01 5.888887494802474976e-02 -2.209228873252868652e-01 7.267366349697113037e-02 3.277211487293243408e-01 4.067615792155265808e-02 -2.507265657186508179e-03 -3.987436741590499878e-02 -5.701689049601554871e-02 2.321814894676208496e-01 -1.575162112712860107e-01 -2.510639727115631104e-01 -1.368432790040969849e-01 4.416962340474128723e-02 -3.001862764358520508e-01 1.801276952028274536e-01 -8.611699193716049194e-02 1.199640780687332153e-01
-2.738066017627716064e-01 -3.260608389973640442e-02 2.477279603481292725e-01 -8.743877708911895752e-02 -3.012163639068603516e-01 7.420207560062408447e-02 -1.393974125385284424e-01 8.325505256652832031e-02 1.479308754205703735e-01 -8.305741846561431885e-02 3.477806448936462402e-01 4.367840662598609924e-02 1.372746527194976807e-01 -5.584133043885231018e-02 -9.504634141921997070e-02 -2.583027780055999756e-01 -6.979140639305114746e-02 1.425408571958541870e-01 -8.144358545541763306e-02 -6.330925226211547852e-02 -1.246234178543090820e-01 -3.127954900264739990e-01 -1.120531838387250900e-02 9.884937107563018799e-02 -3.358879387378692627e-01 -1.403886675834655762e-01 5.944235622882843018e-02 -3.802496939897537231e-02 2.093908563256263733e-02 3.136631250381469727e-01 2.915762662887573242e-01 -5.046312138438224792e-02
1.265849452465772629e-03 7.931130006909370422e-03 1.564500778913497925e-01 9.752944856882095337e-02 1.687432527542114258e-01 3.205661773681640625e-01 -2.791587114334106445e-01 2.272392064332962036e-02 1.062663644552230835e-01 1.740096807479858398e-01 4.487893357872962952e-02 3.614332377910614014e-01 4.409874975681304932e-02 -7.483176141977310181e-02 -6.528432667255401611e-02 -5.709000863134860992e-03 -3.377342820167541504e-01 -7.901283353567123413e-02 4.330753386020660400e-01 -1.123472228646278381e-01 -1.073984894901514053e-02 -3.933392837643623352e-02 -2.147969752550125122e-01 1.919608376920223236e-02 -1.721544116735458374e-01 -1.964960098266601562e-01 -2.612836845219135284e-02 -1.653129309415817261e-01 -1.114032417535781860e-01 1.554343551397323608e-01 2.251562923192977905e-01 1.342669725418090820e-01
-1.410694569349288940e-01 9.387939423322677612e-02 2.593669593334197998e-01 -6.015827506780624390e-02 7.657990604639053345e-02 -3.437218815088272095e-02 -2.000626325607299805e-01 -9.225258231163024902e-02 3.240233361721038818e-01 -2.328979372978210449e-01 6.947491201572120190e-04 2.196311801671981812e-01 7.305738329887390137e-02 2.327056974172592163e-02 1.379778888076543808e-02 -2.242003679275512695e-01 -2.325955629348754883e-01 -8.683414012193679810e-02 4.044809564948081970e-02 -3.046848177909851074e-01 -1.678743958473205566e-01 -1.000759974122047424e-01 -1.619534343481063843e-01 7.433405146002769470e-03 -1.517516374588012695e-01 -1.725219190120697021e-01 -2.307805866003036499e-01 1.234239786863327026e-01 -1.050296053290367126e-01 4.430660009384155273e-01 9.062486141920089722e-02 1.535584479570388794e-01
3.032356500625610352e-03 1.732380539178848267e-01 5.429216623306274414e-01 -8.323584496974945068e-02 5.103791877627372742e-02 1.234067156910896301e-01 9.879128634929656982e-02 2.909792959690093994e-02 1.988488286733627319e-01 1.905166208744049072e-01 2.325850427150726318e-01 1.871396303176879883e-01 4.358709976077079773e-02 -4.025343805551528931e-03 2.823991179466247559e-01 4.061570763587951660e-02 -1.658002287149429321e-01 -2.904599905014038086e-01 9.839308261871337891e-02 6.296131014823913574e-02 7.731824368238449097e-02 -4.592906683683395386e-02 4.839138686656951904e-02 -8.095128834247589111e-02 1.500604003667831421e-01 -1.962145566940307617e-01 1.036599278450012207e-01 3.040129505097866058e-02 -6.293933093547821045e-02 1.991225928068161011e-01 3.513097763061523438e-01 -9.682524204254150391e-02
7.106167078018188477e-02 1.660644263029098511e-02 4.101572036743164062e-01 2.485159039497375488e-02 -6.233590841293334961e-02 1.961034983396530151e-01 -1.676513254642486572e-01 -1.919372379779815674e-01 6.340320408344268799e-02 -2.061238735914230347e-01 5.328292027115821838e-02 1.637140065431594849e-01 1.279857456684112549e-01 1.128240227699279785e-01 2.995265647768974304e-02 3.839530795812606812e-02 -3.109265267848968506e-01 -6.712616980075836182e-02 2.237533479928970337e-01 -1.123467385768890381e-01 5.860885977745056152e-02 -1.995849758386611938e-01 -1.486855447292327881e-01 -9.404807537794113159e-02 7.140348106622695923e-02 -2.087724581360816956e-02 5.957115814089775085e-02 7.881007343530654907e-02 9.776990860700607300e-02 5.504539012908935547e-01 1.646441519260406494e-01 1.336381137371063232e-01
-6.483857333660125732e-02 2.222012132406234741e-01 2.921618223190307617e-01 1.986533403396606445e-01 3.348763100802898407e-03 7.155168801546096802e-02 -4.245800077915191650e-01 -1.176373437047004700e-01 3.475929200649261475e-01 -2.863043248653411865e-01 5.121612921357154846e-02 2.299538701772689819e-01 1.463922560214996338e-01 -7.005285471677780151e-02 -3.998568281531333923e-02 -3.139730393886566162e-01 -1.526672095060348511e-01 9.518114477396011353e-02 1.368058025836944580e-01 -5.714068561792373657e-02 -7.964816689491271973e-02 7.084908336400985718e-02 -2.681567072868347168e-01 1.923689544200897217e-01 -5.266341567039489746e-02 -2.005909197032451630e-02 9.696372598409652710e-02 1.374500542879104614e-01 4.995853826403617859e-02 1.373135149478912354e-01 8.597332984209060669e-02 5.212569236755371094e-02
-2.306866645812988281e-01 3.977364301681518555e-02 7.707720249891281128e-02 -1.764803230762481689e-01 -1.205739304423332214e-01 2.523493207991123199e-02 -2.276534736156463623e-01 -2.092106193304061890e-01 2.721398472785949707e-01 -3.825173377990722656e-01 2.381132245063781738e-01 3.242582380771636963e-01 1.906582564115524292e-01 -1.366359889507293701e-01 2.017465084791183472e-01 2.697486877441406250e-01 -3.639195114374160767e-02 4.770206660032272339e-02 1.915813772939145565e-03 4.010225459933280945e-02 -3.110694140195846558e-02 -3.317953944206237793e-01 -6.394947320222854614e-02 8.335269987583160400e-02 -2.326807677745819092e-01 -8.771781623363494873e-02 -2.219784110784530640e-01 -5.360305309295654297e-02 -4.008180275559425354e-02 -1.079003699123859406e-02 -2.450220659375190735e-02 5.502916127443313599e-02
-1.915709376335144043e-01 3.718379139900207520e-01 1.611700654029846191e-01 5.868299305438995361e-02 -3.059339225292205811e-01 3.812743723392486572e-02 -2.689419388771057129e-01 -5.707633122801780701e-02 4.364866763353347778e-02 1.778216511011123657e-01 3.873344659805297852e-01 -7.216282933950424194e-02 3.142626583576202393e-01 9.678853303194046021e-02 6.913011521100997925e-02 -1.148749068379402161e-01 -3.440713742747902870e-03 -2.634259462356567383e-01 1.222604513168334961e-01 -6.764115393161773682e-02 2.259939722716808319e-02 1.074692606925964355e-01 -3.958867117762565613e-02 1.801743805408477783e-01 -1.311554610729217529e-01 -1.487351767718791962e-02 1.551237553358078003e-01 -1.494143605232238770e-01 2.743574082851409912e-01 1.080694198608398438e-01 1.516477614641189575e-01 -3.657901287078857422e-02
-3.227661252021789551e-01 1.004410088062286377e-01 3.084808886051177979e-01 -1.012597307562828064e-01 1.919921338558197021e-01 2.751247286796569824e-01 -3.786283358931541443e-02 4.627633094787597656e-02 -1.588177680969238281e-02 -2.102805078029632568e-01 2.945587038993835449e-01 2.878298796713352203e-02 2.165943086147308350e-01 1.985362730920314789e-02 -1.231444627046585083e-01 -3.257241845130920410e-02 -3.151578009128570557e-01 3.656434640288352966e-02 1.707461178302764893e-01 -1.863591559231281281e-02 -5.822423100471496582e-02 -2.298057228326797485e-01 1.274371445178985596e-01 1.002610325813293457e-01 -2.103858292102813721e-01 1.367588490247726440e-01 -1.960452459752559662e-02 -1.925654262304306030e-01 1.666835397481918335e-01 -1.714909076690673828e-01 1.930619776248931885e-01 2.470651119947433472e-01
-1.274213641881942749e-01 6.700887531042098999e-02 2.649336755275726318e-01 1.173292845487594604e-02 3.447886183857917786e-02 3.571183606982231140e-02 -2.537477314472198486e-01 -2.504987120628356934e-01 2.642518281936645508e-01 -1.766239255666732788e-01 2.477922849357128143e-02 1.778587400913238525e-01 -2.677832171320915222e-02 -9.450524114072322845e-03 4.974744096398353577e-02 -6.110341846942901611e-02 -3.266952335834503174e-01 -1.384150981903076172e-01 4.697269946336746216e-02 -7.282378524541854858e-02 -2.605354785919189453e-01 2.103462517261505127e-01 -4.228696525096893311e-01 4.375515505671501160e-02 -1.251129359006881714e-01 -1.414220333099365234e-01 8.928578346967697144e-03 1.473533064126968384e-01 5.562203004956245422e-02 3.140694499015808105e-01 1.603019535541534424e-01 1.671072840690612793e-01
-8.486741036176681519e-02 -1.301570385694503784e-01 1.523853391408920288e-01 2.961588799953460693e-01 1.504757553339004517e-01 -2.024313360452651978e-01 -4.218769073486328125e-02 2.060296200215816498e-02 6.398960947990417480e-02 -1.025790050625801086e-01 2.923279404640197754e-01 8.335559815168380737e-02 2.254412472248077393e-01 3.346025049686431885e-01 1.766113191843032837e-01 1.911433488130569458e-01 -3.730347752571105957e-01 -8.961341530084609985e-02 -7.415469735860824585e-02 7.687364704906940460e-03 -1.632509976625442505e-01 -3.854457437992095947e-01 8.100853860378265381e-02 1.640020869672298431e-02 -6.807764619588851929e-02 -5.921478942036628723e-02 -1.158723011612892151e-01 -3.167979419231414795e-02 -1.851098239421844482e-02 2.217821627855300903e-01 2.307037711143493652e-01 -3.807203099131584167e-02
-2.175246328115463257e-01 2.191361337900161743e-01 9.829396009445190430e-02 3.646111488342285156e-02 1.927456632256507874e-02 -5.671229586005210876e-02 -2.985950708389282227e-01 2.235340327024459839e-01 2.174096554517745972e-01 -1.399548798799514771e-01 2.431282848119735718e-01 -1.306165009737014771e-01 9.264179319143295288e-02 4.266653954982757568e-02 6.684022373519837856e-04 -1.115433946251869202e-01 -4.148302078247070312e-01 6.399920582771301270e-02 1.371674519032239914e-02 3.520939648151397705e-01 -5.875283479690551758e-02 -2.368129491806030273e-01 -7.157444953918457031e-02 1.638619601726531982e-01 -2.274302691221237183e-01 6.593041121959686279e-02 -1.484406925737857819e-02 -2.191778123378753662e-01 1.095595732331275940e-01 -1.574573814868927002e-01 1.854214817285537720e-01 1.331663280725479126e-01
-1.837759166955947876e-01 9.948813170194625854e-02 1.544472724199295044e-01 1.099414080381393433e-01 -5.568170920014381409e-02 6.803839653730392456e-02 -3.366911411285400391e-01 -3.119891276583075523e-03 3.125713169574737549e-01 -2.081281989812850952e-01 -1.527001857757568359e-01 2.198176681995391846e-01 2.066826075315475464e-01 -4.710570722818374634e-02 1.357861757278442383e-01 2.035193890333175659e-02 -8.872920274734497070e-02 1.342824846506118774e-01 5.420037731528282166e-02 1.879832744598388672e-01 -1.175301149487495422e-01 -2.131623923778533936e-01 -2.708582393825054169e-02 8.351205289363861084e-02 -1.106521561741828918e-01 1.972511857748031616e-01 -1.516534537076950073e-01 -1.219595447182655334e-01 -2.206293400377035141e-03 5.255770683288574219e-01 1.619350463151931763e-01 1.482032239437103271e-02
-1.882175207138061523e-01 3.135367035865783691e-01 1.488658227026462555e-02 -3.489867746829986572e-01 -1.726887077093124390e-01 1.253923922777175903e-01 -2.139469683170318604e-01 -1.839149445295333862e-01 6.143856793642044067e-02 8.376327157020568848e-02 1.312130391597747803e-01 -5.120736733078956604e-02 2.105635106563568115e-01 1.727100610733032227e-01 7.933226414024829865e-03 -3.784954920411109924e-02 -3.731568455696105957e-01 -4.499223455786705017e-02 7.164569199085235596e-02 1.004244685173034668e-01 2.631069123744964600e-01 -2.668825089931488037e-01 6.507552415132522583e-02 2.583748400211334229e-01 -2.051685564219951630e-02 -1.018769443035125732e-01 4.198778420686721802e-02 8.910289406776428223e-02 -9.739611297845840454e-02 2.669192850589752197e-01 2.007690519094467163e-01 -5.785136297345161438e-02
-2.683518528938293457e-01 -2.675830721855163574e-01 2.881899774074554443e-01 -1.297929435968399048e-01 4.939221218228340149e-02 8.466857485473155975e-03 4.977894946932792664e-02 -1.593935340642929077e-01 1.724962890148162842e-01 -2.644434273242950439e-01 3.026627600193023682e-01 -2.924502491950988770e-01 2.235195934772491455e-01 4.356334358453750610e-02 -8.191061764955520630e-02 1.707127392292022705e-01 -6.629038602113723755e-02 1.372024267911911011e-01 -5.511382967233657837e-02 2.701426446437835693e-01 6.804347783327102661e-02 -3.914321213960647583e-02 -2.620999887585639954e-02 -6.841310858726501465e-02 -4.968586191534996033e-02 -2.271901220083236694e-01 1.850884258747100830e-01 9.199217706918716431e-02 2.642493247985839844e-01 -4.177770391106605530e-02 2.670625448226928711e-01 1.053581908345222473e-01
-3.005993068218231201e-01 9.385056793689727783e-02 2.868100106716156006e-01 -1.203298494219779968e-01 7.561682164669036865e-02 3.112977445125579834e-01 5.289089679718017578e-02 -1.636354066431522369e-02 2.747370600700378418e-01 2.470338903367519379e-02 1.518273055553436279e-01 2.933787107467651367e-01 2.225095033645629883e-01 -4.952499642968177795e-02 -1.018278747797012329e-01 1.875495016574859619e-01 -1.972343623638153076e-01 -1.613267958164215088e-01 8.203484117984771729e-02 -6.721040606498718262e-02 1.739441603422164917e-01 -2.438105642795562744e-01 1.663035601377487183e-01 -7.202297449111938477e-02 6.707970052957534790e-02 -1.402130872011184692e-01 -2.546527087688446045e-01 1.411056518554687500e-01 5.271821096539497375e-02 3.106181323528289795e-01 4.451426118612289429e-02 -8.247244358062744141e-02
-2.915977239608764648e-01 2.531045973300933838e-01 3.470360636711120605e-01 2.209784388542175293e-01 7.438747584819793701e-02 1.656912267208099365e-01 -4.159933328628540039e-01 -2.771028503775596619e-02 1.385887712240219116e-01 -1.639445573091506958e-01 1.366583555936813354e-01 7.169760018587112427e-02 3.858584165573120117e-02 -1.555658280849456787e-01 1.274184882640838623e-01 -1.474141031503677368e-01 -2.363001555204391479e-01 1.062985137104988098e-02 -2.500193566083908081e-02 -2.086370587348937988e-01 -1.778977811336517334e-01 1.299849152565002441e-01 -1.538970768451690674e-01 2.067157179117202759e-01 -7.372910529375076294e-02 -1.304204910993576050e-01 -1.171499416232109070e-01 8.968612551689147949e-02 3.581660240888595581e-02 2.314414083957672119e-01 1.189337447285652161e-01 1.140623092651367188e-01
-3.719280660152435303e-01 1.342234909534454346e-01 2.775220274925231934e-01 5.838175769895315170e-03 1.356448084115982056e-01 8.823892474174499512e-02 -1.298121809959411621e-01 -3.655458688735961914e-01 1.678474843502044678e-01 -4.863452911376953125e-02 -1.107971817255020142e-01 -1.311618536710739136e-01 8.641716837882995605e-02 -5.696122720837593079e-02 7.606958597898483276e-02 -1.603121757507324219e-01 -4.180517792701721191e-01 1.027749031782150269e-01 4.767191782593727112e-02 7.263161242008209229e-03 -1.047196313738822937e-01 -1.284025311470031738e-01 1.031525135040283203e-01 1.839253157377243042e-01 -3.814863264560699463e-01 9.078455716371536255e-02 -4.907311871647834778e-02 -7.183980941772460938e-02 6.046665832400321960e-02 1.272074431180953979e-01 -7.636678405106067657e-03 2.165802121162414551e-01
-1.937063932418823242e-01 2.453541308641433716e-01 1.153290569782257080e-01 2.168825119733810425e-01 -1.245542764663696289e-01 1.078204214572906494e-01 -2.023026496171951294e-01 1.464841663837432861e-01 1.534710377454757690e-01 -1.399322897195816040e-01 1.339057087898254395e-01 -1.189422905445098877e-01 7.932665199041366577e-02 1.607038527727127075e-01 2.802387177944183350e-01 2.267830967903137207e-01 -4.063388109207153320e-01 1.759005039930343628e-01 8.099602162837982178e-02 1.621621251106262207e-01 4.835215583443641663e-02 -1.641592681407928467e-01 -2.664082916453480721e-03 -2.057390083791688085e-04 1.654096692800521851e-01 -1.688270270824432373e-01 2.270564585924148560e-01 5.149100720882415771e-02 2.814371325075626373e-02 -2.578916251659393311e-01 2.814007997512817383e-01 -1.908188313245773315e-02
-1.205131784081459045e-01 5.038272142410278320e-01 1.347762197256088257e-01 -1.143746972084045410e-01 -2.145402133464813232e-01 -4.927224665880203247e-02 -2.589265406131744385e-01 -2.482049353420734406e-02 2.476502209901809692e-01 -1.329964846372604370e-01 2.563624680042266846e-01 -1.036988347768783569e-01 2.895829081535339355e-01 9.901586174964904785e-02 1.746311485767364502e-01 -8.050985634326934814e-02 -1.675437837839126587e-01 -9.053823351860046387e-02 1.875489205121994019e-01 -1.823112815618515015e-01 2.099344134330749512e-01 -2.303616143763065338e-02 6.938360631465911865e-02 7.748746871948242188e-02 -2.363897562026977539e-01 -1.087374165654182434e-01 1.397687941789627075e-02 -5.019340664148330688e-02 7.571551948785781860e-02 5.641622096300125122e-02 -2.018829286098480225e-01 1.339684575796127319e-01
-8.452695608139038086e-02 1.073482558131217957e-01 2.587241828441619873e-01 2.270438820123672485e-01 -9.870645403861999512e-02 5.135642364621162415e-02 -4.470142424106597900e-01 -5.250174924731254578e-02 4.095210731029510498e-01 -4.933049157261848450e-02 9.611228108406066895e-02 7.937222719192504883e-02 1.057366002351045609e-02 1.620861589908599854e-01 -1.658554188907146454e-03 -9.988328814506530762e-02 -2.050336897373199463e-01 5.031390488147735596e-02 -7.017584890127182007e-02 -3.045942485332489014e-01 -9.714762121438980103e-02 1.189524158835411072e-01 -1.188897788524627686e-01 6.141018122434616089e-02 -3.741471096873283386e-02 -1.185199990868568420e-01 7.020398974418640137e-02 5.585584044456481934e-02 -1.742023229598999023e-01 4.146913588047027588e-01 1.261473149061203003e-01 1.882301457226276398e-02
-1.309942901134490967e-01 2.382703274488449097e-01 2.196985185146331787e-01 1.157571375370025635e-02 1.227976605296134949e-01 -8.004409074783325195e-02 -9.455044567584991455e-02 -1.931730508804321289e-01 1.926768720149993896e-01 -3.355851769447326660e-01 1.759210824966430664e-01 -2.001844160258769989e-02 2.018116563558578491e-01 -2.709212601184844971e-01 -8.048510551452636719e-02 -2.095707654953002930e-01 -3.451891839504241943e-01 -1.143653020262718201e-01 1.659983098506927490e-01 7.973776012659072876e-02 5.849153175950050354e-02 -1.619397699832916260e-01 3.245818614959716797e-02 4.379416257143020630e-02 -3.822985887527465820e-01 1.227093487977981567e-02 -1.094425991177558899e-01 -1.694326698780059814e-01 -1.113529428839683533e-01 -7.964690774679183960e-02 1.489322334527969360e-01 1.939898580312728882e-01
-1.562296450138092041e-01 2.578037381172180176e-01 4.591000676155090332e-01 -1.754114031791687012e-02 2.497771978378295898e-01 2.307095974683761597e-01 -4.384345188736915588e-02 2.241686284542083740e-01 2.883418500423431396e-01 6.040148064494132996e-02 -4.517588764429092407e-02 1.176890172064304352e-02 1.008523255586624146e-01 1.907268017530441284e-01 1.239191889762878418e-01 4.190873354673385620e-02 -1.781807839870452881e-01 -4.354678839445114136e-02 5.519881099462509155e-02 1.641043126583099365e-01 5.880337953567504883e-02 -9.879128634929656982e-02 -2.001994997262954712e-01 -2.432705834507942200e-02 2.382190227508544922e-01 -1.659706532955169678e-01 -1.627005636692047119e-01 -5.690589547157287598e-02 9.269773028790950775e-03 1.153413299471139908e-02 3.733454048633575439e-01 8.068085461854934692e-02
-3.283767700195312500e-01 2.424651682376861572e-01 2.019930183887481689e-01 2.566252946853637695e-01 3.167093098163604736e-01 -4.637352377176284790e-02 1.589837521314620972e-01 -9.064995497465133667e-02 1.919935792684555054e-01 -8.481904119253158569e-02 2.798984646797180176e-01 8.607405424118041992e-02 2.664258182048797607e-01 1.529977768659591675e-01 6.663768738508224487e-02 -7.244975864887237549e-02 -9.842855483293533325e-02 7.729037199169397354e-03 -1.087300032377243042e-01 -5.504534021019935608e-02 -2.716004848480224609e-01 -1.129355430603027344e-01 2.178673893213272095e-01 -1.191507428884506226e-01 -2.000299245119094849e-01 -6.445433199405670166e-02 9.207963943481445312e-02 1.228661015629768372e-01 3.816645219922065735e-02 1.421878486871719360e-01 2.768689095973968506e-01 -1.342715919017791748e-01
-2.162698805332183838e-01 -1.959845423698425293e-02 2.741027995944023132e-02 7.669773697853088379e-02 1.545693874359130859e-01 8.298049122095108032e-02 -5.082843899726867676e-01 -2.521118521690368652e-01 3.085037767887115479e-01 -3.215790092945098877e-01 1.169216036796569824e-01 1.237953677773475647e-01 5.734584107995033264e-02 5.141433328390121460e-02 -4.043884947896003723e-02 -7.428615540266036987e-02 -2.180058695375919342e-02 -3.446704149246215820e-02 6.298050284385681152e-02 -1.138163581490516663e-01 -1.115953400731086731e-01 2.055025473237037659e-02 -2.698209583759307861e-01 1.269322931766510010e-01 6.859806925058364868e-02 -2.216938734054565430e-01 1.827212572097778320e-01 6.805277615785598755e-02 6.036983430385589600e-02 2.312792092561721802e-01 2.679788172245025635e-01 1.079575940966606140e-01
-2.804186344146728516e-01 1.826137006282806396e-01 2.947337627410888672e-01 2.982301637530326843e-02 -1.141294743865728378e-02 -5.893832817673683167e-02 -3.478652238845825195e-02 3.541634380817413330e-01 2.635309696197509766e-01 -4.521235451102256775e-02 9.778225421905517578e-02 9.113925695419311523e-02 1.323176175355911255e-01 2.327140867710113525e-01 1.278475821018218994e-01 1.248636865057051182e-03 -1.490883529186248779e-01 -1.642983108758926392e-01 -4.786908626556396484e-02 -5.557559896260499954e-03 -1.721238195896148682e-01 -2.889422178268432617e-01 -2.030450105667114258e-01 -8.892017602920532227e-02 2.567183077335357666e-01 -2.863419950008392334e-01 1.695176213979721069e-01 -8.261221460998058319e-03 -4.916431847959756851e-03 2.284034155309200287e-02 3.105702996253967285e-01 7.177288085222244263e-02
-3.013410270214080811e-01 1.185597777366638184e-01 5.761749744415283203e-01 -2.101870924234390259e-01 3.461927548050880432e-02 -1.477813255041837692e-02 -1.944119692780077457e-03 1.734772622585296631e-01 1.550314277410507202e-01 9.996497072279453278e-03 -2.404345944523811340e-02 4.823145270347595215e-02 1.127345040440559387e-01 2.554914057254791260e-01 2.369311302900314331e-01 4.345199093222618103e-02 -1.037742346525192261e-01 -1.029808670282363892e-01 8.511427789926528931e-02 -9.027042984962463379e-02 -1.050517484545707703e-01 -3.048299998044967651e-02 -1.519360393285751343e-01 -1.065595224499702454e-01 1.797821074724197388e-01 -1.383159458637237549e-01 3.067288734018802643e-02 5.813255161046981812e-02 -9.869434684514999390e-02 -1.207509711384773254e-01 3.344836533069610596e-01 2.219728082418441772e-01
-1.259063780307769775e-01 -3.652119264006614685e-02 2.272000312805175781e-01 -2.421634495258331299e-01 -1.441017985343933105e-01 2.464990764856338501e-01 -9.321411699056625366e-02 -3.208073973655700684e-01 2.317376434803009033e-01 -2.630283534526824951e-01 1.460422873497009277e-01 1.912951618432998657e-01 7.832963764667510986e-02 -6.489773094654083252e-02 7.941138744354248047e-02 -9.010610170662403107e-03 -3.457766175270080566e-01 -2.776344120502471924e-01 2.148823589086532593e-01 1.684150844812393188e-01 2.268074601888656616e-01 -2.529213204979896545e-02 -2.452047728002071381e-02 1.146405264735221863e-01 3.626728430390357971e-02 1.374442502856254578e-02 -9.998700767755508423e-02 -8.577133715152740479e-02 1.373353153467178345e-01 2.993257045745849609e-01 1.312686949968338013e-01 -1.795347593724727631e-02
-1.943033784627914429e-01 2.100643515586853027e-01 1.608526259660720825e-01 1.076550558209419250e-01 -1.316634379327297211e-02 -3.310927376151084900e-02 1.205288469791412354e-01 1.079138144850730896e-01 2.953251600265502930e-01 -1.869426816701889038e-01 3.189858794212341309e-01 5.001904442906379700e-02 2.562192678451538086e-01 -1.696289330720901489e-01 -7.617308944463729858e-02 2.602677941322326660e-01 -1.963907927274703979e-01 -1.524242758750915527e-02 1.890183091163635254e-01 3.013798594474792480e-01 2.378013730049133301e-02 1.257112771272659302e-01 6.789590418338775635e-02 2.248112708330154419e-01 -2.116489857435226440e-01 -3.553075715899467468e-02 -1.567761749029159546e-01 -1.898469328880310059e-01 -1.807823032140731812e-01 -5.416009575128555298e-02 2.817390859127044678e-01 1.680440083146095276e-02
1.148500666022300720e-01 1.867063045501708984e-01 3.990502953529357910e-01 6.242186948657035828e-02 -2.798763290047645569e-02 9.777408093214035034e-02 -3.816885054111480713e-01 -2.258311361074447632e-01 2.193810045719146729e-01 -4.345447197556495667e-02 5.588968098163604736e-02 2.839482724666595459e-01 6.130619347095489502e-02 9.906668961048126221e-02 -1.040770262479782104e-01 -6.488291174173355103e-02 -2.453094571828842163e-01 -1.606612503528594971e-01 -8.490908145904541016e-02 -2.333889529109001160e-02 -1.237826123833656311e-01 -2.470515519380569458e-01 -1.822795420885086060e-01 7.607561349868774414e-02 -6.958510261029005051e-03 -1.076695621013641357e-01 -1.983322650194168091e-01 1.182272881269454956e-01 3.839811682701110840e-02 2.444752305746078491e-01 1.122351661324501038e-01 2.673873901367187500e-01
-3.049614131450653076e-01 -2.728199586272239685e-02 4.018292427062988281e-01 2.532804943621158600e-02 2.109436541795730591e-01 1.169199347496032715e-01 -7.719210535287857056e-02 6.507320702075958252e-02 5.944263935089111328e-02 3.119067251682281494e-01 3.080055466853082180e-04 1.424545496702194214e-01 9.792871773242950439e-02 2.762255072593688965e-01 2.305803075432777405e-02 5.008048936724662781e-02 -4.463144540786743164e-01 2.285649627447128296e-01 -2.925791032612323761e-02 -2.281299233436584473e-02 2.491848357021808624e-02 -1.325134634971618652e-01 -5.072005838155746460e-02 -2.151179164648056030e-01 6.747862696647644043e-02 -1.215431392192840576e-01 2.344252467155456543e-01 -1.431415975093841553e-01 -8.540423214435577393e-02 -2.627048082649707794e-02 2.076981514692306519e-01 -2.273907652124762535e-03
-5.320673063397407532e-02 3.368602991104125977e-01 1.273509413003921509e-01 7.160668075084686279e-02 1.230863183736801147e-01 8.596289902925491333e-02 -4.039593040943145752e-01 2.259930782020092010e-02 2.326045632362365723e-01 -2.827637642621994019e-02 1.915331631898880005e-01 1.720766276121139526e-01 1.174428761005401611e-01 1.767835468053817749e-01 -2.439100295305252075e-02 -2.090394683182239532e-02 -1.566445827484130859e-01 -1.191453859210014343e-01 5.417522415518760681e-02 -1.018699258565902710e-01 -1.015816256403923035e-01 7.794597744941711426e-02 -1.298729032278060913e-01 1.596169322729110718e-01 -5.302337557077407837e-02 -4.579011723399162292e-02 -1.432227194309234619e-01 -1.849555969238281250e-02 4.303991496562957764e-01 1.555112153291702271e-01 1.534250080585479736e-01 3.732612431049346924e-01
-1.622001677751541138e-01 1.323010623455047607e-01 1.404973864555358887e-01 6.804381962865591049e-03 2.443753182888031006e-02 6.258423626422882080e-02 -3.599304258823394775e-01 1.003420650959014893e-01 1.578430533409118652e-01 -3.968903422355651855e-02 5.256922915577888489e-02 2.312961071729660034e-01 2.621032595634460449e-01 1.277722716331481934e-01 -1.160876918584108353e-02 4.041723161935806274e-02 1.847095489501953125e-01 7.020178437232971191e-02 1.286264210939407349e-01 2.122776210308074951e-02 -1.243455260992050171e-01 -5.360854789614677429e-02 -1.464419066905975342e-01 5.349963530898094177e-02 -6.422907859086990356e-02 -9.213224798440933228e-02 1.884350925683975220e-01 2.109474241733551025e-01 3.084290027618408203e-01 3.626550734043121338e-01 1.955767124891281128e-01 4.080731868743896484e-01
-1.450568586587905884e-01 4.328158125281333923e-02 1.133533716201782227e-01 -5.189731344580650330e-02 4.007604729849845171e-04 1.077410057187080383e-01 -3.491274714469909668e-01 1.684283465147018433e-01 3.214090168476104736e-01 -2.279819548130035400e-01 1.859086602926254272e-01 1.157010495662689209e-01 2.492966651916503906e-01 1.295030564069747925e-01 -1.879983991384506226e-01 -4.507232084870338440e-02 2.482980042695999146e-01 4.133535176515579224e-02 2.879396080970764160e-01 -1.534748077392578125e-01 -6.301162391901016235e-02 1.310817711055278778e-02 -1.122446507215499878e-01 -1.591153889894485474e-01 -1.194953080266714096e-02 -1.582077592611312866e-01 -1.726639643311500549e-02 2.310709506273269653e-01 6.632518768310546875e-02 2.304932028055191040e-01 2.945354282855987549e-01 2.124350070953369141e-01
-1.147112995386123657e-01 9.778040647506713867e-02 3.583831787109375000e-01 -1.123832464218139648e-01 2.202307879924774170e-01 -1.124443784356117249e-01 -1.757337599992752075e-01 1.760921180248260498e-01 1.702081263065338135e-01 5.685473978519439697e-02 -4.493601620197296143e-02 9.971034526824951172e-02 2.554692029953002930e-01 3.500338196754455566e-01 1.305995732545852661e-01 7.920712977647781372e-02 -1.185839921236038208e-01 2.954930812120437622e-02 6.662394106388092041e-02 1.318653076887130737e-01 2.804747968912124634e-02 -2.313260138034820557e-01 -1.289754267781972885e-02 -3.525532782077789307e-01 1.367215514183044434e-01 -1.364825367927551270e-01 -4.733462259173393250e-02 -7.946767844259738922e-03 1.131725907325744629e-01 9.041394293308258057e-02 4.131781458854675293e-01 1.051128879189491272e-01
-4.191574752330780029e-01 1.014807145111262798e-03 1.932476460933685303e-01 -1.890510320663452148e-01 -2.240033447742462158e-02 3.478477895259857178e-01 -3.167439103126525879e-01 2.133749425411224365e-02 1.209708973765373230e-01 -1.438463330268859863e-01 -2.771483734250068665e-02 -8.318418264389038086e-02 3.489757180213928223e-01 1.130058988928794861e-01 -9.896324947476387024e-03 -7.593087106943130493e-02 -2.055422961711883545e-01 -1.935992836952209473e-01 3.273480013012886047e-02 1.445762813091278076e-02 2.469927668571472168e-01 6.839618831872940063e-02 -2.028534263372421265e-01 -1.332241594791412354e-01 1.700936853885650635e-01 8.824873715639114380e-02 1.066667139530181885e-01 -2.204751074314117432e-01 -7.528986781835556030e-02 1.189096495509147644e-01 1.268583089113235474e-01 -8.549658209085464478e-02
-3.068988323211669922e-01 1.154563426971435547e-01 3.000380098819732666e-01 -4.218974336981773376e-02 -1.120182313024997711e-02 -1.923265010118484497e-01 -1.236159056425094604e-01 1.222039610147476196e-01 2.533343732357025146e-01 -1.084686666727066040e-01 2.682536542415618896e-01 -1.592756658792495728e-01 1.408806536346673965e-03 -6.296343356370925903e-02 1.044565439224243164e-01 7.070776075124740601e-02 -3.494817316532135010e-01 1.811766475439071655e-01 8.456722646951675415e-02 1.013751477003097534e-01 -1.931136399507522583e-01 -3.196746110916137695e-01 5.480176332639530301e-05 2.305893152952194214e-01 -2.064090520143508911e-01 -4.249041527509689331e-02 -7.029182463884353638e-02 -1.138288453221321106e-01 7.696487009525299072e-02 2.334481291472911835e-02 2.638690471649169922e-01 1.917031705379486084e-01
-1.620517522096633911e-01 -8.019463717937469482e-02 7.877271622419357300e-02 1.628428399562835693e-01 -1.992173194885253906e-01 1.020200476050376892e-01 -1.881967484951019287e-01 -2.615222632884979248e-01 3.176042139530181885e-01 -1.363828480243682861e-01 1.209644451737403870e-01 2.858588397502899170e-01 1.357871145009994507e-01 9.828540682792663574e-02 -5.068649724125862122e-02 -2.835723161697387695e-01 -3.203122913837432861e-01 -3.275505825877189636e-02 -1.365705430507659912e-01 -2.287353128194808960e-01 7.224288582801818848e-02 5.265760794281959534e-02 -1.513251662254333496e-01 -1.630335450172424316e-01 4.841646924614906311e-02 2.309228107333183289e-02 -1.500913873314857483e-02 -1.885407119989395142e-01 6.272171437740325928e-02 3.289889097213745117e-01 1.866062134504318237e-01 1.897927224636077881e-01
-2.569133043289184570e-01 8.203657716512680054e-02 2.743677198886871338e-01 -6.302838772535324097e-02 1.374734193086624146e-01 -2.449572384357452393e-01 -2.483714073896408081e-01 4.527596756815910339e-02 1.595153510570526123e-01 -1.186502277851104736e-01 2.584134638309478760e-01 -4.667834192514419556e-02 3.320356309413909912e-01 1.416121795773506165e-02 -3.880910202860832214e-02 1.457989029586315155e-02 -1.992303878068923950e-01 3.701820597052574158e-02 1.882141530513763428e-01 1.813251338899135590e-02 2.107688039541244507e-02 -3.609968423843383789e-01 1.904312521219253540e-01 1.320793926715850830e-01 -2.408065199851989746e-01 1.236896067857742310e-01 -7.681622635573148727e-03 -2.055061459541320801e-01 1.045564785599708557e-01 -2.231111191213130951e-02 3.101070225238800049e-01 1.626771129667758942e-02
-1.725445985794067383e-01 6.183451041579246521e-02 2.022362202405929565e-01 4.641694575548171997e-02 -8.245968818664550781e-02 3.036480844020843506e-01 -4.108048975467681885e-01 1.208040863275527954e-01 1.481361389160156250e-01 -3.017015457153320312e-01 1.348248571157455444e-01 2.097270637750625610e-01 1.330348849296569824e-01 1.155947297811508179e-01 9.175602346658706665e-02 -2.505969107151031494e-01 -1.032272502779960632e-01 1.968179792165756226e-01 -3.397991508245468140e-02 -7.233880460262298584e-02 -2.320638000965118408e-01 8.796076290309429169e-03 -2.636685967445373535e-01 1.484463661909103394e-01 -7.487394660711288452e-02 -8.020393550395965576e-02 -1.190645322203636169e-01 -1.384571492671966553e-01 9.373220801353454590e-02 2.817427814006805420e-01 1.038397401571273804e-01 1.341012567281723022e-01
-2.772686257958412170e-02 1.901035010814666748e-01 3.126375973224639893e-01 2.086313664913177490e-01 -1.000708118081092834e-01 3.870362937450408936e-01 -1.872870326042175293e-01 -2.900353632867336273e-02 1.953525990247726440e-01 -1.270604431629180908e-01 5.935139954090118408e-03 1.116408631205558777e-01 4.662792384624481201e-02 -9.699337184429168701e-02 -1.116359159350395203e-01 -2.090274728834629059e-02 -2.717528343200683594e-01 1.268638223409652710e-01 3.172292113304138184e-01 7.135386019945144653e-02 -1.873066872358322144e-01 -1.183123588562011719e-01 -3.522950112819671631e-01 -6.749662756919860840e-02 -2.567117810249328613e-01 -1.445202976465225220e-01 8.959126425907015800e-04 -1.081538274884223938e-01 1.715969480574131012e-02 1.213999018073081970e-01 6.408066302537918091e-02 2.091971933841705322e-01
-1.603490859270095825e-01 1.337977647781372070e-01 3.143556416034698486e-02 -1.276357024908065796e-01 -1.353863328695297241e-01 2.253453880548477173e-01 -9.394016116857528687e-02 2.182713150978088379e-01 1.145252957940101624e-01 -9.200200438499450684e-02 4.229201972484588623e-01 4.499847814440727234e-02 1.927912980318069458e-01 1.130619123578071594e-01 -4.584787413477897644e-02 -4.624304175376892090e-02 -3.650759160518646240e-01 9.399553388357162476e-02 1.172945722937583923e-01 1.878351531922817230e-02 -3.291108459234237671e-02 -1.076567098498344421e-01 -1.058526709675788879e-01 2.359540313482284546e-01 -4.243724793195724487e-02 -4.428602010011672974e-02 -1.620022952556610107e-01 1.255127638578414917e-01 2.428553849458694458e-01 -4.134003818035125732e-02 4.554205834865570068e-01 8.506973087787628174e-02
-3.375168442726135254e-01 2.162358313798904419e-01 3.358002305030822754e-01 -5.542239174246788025e-02 1.169058606028556824e-01 -6.108070909976959229e-02 8.427937328815460205e-02 6.882008910179138184e-02 3.161786869168281555e-02 -7.859054207801818848e-02 -1.509730704128742218e-02 1.535536944866180420e-01 1.513960063457489014e-01 1.644174158573150635e-01 1.893478482961654663e-01 1.733412221074104309e-02 -3.747593164443969727e-01 -1.162366643548011780e-01 1.414396017789840698e-01 1.437935382127761841e-01 3.967800736427307129e-02 -2.408008873462677002e-01 -2.086496949195861816e-01 -2.160812355577945709e-02 1.181800737977027893e-01 -1.757811754941940308e-01 3.290352225303649902e-01 8.066636510193347931e-03 1.872400790452957153e-01 -2.580590248107910156e-01 1.552022546529769897e-01 5.483638495206832886e-03
-1.475676894187927246e-01 -1.649218052625656128e-02 2.109040021896362305e-01 1.247414723038673401e-01 -7.442980259656906128e-02 2.916740179061889648e-01 -2.462989538908004761e-01 6.716236472129821777e-02 4.344703555107116699e-01 -4.718147963285446167e-02 5.823029577732086182e-02 1.768294721841812134e-01 1.239674687385559082e-01 3.699659928679466248e-02 -1.252611633390188217e-02 -3.375179320573806763e-02 -3.824220597743988037e-02 1.513715386390686035e-01 -6.050264462828636169e-02 -6.758285313844680786e-02 -2.671376764774322510e-01 -2.916508316993713379e-01 5.719394981861114502e-02 -5.033838003873825073e-02 -3.599407970905303955e-01 1.059474498033523560e-01 3.484421074390411377e-01 2.392169274389743805e-02 3.978967294096946716e-02 2.104560285806655884e-01 1.148801892995834351e-01 4.207133874297142029e-02
-4.074231982231140137e-01 9.060762077569961548e-02 3.667727857828140259e-02 1.379811484366655350e-02 -2.263109534978866577e-01 1.171952113509178162e-01 5.020707845687866211e-02 1.364524811506271362e-01 7.902826368808746338e-02 -1.929242461919784546e-01 1.146486029028892517e-01 4.181051626801490784e-02 2.517122924327850342e-01 1.908544450998306274e-01 1.358388811349868774e-01 3.405842185020446777e-01 -2.724029123783111572e-01 -5.815915390849113464e-02 9.864749759435653687e-02 -2.903119288384914398e-02 -3.138975426554679871e-02 -9.302997589111328125e-02 5.411924794316291809e-02 1.183314248919487000e-01 -4.267041385173797607e-01 2.774576470255851746e-02 6.862674374133348465e-03 -1.982039064168930054e-01 4.570727050304412842e-02 1.988528072834014893e-01 1.821984052658081055e-01 1.839580237865447998e-01
-1.496343165636062622e-01 1.002115011215209961e-01 2.102165818214416504e-01 1.938463300466537476e-01 2.099843770265579224e-01 6.759234517812728882e-02 -4.483286142349243164e-01 -3.063099980354309082e-01 2.842886149883270264e-01 -7.272527366876602173e-02 -4.745776951313018799e-02 1.835861057043075562e-01 7.421560585498809814e-02 9.697248041629791260e-02 -1.050328612327575684e-01 8.045485243201255798e-03 8.395966887474060059e-02 5.828610435128211975e-02 3.101380169391632080e-01 -8.870179951190948486e-02 -4.950388520956039429e-02 -1.309854090213775635e-01 -1.533635854721069336e-01 -1.256621815264225006e-02 -4.576456546783447266e-02 -2.693399190902709961e-01 2.786063589155673981e-02 1.898087859153747559e-01 2.215559780597686768e-01 1.009668037295341492e-01 2.548930644989013672e-01 2.756733261048793793e-02
-1.345252692699432373e-01 -9.895349293947219849e-02 2.400593906641006470e-01 -1.903109848499298096e-01 1.794362515211105347e-01 2.298951447010040283e-01 -4.409942924976348877e-01 1.636530160903930664e-01 1.926464438438415527e-01 -2.016930431127548218e-01 4.074285924434661865e-02 -3.840125352144241333e-02 6.563666742295026779e-03 -3.900956362485885620e-02 9.253155440092086792e-02 -6.075748428702354431e-02 9.771144390106201172e-02 1.072436105459928513e-02 1.903378516435623169e-01 9.716766327619552612e-02 -1.142606511712074280e-01 -1.673410534858703613e-01 -2.839843630790710449e-01 2.873120605945587158e-01 -9.251859784126281738e-02 -2.364373505115509033e-01 1.650058329105377197e-01 1.871872097253799438e-01 1.304945498704910278e-01 1.454149335622787476e-01 1.145426332950592041e-01 1.990025639533996582e-01
-2.204560339450836182e-01 2.465653866529464722e-01 2.441399991512298584e-01 8.250161260366439819e-02 -4.368555545806884766e-02 -1.082764938473701477e-01 -2.901670932769775391e-01 1.820574402809143066e-01 2.642651796340942383e-01 -5.654674768447875977e-02 1.749820709228515625e-01 1.887903958559036255e-01 5.845981836318969727e-02 1.598443835973739624e-01 -5.977067723870277405e-02 -1.763292998075485229e-01 -2.013393342494964600e-01 -5.736952275037765503e-02 -1.222872808575630188e-01 1.494398564100265503e-01 1.681789010763168335e-02 1.148573011159896851e-01 1.462015509605407715e-02 -6.486348062753677368e-02 2.227105572819709778e-02 1.602619737386703491e-01 1.931764781475067139e-01 3.476201295852661133e-01 -1.138605475425720215e-01 -2.425900660455226898e-02 4.372048079967498779e-01 4.737490043044090271e-02
-1.459359750151634216e-02 1.996898502111434937e-01 1.685967296361923218e-01 8.698590844869613647e-02 -1.575513780117034912e-01 1.134869530797004700e-01 -4.066062271595001221e-01 1.086945161223411560e-01 2.140537500381469727e-01 -6.475974619388580322e-02 1.840526163578033447e-01 1.696540415287017822e-01 2.340370565652847290e-01 1.459735035896301270e-01 -1.881545335054397583e-01 5.095331370830535889e-02 -1.997503042221069336e-01 -9.824448078870773315e-02 -1.079370975494384766e-01 8.619477599859237671e-02 2.176377624273300171e-01 -1.935864835977554321e-01 -1.604605279862880707e-02 1.646234393119812012e-01 -1.121419817209243774e-01 -2.827099263668060303e-01 -1.736630201339721680e-01 2.643074393272399902e-01 2.886189818382263184e-01 1.530448347330093384e-01 -4.173298925161361694e-02 2.254738286137580872e-02
-2.346303761005401611e-01 2.739694714546203613e-01 5.035585165023803711e-01 1.875440478324890137e-01 -1.387049555778503418e-01 1.649365872144699097e-01 -1.442324072122573853e-01 -1.974861323833465576e-01 6.553529947996139526e-02 -2.601194083690643311e-01 5.219700559973716736e-02 2.659345865249633789e-01 5.973196029663085938e-02 -1.988722532987594604e-01 3.199271559715270996e-01 1.611821204423904419e-01 -9.776924271136522293e-04 7.535833865404129028e-02 -7.113230228424072266e-02 2.463548816740512848e-02 4.608398675918579102e-02 -9.428619593381881714e-02 -4.912547394633293152e-02 1.546509414911270142e-01 1.716051399707794189e-01 -1.657136380672454834e-01 4.476660117506980896e-02 -2.114140987396240234e-02 1.754052340984344482e-01 -9.250993025489151478e-04 1.075008362531661987e-01 8.757667988538742065e-02
-1.939057707786560059e-01 7.048397511243820190e-02 3.649513423442840576e-02 -1.799678206443786621e-01 2.693449333310127258e-02 -8.993173250928521156e-04 -4.934444427490234375e-01 -9.879200160503387451e-02 3.326340615749359131e-01 -1.374186575412750244e-01 9.301573038101196289e-02 1.723692864179611206e-01 1.100045442581176758e-01 -1.960136182606220245e-02 4.800283536314964294e-02 -1.813288182020187378e-01 2.661066502332687378e-02 1.737442761659622192e-01 3.750860393047332764e-01 -1.450483500957489014e-01 1.588537357747554779e-02 -3.697836399078369141e-02 -2.269140481948852539e-01 6.441608071327209473e-02 -7.378496229648590088e-02 -2.714032530784606934e-01 -1.918267458677291870e-02 5.898874625563621521e-02 1.743149161338806152e-01 1.050907075405120850e-01 2.618612051010131836e-01 1.064943149685859680e-01
-1.506275683641433716e-01 -1.053798291832208633e-02 1.986459940671920776e-01 -1.706871837377548218e-01 -1.241685524582862854e-01 1.399865299463272095e-01 -2.645878493785858154e-01 -1.690140664577484131e-01 -3.479295223951339722e-02 -1.259695738554000854e-01 2.059271782636642456e-01 3.898330628871917725e-01 1.160558313131332397e-01 9.541827440261840820e-02 6.772878766059875488e-02 1.515874117612838745e-01 -2.466358393430709839e-01 5.980286374688148499e-02 1.670780330896377563e-01 -9.928766638040542603e-02 2.385772466659545898e-01 -2.533700168132781982e-01 5.368987843394279480e-02 1.300809979438781738e-01 -3.844635486602783203e-01 -1.202240819111466408e-03 -2.273668907582759857e-02 3.034905903041362762e-02 5.328144505620002747e-02 4.206931963562965393e-02 9.704780578613281250e-02 3.271830677986145020e-01
-2.790035009384155273e-01 1.922603547573089600e-01 2.677644491195678711e-01 -3.584622144699096680e-01 1.911080777645111084e-01 -2.915855310857295990e-02 -2.704617679119110107e-01 2.436577714979648590e-02 1.301169842481613159e-01 6.782249361276626587e-02 1.421652883291244507e-01 -1.491854190826416016e-01 2.606892585754394531e-01 -1.222162321209907532e-01 1.370275020599365234e-01 -6.279985606670379639e-02 -1.423769742250442505e-01 1.379308253526687622e-01 5.455668270587921143e-02 1.959026157855987549e-01 -8.132412284612655640e-02 -1.863868087530136108e-01 -1.053667291998863220e-01 2.692449688911437988e-01 -1.114406287670135498e-01 -2.554735355079174042e-02 1.567066833376884460e-02 -3.464437648653984070e-02 9.683693200349807739e-02 -1.976469755172729492e-01 3.531302511692047119e-01 1.049361377954483032e-01
-2.511866092681884766e-01 3.735735372174531221e-04 3.311334848403930664e-01 -3.274082392454147339e-02 1.375981718301773071e-01 3.936943709850311279e-01 -2.793496549129486084e-01 1.714193522930145264e-01 -7.089932914823293686e-03 -2.448054999113082886e-01 2.194001376628875732e-01 -1.299037784337997437e-01 2.368016093969345093e-01 1.764649003744125366e-01 -7.191492617130279541e-02 -9.354256093502044678e-02 -3.890520334243774414e-01 6.754470616579055786e-02 -2.636426091194152832e-01 -9.681994467973709106e-02 3.106990829110145569e-02 -1.243461221456527710e-01 3.025832399725914001e-02 7.925229519605636597e-02 -1.275191754102706909e-01 -2.562537230551242828e-02 -1.866073161363601685e-02 -1.353712230920791626e-01 5.097249522805213928e-02 4.998333007097244263e-02 -1.393135488033294678e-01 1.345107890665531158e-02
-1.631868630647659302e-02 -9.281267225742340088e-02 9.664691984653472900e-02 -1.456981450319290161e-01 1.269995272159576416e-01 1.863571256399154663e-01 -2.839219868183135986e-01 -9.176203981041908264e-03 3.057243227958679199e-01 -3.835726529359817505e-02 6.833998113870620728e-02 1.065879315137863159e-01 2.804687619209289551e-01 8.088511228561401367e-02 -1.929069608449935913e-01 8.091663569211959839e-02 -8.529304713010787964e-02 1.398214399814605713e-01 -2.451770193874835968e-02 5.901669710874557495e-02 -1.454150974750518799e-01 -5.414283648133277893e-02 -5.988805368542671204e-02 2.643616311252117157e-02 -5.070905089378356934e-01 -6.002866476774215698e-02 1.280327588319778442e-01 9.648272395133972168e-02 1.417127996683120728e-01 4.118807911872863770e-01 2.003361284732818604e-01 -1.161114573478698730e-01
-2.784133851528167725e-01 1.575811058282852173e-01 3.147304952144622803e-01 5.553865432739257812e-02 8.042441308498382568e-02 1.341763138771057129e-01 -9.897766262292861938e-02 -2.087190300226211548e-01 1.635858565568923950e-01 -1.115090921521186829e-01 -3.995216393377631903e-04 -1.504675298929214478e-01 1.307605803012847900e-01 -1.020038947463035583e-01 -2.905024290084838867e-01 -6.222433224320411682e-02 -3.162320554256439209e-01 -8.751882612705230713e-02 -2.076775953173637390e-02 7.719708979129791260e-02 9.323927760124206543e-02 -1.146845594048500061e-01 8.618972450494766235e-02 -8.830829709768295288e-02 -3.812456429004669189e-01 1.131267398595809937e-01 -8.437901735305786133e-02 -2.031515389680862427e-01 2.001448273658752441e-01 8.848147094249725342e-02 2.299751490354537964e-01 2.857325375080108643e-01
-5.424251407384872437e-02 -2.736592106521129608e-02 4.120361208915710449e-01 1.062589045614004135e-02 -3.979749605059623718e-02 2.274052500724792480e-01 -7.416708767414093018e-02 2.330731227993965149e-02 1.462063938379287720e-01 -7.670171558856964111e-02 1.082023009657859802e-01 2.174175530672073364e-01 2.869058251380920410e-01 -6.434687227010726929e-02 6.324253045022487640e-03 -1.103082224726676941e-01 -1.098113805055618286e-01 -1.238279640674591064e-01 -2.712556160986423492e-02 -1.225925981998443604e-01 -4.228134453296661377e-01 3.079329729080200195e-01 1.207551807165145874e-01 1.937076896429061890e-01 1.939647793769836426e-01 -2.207458317279815674e-01 1.394546926021575928e-01 -4.638794809579849243e-02 3.552174568176269531e-02 6.886701285839080811e-02 2.293285280466079712e-01 2.162836939096450806e-01
-1.553333997726440430e-01 1.090080663561820984e-01 2.169412970542907715e-01 -1.294136941432952881e-01 -2.806422710418701172e-01 -1.015861704945564270e-01 1.706031560897827148e-01 5.367016047239303589e-02 1.259908229112625122e-01 -1.044995188713073730e-01 -1.166173219680786133e-01 7.002005726099014282e-02 3.534524440765380859e-01 9.954369068145751953e-02 -8.877688646316528320e-02 6.756643950939178467e-02 -3.326579034328460693e-01 -1.546246558427810669e-01 1.828279793262481689e-01 1.719114035367965698e-01 -2.075966000556945801e-01 1.035576984286308289e-01 1.551783233880996704e-01 1.081791967153549194e-01 -1.718628108501434326e-01 -2.468974143266677856e-02 1.167050823569297791e-01 -1.764271110296249390e-01 1.708846986293792725e-01 1.917799115180969238e-01 3.369566202163696289e-01 2.120473980903625488e-01
2.312752977013587952e-02 9.034710936248302460e-03 3.661759197711944580e-01 -7.156536448746919632e-03 -1.271349638700485229e-01 1.174031719565391541e-01 -3.881971240043640137e-01 1.037158444523811340e-01 1.316610574722290039e-01 -1.200460866093635559e-01 7.578196376562118530e-02 2.641738951206207275e-01 -2.258801274001598358e-02 2.452764213085174561e-01 -5.717069283127784729e-02 3.994726762175559998e-02 -2.168302983045578003e-01 1.572306752204895020e-01 8.434343338012695312e-02 -2.641193196177482605e-02 -1.119848806411027908e-02 -1.196628659963607788e-01 1.590448170900344849e-01 9.153088182210922241e-02 -2.827529907226562500e-01 -2.045463472604751587e-01 -2.626253068447113037e-01 1.775600314140319824e-01 9.276618063449859619e-02 2.906636297702789307e-01 1.145971715450286865e-01 2.117967158555984497e-01
-1.237881742417812347e-02 -1.169102787971496582e-01 6.754010915756225586e-02 1.965265162289142609e-02 -6.510474532842636108e-02 2.552370727062225342e-01 -3.338372111320495605e-01 -1.842311918735504150e-01 3.847073391079902649e-02 -9.562683105468750000e-02 9.256409853696823120e-02 2.990527749061584473e-01 2.185708880424499512e-01 2.406501621007919312e-01 3.897742833942174911e-03 2.383131682872772217e-01 -2.133239954710006714e-01 -3.666945695877075195e-01 1.885450780391693115e-01 1.073042440111748874e-04 1.562239080667495728e-01 -1.600579321384429932e-01 -7.932677119970321655e-02 9.228493273258209229e-02 -2.233277857303619385e-01 1.433686260133981705e-02 -9.058313071727752686e-02 -7.463805377483367920e-03 9.281841665506362915e-02 8.895447105169296265e-02 5.719713121652603149e-02 3.699217140674591064e-01
-4.214149415493011475e-01 2.412291318178176880e-01 2.990789115428924561e-01 -6.896430253982543945e-02 4.996217414736747742e-02 -9.432790428400039673e-02 -1.852013468742370605e-01 -3.482264876365661621e-01 2.349905818700790405e-01 -8.133672177791595459e-03 6.645643711090087891e-02 -1.339388936758041382e-01 -1.013435497879981995e-01 -5.003195628523826599e-02 -1.473044604063034058e-01 -5.047265812754631042e-02 -2.596356272697448730e-01 -2.004686295986175537e-01 3.110614605247974396e-02 -1.924977600574493408e-01 8.837220072746276855e-02 4.614344984292984009e-02 5.543487519025802612e-02 7.746543735265731812e-02 -3.514715135097503662e-01 -7.622697204351425171e-02 2.810294972732663155e-03 -1.460984647274017334e-01 3.499773517251014709e-02 -6.123171746730804443e-02 2.212118059396743774e-01 1.384106129407882690e-01
2.140759862959384918e-02 3.129491209983825684e-01 1.644564718008041382e-01 -1.684226393699645996e-01 2.097049541771411896e-02 2.656518518924713135e-01 -4.222604259848594666e-02 -1.558452248573303223e-01 1.723517477512359619e-01 1.943407654762268066e-01 3.492181599140167236e-01 2.421449124813079834e-01 1.025357171893119812e-01 2.014418244361877441e-01 -1.388221699744462967e-02 4.696886613965034485e-02 -3.473927974700927734e-01 8.162921667098999023e-02 3.635048866271972656e-02 -1.544412374496459961e-01 -1.180357411503791809e-01 -2.944003343582153320e-01 -2.707742750644683838e-01 2.267876714468002319e-01 -1.227781921625137329e-01 -1.244569569826126099e-01 3.468189761042594910e-02 -1.385971251875162125e-02 -4.203206300735473633e-02 -4.671549797058105469e-02 1.751202493906021118e-01 5.576753988862037659e-02
-2.886585295200347900e-01 1.659419834613800049e-01 4.519154429435729980e-01 5.142229795455932617e-02 1.280051539652049541e-03 1.566807329654693604e-01 1.289062853902578354e-02 -4.838851746171712875e-03 3.189491927623748779e-01 1.795867681503295898e-01 2.166055291891098022e-01 2.170688062906265259e-01 5.576827004551887512e-02 1.618837378919124603e-02 1.344476938247680664e-01 2.102822214365005493e-01 -3.357235342264175415e-02 -1.846926361322402954e-01 3.008827567100524902e-02 8.506646007299423218e-02 -1.344433277845382690e-01 -1.716726273298263550e-01 2.534089386463165283e-01 -3.207088261842727661e-02 2.093103341758251190e-02 4.145377501845359802e-02 -1.434850841760635376e-01 -1.434053778648376465e-01 -6.837856769561767578e-02 3.471457958221435547e-01 1.946743875741958618e-01 3.576763346791267395e-02
-7.582650333642959595e-02 6.312587857246398926e-02 3.990482687950134277e-01 -2.804190516471862793e-01 -1.778095811605453491e-01 1.685442477464675903e-01 -3.591469526290893555e-01 6.123282015323638916e-02 9.864516556262969971e-02 -2.381479889154434204e-01 5.118463188409805298e-02 2.441951483488082886e-01 -5.841506645083427429e-02 1.925507336854934692e-01 -1.809148788452148438e-01 1.482505537569522858e-02 -1.838468611240386963e-01 1.359466165304183960e-01 3.835323732346296310e-04 -6.215083599090576172e-02 3.147317469120025635e-02 -1.205874085426330566e-01 7.284159213304519653e-02 3.619875386357307434e-02 -3.783257305622100830e-01 -1.343588232994079590e-01 -1.504712700843811035e-01 1.096423193812370300e-01 1.306045502424240112e-01 1.779948770999908447e-01 8.157353848218917847e-02 1.672284305095672607e-01
-4.930263012647628784e-02 3.423722833395004272e-02 1.691982895135879517e-01 -4.219235479831695557e-02 -1.908614188432693481e-01 3.264172971248626709e-01 -3.080538213253021240e-01 -3.588563203811645508e-01 6.248443201184272766e-02 -9.233033657073974609e-02 3.169932067394256592e-01 3.324270546436309814e-01 1.513165235519409180e-01 2.928661108016967773e-01 -8.507878519594669342e-03 1.131651625037193298e-01 -1.081891879439353943e-01 -4.962141811847686768e-02 6.252468377351760864e-02 -7.301843166351318359e-02 2.624445259571075439e-01 -1.750970333814620972e-01 6.454088538885116577e-02 1.617383360862731934e-01 -1.246340125799179077e-01 -7.826315611600875854e-02 -1.143904030323028564e-01 -5.713701993227005005e-02 2.911769039928913116e-02 2.785439789295196533e-02 9.183739125728607178e-02 2.302922308444976807e-01
-4.268849268555641174e-02 1.894590109586715698e-01 3.806107342243194580e-01 -7.496706675738096237e-03 1.742301136255264282e-01 -1.966798119246959686e-02 -4.569374397397041321e-02 1.205739006400108337e-01 1.263216435909271240e-01 2.602010592818260193e-02 1.834655255079269409e-01 9.277565032243728638e-02 1.483631730079650879e-01 1.975515037775039673e-01 7.952529191970825195e-02 2.271699309349060059e-01 -1.614887416362762451e-01 -3.583056479692459106e-02 1.391806304454803467e-01 -2.446266077458858490e-02 1.429322920739650726e-02 -1.705851554870605469e-01 5.621543154120445251e-02 -2.176482081413269043e-01 1.286744475364685059e-01 -4.350476264953613281e-01 -1.997009217739105225e-01 -1.414061151444911957e-02 -6.425733864307403564e-02 -3.484724089503288269e-03 4.095812737941741943e-01 2.171518951654434204e-01
-2.010050266981124878e-01 2.754223942756652832e-01 1.857711374759674072e-01 -9.901395440101623535e-02 -1.731950230896472931e-02 3.969911951571702957e-03 -4.696264117956161499e-02 9.432168304920196533e-02 4.079250097274780273e-01 1.156338397413492203e-02 3.213283047080039978e-02 1.041250079870223999e-01 1.321191042661666870e-01 3.477864563465118408e-01 1.964836120605468750e-01 -1.257981210947036743e-01 -2.052637189626693726e-01 -7.747350633144378662e-02 4.618414491415023804e-02 1.586860604584217072e-02 9.405703842639923096e-02 -1.268477588891983032e-01 -7.532693445682525635e-02 -9.161312133073806763e-02 1.661152839660644531e-01 -3.155915141105651855e-01 2.842357158660888672e-01 -1.558992546051740646e-02 -3.076130151748657227e-02 -1.928382664918899536e-01 3.281589150428771973e-01 1.148194894194602966e-01
-2.951185703277587891e-01 -2.761990763247013092e-02 2.472819685935974121e-01 -3.183332681655883789e-01 3.122822940349578857e-02 1.920549273490905762e-01 -6.111354380846023560e-02 7.248571515083312988e-02 -7.841023057699203491e-02 -1.108925640583038330e-01 2.059168368577957153e-01 3.313864022493362427e-02 3.022794425487518311e-01 -5.925686284899711609e-02 -1.833473742008209229e-01 -6.188834831118583679e-02 -3.266582190990447998e-01 -7.342129945755004883e-02 5.125979334115982056e-02 5.084980651736259460e-02 -3.544018417596817017e-02 1.370611190795898438e-01 -1.110219359397888184e-01 2.441874742507934570e-01 -3.193706870079040527e-01 1.024024412035942078e-01 2.224065214395523071e-01 -5.859351158142089844e-02 9.911213815212249756e-02 -5.936991423368453979e-02 3.295916020870208740e-01 1.089379116892814636e-01
-3.278089761734008789e-01 2.245108485221862793e-01 6.614661216735839844e-02 1.552379727363586426e-01 5.594658479094505310e-02 -1.156920790672302246e-01 -1.468269675970077515e-01 1.441763341426849365e-01 5.907160043716430664e-02 1.395920962095260620e-01 2.756838500499725342e-01 1.903799548745155334e-02 1.729461848735809326e-01 6.263853609561920166e-02 -4.134416952729225159e-02 1.732776612043380737e-01 -2.680183351039886475e-01 1.144648995250463486e-02 2.148169130086898804e-01 2.337048351764678955e-01 3.649148344993591309e-02 -2.812142074108123779e-01 1.530314087867736816e-01 6.476178020238876343e-02 -3.223739862442016602e-01 -1.722939759492874146e-01 1.138471662998199463e-01 1.768373548984527588e-01 5.805305019021034241e-02 -2.529792487621307373e-01 2.060337811708450317e-01 1.465536952018737793e-01
-3.800607323646545410e-01 4.944749921560287476e-02 3.802237808704376221e-01 9.734108299016952515e-02 3.231451287865638733e-02 1.555033475160598755e-01 -2.375035583972930908e-01 -3.047834038734436035e-01 2.491293251514434814e-01 5.100770853459835052e-03 8.813631720840930939e-03 1.292309071868658066e-02 -1.979594677686691284e-02 1.068371236324310303e-01 2.291982024908065796e-01 -2.563365101814270020e-01 -1.239857822656631470e-02 -2.147924304008483887e-01 9.387454390525817871e-02 -2.303867042064666748e-02 7.490357011556625366e-02 -8.635509759187698364e-02 -3.939228057861328125e-01 5.329108610749244690e-02 7.757028937339782715e-02 6.434802711009979248e-02 1.030122786760330200e-01 9.031412005424499512e-02 4.562871064990758896e-03 2.593177556991577148e-01 5.752104520797729492e-02 7.705762237310409546e-02
-2.070406824350357056e-01 -2.098356839269399643e-03 1.530050039291381836e-01 2.247629165649414062e-01 1.633002460002899170e-01 1.254190206527709961e-01 -4.509397745132446289e-01 -2.310736104846000671e-02 2.764363884925842285e-01 -2.168260663747787476e-01 2.193959504365921021e-01 1.926665008068084717e-01 6.806518882513046265e-02 5.797871202230453491e-02 5.832506343722343445e-02 -1.240285336971282959e-01 -1.143566146492958069e-01 1.759914457798004150e-01 2.934717535972595215e-01 -1.986077725887298584e-01 -1.029381752014160156e-01 2.409243024885654449e-02 -2.334720492362976074e-01 -1.155120134353637695e-02 2.422125823795795441e-02 -1.793671995401382446e-01 1.824690997600555420e-01 6.102691218256950378e-02 7.152234017848968506e-02 2.193285524845123291e-01 3.627666458487510681e-02 2.042130678892135620e-01
-2.180673629045486450e-01 -6.220231950283050537e-02 3.544748127460479736e-01 7.805476337671279907e-02 -2.301176451146602631e-02 3.070924989879131317e-02 -7.389384508132934570e-02 -2.537724673748016357e-01 2.079502940177917480e-01 -8.375701308250427246e-02 -1.243290957063436508e-02 5.399340391159057617e-02 2.097110450267791748e-01 -1.235039383172988892e-01 1.142420992255210876e-01 2.319069355726242065e-01 -9.153715334832668304e-03 -3.089728355407714844e-01 -6.520769745111465454e-02 -1.037961244583129883e-01 1.316089481115341187e-01 -3.699227869510650635e-01 -6.593166291713714600e-02 1.098682656884193420e-01 1.012303680181503296e-01 -1.881295740604400635e-01 2.284145206212997437e-01 1.407622247934341431e-01 2.570297420024871826e-01 -1.980408579111099243e-01 2.482766956090927124e-01 1.994978450238704681e-02
4.145557060837745667e-02 8.868466317653656006e-02 4.231757223606109619e-01 1.053254678845405579e-01 -2.091777622699737549e-01 9.681501984596252441e-02 -3.448385894298553467e-01 -2.403969019651412964e-01 2.102033793926239014e-01 -6.365537643432617188e-02 1.574250757694244385e-01 2.331238240003585815e-02 -7.678253203630447388e-02 -3.394973464310169220e-03 -8.156339637935161591e-03 -4.351503029465675354e-02 -3.139730989933013916e-01 -6.028087437152862549e-02 2.130398154258728027e-01 -9.845507144927978516e-02 1.063151359558105469e-01 -7.203940302133560181e-02 -2.382431030273437500e-01 1.080850958824157715e-01 4.558321461081504822e-02 -8.957200497388839722e-02 -1.369006931781768799e-01 2.674760818481445312e-01 -1.140896882861852646e-02 1.876764297485351562e-01 2.939545214176177979e-01 1.568655073642730713e-01
-2.488138973712921143e-01 7.440542429685592651e-02 6.406088918447494507e-02 1.407078653573989868e-01 2.442777715623378754e-02 8.651577681303024292e-02 -4.110906720161437988e-01 -2.097040228545665741e-02 2.077440321445465088e-01 -2.118299156427383423e-01 2.553848922252655029e-01 2.141394615173339844e-01 1.617149412631988525e-01 9.442281723022460938e-02 1.545885950326919556e-01 -1.302414089441299438e-01 8.436553925275802612e-02 1.448894143104553223e-01 3.193183243274688721e-01 1.458726328564807773e-04 -3.697086125612258911e-02 2.483014576137065887e-02 -1.589498221874237061e-01 1.383027136325836182e-01 -1.470822989940643311e-01 -1.461053788661956787e-01 1.307188272476196289e-01 3.608657419681549072e-01 -1.080475896596908569e-01 1.490583270788192749e-01 2.216469347476959229e-01 -7.961984723806381226e-02
-3.578589111566543579e-02 3.333916962146759033e-01 1.637928038835525513e-01 5.266693606972694397e-02 -7.567045092582702637e-02 9.642688930034637451e-02 -4.335758686065673828e-01 -2.194217890501022339e-01 2.964515984058380127e-01 -6.389784067869186401e-02 9.132315963506698608e-02 -6.307959556579589844e-02 1.527459025382995605e-01 1.761749088764190674e-01 1.531562209129333496e-01 7.243261486291885376e-02 -1.550883799791336060e-01 -1.275450438261032104e-01 -6.325539946556091309e-02 5.698679015040397644e-04 -1.134806200861930847e-01 -7.307510823011398315e-02 -2.232583463191986084e-01 1.317558884620666504e-01 -7.795672118663787842e-02 -2.988677099347114563e-02 4.726396873593330383e-02 1.417290717363357544e-01 4.084928929805755615e-01 1.957995146512985229e-01 6.114443764090538025e-02 2.268795073032379150e-01
-2.936096787452697754e-01 1.348435580730438232e-01 3.652204871177673340e-01 -9.377256035804748535e-02 1.288315355777740479e-01 2.192632108926773071e-01 -6.649902462959289551e-02 2.420051246881484985e-01 2.079975455999374390e-01 -7.357673346996307373e-02 1.813435405492782593e-01 1.951831877231597900e-01 1.618533730506896973e-01 1.398035436868667603e-01 1.452168673276901245e-01 8.472975343465805054e-03 -5.605599284172058105e-02 -1.470943242311477661e-01 4.525232315063476562e-02 -2.442682720720767975e-02 -1.278843581676483154e-01 -9.595368802547454834e-02 -9.490743279457092285e-02 -2.072347253561019897e-01 2.453166842460632324e-01 -1.685762405395507812e-01 -8.662205189466476440e-02 -8.522875607013702393e-02 3.389978548511862755e-03 -1.437516957521438599e-01 4.205611348152160645e-01 1.826400458812713623e-01
-2.127121090888977051e-01 2.003329843282699585e-01 3.889950513839721680e-01 -3.682745248079299927e-02 1.979033201932907104e-01 3.757145628333091736e-02 -1.587128043174743652e-01 1.513936817646026611e-01 -1.175772771239280701e-01 -6.243815645575523376e-02 2.506682574748992920e-01 -9.016177803277969360e-02 2.541363239288330078e-01 7.027389854192733765e-02 -1.307315379381179810e-01 8.464996516704559326e-02 -4.021565318107604980e-01 4.629593715071678162e-02 -3.298404514789581299e-01 3.031419962644577026e-02 2.726908400654792786e-02 -6.991805136203765869e-02 -8.445128053426742554e-02 -3.064233809709548950e-02 -1.677203923463821411e-01 -1.966639012098312378e-01 1.079592481255531311e-01 -2.838589251041412354e-01 1.399942040443420410e-01 7.215584814548492432e-02 3.771709650754928589e-02 1.350471973419189453e-01
-1.433179713785648346e-02 -1.222948133945465088e-01 8.604165166616439819e-02 1.615676134824752808e-01 1.414534747600555420e-01 1.643649041652679443e-01 -3.013180792331695557e-01 -1.777812689542770386e-01 3.952064514160156250e-01 3.799038752913475037e-02 2.525410056114196777e-01 3.698720037937164307e-01 4.016922786831855774e-02 1.809946447610855103e-01 1.303422749042510986e-01 -1.835777759552001953e-01 2.463570423424243927e-02 -1.612418591976165771e-01 -9.340046904981136322e-03 3.679907694458961487e-02 -5.247431993484497070e-02 -5.603761225938796997e-02 -2.010124176740646362e-01 -6.072381883859634399e-02 -2.028956264257431030e-01 -1.817613095045089722e-01 1.813624650239944458e-01 1.483627706766128540e-01 1.081171408295631409e-01 2.732367217540740967e-01 -4.078569635748863220e-02 2.085144817829132080e-01
-2.879318594932556152e-01 -3.173184767365455627e-02 3.535984158515930176e-01 -2.390639185905456543e-01 8.184248954057693481e-02 1.284078508615493774e-01 -1.267008483409881592e-01 4.580406844615936279e-02 -1.425442248582839966e-01 -1.731004863977432251e-01 3.730753660202026367e-01 7.171422988176345825e-02 3.345261812210083008e-01 -1.500702202320098877e-01 -5.447258800268173218e-02 3.078977577388286591e-02 -2.542316317558288574e-01 7.929170876741409302e-02 1.477413475513458252e-01 -7.126367092132568359e-02 -7.993840426206588745e-02 -1.041889041662216187e-01 8.136653900146484375e-02 4.927021637558937073e-02 -2.770017981529235840e-01 -6.582618504762649536e-02 8.828349411487579346e-02 -1.106054857373237610e-01 2.430185526609420776e-01 -3.286076709628105164e-02 1.999939978122711182e-01 1.851097792387008667e-01
6.597626954317092896e-02 1.884672343730926514e-01 3.047600388526916504e-01 -1.392157822847366333e-01 -1.549702435731887817e-01 2.839046418666839600e-01 -2.372528910636901855e-01 -2.617353796958923340e-01 1.308173984289169312e-01 -2.570115923881530762e-01 1.306049525737762451e-01 1.133430898189544678e-01 3.122918307781219482e-01 5.956785753369331360e-02 -2.429988235235214233e-02 2.605938725173473358e-02 -7.851831614971160889e-02 -1.217933744192123413e-01 8.516597747802734375e-02 -6.154600903391838074e-02 1.160161569714546204e-01 -1.184027343988418579e-01 -9.996189922094345093e-02 -3.544357046484947205e-02 1.675724238157272339e-01 -9.673393517732620239e-02 -4.897462204098701477e-02 2.281957678496837616e-02 4.699620977044105530e-02 4.389425218105316162e-01 3.112707138061523438e-01 1.207125931978225708e-02
2.711223810911178589e-02 5.217771604657173157e-02 3.415822088718414307e-01 1.625354290008544922e-01 -2.082169987261295319e-02 9.474141150712966919e-02 -2.564215362071990967e-01 7.129449397325515747e-02 1.092223525047302246e-01 -2.536804974079132080e-01 -2.285575680434703827e-02 2.880983650684356689e-01 4.041496217250823975e-01 -9.064974635839462280e-02 -2.206579968333244324e-02 -1.104492545127868652e-01 -2.224973738193511963e-01 -6.045502796769142151e-02 1.380785405635833740e-01 5.260512605309486389e-02 -2.825255692005157471e-01 2.054438441991806030e-01 3.162009119987487793e-01 9.699849039316177368e-02 1.257652789354324341e-01 -1.972716003656387329e-01 -1.794130727648735046e-02 2.030813321471214294e-02 -1.746816909871995449e-03 2.076933681964874268e-01 1.541184931993484497e-01 1.958348043262958527e-02
-1.414096951484680176e-01 1.266693770885467529e-01 2.714977264404296875e-01 4.310561344027519226e-02 -2.815997973084449768e-02 -2.722012698650360107e-01 -2.355974465608596802e-01 -1.198457460850477219e-02 8.169407397508621216e-02 -1.612837240099906921e-02 1.270142644643783569e-01 3.613756597042083740e-01 2.486928552389144897e-01 1.224324852228164673e-01 8.062056452035903931e-02 3.318672627210617065e-02 -1.035879477858543396e-01 -2.284853011369705200e-01 -1.041506379842758179e-01 2.359767854213714600e-01 -2.203160896897315979e-03 1.955027133226394653e-01 2.161491215229034424e-01 7.188506424427032471e-02 -1.903429329395294189e-01 4.767652228474617004e-02 1.355074197053909302e-01 1.454349607229232788e-01 -6.983578205108642578e-02 -2.120684683322906494e-01 4.111121296882629395e-01 5.737631395459175110e-02
-1.722238957881927490e-03 -1.409992873668670654e-01 9.042022377252578735e-02 -4.683011025190353394e-02 1.963854767382144928e-02 1.446932852268218994e-01 -2.637273669242858887e-01 6.788990646600723267e-02 2.831296026706695557e-01 -4.470098018646240234e-02 1.312397122383117676e-01 -3.440358340740203857e-01 3.808302879333496094e-01 -6.327458540908992290e-04 -1.853964030742645264e-01 -3.474220633506774902e-02 -2.734171152114868164e-01 8.121273666620254517e-02 8.757478743791580200e-02 2.536072582006454468e-02 -4.318961407989263535e-03 2.726839184761047363e-01 1.063743978738784790e-01 1.175169199705123901e-01 -2.756211757659912109e-01 -1.258316189050674438e-01 -2.541842162609100342e-01 5.384262651205062866e-02 1.746209710836410522e-01 9.709222614765167236e-02 1.915858089923858643e-01 2.254080474376678467e-01
-4.777923226356506348e-01 2.775838971138000488e-01 1.770367659628391266e-02 -1.422354280948638916e-01 -1.497956812381744385e-01 8.080033212900161743e-02 6.089316308498382568e-02 9.873159229755401611e-02 2.277798950672149658e-01 -3.273718804121017456e-02 1.727197915315628052e-01 3.075800277292728424e-02 1.309724450111389160e-01 1.587521284818649292e-01 -1.047552227973937988e-01 3.087128698825836182e-01 -2.557846605777740479e-01 -2.009653449058532715e-01 -3.802681714296340942e-02 1.217284053564071655e-01 2.921775914728641510e-02 2.944214642047882080e-02 7.248618453741073608e-02 3.630497306585311890e-02 -4.128081500530242920e-01 -4.173716902732849121e-02 3.197255730628967285e-02 -7.328753173351287842e-02 -1.450753659009933472e-01 1.164142489433288574e-01 1.152312234044075012e-01 2.062387466430664062e-01
-1.015102714300155640e-01 -5.150610581040382385e-02 4.479489326477050781e-01 -1.651060283184051514e-01 1.991764605045318604e-01 4.265863448381423950e-02 -1.392508298158645630e-01 -9.513118863105773926e-02 -1.179857701063156128e-01 -1.000824198126792908e-01 1.911944448947906494e-01 1.024107541888952255e-02 2.536956965923309326e-01 -1.305933147668838501e-01 -1.780806928873062134e-01 -4.112463444471359253e-02 -1.656624078750610352e-01 9.710883349180221558e-02 1.996342241764068604e-01 -3.934713080525398254e-02 1.755003817379474640e-02 -1.132582575082778931e-01 1.567492336034774780e-01 -4.370918497443199158e-02 -2.881434261798858643e-01 1.498881354928016663e-02 1.136586293578147888e-01 -4.603864159435033798e-03 7.127121835947036743e-02 -1.084101125597953796e-01 4.742953479290008545e-01 2.406315654516220093e-01
-2.811008393764495850e-01 -7.394005358219146729e-02 2.598097920417785645e-01 -1.169808283448219299e-01 -4.006324335932731628e-02 6.856942921876907349e-02 -2.640458047389984131e-01 2.917864620685577393e-01 2.478518933057785034e-01 1.207629665732383728e-01 1.426166594028472900e-01 8.706085383892059326e-03 1.907795220613479614e-01 5.879858136177062988e-02 1.653891950845718384e-01 -2.650039196014404297e-01 1.711402684450149536e-01 -1.300401799380779266e-02 5.125001072883605957e-02 -1.249644234776496887e-01 -2.000263519585132599e-02 4.405007138848304749e-02 1.578503102064132690e-01 6.092251464724540710e-02 -3.361053168773651123e-01 -1.576630324125289917e-01 -6.050562486052513123e-02 -1.737361699342727661e-01 -3.256432116031646729e-01 1.647153645753860474e-01 2.258657515048980713e-01 6.906305253505706787e-02
-3.901336789131164551e-01 1.961255371570587158e-01 2.996136844158172607e-01 1.406402587890625000e-01 -6.153220310807228088e-04 -5.356368422508239746e-02 -2.997159957885742188e-02 2.293507605791091919e-01 3.414072990417480469e-01 3.814561665058135986e-02 1.015056744217872620e-01 1.081027314066886902e-01 1.751842051744461060e-01 2.651761053130030632e-03 2.789441347122192383e-01 -1.356676369905471802e-01 -1.885054707527160645e-01 6.854005903005599976e-02 1.689319014549255371e-01 -2.783128619194030762e-02 6.196404248476028442e-02 -3.307387530803680420e-01 -1.336888670921325684e-01 -1.150708273053169250e-01 1.198318675160408020e-01 -1.878410875797271729e-01 1.388233602046966553e-01 2.548659779131412506e-02 -2.693064324557781219e-02 -2.075241804122924805e-01 2.115080505609512329e-01 6.721888482570648193e-02
-1.541617959737777710e-01 1.657453924417495728e-01 1.185331791639328003e-01 6.074487417936325073e-02 -7.284867018461227417e-02 2.056887596845626831e-01 -3.830318152904510498e-01 -1.128256246447563171e-01 3.952694833278656006e-01 -8.254014700651168823e-02 2.306963317096233368e-03 -8.410640060901641846e-02 1.483297646045684814e-01 3.038844168186187744e-01 -1.793232001364231110e-02 -1.078504696488380432e-02 -2.331399470567703247e-01 -1.941374689340591431e-01 -4.828746616840362549e-02 -4.250237941741943359e-01 -1.189840808510780334e-01 -3.226616978645324707e-02 7.240632176399230957e-02 1.973868310451507568e-01 -1.463852971792221069e-01 -1.023866161704063416e-01 -4.953804239630699158e-02 1.433274522423744202e-02 2.230117470026016235e-01 6.701172888278961182e-02 1.878718845546245575e-02 1.244083940982818604e-01
-6.890752166509628296e-02 1.111721992492675781e-01 1.029979363083839417e-01 6.166055053472518921e-02 -1.410185843706130981e-01 2.707987427711486816e-01 -3.014767169952392578e-01 -5.325336009263992310e-02 9.752637892961502075e-02 -4.270396381616592407e-02 2.399591505527496338e-01 6.058287248015403748e-02 8.756172657012939453e-02 1.424440145492553711e-01 -1.289632916450500488e-02 3.002821840345859528e-02 -3.808887302875518799e-01 -2.487040758132934570e-01 2.511444985866546631e-01 1.903783679008483887e-01 2.645697295665740967e-01 -2.630549371242523193e-01 -1.162570491433143616e-01 6.177021190524101257e-03 -1.979948878288269043e-01 -3.053823113441467285e-01 1.692928560078144073e-02 -1.831784993410110474e-01 1.958526484668254852e-02 1.616992801427841187e-01 -1.471636593341827393e-01 8.027201145887374878e-02
-1.397186517715454102e-01 3.846172094345092773e-01 1.737767606973648071e-01 3.675872832536697388e-02 -1.062345877289772034e-01 1.014938950538635254e-02 -2.258225083351135254e-01 5.808483809232711792e-02 1.933940947055816650e-01 -3.565506637096405029e-01 2.137861400842666626e-01 2.692967839539051056e-02 7.522937655448913574e-02 1.301297694444656372e-01 -5.269128829240798950e-02 -5.908146873116493225e-02 -1.611985564231872559e-01 -6.502465344965457916e-03 8.464534580707550049e-02 -1.202894281595945358e-02 -1.731840707361698151e-02 1.960781812667846680e-01 -7.139762490987777710e-02 2.077537328004837036e-01 -1.317388713359832764e-01 -1.414926350116729736e-01 7.461868971586227417e-02 -1.162576377391815186e-01 -1.578855514526367188e-01 5.008925795555114746e-01 1.137081459164619446e-01 1.728239059448242188e-01
-1.644063889980316162e-01 -1.265392750501632690e-01 1.591194868087768555e-01 2.342641055583953857e-01 9.583129547536373138e-03 1.799576729536056519e-01 -1.092566102743148804e-01 8.154600858688354492e-02 3.034159839153289795e-01 -1.434722840785980225e-01 1.257738918066024780e-01 4.921230077743530273e-01 1.824606359004974365e-01 9.427811205387115479e-02 -2.580231130123138428e-01 8.542127907276153564e-02 -1.311966590583324432e-02 -8.802250772714614868e-02 1.195898354053497314e-01 -1.332219392061233521e-01 -1.016405224800109863e-01 -1.755407266318798065e-02 -5.259241908788681030e-02 2.235933244228363037e-01 -2.902677357196807861e-01 -1.357564926147460938e-01 9.445779025554656982e-03 -2.267788201570510864e-01 6.731075048446655273e-02 1.187349557876586914e-01 2.236934900283813477e-01 1.129349544644355774e-01
-1.585554033517837524e-01 2.937272889539599419e-03 1.678193807601928711e-01 -8.720329403877258301e-02 4.775913804769515991e-02 2.389580905437469482e-01 -1.002088710665702820e-01 8.340600132942199707e-02 1.147559285163879395e-01 -4.289029240608215332e-01 2.831693887710571289e-01 2.126868069171905518e-01 3.520542010664939880e-02 1.772356182336807251e-01 -1.071677282452583313e-01 1.715560555458068848e-01 -7.451695948839187622e-02 -6.818075198680162430e-03 1.692346036434173584e-01 1.268093474209308624e-02 1.460316777229309082e-01 -4.012084007263183594e-02 3.549785912036895752e-02 2.000504732131958008e-01 -3.183063864707946777e-01 -5.871792137622833252e-02 7.799955457448959351e-02 4.296436160802841187e-02 -2.508763670921325684e-01 3.500424921512603760e-01 4.791859537363052368e-02 2.598285675048828125e-01
-1.280426047742366791e-03 2.428036034107208252e-01 4.349955022335052490e-01 1.542598754167556763e-02 9.818802028894424438e-02 3.749627619981765747e-02 -1.491532027721405029e-01 4.004226922988891602e-01 7.733353227376937866e-02 -8.539430052042007446e-02 1.398625075817108154e-01 1.335225552320480347e-01 2.186564058065414429e-01 2.417225837707519531e-01 2.583271861076354980e-01 9.976191818714141846e-02 -2.252303957939147949e-01 4.365951567888259888e-02 1.089052408933639526e-01 -2.568422444164752960e-02 1.324520111083984375e-01 -9.627174586057662964e-04 -5.153261497616767883e-02 -2.256630808115005493e-01 1.322720944881439209e-01 -6.868368387222290039e-02 3.847188130021095276e-02 5.439822003245353699e-02 -1.155471242964267731e-02 4.711595177650451660e-02 3.687234818935394287e-01 1.520651131868362427e-01
7.511292397975921631e-02 3.218500018119812012e-01 9.670311212539672852e-02 -1.901270598173141479e-01 1.144619211554527283e-01 -3.895721957087516785e-02 -1.361451745033264160e-01 3.054934181272983551e-02 5.505599826574325562e-02 1.504286676645278931e-01 3.190763592720031738e-01 1.616304814815521240e-01 2.239741981029510498e-01 3.495371043682098389e-01 1.204053014516830444e-01 -6.427764147520065308e-02 -3.443181812763214111e-01 -2.063787430524826050e-01 1.363742053508758545e-01 -9.342779219150543213e-02 8.691831678152084351e-02 -2.583215832710266113e-01 -1.007004231214523315e-01 -1.947056688368320465e-02 -3.264529705047607422e-01 -3.189283236861228943e-02 1.426825970411300659e-01 -2.481201849877834320e-02 2.634365344420075417e-03 2.031169086694717407e-01 1.063507273793220520e-01 1.104724556207656860e-01
-3.406151831150054932e-01 -2.640075981616973877e-02 2.532369494438171387e-01 1.249226368963718414e-02 2.105342596769332886e-01 8.357528597116470337e-02 -7.882308214902877808e-02 -2.938227653503417969e-01 1.309767812490463257e-01 -1.695610880851745605e-01 4.736279696226119995e-02 7.931149750947952271e-02 2.158725708723068237e-01 -2.139792591333389282e-01 -1.571771055459976196e-01 -6.617725640535354614e-02 -4.229940474033355713e-01 -7.720117270946502686e-02 6.052342429757118225e-02 -4.804530180990695953e-03 -3.308439999818801880e-02 -3.343669474124908447e-01 8.708980679512023926e-02 -6.667978595942258835e-03 -2.557763159275054932e-01 -1.464574411511421204e-02 2.107400298118591309e-01 -2.175869345664978027e-01 1.738679111003875732e-01 1.756655692588537931e-04 5.183469038456678391e-03 4.989606142044067383e-02
-1.628480255603790283e-01 2.099156677722930908e-01 3.394483029842376709e-01 -2.042014300823211670e-01 -2.295654825866222382e-02 9.753568470478057861e-02 -9.733241051435470581e-02 1.100036650896072388e-01 1.781746000051498413e-01 -7.164549082517623901e-02 1.290270984172821045e-01 2.805255949497222900e-01 2.157361507415771484e-01 1.974829733371734619e-01 2.338637113571166992e-01 1.424405425786972046e-01 -2.484351582825183868e-02 -1.715448349714279175e-01 2.735535055398941040e-02 4.626986756920814514e-02 2.019851654767990112e-01 -3.994182497262954712e-02 1.959234289824962616e-02 -6.119565665721893311e-02 2.161163091659545898e-01 -2.625996768474578857e-01 -1.246114522218704224e-01 -5.793526768684387207e-02 4.585333168506622314e-02 4.635915905237197876e-02 4.695315659046173096e-01 -9.703526645898818970e-02
-9.559424966573715210e-02 2.347140610218048096e-01 2.644332051277160645e-01 -1.105661243200302124e-01 -1.073359623551368713e-01 -3.852443024516105652e-02 -1.300852149724960327e-01 -7.555415481328964233e-02 2.824777960777282715e-01 1.699645668268203735e-01 2.294022440910339355e-01 -9.250469505786895752e-03 6.574247777462005615e-02 7.104539126157760620e-02 -2.424497604370117188e-01 -1.103404238820075989e-01 -3.957794904708862305e-01 -2.710161358118057251e-02 1.483381260186433792e-02 8.010544627904891968e-02 4.569233208894729614e-02 -1.737526655197143555e-01 -5.687038972973823547e-02 -9.142308682203292847e-02 -2.076345533132553101e-01 4.037246853113174438e-02 -6.203045323491096497e-02 1.623661257326602936e-03 2.143177092075347900e-01 -2.861606180667877197e-01 4.247335791587829590e-01 1.075752601027488708e-01
-1.617534905672073364e-01 3.822645246982574463e-01 3.477987647056579590e-01 -2.202637493610382080e-01 7.286816090345382690e-02 3.184823095798492432e-01 -4.558494314551353455e-02 -4.284513369202613831e-02 1.152116060256958008e-01 6.580146402120590210e-02 1.316528320312500000e-01 6.402912735939025879e-02 1.643027812242507935e-01 8.865910582244396210e-03 -1.585076376795768738e-02 -1.223643273115158081e-01 -2.940880656242370605e-01 2.459501326084136963e-01 1.121845990419387817e-01 -1.537550836801528931e-01 -7.520288228988647461e-02 -5.892716348171234131e-02 -1.645943671464920044e-01 1.023269891738891602e-01 -1.658785045146942139e-01 -1.572567969560623169e-01 2.489807158708572388e-01 1.156886965036392212e-01 3.057125508785247803e-01 1.192378625273704529e-01 -2.937575988471508026e-02 1.358233205974102020e-02
-2.640107274055480957e-01 5.156014114618301392e-02 9.179867058992385864e-02 4.654235020279884338e-02 -2.238937020301818848e-01 -3.330224007368087769e-02 -2.567804455757141113e-01 -4.192776512354612350e-03 3.128340840339660645e-01 -5.002634525299072266e-01 -1.959705911576747894e-02 9.484061598777770996e-02 6.076748296618461609e-02 5.774932354688644409e-02 -2.483714744448661804e-02 1.870764233171939850e-02 -1.799737219698727131e-03 -2.390671372413635254e-01 9.105834364891052246e-02 1.326549500226974487e-01 -2.010102272033691406e-01 -1.192021444439888000e-01 -2.480748482048511505e-02 2.350257039070129395e-01 -2.423499822616577148e-01 -1.467027068138122559e-01 3.386586531996726990e-02 -9.267710894346237183e-02 7.770954072475433350e-02 3.738844394683837891e-01 1.584130339324474335e-02 6.907215714454650879e-02
1.375156491994857788e-01 1.156003563664853573e-03 7.841786742210388184e-02 1.636855304241180420e-02 -1.321991439908742905e-02 1.625681519508361816e-01 -3.231251835823059082e-01 2.174635827541351318e-01 5.909621343016624451e-02 -1.171785816550254822e-01 7.199305295944213867e-02 1.786529868841171265e-01 4.228246212005615234e-01 -2.900477498769760132e-03 1.607939451932907104e-01 -3.439413383603096008e-02 -3.118972778320312500e-01 -2.015017867088317871e-01 1.515709459781646729e-01 1.321779340505599976e-01 5.393621325492858887e-02 -1.657616198062896729e-01 4.024515300989151001e-02 1.070229783654212952e-01 -2.588514685630798340e-01 -1.989850997924804688e-01 7.012967765331268311e-02 9.292970597743988037e-02 2.496992051601409912e-01 2.357287108898162842e-01 -1.942125260829925537e-01 1.965727359056472778e-01
-2.362362742424011230e-01 9.253863245248794556e-02 3.870336711406707764e-01 -3.367518782615661621e-01 -7.427831739187240601e-02 -1.678132712841033936e-01 -1.192580759525299072e-01 -3.447920456528663635e-02 1.118249744176864624e-01 -1.416246779263019562e-02 2.049984782934188843e-01 1.029649935662746429e-02 5.109813809394836426e-02 1.951318681240081787e-01 9.756783396005630493e-02 -1.141978353261947632e-01 -5.714249014854431152e-01 -9.251419454813003540e-02 1.037088632583618164e-01 2.149057090282440186e-01 4.818333685398101807e-02 -1.249326020479202271e-02 -3.230088949203491211e-02 1.164521053433418274e-01 -1.396722048521041870e-01 1.174150481820106506e-01 -1.474450826644897461e-01 6.661967188119888306e-02 9.097581356763839722e-02 -9.160264581441879272e-02 1.196692585945129395e-01 -7.542992383241653442e-02
-3.700288534164428711e-01 1.680899560451507568e-01 2.975351810455322266e-01 -1.174139305949211121e-01 4.826431348919868469e-02 -5.816441774368286133e-02 -1.474595218896865845e-01 7.092062383890151978e-02 2.312950603663921356e-02 -3.595932945609092712e-02 1.730818301439285278e-01 -6.332309450954198837e-03 1.168632134795188904e-01 1.583857536315917969e-01 3.794975206255912781e-02 -1.755267754197120667e-02 -2.842964529991149902e-01 2.970773875713348389e-01 1.550011932849884033e-01 1.657158732414245605e-01 -2.185694873332977295e-02 -3.473692238330841064e-01 -6.767643988132476807e-02 1.970336288213729858e-01 -1.851548105478286743e-01 6.330414116382598877e-02 -4.222702980041503906e-02 -1.219162717461585999e-01 2.044662833213806152e-01 -4.225232079625129700e-02 3.438692092895507812e-01 1.606912463903427124e-01
-3.027776479721069336e-01 1.372557282447814941e-01 3.197448849678039551e-01 -2.218830883502960205e-01 2.350627481937408447e-01 1.025570090860128403e-02 -5.232283845543861389e-02 -3.418086767196655273e-01 1.590318977832794189e-01 4.576239362359046936e-02 1.796970218420028687e-01 -8.535150438547134399e-02 3.047259151935577393e-01 -9.337005764245986938e-02 1.289916634559631348e-01 -3.897242620587348938e-02 -1.982773989439010620e-01 -1.088523343205451965e-01 1.155197173357009888e-01 2.420645356178283691e-01 4.483507573604583740e-02 -1.872328519821166992e-01 5.456479266285896301e-02 1.476640552282333374e-01 -3.062753677368164062e-01 5.636155232787132263e-02 3.610271587967872620e-02 -2.716540992259979248e-01 -2.823810838162899017e-02 -6.767850369215011597e-02 1.176905333995819092e-01 1.149191800504922867e-02
-1.864145994186401367e-01 1.555015891790390015e-01 2.548029422760009766e-01 -1.992722004652023315e-01 -2.635684423148632050e-02 1.641793102025985718e-01 -2.117952406406402588e-01 -1.027630344033241272e-01 2.496090829372406006e-01 -3.046207875013351440e-02 1.698907613754272461e-01 1.468170583248138428e-01 4.072792232036590576e-01 -2.188830077648162842e-01 -3.729712590575218201e-02 -1.608392782509326935e-02 -2.681722342967987061e-01 1.489135622978210449e-01 -1.290679425001144409e-01 1.647570431232452393e-01 1.673351526260375977e-01 6.676460057497024536e-02 -1.880830824375152588e-01 3.408636525273323059e-02 1.475240290164947510e-02 1.228870451450347900e-01 2.868825793266296387e-01 -6.791742891073226929e-02 -3.473153337836265564e-02 2.754305005073547363e-01 -9.367337077856063843e-02 -1.712142974138259888e-01
2.069895155727863312e-02 3.450978919863700867e-02 1.172804012894630432e-01 1.394273787736892700e-01 -3.427865356206893921e-02 3.203575611114501953e-01 -3.086505234241485596e-01 1.501451581716537476e-01 3.495000302791595459e-01 -2.563894689083099365e-01 2.181902714073657990e-02 -9.956936538219451904e-02 2.672055959701538086e-01 1.032646894454956055e-01 -2.513760887086391449e-02 -4.248933121562004089e-02 -2.708072364330291748e-01 -2.235738039016723633e-01 6.837086379528045654e-02 -1.654174923896789551e-01 -8.816718310117721558e-02 -5.183487082831561565e-04 6.182660581544041634e-04 9.962563961744308472e-02 -2.221900671720504761e-01 -1.343395411968231201e-01 -2.903914824128150940e-02 1.062123179435729980e-01 4.043688476085662842e-01 1.636553257703781128e-01 -2.802461199462413788e-02 1.308302283287048340e-01
-3.093916177749633789e-01 -1.421545594930648804e-01 2.749699912965297699e-02 3.772234171628952026e-02 -6.036409363150596619e-02 3.756266087293624878e-02 -3.339534699916839600e-01 -7.426138967275619507e-02 3.479207456111907959e-01 -2.141656726598739624e-01 1.030642166733741760e-01 2.215838581323623657e-01 1.274562478065490723e-01 6.642856448888778687e-02 4.335693642497062683e-02 3.196572512388229370e-02 4.192918539047241211e-02 6.329538673162460327e-02 2.742771506309509277e-01 -2.262126058340072632e-01 1.432478576898574829e-01 -1.045920848846435547e-01 1.893720477819442749e-01 2.654494941234588623e-01 -1.687034964561462402e-01 -2.362451851367950439e-01 -2.688109315931797028e-02 3.423455059528350830e-01 3.850893303751945496e-02 1.401492506265640259e-01 6.655796431005001068e-03 1.276107132434844971e-01
-1.117361038923263550e-01 4.563357308506965637e-02 1.096990928053855896e-01 -3.996001183986663818e-02 -4.948045313358306885e-02 -2.030265480279922485e-01 -3.217878639698028564e-01 3.630422055721282959e-02 1.111251339316368103e-01 -4.170485958456993103e-02 2.600966095924377441e-01 1.259296387434005737e-01 4.247853904962539673e-02 1.450886875391006470e-01 -1.562841087579727173e-01 -1.752335876226425171e-01 -4.538406729698181152e-01 7.379915565252304077e-02 -8.001068234443664551e-02 2.057828307151794434e-01 5.131309852004051208e-02 -1.478980034589767456e-01 -4.345971345901489258e-02 3.893247842788696289e-01 -1.466163098812103271e-01 7.408262789249420166e-02 2.347532808780670166e-01 -3.530566766858100891e-02 1.304778158664703369e-01 -1.737472042441368103e-02 3.293136954307556152e-01 2.087178453803062439e-02
-2.170803546905517578e-01 1.965813636779785156e-01 3.769479990005493164e-01 2.336338348686695099e-02 6.299665570259094238e-02 -2.238207459449768066e-01 -1.966601461172103882e-01 1.031781211495399475e-01 3.180629909038543701e-01 -8.294214308261871338e-02 9.779183566570281982e-02 1.166371107101440430e-01 -6.869735568761825562e-02 1.624386906623840332e-01 1.361583471298217773e-01 -6.631994992494583130e-02 -8.637882769107818604e-02 -1.041978299617767334e-01 7.660570740699768066e-02 2.438871748745441437e-02 2.453821152448654175e-01 -5.137593299150466919e-02 -1.304899156093597412e-01 -1.288573592901229858e-01 1.268006414175033569e-01 -3.083678185939788818e-01 1.002968847751617432e-01 -1.977924257516860962e-01 -1.437584608793258667e-01 -1.696242243051528931e-01 3.829415738582611084e-01 -7.251209020614624023e-02
7.775672525167465210e-02 1.493420600891113281e-01 2.336744591593742371e-02 3.231033086776733398e-01 -6.430621445178985596e-02 2.547512948513031006e-01 -1.394992023706436157e-01 -1.726152002811431885e-01 2.874737977981567383e-01 -2.984199821949005127e-01 -7.467422634363174438e-03 1.053044572472572327e-02 3.299311697483062744e-01 -3.978588804602622986e-02 1.515588015317916870e-01 1.882489174604415894e-01 -1.484792679548263550e-01 1.376344263553619385e-01 -1.432601511478424072e-01 2.877543494105339050e-02 -1.209607273340225220e-01 1.466414332389831543e-01 8.401894569396972656e-02 1.379476934671401978e-01 8.738659322261810303e-02 -3.505986034870147705e-01 5.428896099328994751e-02 -2.550368942320346832e-02 -2.453879415988922119e-01 7.803068030625581741e-03 2.513161003589630127e-01 1.598678529262542725e-01
-3.162560462951660156e-01 2.844804227352142334e-01 3.339288830757141113e-01 -1.999451816082000732e-01 -5.060374736785888672e-03 1.568854153156280518e-01 -1.224013417959213257e-01 -7.679541409015655518e-02 1.874080151319503784e-01 -8.018329739570617676e-02 7.589844614267349243e-02 8.553213626146316528e-02 1.798959076404571533e-01 7.642702013254165649e-02 -2.911601401865482330e-02 -8.569537848234176636e-02 -7.404053956270217896e-02 -1.032397300004959106e-01 1.897188723087310791e-01 -2.316622734069824219e-01 -3.435005545616149902e-01 -1.309007406234741211e-01 -1.704982370138168335e-01 -2.588398195803165436e-02 -2.439692765474319458e-01 1.134969815611839294e-01 1.645232588052749634e-01 1.605171710252761841e-01 1.837484538555145264e-01 2.790991961956024170e-01 -4.540040716528892517e-02 1.067704558372497559e-01
-3.160242438316345215e-01 9.185038506984710693e-02 9.472450613975524902e-02 -1.671818494796752930e-01 -2.622362039983272552e-02 8.513462543487548828e-02 -8.730927854776382446e-02 -1.826455444097518921e-01 3.020478487014770508e-01 -1.137520149350166321e-01 2.536825239658355713e-01 2.766323685646057129e-01 9.736251085996627808e-02 3.116925954818725586e-01 -8.598271012306213379e-02 3.258208930492401123e-01 -8.443566411733627319e-02 -1.271850429475307465e-02 1.488035917282104492e-02 -8.254234492778778076e-02 4.069259390234947205e-02 -9.349493682384490967e-02 -1.006421446800231934e-01 2.307785451412200928e-01 -2.681097984313964844e-01 -2.346467971801757812e-01 5.550532601773738861e-03 2.177290171384811401e-01 -1.570424884557723999e-01 2.039892673492431641e-01 -9.177001565694808960e-02 5.856719985604286194e-02
-1.984891146421432495e-01 2.320791333913803101e-01 1.536021381616592407e-01 5.454712733626365662e-02 -3.462060987949371338e-01 2.863977253437042236e-01 -1.015699356794357300e-01 -8.660884946584701538e-02 2.375919818878173828e-01 1.007148399949073792e-01 1.551764160394668579e-01 1.134929955005645752e-01 -3.769550845026969910e-02 3.960736095905303955e-02 9.227456152439117432e-02 1.699759513139724731e-01 -4.062277376651763916e-01 -2.862327396869659424e-01 -9.992638975381851196e-02 1.510630249977111816e-01 1.258805245161056519e-01 1.932738423347473145e-01 1.558479368686676025e-01 1.515800058841705322e-01 -7.501913607120513916e-02 -1.648057252168655396e-02 1.954931020736694336e-01 1.735947281122207642e-01 -5.467204004526138306e-02 1.453132927417755127e-01 1.577658951282501221e-01 1.142548993229866028e-01
-1.349770724773406982e-01 1.106456518173217773e-01 1.453480422496795654e-01 6.602909881621599197e-03 -1.264407671988010406e-02 1.786009222269058228e-01 -2.903380990028381348e-01 -1.707186251878738403e-01 9.884266555309295654e-02 -2.574086189270019531e-01 1.017937436699867249e-01 -6.937772780656814575e-02 2.165349572896957397e-01 -1.629566997289657593e-01 -4.387412220239639282e-02 1.828394681215286255e-01 -2.812384665012359619e-01 2.874827384948730469e-01 -4.306872189044952393e-02 3.566382527351379395e-01 2.366494089365005493e-01 1.221816241741180420e-01 -2.337972968816757202e-01 -1.173510402441024780e-01 9.971026331186294556e-02 4.073611646890640259e-02 1.083852499723434448e-01 1.039850637316703796e-01 -1.581344753503799438e-01 -2.796536311507225037e-02 2.499010711908340454e-01 2.243126779794692993e-01
2.073221355676651001e-01 8.777807466685771942e-03 8.664365857839584351e-02 -2.163336053490638733e-02 -5.553585942834615707e-03 2.151788026094436646e-01 -2.414386868476867676e-01 -1.598447412252426147e-01 4.367054998874664307e-01 5.541467294096946716e-02 -5.498054996132850647e-02 1.452229917049407959e-01 2.725663781166076660e-01 4.893774911761283875e-02 1.594506502151489258e-01 1.532677933573722839e-02 -1.221411600708961487e-01 -2.202903777360916138e-01 2.066344618797302246e-01 2.327295243740081787e-01 -1.601699739694595337e-01 6.531486287713050842e-03 2.224576622247695923e-01 1.956070959568023682e-01 1.741902530193328857e-01 -1.655804812908172607e-01 5.910480767488479614e-02 1.871686875820159912e-01 1.299792807549238205e-02 2.181348390877246857e-02 2.946215569972991943e-01 2.026397585868835449e-01
-2.389851361513137817e-01 2.058913111686706543e-01 2.163434475660324097e-01 -5.631918832659721375e-02 -1.609545648097991943e-01 -4.048157483339309692e-02 2.110622972249984741e-01 6.621095538139343262e-02 1.957831531763076782e-01 -1.244977042078971863e-01 -1.542706340551376343e-01 5.134559422731399536e-02 3.393842279911041260e-01 -1.042761132121086121e-01 -2.363718152046203613e-01 -2.449449710547924042e-02 -2.617917954921722412e-01 -1.669510453939437866e-02 9.919591993093490601e-02 1.048319041728973389e-01 3.783937171101570129e-02 5.464969947934150696e-02 -7.784780859947204590e-02 2.608174979686737061e-01 3.226700052618980408e-02 -3.539170026779174805e-01 3.496275544166564941e-01 -5.467966198921203613e-02 -9.269195050001144409e-02 1.693469732999801636e-01 1.518305242061614990e-01 1.767787635326385498e-01
-9.316910803318023682e-02 1.403778046369552612e-01 3.116697371006011963e-01 -1.083468925207853317e-02 9.402584284543991089e-02 3.373539075255393982e-02 -2.064875364303588867e-01 1.714453548192977905e-01 3.145248293876647949e-01 -5.384267866611480713e-02 1.286584138870239258e-01 5.875326693058013916e-02 4.162578284740447998e-02 3.282586932182312012e-01 1.949145793914794922e-01 -8.366879820823669434e-02 -1.184332892298698425e-01 -1.772297918796539307e-01 9.982386231422424316e-02 2.418057620525360107e-02 8.734609931707382202e-02 -1.497637629508972168e-01 -6.422832608222961426e-02 -2.536461316049098969e-02 2.135229706764221191e-01 -2.541703283786773682e-01 3.267053961753845215e-01 -5.046127364039421082e-02 -1.762160062789916992e-01 -1.310308724641799927e-01 3.610656559467315674e-01 1.648018509149551392e-01
-2.830935418605804443e-01 1.305936872959136963e-01 1.824346929788589478e-01 -2.110103368759155273e-01 7.008093595504760742e-02 -8.783265203237533569e-02 -2.760815024375915527e-01 3.004168532788753510e-02 -2.582063432782888412e-03 -1.117205843329429626e-01 4.839529749006032944e-03 -9.558422118425369263e-02 1.293459981679916382e-01 1.502130329608917236e-01 1.444828882813453674e-02 -2.462674118578433990e-02 -2.933087050914764404e-01 3.108347207307815552e-02 1.083092018961906433e-01 -7.737410254776477814e-03 -7.661337964236736298e-03 -3.707889020442962646e-01 -7.437475025653839111e-02 3.141500949859619141e-01 -1.924684345722198486e-01 -8.520249277353286743e-02 -3.993362933397293091e-02 -1.445870995521545410e-01 2.835461199283599854e-01 -9.083634614944458008e-02 3.946761488914489746e-01 1.473571956157684326e-01
-3.927062749862670898e-01 3.061449714004993439e-02 5.093144774436950684e-01 -5.524337291717529297e-02 -6.912359036505222321e-03 1.434219181537628174e-01 -7.871926575899124146e-02 7.648182567209005356e-03 1.023164670914411545e-02 1.200192607939243317e-02 -4.703488200902938843e-02 1.422843486070632935e-01 2.087318152189254761e-01 -6.332767009735107422e-02 1.870239228010177612e-01 1.701881438493728638e-01 -2.632310986518859863e-01 -3.047338426113128662e-01 -1.217864751815795898e-01 1.119376793503761292e-01 3.176065906882286072e-02 -1.380931586027145386e-01 1.474353075027465820e-01 -4.085182026028633118e-02 9.513539075851440430e-02 4.107230901718139648e-02 -1.429787725210189819e-01 -1.160033605992794037e-02 -8.349854499101638794e-02 3.037364780902862549e-01 2.395111769437789917e-01 1.957344450056552887e-02
-4.250084236264228821e-02 -1.992988437414169312e-01 2.846516370773315430e-01 1.703431084752082825e-02 1.029183566570281982e-01 -2.316516824066638947e-02 -2.980328202247619629e-01 -3.476279079914093018e-01 5.048991739749908447e-02 -2.143298089504241943e-01 3.027478754520416260e-01 -3.721210360527038574e-02 1.043621078133583069e-01 3.172897547483444214e-02 -3.875427320599555969e-02 4.590958356857299805e-02 -1.505125612020492554e-01 9.402045607566833496e-02 -2.475359104573726654e-02 3.351360261440277100e-01 5.473362654447555542e-02 1.840983480215072632e-01 -1.341807395219802856e-01 -1.434654295444488525e-01 -2.424868643283843994e-01 -1.148840114474296570e-01 2.301351577043533325e-01 1.562967449426651001e-01 3.023191541433334351e-02 -1.066056918352842331e-02 3.590890467166900635e-01 -8.058012463152408600e-03
-6.620836257934570312e-02 -3.550426661968231201e-02 1.901281028985977173e-01 3.279872536659240723e-01 -4.130669310688972473e-02 2.023317515850067139e-01 8.925848454236984253e-02 -1.123835369944572449e-01 1.223003491759300232e-01 7.463105767965316772e-02 2.023779153823852539e-01 1.757276654243469238e-01 -2.000806294381618500e-02 8.819913119077682495e-02 -2.691274583339691162e-01 -8.178339153528213501e-02 -2.189686000347137451e-01 2.473318018019199371e-02 -7.952084764838218689e-03 8.175440877676010132e-02 -2.031376771628856659e-02 -1.374875009059906006e-01 2.692475020885467529e-01 -5.882326886057853699e-02 -4.069049060344696045e-01 -3.125587403774261475e-01 1.282970905303955078e-01 -1.428759098052978516e-01 -4.591103177517652512e-03 1.943780481815338135e-01 3.399007022380828857e-01 6.064599379897117615e-02
6.249399855732917786e-02 4.632292315363883972e-02 3.740418553352355957e-01 -2.417776584625244141e-01 -1.507149785757064819e-01 -6.030722334980964661e-02 -2.604303061962127686e-01 -2.293703109025955200e-01 2.462391406297683716e-01 5.609299242496490479e-02 -3.781765326857566833e-02 2.646277248859405518e-01 2.090716063976287842e-01 -1.067731436342000961e-02 9.714962542057037354e-02 -1.580147296190261841e-01 8.816052973270416260e-02 -4.956136643886566162e-02 6.376189738512039185e-02 -3.178083524107933044e-02 2.089560031890869141e-01 1.576142311096191406e-01 -1.697876006364822388e-01 -9.937178343534469604e-02 -7.993713766336441040e-02 -2.323491424322128296e-01 1.206708028912544250e-01 7.558564655482769012e-03 1.102681308984756470e-01 1.783686280250549316e-01 1.295447945594787598e-01 4.207918941974639893e-01
-2.606371045112609863e-01 1.093818470835685730e-01 1.341544687747955322e-01 4.898843541741371155e-02 -6.591292470693588257e-02 2.923273146152496338e-01 -3.119629323482513428e-01 -6.255558878183364868e-02 3.034356832504272461e-01 7.564493920654058456e-03 -2.234885394573211670e-01 -8.930636197328567505e-02 1.857294887304306030e-01 -3.972797468304634094e-02 -1.751662939786911011e-01 -9.003423154354095459e-03 -3.482559621334075928e-01 -1.609639674425125122e-01 2.452940195798873901e-01 -5.512003973126411438e-02 7.822337746620178223e-02 -3.272183537483215332e-01 -1.610938459634780884e-01 8.027342706918716431e-02 -1.131014432758092880e-02 -2.060476094484329224e-01 9.296625107526779175e-02 -1.668476015329360962e-01 -1.585704833269119263e-01 1.668488532304763794e-01 3.568820282816886902e-02 -4.975675046443939209e-02
-5.923817865550518036e-03 5.357087403535842896e-02 1.352664232254028320e-01 9.987923502922058105e-02 -1.805653572082519531e-01 2.552650272846221924e-01 -1.035398915410041809e-01 -2.698189020156860352e-01 2.420363724231719971e-01 2.463017776608467102e-02 1.429336369037628174e-01 1.806210875511169434e-01 1.666589528322219849e-01 3.245497941970825195e-01 -7.455033808946609497e-02 3.181259930133819580e-01 -2.271446585655212402e-01 -3.713262453675270081e-02 1.704035699367523193e-01 -7.055580615997314453e-02 1.240621656179428101e-01 -1.927717030048370361e-01 -7.609704881906509399e-02 1.791293472051620483e-01 -1.620114594697952271e-01 -2.750954926013946533e-01 1.371383070945739746e-01 3.532520309090614319e-02 -2.395625226199626923e-02 1.085498332977294922e-01 -2.181076556444168091e-01 2.758549451828002930e-01
-1.832755208015441895e-01 2.370508313179016113e-01 1.777278929948806763e-01 6.122081726789474487e-02 -3.626679629087448120e-02 -1.775148957967758179e-01 -1.618554592132568359e-01 2.336779087781906128e-01 1.270689368247985840e-01 3.999318927526473999e-02 -7.926668226718902588e-02 -3.449221700429916382e-02 2.222876399755477905e-01 4.847501218318939209e-02 1.320817023515701294e-01 1.653994470834732056e-01 -4.467438757419586182e-01 1.208676025271415710e-01 9.350757300853729248e-02 1.247870177030563354e-01 1.731798052787780762e-01 -1.330870985984802246e-01 -7.984929531812667847e-02 1.385884638875722885e-02 8.513209968805313110e-02 -3.444793522357940674e-01 1.634253114461898804e-01 1.363625749945640564e-03 -9.420496225357055664e-02 -2.656999230384826660e-01 3.070461452007293701e-01 1.425550132989883423e-01
-4.335041344165802002e-02 -1.110437139868736267e-01 1.810921728610992432e-01 1.427313406020402908e-02 2.651836574077606201e-01 1.225852444767951965e-01 8.198442868888378143e-03 -1.902417689561843872e-01 9.900634735822677612e-02 -1.867950558662414551e-01 6.784435361623764038e-02 -2.035559155046939850e-02 4.986977875232696533e-01 -7.182296365499496460e-02 1.197795569896697998e-01 1.012851744890213013e-01 7.807399332523345947e-02 1.286445260047912598e-01 -2.328946739435195923e-01 2.050223052501678467e-01 -1.354097425937652588e-01 -1.382989883422851562e-01 -1.021290048956871033e-01 2.062953636050224304e-02 -1.527041792869567871e-01 -3.623271286487579346e-01 1.363816559314727783e-01 -3.382763639092445374e-02 6.035779789090156555e-02 1.130967289209365845e-01 3.328034877777099609e-01 1.850254237651824951e-01
-2.431424558162689209e-01 1.801867634057998657e-01 2.727146744728088379e-01 -1.446047723293304443e-01 -8.304645121097564697e-02 3.481171727180480957e-01 -3.508142530918121338e-01 -9.135593473911285400e-02 2.347846776247024536e-01 8.225485682487487793e-02 -4.189667850732803345e-02 -2.515154704451560974e-02 4.939498007297515869e-02 -3.547381237149238586e-02 -1.984282582998275757e-01 7.873898744583129883e-02 -2.323376387357711792e-01 -2.907608151435852051e-01 2.075849175453186035e-01 2.789272926747798920e-03 2.466602064669132233e-02 -1.045769974589347839e-01 -2.815098166465759277e-01 -1.197722181677818298e-01 2.495096996426582336e-02 -1.534402817487716675e-01 1.945824772119522095e-01 -2.345196902751922607e-01 -1.774383783340454102e-01 1.463816128671169281e-02 6.648463755846023560e-02 1.324719935655593872e-02
-2.067643105983734131e-01 1.379739195108413696e-01 4.003693461418151855e-01 -2.637659013271331787e-02 -2.313653938472270966e-02 6.727677583694458008e-02 -1.957570910453796387e-01 3.401295840740203857e-01 2.062859684228897095e-01 4.862907528877258301e-02 -3.109076432883739471e-02 2.534603774547576904e-01 1.825350672006607056e-01 1.135316863656044006e-01 3.312794566154479980e-01 -8.931380510330200195e-02 -1.342781484127044678e-01 -2.018598616123199463e-01 -4.724308103322982788e-02 7.032624632120132446e-02 -7.676802575588226318e-02 -1.297798752784729004e-01 -2.329327911138534546e-01 -1.288376450538635254e-01 1.256053000688552856e-01 -2.348431795835494995e-01 -1.142933815717697144e-01 -3.374426811933517456e-02 4.014604538679122925e-02 -1.365322917699813843e-01 2.771056592464447021e-01 4.870644211769104004e-02
-7.341384422034025192e-03 1.781331002712249756e-01 2.319831252098083496e-01 9.714008122682571411e-02 -6.259714812040328979e-02 3.909062743186950684e-01 -3.280947208404541016e-01 -6.684023141860961914e-02 2.546105980873107910e-01 -5.953036993741989136e-02 -7.539550960063934326e-02 1.463177502155303955e-01 1.212234571576118469e-01 -1.080269217491149902e-01 6.114711984992027283e-02 -4.760662838816642761e-02 -3.306743502616882324e-01 -1.770878583192825317e-01 3.412230908870697021e-01 7.366845011711120605e-02 -2.082409709692001343e-01 -1.682871580123901367e-01 -2.519263625144958496e-01 3.664454445242881775e-02 -9.054392576217651367e-02 -1.575926840305328369e-01 7.957271486520767212e-02 7.642793655395507812e-02 -2.245334088802337646e-01 -1.074110418558120728e-01 1.521081198006868362e-02 -4.286747425794601440e-02
-2.267304956912994385e-01 2.199172973632812500e-02 1.008104383945465088e-01 -5.030454322695732117e-02 -2.968314588069915771e-01 1.145895645022392273e-01 -5.773314461112022400e-02 -1.534450352191925049e-01 1.948836445808410645e-01 -2.166498452425003052e-01 1.572938412427902222e-01 3.496533632278442383e-01 1.915040314197540283e-01 2.288227081298828125e-01 1.561561375856399536e-01 2.856644093990325928e-01 -6.688756495714187622e-02 2.388972416520118713e-02 3.771844878792762756e-02 -3.717414662241935730e-02 -7.938385754823684692e-02 -3.302775323390960693e-01 1.263206154108047485e-01 2.171462774276733398e-01 -1.011287122964859009e-01 -7.245234400033950806e-02 1.236154288053512573e-01 1.215479616075754166e-02 -1.453363150358200073e-01 1.608065366744995117e-01 -8.103875815868377686e-02 3.310027718544006348e-01
-3.627376556396484375e-01 2.782633155584335327e-02 7.693262398242950439e-02 -1.140732988715171814e-01 -1.152640208601951599e-01 1.668604910373687744e-01 7.299288641661405563e-03 -9.030392020940780640e-02 3.605687916278839111e-01 -5.379525944590568542e-02 9.937945008277893066e-02 9.960408508777618408e-02 1.437789648771286011e-01 -7.925204932689666748e-02 2.970547974109649658e-01 1.925228536128997803e-01 -6.184124201536178589e-02 1.209382116794586182e-01 1.776822954416275024e-01 -6.607122719287872314e-02 7.878050208091735840e-02 -8.765294402837753296e-02 -1.275595277547836304e-01 5.368248000741004944e-02 -4.261958003044128418e-01 3.867261484265327454e-02 1.645217090845108032e-01 -9.908232092857360840e-02 -1.552920881658792496e-02 9.600573219358921051e-03 3.987566232681274414e-01 -1.662100255489349365e-01
-2.316451072692871094e-01 3.733588382601737976e-02 1.313211172819137573e-01 -1.730510890483856201e-01 -4.841217771172523499e-02 3.688096106052398682e-01 -1.867282688617706299e-01 -2.059430442750453949e-02 3.787395358085632324e-01 -6.250342726707458496e-02 1.331163453869521618e-03 2.805842161178588867e-01 1.039577722549438477e-01 -1.104252859950065613e-01 6.048152223229408264e-03 3.166652843356132507e-02 -6.269478797912597656e-02 1.158104166388511658e-01 -1.141414940357208252e-01 1.571152508258819580e-01 -1.902223378419876099e-01 -2.322676628828048706e-01 -4.065424576401710510e-02 3.482677415013313293e-02 -2.885391116142272949e-01 1.597601547837257385e-02 2.624754309654235840e-01 -5.223201122134923935e-03 7.019903510808944702e-02 1.216564774513244629e-01 3.847346901893615723e-01 -7.579370588064193726e-02
-4.055091738700866699e-01 3.850476816296577454e-02 -1.200614869594573975e-02 1.550939492881298065e-02 1.364712417125701904e-02 6.113490089774131775e-02 -5.369589477777481079e-02 1.831296249292790890e-03 -1.240788400173187256e-02 -3.117643296718597412e-02 4.053261280059814453e-01 -3.932547569274902344e-02 2.935671210289001465e-01 8.139455318450927734e-02 -2.284043282270431519e-01 -1.192554458975791931e-01 -4.352745711803436279e-01 3.627699613571166992e-02 1.760758906602859497e-01 -2.282503396272659302e-01 1.271556019783020020e-01 -1.579844392836093903e-03 -4.245805740356445312e-02 1.515358090400695801e-01 -1.822063475847244263e-01 -7.896392047405242920e-02 1.059425696730613708e-01 8.847942948341369629e-02 1.204996481537818909e-01 -2.603495679795742035e-02 3.244296014308929443e-01 8.347817510366439819e-02
-2.507337331771850586e-01 -2.089124321937561035e-01 2.206212133169174194e-01 -4.415810480713844299e-02 -1.293172985315322876e-01 1.886432766914367676e-01 -1.230038329958915710e-01 -1.125767827033996582e-01 -1.545715779066085815e-01 -1.186591461300849915e-01 3.598265945911407471e-01 -5.151574686169624329e-02 2.124709486961364746e-01 -9.756975620985031128e-02 1.164562702178955078e-01 1.264457404613494873e-01 -1.046329140663146973e-01 8.819766342639923096e-02 2.019435465335845947e-01 2.042016535997390747e-01 -1.081084012985229492e-01 -3.986195102334022522e-02 -1.230192035436630249e-01 -1.251918226480484009e-01 -1.569636762142181396e-01 -8.949120342731475830e-02 2.001296430826187134e-01 5.722941458225250244e-02 3.847801685333251953e-02 -8.699252456426620483e-02 3.530396521091461182e-01 3.917754590511322021e-01
-2.280813604593276978e-01 1.684480011463165283e-01 1.994868814945220947e-01 -2.524911612272262573e-02 1.765980944037437439e-02 2.877812683582305908e-01 -4.548174738883972168e-01 1.059369221329689026e-01 2.498558163642883301e-01 -9.280396625399589539e-03 9.405378997325897217e-02 -7.987747341394424438e-02 1.820262223482131958e-01 6.140235811471939087e-02 8.073721826076507568e-02 9.405808895826339722e-02 -8.025236427783966064e-02 -9.684618562459945679e-04 -1.848017573356628418e-01 -2.790241688489913940e-02 -1.953404396772384644e-01 -5.281759798526763916e-02 -1.428306698799133301e-01 -3.096040338277816772e-02 -2.137744128704071045e-01 -4.470636695623397827e-02 -1.129393652081489563e-01 -9.915509074926376343e-02 4.105843901634216309e-01 1.649079769849777222e-01 -6.120991706848144531e-02 2.728845775127410889e-01
-9.698875248432159424e-02 1.762129515409469604e-01 6.509581953287124634e-02 2.236477583646774292e-01 -8.275719732046127319e-02 1.629989445209503174e-01 -2.688616514205932617e-01 7.986305654048919678e-02 4.025915861129760742e-01 5.414753407239913940e-02 5.605476349592208862e-02 7.826789468526840210e-02 2.588518261909484863e-01 1.756622642278671265e-01 2.022961974143981934e-01 1.316354423761367798e-01 -3.302963674068450928e-01 -1.295117288827896118e-01 -2.458185516297817230e-02 -3.024505972862243652e-01 6.513975560665130615e-02 1.335261911153793335e-01 -1.523797065019607544e-01 1.969226151704788208e-01 -2.163540422916412354e-01 4.196945950388908386e-02 -2.394906431436538696e-02 5.090246349573135376e-02 2.972917258739471436e-01 3.800852224230766296e-02 1.160298381000757217e-02 1.381816267967224121e-01
-1.828377842903137207e-01 1.635422855615615845e-01 2.184483855962753296e-01 9.624800831079483032e-02 5.439635366201400757e-02 -4.806755483150482178e-02 -2.544320523738861084e-01 1.193036809563636780e-01 2.444867789745330811e-01 1.883076317608356476e-02 1.280605047941207886e-01 1.709982305765151978e-01 1.975428871810436249e-02 3.409399688243865967e-01 2.524670064449310303e-01 -2.310164272785186768e-01 -1.349370330572128296e-01 -7.446853071451187134e-02 1.445848792791366577e-01 4.822713509202003479e-02 8.507982641458511353e-02 -7.503379136323928833e-02 -1.434085965156555176e-01 3.894373774528503418e-02 1.958372145891189575e-01 -2.180942744016647339e-01 3.051534295082092285e-01 -8.358574658632278442e-02 -2.204013317823410034e-01 -1.586637049913406372e-01 3.135596513748168945e-01 1.380834579467773438e-01
-1.733200550079345703e-01 2.776217162609100342e-01 3.543280065059661865e-01 -1.946499347686767578e-01 8.929512649774551392e-02 2.260041423141956329e-02 7.348289713263511658e-03 2.343667298555374146e-01 2.977261841297149658e-01 -2.124429941177368164e-01 -6.092131603509187698e-03 9.045325964689254761e-02 1.295611709356307983e-01 1.830883622169494629e-01 1.562946736812591553e-01 8.529079705476760864e-02 -1.595050245523452759e-01 -1.159086748957633972e-01 5.211681127548217773e-03 -9.783828258514404297e-02 7.908591628074645996e-02 -2.193663120269775391e-01 -2.630635797977447510e-01 -1.524764597415924072e-01 5.451760441064834595e-02 -2.896255850791931152e-01 -2.608090043067932129e-01 -4.189451225101947784e-03 -2.054707705974578857e-02 3.383929608389735222e-03 2.948761582374572754e-01 6.631817668676376343e-02
-2.637765705585479736e-01 1.231241226196289062e-01 1.918570101261138916e-01 1.147804856300354004e-01 -3.107915222644805908e-01 1.370092332363128662e-01 -3.406120091676712036e-02 1.395735591650009155e-01 3.945545852184295654e-01 -5.393874645233154297e-02 -6.270863860845565796e-02 2.789545655250549316e-01 7.322329282760620117e-02 1.072485297918319702e-01 1.670906245708465576e-01 2.518467307090759277e-01 2.668432658538222313e-03 -5.720420926809310913e-02 1.206816807389259338e-01 -5.125672742724418640e-02 1.087677776813507080e-01 -3.544005332514643669e-03 -1.102483086287975311e-02 8.479669690132141113e-02 7.908794097602367401e-03 -2.209075093269348145e-01 1.327693462371826172e-01 1.623419225215911865e-01 3.222694098949432373e-01 2.621913552284240723e-01 2.466638088226318359e-01 -1.217295750975608826e-01
-1.223121806979179382e-01 2.202926203608512878e-02 3.184742629528045654e-01 -1.685462146997451782e-01 3.139204159379005432e-02 8.121042698621749878e-02 -3.475242853164672852e-01 -7.721182703971862793e-02 1.398740410804748535e-01 -2.812154889106750488e-01 -1.150448918342590332e-01 3.144909441471099854e-01 2.298752665519714355e-01 -1.446423977613449097e-01 -1.318435966968536377e-01 1.087799668312072754e-01 7.497739791870117188e-02 9.234674274921417236e-02 2.008643932640552521e-02 2.745849788188934326e-01 2.524370849132537842e-01 -1.463168114423751831e-01 -5.551561713218688965e-02 7.697126269340515137e-02 -2.675355672836303711e-01 -2.296526432037353516e-01 1.886265426874160767e-01 8.949452638626098633e-02 -6.456274539232254028e-02 -1.944268047809600830e-01 4.052770882844924927e-02 1.050313115119934082e-01
-3.008769452571868896e-01 1.149306818842887878e-01 2.502194046974182129e-01 1.238978952169418335e-01 -3.340935111045837402e-01 -6.834437698125839233e-02 5.023431032896041870e-02 -2.490718662738800049e-02 3.376467153429985046e-02 3.223327919840812683e-02 -5.524183064699172974e-02 3.785435855388641357e-02 2.353659570217132568e-01 1.555406153202056885e-01 1.114653795957565308e-01 3.341537341475486755e-02 -1.260334849357604980e-01 1.567645668983459473e-01 1.464803516864776611e-01 9.364271536469459534e-03 -9.003989398479461670e-02 7.938265055418014526e-02 2.757140062749385834e-02 3.882502615451812744e-01 -2.149162292480468750e-01 -3.149843513965606689e-01 6.931173801422119141e-02 -2.630866365507245064e-03 3.271585106849670410e-01 8.983825147151947021e-02 3.233241140842437744e-01 3.615648671984672546e-02
-4.812249541282653809e-02 1.681131869554519653e-01 2.363830506801605225e-01 -2.922048605978488922e-02 3.943557664752006531e-02 -4.894576035439968109e-03 -3.364209830760955811e-01 -6.960482895374298096e-02 2.467237859964370728e-01 -9.314004331827163696e-02 3.074450884014368057e-03 5.677065998315811157e-02 2.981844842433929443e-01 2.119085984304547310e-03 4.895802587270736694e-02 -9.645172953605651855e-02 2.052929997444152832e-01 2.056705504655838013e-01 1.529450267553329468e-01 -1.623574830591678619e-02 -1.008103191852569580e-01 -2.356097400188446045e-01 -2.211265563964843750e-01 6.780641525983810425e-02 -8.776962012052536011e-02 -2.075162976980209351e-01 2.210137099027633667e-01 1.600553542375564575e-01 -5.477588996291160583e-02 2.981606423854827881e-01 1.485598981380462646e-01 3.914303183555603027e-01
-1.046162769198417664e-01 1.046273782849311829e-01 2.310409098863601685e-01 -6.264541763812303543e-03 6.066601350903511047e-02 -1.642449349164962769e-01 -2.150301784276962280e-01 1.026827394962310791e-01 2.207062095403671265e-01 -2.207398563623428345e-01 1.526618599891662598e-01 5.749790370464324951e-02 1.912500709295272827e-01 5.580728054046630859e-01 -1.165510416030883789e-01 -1.028791591525077820e-01 2.976690605282783508e-02 6.220033764839172363e-02 1.420047730207443237e-01 1.289965808391571045e-01 4.731171950697898865e-02 -8.305827528238296509e-02 3.387044370174407959e-02 1.426820755004882812e-01 4.956694319844245911e-02 -2.450160980224609375e-01 1.392571777105331421e-01 3.467525169253349304e-02 -2.030440606176853180e-02 -1.673129200935363770e-01 3.500344157218933105e-01 -1.865321844816207886e-01
-2.559139132499694824e-01 1.829066574573516846e-01 1.318943053483963013e-01 -5.828275345265865326e-03 -3.179621696472167969e-02 -2.141424715518951416e-01 -3.111004233360290527e-01 2.288396954536437988e-01 1.834740489721298218e-01 -1.098106577992439270e-01 2.265082448720932007e-01 3.215894401073455811e-01 2.541881985962390900e-02 2.937604784965515137e-01 1.255573332309722900e-01 4.650813993066549301e-03 -2.342744022607803345e-01 1.352901160717010498e-01 5.930206179618835449e-02 -2.242008596658706665e-02 1.575565189123153687e-01 3.104059025645256042e-02 4.601886495947837830e-02 2.382404729723930359e-02 4.583873786032199860e-03 -3.774756193161010742e-02 -2.001419104635715485e-02 2.174149900674819946e-01 1.528385281562805176e-01 -2.009421736001968384e-01 2.555053532123565674e-01 3.171962499618530273e-01
-2.059168070554733276e-01 1.959034502506256104e-01 3.197431862354278564e-01 4.024634137749671936e-02 4.671809077262878418e-02 -7.560865581035614014e-02 -3.294798433780670166e-01 1.699641644954681396e-01 2.266979813575744629e-01 -3.417496010661125183e-02 3.113343939185142517e-02 1.609604656696319580e-01 5.434483289718627930e-02 2.154427021741867065e-01 2.986657619476318359e-01 -3.049725666642189026e-02 -6.068810448050498962e-02 -1.594385206699371338e-01 1.024872660636901855e-01 8.596092462539672852e-02 1.642065346240997314e-01 -5.723034217953681946e-02 -1.171448305249214172e-01 -2.607244765385985374e-03 1.988381594419479370e-01 -2.427536696195602417e-01 1.462216377258300781e-01 -1.215976476669311523e-01 -1.597745269536972046e-01 -1.341548264026641846e-01 4.183283746242523193e-01 8.343081176280975342e-02
-3.369131088256835938e-01 -5.855606496334075928e-02 9.986174106597900391e-02 -9.089118987321853638e-02 1.582251042127609253e-01 -1.105608120560646057e-01 -1.781635582447052002e-01 -6.863209605216979980e-02 -1.017639972269535065e-02 5.502403248101472855e-03 1.564036905765533447e-01 3.954475522041320801e-01 4.719782769680023193e-01 -3.884011879563331604e-03 2.369311079382896423e-02 -1.747960597276687622e-02 -5.132305622100830078e-02 -1.647869199514389038e-01 7.116931676864624023e-02 -4.292150493711233139e-03 -3.544674813747406006e-01 1.842468529939651489e-01 2.031025588512420654e-01 -1.359220147132873535e-01 -3.070532158017158508e-02 -4.191165417432785034e-02 1.062314771115779877e-02 8.396017551422119141e-02 -1.483246870338916779e-02 6.775209307670593262e-02 3.408796787261962891e-01 3.785066306591033936e-02
-7.913459837436676025e-02 4.953602328896522522e-02 1.297387760132551193e-02 1.082312464714050293e-01 -2.046985179185867310e-01 2.535303356125950813e-03 2.480622194707393646e-02 1.200589165091514587e-02 2.799851000308990479e-01 1.648665070533752441e-01 3.041307330131530762e-01 1.885647475719451904e-01 2.181127965450286865e-01 9.163604676723480225e-02 2.763739824295043945e-01 -2.229443192481994629e-01 -1.309640407562255859e-01 1.022857353091239929e-01 1.359229534864425659e-01 -1.080108880996704102e-01 -2.945613861083984375e-01 -2.059932798147201538e-02 9.501808881759643555e-02 8.822256326675415039e-02 -2.467909157276153564e-01 -5.101806670427322388e-02 -3.560182172805070877e-03 -2.118450254201889038e-01 -2.387734502553939819e-01 1.235361248254776001e-01 3.493670225143432617e-01 2.378316223621368408e-01
-3.443768322467803955e-01 1.486640516668558121e-02 2.042053490877151489e-01 6.684741377830505371e-02 -1.606974154710769653e-01 6.874658167362213135e-02 1.287462264299392700e-01 -1.660346426069736481e-02 7.556640356779098511e-02 -9.010159224271774292e-02 4.010558724403381348e-01 1.322389543056488037e-01 1.416878849267959595e-01 1.038774549961090088e-01 -1.266661882400512695e-01 1.684463322162628174e-01 -2.468094527721405029e-01 6.047901138663291931e-02 3.415482640266418457e-01 2.337131500244140625e-01 4.250737838447093964e-03 9.743551164865493774e-02 -3.019597753882408142e-02 1.585032343864440918e-01 -3.744928836822509766e-01 -1.200300920754671097e-02 4.498174041509628296e-02 7.355295121669769287e-02 -9.630217403173446655e-02 -2.967753820121288300e-02 2.932358384132385254e-01 6.933298707008361816e-02
1.820822060108184814e-02 2.756061255931854248e-01 2.899362742900848389e-01 6.680535525083541870e-02 1.313736289739608765e-01 3.573147952556610107e-02 -3.587288856506347656e-01 -2.495848089456558228e-01 1.553089767694473267e-01 -2.679158002138137817e-02 1.572320461273193359e-01 1.900036633014678955e-01 1.573948264122009277e-01 7.962657511234283447e-02 -1.435354351997375488e-01 5.318316444754600525e-02 -2.992684245109558105e-01 1.097343116998672485e-01 1.176653578877449036e-01 -1.453909324482083321e-03 1.249630302190780640e-01 -5.846070125699043274e-02 -1.484187245368957520e-01 1.133083552122116089e-02 3.426737710833549500e-02 -2.730582952499389648e-01 7.900074869394302368e-02 1.561998724937438965e-01 3.367812335491180420e-01 2.991099357604980469e-01 1.100019663572311401e-01 8.636438846588134766e-02
-2.389746010303497314e-01 1.390888541936874390e-01 1.578905582427978516e-01 1.569407433271408081e-01 -7.280195504426956177e-02 3.285924717783927917e-02 -3.066736757755279541e-01 -1.965080946683883667e-01 1.530044972896575928e-01 -4.695917945355176926e-03 8.450160175561904907e-02 1.857903450727462769e-01 6.552287191152572632e-02 1.580256968736648560e-01 -1.122227609157562256e-01 9.556776285171508789e-02 -5.207465961575508118e-02 8.566464483737945557e-02 1.268520504236221313e-01 1.638044118881225586e-01 6.194534152746200562e-02 -3.246891796588897705e-01 1.421968266367912292e-02 1.544696837663650513e-01 -4.467445313930511475e-01 8.936362341046333313e-03 1.731508523225784302e-01 1.062432080507278442e-01 -2.995499074459075928e-01 2.129117995500564575e-01 -9.706073254346847534e-02 2.171389460563659668e-01
-1.405626982450485229e-01 -7.000718265771865845e-02 3.085940778255462646e-01 -1.457347869873046875e-01 -3.499450981616973877e-01 2.023460119962692261e-01 -1.430133283138275146e-01 -8.552298694849014282e-02 4.107864797115325928e-01 -1.149805560708045959e-01 4.994235187768936157e-02 8.434478193521499634e-03 1.115778386592864990e-01 -2.822787873446941376e-02 1.389905959367752075e-01 2.567468583583831787e-01 -3.418936133384704590e-01 -9.124244004487991333e-02 1.964406520128250122e-01 2.863605879247188568e-02 -1.503872275352478027e-01 9.793449193239212036e-02 3.421617671847343445e-02 2.044201791286468506e-01 1.410912275314331055e-01 -8.718028664588928223e-02 -5.473831668496131897e-02 -8.933799713850021362e-02 1.197231709957122803e-01 2.519530653953552246e-01 4.796728864312171936e-02 1.621535271406173706e-01
-3.203007280826568604e-01 4.844924807548522949e-02 1.342880576848983765e-01 2.420852929353713989e-01 -1.710830070078372955e-02 1.651207804679870605e-01 -9.324087202548980713e-02 6.786744296550750732e-02 6.088989973068237305e-02 -1.358837634325027466e-01 2.337918616831302643e-02 2.430443614721298218e-01 4.544871449470520020e-01 1.246954128146171570e-01 -1.751340329647064209e-01 -5.251420289278030396e-02 -9.096910804510116577e-02 -1.703601926565170288e-01 6.857218593358993530e-02 6.685618311166763306e-03 -1.993175595998764038e-01 2.740769982337951660e-01 1.250233054161071777e-01 1.241788864135742188e-01 9.870140999555587769e-02 1.059725061058998108e-01 -1.787725985050201416e-01 1.130599975585937500e-01 -5.646708980202674866e-02 -6.583068519830703735e-02 3.694264590740203857e-01 2.063577473163604736e-01
-1.184592619538307190e-01 6.552710384130477905e-02 2.523392438888549805e-01 -1.736450754106044769e-02 -3.254649341106414795e-01 1.609244197607040405e-01 -2.423964589834213257e-01 -2.934728860855102539e-01 3.137398064136505127e-01 -1.493730396032333374e-01 6.872261315584182739e-02 1.672160178422927856e-01 2.161170244216918945e-01 1.990075558423995972e-01 -3.041205741465091705e-02 3.519660830497741699e-01 -9.420048445463180542e-02 -3.021491505205631256e-02 8.490402251482009888e-02 8.518996089696884155e-02 -6.491060554981231689e-02 7.192682474851608276e-02 9.717536717653274536e-02 1.122407019138336182e-01 1.906350255012512207e-01 -2.431207895278930664e-01 8.538585901260375977e-02 -1.165562197566032410e-01 1.553684473037719727e-01 2.566077411174774170e-01 -4.262771829962730408e-02 1.124096438288688660e-01
-2.602234482765197754e-01 9.531474113464355469e-02 1.823274604976177216e-02 4.695375263690948486e-02 2.304214984178543091e-02 9.985928982496261597e-02 -3.563980460166931152e-01 5.388210341334342957e-02 8.474553376436233521e-02 -1.162834372371435165e-02 -6.101814657449722290e-02 2.374053448438644409e-01 4.182503521442413330e-01 8.832705020904541016e-02 -2.680300734937191010e-02 -4.482560604810714722e-02 -1.810231208801269531e-01 -2.647641897201538086e-01 2.007364332675933838e-01 1.289546638727188110e-01 -3.849506080150604248e-01 2.710359096527099609e-01 3.032490052282810211e-02 1.719919741153717041e-01 -2.925607608631253242e-03 -9.008319675922393799e-02 -4.544410854578018188e-02 2.266374975442886353e-01 5.030230432748794556e-02 -1.152020171284675598e-01 2.121988683938980103e-02 1.939698904752731323e-01
-4.511227086186408997e-02 -7.963962852954864502e-02 4.388145506381988525e-01 -8.213289082050323486e-02 -5.643610656261444092e-02 -4.678174480795860291e-02 -1.583193391561508179e-01 9.088323265314102173e-02 2.646495401859283447e-01 -1.303990781307220459e-01 1.444515585899353027e-01 1.689731031656265259e-01 2.173424661159515381e-01 -1.912138611078262329e-01 -7.761462032794952393e-02 -2.506439685821533203e-01 -6.259065121412277222e-02 -6.545650959014892578e-02 1.046011671423912048e-01 -5.236091837286949158e-02 1.804192960262298584e-01 8.595885336399078369e-02 3.784589469432830811e-01 -2.886126935482025146e-01 -1.267445683479309082e-01 -1.430251728743314743e-02 -7.363887876272201538e-02 -1.063818708062171936e-01 1.061044111847877502e-01 2.259428203105926514e-01 2.036764658987522125e-02 2.835952043533325195e-01
-2.212294936180114746e-01 -3.754703700542449951e-02 9.196572750806808472e-02 -3.104899451136589050e-02 -3.222876489162445068e-01 1.144079267978668213e-01 1.305955946445465088e-01 -4.126474857330322266e-01 1.997970044612884521e-01 -8.065924793481826782e-02 7.130950689315795898e-02 2.341400384902954102e-01 3.434799015522003174e-01 -7.144805788993835449e-02 -2.762730978429317474e-02 2.347232773900032043e-02 -2.891944944858551025e-01 -8.808120340108871460e-02 1.143116429448127747e-01 6.426701694726943970e-02 -1.858195848762989044e-02 -3.044655621051788330e-01 -5.578290298581123352e-02 1.886137574911117554e-01 -2.646959125995635986e-01 1.945485360920429230e-02 3.089154884219169617e-02 2.006707787513732910e-01 -6.206826306879520416e-03 1.505321413278579712e-01 4.681400954723358154e-02 1.683140099048614502e-01
-2.117886543273925781e-01 -1.180261746048927307e-01 3.800777494907379150e-01 -1.293563842773437500e-01 1.968856006860733032e-01 -2.747306041419506073e-02 -4.101032856851816177e-03 -1.852126419544219971e-01 1.778370141983032227e-01 -7.618638128042221069e-02 -5.178480595350265503e-02 -2.001401782035827637e-01 2.646129131317138672e-01 -9.232168644666671753e-02 -1.209235191345214844e-01 -1.553771942853927612e-01 -2.614494860172271729e-01 5.657147243618965149e-02 1.458774358034133911e-01 -6.894259154796600342e-02 2.214788794517517090e-01 -1.532904654741287231e-01 9.575447067618370056e-03 7.798866182565689087e-02 -3.827840983867645264e-01 1.043720729649066925e-02 8.525863289833068848e-02 -6.166588142514228821e-02 2.598479762673377991e-02 2.226488664746284485e-02 3.342542648315429688e-01 2.485813796520233154e-01
-2.015332728624343872e-01 1.158702559769153595e-02 1.174829602241516113e-01 1.614533364772796631e-01 7.190307229757308960e-02 -9.421906620264053345e-02 -4.618512988090515137e-01 -9.390600770711898804e-02 1.841425299644470215e-01 -2.229562699794769287e-01 2.613388597965240479e-01 2.923107743263244629e-01 4.251324385404586792e-02 -5.813086032867431641e-02 -1.061356365680694580e-01 -7.573060691356658936e-02 -3.239360824227333069e-02 6.043125875294208527e-03 9.643609076738357544e-02 -2.180775403976440430e-01 -1.652086339890956879e-02 -3.985125571489334106e-02 -1.467890739440917969e-01 1.663316190242767334e-01 7.244100794196128845e-03 -2.401945441961288452e-01 2.213294208049774170e-01 2.400454282760620117e-01 1.239937096834182739e-01 8.715136349201202393e-02 1.941187679767608643e-01 2.993932962417602539e-01
7.029548287391662598e-02 2.956681512296199799e-02 1.727115511894226074e-01 9.176082164049148560e-02 -2.850820422172546387e-01 1.823658347129821777e-01 -1.555656790733337402e-01 1.793639212846755981e-01 2.472318857908248901e-01 -1.834443211555480957e-01 2.399073392152786255e-01 1.522367596626281738e-01 3.763481378555297852e-01 1.673831418156623840e-02 7.804558845236897469e-04 7.311969995498657227e-02 -2.560093067586421967e-02 8.961292356252670288e-02 -1.316306143999099731e-01 1.008248999714851379e-01 -6.610395759344100952e-02 5.928660929203033447e-02 -7.366350293159484863e-02 2.957584559917449951e-01 -1.470480710268020630e-01 -7.724702358245849609e-02 1.657843440771102905e-01 -1.450731009244918823e-01 1.901372075080871582e-01 8.183468878269195557e-02 4.526528120040893555e-01 -3.788294643163681030e-02
-1.025548502802848816e-01 -1.983604729175567627e-01 1.538577973842620850e-01 7.896506786346435547e-02 2.377288043498992920e-02 1.429929137229919434e-01 -3.148435950279235840e-01 -3.161446750164031982e-02 4.660605192184448242e-01 -1.576873064041137695e-01 -8.607394993305206299e-02 2.496699094772338867e-01 2.283193618059158325e-01 -9.890569001436233521e-02 9.361711144447326660e-02 -1.987855881452560425e-01 -8.524432778358459473e-02 1.718275099992752075e-01 3.285167738795280457e-02 -5.011840537190437317e-02 -2.210890501737594604e-01 -7.317727059125900269e-02 2.390225827693939209e-01 -7.315313816070556641e-02 -2.468612343072891235e-01 1.200319528579711914e-01 -1.146400868892669678e-01 3.536840155720710754e-02 1.614777594804763794e-01 2.556505203247070312e-01 1.065634861588478088e-01 1.656688004732131958e-01
-2.501698955893516541e-02 -6.073142215609550476e-02 3.791086077690124512e-01 -1.071891859173774719e-01 -1.317546516656875610e-01 -1.977262645959854126e-01 -2.071305066347122192e-01 -1.014169752597808838e-01 1.975384503602981567e-01 -1.767937690019607544e-01 2.155915796756744385e-01 8.399224281311035156e-02 3.891156315803527832e-01 -2.031224966049194336e-01 8.116979897022247314e-02 7.207741588354110718e-02 2.003312855958938599e-01 -2.879251241683959961e-01 2.632506489753723145e-01 2.311146408319473267e-01 5.286199226975440979e-02 -8.472349494695663452e-02 -2.920972928404808044e-02 4.229834303259849548e-02 2.800759300589561462e-02 -2.187101393938064575e-01 -3.615013882517814636e-02 8.102121949195861816e-02 4.230443760752677917e-02 2.411415576934814453e-01 2.825030870735645294e-02 1.642382293939590454e-01
-2.094469815492630005e-01 2.817925214767456055e-01 2.663662433624267578e-01 6.713838875293731689e-02 -1.473567038774490356e-01 1.171606183052062988e-01 -1.527615338563919067e-01 -8.165296167135238647e-02 2.661914527416229248e-01 1.581307053565979004e-01 1.784127354621887207e-01 -3.076652996242046356e-02 2.397546172142028809e-01 1.384043991565704346e-01 3.492835164070129395e-01 7.674221694469451904e-02 -2.358597815036773682e-01 -8.204647898674011230e-02 1.562159061431884766e-01 -1.457953006029129028e-01 3.252809634432196617e-03 -3.101033158600330353e-02 1.377502232789993286e-01 3.414986729621887207e-01 -2.061319202184677124e-01 -9.611379355192184448e-03 -2.022181404754519463e-03 9.809470176696777344e-02 2.201839983463287354e-01 1.255149990320205688e-01 -1.046237349510192871e-01 1.751420944929122925e-01
-3.719761371612548828e-01 5.559124425053596497e-02 2.479214221239089966e-01 -1.421622782945632935e-01 -6.510100513696670532e-02 4.186937808990478516e-01 -2.919176518917083740e-01 -2.680637240409851074e-01 2.479784637689590454e-01 -5.322132259607315063e-02 -4.526714235544204712e-02 -1.784656792879104614e-01 2.089988291263580322e-01 1.390578895807266235e-01 1.483690440654754639e-01 -9.167517721652984619e-02 -1.103590875864028931e-01 1.295463740825653076e-01 -2.212309539318084717e-01 -9.247093112207949162e-04 2.347561120986938477e-01 1.007225885987281799e-01 -2.693404555320739746e-01 1.118795108050107956e-02 2.980826608836650848e-02 -5.171406641602516174e-02 9.427388012409210205e-02 -1.500342041254043579e-03 -1.137571558356285095e-01 8.046974241733551025e-02 -2.490014769136905670e-02 1.650280505418777466e-02
-3.350964784622192383e-01 -5.017665028572082520e-02 3.121300041675567627e-01 1.399575024843215942e-01 -1.074435114860534668e-01 9.438105672597885132e-02 -1.300761997699737549e-01 -1.530528217554092407e-01 3.603437170386314392e-02 -1.465857475996017456e-01 3.130106031894683838e-01 -1.714250892400741577e-01 -1.191814895719289780e-02 5.688951164484024048e-02 -3.765782713890075684e-02 -1.011192426085472107e-01 -1.364680975675582886e-01 -4.225992411375045776e-02 2.522343099117279053e-01 1.650644689798355103e-01 -9.862413257360458374e-02 8.440691046416759491e-03 1.182319745421409607e-01 1.161520406603813171e-01 -2.583749406039714813e-02 -1.354971081018447876e-01 -1.118648946285247803e-01 2.153636217117309570e-01 -2.105636596679687500e-01 -1.120760366320610046e-01 5.068022012710571289e-01 4.469870775938034058e-02
1.746394298970699310e-02 2.371121197938919067e-02 2.602189481258392334e-01 -1.039745956659317017e-01 -1.011744327843189240e-02 4.956515878438949585e-02 -2.675190269947052002e-01 -1.295829564332962036e-01 4.685333967208862305e-01 8.177187293767929077e-02 -1.451012194156646729e-01 -1.873994618654251099e-01 2.542175352573394775e-01 1.528397202491760254e-01 -9.379702061414718628e-02 2.801691591739654541e-01 -9.466094523668289185e-02 -1.274182051420211792e-01 -3.103139065206050873e-02 1.055618841201066971e-02 -3.197976946830749512e-01 4.309021681547164917e-02 5.307161808013916016e-02 2.086458504199981689e-01 -4.006604552268981934e-01 -8.032213896512985229e-02 -5.501854419708251953e-02 -8.070173859596252441e-02 -2.200720645487308502e-02 -7.604146376252174377e-03 9.988318383693695068e-02 9.078684449195861816e-02
-3.100444376468658447e-01 -8.722940832376480103e-02 -6.317415391094982624e-04 1.118785981088876724e-02 -3.655672818422317505e-02 7.744032144546508789e-02 -2.374195307493209839e-01 -2.182652503252029419e-01 1.245662942528724670e-01 -2.255777865648269653e-01 3.472703397274017334e-01 -1.558615118265151978e-01 2.940336614847183228e-02 -2.601106883957982063e-03 2.197977155447006226e-01 1.902005821466445923e-02 4.288484901189804077e-02 -7.394412159919738770e-02 -4.324982687830924988e-02 2.499689757823944092e-01 1.566041558980941772e-01 -5.398022010922431946e-02 -1.140149086713790894e-01 -1.965988799929618835e-02 -2.498694658279418945e-01 -2.474950551986694336e-01 3.372238278388977051e-01 -1.328143030405044556e-01 1.661596745252609253e-01 -4.011271521449089050e-02 2.277498841285705566e-01 2.744782269001007080e-01
1.987778954207897186e-02 -5.477932840585708618e-02 2.462974637746810913e-01 9.489398449659347534e-02 2.068747021257877350e-02 4.935211688280105591e-02 -4.100710749626159668e-01 -1.128881201148033142e-01 2.591634690761566162e-01 1.198888123035430908e-01 2.041338235139846802e-01 3.159598708152770996e-01 2.240368723869323730e-01 -5.587495118379592896e-02 5.417162925004959106e-02 -1.768754273653030396e-01 2.057911604642868042e-01 -1.852770447731018066e-01 4.151396825909614563e-02 1.019730325788259506e-02 -1.624286770820617676e-01 6.667872518301010132e-02 -2.639142610132694244e-02 1.681630164384841919e-01 -3.731982707977294922e-01 -1.109892874956130981e-01 7.809742540121078491e-02 -1.500194519758224487e-01 -2.643075585365295410e-01 1.083435267210006714e-01 1.083000153303146362e-01 1.440869867801666260e-01
-6.383439898490905762e-02 1.679133474826812744e-01 1.463231742382049561e-01 8.944912254810333252e-02 -6.627906858921051025e-02 -2.159712761640548706e-01 -7.787970453500747681e-02 2.782175838947296143e-01 1.825874596834182739e-01 -1.650690734386444092e-01 7.486978918313980103e-02 -1.257782429456710815e-01 3.389269411563873291e-01 2.457288801670074463e-01 1.378346700221300125e-03 1.486480981111526489e-01 -3.575826585292816162e-01 2.530149184167385101e-02 1.067698970437049866e-01 -1.340536326169967651e-01 2.481592744588851929e-01 -1.894352436065673828e-01 3.806734085083007812e-02 -2.882956154644489288e-02 1.010349467396736145e-01 -1.369201391935348511e-01 -2.456797659397125244e-02 2.247129678726196289e-01 1.340921851806342602e-03 3.804066032171249390e-02 4.063506722450256348e-01 -1.421221345663070679e-01
-2.912092506885528564e-01 2.541209161281585693e-01 4.676967859268188477e-01 -1.353651136159896851e-01 6.205296888947486877e-02 -1.179323438555002213e-02 -2.126984670758247375e-02 2.393117994070053101e-01 2.330530732870101929e-01 -1.613348871469497681e-01 8.023324422538280487e-03 1.021120995283126831e-01 4.383002221584320068e-02 7.527180016040802002e-02 2.791817784309387207e-01 -1.011772304773330688e-01 -1.862237006425857544e-01 -8.623562008142471313e-02 4.196013789623975754e-03 1.871223002672195435e-01 -4.606303293257951736e-03 6.109755486249923706e-03 2.999552339315414429e-02 -1.502115875482559204e-01 2.440965026617050171e-01 -2.997997999191284180e-01 9.062532335519790649e-03 1.113467067480087280e-01 5.221111327409744263e-02 1.014029327780008316e-02 2.976428866386413574e-01 1.058780848979949951e-01
-2.810269296169281006e-01 1.182591170072555542e-01 1.933189779520034790e-01 -1.425899416208267212e-01 -2.809700556099414825e-02 -2.122812867164611816e-01 -3.404767811298370361e-01 4.545160382986068726e-02 1.628555804491043091e-01 -9.360764920711517334e-02 1.578393727540969849e-01 -1.466070883907377720e-03 8.111624047160148621e-03 -1.626587100327014923e-02 -2.253566086292266846e-01 -1.266449689865112305e-01 -4.247142374515533447e-01 2.060420811176300049e-01 1.045249849557876587e-01 9.114207327365875244e-02 -1.886961907148361206e-01 -1.857295036315917969e-01 1.231274753808975220e-01 1.753924787044525146e-01 -1.903578937053680420e-01 2.606794796884059906e-02 2.341127768158912659e-02 -1.229946985840797424e-01 -5.771739874035120010e-03 6.021764501929283142e-02 3.761114478111267090e-01 4.830832406878471375e-02
-1.083391066640615463e-02 1.363833695650100708e-01 4.622628986835479736e-01 1.351532787084579468e-01 2.899425327777862549e-01 -2.714220583438873291e-01 -3.877256764099001884e-03 -1.456494480371475220e-01 1.439823061227798462e-01 -9.642131626605987549e-02 1.677414625883102417e-01 1.923198252916336060e-02 1.974440366029739380e-01 4.136469066143035889e-01 1.255108714103698730e-01 9.791933000087738037e-02 -2.680408358573913574e-01 -3.138179332017898560e-02 -3.748564049601554871e-02 5.993599817156791687e-02 1.136282458901405334e-01 1.194609608501195908e-02 -1.123120542615652084e-02 -1.998797990381717682e-02 -1.176562383770942688e-01 -1.219708994030952454e-01 -3.101993203163146973e-01 3.065778128802776337e-02 -2.044885754585266113e-01 3.498084470629692078e-02 1.256902962923049927e-01 1.644900627434253693e-02
-2.346741706132888794e-01 1.647249311208724976e-01 -1.746826246380805969e-02 -1.418540030717849731e-01 -1.373490244150161743e-01 4.702859744429588318e-02 3.277146955952048302e-03 9.000164270401000977e-02 3.984108567237854004e-01 -5.140518024563789368e-02 1.674184054136276245e-01 3.812522441148757935e-02 1.449942886829376221e-01 2.854285836219787598e-01 1.878605484962463379e-01 1.569982469081878662e-01 -1.587556004524230957e-01 1.156782656908035278e-01 1.023741289973258972e-01 1.255640834569931030e-01 2.832683026790618896e-01 1.587628871202468872e-01 9.094250202178955078e-02 1.675799489021301270e-01 -3.944596350193023682e-01 -1.577634215354919434e-01 8.931591361761093140e-02 1.457806210964918137e-02 -2.001390606164932251e-01 2.598251700401306152e-01 1.056940332055091858e-01 2.905345149338245392e-02
-3.795198202133178711e-01 -7.354114204645156860e-02 -1.467656064778566360e-02 8.234276436269283295e-03 5.580960214138031006e-02 2.365481257438659668e-01 -1.251939591020345688e-02 -1.905040931887924671e-03 3.372072875499725342e-01 -4.577818512916564941e-02 -1.084280461072921753e-01 -3.943313285708427429e-02 2.744196355342864990e-01 2.742706052958965302e-02 -3.214484453201293945e-02 2.199624627828598022e-01 -3.578724265098571777e-01 4.762326553463935852e-02 2.457388676702976227e-02 4.559915512800216675e-02 -1.355414390563964844e-01 -9.659852087497711182e-02 2.703897953033447266e-01 1.290690451860427856e-01 -2.208556383848190308e-01 -1.158214733004570007e-01 -2.559951543807983398e-01 -8.927042782306671143e-02 9.656938910484313965e-02 -2.220005542039871216e-01 1.801377534866333008e-01 2.433142513036727905e-01
-4.092634916305541992e-01 -1.377632319927215576e-01 1.281657814979553223e-01 1.371558159589767456e-01 2.277922183275222778e-01 1.007896810770034790e-01 -9.276203811168670654e-02 -2.685065269470214844e-01 4.626127704977989197e-02 1.867696270346641541e-02 1.298373043537139893e-01 1.769933849573135376e-01 4.953457117080688477e-01 1.038911193609237671e-01 3.206830844283103943e-02 -3.220283612608909607e-02 2.227487415075302124e-02 1.570310443639755249e-01 -2.509893774986267090e-01 1.998056322336196899e-01 -1.585072465240955353e-02 -2.200276218354701996e-02 -1.333457082509994507e-01 1.934987753629684448e-01 -1.409659087657928467e-01 -2.735694646835327148e-01 2.701573073863983154e-02 5.019999668002128601e-02 9.197891503572463989e-02 -6.882211565971374512e-02 5.841477960348129272e-02 1.674430668354034424e-01
-4.917182028293609619e-02 1.489490419626235962e-01 2.602675259113311768e-01 -1.193823888897895813e-01 -1.095925867557525635e-01 4.697620868682861328e-02 2.545307874679565430e-01 6.610578298568725586e-02 2.223750352859497070e-01 -1.053587161004543304e-02 -1.787099838256835938e-01 1.221633236855268478e-02 2.606630623340606689e-01 1.414590477943420410e-01 -2.409966588020324707e-01 -2.403336614370346069e-01 -3.403782248497009277e-01 9.077523835003376007e-03 -2.277753129601478577e-02 1.690710783004760742e-01 9.978365898132324219e-02 1.270770430564880371e-01 -1.192321404814720154e-01 2.678143084049224854e-01 -1.222427040338516235e-01 -1.789251863956451416e-01 9.039592742919921875e-02 -6.033343076705932617e-02 3.838179633021354675e-02 1.664684563875198364e-01 3.190303742885589600e-01 2.788623273372650146e-01
-5.307336151599884033e-02 -2.231506407260894775e-01 9.243217110633850098e-02 -1.464147120714187622e-01 1.171565353870391846e-01 4.825423061847686768e-01 -2.655574977397918701e-01 -8.932729065418243408e-02 3.986968696117401123e-01 -7.403784245252609253e-02 1.385520100593566895e-01 -7.339887320995330811e-03 4.460104182362556458e-02 7.643832266330718994e-02 -1.430387347936630249e-01 -7.221695035696029663e-02 -3.437726944684982300e-02 1.643619686365127563e-01 -2.466819137334823608e-01 1.614545434713363647e-01 -9.120540320873260498e-02 -2.127560526132583618e-01 -1.263521146029233932e-02 8.919350057840347290e-02 -1.887732297182083130e-01 -7.066405378282070160e-03 1.550364196300506592e-01 2.521119825541973114e-02 3.356292843818664551e-02 -2.448938041925430298e-02 3.493248522281646729e-01 1.191987991333007812e-01
-2.739314138889312744e-01 1.584455072879791260e-01 3.253938853740692139e-01 2.582900822162628174e-01 7.948365062475204468e-02 -5.533589422702789307e-02 -2.521242797374725342e-01 -1.770468056201934814e-02 2.809982597827911377e-01 -3.036371171474456787e-01 2.363950312137603760e-01 1.803042143583297729e-01 2.241447754204273224e-02 1.695173084735870361e-01 -1.923615634441375732e-01 3.490305691957473755e-02 -7.609096169471740723e-02 1.238715648651123047e-01 -6.866052746772766113e-03 -1.021697185933589935e-02 -5.434715375304222107e-02 1.327115148305892944e-01 1.818648888729512691e-03 2.908074557781219482e-01 -1.587065309286117554e-02 -4.539331048727035522e-02 -5.201603099703788757e-02 4.823564738035202026e-02 -1.702422052621841431e-01 3.602074086666107178e-01 -2.481436356902122498e-02 1.840602159500122070e-01
-1.044041439890861511e-01 1.837581098079681396e-01 2.110300809144973755e-01 -1.693660318851470947e-01 3.648488223552703857e-02 -3.500023186206817627e-01 -3.574077486991882324e-01 1.283464282751083374e-01 3.594340085983276367e-01 -7.527048885822296143e-02 2.311899065971374512e-01 1.826480925083160400e-01 1.988556981086730957e-01 1.681960523128509521e-01 8.496790379285812378e-02 4.185311123728752136e-02 -2.325139790773391724e-01 -1.588561236858367920e-01 -4.743097722530364990e-02 8.549121022224426270e-02 5.231103673577308655e-02 1.547663807868957520e-01 8.836694806814193726e-02 -2.044075727462768555e-02 -1.050034090876579285e-01 1.422632932662963867e-01 7.855921238660812378e-02 1.116995662450790405e-01 -4.394105449318885803e-02 -1.150035485625267029e-01 3.530281484127044678e-01 -4.610276594758033752e-02
-2.847700715065002441e-01 5.770125240087509155e-02 4.387142062187194824e-01 5.753421410918235779e-02 -1.156483218073844910e-01 1.559548228979110718e-01 -1.913322657346725464e-01 -3.271406888961791992e-01 2.704492807388305664e-01 -1.264411062002182007e-01 -1.211167573928833008e-01 4.229950532317161560e-02 2.746711019426584244e-03 2.603033557534217834e-02 1.106573119759559631e-01 -1.729834526777267456e-01 -1.462807059288024902e-01 1.568029448390007019e-02 -2.725553512573242188e-02 -1.895160824060440063e-01 -5.421325936913490295e-02 -2.257245779037475586e-01 -2.810834646224975586e-01 -2.623936906456947327e-02 9.029358625411987305e-02 -1.124085336923599243e-01 -3.499124199151992798e-02 1.936779022216796875e-01 3.252202272415161133e-02 2.801973223686218262e-01 2.356022000312805176e-01 5.947720631957054138e-02
-5.557664483785629272e-02 1.150628030300140381e-01 1.736404150724411011e-01 -1.130664274096488953e-01 2.259652875363826752e-02 3.520007729530334473e-01 -3.098996281623840332e-01 -4.606129135936498642e-03 2.693302929401397705e-01 -1.109260320663452148e-01 2.047749757766723633e-01 -1.469601988792419434e-01 1.683168560266494751e-01 -1.114040315151214600e-01 -7.963775843381881714e-02 -8.986520767211914062e-02 3.363010659813880920e-02 1.404932141304016113e-01 -1.147265210747718811e-01 1.031191796064376831e-01 -1.045243963599205017e-01 -8.664271794259548187e-03 -5.037291347980499268e-02 5.803797766566276550e-02 -4.985683262348175049e-01 -2.942112684249877930e-01 6.987898051738739014e-02 3.925771266222000122e-02 8.747138828039169312e-02 3.067973554134368896e-01 9.790796041488647461e-02 4.734848812222480774e-02
-2.857728600502014160e-01 1.427888870239257812e-01 1.659292578697204590e-01 7.369825989007949829e-02 4.251369833946228027e-02 -7.473216205835342407e-02 -1.711807996034622192e-01 -1.169235259294509888e-01 -1.455112919211387634e-02 -2.277766317129135132e-01 2.001982182264328003e-01 -5.547105520963668823e-02 1.397981196641921997e-01 1.711929142475128174e-01 3.584611043334007263e-02 5.823778733611106873e-02 -1.432912647724151611e-01 -2.795354127883911133e-01 2.712900377810001373e-02 1.494013518095016479e-01 -1.457080245018005371e-01 -8.520273864269256592e-02 9.955819696187973022e-02 -3.303687870502471924e-01 -3.321529030799865723e-01 -1.930823624134063721e-01 -2.745438814163208008e-01 5.528252571821212769e-02 -2.128158807754516602e-01 -2.502172254025936127e-02 3.406035006046295166e-01 -9.272707998752593994e-02
-2.320608049631118774e-01 1.491179019212722778e-01 2.009897679090499878e-01 -2.381258308887481689e-01 4.111377522349357605e-02 1.206971928477287292e-01 -7.802248746156692505e-02 1.170911714434623718e-01 -8.058617822825908661e-03 -6.580732762813568115e-02 3.511580824851989746e-01 2.752980962395668030e-02 2.122607529163360596e-01 3.424652293324470520e-02 1.365248709917068481e-01 -2.993641048669815063e-02 -4.190643131732940674e-01 -1.393020898103713989e-01 1.171971708536148071e-01 -8.115400851238518953e-05 1.174540966749191284e-01 -1.365179270505905151e-01 -8.057706803083419800e-02 2.437652498483657837e-01 -3.481843769550323486e-01 5.638751760125160217e-02 1.348148882389068604e-01 -6.862195581197738647e-02 1.724444329738616943e-01 -6.965683400630950928e-02 3.264230489730834961e-01 3.142439201474189758e-02
-1.552547421306371689e-02 2.458927333354949951e-01 4.417469203472137451e-01 -2.014524489641189575e-01 9.761513024568557739e-02 2.254392504692077637e-01 -1.851345151662826538e-01 -3.181105256080627441e-01 2.835773825645446777e-01 -2.244800776243209839e-01 7.881777361035346985e-03 2.037007175385951996e-02 5.938084423542022705e-02 -8.234200999140739441e-03 1.158923953771591187e-01 1.073243841528892517e-01 -2.331693023443222046e-01 -1.357477903366088867e-01 1.767518818378448486e-01 -1.928771287202835083e-01 -5.962048843502998352e-02 -1.048866361379623413e-01 -1.484970599412918091e-01 6.186505407094955444e-02 9.894199669361114502e-02 -1.270235925912857056e-01 -2.132661640644073486e-02 2.008675038814544678e-01 4.647583886981010437e-02 3.053584396839141846e-01 5.710633099079132080e-02 2.931070514023303986e-02
-1.827092766761779785e-01 1.200800687074661255e-01 3.791976869106292725e-01 -8.904947340488433838e-02 1.312493439763784409e-02 -1.168453991413116455e-01 6.012891605496406555e-02 4.179024836048483849e-04 9.781612083315849304e-03 1.404520496726036072e-02 2.907288670539855957e-01 2.036063224077224731e-01 2.988764047622680664e-01 5.987458676099777222e-02 2.638711333274841309e-01 -1.405624896287918091e-01 -1.674292683601379395e-01 2.241502553224563599e-01 -2.083606272935867310e-01 1.004334911704063416e-02 3.473637998104095459e-02 -2.291160635650157928e-02 2.579944133758544922e-01 -3.766380995512008667e-02 -1.021393090486526489e-01 -1.577919572591781616e-01 -1.742272377014160156e-01 1.310885995626449585e-01 -9.795241057872772217e-02 -1.016663610935211182e-01 4.153574705123901367e-01 8.741990476846694946e-02
-1.906190216541290283e-01 1.381738632917404175e-01 2.611039876937866211e-01 -2.041113227605819702e-01 2.469300776720046997e-01 1.242750789970159531e-02 -1.218204498291015625e-01 -1.840324550867080688e-01 1.064509302377700806e-01 -2.254586517810821533e-01 2.084389626979827881e-01 -9.783542156219482422e-02 2.696433961391448975e-01 -1.914163678884506226e-01 -1.266663670539855957e-01 -6.816137582063674927e-02 -3.001669347286224365e-01 -1.177451387047767639e-01 9.831988811492919922e-02 -1.439313292503356934e-01 8.259025216102600098e-02 -1.872702240943908691e-01 2.894194610416889191e-02 2.473947964608669281e-02 -3.066000640392303467e-01 -7.113001495599746704e-02 -7.765252888202667236e-02 -2.189592123031616211e-01 2.232079207897186279e-01 -5.963985621929168701e-02 2.869246006011962891e-01 1.151080057024955750e-01
-3.612035214900970459e-01 1.388048678636550903e-01 2.942055165767669678e-01 -7.958295196294784546e-02 8.711908012628555298e-03 6.014882586896419525e-03 -6.704192608594894409e-02 -2.796789407730102539e-01 5.608309432864189148e-02 -1.396692246198654175e-01 3.629733622074127197e-02 -1.101994067430496216e-01 2.347467392683029175e-01 -1.408302038908004761e-01 -3.520374000072479248e-02 -1.819758713245391846e-01 -3.273623287677764893e-01 -5.150556564331054688e-02 2.833176553249359131e-01 -5.318626016378402710e-02 -2.092042751610279083e-02 -1.708061546087265015e-01 4.804919660091400146e-02 8.365004323422908783e-03 -4.592170715332031250e-01 4.538292810320854187e-02 3.951441124081611633e-02 -1.256754845380783081e-01 1.015503108501434326e-01 -6.399792619049549103e-04 1.827384382486343384e-01 1.738685816526412964e-01
-4.163331687450408936e-01 1.617653071880340576e-01 8.490919321775436401e-02 -8.755594491958618164e-02 -1.149294972419738770e-01 9.786192327737808228e-02 -1.394932568073272705e-01 8.227541111409664154e-03 2.457199990749359131e-01 3.536752462387084961e-01 -2.021046578884124756e-01 -1.714252531528472900e-01 3.559948801994323730e-01 2.134819980710744858e-03 -1.920445114374160767e-01 1.606940627098083496e-01 -1.028787940740585327e-01 2.758980169892311096e-02 2.250900417566299438e-01 -5.303160101175308228e-02 -1.414540689438581467e-03 5.422611907124519348e-02 -1.803904189728200436e-03 1.599302142858505249e-01 -1.929730474948883057e-01 -2.579032778739929199e-01 -9.809169173240661621e-02 4.105911403894424438e-02 3.320776298642158508e-02 -1.398211903870105743e-02 1.889777034521102905e-01 2.296854704618453979e-01
-3.879407346248626709e-01 1.691515147686004639e-01 1.485184431076049805e-01 2.653196081519126892e-02 1.239717006683349609e-01 1.127162724733352661e-01 9.650178998708724976e-02 -2.689609071239829063e-03 1.436330974102020264e-01 -4.119246080517768860e-02 2.833870649337768555e-01 3.234003484249114990e-01 1.803876459598541260e-01 2.101691365242004395e-01 4.863559082150459290e-02 6.444727629423141479e-02 -2.799010276794433594e-01 -2.061409056186676025e-01 -1.804999560117721558e-01 9.155336767435073853e-02 1.770800799131393433e-01 5.435783043503761292e-02 1.790357977151870728e-01 5.809545889496803284e-02 -3.129048347473144531e-01 -5.462382733821868896e-02 -1.911524832248687744e-01 5.768856033682823181e-02 -6.968423258513212204e-04 4.265393316745758057e-02 3.086183369159698486e-01 -3.023132868111133575e-02
3.243326907977461815e-03 -2.382764220237731934e-02 3.075751662254333496e-01 9.008696675300598145e-02 2.130192704498767853e-03 2.463147416710853577e-02 -9.940525144338607788e-02 -9.557931125164031982e-02 1.974802017211914062e-01 -5.487775802612304688e-02 1.372133493423461914e-01 -1.967019736766815186e-01 3.857378959655761719e-01 3.731795847415924072e-01 1.019647046923637390e-01 -2.473786473274230957e-01 -5.584866553544998169e-02 5.326210986822843552e-03 1.821435540914535522e-01 -3.273046389222145081e-02 -3.163819015026092529e-02 -3.866551518440246582e-01 -3.188853850588202477e-03 1.073597073554992676e-01 -1.028117761015892029e-01 2.399572283029556274e-01 8.549293130636215210e-02 -3.003584593534469604e-02 -4.252644628286361694e-02 -1.531568616628646851e-01 3.193217217922210693e-01 1.219410374760627747e-01
-3.437128067016601562e-01 1.276185661554336548e-01 2.424140125513076782e-01 2.061492949724197388e-01 1.750118285417556763e-01 2.494876459240913391e-02 -2.223903238773345947e-01 -9.293649345636367798e-03 1.403358182869851589e-03 4.770906642079353333e-02 2.265627831220626831e-01 -7.687555998563766479e-02 1.120671778917312622e-01 -3.983449935913085938e-02 1.529103815555572510e-01 -1.826264560222625732e-01 -2.693894207477569580e-01 8.809030801057815552e-02 1.383224576711654663e-01 9.697148948907852173e-02 1.458127349615097046e-01 -2.397358864545822144e-01 1.602454781532287598e-01 -2.970046736299991608e-02 -1.604683697223663330e-01 1.050058603286743164e-01 -8.674697950482368469e-03 -5.886803939938545227e-02 1.851927787065505981e-01 -1.183603182435035706e-01 4.827786386013031006e-01 1.313722878694534302e-01
-2.130195796489715576e-01 6.931641697883605957e-02 3.545446693897247314e-01 4.379023239016532898e-02 -2.860604822635650635e-01 2.427984625101089478e-01 -8.648335933685302734e-02 -3.500397084280848503e-03 1.484289318323135376e-01 -1.034845933318138123e-01 -8.760279417037963867e-02 -5.010837689042091370e-02 2.333373278379440308e-01 -1.312149167060852051e-01 8.262261748313903809e-02 1.342716068029403687e-01 -1.434711366891860962e-01 2.957165427505970001e-02 2.261133790016174316e-01 -7.624358683824539185e-02 1.402917411178350449e-02 6.021915748715400696e-02 9.628818184137344360e-02 4.313159584999084473e-01 -2.253051549196243286e-01 7.421569526195526123e-02 8.777473121881484985e-02 -1.399214100092649460e-02 2.097353935241699219e-01 8.720621466636657715e-03 3.838017880916595459e-01 3.761192038655281067e-02
-1.223475411534309387e-01 1.518194079399108887e-01 1.658487766981124878e-01 3.987177833914756775e-02 3.345304355025291443e-02 -2.133979648351669312e-01 -2.326620370149612427e-01 1.196125671267509460e-01 2.520837783813476562e-01 3.739694878458976746e-02 -6.064814701676368713e-02 1.950376853346824646e-02 2.246065437793731689e-01 2.506935782730579376e-02 1.964821666479110718e-01 1.837707161903381348e-01 -3.692421913146972656e-01 1.902236342430114746e-01 2.413738220930099487e-01 -7.818967103958129883e-02 -1.025485247373580933e-02 -1.410184651613235474e-01 -4.697485268115997314e-02 -2.740986831486225128e-02 4.205349460244178772e-02 -3.493615686893463135e-01 1.569851338863372803e-01 7.686159014701843262e-02 -5.551157891750335693e-02 -2.141842693090438843e-01 3.573922216892242432e-01 -1.855381429195404053e-01
-4.298728331923484802e-02 2.375877350568771362e-01 2.763419449329376221e-01 1.279219835996627808e-01 4.068510606884956360e-02 1.698781698942184448e-01 -2.088648527860641479e-01 1.328388303518295288e-01 2.542572021484375000e-01 -3.603115677833557129e-01 6.225193291902542114e-02 1.951614767313003540e-01 1.101727858185768127e-01 6.018075346946716309e-02 -1.358690112829208374e-01 4.037136677652597427e-04 3.299407660961151123e-02 -2.436110526323318481e-01 1.014414504170417786e-01 8.925617486238479614e-02 -2.721004784107208252e-01 -1.740900240838527679e-02 7.147154211997985840e-02 3.485257923603057861e-01 -3.022310435771942139e-01 -1.716193556785583496e-01 3.378727997187525034e-04 -1.973892748355865479e-01 -5.716083943843841553e-02 1.628071069717407227e-01 1.247802227735519409e-01 4.267027974128723145e-02
-1.373600661754608154e-01 1.133273988962173462e-01 3.158707171678543091e-03 1.162594780325889587e-01 1.713739782571792603e-01 -1.288740634918212891e-01 -3.762551546096801758e-01 8.638413995504379272e-02 2.851184606552124023e-01 -2.966561317443847656e-01 1.743882596492767334e-01 1.928445696830749512e-01 3.580526709556579590e-01 1.711286790668964386e-02 -1.449161469936370850e-01 -8.928063511848449707e-02 -4.576162248849868774e-02 -1.578924991190433502e-02 1.568431854248046875e-01 -8.095143735408782959e-02 -9.122000075876712799e-03 3.012054972350597382e-02 -2.631028294563293457e-01 6.051528081297874451e-02 -1.370955109596252441e-01 -2.661396265029907227e-01 1.780906617641448975e-01 1.174319386482238770e-01 1.064921170473098755e-01 2.247840464115142822e-01 -1.239173412322998047e-01 2.136894315481185913e-01
-6.284202635288238525e-02 2.841552793979644775e-01 2.293479740619659424e-01 5.682961642742156982e-02 1.577914804220199585e-01 8.279465138912200928e-02 -3.737927675247192383e-01 -2.383609116077423096e-01 1.615386009216308594e-01 -2.619687318801879883e-01 2.193226963281631470e-01 -4.075607657432556152e-02 1.869227588176727295e-01 -8.713181316852569580e-02 -2.920365929603576660e-01 -7.963010668754577637e-02 -2.290336638689041138e-01 -2.906719408929347992e-02 2.736781537532806396e-02 -5.279704183340072632e-02 -2.804929390549659729e-02 -1.039396226406097412e-01 -2.638654038310050964e-02 1.850399225950241089e-01 2.357559204101562500e-01 -1.644691824913024902e-01 8.169276267290115356e-02 1.201743185520172119e-01 1.660171896219253540e-01 2.919893264770507812e-01 6.079863756895065308e-02 1.700461953878402710e-01
-3.498367965221405029e-01 1.951846629381179810e-01 2.002713643014431000e-02 -4.354145750403404236e-02 -9.326583147048950195e-02 -6.483881175518035889e-02 -1.507227867841720581e-01 2.229640334844589233e-01 2.493453770875930786e-01 1.067679971456527710e-01 8.318303525447845459e-02 -1.565619707107543945e-01 2.200481481850147247e-02 2.885317988693714142e-02 -1.080773025751113892e-02 5.713643133640289307e-02 -4.136912524700164795e-01 2.113314568996429443e-01 1.055136919021606445e-01 1.553003042936325073e-01 1.277342140674591064e-01 -2.866030931472778320e-01 -6.136724352836608887e-02 1.441660374402999878e-01 -2.849192321300506592e-01 -2.367918342351913452e-01 2.490081489086151123e-01 4.361446201801300049e-02 -1.017452217638492584e-02 -1.561835706233978271e-01 1.866400986909866333e-01 8.739446103572845459e-02
-2.036568224430084229e-01 1.459494233131408691e-01 1.988360136747360229e-01 -2.991909347474575043e-02 2.817757660523056984e-03 1.216954663395881653e-01 -3.220686614513397217e-01 6.486850976943969727e-02 2.080504596233367920e-01 2.368002533912658691e-01 1.839983612298965454e-01 -1.207477599382400513e-01 2.055474817752838135e-01 2.138863876461982727e-02 2.763162553310394287e-01 1.659254580736160278e-01 -2.088986039161682129e-01 -8.735112845897674561e-02 2.022033929824829102e-02 -2.252970337867736816e-01 5.477059166878461838e-03 -1.493296474218368530e-01 -2.366379499435424805e-01 -1.079602167010307312e-02 -3.310399949550628662e-01 -5.311340838670730591e-02 1.542091518640518188e-01 -1.214305236935615540e-01 3.047496676445007324e-01 1.739283502101898193e-01 -3.874914348125457764e-02 1.523648947477340698e-01
-2.827953398227691650e-01 5.245695263147354126e-02 1.852151602506637573e-01 -5.693882331252098083e-02 -1.833251565694808960e-01 2.362437695264816284e-01 -2.954696416854858398e-01 1.814689859747886658e-02 1.526548117399215698e-01 5.101276561617851257e-03 -1.297998428344726562e-01 6.503914948552846909e-03 7.929646223783493042e-02 8.242032676935195923e-02 3.124920837581157684e-02 -6.250968575477600098e-02 -4.202175736427307129e-01 -1.450975388288497925e-01 3.164139986038208008e-01 -1.867447048425674438e-01 -4.171105101704597473e-02 -2.933826148509979248e-01 -1.993650794029235840e-01 -1.323447078466415405e-01 9.055706672370433807e-03 -2.296644151210784912e-01 1.418934762477874756e-01 -2.332102507352828979e-01 -1.380773931741714478e-01 1.095350086688995361e-01 -4.266492277383804321e-02 8.098419755697250366e-02
-2.353163510560989380e-01 -5.402737110853195190e-02 2.996107041835784912e-01 9.051489084959030151e-02 -2.667282521724700928e-01 3.242838382720947266e-02 9.397649019956588745e-02 4.360375180840492249e-02 1.999945044517517090e-01 -1.482154726982116699e-01 1.732901930809020996e-01 -3.028149716556072235e-02 2.189893089234828949e-02 -8.985086530447006226e-02 1.701234579086303711e-01 -8.793920278549194336e-02 -1.675775945186614990e-01 -3.839426338672637939e-01 -1.163318678736686707e-01 -4.417431727051734924e-02 1.798533350229263306e-01 -2.941675484180450439e-01 -1.602878719568252563e-01 -3.254162147641181946e-02 -8.935146778821945190e-02 -1.999542713165283203e-01 2.938448823988437653e-02 -1.126044522970914841e-02 1.850083321332931519e-01 -1.940467059612274170e-01 2.614468634128570557e-01 3.112477064132690430e-01
-1.053563281893730164e-01 8.185173571109771729e-02 2.531859874725341797e-01 -2.145421206951141357e-01 1.501754224300384521e-01 1.629936099052429199e-01 -1.585675962269306183e-02 -2.228597253561019897e-01 2.905868291854858398e-01 -4.914485290646553040e-02 1.315517425537109375e-01 -4.102799296379089355e-02 2.825658023357391357e-01 -1.374507546424865723e-01 1.371250897645950317e-01 -9.300246834754943848e-02 -1.022149845957756042e-01 -1.206104550510644913e-02 -4.087276384234428406e-02 -3.210036084055900574e-02 5.398631840944290161e-02 -7.320914417505264282e-02 2.842859029769897461e-01 -2.046268433332443237e-01 -4.016612470149993896e-01 1.007983181625604630e-02 1.245256438851356506e-01 4.323474317789077759e-02 2.297894656658172607e-01 -1.205494701862335205e-01 1.510571390390396118e-01 3.574567437171936035e-01
-2.364188991487026215e-02 -1.876593679189682007e-01 9.776352345943450928e-02 -1.197092682123184204e-01 1.679303944110870361e-01 -3.488471731543540955e-02 -3.923361301422119141e-01 -3.773709014058113098e-02 2.608060240745544434e-01 8.130749315023422241e-02 -5.828229337930679321e-02 -1.928449608385562897e-02 4.242204725742340088e-01 -1.450327038764953613e-01 5.624962970614433289e-02 -1.752769574522972107e-02 -2.376813441514968872e-01 -1.324372142553329468e-01 2.420754581689834595e-01 2.419366091489791870e-01 1.266605556011199951e-01 1.208017319440841675e-01 2.453594952821731567e-01 1.548700034618377686e-01 1.578988730907440186e-01 -2.453124672174453735e-01 -1.952970027923583984e-02 -8.679721504449844360e-02 3.938626125454902649e-02 3.802904859185218811e-02 2.334480434656143188e-01 1.272432953119277954e-01
-2.563387453556060791e-01 1.491854935884475708e-01 -4.808340221643447876e-03 -6.955411285161972046e-02 -5.263182148337364197e-02 2.066249251365661621e-01 -5.768172442913055420e-02 -2.538491412997245789e-02 -2.272128500044345856e-02 -5.666425079107284546e-02 3.931408524513244629e-01 -7.837200164794921875e-02 3.047136962413787842e-01 1.778183877468109131e-01 -2.389243245124816895e-02 -4.249726235866546631e-02 -5.355731248855590820e-01 -1.736171543598175049e-01 1.949181854724884033e-01 2.130342647433280945e-02 3.721520304679870605e-02 -8.784124627709388733e-03 8.038521045818924904e-04 1.381823718547821045e-01 -1.448705196380615234e-01 1.883488446474075317e-01 2.700316309928894043e-01 1.223681420087814331e-01 -2.591595426201820374e-02 4.271801561117172241e-02 1.648105084896087646e-01 1.283116042613983154e-01
-3.673532605171203613e-01 3.196683824062347412e-01 3.130776882171630859e-01 -2.986945584416389465e-02 4.927445203065872192e-02 -1.890084594488143921e-01 -7.572997361421585083e-02 9.821458160877227783e-02 1.383232474327087402e-01 -3.783309459686279297e-02 1.967302113771438599e-01 -1.554632335901260376e-01 2.355682849884033203e-01 5.831934884190559387e-02 8.633004873991012573e-02 -1.545551270246505737e-01 -3.942973613739013672e-01 7.955531775951385498e-02 9.721031039953231812e-02 6.462378054857254028e-02 4.605711624026298523e-02 -3.527909517288208008e-01 -5.177848041057586670e-02 8.871179074048995972e-02 -1.795492172241210938e-01 -2.819234132766723633e-02 -1.159289255738258362e-01 -1.871914416551589966e-02 9.461218118667602539e-02 -8.684366196393966675e-02 2.378686070442199707e-01 6.553079932928085327e-02
-1.620221883058547974e-01 -2.355634607374668121e-02 2.359624654054641724e-01 -9.829369932413101196e-02 -3.216266334056854248e-01 1.443758606910705566e-01 -1.180023252964019775e-01 -1.934222280979156494e-01 3.171885609626770020e-01 -1.962113231420516968e-01 1.121902614831924438e-01 1.488888263702392578e-02 1.921853721141815186e-01 -7.280798256397247314e-02 1.184895411133766174e-01 2.567099630832672119e-01 -4.153935313224792480e-01 -4.816028848290443420e-02 1.782594919204711914e-01 1.200549006462097168e-01 -1.348416600376367569e-02 7.060155272483825684e-02 -1.026251986622810364e-01 4.466177523136138916e-02 2.046264857053756714e-01 -8.738964051008224487e-02 -1.576327979564666748e-01 -1.211305484175682068e-01 1.552708148956298828e-01 3.044891655445098877e-01 3.676487505435943604e-02 1.103609055280685425e-01
2.713260939344763756e-03 -1.241025626659393311e-01 2.778679132461547852e-01 5.705617368221282959e-02 1.383657604455947876e-01 7.853833585977554321e-02 -2.948822975158691406e-01 7.688645273447036743e-02 1.521952003240585327e-01 2.583100199699401855e-01 1.221528500318527222e-01 1.318335831165313721e-01 2.496856600046157837e-01 -6.523199379444122314e-02 1.831340938806533813e-01 -2.118743658065795898e-01 2.556951483711600304e-03 -9.509173780679702759e-02 9.809856116771697998e-02 3.663866966962814331e-02 -2.077536582946777344e-01 -1.437430232763290405e-01 4.395702108740806580e-02 5.212853848934173584e-02 -5.103021264076232910e-01 9.362546354532241821e-02 4.577489197254180908e-02 -6.241118907928466797e-02 -2.144780009984970093e-01 2.377521246671676636e-01 1.732712090015411377e-01 1.500887721776962280e-01
-2.408427596092224121e-01 -2.765282802283763885e-02 3.748840093612670898e-01 1.978310942649841309e-02 -1.370467394590377808e-01 1.299280971288681030e-01 -1.420459151268005371e-01 2.083056271076202393e-01 1.645177453756332397e-01 4.238811135292053223e-02 2.769667506217956543e-01 -7.036960218101739883e-03 1.063991934061050415e-01 -9.404148906469345093e-02 -9.379297494888305664e-02 -6.198479607701301575e-02 -7.317633926868438721e-02 1.178429946303367615e-01 1.229106262326240540e-01 1.285867094993591309e-01 8.816729485988616943e-02 -1.348347403109073639e-02 -2.583254575729370117e-01 3.483486473560333252e-01 -2.455649971961975098e-01 -2.576299710199236870e-03 5.400890111923217773e-02 4.503082484006881714e-02 -9.022563695907592773e-02 1.914826929569244385e-01 4.428090751171112061e-01 -9.790521860122680664e-02
-4.954647645354270935e-02 -7.979230140335857868e-04 3.673991858959197998e-01 1.861387640237808228e-01 -5.280826240777969360e-02 2.717427611351013184e-01 -3.059065900743007660e-02 -1.297638565301895142e-01 2.165240347385406494e-01 -1.913591921329498291e-01 2.221187502145767212e-01 3.099430799484252930e-01 1.629315018653869629e-01 -7.478666305541992188e-02 -3.194538131356239319e-02 5.627968907356262207e-02 -2.135021537542343140e-01 -2.295757681131362915e-01 -2.155219316482543945e-01 9.588783979415893555e-02 1.403315663337707520e-01 -2.685258090496063232e-01 -5.100307986140251160e-02 1.865119338035583496e-01 8.763237297534942627e-02 3.201625868678092957e-02 9.972251951694488525e-02 1.127324551343917847e-01 3.118640482425689697e-01 -4.804459586739540100e-02 -1.384689565747976303e-02 2.324674278497695923e-01
-1.523439586162567139e-01 3.124592602252960205e-01 3.259195983409881592e-01 -1.612385511398315430e-01 -1.426606923341751099e-01 7.142726331949234009e-02 -1.361481994390487671e-01 -2.256680577993392944e-01 1.384011283516883850e-02 -8.180832117795944214e-02 3.078498542308807373e-01 5.919164512306451797e-03 1.124272793531417847e-01 1.162904500961303711e-01 8.947806432843208313e-03 6.419879198074340820e-02 -4.441563487052917480e-01 4.204433783888816833e-02 6.922388076782226562e-02 1.018217056989669800e-01 2.629036307334899902e-01 -1.449350565671920776e-01 -1.792544871568679810e-01 8.369535952806472778e-02 -4.594924673438072205e-02 -5.108325555920600891e-02 1.595282554626464844e-02 -7.555866241455078125e-02 -1.309783607721328735e-01 3.825170993804931641e-01 3.018756583333015442e-02 3.785293176770210266e-02
-2.349454462528228760e-01 -1.360367834568023682e-01 1.017493829131126404e-01 1.122900620102882385e-01 -1.066483929753303528e-01 2.024757862091064453e-01 7.083278149366378784e-02 -2.468585520982742310e-01 1.839201152324676514e-01 7.586125284433364868e-02 5.940962210297584534e-02 2.416374683380126953e-01 4.301225244998931885e-01 -4.091328475624322891e-03 -8.570691943168640137e-02 5.177114158868789673e-02 -1.206589266657829285e-01 -8.833783678710460663e-03 3.640371188521385193e-02 2.636384367942810059e-01 5.323309451341629028e-03 9.501718729734420776e-02 -2.516261637210845947e-01 1.544595807790756226e-01 -7.549221813678741455e-02 1.703207045793533325e-01 2.075466215610504150e-01 -5.215311050415039062e-02 3.238318860530853271e-02 2.260654419660568237e-01 1.903393119573593140e-01 3.713142573833465576e-01
-5.673819407820701599e-02 1.659061759710311890e-01 3.000636398792266846e-01 2.147614024579524994e-02 1.821177266538143158e-02 1.340744644403457642e-01 -9.325086325407028198e-02 -1.470878422260284424e-01 2.084005177021026611e-01 -1.921880245208740234e-01 1.825286149978637695e-01 3.399325907230377197e-01 1.733210682868957520e-01 9.989409893751144409e-02 1.257777959108352661e-01 2.939655482769012451e-01 -8.165665203705430031e-04 -1.028629243373870850e-01 1.295668780803680420e-01 1.265192776918411255e-01 1.064482107758522034e-01 -2.652461528778076172e-01 1.620847731828689575e-01 8.077653497457504272e-02 -2.703846096992492676e-01 -2.447984218597412109e-01 -3.909135237336158752e-02 -4.418192431330680847e-02 -1.006203796714544296e-02 3.905640244483947754e-01 -7.953188382089138031e-03 1.074590161442756653e-01
-3.326188623905181885e-01 6.680018454790115356e-02 1.076734736561775208e-01 -2.881412804126739502e-01 1.118826717138290405e-01 -1.106502339243888855e-01 -2.626316547393798828e-01 8.062072098255157471e-02 2.835082709789276123e-01 -1.542963087558746338e-01 2.723324298858642578e-01 -5.337532982230186462e-02 1.473730951547622681e-01 2.713073492050170898e-01 7.842133194208145142e-02 -3.469307124614715576e-01 -3.602109849452972412e-01 -3.113842196762561798e-02 -9.802112728357315063e-02 3.216267004609107971e-02 1.394525170326232910e-01 9.380520880222320557e-02 -3.563185408711433411e-02 1.869132220745086670e-01 -5.394379794597625732e-02 9.103769809007644653e-02 -1.096285432577133179e-01 1.634757816791534424e-01 2.480425499379634857e-02 -1.526146084070205688e-01 6.196093931794166565e-02 -5.923693999648094177e-02
-3.145522475242614746e-01 -2.506138198077678680e-02 2.414508908987045288e-01 -2.370427250862121582e-01 -4.468956217169761658e-02 -7.851625233888626099e-02 -2.466956973075866699e-01 9.647909551858901978e-02 9.674998000264167786e-03 2.350421436131000519e-02 2.516556382179260254e-01 -5.855429917573928833e-02 1.703923344612121582e-01 3.389902040362358093e-02 1.147912815213203430e-01 -8.079221844673156738e-02 -3.781300485134124756e-01 7.788427919149398804e-02 2.205864340066909790e-01 1.782253831624984741e-01 -9.837759286165237427e-02 -3.396531045436859131e-01 -7.629172503948211670e-02 2.346965223550796509e-01 -1.983250230550765991e-01 -5.712429061532020569e-02 -1.555253118276596069e-01 8.734049648046493530e-02 1.169326156377792358e-01 -1.420845687389373779e-01 1.397859305143356323e-01 2.170014977455139160e-01
-2.834519743919372559e-01 3.027915358543395996e-01 2.909618020057678223e-01 -1.138528157025575638e-02 1.776442974805831909e-01 -4.433988034725189209e-02 -2.534728348255157471e-01 1.087556257843971252e-01 2.823421061038970947e-01 -6.481331586837768555e-02 3.329238295555114746e-02 1.551168709993362427e-01 -9.480216540396213531e-03 2.453773617744445801e-01 2.234185039997100830e-01 -3.989945724606513977e-02 -1.281235516071319580e-01 -1.330648064613342285e-01 -5.934269167482852936e-03 -5.559165030717849731e-02 5.084650218486785889e-02 -1.177341938018798828e-01 -5.514083430171012878e-02 -7.805101573467254639e-02 1.460299193859100342e-01 -3.646456301212310791e-01 1.779605895280838013e-01 -5.053376778960227966e-02 -1.626774072647094727e-01 -1.577692776918411255e-01 3.228455483913421631e-01 7.591391354799270630e-02
-3.720254004001617432e-01 8.046098053455352783e-02 2.660745978355407715e-01 1.296118646860122681e-01 -1.985660493373870850e-01 -5.820855032652616501e-03 -2.626532614231109619e-01 4.528363049030303955e-02 1.631348878145217896e-01 3.887669369578361511e-02 3.259694874286651611e-01 -6.971460580825805664e-02 2.280744612216949463e-01 -7.827060669660568237e-02 1.603785902261734009e-01 1.295416802167892456e-01 -1.087883934378623962e-01 2.903109788894653320e-01 -7.058657705783843994e-02 1.935461163520812988e-01 9.422132745385169983e-03 -1.401115804910659790e-01 -1.200514212250709534e-01 1.944382041692733765e-01 -3.811345398426055908e-01 9.570740163326263428e-02 -7.571502774953842163e-02 5.974981933832168579e-02 7.320608943700790405e-02 -5.121584981679916382e-02 1.770101189613342285e-01 -6.003100797533988953e-02
-1.383064240217208862e-01 1.124780550599098206e-01 1.173120588064193726e-01 -9.806449525058269501e-03 3.281523883342742920e-01 2.853529155254364014e-02 -6.583423167467117310e-02 -8.480389416217803955e-02 2.866274118423461914e-01 1.729366481304168701e-01 -2.091960906982421875e-01 -7.264165580272674561e-02 4.485779106616973877e-01 1.104275435209274292e-01 -1.057562679052352905e-01 2.664401829242706299e-01 -1.412107199430465698e-01 -7.809442281723022461e-02 -2.428746074438095093e-01 1.976667493581771851e-01 6.068171188235282898e-02 7.445108890533447266e-02 -8.522964268922805786e-02 2.446367293596267700e-01 -2.430965602397918701e-01 -1.818241029977798462e-01 1.099132150411605835e-01 7.560361921787261963e-02 -5.998297035694122314e-02 1.492674648761749268e-01 7.422599196434020996e-02 1.893870830535888672e-01
-1.850302666425704956e-01 3.251032903790473938e-02 1.194486767053604126e-01 2.373608648777008057e-01 3.593182563781738281e-01 8.079335838556289673e-02 -1.130750253796577454e-01 -2.099399566650390625e-01 2.211770564317703247e-01 -1.653713732957839966e-01 -4.989669471979141235e-02 2.470337301492691040e-01 2.967191934585571289e-01 1.604236513376235962e-01 1.139868050813674927e-01 -5.841118097305297852e-02 -3.103104047477245331e-02 1.891206800937652588e-01 1.164344139397144318e-02 3.713514506816864014e-01 -1.908539235591888428e-02 9.538086503744125366e-02 -1.968200355768203735e-01 2.269440889358520508e-01 2.758379839360713959e-02 -2.018211036920547485e-01 -7.371154613792896271e-03 -6.347285956144332886e-02 9.963078796863555908e-02 2.828742563724517822e-01 1.273163110017776489e-01 -7.372775673866271973e-02
-1.323542743921279907e-01 -2.929763197898864746e-01 3.351902663707733154e-01 1.208677440881729126e-01 1.458816081285476685e-01 -1.030246261507272720e-02 -1.898049563169479370e-01 -1.402688324451446533e-01 8.785379678010940552e-02 -2.123793363571166992e-01 2.140974998474121094e-01 -4.921083524823188782e-02 3.642720580101013184e-01 -1.927485615015029907e-01 1.164462268352508545e-01 -1.104694325476884842e-02 2.621648088097572327e-02 -3.995847702026367188e-02 -3.718318475876003504e-04 9.794905036687850952e-02 -1.282108128070831299e-01 1.006210371851921082e-01 -6.198545917868614197e-02 1.821806877851486206e-01 -1.511493176221847534e-01 -5.542999878525733948e-02 -2.282032668590545654e-01 5.544892325997352600e-02 3.996074497699737549e-01 4.984142631292343140e-02 2.127129584550857544e-01 2.098249047994613647e-01
-2.121001631021499634e-01 -8.312971889972686768e-02 5.517508462071418762e-02 5.666002631187438965e-02 2.352436482906341553e-01 1.513966619968414307e-01 -2.025029510259628296e-01 -1.078101769089698792e-01 2.395269721746444702e-01 -8.310332149267196655e-02 -3.726027533411979675e-02 2.116191387176513672e-01 3.500999212265014648e-01 2.219141088426113129e-02 -8.886941522359848022e-02 -3.037602007389068604e-01 -1.820908337831497192e-01 -2.316639386117458344e-02 -2.086686789989471436e-01 3.571476936340332031e-01 2.455739863216876984e-02 4.919209331274032593e-02 2.393057048320770264e-01 4.949989542365074158e-02 -9.868237376213073730e-02 -2.447193562984466553e-01 -1.156280860304832458e-01 -1.959602236747741699e-01 2.607733309268951416e-01 1.294265687465667725e-01 5.976618081331253052e-02 -4.810292739421129227e-03
-1.012490466237068176e-01 1.944392133736982942e-04 4.045715034008026123e-01 -1.784237772226333618e-01 1.144591048359870911e-01 1.493229717016220093e-01 -3.560400605201721191e-01 3.085213154554367065e-02 1.133758388459682465e-02 6.446383148431777954e-02 2.822078466415405273e-01 -1.618571579456329346e-01 2.838423848152160645e-01 -1.209979802370071411e-01 1.370027363300323486e-01 1.242803409695625305e-01 -2.857345640659332275e-01 -7.924033701419830322e-02 -1.401784718036651611e-01 -2.055824100971221924e-01 -1.223531961441040039e-01 -1.749735474586486816e-01 -2.730830106884241104e-03 -9.377258270978927612e-02 -1.829990893602371216e-01 -2.906185686588287354e-01 1.828443557024002075e-01 -1.225496605038642883e-01 -1.219153180718421936e-01 -2.950931712985038757e-02 -5.434842780232429504e-02 4.759298264980316162e-02
-1.634460538625717163e-01 4.315636307001113892e-02 -1.995688676834106445e-02 -4.936849698424339294e-02 1.577250063419342041e-01 4.013358354568481445e-01 -1.825094521045684814e-01 -3.518551886081695557e-01 4.094188511371612549e-01 9.247491136193275452e-03 3.502102941274642944e-02 2.249702513217926025e-01 2.004260122776031494e-01 -1.329023484140634537e-02 7.475864142179489136e-02 1.526076695881783962e-03 -1.893598586320877075e-01 -1.379168629646301270e-01 1.487174332141876221e-01 3.213267922401428223e-01 4.937680065631866455e-02 2.158949673175811768e-01 1.420234143733978271e-01 -1.149680837988853455e-01 6.693501770496368408e-02 -1.478590518236160278e-01 -4.435100033879280090e-02 8.737721294164657593e-02 1.161626353859901428e-01 -1.092793941497802734e-01 4.173100739717483521e-02 1.850337237119674683e-01
-1.084972321987152100e-01 -3.718896582722663879e-02 -1.111442106775939465e-03 2.374118864536285400e-01 3.177306056022644043e-01 2.406856119632720947e-01 -9.605181217193603516e-02 -3.062213659286499023e-01 6.241020187735557556e-02 -4.427525401115417480e-01 7.620896399021148682e-02 -4.721606522798538208e-02 9.523990750312805176e-02 1.371500194072723389e-01 1.772363781929016113e-01 1.584045141935348511e-01 -3.261997997760772705e-01 -9.333844482898712158e-02 4.537905380129814148e-02 2.583418786525726318e-01 -1.036207377910614014e-01 -5.246494710445404053e-02 -1.197848096489906311e-01 1.807365715503692627e-01 -1.908238232135772705e-01 -1.866522133350372314e-01 8.731407672166824341e-02 3.558929637074470520e-02 -1.368969827890396118e-01 -8.625329285860061646e-02 1.483718156814575195e-01 5.909863859415054321e-02
-2.596946954727172852e-01 1.009062081575393677e-01 2.759976387023925781e-01 1.206200337037444115e-03 -7.857650518417358398e-02 3.831144571304321289e-01 -8.226986974477767944e-02 8.431603759527206421e-02 2.135636955499649048e-01 -2.644863128662109375e-01 2.644181847572326660e-01 -1.505726389586925507e-02 1.196638196706771851e-01 -1.042706072330474854e-01 -1.568681150674819946e-01 -7.428794354200363159e-02 5.478012189269065857e-02 1.009064391255378723e-01 5.686925351619720459e-02 7.715686410665512085e-02 -1.286558657884597778e-01 4.632337950170040131e-03 -4.846166446805000305e-02 1.383420675992965698e-01 -4.853764772415161133e-01 -1.032812171615660191e-03 9.793114662170410156e-02 4.726517945528030396e-02 1.451502740383148193e-01 1.821126937866210938e-01 2.514852881431579590e-01 1.141152083873748779e-01
-2.227755486965179443e-01 -4.069255292415618896e-02 2.580898702144622803e-01 2.592485845088958740e-01 2.487528836354613304e-03 7.551451772451400757e-02 -1.358191519975662231e-01 4.949295148253440857e-02 3.152512907981872559e-01 -1.562901735305786133e-01 5.113814771175384521e-02 1.982087343931198120e-01 8.005117624998092651e-02 1.806459575891494751e-01 -1.012052223086357117e-01 -1.076620742678642273e-01 4.036501422524452209e-02 -2.672372758388519287e-01 8.602652698755264282e-02 1.822701282799243927e-02 -2.337639629840850830e-01 -9.356038272380828857e-02 -4.450604319572448730e-02 4.218882620334625244e-01 -2.639121711254119873e-01 -1.724839359521865845e-01 4.915166273713111877e-02 -1.724799275398254395e-01 -2.777536958456039429e-02 2.829326689243316650e-01 1.095733642578125000e-01 1.147237718105316162e-01
-6.772357970476150513e-02 2.556100487709045410e-01 3.422265648841857910e-01 1.132173649966716766e-02 -2.752623334527015686e-02 2.661650180816650391e-01 -3.527354300022125244e-01 -1.388329267501831055e-01 2.407824099063873291e-01 -1.730456762015819550e-02 2.007250040769577026e-01 7.267110049724578857e-02 -7.662849873304367065e-02 5.267898738384246826e-02 7.832791656255722046e-02 -1.787218600511550903e-01 -3.375032842159271240e-01 1.473655924201011658e-02 1.403440237045288086e-01 7.569008320569992065e-02 -1.630628407001495361e-01 -1.433303803205490112e-01 -3.541955351829528809e-01 1.404317375272512436e-02 -1.474927961826324463e-01 -1.465046107769012451e-01 -2.260492593050003052e-01 1.413780897855758667e-01 -9.521575644612312317e-03 1.089286953210830688e-01 8.994768559932708740e-02 -1.655880734324455261e-02
-1.961936205625534058e-01 -2.616719575598835945e-03 2.808869779109954834e-01 1.136078760027885437e-01 3.420136868953704834e-01 2.500009238719940186e-01 -3.360697627067565918e-01 -5.751767382025718689e-02 4.639335721731185913e-02 3.970980271697044373e-02 2.586348056793212891e-01 4.676150158047676086e-02 2.553008794784545898e-01 -3.731671720743179321e-02 -4.381445422768592834e-02 1.385535150766372681e-01 -3.909816443920135498e-01 -2.062828838825225830e-01 -1.343415230512619019e-01 -1.730397641658782959e-01 -7.121482491493225098e-02 -6.680754572153091431e-02 -9.966534376144409180e-02 -1.311708986759185791e-01 -2.583061158657073975e-01 -1.252034753561019897e-01 1.106485873460769653e-01 -7.975377887487411499e-02 7.723957300186157227e-02 -8.426401019096374512e-02 -7.759118080139160156e-02 1.153456196188926697e-01
1.057565435767173767e-01 7.302876561880111694e-02 4.213763177394866943e-01 7.756227254867553711e-02 1.664964295923709869e-02 1.834968775510787964e-01 -1.776239573955535889e-01 -2.293482571840286255e-01 1.333840042352676392e-01 -1.002875864505767822e-01 3.088146150112152100e-01 1.835723668336868286e-01 1.370579600334167480e-01 3.112020902335643768e-02 -9.019809216260910034e-02 8.726806938648223877e-02 -2.511304914951324463e-01 -1.556914299726486206e-01 1.704869270324707031e-01 2.004796825349330902e-02 1.741948723793029785e-01 -1.593739986419677734e-01 -3.016337752342224121e-01 7.410103827714920044e-02 -4.985190182924270630e-02 -2.079928964376449585e-01 -5.145890638232231140e-02 1.682915538549423218e-01 6.625062227249145508e-02 3.144318759441375732e-01 2.009671479463577271e-01 -6.150629371404647827e-03
-3.889051675796508789e-01 -2.624486982822418213e-01 3.049884140491485596e-01 -1.413248032331466675e-01 4.661927744746208191e-02 1.018998175859451294e-01 -2.641174495220184326e-01 9.752056747674942017e-02 4.030956923961639404e-01 -4.655760899186134338e-02 1.475632041692733765e-01 -5.462671816349029541e-02 2.043945156037807465e-02 5.461250897496938705e-03 5.518985167145729065e-02 5.136837437748908997e-02 -4.050399363040924072e-02 1.455916762351989746e-01 1.652127802371978760e-01 1.281379605643451214e-03 -1.055457890033721924e-01 -1.697973012924194336e-01 -3.910226374864578247e-02 1.917174756526947021e-01 -3.132958114147186279e-01 7.644168287515640259e-02 4.898877069354057312e-02 -1.340463310480117798e-01 1.163123697042465210e-01 -5.635718628764152527e-02 2.133840620517730713e-01 -2.540063858032226562e-01
-6.802502274513244629e-02 -2.620089054107666016e-01 1.670037657022476196e-01 -7.375821936875581741e-03 9.484453499317169189e-02 3.179193437099456787e-01 -4.151890575885772705e-01 -3.520982339978218079e-02 2.805344760417938232e-01 -1.096939221024513245e-01 -1.073547452688217163e-01 1.356488317251205444e-01 1.352787911891937256e-01 -9.192574024200439453e-02 1.425010561943054199e-01 -6.362367421388626099e-02 -3.015786409378051758e-01 -1.309746205806732178e-01 -6.418962031602859497e-02 8.462809026241302490e-02 7.705033570528030396e-02 2.247786968946456909e-01 -1.594517827033996582e-01 -1.866585612297058105e-01 5.498708039522171021e-02 2.736138738691806793e-02 2.474440261721611023e-02 -1.636159420013427734e-01 -7.083425670862197876e-02 -1.254423405043780804e-03 2.748541235923767090e-01 3.090190589427947998e-01
-1.622578501701354980e-01 -1.149698998779058456e-02 1.745218932628631592e-01 1.419180482625961304e-01 1.676486879587173462e-01 3.336007893085479736e-02 1.055300757288932800e-01 -6.258447468280792236e-02 1.821182668209075928e-01 -1.013311818242073059e-01 1.648570597171783447e-02 -2.204635180532932281e-02 2.691068947315216064e-01 1.820871084928512573e-01 -6.599993258714675903e-02 1.447445452213287354e-01 -4.969431757926940918e-01 -2.034980207681655884e-01 9.982670657336711884e-03 1.937583088874816895e-01 3.584677875041961670e-01 -1.609683632850646973e-01 -5.525526404380798340e-02 1.030043512582778931e-01 -1.469709128141403198e-01 -1.148652471601963043e-02 1.632359772920608521e-01 2.606586813926696777e-01 -6.029574573040008545e-02 2.664073705673217773e-01 3.105228021740913391e-02 -1.327487379312515259e-01
5.707689747214317322e-02 1.253169625997543335e-01 2.543946504592895508e-01 6.958272308111190796e-02 -1.308430731296539307e-01 1.465973556041717529e-01 -1.902684420347213745e-01 -3.078378504142165184e-03 1.865070164203643799e-01 4.972945898771286011e-02 9.060215950012207031e-02 1.379175782203674316e-01 2.255816012620925903e-01 4.530556034296751022e-03 9.567885845899581909e-02 -1.445951610803604126e-01 -2.555824518203735352e-01 9.699639678001403809e-02 2.855887413024902344e-01 1.570629328489303589e-01 -7.542388886213302612e-02 -2.898593544960021973e-01 -4.387800693511962891e-01 -6.153934448957443237e-02 -1.262097954750061035e-01 -3.454372584819793701e-01 5.365202203392982483e-02 -1.762357503175735474e-01 -1.665134727954864502e-01 1.177662089467048645e-01 4.272875934839248657e-02 -1.077130883932113647e-01
-1.078723669052124023e-01 4.738159943372011185e-03 1.521174311637878418e-01 6.562975794076919556e-02 2.190986126661300659e-01 1.417647302150726318e-01 -2.032446861267089844e-01 -8.739097043871879578e-03 2.513238787651062012e-01 -2.348524928092956543e-01 -9.037807583808898926e-02 5.164144188165664673e-02 3.697993159294128418e-01 -3.088866770267486572e-01 2.657138407230377197e-01 -1.006386429071426392e-01 -1.080931574106216431e-01 6.400071829557418823e-02 1.777502000331878662e-01 2.372817099094390869e-01 8.961105719208717346e-03 1.150263547897338867e-01 1.811295151710510254e-01 -8.309385925531387329e-02 -1.913647353649139404e-01 6.248626485466957092e-02 2.456544712185859680e-02 -1.304464489221572876e-01 2.774956226348876953e-01 -4.450136423110961914e-02 2.414584606885910034e-01 2.392193824052810669e-01
-1.469852626323699951e-01 1.410131603479385376e-01 2.300219386816024780e-01 2.090177871286869049e-02 4.723333194851875305e-02 1.214425265789031982e-02 -2.989632785320281982e-01 1.834775060415267944e-01 1.934101432561874390e-01 3.397142887115478516e-02 1.004577875137329102e-01 1.320672333240509033e-01 1.184483468532562256e-01 4.068680703639984131e-01 3.216848075389862061e-01 -1.392790973186492920e-01 -2.856000363826751709e-01 -9.002104401588439941e-02 3.404329717159271240e-02 4.883598536252975464e-02 -1.676169456914067268e-03 -8.772372454404830933e-02 -9.159132093191146851e-02 -6.982338428497314453e-02 1.252655386924743652e-01 -3.399544656276702881e-01 2.007562369108200073e-01 -1.023316383361816406e-01 -8.516893535852432251e-02 -2.477838695049285889e-01 1.778636127710342407e-01 1.212294846773147583e-01
-2.989039421081542969e-01 -1.228299364447593689e-01 6.353191286325454712e-02 -2.434924617409706116e-02 -1.268056035041809082e-01 1.923551559448242188e-01 -2.970668673515319824e-01 -1.786010712385177612e-01 3.513125181198120117e-01 -1.913159489631652832e-01 7.495164126157760620e-02 -1.194063574075698853e-01 5.155885219573974609e-01 -2.710770368576049805e-01 -1.162697654217481613e-02 4.885307699441909790e-02 -2.742353379726409912e-01 -7.530386559665203094e-03 6.378617137670516968e-02 -7.469276338815689087e-02 8.492877334356307983e-02 7.859910279512405396e-02 -3.148009302094578743e-03 -4.159194603562355042e-02 -7.212297990918159485e-03 1.440681815147399902e-01 1.612330377101898193e-01 9.663023799657821655e-02 2.180998213589191437e-02 1.492190361022949219e-01 9.436967223882675171e-02 -9.027719497680664062e-02
-3.657903075218200684e-01 -8.495960384607315063e-02 2.994753594975918531e-04 2.419712245464324951e-01 7.333014160394668579e-02 3.273969590663909912e-01 3.407428786158561707e-02 -1.241873204708099365e-01 1.782761961221694946e-01 2.899201773107051849e-02 1.359658092260360718e-01 2.009550034999847412e-01 -7.302613556385040283e-02 4.928168654441833496e-02 -1.278198603540658951e-02 -5.738432332873344421e-02 -2.944416403770446777e-01 -9.054467827081680298e-02 -1.501484066247940063e-01 -5.472655966877937317e-02 -1.075114309787750244e-01 -1.678779907524585724e-02 3.898246213793754578e-02 7.879079878330230713e-02 -1.144553422927856445e-01 -4.811489582061767578e-01 -5.911710485816001892e-02 -2.238207310438156128e-01 7.539205998182296753e-02 2.513196766376495361e-01 2.393650561571121216e-01 6.504566967487335205e-02
-2.700830698013305664e-01 8.742169477045536041e-03 2.759076058864593506e-01 1.572537273168563843e-01 4.759096726775169373e-02 7.558969408273696899e-02 -4.209293797612190247e-02 -2.719038724899291992e-01 -1.062328293919563293e-01 1.631879247725009918e-02 -3.414986282587051392e-02 -3.658480942249298096e-02 4.388737380504608154e-01 9.381327033042907715e-02 7.812689989805221558e-02 -7.349072396755218506e-02 -1.366277486085891724e-01 -9.847339242696762085e-02 -2.346352189779281616e-01 2.924874424934387207e-01 -3.862623274326324463e-01 -9.980781376361846924e-02 8.814659900963306427e-03 -5.167429521679878235e-02 -1.988977342844009399e-01 -5.921152234077453613e-02 -1.006464064121246338e-01 1.664265692234039307e-01 3.110353276133537292e-02 2.150821685791015625e-01 2.361235469579696655e-01 -2.683081105351448059e-02
1.641412228345870972e-01 1.239514276385307312e-01 3.737661242485046387e-01 -8.380869030952453613e-02 -4.172600209712982178e-01 1.724056154489517212e-01 -1.622756868600845337e-01 1.573140472173690796e-01 5.583641678094863892e-02 2.445242926478385925e-02 1.815415918827056885e-01 4.785253480076789856e-02 1.158293262124061584e-01 -2.235948108136653900e-02 -1.615497320890426636e-01 1.596066951751708984e-01 -1.582380235195159912e-01 -8.930510282516479492e-02 -4.696461930871009827e-02 5.861582607030868530e-02 1.349438354372978210e-02 -1.437804251909255981e-01 6.536757946014404297e-02 1.844574362039566040e-01 -2.621474862098693848e-01 -2.940168678760528564e-01 9.991347044706344604e-02 3.847400099039077759e-02 4.853396862745285034e-02 1.201156228780746460e-01 2.791524827480316162e-01 3.040691018104553223e-01
-2.384903877973556519e-01 1.540709882974624634e-01 1.184479445219039917e-01 1.091619022190570831e-02 1.863244771957397461e-01 2.092244625091552734e-01 -3.734121322631835938e-01 -1.107630580663681030e-01 3.538008332252502441e-01 7.390734273940324783e-03 1.109303757548332214e-01 4.060333129018545151e-03 1.330362912267446518e-02 2.033294141292572021e-01 -4.983642604202032089e-03 -3.124709427356719971e-01 2.979446575045585632e-02 -2.276755869388580322e-01 3.941274061799049377e-02 1.501183360815048218e-01 3.368776664137840271e-02 1.856775730848312378e-01 2.180940099060535431e-02 -3.063536584377288818e-01 -2.558671832084655762e-01 -1.514751166105270386e-01 1.685265451669692993e-01 -6.893654912710189819e-02 1.370914876461029053e-01 1.205722093582153320e-01 1.308742761611938477e-01 1.397360563278198242e-01
-2.796078324317932129e-01 1.145331412553787231e-01 3.770204186439514160e-01 -1.950476169586181641e-01 -1.612810418009757996e-02 -1.078880056738853455e-01 -2.055403888225555420e-01 2.309335172176361084e-01 8.278747648000717163e-02 -5.519856140017509460e-02 2.923042774200439453e-01 -4.568138718605041504e-02 1.365825533866882324e-01 1.441662013530731201e-01 2.287530452013015747e-01 -2.483827918767929077e-01 -4.670894443988800049e-01 4.179091379046440125e-02 1.286754906177520752e-01 4.611700028181076050e-02 5.569139122962951660e-02 -4.571660980582237244e-02 7.038275897502899170e-02 2.083273231983184814e-01 -2.527554146945476532e-02 1.385292261838912964e-01 -1.072131916880607605e-01 1.068956926465034485e-01 8.571495115756988525e-02 -7.360939681529998779e-02 1.490038186311721802e-01 1.673268713057041168e-02
-1.098070144653320312e-01 1.126648560166358948e-01 1.328397393226623535e-01 1.708596795797348022e-01 -1.323496252298355103e-01 1.197987273335456848e-01 -6.843832135200500488e-02 -2.508382201194763184e-01 5.769796371459960938e-01 -3.592603281140327454e-02 6.960541754961013794e-02 7.841300219297409058e-02 3.874572217464447021e-01 -1.313882134854793549e-02 1.407315209507942200e-02 -1.841391250491142273e-02 -2.599653899669647217e-01 -1.120403856039047241e-01 -1.509248912334442139e-01 1.137382816523313522e-02 2.529075145721435547e-01 6.627392768859863281e-02 -3.109038770198822021e-01 -1.432280540466308594e-01 -8.861584961414337158e-02 1.464947909116744995e-01 -4.860702902078628540e-02 5.142409820109605789e-03 8.461273275315761566e-03 1.029463931918144226e-01 -1.901302300393581390e-02 4.010909050703048706e-02
1.882856898009777069e-02 2.615105509757995605e-01 2.499348819255828857e-01 -5.983454734086990356e-02 1.036661788821220398e-01 -7.390373200178146362e-02 -1.215457245707511902e-01 9.502769261598587036e-02 3.276364207267761230e-01 -1.458661556243896484e-01 2.536314129829406738e-01 1.436362862586975098e-01 1.191525980830192566e-01 3.889023959636688232e-01 2.125996202230453491e-01 3.578638285398483276e-02 -3.461953997611999512e-02 -1.669614762067794800e-02 9.622623026371002197e-02 2.429095059633255005e-01 -6.871325429528951645e-03 -2.229669690132141113e-01 -1.377315819263458252e-01 7.216287404298782349e-02 2.957520075142383575e-02 -4.455394670367240906e-02 3.070630729198455811e-01 -1.697512716054916382e-01 -2.305163741111755371e-01 -1.473764181137084961e-01 1.546561121940612793e-01 1.768438816070556641e-01
-9.527648240327835083e-02 1.803240180015563965e-01 3.720338344573974609e-01 6.647287309169769287e-02 -4.040254056453704834e-01 7.969820499420166016e-02 -9.653406590223312378e-02 8.733981288969516754e-03 9.497617930173873901e-02 1.984992623329162598e-01 1.228163763880729675e-01 1.214005723595619202e-01 2.795306146144866943e-01 2.952651306986808777e-02 -2.253223508596420288e-01 2.865338921546936035e-01 -2.328799813985824585e-01 -1.106096655130386353e-01 -6.780309975147247314e-02 8.481478691101074219e-02 8.622811734676361084e-02 -2.712503075599670410e-01 1.878942251205444336e-01 1.210087984800338745e-01 -2.677665054798126221e-01 -1.647556275129318237e-01 7.693687081336975098e-02 7.163581997156143188e-02 -6.129763554781675339e-03 9.890065342187881470e-02 7.270892709493637085e-02 1.106850579380989075e-01
-1.730535179376602173e-01 -2.061797082424163818e-01 5.669368505477905273e-01 4.025766253471374512e-02 -6.582637131214141846e-02 1.113251037895679474e-02 2.489843219518661499e-02 -1.741065382957458496e-01 1.504387408494949341e-01 4.563606902956962585e-02 1.890764981508255005e-01 1.799648813903331757e-02 2.242648005485534668e-01 -2.692896127700805664e-01 1.678086221218109131e-01 1.430439054965972900e-01 -9.276341646909713745e-02 -2.329177707433700562e-01 6.155608966946601868e-02 2.184583693742752075e-01 2.733099041506648064e-03 -1.073111593723297119e-01 -1.084100175648927689e-02 1.156371608376502991e-01 9.949917346239089966e-02 -1.612557917833328247e-01 -1.562548875808715820e-01 2.879227139055728912e-02 1.439457386732101440e-01 2.671451866626739502e-01 1.349570751190185547e-01 1.614409983158111572e-01
7.029446214437484741e-02 1.619204180315136909e-03 2.001052200794219971e-01 -6.090592965483665466e-02 -2.566444501280784607e-02 2.684665322303771973e-01 -3.148891925811767578e-01 -8.327319473028182983e-02 2.921342551708221436e-01 -5.421998444944620132e-03 -6.129525718279182911e-04 -5.188887938857078552e-02 3.603689670562744141e-01 -1.468491554260253906e-01 1.984708309173583984e-01 -2.698365151882171631e-01 -1.495503485202789307e-01 -1.577982455492019653e-01 -6.197089329361915588e-02 2.270918041467666626e-01 -5.557269230484962463e-02 1.023661941289901733e-01 2.402240037918090820e-01 1.588661521673202515e-01 2.284511923789978027e-01 -3.130657374858856201e-01 1.931356824934482574e-02 -8.177628740668296814e-03 1.181396767497062683e-01 2.815387956798076630e-02 2.254728972911834717e-01 7.325879484415054321e-02
-3.400346636772155762e-01 2.286807447671890259e-01 9.629347361624240875e-03 -4.932135343551635742e-02 4.879516083747148514e-03 -4.505567625164985657e-02 -5.383179783821105957e-01 -6.701274961233139038e-02 2.842372655868530273e-01 -2.460052967071533203e-01 9.913944453001022339e-02 2.220707684755325317e-01 6.816963851451873779e-02 4.350574687123298645e-02 -7.869887351989746094e-02 -1.654612869024276733e-01 -3.874366730451583862e-02 1.217030286788940430e-01 2.168096601963043213e-01 1.432121451944112778e-02 -7.432459294795989990e-02 -2.637362852692604065e-02 -5.652449559420347214e-03 -1.710176840424537659e-02 -1.769669540226459503e-02 -2.306814193725585938e-01 2.340253591537475586e-01 2.907531857490539551e-01 2.803564444184303284e-02 1.036337614059448242e-01 5.076330620795488358e-03 1.349396854639053345e-01
1.149952784180641174e-01 -1.215401105582714081e-02 3.209082186222076416e-01 -2.914510259870439768e-04 -1.151883006095886230e-01 -1.776769608259201050e-01 -2.984351292252540588e-02 1.756959110498428345e-01 2.322504222393035889e-01 -1.245701685547828674e-01 1.832387298345565796e-01 -1.017661839723587036e-01 3.629496693611145020e-01 2.228859663009643555e-01 -4.803627263754606247e-03 -3.649574890732765198e-02 -2.213450372219085693e-01 1.372498720884323120e-01 1.649432480335235596e-01 -2.651661038398742676e-01 4.446556046605110168e-02 -1.164392828941345215e-01 -3.746663406491279602e-02 -1.385512202978134155e-02 -3.563840389251708984e-01 -2.701148390769958496e-02 1.473018079996109009e-01 2.226332761347293854e-02 -3.952943906188011169e-02 -1.391171365976333618e-01 3.732942342758178711e-01 1.349582374095916748e-01
9.452392905950546265e-02 2.322449982166290283e-01 3.333393931388854980e-01 1.583786606788635254e-01 -1.036153733730316162e-01 9.252767264842987061e-02 -3.261826634407043457e-01 -1.556817144155502319e-01 1.318375021219253540e-01 -1.956466436386108398e-01 2.164057791233062744e-01 1.028866171836853027e-01 8.274477720260620117e-02 5.271946266293525696e-02 -3.730958327651023865e-02 -1.542527787387371063e-02 -3.060773313045501709e-01 -1.125498041510581970e-01 2.423053234815597534e-01 1.301582902669906616e-02 1.631287336349487305e-01 -1.214219033718109131e-01 -2.890540361404418945e-01 -8.908042311668395996e-02 -2.750739082694053650e-02 -1.343020498752593994e-01 -1.645998209714889526e-01 1.700532287359237671e-01 3.535667434334754944e-02 2.834844589233398438e-01 2.197598367929458618e-01 1.545333117246627808e-01
-2.220510989427566528e-01 9.859587252140045166e-02 1.381811797618865967e-01 1.232606172561645508e-01 3.365324437618255615e-02 -6.093605235219001770e-02 -1.136938557028770447e-01 1.815368235111236572e-02 2.868680357933044434e-01 -1.669807583093643188e-01 2.759925425052642822e-01 1.034654900431632996e-01 6.370749324560165405e-02 1.564054340124130249e-01 -1.364722251892089844e-01 2.114595770835876465e-01 1.929505355656147003e-02 -1.709223836660385132e-01 1.156741455197334290e-01 4.879549518227577209e-02 -2.307373434305191040e-01 -1.992359608411788940e-01 -6.197752431035041809e-02 3.437882959842681885e-01 -1.149909421801567078e-01 -1.611314900219440460e-02 1.317722499370574951e-01 6.703154742717742920e-02 7.810307294130325317e-02 4.287652075290679932e-01 1.354184597730636597e-01 3.094148039817810059e-01
-2.508167624473571777e-01 -2.581214904785156250e-01 2.244259715080261230e-01 2.851464599370956421e-02 -6.121841073036193848e-02 2.883830964565277100e-01 -2.843659222126007080e-01 -2.347274869680404663e-01 1.929898560047149658e-01 -9.164237976074218750e-02 8.318368345499038696e-03 3.790687397122383118e-02 4.925167858600616455e-01 -1.441825777292251587e-01 -1.247247979044914246e-01 -1.222727373242378235e-01 -3.031997084617614746e-01 -3.231661766767501831e-02 1.030042767524719238e-01 -5.903097614645957947e-02 9.821971505880355835e-02 1.111898794770240784e-01 -7.381706964224576950e-03 -5.709027871489524841e-02 -1.238319575786590576e-01 2.590441107749938965e-01 -1.465198677033185959e-02 1.404664665460586548e-01 1.266763545572757721e-02 1.191922500729560852e-01 7.894055545330047607e-02 4.153854213654994965e-03
-2.706937193870544434e-01 2.563039660453796387e-01 4.669549167156219482e-01 1.441552042961120605e-01 6.050204858183860779e-02 -6.429233402013778687e-02 1.037356778979301453e-01 1.106956601142883301e-01 1.794804632663726807e-01 3.955249860882759094e-02 9.323578327894210815e-02 4.561592638492584229e-02 2.745258212089538574e-01 1.901198178529739380e-01 3.006121516227722168e-01 4.833551496267318726e-02 -1.163209378719329834e-01 2.403340302407741547e-02 -7.961367815732955933e-02 -3.477173671126365662e-02 9.165395982563495636e-03 -1.462277024984359741e-01 -9.995640814304351807e-02 -6.672420352697372437e-02 2.353448122739791870e-01 -3.431797623634338379e-01 9.666374325752258301e-02 -8.263367414474487305e-02 1.101647913455963135e-01 -1.373040825128555298e-01 1.411879062652587891e-01 2.116873860359191895e-01
1.438269205391407013e-02 -2.912034392356872559e-01 1.889368146657943726e-01 2.311321496963500977e-01 5.578924342989921570e-02 7.877065986394882202e-02 4.127208143472671509e-02 -1.955910772085189819e-01 9.962073713541030884e-02 -1.833075881004333496e-01 1.910177618265151978e-02 8.990816771984100342e-03 2.682855129241943359e-01 2.685135900974273682e-01 1.486128717660903931e-01 -1.134456992149353027e-01 -4.410272538661956787e-01 -1.341854184865951538e-01 -8.144872635602951050e-02 -1.102830991148948669e-01 -1.351206451654434204e-01 -6.820801645517349243e-02 1.475095003843307495e-01 1.314722597599029541e-01 -2.694064080715179443e-01 -1.783630549907684326e-01 -2.334095090627670288e-01 2.086157947778701782e-01 -1.656255722045898438e-01 3.676558285951614380e-02 1.707423627376556396e-01 1.670244149863719940e-03
-1.450352370738983154e-01 4.992043599486351013e-02 7.316607236862182617e-02 2.783905342221260071e-02 1.989475041627883911e-01 -1.265634745359420776e-01 -3.823575973510742188e-01 7.078255992382764816e-03 3.800756335258483887e-01 -1.854924708604812622e-01 2.236332595348358154e-01 1.904067695140838623e-01 1.767033040523529053e-01 -1.387234311550855637e-02 -2.252895683050155640e-01 -2.045632004737854004e-01 -5.524358898401260376e-02 -1.008881404995918274e-01 6.352135539054870605e-02 -8.089800924062728882e-02 -1.265533119440078735e-01 -7.730861008167266846e-02 -2.272123992443084717e-01 9.407236427068710327e-02 7.225093245506286621e-02 -2.051205039024353027e-01 2.737730741500854492e-01 1.443485468626022339e-01 1.388369500637054443e-01 2.844546139240264893e-01 5.253863707184791565e-02 1.644343286752700806e-01
-2.426686137914657593e-01 3.595172166824340820e-01 3.581624627113342285e-01 -1.885907649993896484e-01 -1.508887670934200287e-02 2.354263663291931152e-01 -2.414807230234146118e-01 -8.399942517280578613e-02 3.733332157135009766e-01 -1.527838855981826782e-01 2.492967620491981506e-02 1.153461486101150513e-01 1.531535685062408447e-01 -3.263137489557266235e-02 5.625918135046958923e-02 -1.096626594662666321e-01 4.695114493370056152e-02 -1.086325645446777344e-01 4.986117407679557800e-02 -1.933472901582717896e-01 -2.001559883356094360e-01 -1.143771037459373474e-01 -2.802733480930328369e-01 -1.463775150477886200e-02 -1.994797289371490479e-01 -2.485991455614566803e-02 1.191248297691345215e-01 5.723029375076293945e-02 1.556478887796401978e-01 2.058152705430984497e-01 1.926459558308124542e-02 3.402142319828271866e-03
-3.551707267761230469e-01 2.135857492685317993e-01 2.068962007761001587e-01 8.135423995554447174e-03 6.595098972320556641e-02 4.624522849917411804e-02 -1.793755590915679932e-02 2.131736725568771362e-01 2.941919565200805664e-01 -2.326802536845207214e-02 8.557165414094924927e-02 1.318326126784086227e-02 2.959070503711700439e-01 2.744943797588348389e-01 1.012685000896453857e-01 2.257061004638671875e-01 -1.668309420347213745e-01 4.415615275502204895e-02 -2.013037167489528656e-02 2.911058068275451660e-02 1.269127242267131805e-02 -2.166305184364318848e-01 -5.421489477157592773e-02 -1.444265097379684448e-01 1.543318182229995728e-01 -3.428612351417541504e-01 3.021712303161621094e-01 -3.549809381365776062e-02 -4.760176688432693481e-02 -2.573874592781066895e-01 8.927609771490097046e-02 4.548887908458709717e-02
-9.834514558315277100e-02 1.774188876152038574e-01 2.490142136812210083e-01 -6.893130484968423843e-03 -2.012346833944320679e-01 4.235102832317352295e-01 -3.490976095199584961e-01 -1.333110183477401733e-01 2.716332077980041504e-01 -2.837197668850421906e-02 -8.281493932008743286e-02 3.575394302606582642e-02 1.390998214483261108e-01 7.541618496179580688e-02 3.720943350344896317e-03 4.944247007369995117e-02 -3.360419869422912598e-01 -1.295159310102462769e-01 3.251005709171295166e-01 1.293336972594261169e-02 -2.974776737391948700e-02 -1.023794859647750854e-01 -7.575867325067520142e-02 -1.949464231729507446e-01 -6.015341356396675110e-02 -2.452963739633560181e-01 1.032186448574066162e-01 -7.123221457004547119e-02 -1.065788045525550842e-01 1.793450266122817993e-01 3.445156291127204895e-02 -1.103777959942817688e-01
-1.833881288766860962e-01 9.533873945474624634e-02 2.099568694829940796e-01 -3.113615214824676514e-01 -8.748431503772735596e-02 2.428535223007202148e-01 -7.934179902076721191e-02 -1.497063636779785156e-01 4.848874211311340332e-01 8.610309660434722900e-02 3.464110940694808960e-02 1.078887283802032471e-01 2.757914066314697266e-01 -1.489170342683792114e-01 -1.327143162488937378e-01 1.027913615107536316e-01 -3.265504539012908936e-02 4.862736910581588745e-02 -1.280569732189178467e-01 7.848220318555831909e-02 -9.712430089712142944e-02 -1.634657084941864014e-01 5.271300673484802246e-02 -2.996123954653739929e-02 -2.139269858598709106e-01 6.051817908883094788e-02 1.906867027282714844e-01 -1.541530191898345947e-01 -5.996392667293548584e-02 1.661738157272338867e-01 3.406316936016082764e-01 -1.285160779953002930e-01
-3.540833890438079834e-01 -2.433424144983291626e-01 2.768767774105072021e-01 7.122271507978439331e-02 2.528524398803710938e-01 2.403833121061325073e-01 -1.328751891851425171e-01 -1.875425577163696289e-01 -9.025970846414566040e-02 -2.492845058441162109e-01 4.813030734658241272e-02 1.398337632417678833e-01 3.014470040798187256e-01 2.594139873981475830e-01 -4.039476439356803894e-02 5.230827629566192627e-02 5.245579406619071960e-02 2.328272530576214194e-04 -2.106672525405883789e-01 1.297377198934555054e-01 -8.689451031386852264e-03 1.158689782023429871e-01 -1.684170961380004883e-01 1.208109036087989807e-01 -2.593253254890441895e-01 -5.696060881018638611e-02 -4.182488098740577698e-02 3.284122049808502197e-02 -9.920080006122589111e-02 1.825575083494186401e-01 2.464814782142639160e-01 8.226864784955978394e-02
-2.569339275360107422e-01 3.891198709607124329e-02 2.710905373096466064e-01 -1.827258616685867310e-01 -7.600145041942596436e-02 1.450894325971603394e-01 -1.934132575988769531e-01 7.937026768922805786e-02 -2.195018529891967773e-02 -1.529369205236434937e-01 2.566839158535003662e-01 1.387754529714584351e-01 1.894803792238235474e-01 -1.264295130968093872e-01 -7.210273295640945435e-02 -1.068681180477142334e-01 -4.491426050662994385e-01 1.530820131301879883e-01 9.416583180427551270e-02 -2.431771345436573029e-02 -9.727752208709716797e-02 -3.150717318058013916e-01 6.240639090538024902e-02 -1.448545753955841064e-01 -1.376807987689971924e-01 6.745459139347076416e-02 2.704936861991882324e-01 1.211925148963928223e-01 2.330150008201599121e-01 -4.945579543709754944e-02 1.934775561094284058e-01 6.135746091604232788e-02
-2.233429253101348877e-01 -4.787772148847579956e-02 4.397601783275604248e-01 1.568997204303741455e-01 -1.729531139135360718e-01 -1.068751662969589233e-01 1.656974256038665771e-01 -2.109358161687850952e-01 1.017401739954948425e-01 2.860069274902343750e-01 -1.016255766153335571e-01 1.086541339755058289e-01 2.076320052146911621e-01 1.702630333602428436e-02 -8.075875788927078247e-02 7.404027879238128662e-02 -1.527000963687896729e-01 -5.296598002314567566e-02 2.534173727035522461e-01 2.513596713542938232e-01 -7.688362896442413330e-02 7.139331102371215820e-02 -2.593448460102081299e-01 7.362929731607437134e-02 -1.873008310794830322e-01 -1.766044348478317261e-01 1.293054521083831787e-01 4.186270013451576233e-02 -8.519231528043746948e-02 2.321751564741134644e-01 2.441024333238601685e-01 6.433475017547607422e-02
-2.177169322967529297e-01 -2.478448301553726196e-01 1.706281453371047974e-01 1.452817022800445557e-01 1.205100044608116150e-01 -1.026951968669891357e-01 -1.273466497659683228e-01 -7.748590409755706787e-02 7.571215182542800903e-02 -2.781310081481933594e-01 4.058002829551696777e-01 -2.447726763784885406e-02 9.967739135026931763e-02 -1.247976198792457581e-01 -8.205837756395339966e-02 -6.649103015661239624e-03 -2.523868680000305176e-01 2.623126208782196045e-01 2.189423590898513794e-01 1.919121593236923218e-01 -2.230180352926254272e-01 8.858842402696609497e-02 -1.137025356292724609e-01 -1.317128539085388184e-01 -1.546447426080703735e-01 -1.979809105396270752e-01 2.340745180845260620e-01 -5.083915963768959045e-02 1.670960187911987305e-01 -2.206668490543961525e-03 1.816549748182296753e-01 1.626821905374526978e-01
-8.666895329952239990e-02 1.015528514981269836e-01 2.486723288893699646e-02 -5.800897628068923950e-02 1.333329677581787109e-01 1.429155096411705017e-02 -2.673518657684326172e-01 -2.236794829368591309e-01 2.839524447917938232e-01 -1.315953135490417480e-01 2.968791313469409943e-02 -2.898531407117843628e-02 2.009494602680206299e-01 -1.084952801465988159e-01 3.285340964794158936e-01 -5.726331844925880432e-02 8.397213183343410492e-03 -1.285674236714839935e-02 8.042627573013305664e-02 2.730889916419982910e-01 7.090976834297180176e-02 -5.596752092242240906e-02 1.092856004834175110e-01 -1.633313000202178955e-01 -2.785480320453643799e-01 -3.715225681662559509e-02 1.834817528724670410e-01 -2.969439029693603516e-01 2.584047913551330566e-01 1.138922721147537231e-01 3.037330210208892822e-01 2.734877467155456543e-01
-2.332987785339355469e-01 2.739625275135040283e-01 3.070375025272369385e-01 -2.134345024824142456e-01 -8.519904688000679016e-03 4.089960455894470215e-01 -2.662073969841003418e-01 -1.140383780002593994e-01 3.134103715419769287e-01 -1.362575888633728027e-01 5.324235558509826660e-02 4.016065597534179688e-02 2.803727090358734131e-01 -1.518816035240888596e-02 1.349851340055465698e-01 6.745341420173645020e-02 3.993291780352592468e-02 -4.772485047578811646e-02 1.363095194101333618e-01 -2.384195178747177124e-01 -2.294408157467842102e-02 -9.741374105215072632e-02 -2.300231158733367920e-01 1.826113164424896240e-01 -1.383332759141921997e-01 -1.038026586174964905e-01 -5.614698678255081177e-02 1.117807850241661072e-01 8.679305203258991241e-03 1.826696842908859253e-01 -2.089606411755084991e-02 -4.012223705649375916e-02
-2.611826919019222260e-02 2.401919476687908173e-02 2.359673082828521729e-01 -1.575994789600372314e-01 -2.312610298395156860e-02 1.464370936155319214e-01 -1.990051865577697754e-01 1.436524093151092529e-01 3.253664672374725342e-01 -1.161018460988998413e-01 1.593730598688125610e-01 -1.058032587170600891e-01 2.568493485450744629e-01 -2.099064886569976807e-01 8.393179625272750854e-02 4.393722489476203918e-02 2.904209196567535400e-01 -6.770388688892126083e-03 1.545825898647308350e-01 1.130073070526123047e-01 9.777439385652542114e-02 -1.575295180082321167e-01 -2.744950726628303528e-02 -5.392763391137123108e-02 -2.182328104972839355e-01 -8.997482061386108398e-02 9.023427963256835938e-02 2.144061625003814697e-01 -6.656393408775329590e-02 2.726522982120513916e-01 3.117632567882537842e-01 3.408332765102386475e-01
6.402621418237686157e-02 6.086126714944839478e-02 3.225944936275482178e-01 -3.825791552662849426e-02 1.210610195994377136e-01 2.021580561995506287e-02 -2.420484274625778198e-01 -1.122228205204010010e-01 2.734294831752777100e-01 -2.982715964317321777e-01 -2.424845099449157715e-01 -1.872491240501403809e-01 7.693468034267425537e-02 6.787664443254470825e-02 2.225685417652130127e-01 -1.767902523279190063e-01 -2.964078783988952637e-01 -1.600206792354583740e-01 1.669059544801712036e-01 2.238243669271469116e-01 -2.275122702121734619e-02 4.718577489256858826e-02 2.593183815479278564e-01 -9.193180501461029053e-02 -2.441605180501937866e-01 -1.534271091222763062e-01 1.445561945438385010e-01 -1.641753464937210083e-01 1.622512042522430420e-01 1.104579195380210876e-01 -3.734914935193955898e-05 1.100916340947151184e-01
-3.506517112255096436e-01 -4.637159034609794617e-02 2.593751251697540283e-01 3.059810958802700043e-03 -1.963914185762405396e-02 -2.804225124418735504e-02 1.560514047741889954e-02 -2.116309255361557007e-01 -4.117079824209213257e-02 -3.838655352592468262e-01 4.479216933250427246e-01 -1.046765148639678955e-01 1.711517572402954102e-01 -1.662690490484237671e-01 -4.966911673545837402e-02 -3.015528619289398193e-02 -1.533317416906356812e-01 6.917741149663925171e-02 1.343531883321702480e-03 1.876412779092788696e-01 -9.377422928810119629e-02 6.580015178769826889e-03 -1.050866022706031799e-01 -1.302953064441680908e-01 -1.113867312669754028e-01 -1.592725962400436401e-01 1.077994555234909058e-01 -4.745023325085639954e-02 6.469156593084335327e-02 1.731289736926555634e-02 3.272257447242736816e-01 2.772702574729919434e-01
-2.324859648942947388e-01 2.012560963630676270e-01 1.369639486074447632e-01 -2.610475718975067139e-01 1.187166944146156311e-01 1.112708672881126404e-01 -1.992570161819458008e-01 -8.766412734985351562e-02 6.962916254997253418e-02 -2.754710018634796143e-01 1.569470167160034180e-01 -1.789207905530929565e-01 3.472337424755096436e-01 -5.310796946287155151e-02 7.039209362119436264e-03 -1.030543223023414612e-01 -2.261582314968109131e-01 -1.276387125253677368e-01 1.057301014661788940e-01 -1.331602185964584351e-01 1.156109645962715149e-01 -2.461363524198532104e-01 -9.040304273366928101e-02 1.472262293100357056e-01 -2.233274877071380615e-01 -4.132407531142234802e-02 -1.293843537569046021e-01 -2.189940512180328369e-01 6.001891940832138062e-02 -1.159433200955390930e-01 3.641475439071655273e-01 8.462844043970108032e-02
5.935741215944290161e-02 -7.756721228361129761e-02 2.882536649703979492e-01 8.378668129444122314e-02 1.028608158230781555e-01 1.276672780513763428e-01 -1.133371666073799133e-01 -1.127487421035766602e-01 4.114918708801269531e-01 -4.261966422200202942e-02 -7.331935316324234009e-02 1.298914104700088501e-01 4.198147654533386230e-01 -2.665932290256023407e-03 -5.717287771403789520e-03 -2.000045180320739746e-01 -9.538048878312110901e-03 -2.724409662187099457e-02 2.184008657932281494e-01 9.974655508995056152e-02 3.925123214721679688e-01 1.836802214384078979e-01 -1.613882035017013550e-01 3.409437462687492371e-02 7.949731498956680298e-02 -2.556310221552848816e-02 6.331443320959806442e-03 6.472581624984741211e-02 -1.404749229550361633e-02 3.132410049438476562e-01 4.235610365867614746e-02 2.311466038227081299e-01
7.231183350086212158e-02 9.502144902944564819e-02 4.269018471240997314e-01 4.628716036677360535e-02 -5.567363277077674866e-02 1.412599626928567886e-02 7.948056794703006744e-03 5.707521736621856689e-02 5.742435529828071594e-02 -1.079701110720634460e-01 1.991533935070037842e-01 -4.498472902923822403e-03 3.294510245323181152e-01 -1.182029545307159424e-01 -1.110313758254051208e-01 -1.577520072460174561e-01 -2.493107914924621582e-01 -1.651120483875274658e-01 -4.409806057810783386e-02 1.262276768684387207e-01 5.418832600116729736e-02 -4.268192350864410400e-01 7.592311501502990723e-02 -1.614102572202682495e-01 4.350384324789047241e-02 -2.428368180990219116e-01 1.705345213413238525e-01 -6.412128452211618423e-03 2.382490634918212891e-01 -2.086291015148162842e-01 2.387295216321945190e-01 9.424949437379837036e-02
-5.565693601965904236e-02 -1.994857378304004669e-02 1.378447860479354858e-01 5.065428838133811951e-02 1.929453015327453613e-01 5.065567791461944580e-02 -3.967718780040740967e-01 -8.091592043638229370e-02 5.212104320526123047e-01 -2.015121579170227051e-01 2.317960709333419800e-01 2.489438802003860474e-01 1.750834882259368896e-01 -4.112191963940858841e-03 -3.704424202442169189e-02 1.366158425807952881e-01 4.953406378626823425e-02 7.082159072160720825e-02 4.813684790860861540e-04 -4.413022845983505249e-02 -1.616652011871337891e-01 -1.107206568121910095e-01 -9.981866180896759033e-02 2.210507988929748535e-01 -4.598994553089141846e-02 -1.040807515382766724e-01 2.125010825693607330e-02 2.958354651927947998e-01 2.066425979137420654e-01 1.753696352243423462e-01 9.438754618167877197e-02 5.068567767739295959e-02
-1.119806244969367981e-01 5.689764022827148438e-02 4.291402101516723633e-01 -1.078205108642578125e-01 -2.417987771332263947e-02 -3.763914108276367188e-02 -2.603752613067626953e-01 -7.100007683038711548e-02 2.353302091360092163e-01 1.041480153799057007e-01 -6.530900020152330399e-03 1.364532113075256348e-01 1.729573756456375122e-01 1.763201802968978882e-01 -2.736572409048676491e-03 -1.219332218170166016e-01 1.160849444568157196e-02 -3.528423979878425598e-02 1.669100970029830933e-01 -1.750004291534423828e-02 2.675446271896362305e-01 1.424162387847900391e-01 -7.746249437332153320e-02 4.080072045326232910e-02 4.211565107107162476e-02 -2.931682765483856201e-02 -1.458919793367385864e-01 2.370721548795700073e-01 -4.186744615435600281e-02 2.750682830810546875e-01 -2.871864708140492439e-03 5.159592628479003906e-01
-2.089077048003673553e-02 -5.286645516753196716e-02 2.078645378351211548e-01 2.106884419918060303e-01 -1.208596676588058472e-01 1.860278993844985962e-01 -2.659565806388854980e-01 -1.742296665906906128e-01 1.699084043502807617e-01 -2.311297059059143066e-01 1.698666810989379883e-01 2.034838199615478516e-01 3.085986375808715820e-01 -7.788006961345672607e-02 1.783550232648849487e-01 7.001651078462600708e-02 -1.077172681689262390e-01 -8.744584769010543823e-02 -6.970410048961639404e-02 3.528350219130516052e-02 3.835713863372802734e-01 -3.683907389640808105e-01 1.460574716329574585e-01 7.190102338790893555e-02 -9.778083860874176025e-02 -1.292464882135391235e-01 1.943541690707206726e-02 2.025479078292846680e-01 7.276631146669387817e-02 1.095237880945205688e-01 7.448070496320724487e-02 2.076204568147659302e-01
-2.549516260623931885e-01 1.347372978925704956e-01 2.167728245258331299e-01 -1.045197248458862305e-01 -1.923411041498184204e-01 2.813385985791683197e-02 -1.977740079164505005e-01 2.412377446889877319e-01 1.057716310024261475e-01 6.624017655849456787e-02 2.565257251262664795e-01 1.568003147840499878e-01 2.281376570463180542e-01 1.378860473632812500e-01 2.121916599571704865e-02 -1.540046185255050659e-02 -1.469706892967224121e-01 1.081506684422492981e-01 1.674948781728744507e-01 2.739198505878448486e-01 -2.262731343507766724e-01 -2.094471901655197144e-01 9.678035974502563477e-02 1.309979707002639771e-01 -3.821573257446289062e-01 1.027733609080314636e-01 9.498436748981475830e-02 -1.355624198913574219e-01 7.295988034456968307e-03 7.644018530845642090e-02 2.983439266681671143e-01 -9.607553482055664062e-02
-2.461420148611068726e-01 -2.840206213295459747e-02 2.837218344211578369e-01 3.248596191406250000e-01 -1.627430133521556854e-02 6.559291388839483261e-03 3.780888020992279053e-02 8.849763125181198120e-02 1.062326803803443909e-01 -5.572493188083171844e-03 7.135315984487533569e-02 -7.568081468343734741e-02 8.495789021253585815e-02 2.219721525907516479e-01 -2.374816834926605225e-01 1.182096078991889954e-02 -1.532056927680969238e-01 -1.993384212255477905e-01 -8.270627260208129883e-02 8.609963208436965942e-02 -5.749501287937164307e-02 -9.761279076337814331e-02 -2.663278207182884216e-02 7.702482491731643677e-02 -4.013247787952423096e-01 -3.126150667667388916e-01 2.541461884975433350e-01 -2.954256236553192139e-01 -1.020507290959358215e-01 2.194632738828659058e-01 1.785501688718795776e-01 -9.895487874746322632e-02
-3.661294877529144287e-01 9.761829674243927002e-02 2.908831834793090820e-01 6.546700745820999146e-02 -3.859339356422424316e-01 -4.891944117844104767e-03 1.784113496541976929e-01 -4.932187870144844055e-02 1.901153773069381714e-01 -7.653874903917312622e-02 -6.158844754099845886e-02 6.780712306499481201e-02 2.580511569976806641e-01 -7.411423325538635254e-02 5.868032202124595642e-02 -6.779520958662033081e-02 -2.665396630764007568e-01 1.111393719911575317e-01 6.743856519460678101e-02 2.026383951306343079e-02 -4.746216535568237305e-02 1.834972202777862549e-01 1.701484783552587032e-03 6.308821588754653931e-02 -2.693491876125335693e-01 -8.951500058174133301e-02 -1.921195238828659058e-01 -1.204114109277725220e-01 -6.247740611433982849e-02 -7.667686045169830322e-02 4.082032442092895508e-01 1.308766752481460571e-01
-3.498054742813110352e-01 2.825597524642944336e-01 2.034806609153747559e-01 -1.417948305606842041e-01 1.108171194791793823e-01 2.111666202545166016e-01 -2.794442176818847656e-01 -1.328636258840560913e-01 1.855430901050567627e-01 -1.716593950986862183e-01 -1.078448072075843811e-01 1.240906044840812683e-01 2.134121656417846680e-01 7.441203296184539795e-02 2.505318522453308105e-01 -1.893323659896850586e-01 -4.387051239609718323e-02 -1.043442711234092712e-01 2.293097376823425293e-01 -2.426975667476654053e-01 -1.770230680704116821e-01 -1.221227422356605530e-01 -2.661908864974975586e-01 3.005043230950832367e-02 -6.766378134489059448e-02 -1.627186238765716553e-01 1.241354867815971375e-01 1.413942780345678329e-02 2.022273838520050049e-01 7.143733650445938110e-02 2.699230052530765533e-02 -8.575079590082168579e-02
-1.081132739782333374e-01 2.323466986417770386e-01 3.752904534339904785e-01 -7.589247822761535645e-02 4.426758736371994019e-02 -2.539260983467102051e-01 -3.100840747356414795e-01 1.347858458757400513e-01 4.219048097729682922e-02 -6.692925095558166504e-02 2.059345096349716187e-01 -6.787845399230718613e-03 6.377887725830078125e-02 1.539291590452194214e-01 -7.925585657358169556e-02 -9.981891140341758728e-03 -3.532675802707672119e-01 -2.080722898244857788e-01 6.147721409797668457e-02 -9.355133026838302612e-02 4.158324748277664185e-02 -2.654385268688201904e-01 -6.006384268403053284e-02 2.790773212909698486e-01 -1.556612253189086914e-01 -1.342852949164807796e-03 -9.820362180471420288e-02 -1.630000472068786621e-01 7.120830565690994263e-02 -1.026004850864410400e-01 3.303175866603851318e-01 6.822142750024795532e-02
-1.160858720541000366e-01 -2.180805616080760956e-02 5.425115115940570831e-03 -1.967709809541702271e-01 6.663434952497482300e-02 1.525607854127883911e-01 -2.365778535604476929e-01 8.688692748546600342e-02 2.611317336559295654e-01 -3.232820332050323486e-01 -2.563026919960975647e-02 -1.716315746307373047e-01 1.861330568790435791e-01 1.183227896690368652e-01 4.716256633400917053e-02 3.193571418523788452e-02 -3.000514805316925049e-01 -6.776414811611175537e-02 1.818365603685379028e-01 1.194773390889167786e-01 1.288552023470401764e-02 3.642237782478332520e-01 1.280570030212402344e-01 1.102152764797210693e-01 -2.019958049058914185e-01 -3.952659964561462402e-01 8.072012662887573242e-02 -1.449712365865707397e-01 1.808297485113143921e-01 6.324693560600280762e-02 -2.101849764585494995e-02 1.905702501535415649e-01
-7.239706069231033325e-02 -1.863886415958404541e-01 3.061937093734741211e-01 8.840677142143249512e-02 -3.499085456132888794e-02 1.426959224045276642e-02 -3.325645029544830322e-01 -2.789611518383026123e-01 -9.643746912479400635e-02 -5.024895071983337402e-01 2.401561439037322998e-01 -6.119512394070625305e-02 1.590621173381805420e-01 1.181547120213508606e-01 1.056968718767166138e-01 1.268483977764844894e-02 -5.180751532316207886e-02 1.398831456899642944e-01 -7.063738256692886353e-02 2.121593207120895386e-01 -1.425982415676116943e-01 8.389697410166263580e-03 -9.266523271799087524e-02 -6.488262861967086792e-02 -1.373812556266784668e-01 -2.619136571884155273e-01 8.801685646176338196e-03 7.963685691356658936e-02 -3.989536687731742859e-02 1.846784842200577259e-03 1.324613541364669800e-01 2.762328684329986572e-01
-2.368010282516479492e-01 1.254061162471771240e-01 1.827386766672134399e-01 -1.376200020313262939e-01 -1.514158546924591064e-01 -2.906359173357486725e-02 2.125211954116821289e-01 1.063573062419891357e-01 8.868010342121124268e-02 -1.040871348232030869e-02 -2.648644745349884033e-01 1.726578772068023682e-01 2.835960984230041504e-01 -1.503984350711107254e-02 -8.852416276931762695e-02 -2.779389172792434692e-02 -4.734606742858886719e-01 2.778042666614055634e-02 1.031269133090972900e-01 2.692827880382537842e-01 1.168892756104469299e-01 1.671257466077804565e-01 -4.242374375462532043e-02 8.377049118280410767e-02 -1.778870075941085815e-01 -2.411202490329742432e-01 1.866075694561004639e-01 -3.856313601136207581e-02 -7.477055490016937256e-02 2.360347062349319458e-01 1.573442220687866211e-01 1.666423827409744263e-01
3.262777626514434814e-02 2.176561765372753143e-02 2.554539740085601807e-01 -2.538003027439117432e-01 -3.159981966018676758e-02 3.977805376052856445e-02 -2.350889593362808228e-01 -8.300723880529403687e-02 3.711484968662261963e-01 -2.232349365949630737e-01 -1.383654177188873291e-01 3.409743309020996094e-01 1.179603487253189087e-01 -1.592256724834442139e-01 -6.284577399492263794e-02 -1.140638217329978943e-01 -3.600395843386650085e-02 -1.405124515295028687e-01 1.187976375222206116e-01 2.703645527362823486e-01 9.748578071594238281e-02 6.846231967210769653e-02 1.748851984739303589e-01 -6.829421222209930420e-02 -3.709728419780731201e-01 -1.424852162599563599e-01 6.423509120941162109e-02 1.716173291206359863e-01 5.406512692570686340e-02 -5.248415097594261169e-02 -2.624824084341526031e-02 2.631993591785430908e-01
-1.615570634603500366e-01 2.371323555707931519e-01 2.432306408882141113e-01 -3.369302675127983093e-02 -1.286261901259422302e-02 -1.371249407529830933e-01 -2.190811485052108765e-01 1.661835312843322754e-01 3.642887473106384277e-01 -1.481059473007917404e-02 1.158043220639228821e-01 -4.531181883066892624e-03 1.634050458669662476e-01 2.349439859390258789e-01 2.673565745353698730e-01 -1.397767569869756699e-02 -9.863476455211639404e-02 -2.047076225280761719e-01 -1.550078508444130421e-03 5.791395530104637146e-02 6.273808330297470093e-02 -1.577281504869461060e-01 -2.258950099349021912e-02 -3.051934018731117249e-02 2.015266269445419312e-01 -2.853235602378845215e-01 2.940093278884887695e-01 -4.012328758835792542e-02 -1.383007764816284180e-01 -2.052589803934097290e-01 2.766033709049224854e-01 1.725378781557083130e-01
-1.431679129600524902e-01 3.562090918421745300e-02 1.157698966562747955e-02 2.976292669773101807e-01 1.330568492412567139e-01 -3.426764160394668579e-02 -2.215072810649871826e-01 -2.571062445640563965e-01 -2.321919202804565430e-01 -2.783554196357727051e-01 -3.270862251520156860e-02 -1.093847751617431641e-01 2.191026508808135986e-01 1.829249113798141479e-01 1.559067070484161377e-01 -1.935376971960067749e-02 -1.633234471082687378e-01 -4.398169741034507751e-02 1.829009875655174255e-02 8.683380484580993652e-02 1.195374801754951477e-01 -1.529554128646850586e-01 3.457755595445632935e-02 1.174836829304695129e-01 -2.257155478000640869e-01 -3.552942872047424316e-01 2.066548466682434082e-01 1.745093166828155518e-01 -5.861834064126014709e-02 5.787914618849754333e-02 2.486950457096099854e-01 3.110434412956237793e-01
5.229977890849113464e-02 2.157618552446365356e-01 2.949257194995880127e-01 2.632740437984466553e-01 1.963762938976287842e-01 2.089259028434753418e-01 -1.487553119659423828e-01 7.576175034046173096e-02 8.484175056219100952e-02 -3.445767099037766457e-03 2.570018768310546875e-01 -9.640826284885406494e-02 3.037879765033721924e-01 -1.932753063738346100e-02 -5.129638314247131348e-02 4.269159212708473206e-02 -3.702125251293182373e-01 -1.072848811745643616e-01 -2.526845037937164307e-01 -1.631993204355239868e-01 -7.454837113618850708e-02 -1.643979251384735107e-01 -2.161028981208801270e-01 2.965523488819599152e-02 -1.006505712866783142e-01 -1.534102410078048706e-01 2.373576611280441284e-01 -3.126861155033111572e-02 -2.816522121429443359e-01 -4.012173786759376526e-02 3.391554579138755798e-02 1.112746447324752808e-01
-2.594983875751495361e-01 3.787481412291526794e-02 2.805152237415313721e-01 1.324944570660591125e-02 -1.009317487478256226e-01 2.477446794509887695e-01 -3.332724571228027344e-01 -1.315691024065017700e-01 1.739830225706100464e-01 6.909568607807159424e-02 -1.400100588798522949e-01 1.796018704771995544e-02 8.206033706665039062e-02 -4.937927052378654480e-02 -1.581605225801467896e-01 -7.941915094852447510e-02 -4.369319677352905273e-01 -1.933695822954177856e-01 2.437338978052139282e-01 -8.615422248840332031e-02 7.262292504310607910e-02 -8.259192109107971191e-02 -1.412105113267898560e-01 -1.050152778625488281e-01 -4.337648395448923111e-03 -3.492288589477539062e-01 2.602150440216064453e-01 -5.934108421206474304e-02 -6.499877572059631348e-02 8.843839913606643677e-02 -3.911536186933517456e-02 -1.094015911221504211e-01
-2.535550594329833984e-01 -3.382360935211181641e-02 3.931553363800048828e-01 1.210025623440742493e-01 2.189756333827972412e-01 1.095288619399070740e-01 5.793675407767295837e-02 1.801437139511108398e-01 9.440156817436218262e-02 5.539362877607345581e-02 2.700526416301727295e-01 1.585259139537811279e-01 2.199929505586624146e-01 1.952123492956161499e-01 -4.440443124622106552e-03 8.451294153928756714e-02 -3.286377191543579102e-01 1.424472332000732422e-01 -1.692027896642684937e-01 7.271553477039560676e-05 1.090499684214591980e-01 6.869041174650192261e-02 -4.523311555385589600e-02 3.385351225733757019e-02 -1.166022196412086487e-01 -3.265988528728485107e-01 9.080244600772857666e-02 -2.718895673751831055e-01 8.331055939197540283e-02 -1.542188823223114014e-01 1.417264342308044434e-01 -1.895346194505691528e-01
-4.369354546070098877e-01 8.699901401996612549e-02 1.264595240354537964e-01 -2.430399209260940552e-01 1.510783135890960693e-01 -8.239329606294631958e-02 -1.210232749581336975e-01 2.232225425541400909e-02 1.831434816122055054e-01 -1.016495004296302795e-02 2.190097570419311523e-01 -2.230134978890419006e-02 1.444489955902099609e-01 -2.811050973832607269e-02 7.902400568127632141e-03 -1.045752242207527161e-01 -2.291886359453201294e-01 8.906026184558868408e-02 2.425166368484497070e-01 2.008167505264282227e-01 -6.463672220706939697e-02 -2.630995213985443115e-01 -1.984744668006896973e-01 1.980788856744766235e-01 -1.742792278528213501e-01 -3.519306704401969910e-02 -1.760095171630382538e-02 4.407799988985061646e-02 2.791498601436614990e-01 -1.834529638290405273e-01 2.967687249183654785e-01 1.476317197084426880e-01
-1.405008137226104736e-01 2.673943936824798584e-01 2.112800627946853638e-01 6.963360588997602463e-03 -4.730042442679405212e-02 2.197360098361968994e-01 -3.358424007892608643e-01 1.457614451646804810e-01 2.973553240299224854e-01 -4.509803652763366699e-02 -1.744181811809539795e-01 -1.019681021571159363e-01 2.211413085460662842e-01 1.659022867679595947e-01 2.221271097660064697e-01 -1.057763695716857910e-01 -2.818172276020050049e-01 -1.395429372787475586e-01 -1.241509392857551575e-01 -1.159854158759117126e-01 -3.722331300377845764e-02 -7.002275437116622925e-02 -1.432208716869354248e-01 4.961688444018363953e-02 -2.222157865762710571e-01 -9.000577032566070557e-02 -1.421929001808166504e-01 -1.665766686201095581e-01 3.014254271984100342e-01 1.364290714263916016e-01 -6.203025951981544495e-02 1.884077191352844238e-01
-1.843271255493164062e-01 -7.701295614242553711e-02 9.224742650985717773e-02 -1.959086805582046509e-01 -1.637850850820541382e-01 1.092413365840911865e-01 5.400650575757026672e-02 -1.179778501391410828e-01 5.146347358822822571e-02 3.816080512478947639e-03 5.792815610766410828e-02 2.977880537509918213e-01 4.843586683273315430e-01 -1.561989039182662964e-01 -5.060696601867675781e-02 4.139550775289535522e-02 -3.465701937675476074e-01 -1.725851558148860931e-03 -1.263651400804519653e-01 2.141269445419311523e-01 1.186249554157257080e-01 3.582865744829177856e-02 -7.265793532133102417e-02 1.114215850830078125e-01 -1.808520108461380005e-01 2.475823834538459778e-02 1.442762762308120728e-01 1.703922301530838013e-01 -1.271931920200586319e-02 2.061348408460617065e-01 3.982512652873992920e-01 -1.505339983850717545e-02
-4.415611624717712402e-01 1.762093231081962585e-02 2.970369458198547363e-01 2.480060048401355743e-02 -9.235212951898574829e-02 1.222759038209915161e-01 -2.597444951534271240e-01 -2.647053599357604980e-01 3.918401598930358887e-01 -1.839141696691513062e-01 2.852524258196353912e-02 -4.663749784231185913e-02 1.068618670105934143e-01 6.912793219089508057e-02 -3.669206425547599792e-02 -2.256006151437759399e-01 -1.422177553176879883e-01 -3.394090011715888977e-02 1.555976178497076035e-02 -3.129374086856842041e-01 1.640360057353973389e-01 9.861706197261810303e-02 -3.033682405948638916e-01 -8.265460282564163208e-02 1.585957710631191730e-03 5.138500407338142395e-02 6.319456547498703003e-02 1.125425100326538086e-01 -9.352643042802810669e-02 8.851387351751327515e-02 -5.931955948472023010e-02 4.011098295450210571e-02
-1.302520395256578922e-03 -3.465994074940681458e-02 9.323269873857498169e-02 5.677890777587890625e-02 -1.198843196034431458e-01 3.135008811950683594e-01 -1.265989542007446289e-01 -3.284766972064971924e-01 4.574888050556182861e-01 -7.331029977649450302e-03 1.791381984949111938e-01 9.007199853658676147e-02 3.104904890060424805e-01 2.052356004714965820e-01 2.027271501719951630e-02 4.208887740969657898e-02 -2.705636024475097656e-01 -2.190223485231399536e-01 4.167129844427108765e-02 -9.854954667389392853e-03 8.035576343536376953e-02 1.822233051061630249e-01 -1.271157413721084595e-01 2.008493430912494659e-02 -1.157446503639221191e-01 2.095312252640724182e-02 -1.056656390428543091e-01 -8.275428414344787598e-02 8.739779889583587646e-02 3.307339251041412354e-01 3.577748686075210571e-02 1.750827729701995850e-01
9.922240674495697021e-02 5.588427931070327759e-02 2.496933192014694214e-01 5.386433377861976624e-02 9.745659679174423218e-02 2.753264009952545166e-01 -2.276800274848937988e-01 -1.603108458220958710e-02 5.219036340713500977e-02 -2.137282192707061768e-01 1.321619302034378052e-01 1.508054286241531372e-01 3.916043043136596680e-01 1.578305065631866455e-01 5.057727918028831482e-02 -3.281282633543014526e-02 -2.241530716419219971e-01 -2.094200104475021362e-01 1.757268458604812622e-01 3.337731063365936279e-01 1.932164132595062256e-01 4.788935929536819458e-02 3.254438564181327820e-02 2.254290282726287842e-01 -8.946166932582855225e-02 2.231942676007747650e-02 -1.526095867156982422e-01 6.431744992733001709e-02 1.051328480243682861e-01 8.265331387519836426e-02 -1.277468353509902954e-01 3.403726220130920410e-01
-1.971713453531265259e-01 1.301283538341522217e-01 2.322856634855270386e-01 -6.155897676944732666e-02 5.076748505234718323e-02 -3.200623989105224609e-01 -2.979492247104644775e-01 4.743221774697303772e-02 2.606227099895477295e-01 -4.245265200734138489e-02 2.072867006063461304e-01 3.279815912246704102e-01 1.941422373056411743e-01 1.760087311267852783e-01 8.307706564664840698e-02 7.271630316972732544e-02 -2.400719970464706421e-01 -3.360628336668014526e-02 -9.772939980030059814e-02 2.006547451019287109e-01 -1.229658443480730057e-02 7.383075356483459473e-02 1.086863949894905090e-01 -8.653970062732696533e-02 -1.012653708457946777e-01 1.578425914049148560e-01 1.666228622198104858e-01 1.484224051237106323e-01 -7.532955706119537354e-02 -7.433541864156723022e-02 3.906760513782501221e-01 8.370597660541534424e-02
-2.997872531414031982e-01 3.035697527229785919e-02 3.611983954906463623e-01 -1.114473212510347366e-02 6.413663923740386963e-02 -4.665876924991607666e-02 -1.104773357510566711e-01 -3.320547342300415039e-01 4.797235876321792603e-02 -3.700754791498184204e-02 -4.226315021514892578e-02 -8.817521482706069946e-02 -4.634199291467666626e-02 -1.011456362903118134e-02 3.655362874269485474e-02 -1.534326970577239990e-01 -4.023927748203277588e-01 -1.668253540992736816e-02 2.598864734172821045e-01 -9.107191115617752075e-03 2.766537964344024658e-01 -4.547439888119697571e-02 1.405445933341979980e-01 4.820461943745613098e-02 -3.855729699134826660e-01 -5.108700692653656006e-02 1.043014600872993469e-01 -1.284231990575790405e-01 1.228504329919815063e-01 -4.738375172019004822e-02 1.837267726659774780e-01 2.219392657279968262e-01
-2.140286117792129517e-01 1.989970058202743530e-01 3.017124533653259277e-01 2.468826621770858765e-02 1.121008172631263733e-01 -5.523494258522987366e-02 -1.269226968288421631e-01 1.344116926193237305e-01 3.041769564151763916e-01 -6.457581650465726852e-03 9.780636429786682129e-02 2.635726891458034515e-02 6.636383384466171265e-02 3.424303531646728516e-01 1.895526796579360962e-01 -7.046912610530853271e-02 -2.483500391244888306e-01 -7.695263624191284180e-02 -1.084336563944816589e-01 7.721914444118738174e-03 1.579907387495040894e-01 -7.674218714237213135e-02 -1.476455032825469971e-01 -1.082510650157928467e-01 1.339347958564758301e-01 -3.131376206874847412e-01 3.237595558166503906e-01 -1.087937504053115845e-01 -1.828200519084930420e-01 -1.624734401702880859e-01 2.426707148551940918e-01 1.123786419630050659e-01
-9.249764680862426758e-02 -1.016501113772392273e-01 1.721604019403457642e-01 2.091869860887527466e-01 -3.155279159545898438e-02 8.408679813146591187e-02 -2.075877487659454346e-01 4.216660559177398682e-02 5.842353105545043945e-01 -1.081182062625885010e-01 6.375593692064285278e-02 1.909850686788558960e-01 1.422484517097473145e-01 1.090837866067886353e-01 -1.627709567546844482e-01 -5.344181507825851440e-02 6.073747202754020691e-02 -1.307395547628402710e-01 1.232128664851188660e-01 1.791385859251022339e-01 -1.124720275402069092e-01 2.480728365480899811e-02 -4.627952352166175842e-02 1.833295375108718872e-01 -2.480806261301040649e-01 -1.702262163162231445e-01 -7.787185162305831909e-02 -2.467002123594284058e-01 -3.738111630082130432e-02 3.195722997188568115e-01 1.471100896596908569e-01 7.023011334240436554e-03
4.454171285033226013e-02 -6.320493668317794800e-02 2.200404852628707886e-01 -1.290150079876184464e-02 -5.024391785264015198e-02 -2.029097676277160645e-01 -4.238942265510559082e-02 1.739277243614196777e-01 2.133659571409225464e-01 -1.415377408266067505e-01 1.844086647033691406e-01 -3.470084443688392639e-02 3.521398901939392090e-01 1.628934442996978760e-01 7.430037111043930054e-02 -1.562875062227249146e-01 -3.076445758342742920e-01 7.113641500473022461e-02 3.893517553806304932e-01 -8.530373871326446533e-02 -2.014418877661228180e-02 -1.972088664770126343e-01 7.066528499126434326e-02 -8.622781187295913696e-02 -2.348324805498123169e-01 2.374227344989776611e-02 2.017182409763336182e-01 1.498785242438316345e-02 1.530450731515884399e-01 -2.118883281946182251e-01 3.364164829254150391e-01 -4.129352048039436340e-03
-2.486432790756225586e-01 -6.914940476417541504e-02 1.094812620431184769e-02 1.817251443862915039e-01 1.588859111070632935e-01 -1.314594596624374390e-01 -1.529484540224075317e-01 1.820677891373634338e-02 9.373258799314498901e-02 -3.382603526115417480e-01 -4.091584682464599609e-02 8.337401598691940308e-02 -3.819591552019119263e-02 2.545367181301116943e-01 -4.265942424535751343e-02 -1.282197684049606323e-01 -3.095332384109497070e-01 -2.725280937738716602e-04 -1.904388219118118286e-01 1.493349373340606689e-01 5.135475192219018936e-03 -2.525046654045581818e-02 1.131751835346221924e-01 1.532550603151321411e-01 -2.274722047150135040e-02 -4.593566656112670898e-01 -2.644803933799266815e-02 5.817519873380661011e-02 3.656071051955223083e-02 3.431356847286224365e-01 1.846233159303665161e-01 2.398914396762847900e-01
-1.550286561250686646e-01 1.626592874526977539e-01 4.350615441799163818e-01 -1.043996512889862061e-01 2.303058467805385590e-02 7.820194959640502930e-02 -7.005953788757324219e-02 2.369526177644729614e-01 2.083328664302825928e-01 1.018997654318809509e-02 9.135752916336059570e-02 1.671659648418426514e-01 7.812476158142089844e-02 1.948287189006805420e-01 3.279917836189270020e-01 -1.991244032979011536e-03 -2.359550297260284424e-01 2.527397871017456055e-02 -9.296026080846786499e-02 6.488718837499618530e-02 -2.146893143653869629e-01 -2.016846388578414917e-01 -8.194991946220397949e-02 -7.883375138044357300e-02 1.459911763668060303e-01 -2.148761600255966187e-01 -1.670858636498451233e-02 7.610219996422529221e-03 -2.320923060178756714e-01 -5.980989662930369377e-04 3.840440511703491211e-01 1.102021932601928711e-01
-3.387610018253326416e-01 1.295858770608901978e-01 3.207349777221679688e-01 9.950014203786849976e-02 -5.278076231479644775e-02 -7.620193809270858765e-02 -3.115232475101947784e-02 -7.095056027173995972e-02 3.336669206619262695e-01 -1.536225974559783936e-01 1.476378440856933594e-01 3.960575535893440247e-02 2.745799953117966652e-03 1.175266131758689880e-01 1.057841628789901733e-01 3.016377091407775879e-01 9.917314164340496063e-03 9.663985669612884521e-02 1.091722622513771057e-01 8.949759602546691895e-02 1.572646498680114746e-01 8.748528361320495605e-02 -2.269451171159744263e-01 2.779088318347930908e-01 -3.162595927715301514e-01 -7.769855856895446777e-02 2.635338008403778076e-01 -1.463029533624649048e-01 2.049723826348781586e-02 1.765102446079254150e-01 1.814767718315124512e-01 -1.219619959592819214e-01
-1.082476750016212463e-01 3.156360983848571777e-01 4.402966052293777466e-02 2.764301933348178864e-02 -1.653375923633575439e-01 -3.080541966482996941e-03 -3.686913549900054932e-01 -1.714285165071487427e-01 -1.943760737776756287e-02 1.140374913811683655e-01 2.010754793882369995e-01 -9.738088399171829224e-02 -7.392268627882003784e-02 3.192015886306762695e-01 -8.322031795978546143e-02 2.409945428371429443e-01 -2.342815399169921875e-01 -1.304169297218322754e-01 2.814249098300933838e-01 -4.438382387161254883e-02 9.849479794502258301e-02 -1.799089908599853516e-01 3.685699775815010071e-02 2.071879655122756958e-01 -9.096566587686538696e-02 -1.854941248893737793e-01 1.334503889083862305e-01 -1.033409684896469116e-01 -1.933361738920211792e-01 7.074515521526336670e-02 3.150018453598022461e-01 7.369118928909301758e-02
8.549224585294723511e-02 -1.095896437764167786e-01 3.046428561210632324e-01 2.144731394946575165e-02 -5.847449228167533875e-02 -4.860095679759979248e-02 -1.662022322416305542e-01 -9.558593481779098511e-02 1.763857007026672363e-01 -2.884796857833862305e-01 2.842373251914978027e-01 -2.589779905974864960e-02 3.101807832717895508e-01 1.225579995661973953e-03 2.246576100587844849e-01 2.159885503351688385e-02 9.527392685413360596e-02 -1.146988496184349060e-01 1.235261633992195129e-01 -3.424920141696929932e-02 -3.010018169879913330e-01 -1.048964038491249084e-01 4.273765254765748978e-03 -2.189438790082931519e-02 -3.600514233112335205e-01 -2.268598824739456177e-01 -6.847508251667022705e-02 1.217924132943153381e-01 3.435265123844146729e-01 5.609339475631713867e-02 1.035936102271080017e-01 1.692532300949096680e-01
-3.304938673973083496e-01 2.927054092288017273e-02 1.422810703516006470e-01 -1.817790716886520386e-01 -4.252595454454421997e-02 -1.052593067288398743e-01 -3.877271711826324463e-01 -1.444910839200019836e-02 1.987711787223815918e-01 -2.162382565438747406e-02 1.528017818927764893e-01 -2.339469343423843384e-01 1.387365758419036865e-01 6.669491529464721680e-02 2.406915724277496338e-01 -6.742373853921890259e-02 -3.533945679664611816e-01 -7.392861880362033844e-03 1.738148629665374756e-01 2.270449399948120117e-01 -2.095906734466552734e-01 -3.227314352989196777e-01 -2.753340639173984528e-02 1.630219519138336182e-01 -1.013791039586067200e-01 8.094438165426254272e-02 -3.688853234052658081e-02 -6.754767894744873047e-02 5.818535014986991882e-02 -1.841503232717514038e-01 1.036485955119132996e-01 1.267061233520507812e-01
-2.372718006372451782e-01 -8.729217946529388428e-02 2.658958435058593750e-01 -1.201988160610198975e-01 1.562434881925582886e-01 1.740901172161102295e-01 -9.324157983064651489e-02 -1.132641881704330444e-01 -1.554769724607467651e-01 -1.547575294971466064e-01 4.015199542045593262e-01 3.378314152359962463e-02 3.703236579895019531e-01 -8.159483969211578369e-02 -1.299327462911605835e-01 -6.225178390741348267e-02 -1.840569674968719482e-01 -6.847710162401199341e-02 1.436292827129364014e-01 -5.757522210478782654e-02 -9.247644990682601929e-02 -5.363051220774650574e-02 9.243880957365036011e-02 -4.155473038554191589e-02 -2.588432729244232178e-01 -5.025857686996459961e-02 1.788581162691116333e-01 -1.379603296518325806e-01 1.182272732257843018e-01 -1.184300035238265991e-01 2.957835197448730469e-01 2.817864120006561279e-01
-1.750072538852691650e-01 1.547996997833251953e-01 2.126519083976745605e-01 1.326000839471817017e-01 6.632938515394926071e-03 7.888140529394149780e-02 -1.659366637468338013e-01 1.414232552051544189e-01 3.029282987117767334e-01 -1.861541867256164551e-01 1.926614344120025635e-01 -6.666035857051610947e-03 3.092809915542602539e-01 -1.485057920217514038e-01 -1.634946763515472412e-01 2.510711550712585449e-01 1.287974119186401367e-01 7.267375290393829346e-02 5.119482800364494324e-02 1.872458308935165405e-01 -1.399425230920314789e-02 -2.394600808620452881e-01 -4.126790445297956467e-03 2.906963825225830078e-01 -1.231306716799736023e-01 -4.946397617459297180e-02 2.042861282825469971e-01 2.106857001781463623e-01 -9.836304187774658203e-02 2.973226606845855713e-01 2.210336476564407349e-01 7.399178296327590942e-02
2.603777498006820679e-02 -8.463380485773086548e-02 1.599202156066894531e-01 3.728944063186645508e-02 -1.246351748704910278e-01 1.046557724475860596e-01 -3.710301816463470459e-01 -6.660767644643783569e-02 4.509208202362060547e-01 1.207801178097724915e-01 -8.037888258695602417e-02 -1.049576848745346069e-01 3.917103409767150879e-01 1.595432609319686890e-01 7.317963056266307831e-03 1.435535103082656860e-01 -1.123052323237061501e-03 -1.533555388450622559e-01 -7.744824886322021484e-02 -3.526018559932708740e-02 -2.941287681460380554e-02 1.833967398852109909e-03 1.276700347661972046e-01 1.921118646860122681e-01 -2.097746580839157104e-01 -3.429955244064331055e-01 -1.224895790219306946e-01 -1.843126714229583740e-01 -7.588851451873779297e-02 -8.018344640731811523e-02 1.132240742444992065e-01 2.029555290937423706e-01
-2.022693157196044922e-01 1.278984826058149338e-02 2.489897459745407104e-01 -9.550827555358409882e-03 -6.681448221206665039e-02 -2.124429941177368164e-01 -2.809985876083374023e-01 1.202109530568122864e-01 2.701707482337951660e-01 -3.301609307527542114e-02 2.248685657978057861e-01 1.599525809288024902e-01 5.319511145353317261e-02 3.755109012126922607e-01 1.606375873088836670e-01 -5.437996238470077515e-02 -3.996242284774780273e-01 -8.896666020154953003e-02 -5.130949988961219788e-02 -3.112248890101909637e-02 -2.537561394274234772e-02 -1.153343990445137024e-01 7.825464010238647461e-02 -1.026216521859169006e-01 7.806792855262756348e-02 1.659555137157440186e-01 1.855648607015609741e-01 2.659705877304077148e-01 4.143987968564033508e-02 -1.362103968858718872e-01 2.571229338645935059e-01 6.313899904489517212e-02
2.888810634613037109e-02 7.860511541366577148e-02 2.409266978502273560e-01 6.767731904983520508e-02 -5.415367335081100464e-02 -6.292365491390228271e-02 -1.435575634241104126e-02 2.143412977457046509e-01 3.539339900016784668e-01 -2.430196478962898254e-02 1.640409417450428009e-02 -1.572475880384445190e-01 1.333833932876586914e-01 1.916138082742691040e-01 1.226109638810157776e-01 8.271067589521408081e-02 -4.745753407478332520e-01 7.226573652587831020e-04 5.167277902364730835e-02 -3.274437412619590759e-02 2.359368950128555298e-01 -2.819449827075004578e-02 1.878715865314006805e-02 8.855298906564712524e-02 -9.152909368276596069e-02 -1.940615028142929077e-01 1.832297593355178833e-01 3.214654624462127686e-01 4.913327470421791077e-02 -8.581997454166412354e-02 3.684824109077453613e-01 -1.671946346759796143e-01
-1.663628369569778442e-01 1.879308521747589111e-01 2.247685939073562622e-01 -3.126163780689239502e-01 -1.509973406791687012e-01 3.332462310791015625e-01 -2.271958589553833008e-01 4.952314868569374084e-02 3.686214387416839600e-01 -1.403874903917312622e-01 4.330164566636085510e-02 1.770829856395721436e-01 2.508687376976013184e-01 -9.931147843599319458e-02 -1.406797319650650024e-01 5.888918880373239517e-03 -5.072614550590515137e-02 8.097850531339645386e-02 -9.800067543983459473e-02 -1.463879272341728210e-02 -2.908343374729156494e-01 -1.044322848320007324e-01 -8.380189538002014160e-02 -7.579104858450591564e-04 -2.742068767547607422e-01 8.964265137910842896e-02 1.935219764709472656e-01 1.516443490982055664e-02 6.382740288972854614e-02 1.251536607742309570e-01 2.389167845249176025e-01 -1.403232011944055557e-02
-1.499790102243423462e-01 2.580818235874176025e-01 2.621300220489501953e-01 -7.682561874389648438e-02 -7.217168062925338745e-02 3.370561599731445312e-01 -3.363528549671173096e-01 -1.286361962556838989e-01 8.960774540901184082e-02 -2.698481082916259766e-01 -2.280073165893554688e-01 1.640511155128479004e-01 2.983169555664062500e-01 5.285426229238510132e-02 1.890527009963989258e-01 -2.445232868194580078e-01 -6.293205171823501587e-02 2.213012427091598511e-02 5.693756416440010071e-02 3.504862636327743530e-02 -1.047750040888786316e-01 -6.398195773363113403e-02 -3.059566020965576172e-01 -7.355125248432159424e-02 7.059021294116973877e-02 -2.732007205486297607e-01 1.018379256129264832e-01 -8.128823339939117432e-02 -5.869627371430397034e-02 -3.645380586385726929e-02 6.394293159246444702e-02 -1.106733903288841248e-01
-2.222547829151153564e-01 -1.092548146843910217e-01 2.164546698331832886e-01 1.769616007804870605e-01 1.385856717824935913e-01 8.193959482014179230e-03 -1.185676604509353638e-01 2.243947386741638184e-01 7.111203670501708984e-02 -1.043356359004974365e-01 1.119992733001708984e-01 -4.688359051942825317e-02 -6.819395720958709717e-02 2.288610339164733887e-01 -3.081773873418569565e-03 1.745129823684692383e-01 -2.672930657863616943e-01 -8.222695440053939819e-02 1.658953842706978321e-03 -1.286413222551345825e-01 -1.665524691343307495e-01 4.747354984283447266e-02 6.795047968626022339e-02 9.130308032035827637e-02 -3.385285735130310059e-01 -5.933872461318969727e-01 -6.779192388057708740e-02 -1.938686519861221313e-01 5.157183110713958740e-02 6.436981260776519775e-02 7.236795127391815186e-02 -8.064785506576299667e-04
-2.556993067264556885e-02 7.065103948116302490e-02 3.654546439647674561e-01 1.092829927802085876e-01 1.916150748729705811e-01 -1.102118417620658875e-01 -6.599901616573333740e-02 3.897847235202789307e-02 1.469069570302963257e-01 -1.785676032304763794e-01 2.154473215341567993e-01 1.175355911254882812e-01 2.219053655862808228e-01 1.204428523778915405e-01 -1.609766972251236439e-03 1.086658909916877747e-01 -1.894276142120361328e-01 2.645674943923950195e-01 8.230634033679962158e-02 1.568771004676818848e-01 3.464217483997344971e-02 -2.649133205413818359e-01 -9.198653697967529297e-02 1.647694110870361328e-01 5.071764439344406128e-02 -2.769139111042022705e-01 -2.740155346691608429e-02 -4.560923203825950623e-02 5.868518352508544922e-02 -3.384158015251159668e-01 3.731081783771514893e-01 -1.460836678743362427e-01
-1.416176557540893555e-01 6.046785414218902588e-02 -5.458230897784233093e-02 -2.871125042438507080e-01 7.693130522966384888e-02 5.555786564946174622e-02 -1.536663323640823364e-01 -1.985880434513092041e-01 1.868220567703247070e-01 2.238651514053344727e-01 -1.429403424263000488e-01 1.443079710006713867e-01 2.044991105794906616e-01 1.002493947744369507e-01 1.270710229873657227e-01 -1.259779781103134155e-01 -7.040166109800338745e-02 -3.317171931266784668e-01 5.562916770577430725e-02 5.986378341913223267e-02 -1.712754368782043457e-01 1.346217244863510132e-01 -1.142999082803726196e-01 2.495286315679550171e-01 -1.695284992456436157e-01 -3.329605162143707275e-01 1.046568434685468674e-02 9.804091416299343109e-03 -1.213277354836463928e-01 -1.232538819313049316e-01 4.111860990524291992e-01 1.593896746635437012e-01
-1.471551656723022461e-01 2.708744956180453300e-03 2.597361803054809570e-01 4.696331173181533813e-02 7.992699742317199707e-02 5.394640192389488220e-02 -1.874304711818695068e-01 -2.482441365718841553e-01 3.745755553245544434e-01 -5.084974691271781921e-02 -2.959522008895874023e-01 3.534368872642517090e-01 6.314408779144287109e-02 -4.371421784162521362e-02 -1.216833572834730148e-02 6.335618346929550171e-02 -2.786063849925994873e-01 2.890435419976711273e-02 1.365902274847030640e-01 -7.434894144535064697e-02 -7.192667573690414429e-02 8.319986611604690552e-02 3.453263640403747559e-01 1.759309768676757812e-01 1.780296266078948975e-01 -6.762166321277618408e-02 2.121834307909011841e-01 -1.238486319780349731e-01 7.500653155148029327e-03 1.291095167398452759e-01 1.141694635152816772e-01 2.140806466341018677e-01
-3.853290677070617676e-01 1.201634183526039124e-01 1.802984327077865601e-01 1.101362779736518860e-01 -1.231448277831077576e-01 -2.893513739109039307e-01 -7.467482239007949829e-02 2.485075592994689941e-01 3.133178055286407471e-01 7.870593667030334473e-02 9.073956310749053955e-02 -1.835752874612808228e-01 2.291856706142425537e-01 1.281086355447769165e-01 -3.625808283686637878e-02 -4.046387970447540283e-02 -3.650022745132446289e-01 -1.568352282047271729e-01 2.048596292734146118e-01 -2.078070491552352905e-02 -8.142319321632385254e-02 3.049278445541858673e-02 1.159756183624267578e-01 2.196531146764755249e-01 1.525033861398696899e-01 1.755653694272041321e-02 -8.429454267024993896e-02 2.812659554183483124e-02 1.506445705890655518e-01 9.030508249998092651e-02 1.298749148845672607e-01 2.436763644218444824e-01
-1.488151550292968750e-01 4.774211719632148743e-02 1.911067217588424683e-01 7.623949646949768066e-02 -4.166936129331588745e-02 9.516094624996185303e-02 -4.214886724948883057e-01 8.299732208251953125e-02 3.617162704467773438e-01 -9.992317110300064087e-02 9.417130798101425171e-02 2.802668511867523193e-01 4.829350113868713379e-02 1.633768081665039062e-01 5.511602386832237244e-03 1.913198381662368774e-01 -3.467919537797570229e-03 -1.118127405643463135e-01 3.388888016343116760e-02 2.014524191617965698e-01 -1.824117600917816162e-01 3.533082315698266029e-03 -1.107796505093574524e-01 2.708441913127899170e-01 1.623022183775901794e-02 1.273975148797035217e-02 -3.170164301991462708e-02 -1.188911050558090210e-01 1.335167232900857925e-02 4.550296366214752197e-01 2.112597525119781494e-01 5.848802626132965088e-02
-6.038289517164230347e-02 5.849446356296539307e-02 3.687538802623748779e-01 -3.646264318376779556e-03 -5.663550645112991333e-02 1.311609745025634766e-01 -3.397554159164428711e-02 -8.193185180425643921e-02 3.674451708793640137e-01 -2.367320209741592407e-01 1.087071821093559265e-01 1.048543751239776611e-01 1.706361174583435059e-01 -1.168064922094345093e-01 2.058086097240447998e-01 5.340984091162681580e-02 2.048599421977996826e-01 -2.001387923955917358e-01 2.948147654533386230e-01 -1.729660034179687500e-01 7.573097944259643555e-02 4.412669688463211060e-02 -3.238736093044281006e-02 1.003998611122369766e-02 6.818526983261108398e-02 -1.382882297039031982e-01 1.442521214485168457e-01 1.026951372623443604e-01 -1.066158339381217957e-01 2.137966603040695190e-01 1.083573475480079651e-01 4.418014585971832275e-01
-2.084469199180603027e-01 -6.082644313573837280e-02 5.097037553787231445e-01 9.830304235219955444e-02 -2.059240192174911499e-01 2.955954335629940033e-02 -2.203565686941146851e-01 -9.059551358222961426e-02 -4.471337795257568359e-02 -1.264225691556930542e-01 -1.179345184937119484e-03 1.050018891692161560e-01 1.784273236989974976e-01 -5.920569226145744324e-02 2.111285626888275146e-01 1.331346184015274048e-01 -1.770903170108795166e-01 -3.658867478370666504e-01 -1.996690034866333008e-01 -7.996552437543869019e-02 1.134875193238258362e-01 -2.106037437915802002e-01 -8.774533867835998535e-02 -8.702477067708969116e-02 -1.494381278753280640e-01 -3.461414575576782227e-02 1.834268867969512939e-01 1.395534873008728027e-01 2.398215979337692261e-01 -7.775018364191055298e-02 9.138431400060653687e-02 1.553447097539901733e-01
-2.695516347885131836e-01 7.103566080331802368e-02 1.967334300279617310e-01 -2.055945806205272675e-02 4.424157440662384033e-01 -1.550302803516387939e-01 -2.427146583795547485e-01 -1.546840816736221313e-01 8.412188291549682617e-02 -5.067913234233856201e-02 -3.553266450762748718e-02 8.002012223005294800e-02 2.250566184520721436e-01 -1.751897335052490234e-01 2.556506916880607605e-02 -1.218102173879742622e-03 -3.868557512760162354e-01 -6.116861850023269653e-02 5.190401338040828705e-03 -1.070622205734252930e-01 8.056894689798355103e-02 -2.390362024307250977e-01 -1.331384181976318359e-01 7.991144806146621704e-02 -2.219144254922866821e-01 -3.016552329063415527e-02 -1.127292513847351074e-01 -2.539562284946441650e-01 1.056791096925735474e-01 -4.277451336383819580e-02 1.206771954894065857e-01 2.714959383010864258e-01
-5.053687468171119690e-02 1.004726588726043701e-01 2.803319096565246582e-01 -1.044363994151353836e-02 1.446321308612823486e-01 5.155334994196891785e-02 -1.941173225641250610e-01 -3.727421909570693970e-02 1.722071021795272827e-01 -4.438859224319458008e-01 -4.983680322766304016e-02 -1.365434378385543823e-01 -5.679054930806159973e-02 5.407375749200582504e-03 5.620946735143661499e-02 -1.023383364081382751e-01 -2.660915255546569824e-01 4.044609144330024719e-02 8.036900311708450317e-02 -1.338658183813095093e-01 9.698826819658279419e-02 -3.295096382498741150e-02 3.159481585025787354e-01 -1.915117502212524414e-01 -3.126493692398071289e-01 -2.653504312038421631e-01 2.228354960680007935e-01 -2.012232393026351929e-01 8.514785021543502808e-02 1.553342193365097046e-01 9.216066449880599976e-02 1.982738077640533447e-01
-2.724018990993499756e-01 2.566410601139068604e-02 2.810408473014831543e-01 4.462865367531776428e-02 -3.729927241802215576e-01 -2.084107249975204468e-01 1.443179994821548462e-01 1.737698614597320557e-01 2.876792848110198975e-01 -1.359307114034891129e-02 -6.633386760950088501e-02 5.609155446290969849e-02 2.109763324260711670e-01 -5.919099226593971252e-02 2.368838787078857422e-01 -1.024343371391296387e-01 -1.595689952373504639e-01 -7.104374468326568604e-02 1.653654873371124268e-01 2.820387855172157288e-02 -1.895810663700103760e-01 1.227843761444091797e-01 -2.730763517320156097e-02 2.209120094776153564e-01 -3.165381848812103271e-01 -1.186016723513603210e-01 1.172353792935609818e-02 -7.251963019371032715e-02 -1.293785423040390015e-01 6.713939458131790161e-02 2.895135879516601562e-01 1.467289626598358154e-01
-1.499244123697280884e-01 -2.166662514209747314e-01 2.583039104938507080e-01 -3.352549970149993896e-01 2.956485152244567871e-01 -4.799253493547439575e-02 -1.181549876928329468e-01 3.551264852285385132e-02 -6.470360606908798218e-02 -1.607842445373535156e-01 2.957886159420013428e-01 -2.160104662179946899e-01 2.395614981651306152e-01 1.885323971509933472e-01 6.277348101139068604e-02 -8.229213953018188477e-02 -2.069753259420394897e-01 8.063217252492904663e-02 5.559654533863067627e-02 2.859717309474945068e-01 -3.292247885838150978e-03 -2.086798660457134247e-02 -2.783249914646148682e-01 -9.263940155506134033e-02 4.218114912509918213e-02 -2.390187233686447144e-01 6.271819770336151123e-02 -1.020504757761955261e-01 7.464860379695892334e-02 2.407593727111816406e-01 1.362852305173873901e-01 5.118499696254730225e-02
-1.193322762846946716e-01 -1.185226254165172577e-02 2.343602627515792847e-01 -1.948488950729370117e-01 -4.129077121615409851e-02 1.391205787658691406e-01 -2.147050350904464722e-01 -9.568667411804199219e-02 2.263223677873611450e-01 -1.554347872734069824e-01 2.838408350944519043e-01 -1.381463557481765747e-02 1.145494207739830017e-01 3.041025996208190918e-01 1.213035508990287781e-01 -2.266815304756164551e-01 -4.593650996685028076e-02 -2.418543398380279541e-01 4.332717135548591614e-02 1.376971006393432617e-01 -2.591128945350646973e-01 -1.958505995571613312e-02 -2.281879186630249023e-01 2.344324290752410889e-01 9.813687950372695923e-02 -1.886751055717468262e-01 -1.429802626371383667e-01 1.506661176681518555e-01 3.366121947765350342e-01 1.388777941465377808e-01 8.952002227306365967e-02 6.002722680568695068e-02
-3.197783231735229492e-01 1.713635176420211792e-01 1.847535371780395508e-01 3.222117945551872253e-02 -1.600560266524553299e-03 -1.694574654102325439e-01 -2.342542707920074463e-01 -1.440342422574758530e-02 1.947303414344787598e-01 -1.145165115594863892e-01 1.847119778394699097e-01 -1.557156294584274292e-01 9.395223855972290039e-02 1.637630723416805267e-02 -1.346245035529136658e-02 -3.558408841490745544e-02 -1.873541027307510376e-01 1.431951522827148438e-01 1.684852391481399536e-01 1.731725931167602539e-01 -1.831740885972976685e-01 -2.871870398521423340e-01 -4.490632191300392151e-02 3.596038222312927246e-01 -2.884101867675781250e-01 3.688582405447959900e-02 3.076002001762390137e-02 -1.451659500598907471e-01 1.044801436364650726e-02 -1.255441308021545410e-01 2.892124950885772705e-01 2.490847706794738770e-01
-1.520130336284637451e-01 9.200441092252731323e-02 2.405890971422195435e-01 -1.965311765670776367e-01 2.354565262794494629e-01 7.909303903579711914e-02 -1.065047606825828552e-01 -1.342208981513977051e-01 9.447744488716125488e-02 -1.272339522838592529e-01 1.285536885261535645e-01 -7.576205581426620483e-02 3.708491325378417969e-01 9.693425148725509644e-03 4.146418347954750061e-02 -1.225601583719253540e-01 -3.256366848945617676e-01 3.234862536191940308e-02 1.267309933900833130e-01 -3.641906753182411194e-02 3.233786672353744507e-02 -3.149898946285247803e-01 -1.748000532388687134e-01 3.108344674110412598e-01 -1.507753580808639526e-01 -4.642531648278236389e-02 -2.070433832705020905e-02 -2.915137708187103271e-01 2.184679657220840454e-01 -1.018442064523696899e-01 2.410234063863754272e-01 -2.686320431530475616e-02
-1.286593228578567505e-01 1.201182827353477478e-01 6.554211676120758057e-02 1.690094918012619019e-01 -2.801345475018024445e-02 -5.132204294204711914e-02 -3.957792222499847412e-01 1.770428381860256195e-02 4.098352491855621338e-01 -1.206566393375396729e-01 3.725114166736602783e-01 1.202832758426666260e-01 1.510951966047286987e-01 -2.054984122514724731e-02 -2.100620418787002563e-01 5.548051372170448303e-02 5.719365552067756653e-02 6.991961598396301270e-02 8.410926163196563721e-02 -7.887076586484909058e-02 1.609801128506660461e-02 -8.372604846954345703e-02 -1.376245468854904175e-01 1.174762323498725891e-01 1.169274523854255676e-01 -2.924354970455169678e-01 1.728809326887130737e-01 1.385713219642639160e-01 1.263112574815750122e-01 1.724981963634490967e-01 6.807423382997512817e-02 3.308826386928558350e-01
-1.752098351716995239e-01 5.049379914999008179e-02 3.502914607524871826e-01 -3.013550937175750732e-01 -1.413666903972625732e-01 9.154414758086204529e-03 -1.583051830530166626e-01 6.643889844417572021e-02 1.230334192514419556e-01 5.213647708296775818e-02 2.845090329647064209e-01 1.108912006020545959e-01 5.860174819827079773e-02 2.186256945133209229e-01 2.226694971323013306e-01 -2.498457431793212891e-01 -4.431208372116088867e-01 3.663362562656402588e-02 1.531048417091369629e-01 4.724561050534248352e-02 1.159012690186500549e-01 -1.705448776483535767e-01 5.830546095967292786e-02 1.588186919689178467e-01 -1.324196308851242065e-01 -5.296456441283226013e-02 -1.086781471967697144e-01 1.608123034238815308e-01 -1.533317472785711288e-02 -1.833987385034561157e-01 2.051298916339874268e-01 2.971760369837284088e-02
-2.868371903896331787e-01 5.341968312859535217e-02 3.634714186191558838e-01 1.181076746433973312e-02 -1.629971154034137726e-02 1.793205738067626953e-01 -2.725636363029479980e-01 -2.288329154253005981e-01 2.575000524520874023e-01 -9.619060903787612915e-02 -1.848293468356132507e-02 1.466315537691116333e-01 7.755407691001892090e-02 1.022532209753990173e-01 6.159827485680580139e-02 -1.790129244327545166e-01 -1.074962019920349121e-01 -4.644058644771575928e-02 -9.488045424222946167e-02 -2.580909430980682373e-01 -1.483345478773117065e-01 -9.749607183039188385e-03 -4.429130852222442627e-01 -7.134848088026046753e-02 8.620995283126831055e-02 -8.597048372030258179e-02 -8.500584959983825684e-02 2.191769182682037354e-01 -1.455551087856292725e-01 1.849483996629714966e-01 1.278300136327743530e-01 1.390133798122406006e-01
-1.250596642494201660e-01 1.756232604384422302e-02 3.180909454822540283e-01 -1.426615007221698761e-02 1.550505054183304310e-03 1.287676095962524414e-01 -2.916454970836639404e-01 -1.395870894193649292e-01 1.566212922334671021e-01 -1.435703933238983154e-01 3.481979370117187500e-01 -7.688046991825103760e-02 1.261047422885894775e-01 2.083262503147125244e-01 1.588091999292373657e-01 -2.073503732681274414e-01 -8.643134683370590210e-02 -5.748461559414863586e-02 -6.707295775413513184e-02 -1.374306827783584595e-01 -9.677779674530029297e-02 -9.198309853672981262e-03 -7.416764646768569946e-02 1.641074717044830322e-01 -4.567729681730270386e-02 -3.105160295963287354e-01 -8.601341396570205688e-02 2.032487392425537109e-01 3.451766371726989746e-01 1.845261454582214355e-01 -5.882475897669792175e-02 2.860307097434997559e-01
-2.533527910709381104e-01 3.184564411640167236e-01 2.613754868507385254e-01 9.408640861511230469e-02 -3.510944917798042297e-02 5.313899368047714233e-02 -1.556724905967712402e-01 -2.237808518111705780e-02 1.959032863378524780e-01 -1.643331199884414673e-01 -6.784347444772720337e-02 1.240071654319763184e-01 1.939469389617443085e-02 8.439049124717712402e-02 2.233709394931793213e-02 -1.072447597980499268e-01 -2.799715399742126465e-01 -1.328509896993637085e-01 -2.702304162085056305e-03 -8.043912053108215332e-02 -1.285551767796278000e-02 1.763939708471298218e-01 -5.242353677749633789e-02 2.862294912338256836e-01 -2.011338472366333008e-01 -9.759440273046493530e-02 2.383491545915603638e-01 6.264608819037675858e-03 -2.158736996352672577e-02 5.049467682838439941e-01 9.682071954011917114e-02 1.829423159360885620e-01
-3.234947621822357178e-01 1.228203177452087402e-01 2.806255221366882324e-01 -2.019704878330230713e-02 1.132861524820327759e-01 -2.756749093532562256e-02 4.808790236711502075e-02 -3.214238286018371582e-01 3.062354326248168945e-01 -1.020864397287368774e-01 6.249827146530151367e-02 -6.631593406200408936e-02 1.131793670356273651e-02 -9.526314586400985718e-02 -8.917449042201042175e-03 -2.028243541717529297e-01 -3.912536501884460449e-01 -2.775256633758544922e-01 1.215874925255775452e-01 -9.031093679368495941e-03 1.205066591501235962e-01 -2.976979315280914307e-01 -2.022648602724075317e-02 7.784432172775268555e-02 -3.315905630588531494e-01 2.096978016197681427e-02 6.514608114957809448e-02 -8.788400143384933472e-02 4.190572723746299744e-02 7.074103504419326782e-02 1.820697635412216187e-01 4.596883431077003479e-02
-2.036793678998947144e-01 2.412744462490081787e-01 1.896477341651916504e-01 -1.958721280097961426e-01 1.437845677137374878e-01 -1.306809335947036743e-01 -1.689102500677108765e-01 1.408907622098922729e-01 3.155567348003387451e-01 -8.773021399974822998e-02 1.681782491505146027e-02 3.957799971103668213e-01 6.376879662275314331e-02 3.762895464897155762e-01 2.848600782454013824e-02 9.621876291930675507e-03 -1.736127138137817383e-01 1.014707982540130615e-01 9.789616614580154419e-02 6.671288609504699707e-02 8.081991970539093018e-02 -1.995768696069717407e-01 -1.746008358895778656e-02 1.648402959108352661e-01 7.708138227462768555e-02 -8.275486528873443604e-02 1.367514878511428833e-01 7.936311513185501099e-02 -1.910701990127563477e-01 -1.394757479429244995e-01 2.442574054002761841e-01 2.176026254892349243e-01
-2.058929949998855591e-01 9.663161635398864746e-02 3.236578404903411865e-01 8.001217246055603027e-02 2.902347147464752197e-01 -9.034653007984161377e-02 -3.886784315109252930e-01 -2.260933816432952881e-01 2.636173367500305176e-02 9.077480435371398926e-02 1.780747063457965851e-02 -1.581543534994125366e-01 3.476318717002868652e-01 -1.980270296335220337e-01 5.491345003247261047e-02 8.611638844013214111e-02 -1.736519187688827515e-01 -1.869293451309204102e-01 4.806431755423545837e-02 -1.045293286442756653e-01 6.337069720029830933e-02 -2.483929246664047241e-01 -3.560856357216835022e-02 -1.976516656577587128e-02 -3.345071971416473389e-01 2.737988950684666634e-03 -9.819014370441436768e-02 -9.607630223035812378e-02 1.164623908698558807e-02 -1.312931161373853683e-02 1.855361312627792358e-01 1.629520952701568604e-01
-1.599424481391906738e-01 5.714039131999015808e-02 2.927260696887969971e-01 2.615720927715301514e-01 -2.228255271911621094e-01 4.616567492485046387e-01 -1.391519326716661453e-02 -9.786737710237503052e-02 1.374652683734893799e-01 6.753943860530853271e-02 -7.974179089069366455e-02 -1.306527256965637207e-01 1.367137879133224487e-01 1.749368757009506226e-01 8.701339364051818848e-02 2.972757071256637573e-02 -4.792078956961631775e-02 -1.510718315839767456e-01 5.754903703927993774e-02 -1.646108552813529968e-02 -1.747045665979385376e-01 -4.916712269186973572e-02 1.490665674209594727e-01 2.765561044216156006e-01 -2.611071616411209106e-02 -7.377607375383377075e-02 1.907751560211181641e-01 -2.491160780191421509e-01 1.504340767860412598e-01 8.030314743518829346e-02 2.883472144603729248e-01 2.504240572452545166e-01
-1.212145313620567322e-01 1.909759491682052612e-01 7.942457497119903564e-02 -1.897505819797515869e-01 7.467388361692428589e-02 4.179478436708450317e-02 -2.211304903030395508e-01 1.890212297439575195e-01 3.110950291156768799e-01 -2.233498357236385345e-02 8.563248813152313232e-02 3.068628609180450439e-01 5.197488889098167419e-02 4.717290997505187988e-01 6.074797362089157104e-02 9.028617292642593384e-03 -5.268201604485511780e-02 8.434829115867614746e-02 1.401808112859725952e-01 2.239351421594619751e-01 -3.911823779344558716e-02 -1.985434144735336304e-01 7.179015316069126129e-03 8.411869406700134277e-03 -9.418360143899917603e-02 -1.097318604588508606e-01 2.000634968280792236e-01 -1.876548975706100464e-01 -6.660450249910354614e-02 -1.903014481067657471e-01 2.989575564861297607e-01 1.996372342109680176e-01
-3.900028169155120850e-01 1.388798356056213379e-01 2.425242364406585693e-01 -8.961296826601028442e-02 1.205577030777931213e-01 -3.154374361038208008e-01 -2.144081294536590576e-01 2.870492637157440186e-01 2.473879754543304443e-01 4.057104140520095825e-02 2.533040642738342285e-01 1.725909560918807983e-01 8.945322036743164062e-02 1.748193204402923584e-01 1.575073152780532837e-01 6.395985931158065796e-02 -5.275869742035865784e-02 1.475076843053102493e-02 2.957135438919067383e-01 8.322795480489730835e-02 4.871699959039688110e-02 -1.885402053594589233e-01 8.615719154477119446e-03 9.271614998579025269e-02 6.291390210390090942e-02 -6.619685888290405273e-02 1.691933721303939819e-01 4.290774092078208923e-02 -1.458351761102676392e-01 -3.001002408564090729e-02 2.998922467231750488e-01 1.486457977443933487e-02
-1.431679129600524902e-01 1.710086166858673096e-01 2.590392827987670898e-01 1.624439805746078491e-01 -1.935422271490097046e-01 3.094534873962402344e-01 -2.688945233821868896e-01 -1.053988561034202576e-01 -5.402209982275962830e-02 -3.521245718002319336e-02 3.026939742267131805e-02 3.163155317306518555e-01 4.935904592275619507e-02 -2.152546122670173645e-02 -9.335527569055557251e-02 5.288391560316085815e-02 -1.808551251888275146e-01 -4.072347879409790039e-01 -1.637515723705291748e-01 -2.418734319508075714e-02 1.048505008220672607e-01 -1.267991364002227783e-01 -9.089009463787078857e-02 1.985500007867813110e-02 7.043886929750442505e-02 -2.456220686435699463e-01 4.300800338387489319e-02 1.597260683774948120e-01 1.402168124914169312e-01 1.536935120820999146e-01 2.996880114078521729e-01 1.821269541978836060e-01
-9.587254375219345093e-02 -1.945378035306930542e-01 2.626814246177673340e-01 -1.414636243134737015e-02 -3.318154811859130859e-01 1.404107958078384399e-01 -3.004714846611022949e-01 7.411335408687591553e-02 4.273110926151275635e-01 -1.723314523696899414e-01 7.839025557041168213e-02 9.585295617580413818e-02 3.300180286169052124e-02 1.109090372920036316e-01 -1.020574644207954407e-01 -2.154925167560577393e-01 4.248226433992385864e-02 -4.564595967531204224e-02 -4.933374375104904175e-02 2.038048356771469116e-01 -3.132389485836029053e-01 -8.847036212682723999e-02 -2.234719879925251007e-02 -7.303144037723541260e-02 -2.566216886043548584e-01 -1.711115688085556030e-01 -1.007597893476486206e-02 -6.554512679576873779e-02 1.568975001573562622e-01 1.547883152961730957e-01 9.694187343120574951e-02 2.077453732490539551e-01
-2.352851629257202148e-01 1.034896299242973328e-01 4.072999060153961182e-01 3.557233512401580811e-02 3.322180807590484619e-01 1.459149122238159180e-01 -2.522413730621337891e-01 1.460196077823638916e-01 -2.768175676465034485e-02 1.602820493280887604e-02 2.771731913089752197e-01 -4.700501635670661926e-02 3.025495707988739014e-01 -5.682639777660369873e-03 -6.839302182197570801e-02 2.209484018385410309e-02 -3.759655654430389404e-01 -6.146770343184471130e-02 -1.922666430473327637e-01 -3.638029843568801880e-02 -1.271578073501586914e-01 -2.236996144056320190e-01 1.581823639571666718e-02 -1.910097524523735046e-02 -9.140996634960174561e-02 -1.747818440198898315e-01 8.835230767726898193e-02 -2.290912121534347534e-01 -4.291815683245658875e-02 3.865289315581321716e-02 -1.233811005949974060e-01 7.332557439804077148e-02
-2.892303168773651123e-01 1.559708714485168457e-01 2.519240975379943848e-01 -2.272131294012069702e-01 1.940005272626876831e-02 -1.663426458835601807e-01 -3.348599672317504883e-01 1.509135402739048004e-02 5.262116342782974243e-02 2.104166708886623383e-02 1.005540341138839722e-01 -9.403964132070541382e-02 1.629141867160797119e-01 1.148685347288846970e-02 2.330471575260162354e-01 -6.552366167306900024e-02 -3.289852738380432129e-01 1.339519321918487549e-01 1.294705718755722046e-01 3.674789965152740479e-01 -1.100508347153663635e-01 -2.887222766876220703e-01 -1.093837022781372070e-01 9.929220378398895264e-02 -1.149788126349449158e-01 -5.233514122664928436e-03 -1.654648929834365845e-01 -9.481573849916458130e-02 1.322165578603744507e-01 -3.279686346650123596e-02 1.878268569707870483e-01 1.742216646671295166e-01
2.308674901723861694e-02 -4.511246457695960999e-02 2.587200105190277100e-01 7.340648770332336426e-02 7.162082940340042114e-02 2.252180501818656921e-02 -2.406561523675918579e-01 -1.167130246758460999e-01 3.767766356468200684e-01 -1.571536995470523834e-02 3.580317273736000061e-02 2.619643509387969971e-01 5.477353334426879883e-01 -5.504173040390014648e-02 1.216423138976097107e-01 -2.215032726526260376e-01 -9.820105880498886108e-02 -1.241978034377098083e-01 -3.430373594164848328e-02 -7.385132461786270142e-02 -9.498795866966247559e-02 1.205811053514480591e-01 2.956166863441467285e-01 6.733911484479904175e-02 1.123621836304664612e-01 -1.518296748399734497e-01 9.140905737876892090e-02 -2.902173670008778572e-03 -1.891832612454891205e-02 1.714091002941131592e-01 9.328185766935348511e-02 1.981075704097747803e-01
-2.351933866739273071e-01 -1.196344643831253052e-01 2.420877218246459961e-01 -1.136674955487251282e-01 1.175047531723976135e-01 -9.614051133394241333e-02 -2.512040734291076660e-01 -1.839190721511840820e-01 -3.836148604750633240e-02 -3.776065409183502197e-01 1.823582947254180908e-01 -1.989306062459945679e-01 1.780131012201309204e-01 1.176396943628787994e-02 -1.686842143535614014e-01 1.839363574981689453e-01 4.394415020942687988e-02 -8.792511373758316040e-02 -6.725776195526123047e-02 2.615441679954528809e-01 -7.943443208932876587e-02 -5.582194030284881592e-02 8.883634954690933228e-02 -1.282547116279602051e-01 -2.849016487598419189e-01 -2.649119198322296143e-01 -1.139479223638772964e-02 1.914942115545272827e-01 -3.004177473485469818e-02 1.519810706377029419e-01 2.482331693172454834e-01 1.942651122808456421e-01
-1.682278811931610107e-01 1.246669217944145203e-01 2.368850260972976685e-02 3.245770633220672607e-01 3.773962706327438354e-02 -1.158398836851119995e-01 -3.361782729625701904e-01 -5.503963306546211243e-02 4.440704882144927979e-01 -2.959268391132354736e-01 2.801824510097503662e-01 2.010515630245208740e-01 1.059977188706398010e-01 -1.066873315721750259e-02 -7.687932252883911133e-02 2.811776287853717804e-02 -5.522530153393745422e-02 -2.462155558168888092e-02 6.742189079523086548e-02 -3.440524265170097351e-02 -8.999584615230560303e-02 -6.441894918680191040e-02 -1.774515509605407715e-01 1.432266533374786377e-01 -2.246038429439067841e-02 -1.359435915946960449e-01 1.671608239412307739e-01 1.754247397184371948e-01 2.194563299417495728e-01 2.330084592103958130e-01 9.296417236328125000e-02 1.875547021627426147e-01
-2.840996980667114258e-01 1.551993787288665771e-01 9.423463791608810425e-02 -2.347597330808639526e-01 4.632546752691268921e-02 -2.011572867631912231e-01 -1.869199126958847046e-01 2.761417627334594727e-01 3.475267887115478516e-01 -1.390773653984069824e-01 3.722707331180572510e-01 1.667641252279281616e-01 -5.357298627495765686e-02 1.868129074573516846e-01 1.048268899321556091e-01 1.953911781311035156e-01 -3.155905008316040039e-01 2.087121084332466125e-02 7.054118812084197998e-02 7.453621178865432739e-02 1.204688549041748047e-01 -2.095173858106136322e-02 -6.964114308357238770e-02 8.364694565534591675e-02 -9.153262525796890259e-02 -9.239178895950317383e-02 1.416743546724319458e-01 8.172371308319270611e-04 -4.442535713315010071e-02 -1.453558802604675293e-01 2.939766049385070801e-01 -9.059415198862552643e-03
-1.538452357053756714e-01 -2.164885848760604858e-01 2.585182487964630127e-01 1.870550364255905151e-01 2.350781410932540894e-01 -1.251179818063974380e-02 1.427089422941207886e-02 -1.850749105215072632e-01 2.132688835263252258e-02 -7.576700299978256226e-03 -6.851179897785186768e-02 -7.073705084621906281e-03 3.615152239799499512e-01 2.140556722879409790e-01 2.404401451349258423e-01 2.185499481856822968e-02 -2.946018278598785400e-01 -1.134943068027496338e-01 1.343004405498504639e-01 -5.664922297000885010e-02 -1.979998052120208740e-01 -2.628444731235504150e-01 1.657218486070632935e-01 -6.697400007396936417e-03 -2.751918733119964600e-01 -1.715099066495895386e-01 -1.663606464862823486e-01 1.598525643348693848e-01 -1.161050572991371155e-01 7.232082635164260864e-02 2.451681196689605713e-01 -6.164650619029998779e-02
2.076860517263412476e-02 -5.394232273101806641e-02 2.654350101947784424e-01 1.820379942655563354e-01 8.179254829883575439e-02 1.029333621263504028e-01 -4.363559558987617493e-02 -2.337331622838973999e-01 3.341482281684875488e-01 -4.310346767306327820e-02 1.001136749982833862e-01 1.552004814147949219e-01 2.943685352802276611e-01 1.708994358777999878e-01 -1.662550270557403564e-01 -1.541479825973510742e-01 -2.941290438175201416e-01 -2.747682482004165649e-02 1.576225645840167999e-02 -1.883604973554611206e-01 3.574245423078536987e-02 2.571149766445159912e-01 -1.480502933263778687e-01 3.443685919046401978e-02 2.378179132938385010e-02 -1.406626105308532715e-01 -1.022266745567321777e-01 -1.706722080707550049e-01 2.408148348331451416e-02 4.351724982261657715e-01 2.023030221462249756e-01 -7.886941544711589813e-03
1.666619926691055298e-01 7.332335412502288818e-02 2.685042619705200195e-01 -1.093718782067298889e-01 -1.499472856521606445e-01 2.799361646175384521e-01 -4.106492102146148682e-01 -5.684868618845939636e-02 3.841911628842353821e-02 -1.995579153299331665e-01 1.387181282043457031e-01 2.176841050386428833e-01 1.401365548372268677e-01 1.601124405860900879e-01 -4.507033526897430420e-02 -2.251376584172248840e-02 -3.445128202438354492e-01 8.471289277076721191e-02 9.849481284618377686e-02 6.401429325342178345e-02 1.503153890371322632e-01 -1.823361963033676147e-01 1.029561832547187805e-01 6.857877224683761597e-02 -3.854090869426727295e-01 -2.082943022251129150e-01 3.103735856711864471e-03 1.062090769410133362e-01 1.326351016759872437e-01 7.992847263813018799e-02 -3.684535622596740723e-02 1.223650053143501282e-01
-2.668614089488983154e-01 1.371456831693649292e-01 3.381574749946594238e-01 -1.069991663098335266e-01 2.754327654838562012e-01 -5.064350366592407227e-02 -4.042516946792602539e-01 9.369523264467716217e-03 -8.898556232452392578e-02 3.431857004761695862e-02 2.668163478374481201e-01 -2.175018340349197388e-01 2.654851973056793213e-01 -5.454168468713760376e-02 2.183784032240509987e-03 4.926082491874694824e-02 -2.593950629234313965e-01 -8.232400566339492798e-02 -2.434692382812500000e-01 -1.766166538000106812e-01 -6.366517394781112671e-02 -8.298834413290023804e-02 -1.245927363634109497e-01 9.932822734117507935e-02 -2.125058174133300781e-01 -1.595354527235031128e-01 -2.590566501021385193e-02 -1.365413367748260498e-01 -1.406405270099639893e-01 -3.444077447056770325e-03 1.453718990087509155e-01 8.393885195255279541e-02
-1.561567187309265137e-01 5.069703795015811920e-03 1.933836340904235840e-01 -9.901503100991249084e-03 -1.980923712253570557e-01 1.124147996306419373e-01 -3.053050637245178223e-01 1.974972188472747803e-01 1.128607243299484253e-01 7.157792150974273682e-02 2.760631144046783447e-01 -1.168403178453445435e-01 1.026472896337509155e-01 1.447027325630187988e-01 2.701842412352561951e-02 2.530906163156032562e-02 -3.388018012046813965e-01 -1.780549883842468262e-01 3.102322816848754883e-01 -1.647772192955017090e-01 -6.151888519525527954e-02 -6.896661221981048584e-02 1.178331673145294189e-01 9.299726039171218872e-02 -1.869354397058486938e-01 2.362634427845478058e-02 -5.118830502033233643e-02 8.977876603603363037e-02 2.922136187553405762e-01 -7.103963941335678101e-02 4.166172444820404053e-01 -4.776971414685249329e-02
-8.274400979280471802e-02 -8.765321224927902222e-03 4.594729542732238770e-01 -2.535793371498584747e-02 -3.223915770649909973e-02 3.329525142908096313e-02 -4.382985457777976990e-02 5.645141005516052246e-02 -6.782137602567672729e-02 -1.652460098266601562e-01 1.413389146327972412e-01 -1.252114176750183105e-01 4.627125263214111328e-01 1.532248109579086304e-01 -9.813845157623291016e-02 -2.357676327228546143e-01 -1.532948017120361328e-01 -3.605044260621070862e-02 1.566640585660934448e-01 -1.009606719017028809e-01 -1.507261544466018677e-01 -2.027279734611511230e-01 1.959527581930160522e-01 -7.722837477922439575e-02 -2.737137973308563232e-01 -1.660598069429397583e-02 4.972276091575622559e-02 3.122298233211040497e-02 -8.282808214426040649e-02 -1.963185966014862061e-01 2.963232398033142090e-01 1.553641110658645630e-01
5.522554367780685425e-02 1.676741428673267365e-02 5.452768802642822266e-01 2.564896345138549805e-01 -1.093665063381195068e-01 -2.418742887675762177e-02 5.410166084766387939e-02 -2.229241095483303070e-02 3.651228547096252441e-01 -2.362011820077896118e-01 3.064523637294769287e-01 9.147971123456954956e-02 5.637269839644432068e-02 -2.733035683631896973e-01 1.449595689773559570e-01 1.711619794368743896e-01 -1.073568314313888550e-01 -1.857566386461257935e-01 -5.464646592736244202e-02 -6.733134388923645020e-02 1.230439692735671997e-01 -4.235599935054779053e-02 -7.957766950130462646e-02 1.565708592534065247e-02 2.081081504002213478e-03 -2.378510534763336182e-01 -4.488385096192359924e-02 1.273149549961090088e-01 1.748159229755401611e-01 -2.768441662192344666e-02 2.014130540192127228e-02 1.200804710388183594e-01
-1.769023984670639038e-01 6.860564649105072021e-02 1.698420792818069458e-01 -1.778026223182678223e-01 -2.872592806816101074e-01 -8.505251258611679077e-02 -3.219137787818908691e-01 -1.225116103887557983e-02 3.152005076408386230e-01 3.428188851103186607e-03 2.977094054222106934e-01 5.408106371760368347e-03 2.258463948965072632e-02 9.638419747352600098e-02 -5.106435343623161316e-02 -2.071248292922973633e-01 -4.615994393825531006e-01 -6.270721554756164551e-02 1.793363690376281738e-01 6.271285563707351685e-02 1.118272468447685242e-01 -1.917195767164230347e-01 -1.784691587090492249e-02 1.195749640464782715e-01 -2.351294606924057007e-01 6.317204330116510391e-03 -1.301099509000778198e-01 9.839750081300735474e-02 4.917494580149650574e-02 -1.749874353408813477e-01 1.863361299037933350e-01 1.273311907425522804e-03
-2.485335171222686768e-01 1.747476160526275635e-01 2.987173497676849365e-01 -7.990141212940216064e-02 4.164809733629226685e-02 -1.229552775621414185e-01 -3.576466739177703857e-01 8.090534061193466187e-02 1.436311751604080200e-01 5.698616430163383484e-02 1.075210720300674438e-01 -1.638213843107223511e-01 2.772074341773986816e-01 1.205527856945991516e-01 3.262852504849433899e-02 -1.850658655166625977e-02 -1.736333519220352173e-01 1.977306157350540161e-01 1.498559266328811646e-01 1.118836030364036560e-01 -3.741750121116638184e-02 -4.059405326843261719e-01 -1.598872691392898560e-01 1.391734331846237183e-01 -1.604854315519332886e-01 1.321375668048858643e-01 -6.684469431638717651e-02 -1.786237210035324097e-01 4.971928149461746216e-02 -2.668284252285957336e-02 2.760446369647979736e-01 1.771788150072097778e-01
-3.368323445320129395e-01 1.521424353122711182e-01 2.617948055267333984e-01 1.530782580375671387e-01 -6.589073687791824341e-02 -4.882379248738288879e-02 5.615632608532905579e-02 1.680748164653778076e-01 1.262312084436416626e-01 8.336498588323593140e-02 3.412218391895294189e-01 1.985305398702621460e-01 2.412442862987518311e-01 2.561637759208679199e-01 1.020850539207458496e-01 4.643204808235168457e-02 -1.217328161001205444e-01 -2.238861471414566040e-02 1.058180108666419983e-01 5.404214560985565186e-02 -1.661828011274337769e-01 4.472726024687290192e-03 1.300326734781265259e-01 3.672133013606071472e-02 -4.223441183567047119e-01 1.246441528201103210e-01 -1.188409104943275452e-01 -4.884659871459007263e-02 -2.385644167661666870e-01 7.780699059367179871e-03 1.636078357696533203e-01 2.206345349550247192e-01
-2.006867229938507080e-01 3.931353986263275146e-02 1.365031749010086060e-01 1.053444594144821167e-01 9.048092365264892578e-02 3.406472504138946533e-02 -1.213810443878173828e-01 -9.616320580244064331e-02 1.243921648710966110e-02 -1.806140244007110596e-01 2.788050174713134766e-01 -3.471561521291732788e-02 3.227196633815765381e-01 4.077775776386260986e-01 3.380239605903625488e-01 1.244215480983257294e-02 -2.497380822896957397e-01 -1.293004304170608521e-01 1.483972668647766113e-01 2.138948291540145874e-01 -8.949098736047744751e-02 -1.051500556059181690e-03 9.170204401016235352e-02 -1.305841356515884399e-01 -8.509984612464904785e-02 -1.621493101119995117e-01 -1.952494382858276367e-01 -4.415997490286827087e-02 -3.312404155731201172e-01 4.384505748748779297e-02 1.704714745283126831e-01 -6.260963529348373413e-02
-2.395359873771667480e-01 2.567867040634155273e-01 2.315819710493087769e-01 5.309516191482543945e-02 4.573195427656173706e-02 -3.169073164463043213e-02 -2.008556127548217773e-01 2.095529735088348389e-01 2.118576169013977051e-01 -5.956791713833808899e-02 3.996239043772220612e-03 1.013403609395027161e-01 7.017606496810913086e-02 1.801380068063735962e-01 2.667614519596099854e-01 5.440271273255348206e-02 -2.077619135379791260e-01 2.982601150870323181e-02 1.911229193210601807e-01 2.284815348684787750e-02 4.274654015898704529e-02 -1.094461381435394287e-01 -8.123542368412017822e-02 -1.409904565662145615e-03 9.600622951984405518e-02 -3.747904002666473389e-01 3.224607706069946289e-01 1.789030730724334717e-01 -1.072654724121093750e-01 -2.808732986450195312e-01 2.916100025177001953e-01 -7.302856072783470154e-03
-4.092249274253845215e-01 -1.151018217206001282e-01 -1.075475662946701050e-01 -8.893202245235443115e-02 -3.164263069629669189e-01 5.599696561694145203e-02 -2.982800900936126709e-01 -1.224061697721481323e-01 2.895952761173248291e-01 1.114302128553390503e-02 2.701918222010135651e-02 -3.774946182966232300e-02 3.337672054767608643e-01 1.748754531145095825e-01 -1.925411447882652283e-02 8.638377487659454346e-02 -3.377714157104492188e-01 -6.176430732011795044e-02 1.119432598352432251e-01 9.617481380701065063e-02 -1.756511628627777100e-02 1.050652936100959778e-03 -1.558174937963485718e-01 -2.289835512638092041e-01 -2.064489275217056274e-01 5.199334397912025452e-02 8.429212123155593872e-02 2.707521617412567139e-02 -3.884909674525260925e-02 2.835742831230163574e-01 3.467735275626182556e-02 6.033090129494667053e-02
-1.126554086804389954e-01 -6.244735047221183777e-02 4.084459543228149414e-01 1.565680652856826782e-01 -2.904144860804080963e-02 -3.832883015275001526e-02 -1.392964832484722137e-02 -5.720099806785583496e-02 3.552315533161163330e-01 -2.521061897277832031e-01 1.403678506612777710e-01 -1.007370650768280029e-02 1.529117226600646973e-01 -2.777878660708665848e-03 2.212963104248046875e-01 7.406384497880935669e-02 -1.614025831222534180e-01 -3.464713990688323975e-01 -4.746606200933456421e-02 3.907474502921104431e-02 -1.623912006616592407e-01 -3.963793627917766571e-03 1.808033287525177002e-01 1.741660386323928833e-01 1.485786437988281250e-01 -2.429569512605667114e-01 1.467346400022506714e-01 7.430063188076019287e-02 -1.155387833714485168e-01 3.335093855857849121e-01 -6.622053682804107666e-02 -1.499619185924530029e-01
2.496670931577682495e-02 1.335791964083909988e-02 3.708983361721038818e-01 -1.021892414428293705e-03 -7.859106361865997314e-02 -2.473384514451026917e-02 -1.894297003746032715e-01 1.922593638300895691e-02 3.041917383670806885e-01 -6.507582962512969971e-02 7.616176456212997437e-02 4.002665579319000244e-01 1.901082247495651245e-01 8.998593688011169434e-02 -2.162178158760070801e-01 -1.319672465324401855e-01 7.679132395423948765e-04 -3.850208222866058350e-02 2.224011346697807312e-02 2.445122301578521729e-01 1.582943052053451538e-01 -1.194672659039497375e-01 3.419747576117515564e-02 2.547543346881866455e-01 -2.806180119514465332e-01 -3.011209964752197266e-01 1.094827875494956970e-01 -1.925755590200424194e-01 1.620626002550125122e-01 1.687383279204368591e-02 -1.395569145679473877e-01 -1.253980100154876709e-01
-1.896270364522933960e-01 1.100075393915176392e-01 4.024797677993774414e-01 2.665024697780609131e-01 2.019546553492546082e-02 -6.589160859584808350e-02 8.860118687152862549e-02 -1.209737285971641541e-01 1.807250976562500000e-01 3.580123186111450195e-03 -1.577798575162887573e-01 2.199898473918437958e-02 2.606060802936553955e-01 1.317549198865890503e-01 2.638511061668395996e-01 4.648033156991004944e-02 -1.095810756087303162e-01 -3.439475893974304199e-01 -2.231682538986206055e-01 7.401758432388305664e-02 -1.093325987458229065e-01 -4.444498121738433838e-01 5.125039815902709961e-02 -3.377684205770492554e-02 -1.001784298568964005e-02 3.615218773484230042e-02 1.541283279657363892e-01 2.791442535817623138e-02 5.578938126564025879e-02 -3.325948864221572876e-02 2.062278687953948975e-01 7.105292379856109619e-02
-8.437434583902359009e-02 3.584175929427146912e-02 1.489358488470315933e-02 -3.083425164222717285e-01 -2.688084542751312256e-01 -1.073394902050495148e-02 -3.238472640514373779e-01 1.077360138297080994e-01 1.339563727378845215e-01 -6.437144428491592407e-02 8.446273952722549438e-02 2.213090360164642334e-01 1.928678303956985474e-01 5.337324738502502441e-01 1.619741171598434448e-01 3.636508062481880188e-02 -2.088538855314254761e-01 1.486971825361251831e-01 -7.889479398727416992e-02 -2.702357247471809387e-02 -1.648981496691703796e-02 -3.018163442611694336e-01 1.606485806405544281e-03 1.309502273797988892e-01 -4.895840585231781006e-02 1.619669608771800995e-02 -3.561417106539011002e-03 7.880120724439620972e-02 -6.751596927642822266e-02 -7.064752280712127686e-02 1.957949250936508179e-01 2.040799260139465332e-01
-2.291128337383270264e-01 1.056402102112770081e-01 2.863090634346008301e-01 2.338416725397109985e-01 -8.443543314933776855e-02 -1.162562817335128784e-01 -3.957228660583496094e-01 4.072163626551628113e-02 2.998156547546386719e-01 -2.510366439819335938e-01 1.620964556932449341e-01 1.056582480669021606e-01 1.565212756395339966e-01 2.941684797406196594e-02 -2.505245208740234375e-01 8.098477125167846680e-02 -6.403814256191253662e-02 -1.124947741627693176e-01 5.143426358699798584e-02 4.388629924505949020e-03 -2.503784298896789551e-01 -7.999193668365478516e-02 -4.580802470445632935e-02 1.257367134094238281e-01 -7.589544355869293213e-02 -5.540430545806884766e-02 7.772222626954317093e-03 -5.648656561970710754e-02 9.051050245761871338e-02 4.073224961757659912e-01 -9.492029249668121338e-02 1.847933828830718994e-01
-1.335588991641998291e-01 -1.583358347415924072e-01 2.600789070129394531e-01 5.777641758322715759e-02 2.800597250461578369e-01 1.533921808004379272e-01 -9.104978293180465698e-02 2.636895775794982910e-01 5.680964887142181396e-02 -8.891133964061737061e-02 5.751854926347732544e-02 2.462813109159469604e-01 -1.520071327686309814e-01 2.083956897258758545e-01 -1.449894905090332031e-01 1.537565290927886963e-01 -3.202991783618927002e-01 1.597771979868412018e-02 1.197459846735000610e-01 1.986125260591506958e-01 -3.775442019104957581e-02 1.159634739160537720e-01 -1.688240915536880493e-01 -5.654911510646343231e-03 -3.109816014766693115e-01 -3.282861411571502686e-01 1.287630945444107056e-01 -9.340678900480270386e-02 9.062679111957550049e-02 2.418777793645858765e-01 1.499927788972854614e-01 3.151093050837516785e-02
-2.329222857952117920e-01 6.164911016821861267e-02 3.880016207695007324e-01 -2.215657830238342285e-01 2.475361078977584839e-01 1.781251281499862671e-01 -1.619170755147933960e-01 1.923386603593826294e-01 -3.783808648586273193e-02 -3.507490456104278564e-02 3.746058046817779541e-01 -1.141964942216873169e-01 2.865133285522460938e-01 -4.504997283220291138e-03 -7.442440092563629150e-02 -2.781546488404273987e-02 -3.336528241634368896e-01 8.401028066873550415e-02 -2.807396091520786285e-02 -1.135289520025253296e-01 -3.359080757945775986e-03 -2.038910686969757080e-01 -6.576459109783172607e-02 -4.698834940791130066e-02 -1.693137288093566895e-01 -1.649158746004104614e-01 6.376954168081283569e-02 -2.638015151023864746e-01 6.878685951232910156e-02 -5.605350434780120850e-02 1.411898136138916016e-01 6.431008130311965942e-02
-1.137665063142776489e-01 -2.045152336359024048e-02 3.031333088874816895e-01 -1.540365964174270630e-01 -1.194223091006278992e-01 -4.197618737816810608e-02 -1.121427789330482483e-01 4.808250814676284790e-02 1.350563168525695801e-01 2.227072231471538544e-02 2.491333782672882080e-01 7.415737211704254150e-02 1.563955992460250854e-01 2.534914910793304443e-01 8.537748456001281738e-02 -2.383696138858795166e-01 -5.296366810798645020e-01 7.388769835233688354e-02 1.355955451726913452e-01 1.881676614284515381e-01 1.251209080219268799e-01 -1.846521496772766113e-01 5.721002072095870972e-02 1.081759333610534668e-01 -2.115136831998825073e-01 -7.494293153285980225e-02 -1.930976659059524536e-01 1.811457276344299316e-01 1.264034211635589600e-01 -2.295394390821456909e-01 8.353641629219055176e-02 1.966130547225475311e-02
-3.402561247348785400e-01 -1.845241039991378784e-01 -2.843757718801498413e-02 -2.004956454038619995e-02 3.594814240932464600e-01 1.881761252880096436e-01 -1.793141514062881470e-01 -2.297421097755432129e-01 2.312921732664108276e-01 -1.983279287815093994e-01 9.441216289997100830e-02 -1.896996498107910156e-01 2.172060161828994751e-01 -1.465489715337753296e-01 7.874540984630584717e-02 1.707625091075897217e-01 -2.480509132146835327e-01 -1.416362673044204712e-01 -2.302946150302886963e-02 3.499566018581390381e-02 -6.364269554615020752e-02 -2.021690607070922852e-01 2.085971832275390625e-01 1.867576092481613159e-01 -2.909688279032707214e-02 -1.270799636840820312e-01 1.172730140388011932e-02 1.042121127247810364e-01 -1.270501017570495605e-01 1.712358593940734863e-01 2.580252289772033691e-01 1.046679317951202393e-01
1.387111842632293701e-01 2.885446511209011078e-02 2.477530688047409058e-01 4.224819689989089966e-02 -5.106794461607933044e-02 -1.930549442768096924e-01 -9.623716771602630615e-02 1.399455815553665161e-01 2.485782355070114136e-01 -4.144151136279106140e-02 1.360786706209182739e-01 -4.804593697190284729e-02 4.702715277671813965e-01 1.401873677968978882e-01 9.065132588148117065e-02 -8.023569732904434204e-02 -3.028595149517059326e-01 1.326455324888229370e-01 3.176542520523071289e-01 -7.309000939130783081e-02 -2.406215062364935875e-04 -8.612590283155441284e-02 3.015532903373241425e-02 -4.846801608800888062e-02 -1.928215026855468750e-01 1.697755791246891022e-02 1.798572689294815063e-01 5.012350156903266907e-02 4.411620553582906723e-03 -2.781598865985870361e-01 3.636429905891418457e-01 6.215481087565422058e-03
-3.655223250389099121e-01 2.911257743835449219e-01 2.850416004657745361e-01 -4.872445389628410339e-02 -3.453432768583297729e-02 6.595714390277862549e-02 -3.618712127208709717e-01 1.021666750311851501e-01 3.218192160129547119e-01 -1.302888691425323486e-01 -1.585507951676845551e-02 1.294720023870468140e-01 -3.868839517235755920e-02 3.368146345019340515e-02 -1.457269340753555298e-01 -1.229798868298530579e-01 -2.955877780914306641e-01 -1.260511428117752075e-01 -1.537150442600250244e-01 -5.486958101391792297e-02 -1.565064638853073120e-01 1.581556499004364014e-01 -6.235016137361526489e-02 2.653647363185882568e-01 7.756741344928741455e-02 -7.554920390248298645e-03 9.127863496541976929e-02 2.901365980505943298e-02 -2.052200958132743835e-02 3.032392561435699463e-01 9.660458192229270935e-03 1.144838482141494751e-01
-2.282703518867492676e-01 1.371224522590637207e-01 1.354420036077499390e-01 -1.918512582778930664e-02 -1.088004186749458313e-01 4.215842187404632568e-01 -2.536302804946899414e-01 -2.121195048093795776e-01 3.529059588909149170e-01 1.120680570602416992e-01 2.895064093172550201e-02 -1.131601557135581970e-01 3.452930450439453125e-01 8.987257257103919983e-03 1.372242905199527740e-02 4.069713503122329712e-02 -2.778906822204589844e-01 -2.074262686073780060e-02 -1.886971481144428253e-02 4.992678761482238770e-02 3.450863063335418701e-01 -1.032614801079034805e-02 -2.029989659786224365e-01 -9.611520171165466309e-02 -4.809818789362907410e-02 1.412601172924041748e-01 9.919898211956024170e-02 -8.779566735029220581e-02 -1.149365678429603577e-01 1.141953319311141968e-01 1.528315097093582153e-01 -4.573670681565999985e-03
-2.618421912193298340e-01 1.062699109315872192e-01 2.623915076255798340e-01 1.315305829048156738e-01 2.820636378601193428e-03 -5.459488555788993835e-02 3.155150637030601501e-02 -1.483056694269180298e-01 2.043413817882537842e-01 3.239199221134185791e-01 -1.239046230912208557e-01 1.623825877904891968e-01 1.812344789505004883e-01 -2.010844349861145020e-01 7.683224976062774658e-03 9.670777246356010437e-03 -2.805010080337524414e-01 -7.281328737735748291e-02 6.257154792547225952e-02 -6.543107330799102783e-02 5.363915488123893738e-02 1.825561672449111938e-01 -2.050310075283050537e-01 -2.277170121669769287e-01 -3.687220811843872070e-01 -4.663947597146034241e-02 -3.140800073742866516e-02 -5.870019644498825073e-02 -1.866081915795803070e-02 1.113493591547012329e-01 1.832492202520370483e-01 3.674471378326416016e-01
-3.466185331344604492e-01 7.414432615041732788e-02 1.716739535331726074e-01 -2.010677196085453033e-02 -3.057168424129486084e-02 -1.360509544610977173e-01 -2.561343908309936523e-01 1.109457761049270630e-01 2.244805693626403809e-01 2.205986380577087402e-01 1.717466562986373901e-01 -7.812375575304031372e-02 1.112183257937431335e-01 3.181539103388786316e-02 9.831954538822174072e-02 -2.802525996230542660e-04 -3.685632944107055664e-01 1.407844424247741699e-01 6.165309622883796692e-02 2.346425354480743408e-01 -2.981491945683956146e-02 -3.729147017002105713e-01 -2.660015784204006195e-02 1.844352781772613525e-01 -4.903140664100646973e-02 7.192517817020416260e-02 -2.595484070479869843e-02 -1.852371692657470703e-01 7.022004574537277222e-02 -8.502026088535785675e-03 3.000533580780029297e-01 2.502496540546417236e-01
-1.722252070903778076e-01 -7.644814997911453247e-02 2.968000173568725586e-01 1.314258277416229248e-01 2.458764165639877319e-01 1.346062570810317993e-01 -1.972286105155944824e-01 -2.993064224720001221e-01 2.704931497573852539e-01 -4.072140529751777649e-02 2.647199928760528564e-01 -3.047877550125122070e-01 -1.733192056417465210e-02 6.176834553480148315e-02 1.453621834516525269e-01 2.856056690216064453e-01 -9.142521768808364868e-02 2.210444957017898560e-01 2.706568315625190735e-02 1.984232217073440552e-01 1.154449284076690674e-01 -6.550183147192001343e-02 -2.515773102641105652e-02 -6.387928873300552368e-02 -1.444047875702381134e-02 -8.917412906885147095e-02 -1.804524101316928864e-02 6.934883445501327515e-02 -1.803369671106338501e-01 -4.909534007310867310e-02 2.591404020786285400e-01 2.691170275211334229e-01
-2.015970349311828613e-01 -2.678199671208858490e-02 3.861946985125541687e-02 8.889835327863693237e-02 3.390146791934967041e-02 1.398148238658905029e-01 -1.927456110715866089e-01 8.943416178226470947e-02 2.889130115509033203e-01 -1.278171539306640625e-01 -1.648473888635635376e-01 1.281867325305938721e-01 2.277180403470993042e-01 7.157484441995620728e-02 1.818916648626327515e-01 2.629096508026123047e-01 -1.523778140544891357e-01 4.027918353676795959e-02 2.528066635131835938e-01 -5.901498720049858093e-02 7.998058944940567017e-02 3.332754671573638916e-01 1.905871182680130005e-01 -5.930407345294952393e-02 7.824590802192687988e-02 -2.032489925622940063e-01 1.342804636806249619e-02 -3.541420027613639832e-02 2.880997359752655029e-01 1.592397987842559814e-01 1.696064919233322144e-01 3.811348378658294678e-01
-2.773905992507934570e-01 1.210037395358085632e-01 5.309771373867988586e-02 1.137823536992073059e-01 -2.251683771610260010e-01 1.487873345613479614e-01 -1.127569898962974548e-01 1.097534820437431335e-01 3.154918551445007324e-01 1.264591217041015625e-01 5.793630704283714294e-02 6.177528202533721924e-02 5.068722367286682129e-01 -1.091962605714797974e-01 -1.209349259734153748e-01 -1.124609485268592834e-01 -1.791855543851852417e-01 -1.791425198316574097e-01 1.298537403345108032e-01 3.908021003007888794e-02 -2.823277413845062256e-01 1.663811206817626953e-01 7.218196988105773926e-02 1.611819863319396973e-01 -4.769532009959220886e-02 -1.029790341854095459e-01 2.296963334083557129e-01 5.000196397304534912e-02 -1.446969956159591675e-01 -1.117129325866699219e-01 -7.794672250747680664e-02 2.177826911211013794e-01
-2.675943374633789062e-01 -3.681958094239234924e-02 2.277067303657531738e-01 1.916732341051101685e-01 -2.533322572708129883e-01 1.949508339166641235e-01 -2.601107656955718994e-01 1.580883264541625977e-01 -1.501160091720521450e-03 8.910591900348663330e-02 2.180064022541046143e-01 2.490671575069427490e-01 -2.986582368612289429e-02 -7.668782770633697510e-02 -6.023929640650749207e-02 -4.962244629859924316e-02 -2.001346051692962646e-01 8.353193104267120361e-02 1.837179064750671387e-01 4.413075447082519531e-01 -9.540639072656631470e-02 3.587812185287475586e-02 -3.557426854968070984e-02 1.884622573852539062e-01 -2.305040508508682251e-01 -1.159867793321609497e-01 2.344684116542339325e-02 -1.206416753120720387e-03 5.131863802671432495e-02 1.656075417995452881e-01 3.013465404510498047e-01 -5.033871158957481384e-02
1.205852627754211426e-01 2.866124510765075684e-01 1.135476380586624146e-01 -1.406686902046203613e-01 1.669152975082397461e-01 -3.395784646272659302e-02 -1.432967782020568848e-01 2.621343731880187988e-02 1.487843506038188934e-02 -3.328763321042060852e-02 2.899008691310882568e-01 2.099712044000625610e-01 1.729569584131240845e-01 1.470484882593154907e-01 5.154498293995857239e-02 -8.766888827085494995e-02 -3.196049630641937256e-01 -1.226717457175254822e-01 9.192766249179840088e-02 -5.844138935208320618e-02 1.551996171474456787e-01 -3.695934712886810303e-01 1.485809832811355591e-01 2.468634098768234253e-01 3.729544579982757568e-02 -2.040631473064422607e-01 2.657751142978668213e-01 4.626929387450218201e-02 -1.147773638367652893e-01 1.871037036180496216e-01 1.788874715566635132e-01 2.455579638481140137e-01
-2.447401732206344604e-01 -4.982027225196361542e-03 2.718634605407714844e-01 -2.284350246191024780e-01 4.850841313600540161e-02 2.607260048389434814e-01 -2.581430040299892426e-02 -1.322345137596130371e-01 -1.148450840264558792e-02 -1.390194445848464966e-01 3.448293507099151611e-01 -8.971074223518371582e-02 3.653347194194793701e-01 -1.553549766540527344e-01 -1.739175617694854736e-01 -2.020429372787475586e-01 -2.885220348834991455e-01 -2.586049586534500122e-02 2.042656242847442627e-01 -5.433254316449165344e-02 -3.111344389617443085e-02 -1.426829695701599121e-01 4.352965578436851501e-02 -6.623677164316177368e-02 -2.816400229930877686e-01 -7.568021863698959351e-02 1.581694744527339935e-02 -1.518162488937377930e-01 5.586697533726692200e-02 7.060564309358596802e-02 2.512741088867187500e-01 1.209298744797706604e-01
-1.074622273445129395e-01 -4.445298388600349426e-02 2.513009905815124512e-01 1.869454830884933472e-01 -4.263892024755477905e-02 -5.790933966636657715e-02 -3.507924377918243408e-01 4.897800460457801819e-02 4.638843536376953125e-01 1.112956926226615906e-02 3.956105187535285950e-02 2.787030339241027832e-01 -9.897258877754211426e-02 1.208730861544609070e-01 -1.616070866584777832e-01 -3.884993121027946472e-02 5.664239078760147095e-02 -7.463547587394714355e-02 2.119264602661132812e-01 2.483149170875549316e-01 -1.690944284200668335e-01 -3.139791265130043030e-02 -7.038421183824539185e-02 1.228104904294013977e-01 -2.038576006889343262e-01 -1.389901041984558105e-01 2.299415506422519684e-02 -1.866758465766906738e-01 -7.668944075703620911e-03 2.937783002853393555e-01 2.490546703338623047e-01 3.939152508974075317e-02
6.098581105470657349e-02 2.602825462818145752e-01 1.901466995477676392e-01 -9.046149998903274536e-02 2.060728371143341064e-01 3.840421885251998901e-02 -5.291633307933807373e-02 -2.851867116987705231e-02 -1.330231409519910812e-02 1.807983666658401489e-01 2.524643242359161377e-01 2.258080840110778809e-01 1.829566955566406250e-01 2.112708687782287598e-01 2.061167806386947632e-01 3.263996541500091553e-02 -3.769916892051696777e-01 -1.748672574758529663e-01 1.517538875341415405e-01 5.462703481316566467e-02 6.103079020977020264e-02 -2.051777988672256470e-01 6.294699385762214661e-03 3.155748844146728516e-01 -1.614938825368881226e-01 -2.575593590736389160e-01 1.714207679033279419e-01 -4.883701726794242859e-02 2.530271187424659729e-02 2.890651226043701172e-01 -4.946656525135040283e-02 1.113205254077911377e-01
-9.602393209934234619e-02 6.224093213677406311e-02 2.519832551479339600e-01 -1.109729483723640442e-01 -2.370989322662353516e-01 -2.377722784876823425e-02 -1.042751148343086243e-01 -1.470703780651092529e-01 2.524389326572418213e-01 5.315943434834480286e-02 2.042460143566131592e-01 -7.655823975801467896e-02 3.634538352489471436e-01 -2.631432563066482544e-02 -3.408848866820335388e-02 1.330728828907012939e-02 -2.903565466403961182e-01 -3.723362833261489868e-02 1.273378878831863403e-01 -5.373221635818481445e-02 -1.329240351915359497e-01 -2.846538722515106201e-01 -6.189147382974624634e-02 -4.014647901058197021e-01 -1.276654452085494995e-01 -2.095571905374526978e-01 1.398499682545661926e-02 -1.867260783910751343e-01 -2.473502606153488159e-01 1.917086392641067505e-01 6.043489649891853333e-02 -9.051783382892608643e-02
-2.089111320674419403e-02 -1.962879300117492676e-01 1.562212705612182617e-01 -2.936218120157718658e-02 -5.273525789380073547e-02 1.798469424247741699e-01 -2.282060980796813965e-01 -1.780105531215667725e-01 2.575552463531494141e-01 -3.282687366008758545e-01 3.750834465026855469e-01 -4.395888373255729675e-02 2.279840260744094849e-01 1.233100518584251404e-01 1.316380500793457031e-01 -9.090493619441986084e-02 5.119496583938598633e-02 7.968098670244216919e-02 4.990731552243232727e-02 2.784448266029357910e-01 1.535284966230392456e-01 -6.998352706432342529e-02 9.290800988674163818e-02 -5.148271843791007996e-02 -3.700613379478454590e-01 -3.079079091548919678e-01 7.716348767280578613e-02 -1.736795306205749512e-01 9.390559792518615723e-02 -2.739279903471469879e-02 1.768801175057888031e-02 2.983211167156696320e-02
-1.727066002786159515e-02 5.814056470990180969e-02 4.005906879901885986e-01 1.308103799819946289e-01 -1.967587023973464966e-01 2.458034306764602661e-01 -1.781804412603378296e-01 -6.598978489637374878e-02 3.596663773059844971e-01 -1.635497510433197021e-01 -5.855865776538848877e-02 -2.135477401316165924e-02 -2.171086706221103668e-02 4.218614101409912109e-02 3.009619005024433136e-02 -1.810473501682281494e-01 -1.010082140564918518e-01 1.408059746026992798e-01 3.035517595708370209e-02 1.956019699573516846e-01 -3.312866985797882080e-01 -7.316659390926361084e-02 -1.335802488029003143e-02 5.256900191307067871e-02 -3.820629417896270752e-01 -7.986357063055038452e-02 -7.040671259164810181e-02 5.378026142716407776e-02 8.963399380445480347e-02 1.216120123863220215e-01 -4.927734658122062683e-02 3.389156758785247803e-01
-3.158921599388122559e-01 3.245429694652557373e-01 2.527718544006347656e-01 -5.951121449470520020e-02 4.647458437830209732e-03 5.321195721626281738e-02 -1.586139500141143799e-01 6.815121322870254517e-02 1.637773662805557251e-01 -2.690494358539581299e-01 -4.941042140126228333e-02 1.508606225252151489e-01 1.372999846935272217e-01 1.702385693788528442e-01 -2.552646398544311523e-02 5.455024167895317078e-02 -9.439175575971603394e-02 -2.041711239144206047e-03 -6.122439727187156677e-02 -9.755092114210128784e-02 -1.308084130287170410e-01 2.147517502307891846e-01 -1.447779536247253418e-01 1.867186427116394043e-01 -1.186172589659690857e-01 1.538936980068683624e-02 1.413641422986984253e-01 2.300164662301540375e-02 -1.079472005367279053e-01 4.620736539363861084e-01 8.465542644262313843e-02 3.324739933013916016e-01
-6.167436391115188599e-02 1.354290097951889038e-01 4.624423980712890625e-01 5.015785247087478638e-02 -1.166861504316329956e-01 -6.630115956068038940e-02 1.969761960208415985e-02 -1.518729180097579956e-01 -1.198430955410003662e-01 -2.711229026317596436e-01 -1.202676519751548767e-01 6.054235994815826416e-02 2.758513987064361572e-01 -2.008873671293258667e-01 2.031128257513046265e-01 -1.845077276229858398e-01 -1.815012842416763306e-01 2.937414683401584625e-02 8.223518729209899902e-02 5.890972539782524109e-02 6.808820646256208420e-03 -3.252650797367095947e-01 2.236292697489261627e-02 -1.497429758310317993e-01 -1.308726798743009567e-02 -2.494906932115554810e-01 1.789344400167465210e-01 1.283812224864959717e-01 2.175660431385040283e-01 -3.611181303858757019e-02 2.222025990486145020e-01 2.013449370861053467e-01
-1.225010491907596588e-02 -3.177081048488616943e-02 3.093782663345336914e-01 -5.177200213074684143e-02 1.538489311933517456e-01 1.603093147277832031e-01 -3.533402979373931885e-01 -4.431430250406265259e-02 2.619876265525817871e-01 -5.085198953747749329e-02 5.321019142866134644e-02 -1.922554895281791687e-02 3.749008476734161377e-01 5.233319476246833801e-02 7.488325238227844238e-02 -9.899413585662841797e-02 1.507229059934616089e-01 6.288165599107742310e-02 5.076542496681213379e-02 4.942753911018371582e-02 -6.650257855653762817e-02 -3.086292417719960213e-03 1.064489558339118958e-01 -1.064586336724460125e-03 -2.959240972995758057e-01 -3.671441227197647095e-02 -8.393029868602752686e-02 1.678733080625534058e-01 4.647463262081146240e-01 1.592527031898498535e-01 3.404312580823898315e-02 2.775464951992034912e-01
-3.790015727281570435e-02 5.648194998502731323e-02 3.936238288879394531e-01 3.456278145313262939e-01 1.848681122064590454e-01 5.534047260880470276e-02 -9.236609190702438354e-02 3.579771518707275391e-02 -1.050143763422966003e-01 -1.948744058609008789e-01 2.055300474166870117e-01 1.609331518411636353e-01 2.359376549720764160e-01 8.681479096412658691e-02 2.228562533855438232e-01 2.044651359319686890e-01 -2.118589133024215698e-01 -3.691866248846054077e-02 -1.184734404087066650e-01 1.407525092363357544e-01 2.391503453254699707e-01 -1.823693215847015381e-01 -7.097987923771142960e-03 1.200883910059928894e-01 -1.811481416225433350e-01 -1.842696368694305420e-01 3.030165284872055054e-02 -8.820516616106033325e-02 7.916668802499771118e-02 -2.069383859634399414e-01 2.894252538681030273e-01 -9.359197318553924561e-02
-1.036789864301681519e-01 1.202818304300308228e-01 3.011564612388610840e-01 -1.283535361289978027e-01 -3.110064379870891571e-02 -4.248411953449249268e-02 -1.743691265583038330e-01 1.145372092723846436e-01 9.057201445102691650e-02 8.840452879667282104e-02 1.825380176305770874e-01 2.443044483661651611e-01 8.257254213094711304e-02 2.666812837123870850e-01 -3.220654651522636414e-02 -9.020234644412994385e-02 -3.459997177124023438e-01 2.328732013702392578e-01 5.552222952246665955e-03 3.040430508553981781e-02 1.921074092388153076e-01 -2.723572254180908203e-01 -8.361881598830223083e-03 2.045054286718368530e-01 -2.246321886777877808e-01 1.570611000061035156e-01 8.231004327535629272e-02 -2.118294537067413330e-01 -3.835348412394523621e-02 9.006354212760925293e-02 3.992530107498168945e-01 3.932290151715278625e-02
-4.808405414223670959e-02 5.570893362164497375e-02 3.233296275138854980e-01 2.369660288095474243e-01 1.217168048024177551e-01 -1.696169078350067139e-01 -4.901809152215719223e-03 -8.819438517093658447e-02 -1.037950292229652405e-01 -1.518244594335556030e-01 1.264615505933761597e-01 2.307304590940475464e-01 3.345713615417480469e-01 1.788237541913986206e-01 8.262901008129119873e-02 1.177174076437950134e-01 -2.937879860401153564e-01 1.211310029029846191e-01 -2.030230611562728882e-01 2.553052902221679688e-01 -7.768106460571289062e-02 -1.054791286587715149e-01 -1.289874315261840820e-01 -9.007036685943603516e-02 -1.987248063087463379e-01 -1.648411154747009277e-01 1.150415390729904175e-01 2.199920080602169037e-02 2.320898175239562988e-01 -2.627473175525665283e-01 2.428421974182128906e-01 -5.742411687970161438e-02
-1.840824186801910400e-01 9.692925214767456055e-02 1.173903942108154297e-01 -1.496469378471374512e-01 -2.778721749782562256e-01 -5.012904480099678040e-02 -3.059311807155609131e-01 -8.925678580999374390e-02 2.468654811382293701e-01 -6.974870711565017700e-02 2.668845653533935547e-01 6.097872927784919739e-02 1.432371884584426880e-01 1.522132903337478638e-01 6.066447123885154724e-02 -2.515292167663574219e-01 -4.327426850795745850e-01 -2.915407717227935791e-02 2.935244441032409668e-01 -7.582869380712509155e-03 1.565359085798263550e-01 -1.550530791282653809e-01 7.028820365667343140e-02 1.657305657863616943e-01 -1.062682718038558960e-01 8.904474228620529175e-02 -3.960123285651206970e-02 -6.407181173563003540e-02 1.085377931594848633e-01 -1.033938676118850708e-01 2.888463139533996582e-01 -4.231241717934608459e-02
-1.748387813568115234e-01 3.482971712946891785e-02 1.825838238000869751e-01 -1.314006298780441284e-01 -1.547347754240036011e-01 6.894982606172561646e-02 -7.292267680168151855e-02 -1.219964921474456787e-01 2.513739764690399170e-01 -1.085872426629066467e-01 2.478934675455093384e-01 1.964483037590980530e-02 2.356173694133758545e-01 6.292276829481124878e-02 -1.651456356048583984e-01 -1.151751726865768433e-01 -3.260223567485809326e-01 -3.460919484496116638e-02 6.965752691030502319e-02 -1.946756429970264435e-02 -1.276413649320602417e-01 -3.375720679759979248e-01 5.670726299285888672e-03 -3.784771263599395752e-01 -1.453297734260559082e-01 -2.841170132160186768e-01 -6.478009279817342758e-03 -1.663226485252380371e-01 -2.835209965705871582e-01 6.357465684413909912e-02 -1.776972860097885132e-01 9.622544050216674805e-03
-1.848009973764419556e-01 1.994448155164718628e-01 2.235677689313888550e-01 -1.887150853872299194e-01 -2.171711474657058716e-01 3.467490896582603455e-02 -1.939492970705032349e-01 -7.171551883220672607e-02 1.139498949050903320e-01 -1.377148181200027466e-01 2.900468409061431885e-01 3.821238130331039429e-02 1.295209825038909912e-01 1.400426775217056274e-01 1.320440769195556641e-01 -3.767694905400276184e-02 -2.431224435567855835e-01 -5.226041376590728760e-02 3.500436991453170776e-02 1.212414354085922241e-02 4.762592911720275879e-01 -1.274266988039016724e-01 8.555439859628677368e-02 2.630009651184082031e-01 -3.514639139175415039e-01 -7.206180691719055176e-02 6.514945416711270809e-04 1.089861765503883362e-01 8.621460944414138794e-02 -1.728598028421401978e-01 1.093465462327003479e-01 6.276590377092361450e-02
-4.230564832687377930e-02 1.230944320559501648e-01 5.343248695135116577e-02 8.450311422348022461e-02 3.316710889339447021e-02 6.670676916837692261e-02 -9.415119141340255737e-02 -7.458255439996719360e-02 2.821594774723052979e-01 -2.980153262615203857e-01 -5.230933055281639099e-02 2.545590400695800781e-01 -5.050697177648544312e-02 2.548568546772003174e-01 -1.126848235726356506e-01 6.878898292779922485e-02 -2.099138349294662476e-01 -6.406886875629425049e-02 -1.870007663965225220e-01 2.186840623617172241e-01 -2.764373645186424255e-02 1.109018027782440186e-01 5.429398640990257263e-02 -2.603372558951377869e-02 -3.284750040620565414e-03 -4.964432716369628906e-01 3.165640309453010559e-02 1.273142248392105103e-01 -1.804237999022006989e-02 3.843620717525482178e-01 2.342693060636520386e-01 1.338647603988647461e-01
-1.408403217792510986e-01 7.891625165939331055e-02 1.692122071981430054e-01 3.080346388742327690e-03 2.102389782667160034e-01 1.428106129169464111e-01 -2.004970908164978027e-01 -2.139267474412918091e-01 8.543923497200012207e-02 2.157208696007728577e-02 1.147545203566551208e-01 1.014159545302391052e-01 1.378443986177444458e-01 -4.928380623459815979e-02 1.104938089847564697e-01 -2.032976038753986359e-02 -2.318387180566787720e-01 2.067565172910690308e-01 -1.503880769014358521e-01 1.026064902544021606e-01 1.629947423934936523e-01 1.415689140558242798e-01 2.867357619106769562e-02 -1.350141614675521851e-01 -3.604446947574615479e-01 -3.840282559394836426e-01 -1.031590439379215240e-02 -9.001555293798446655e-02 2.410605251789093018e-01 -8.777459710836410522e-02 3.702141046524047852e-01 -2.137317657470703125e-01
-2.493718415498733521e-01 9.829819202423095703e-02 2.417550608515739441e-02 -1.585854887962341309e-01 1.716336309909820557e-01 -1.011912077665328979e-01 -1.134738326072692871e-01 -8.889842033386230469e-02 3.522768914699554443e-01 2.402001917362213135e-01 -8.648784458637237549e-02 3.405862674117088318e-02 4.216561019420623779e-01 3.303019329905509949e-02 4.456096887588500977e-02 -1.153507977724075317e-01 -8.847863972187042236e-02 -2.510965168476104736e-01 9.160143323242664337e-03 7.250225543975830078e-02 -8.680350333452224731e-02 1.721644848585128784e-01 -1.347737312316894531e-01 1.607423722743988037e-01 3.209756687283515930e-02 -1.048375591635704041e-01 -1.548616290092468262e-01 -1.404877454042434692e-01 -1.106148809194564819e-01 -4.293187335133552551e-02 4.144242107868194580e-01 2.415915280580520630e-01
-2.365146763622760773e-02 2.084618061780929565e-02 2.355437576770782471e-01 3.026531338691711426e-01 -3.357706964015960693e-01 5.497727915644645691e-02 -8.879526704549789429e-02 3.547292202711105347e-02 2.113901674747467041e-01 2.964438870549201965e-02 2.413755506277084351e-01 -1.805371977388858795e-02 2.927857935428619385e-01 1.456900238990783691e-01 8.006300032138824463e-02 2.641012668609619141e-01 -1.763175576925277710e-01 4.114674404263496399e-03 2.142031490802764893e-01 2.670044004917144775e-01 -8.079649507999420166e-02 1.870765239000320435e-01 -1.653902828693389893e-01 1.924892365932464600e-01 -3.426602482795715332e-01 -8.246271871030330658e-03 3.667862340807914734e-02 8.970481157302856445e-02 7.453487254679203033e-03 2.063732594251632690e-01 -1.074298396706581116e-01 6.696088612079620361e-02
-1.219986304640769958e-01 -3.184997141361236572e-01 2.469399869441986084e-01 -2.343166917562484741e-01 1.693656854331493378e-02 2.592518925666809082e-01 -1.929672062397003174e-01 -2.404967099428176880e-01 5.113441944122314453e-01 -3.086844831705093384e-02 1.706337779760360718e-01 1.959280967712402344e-01 -4.719790536910295486e-03 -1.067643985152244568e-01 7.156910002231597900e-02 2.366260141134262085e-01 -2.037231624126434326e-01 1.376301646232604980e-01 -7.798404991626739502e-02 1.480430271476507187e-02 4.189648479223251343e-02 -2.083666622638702393e-01 1.713019981980323792e-02 -2.453600987792015076e-02 -1.208935230970382690e-01 4.417049139738082886e-02 1.249126270413398743e-01 -3.904661536216735840e-02 -8.784897625446319580e-02 -2.739884518086910248e-02 2.120949625968933105e-01 -5.284960567951202393e-02
-2.027186006307601929e-01 1.056963428854942322e-01 1.493639796972274780e-01 8.024832233786582947e-03 -1.322776824235916138e-01 -7.601835578680038452e-02 6.214796379208564758e-02 -9.625183790922164917e-02 3.652639389038085938e-01 -1.773962080478668213e-01 9.870953112840652466e-02 1.099118962883949280e-01 2.659283578395843506e-01 7.932638376951217651e-02 1.149237826466560364e-01 3.183152079582214355e-01 4.582341387867927551e-02 1.988696008920669556e-01 1.813885420560836792e-01 4.208108782768249512e-02 9.421765804290771484e-03 2.284657023847103119e-02 -2.568621039390563965e-01 9.438738226890563965e-02 -3.567494153976440430e-01 -5.165212228894233704e-02 2.424952089786529541e-01 -1.801086664199829102e-01 -9.474708884954452515e-02 6.205963715910911560e-02 3.392404913902282715e-01 -9.894187748432159424e-02
-4.034091904759407043e-02 -6.009676307439804077e-02 1.503038108348846436e-01 2.292757853865623474e-02 -9.906959533691406250e-02 5.261331424117088318e-02 -1.847482174634933472e-01 -1.861094832420349121e-01 3.223453760147094727e-01 -1.415552645921707153e-01 2.226029336452484131e-01 -5.918468162417411804e-02 5.737320706248283386e-02 -2.084469944238662720e-01 1.296318769454956055e-01 -1.265091449022293091e-02 -1.195703223347663879e-01 -2.675796449184417725e-01 1.161705143749713898e-02 3.217872381210327148e-01 1.948515474796295166e-01 -3.452172875404357910e-02 2.794139385223388672e-01 -5.615512654185295105e-02 -3.939783573150634766e-01 -2.058124691247940063e-01 9.672163426876068115e-02 -1.775846034288406372e-01 2.111952006816864014e-01 1.795814931392669678e-02 2.156262397766113281e-01 9.866483509540557861e-02
-2.809987664222717285e-01 -2.325094789266586304e-01 1.023892611265182495e-01 1.102398857474327087e-01 -8.572196960449218750e-02 1.690580695867538452e-01 -2.476461529731750488e-01 -2.437322437763214111e-01 3.516911566257476807e-01 -1.498299837112426758e-01 7.118708640336990356e-02 -2.978168986737728119e-02 1.973779052495956421e-01 1.433739066123962402e-01 2.025537341833114624e-01 -9.083949774503707886e-02 2.290736883878707886e-01 -2.836602032184600830e-01 1.509664207696914673e-01 1.853286176919937134e-01 -1.214980240911245346e-02 1.145586892962455750e-01 -2.644507028162479401e-02 -8.069282770156860352e-02 -2.003501951694488525e-01 -2.109397500753402710e-01 1.221066191792488098e-01 -2.250773310661315918e-01 1.931347846984863281e-01 2.712832018733024597e-02 1.226057410240173340e-01 1.138565763831138611e-01
-2.655919492244720459e-01 -8.508069068193435669e-02 4.351919591426849365e-01 2.563878595829010010e-01 5.809740722179412842e-02 6.239195168018341064e-02 9.532140684314072132e-04 4.348648712038993835e-02 1.682592183351516724e-01 -2.806724905967712402e-01 -6.956698745489120483e-02 3.706325963139533997e-02 1.231065988540649414e-01 -1.320016682147979736e-01 1.217472851276397705e-01 -1.066057756543159485e-02 -2.195187658071517944e-01 -1.297886669635772705e-01 -2.426456511020660400e-01 5.452805757522583008e-02 5.439860746264457703e-02 -4.315957129001617432e-01 -1.218690499663352966e-01 1.541814506053924561e-01 2.744293957948684692e-02 5.856599286198616028e-02 1.060697063803672791e-01 6.200854107737541199e-02 2.740486860275268555e-01 -8.348367409780621529e-04 1.990883797407150269e-01 9.142073988914489746e-02
-5.513680726289749146e-02 1.168993934988975525e-01 4.082602858543395996e-01 -1.042070686817169189e-01 -8.783990889787673950e-02 -1.052776128053665161e-01 -1.781878322362899780e-01 -1.575601994991302490e-01 4.596028029918670654e-01 -1.363150775432586670e-01 -1.440545320510864258e-01 1.888932138681411743e-01 2.702105641365051270e-01 -6.066036224365234375e-02 -6.037046387791633606e-02 2.164634764194488525e-01 -8.287434279918670654e-02 -1.838423013687133789e-01 2.795456051826477051e-01 -5.152281373739242554e-02 -3.017875365912914276e-02 1.455380767583847046e-01 1.262717992067337036e-01 1.077319011092185974e-01 4.688188806176185608e-02 -1.994949281215667725e-01 -7.950893044471740723e-02 -1.410322636365890503e-01 1.889277249574661255e-01 1.886940300464630127e-01 -4.040510952472686768e-02 6.849268078804016113e-02
-3.317798376083374023e-01 -3.393938532099127769e-04 1.227598786354064941e-01 -1.410695463418960571e-01 -3.200910687446594238e-01 1.059769615530967712e-01 -3.100174292922019958e-02 -4.533779621124267578e-01 2.101500183343887329e-01 -3.052602149546146393e-02 -9.861701168119907379e-03 -8.992708474397659302e-02 3.561106622219085693e-01 -5.715819448232650757e-02 1.684983372688293457e-01 -1.053157076239585876e-01 -2.070527076721191406e-01 -1.047831922769546509e-01 4.870921745896339417e-02 -1.448404192924499512e-01 -1.550856232643127441e-01 4.586903005838394165e-02 -9.019439108669757843e-03 -1.544753313064575195e-01 -2.168821543455123901e-01 -1.782028377056121826e-01 -3.731840476393699646e-02 -1.582756936550140381e-01 -7.982926815748214722e-02 -6.993129849433898926e-02 2.371552735567092896e-01 1.089060977101325989e-01
-3.589279055595397949e-01 -6.067262217402458191e-02 3.081200122833251953e-01 -2.752836644649505615e-01 2.710009813308715820e-01 -2.111842110753059387e-02 -1.632753461599349976e-01 1.653740257024765015e-01 2.163923084735870361e-01 -1.198837161064147949e-01 1.095227524638175964e-01 6.691389530897140503e-02 8.772754669189453125e-02 -1.404183451086282730e-02 1.958742588758468628e-01 -3.357725739479064941e-01 -2.390968799591064453e-01 -1.420325934886932373e-01 -3.424783051013946533e-02 9.398089349269866943e-02 -4.599119350314140320e-02 -1.022368073463439941e-01 1.174622327089309692e-01 2.537813186645507812e-01 -1.015347614884376526e-01 1.099340692162513733e-01 1.327127814292907715e-01 2.252591699361801147e-01 -1.188334301114082336e-01 -1.443298757076263428e-01 7.866182178258895874e-02 -1.489864140748977661e-01
-1.899375170469284058e-01 2.639374434947967529e-01 2.505917847156524658e-01 1.445349864661693573e-02 2.402910776436328888e-02 -7.267814129590988159e-02 -1.542370319366455078e-01 1.108152940869331360e-01 2.496501356363296509e-01 -5.628721788525581360e-02 4.870482906699180603e-02 1.518328487873077393e-01 7.991109788417816162e-02 3.162022531032562256e-01 3.493072986602783203e-01 -1.411660462617874146e-01 -2.211018651723861694e-01 -3.447951003909111023e-02 -4.863155633211135864e-02 -1.162575557827949524e-02 6.823997944593429565e-02 -1.649322360754013062e-01 -8.569815009832382202e-02 -6.847939640283584595e-02 1.300220489501953125e-01 -2.454768568277359009e-01 1.134507730603218079e-01 -1.270157396793365479e-01 -1.342823803424835205e-01 -1.434650421142578125e-01 3.762264549732208252e-01 2.594186961650848389e-01
9.495107829570770264e-02 4.175337776541709900e-02 4.219117462635040283e-01 1.334763467311859131e-01 -1.711459159851074219e-01 -4.233007133007049561e-02 -1.889897286891937256e-01 -1.050141379237174988e-01 4.212341606616973877e-01 1.915914416313171387e-01 -9.381520003080368042e-02 -2.097200049320235848e-04 2.265082597732543945e-01 2.326434105634689331e-01 2.320722490549087524e-02 2.263707667589187622e-01 -1.155156195163726807e-01 7.661266624927520752e-02 -1.589160859584808350e-01 -2.141913473606109619e-01 -1.287296116352081299e-01 6.373579800128936768e-02 1.038092821836471558e-01 2.452085316181182861e-01 -2.638852596282958984e-01 -9.842545539140701294e-02 1.136518195271492004e-01 -6.640622019767761230e-02 -2.968431077897548676e-02 -5.417134612798690796e-03 1.070794388651847839e-01 2.109996229410171509e-01
-4.443347454071044922e-02 1.002826020121574402e-01 2.046677023172378540e-01 1.140540242195129395e-01 -8.185909688472747803e-02 -9.482013434171676636e-02 -1.790467500686645508e-01 -1.452078074216842651e-01 4.271034896373748779e-01 -1.223526597023010254e-01 7.748984545469284058e-02 2.767646014690399170e-01 1.730220317840576172e-01 1.324778944253921509e-01 -1.992695927619934082e-01 -2.028872221708297729e-01 1.724101155996322632e-01 -9.630981832742691040e-02 5.042713135480880737e-02 5.040845274925231934e-02 -6.874931603670120239e-02 3.446450456976890564e-02 -9.455452114343643188e-02 1.666100621223449707e-01 -2.031654864549636841e-01 -3.000859916210174561e-01 -2.779053747653961182e-01 -1.471808403730392456e-01 -4.233817383646965027e-02 1.752910315990447998e-01 3.136944472789764404e-01 -8.968939632177352905e-02
-2.982550561428070068e-01 4.991760477423667908e-02 1.435174643993377686e-01 -2.209243923425674438e-01 4.007077589631080627e-02 3.198901712894439697e-01 -2.147056460380554199e-01 -2.120760828256607056e-01 1.828840821981430054e-01 -2.853842079639434814e-01 -2.070363052189350128e-02 1.256344188004732132e-02 2.208494991064071655e-01 -1.480679512023925781e-01 -8.097393065690994263e-02 4.012696072459220886e-02 -9.787762165069580078e-02 1.409002672880887985e-02 -6.009370088577270508e-02 1.810853332281112671e-01 -1.169483289122581482e-01 1.582144349813461304e-01 8.516446501016616821e-02 -1.452289670705795288e-01 -2.906968891620635986e-01 2.928249351680278778e-02 3.064179122447967529e-01 4.378868266940116882e-02 2.044533491134643555e-01 -5.184603482484817505e-02 1.678539514541625977e-01 2.876175343990325928e-01
-2.570716440677642822e-01 2.488944232463836670e-01 1.985791474580764771e-01 -1.318436488509178162e-02 -1.569134145975112915e-01 2.919011563062667847e-02 -7.752819359302520752e-02 1.043686866760253906e-01 5.969524756073951721e-02 9.420645236968994141e-02 2.960405349731445312e-01 -1.004880145192146301e-01 1.852300018072128296e-01 2.871155738830566406e-01 8.104014396667480469e-02 7.106141746044158936e-02 -3.306789696216583252e-01 3.026062995195388794e-02 1.907307952642440796e-01 -9.348818659782409668e-02 -1.465016305446624756e-01 -1.593498289585113525e-01 9.646939486265182495e-02 1.901461184024810791e-01 -1.053171902894973755e-01 -1.300673186779022217e-01 4.611637070775032043e-02 2.301934212446212769e-01 3.144609332084655762e-01 2.903630770742893219e-02 3.377999365329742432e-01 -8.233975619077682495e-02
-3.015906810760498047e-01 -4.102756083011627197e-02 2.463610172271728516e-01 -7.370735704898834229e-02 -2.295385003089904785e-01 -1.587105691432952881e-01 9.003125131130218506e-02 -8.928252756595611572e-02 6.614001095294952393e-02 -1.106374263763427734e-01 -4.893748555332422256e-03 5.304681137204170227e-02 2.283896356821060181e-01 9.173220396041870117e-02 -2.086680680513381958e-01 -1.497077792882919312e-01 -3.676845431327819824e-01 -5.830455198884010315e-02 2.022828906774520874e-02 2.354625612497329712e-01 -9.999900311231613159e-02 5.256212875247001648e-02 -4.050416648387908936e-01 2.309930622577667236e-01 3.380991891026496887e-02 -1.392943710088729858e-01 1.682033687829971313e-01 -2.015725821256637573e-01 2.074639778584241867e-03 1.245125904679298401e-01 1.947659254074096680e-01 1.837420463562011719e-01
-6.355757266283035278e-02 -8.991434425115585327e-02 5.012611150741577148e-01 -3.651814162731170654e-01 -6.945374608039855957e-02 2.046885639429092407e-01 -2.844378054141998291e-01 -1.617082953453063965e-01 -3.076035715639591217e-02 -4.982473701238632202e-02 2.195483073592185974e-02 2.035670578479766846e-01 -1.733823865652084351e-02 1.832465082406997681e-01 -1.176420152187347412e-01 -6.843377649784088135e-02 8.488542400300502777e-03 9.549488127231597900e-02 1.808972209692001343e-01 1.966094225645065308e-01 -4.736181348562240601e-02 -1.143799349665641785e-01 1.220877617597579956e-01 8.785494416952133179e-02 -3.837887942790985107e-01 -2.059958726167678833e-01 -3.281593695282936096e-02 6.546543538570404053e-02 -3.160637244582176208e-02 -1.918816938996315002e-02 8.150940388441085815e-02 1.735082864761352539e-01
-1.224980503320693970e-01 9.214524179697036743e-03 4.608531594276428223e-01 -1.249934658408164978e-01 1.752426624298095703e-01 2.875593304634094238e-01 -6.773347407579421997e-02 -2.094074785709381104e-01 5.182626843452453613e-02 -9.532892704010009766e-02 -7.181418687105178833e-02 3.065534867346286774e-02 2.211276292800903320e-01 1.574762612581253052e-01 1.793635338544845581e-01 -2.746626436710357666e-01 1.236393582075834274e-02 -4.095005989074707031e-02 1.901738494634628296e-01 -4.197324812412261963e-02 1.175688859075307846e-02 -1.526686102151870728e-01 -2.678745388984680176e-01 2.647491991519927979e-01 -7.102750986814498901e-02 -3.108586966991424561e-01 1.327868551015853882e-01 2.021173536777496338e-01 6.657235324382781982e-03 -4.494971036911010742e-02 -6.831382215023040771e-02 1.547163277864456177e-01
-1.342252343893051147e-01 1.763709783554077148e-01 4.473479688167572021e-01 -7.161005586385726929e-02 2.667333781719207764e-01 1.496089398860931396e-01 4.440113529562950134e-02 6.921651214361190796e-02 7.926627993583679199e-02 -7.064475864171981812e-02 2.795267999172210693e-01 1.274854242801666260e-01 1.820921599864959717e-01 2.049514055252075195e-01 2.857338786125183105e-01 1.618296951055526733e-01 -1.985429078340530396e-01 -1.578729152679443359e-01 -8.562161773443222046e-02 -2.687068283557891846e-02 9.622636437416076660e-02 -7.354152947664260864e-02 2.869210205972194672e-03 -2.501884102821350098e-01 -6.114616990089416504e-02 -5.576228722929954529e-02 -1.439348459243774414e-01 8.191218227148056030e-02 1.128210723400115967e-01 2.962057292461395264e-01 2.683136165142059326e-01 -1.671837270259857178e-02
-3.073007464408874512e-01 -3.882997855544090271e-02 4.815396666526794434e-02 -2.651672065258026123e-02 -2.069556415081024170e-01 -1.341646537184715271e-02 1.157067194581031799e-01 4.541313275694847107e-03 2.454982250928878784e-01 1.441384945064783096e-02 -1.602821499109268188e-01 6.877183169126510620e-02 2.194720655679702759e-01 -6.229307129979133606e-02 2.347450405359268188e-01 -2.761759608983993530e-02 -2.826966047286987305e-01 -3.847588552162051201e-03 1.600171923637390137e-01 8.062606304883956909e-02 -2.506087720394134521e-01 -1.341151893138885498e-01 -1.276300251483917236e-01 3.557645678520202637e-01 -2.481682896614074707e-01 -6.218505278229713440e-02 3.094829916954040527e-01 -1.659410446882247925e-01 -1.422287821769714355e-01 1.108179464936256409e-01 2.745475172996520996e-01 1.160146743059158325e-01
-3.171671628952026367e-01 -2.909250259399414062e-01 -1.008002907037734985e-01 -3.326133266091346741e-02 -6.941463053226470947e-02 -1.997162960469722748e-02 -2.245479524135589600e-01 -2.481855452060699463e-01 8.452165126800537109e-02 1.653477549552917480e-01 -7.676953822374343872e-02 2.726544626057147980e-02 4.263899028301239014e-01 3.091502189636230469e-01 8.981375396251678467e-02 9.093595296144485474e-02 -3.530195057392120361e-01 -1.151438504457473755e-01 1.788668185472488403e-01 9.436792880296707153e-02 9.515188634395599365e-03 4.505798220634460449e-03 -1.824530959129333496e-01 -1.338959038257598877e-01 -1.770048588514328003e-01 -4.733025282621383667e-02 -1.128230690956115723e-01 4.073977470397949219e-02 9.907282888889312744e-03 2.045084089040756226e-01 1.765272468328475952e-01 1.660832948982715607e-02
-1.152627468109130859e-01 3.241119980812072754e-01 4.034516811370849609e-01 4.203078523278236389e-02 2.590601798146963120e-03 5.114945769309997559e-02 -3.558023571968078613e-01 -9.702293574810028076e-02 2.443987876176834106e-01 -1.357179284095764160e-01 -8.453610539436340332e-02 5.816173925995826721e-02 1.377284973859786987e-01 8.996357023715972900e-02 -8.458785596303641796e-04 -2.877734899520874023e-01 -7.050095498561859131e-02 -1.284157019108533859e-02 1.696610450744628906e-02 -2.267818599939346313e-01 -1.109189242124557495e-01 5.813211947679519653e-02 -2.095176726579666138e-01 4.092986136674880981e-02 -1.151317283511161804e-01 -1.914034932851791382e-01 2.025796473026275635e-01 -3.312633140012621880e-03 1.116563007235527039e-01 3.422014415264129639e-01 1.906792223453521729e-01 7.044288516044616699e-02
-2.426955997943878174e-01 1.360775828361511230e-01 1.765713095664978027e-01 -9.141015261411666870e-02 7.558871060609817505e-02 -1.257035881280899048e-01 -1.038120537996292114e-01 8.201292157173156738e-02 3.543013632297515869e-01 -7.783462852239608765e-02 1.000035554170608521e-01 -3.154542744159698486e-01 1.465548723936080933e-01 -1.923977211117744446e-02 1.298727691173553467e-01 -2.287457734346389771e-01 -2.862024009227752686e-01 1.702644228935241699e-01 1.396556049585342407e-01 2.896816730499267578e-01 -7.334069907665252686e-02 -2.582272887229919434e-01 -7.295871526002883911e-02 1.982017308473587036e-01 -1.078621074557304382e-01 2.985597122460603714e-03 2.044335007667541504e-01 2.859038673341274261e-02 2.200780063867568970e-01 -1.728386431932449341e-02 2.510936260223388672e-01 1.219342723488807678e-01
2.419839380308985710e-03 -1.732660084962844849e-02 4.324788153171539307e-01 2.004937082529067993e-01 1.360863000154495239e-01 -3.759184107184410095e-02 2.525475025177001953e-01 -1.190037131309509277e-01 5.479377508163452148e-02 7.415203144773840904e-04 6.652690470218658447e-02 1.165034342557191849e-02 4.198514819145202637e-01 1.301249563694000244e-01 7.063776999711990356e-02 -2.859891206026077271e-02 -2.844804227352142334e-01 1.139978468418121338e-01 -4.403999820351600647e-02 5.784714594483375549e-02 -2.479328662157058716e-01 -1.045125052332878113e-01 1.868900954723358154e-01 -6.628400087356567383e-02 -3.396181762218475342e-01 -4.982861876487731934e-02 -1.062121540307998657e-01 2.849073149263858795e-02 -1.157869696617126465e-01 5.935730785131454468e-02 3.128436207771301270e-01 1.111804172396659851e-01
-8.666016906499862671e-02 1.061096638441085815e-01 2.624621093273162842e-01 1.383218765258789062e-01 -6.257471442222595215e-02 9.162440896034240723e-02 -3.109112679958343506e-01 -1.124410778284072876e-01 4.389894604682922363e-01 -1.844512075185775757e-01 3.195996284484863281e-01 1.141767427325248718e-01 1.043433230370283127e-02 3.215801343321800232e-02 -1.677635759115219116e-01 1.010401546955108643e-01 -1.760691255331039429e-01 -1.077771112322807312e-01 1.530859321355819702e-01 -4.423134028911590576e-03 -1.920423954725265503e-01 9.250034391880035400e-02 2.526301890611648560e-02 2.816112637519836426e-01 8.584729395806789398e-03 -1.817169934511184692e-01 -4.020182043313980103e-02 9.059968590736389160e-02 1.763079017400741577e-01 3.399506211280822754e-01 -3.362611681222915649e-02 8.960771560668945312e-02
-2.207211107015609741e-01 4.191080480813980103e-02 5.206130910664796829e-03 -7.653474807739257812e-02 8.889702707529067993e-02 8.835189789533615112e-02 -1.168096959590911865e-01 -1.493991613388061523e-01 4.722813665866851807e-01 -1.324895322322845459e-01 2.101936005055904388e-02 -3.968499600887298584e-02 1.696908622980117798e-01 -6.091549247503280640e-02 2.769056335091590881e-02 3.164255246520042419e-02 -2.856957614421844482e-01 -1.841814368963241577e-01 1.770245283842086792e-01 3.212343454360961914e-01 -1.274253893643617630e-02 1.637735515832901001e-01 -1.098356693983078003e-01 -4.044524729251861572e-01 1.569228470325469971e-01 -1.353222429752349854e-01 -1.167093738913536072e-01 2.779802978038787842e-01 -2.787142246961593628e-02 -4.140058904886245728e-02 1.148395910859107971e-01 1.134033799171447754e-01
1.318805217742919922e-01 -2.888985164463520050e-02 3.673176765441894531e-01 5.435622483491897583e-02 3.125900030136108398e-02 -7.096105720847845078e-03 -2.863378822803497314e-01 -2.546467483043670654e-01 1.538505405187606812e-01 -1.182884797453880310e-01 -1.968065202236175537e-01 2.097024917602539062e-01 3.675329983234405518e-01 -1.477929949760437012e-01 9.149090200662612915e-02 -9.251694381237030029e-02 -6.834210455417633057e-02 -1.848943084478378296e-01 1.154778972268104553e-01 2.987403050065040588e-02 7.891322672367095947e-02 2.353047765791416168e-02 2.723140716552734375e-01 5.269435420632362366e-02 9.075565636157989502e-02 -5.263252928853034973e-02 1.169261485338211060e-01 1.726190596818923950e-01 2.826130203902721405e-02 2.494264841079711914e-01 2.335506826639175415e-01 3.049265146255493164e-01
-3.558450937271118164e-01 2.244039252400398254e-02 1.086282953619956970e-01 5.698377266526222229e-02 1.784230768680572510e-01 -9.997254610061645508e-02 -9.993221610784530640e-02 3.527181595563888550e-02 4.144057929515838623e-01 2.080716565251350403e-02 1.132157072424888611e-02 4.327022284269332886e-02 3.205966055393218994e-01 -7.284258306026458740e-02 3.269758075475692749e-03 -1.417192816734313965e-01 -7.716429978609085083e-02 2.074888162314891815e-02 -3.091425001621246338e-01 1.134967356920242310e-01 -7.932922989130020142e-02 2.372782304883003235e-02 -1.173134744167327881e-01 7.365541160106658936e-02 5.222614109516143799e-02 -4.453291594982147217e-01 -2.303951680660247803e-01 -1.949043422937393188e-01 1.357073634862899780e-01 1.210033744573593140e-01 1.722952872514724731e-01 -8.170866966247558594e-02
-2.113037258386611938e-01 -1.369437128305435181e-01 2.970105707645416260e-01 9.350076317787170410e-02 3.214460909366607666e-01 2.506351470947265625e-01 -2.541277706623077393e-01 1.599162817001342773e-02 1.427740156650543213e-01 -2.857072949409484863e-01 -5.144023522734642029e-02 3.737129643559455872e-02 2.139800637960433960e-01 4.955024644732475281e-02 1.372569799423217773e-01 -1.011716127395629883e-01 -2.298457473516464233e-01 -1.480938307940959930e-02 -8.613307029008865356e-02 2.315160781145095825e-01 3.028792142868041992e-01 2.366283535957336426e-01 6.438258290290832520e-02 -1.883993595838546753e-01 -5.298242904245853424e-03 -3.681083396077156067e-02 3.503314033150672913e-02 -3.714565187692642212e-02 -5.809370428323745728e-02 -2.323174104094505310e-02 1.738893985748291016e-01 2.927560508251190186e-01
-3.975367546081542969e-01 -9.491254389286041260e-02 2.862982749938964844e-01 1.860064566135406494e-01 -3.300578147172927856e-02 7.728452328592538834e-04 4.809300974011421204e-02 -2.368998825550079346e-01 1.434322297573089600e-01 -1.000885292887687683e-01 4.072450697422027588e-01 -4.113792628049850464e-02 2.161576151847839355e-01 -1.540859788656234741e-01 4.109330102801322937e-02 1.227172538638114929e-01 -1.405394375324249268e-01 3.287905082106590271e-02 3.074198365211486816e-01 2.422904968261718750e-01 3.963450714945793152e-02 9.854128211736679077e-02 -1.088696643710136414e-01 7.107926905155181885e-02 -1.754631549119949341e-01 1.121735852211713791e-02 1.096573397517204285e-01 -1.425965223461389542e-02 -9.126044064760208130e-02 -1.932292133569717407e-01 2.833428382873535156e-01 -1.413989812135696411e-02
-1.267604380846023560e-01 2.856120169162750244e-01 4.448641538619995117e-01 -2.863305509090423584e-01 3.910039737820625305e-02 3.706545233726501465e-01 -7.743850350379943848e-02 -1.480479538440704346e-01 1.463301181793212891e-01 2.698420174419879913e-02 3.418061435222625732e-01 8.104167133569717407e-02 1.784385144710540771e-01 -1.333236396312713623e-01 4.517441615462303162e-02 -6.926941871643066406e-02 -1.978168785572052002e-01 1.421742439270019531e-01 -2.406834810972213745e-02 -7.417831569910049438e-02 -1.677072942256927490e-01 -1.735780686140060425e-01 -8.733935654163360596e-03 -1.388311535120010376e-01 -1.575204879045486450e-01 -1.654142886400222778e-02 1.560783088207244873e-01 6.357580423355102539e-02 1.654186546802520752e-01 -4.411745071411132812e-02 -2.419864945113658905e-02 1.650132536888122559e-01
-1.096215844154357910e-01 1.549127995967864990e-01 2.570248544216156006e-01 3.105504810810089111e-01 -1.071830317378044128e-01 -2.610291242599487305e-01 -3.518561720848083496e-01 7.133527845144271851e-02 2.324360013008117676e-01 -3.686399757862091064e-01 1.635228544473648071e-01 6.316561996936798096e-02 2.495345324277877808e-01 -1.281047053635120392e-02 -1.537041515111923218e-01 1.152599304914474487e-01 6.573866587132215500e-03 -3.586519509553909302e-02 1.064389869570732117e-01 -1.470404025167226791e-02 -1.505660563707351685e-01 -2.364370673894882202e-01 -9.006401896476745605e-02 3.466647118330001831e-02 -1.646666079759597778e-01 -1.030427888035774231e-01 -3.602454380597919226e-04 9.553273022174835205e-02 1.877640783786773682e-01 2.461270093917846680e-01 -5.502445623278617859e-02 1.627599596977233887e-01
-3.541136980056762695e-01 -2.216769382357597351e-02 9.005521982908248901e-02 2.049228250980377197e-01 -7.070835679769515991e-02 1.452293992042541504e-01 -7.688926905393600464e-02 6.317994743585586548e-02 2.512388527393341064e-01 3.174227476119995117e-02 2.836865000426769257e-02 2.245453149080276489e-01 3.767268359661102295e-01 4.711219668388366699e-02 -2.236061915755271912e-02 -1.987061090767383575e-02 -3.269250690937042236e-01 -5.957730114459991455e-02 1.083706617355346680e-01 8.018557727336883545e-02 -4.084192812442779541e-01 3.028843104839324951e-01 -3.292357176542282104e-02 1.484662443399429321e-01 -1.515897512435913086e-01 2.168754860758781433e-02 1.704507768154144287e-01 1.337020397186279297e-01 -9.246496111154556274e-02 -1.804752498865127563e-01 -2.198346704244613647e-02 7.323784381151199341e-02
-2.497815042734146118e-01 8.848343044519424438e-02 1.289873272180557251e-01 1.907235234975814819e-01 1.691443324089050293e-01 2.416667640209197998e-01 -1.848706007003784180e-01 -1.431473642587661743e-01 9.504725039005279541e-02 -1.014552544802427292e-02 8.422734588384628296e-02 2.740738689899444580e-01 4.490000903606414795e-01 1.495795994997024536e-01 3.569419309496879578e-02 1.314376890659332275e-01 -1.641131490468978882e-01 -1.157952025532722473e-01 -3.108620643615722656e-02 -9.835539013147354126e-02 -3.978892564773559570e-01 4.901197925209999084e-02 3.121722638607025146e-01 8.063750714063644409e-02 8.817775547504425049e-02 -7.603910565376281738e-02 5.795038118958473206e-02 6.245119497179985046e-02 5.014784261584281921e-02 -6.630194187164306641e-02 1.494439393281936646e-01 1.884130090475082397e-01
-3.326092660427093506e-01 -1.872165203094482422e-01 2.732477486133575439e-01 -1.116757933050394058e-02 -6.250128149986267090e-02 3.423203229904174805e-01 -2.239930629730224609e-01 -7.233621180057525635e-02 3.290330767631530762e-01 -2.226368933916091919e-01 -9.808860719203948975e-02 9.995660930871963501e-02 3.092896640300750732e-01 4.601109400391578674e-02 1.291890293359756470e-01 -8.009173721075057983e-02 -2.502908408641815186e-01 -5.199550464749336243e-02 1.185186132788658142e-01 -2.085273116827011108e-01 2.467451989650726318e-01 4.557596147060394287e-02 -1.833069771528244019e-01 -1.399915898218750954e-03 1.238817572593688965e-01 1.256920676678419113e-02 3.676132112741470337e-02 -1.263971626758575439e-01 -9.641751646995544434e-02 1.713202148675918579e-01 4.981757327914237976e-02 -1.063414588570594788e-01
-2.034760564565658569e-01 -1.254717409610748291e-01 4.864057153463363647e-02 2.128057777881622314e-01 -8.373309671878814697e-02 -2.402194887399673462e-01 -3.312269449234008789e-01 -2.202455252408981323e-01 2.420435696840286255e-01 1.386363804340362549e-01 -3.759846463799476624e-02 1.976435780525207520e-01 5.390273034572601318e-02 -1.444835066795349121e-01 2.062815800309181213e-02 8.960222452878952026e-02 -2.360312491655349731e-01 -1.898570507764816284e-01 1.699283868074417114e-01 9.715352207422256470e-02 -1.345506608486175537e-01 -4.304028674960136414e-02 1.769983172416687012e-01 1.421411931514739990e-01 -1.385841816663742065e-01 -1.842500418424606323e-01 2.120141685009002686e-01 -1.957872956991195679e-01 1.028937995433807373e-01 -1.317813396453857422e-01 2.470382601022720337e-01 3.078503310680389404e-01
-3.335795402526855469e-01 6.017139181494712830e-02 1.939405798912048340e-01 -1.804373860359191895e-01 -1.327975541353225708e-01 2.859466671943664551e-01 -4.306873381137847900e-01 6.726204883307218552e-03 3.241112530231475830e-01 -7.072535157203674316e-02 1.134073138236999512e-01 2.368761301040649414e-01 2.131228893995285034e-02 9.040562063455581665e-02 -1.418748050928115845e-01 1.098490133881568909e-01 -7.594413310289382935e-02 -8.202382177114486694e-02 -5.358195304870605469e-02 2.236316353082656860e-01 -1.639345437288284302e-01 -2.506866352632641792e-03 2.569055370986461639e-02 2.506033331155776978e-02 -3.605590760707855225e-02 9.105113893747329712e-02 -1.239854656159877777e-02 -5.582191795110702515e-02 -3.541143238544464111e-02 3.594551980495452881e-01 2.567280530929565430e-01 -8.587089180946350098e-02
-1.824993938207626343e-01 6.227822229266166687e-02 4.196568429470062256e-01 -1.543844789266586304e-01 1.562035381793975830e-01 2.855013906955718994e-01 -1.927155405282974243e-01 -8.275826275348663330e-02 2.078381925821304321e-01 -1.327440738677978516e-01 1.462669670581817627e-01 1.999763399362564087e-01 7.488606963306665421e-03 -4.416147619485855103e-02 1.091497689485549927e-01 -9.107089787721633911e-02 1.821756064891815186e-01 -9.969642758369445801e-02 2.718558013439178467e-01 1.464362740516662598e-01 6.678136438131332397e-02 -1.527915708720684052e-02 6.620520353317260742e-02 -1.373844146728515625e-01 -1.371983140707015991e-01 -3.001129329204559326e-01 8.933144062757492065e-02 -1.810860261321067810e-02 2.475633621215820312e-01 3.356282114982604980e-01 5.527736246585845947e-02 8.909489214420318604e-02
-2.123102694749832153e-01 1.005170270800590515e-01 1.401567012071609497e-01 2.054535001516342163e-01 1.537914294749498367e-02 -3.336359187960624695e-02 -1.742206662893295288e-01 -8.899292908608913422e-03 2.386969178915023804e-01 -1.537029445171356201e-01 3.997114598751068115e-01 5.532995611429214478e-02 1.081693917512893677e-01 7.655448466539382935e-02 1.247855555266141891e-02 1.554373502731323242e-01 8.080540597438812256e-02 -1.886437684297561646e-01 7.070323079824447632e-02 -4.913277551531791687e-02 -1.623423844575881958e-01 -1.475528627634048462e-01 8.630903065204620361e-02 3.081418275833129883e-01 -6.468680500984191895e-02 -2.306082099676132202e-01 1.012020856142044067e-01 -8.177056163549423218e-02 9.469900280237197876e-02 4.256917834281921387e-01 1.770846694707870483e-01 2.645469903945922852e-01
-7.394899614155292511e-03 2.078614085912704468e-01 4.473517537117004395e-01 -1.105425357818603516e-01 -1.972785219550132751e-02 4.847765341401100159e-02 9.129373729228973389e-02 5.143216624855995178e-02 3.209815323352813721e-01 7.237976789474487305e-02 2.140555679798126221e-01 1.740232706069946289e-01 1.230879947543144226e-01 -2.731249295175075531e-02 4.306803047657012939e-01 8.433156460523605347e-02 -2.254015952348709106e-01 -7.094053179025650024e-02 -1.485352218151092529e-01 1.552538871765136719e-01 -1.934993267059326172e-01 -1.630976200103759766e-01 1.952369064092636108e-01 -8.109504729509353638e-02 -1.099476367235183716e-01 -1.210624352097511292e-01 -1.864002645015716553e-02 4.741003736853599548e-02 -1.197505220770835876e-01 1.163427829742431641e-01 2.076535969972610474e-01 -1.635042279958724976e-01
-2.264963984489440918e-01 3.042799234390258789e-01 1.706355810165405273e-01 -1.086907908320426941e-01 9.074836224317550659e-02 -2.560743689537048340e-02 -1.936819106340408325e-01 1.487782448530197144e-01 3.756373226642608643e-01 -9.147310256958007812e-02 1.334447115659713745e-01 2.904596626758575439e-01 -2.808900363743305206e-02 3.825644850730895996e-01 1.167465001344680786e-01 3.487247601151466370e-02 -3.276722729206085205e-01 1.047686412930488586e-01 -2.890448644757270813e-02 6.684019416570663452e-02 1.337995193898677826e-02 -4.250351712107658386e-02 1.099420785903930664e-01 2.814146131277084351e-02 2.512025088071823120e-02 -1.434660749509930611e-03 1.469928920269012451e-01 -1.731320656836032867e-02 -5.260131135582923889e-02 -2.144001126289367676e-01 3.199142813682556152e-01 1.444858759641647339e-01
-2.860927283763885498e-01 1.072800755500793457e-01 2.676241397857666016e-01 -8.778197318315505981e-02 2.324960827827453613e-01 3.292099833488464355e-01 -2.944159507751464844e-01 8.629075251519680023e-03 1.859495639801025391e-01 -8.308137208223342896e-02 -2.309084087610244751e-01 1.575685143470764160e-01 5.406956747174263000e-02 1.641234606504440308e-01 2.589854300022125244e-01 -1.524081826210021973e-01 -2.222584187984466553e-01 9.356906265020370483e-02 6.654871255159378052e-02 -1.657817959785461426e-01 -1.080194208770990372e-02 8.313743025064468384e-02 -1.392104029655456543e-01 -6.502112746238708496e-02 -2.135213017463684082e-01 -2.626674771308898926e-01 2.217298299074172974e-01 4.848670586943626404e-02 8.257775753736495972e-02 9.166303277015686035e-02 7.538726180791854858e-02 -1.750126779079437256e-01
-5.230298638343811035e-01 1.718233823776245117e-01 6.372712552547454834e-02 -2.875431440770626068e-02 -1.747897565364837646e-01 8.047875016927719116e-02 -3.842961043119430542e-03 -5.997789651155471802e-02 1.641510426998138428e-01 -7.642060518264770508e-02 1.883000731468200684e-01 4.247406497597694397e-02 1.371032893657684326e-01 6.464628875255584717e-02 1.383045315742492676e-01 3.336808979511260986e-01 -3.012938201427459717e-01 -1.390959024429321289e-01 2.067195624113082886e-02 3.424952179193496704e-02 1.101533770561218262e-01 -7.610933389514684677e-03 2.055937051773071289e-02 2.460856437683105469e-01 -8.956082165241241455e-02 1.209097099490463734e-03 1.739207059144973755e-01 1.196581497788429260e-02 -8.950091153383255005e-02 2.930906116962432861e-01 2.608152329921722412e-01 2.065043300390243530e-01
-1.955926865339279175e-01 -1.271623373031616211e-01 3.544253408908843994e-01 -8.095997571945190430e-02 1.555119156837463379e-01 9.537638723850250244e-02 -2.800897061824798584e-01 -2.866058647632598877e-01 2.805026471614837646e-01 -4.123559221625328064e-02 5.782869085669517517e-02 2.872612774372100830e-01 -2.651620842516422272e-02 3.059457987546920776e-02 9.533314406871795654e-02 -2.226568907499313354e-01 1.078988239169120789e-01 -4.451011121273040771e-02 2.839121520519256592e-01 9.517163038253784180e-02 -3.620889782905578613e-02 -7.604582607746124268e-02 -1.055475883185863495e-02 -1.835213229060173035e-02 3.646663576364517212e-02 -3.864750564098358154e-01 5.018675699830055237e-02 1.123204901814460754e-01 1.319840103387832642e-01 2.694031596183776855e-01 1.359578371047973633e-01 8.854158222675323486e-02
-2.444179803133010864e-01 -1.597188413143157959e-01 -6.586968153715133667e-02 -3.726362437009811401e-02 -3.188721239566802979e-01 7.301852107048034668e-02 -2.817920446395874023e-01 -1.711296290159225464e-01 2.725028097629547119e-01 1.823411583900451660e-01 -8.013533428311347961e-03 -3.098095953464508057e-02 3.351339697837829590e-01 2.282879650592803955e-01 -6.199109181761741638e-02 1.918975710868835449e-01 -3.749047815799713135e-01 -6.737574934959411621e-02 -1.386297983117401600e-03 1.071673259139060974e-01 1.297117620706558228e-01 1.097275875508785248e-02 -1.531793177127838135e-01 -2.402389049530029297e-01 -1.929483413696289062e-01 -8.218346536159515381e-02 2.826148457825183868e-02 -3.214469924569129944e-02 9.405265748500823975e-02 2.123806327581405640e-01 6.387999653816223145e-02 1.453961431980133057e-01
-3.995363712310791016e-01 3.200660347938537598e-01 1.673114001750946045e-01 -2.085269428789615631e-02 -1.996396109461784363e-02 -2.608705759048461914e-01 -7.931138575077056885e-02 6.843263655900955200e-02 1.976724416017532349e-01 2.022243887186050415e-01 8.565944433212280273e-02 -4.449115321040153503e-02 1.980594545602798462e-01 9.391360729932785034e-02 -1.062507554888725281e-01 -1.784103214740753174e-01 -4.033103883266448975e-01 6.228287145495414734e-02 2.215316891670227051e-01 1.494901031255722046e-01 -6.939847767353057861e-02 1.484957784414291382e-01 1.742877364158630371e-01 6.627292931079864502e-02 2.407284229993820190e-01 -3.849235363304615021e-03 -3.169968724250793457e-02 4.725831747055053711e-02 1.091028526425361633e-01 6.548834592103958130e-02 1.330262273550033569e-01 2.343789041042327881e-01
-1.506091505289077759e-01 1.312528699636459351e-01 3.549220561981201172e-01 -1.809639483690261841e-02 4.365792125463485718e-02 -2.531429827213287354e-01 -2.648985385894775391e-01 -5.990744382143020630e-02 1.191242262721061707e-01 6.735616922378540039e-02 1.619472950696945190e-01 2.252179980278015137e-01 2.203328311443328857e-01 1.491658836603164673e-01 -9.463576227426528931e-02 1.850799918174743652e-01 -6.947828084230422974e-02 -1.782383918762207031e-01 -2.524964511394500732e-01 1.404950618743896484e-01 -8.459913730621337891e-02 1.082679778337478638e-01 8.734613656997680664e-02 5.718660075217485428e-03 -2.353060990571975708e-01 -1.682257652282714844e-02 -1.111315563321113586e-01 2.580698132514953613e-01 5.604560673236846924e-02 -1.342376023530960083e-01 4.261845350265502930e-01 -1.825584098696708679e-02
-1.263086944818496704e-01 2.053028494119644165e-01 4.802874848246574402e-02 1.867337077856063843e-01 9.436450153589248657e-02 -1.043269187211990356e-01 -3.367193043231964111e-01 1.284568011760711670e-01 3.339662253856658936e-01 -1.367080360651016235e-01 3.043999373912811279e-01 5.540810897946357727e-02 1.467282921075820923e-01 2.517579495906829834e-01 1.846345216035842896e-01 5.946820601820945740e-02 -1.941424012184143066e-01 -6.739124655723571777e-02 -1.483523994684219360e-01 -6.939762830734252930e-02 1.700137257575988770e-01 4.941550549119710922e-03 3.151946514844894409e-02 -1.599211990833282471e-01 2.560047060251235962e-02 1.332282572984695435e-01 5.459770187735557556e-02 2.196779102087020874e-01 7.980524003505706787e-02 -1.321620345115661621e-01 4.204269051551818848e-01 1.084792315959930420e-01
-2.183149605989456177e-01 1.794308982789516449e-02 3.863773643970489502e-01 1.299737989902496338e-01 4.453759267926216125e-02 -1.988250464200973511e-01 -6.796284765005111694e-02 -5.132829397916793823e-02 6.251724809408187866e-02 1.826766580343246460e-01 1.458573639392852783e-01 6.965622305870056152e-02 2.506856024265289307e-01 3.440402746200561523e-01 3.935916423797607422e-01 -9.890268743038177490e-02 -1.668916940689086914e-01 -3.957779332995414734e-02 -1.424386650323867798e-01 -1.062963828444480896e-01 1.225404962897300720e-01 -9.730708599090576172e-02 2.321768999099731445e-01 1.151273548603057861e-01 -4.132893681526184082e-02 -8.862892538309097290e-02 7.138796150684356689e-02 4.364628717303276062e-02 -1.732169538736343384e-01 1.663724333047866821e-01 3.156793415546417236e-01 3.471048548817634583e-02
-2.225846052169799805e-01 1.889739185571670532e-01 3.701925873756408691e-01 2.151548713445663452e-01 1.339322924613952637e-01 5.356336385011672974e-02 2.080335468053817749e-02 2.517823502421379089e-02 1.792326122522354126e-01 -7.069110125303268433e-02 -1.325138956308364868e-01 1.118279099464416504e-01 2.601864039897918701e-01 -1.440804153680801392e-01 2.262007445096969604e-01 -6.639257818460464478e-02 -1.201118603348731995e-01 -4.145072996616363525e-01 -2.453794926404953003e-01 3.482017293572425842e-02 -4.206809774041175842e-02 -3.780614733695983887e-01 -1.345868036150932312e-02 -8.835598081350326538e-02 -8.154244720935821533e-02 -1.347087323665618896e-01 1.799630969762802124e-01 -4.731678217649459839e-02 1.474352031946182251e-01 9.538502991199493408e-02 2.203991077840328217e-02 8.498264849185943604e-02
-3.314287662506103516e-01 -1.136305555701255798e-02 6.806243211030960083e-02 1.855253800749778748e-02 -2.820530831813812256e-01 -2.367216162383556366e-02 2.260501235723495483e-01 -4.224524274468421936e-02 2.898574471473693848e-01 -1.498187799006700516e-02 -2.315453812479972839e-02 1.554135978221893311e-01 4.193298220634460449e-01 -1.429955810308456421e-01 -1.163829192519187927e-01 -7.703305035829544067e-02 -2.079608142375946045e-01 1.758358813822269440e-02 -1.186380628496408463e-02 2.365655153989791870e-01 -8.626143634319305420e-02 -1.452623903751373291e-01 -9.707346558570861816e-02 1.458297222852706909e-01 -1.053784564137458801e-01 8.183441311120986938e-02 1.082808151841163635e-01 1.468401253223419189e-01 -4.078128040418960154e-05 1.449331641197204590e-01 3.945497274398803711e-01 2.017421573400497437e-01
-1.155880047008395195e-03 -1.059220433235168457e-01 1.273309229873120785e-03 5.459200590848922729e-02 -2.448083460330963135e-02 1.728454232215881348e-01 -8.006313443183898926e-02 -2.619632482528686523e-01 5.739397406578063965e-01 -1.574229300022125244e-01 -1.697676032781600952e-01 1.547677218914031982e-01 1.017368063330650330e-01 -1.261553764343261719e-01 2.160811126232147217e-01 2.990380674600601196e-02 -4.117292463779449463e-01 -7.808778434991836548e-02 5.155879538506269455e-03 9.793967753648757935e-02 -5.963315069675445557e-02 1.800128519535064697e-01 -9.277326613664627075e-02 -1.385673582553863525e-01 5.669537931680679321e-02 -1.616299450397491455e-01 9.289948269724845886e-03 8.582121878862380981e-02 -1.716333031654357910e-01 -3.155930340290069580e-02 2.301935851573944092e-01 1.738816350698471069e-01
-2.467873245477676392e-01 1.994137465953826904e-01 3.043866753578186035e-01 -1.906292885541915894e-02 4.111680760979652405e-02 -1.978125721216201782e-01 6.170111522078514099e-02 -6.880673021078109741e-02 7.557652145624160767e-02 2.762851119041442871e-02 3.294342756271362305e-01 3.215852975845336914e-01 2.767026424407958984e-01 1.467156410217285156e-01 -2.316901236772537231e-01 8.187589049339294434e-02 -1.783025115728378296e-01 -2.653280645608901978e-02 -1.958503276109695435e-01 1.178415864706039429e-01 -1.095448061823844910e-01 1.609064638614654541e-01 1.767894327640533447e-01 4.547412693500518799e-02 -9.163092821836471558e-02 2.377870492637157440e-02 3.420844301581382751e-02 1.451520472764968872e-01 -6.191329285502433777e-02 -7.473174482583999634e-02 3.714475035667419434e-01 2.133429795503616333e-01
-3.630874454975128174e-01 6.889134645462036133e-02 -3.062211163341999054e-02 -1.488938182592391968e-01 2.322196029126644135e-02 1.636236310005187988e-01 -2.954922802746295929e-02 4.219258669763803482e-03 -5.205674469470977783e-02 5.444808304309844971e-02 3.848541080951690674e-01 -4.466472566127777100e-02 3.187167644500732422e-01 9.757604449987411499e-02 -3.841061517596244812e-02 2.554706856608390808e-02 -4.476474821567535400e-01 -2.208489477634429932e-01 2.349106520414352417e-01 -1.254057884216308594e-01 2.587943151593208313e-02 -1.161336526274681091e-01 -2.217909693717956543e-02 1.501194685697555542e-01 -1.789603531360626221e-01 5.784104764461517334e-02 2.398541122674942017e-01 4.989250004291534424e-02 -4.145481064915657043e-02 5.059542506933212280e-02 2.855934202671051025e-01 6.789426505565643311e-02
-2.219567745923995972e-01 2.130014002323150635e-01 2.436528652906417847e-01 -1.421248614788055420e-01 -1.612507179379463196e-02 6.683307886123657227e-02 -1.702034175395965576e-01 -3.925304114818572998e-02 1.790482699871063232e-01 -2.329460680484771729e-01 1.493077576160430908e-01 2.635107338428497314e-01 3.223053812980651855e-01 -1.819078344851732254e-03 -2.938087284564971924e-01 7.077285647392272949e-02 -7.525600492954254150e-02 9.206711500883102417e-02 -6.606287509202957153e-02 1.727506518363952637e-01 -1.963488459587097168e-01 -1.583472192287445068e-01 4.376903548836708069e-02 2.480482459068298340e-01 -2.547555863857269287e-01 -5.228012427687644958e-02 1.654892712831497192e-01 -5.004636477679014206e-03 -8.773919194936752319e-02 3.707096278667449951e-01 3.327177837491035461e-02 2.448869682848453522e-02
-1.607457399368286133e-01 2.214538305997848511e-01 3.073522150516510010e-01 -1.139091178774833679e-01 -2.756996825337409973e-02 4.142609238624572754e-01 -1.429647952318191528e-02 -8.584010601043701172e-02 6.188094988465309143e-02 -9.302256256341934204e-02 -8.264100551605224609e-02 7.781501114368438721e-02 3.314442932605743408e-01 1.398191452026367188e-01 1.659176647663116455e-01 -1.772635132074356079e-01 4.157048184424638748e-03 6.850016117095947266e-02 1.570806801319122314e-01 -2.298519387841224670e-02 2.467897906899452209e-02 -4.726959019899368286e-02 -2.079112827777862549e-01 -6.223448738455772400e-02 -2.290552258491516113e-01 -2.133217602968215942e-01 3.805094659328460693e-01 1.906161755323410034e-01 -1.259555369615554810e-01 2.064066231250762939e-01 -4.137657582759857178e-02 6.985276937484741211e-02
3.399181365966796875e-02 -2.074459046125411987e-01 4.193773865699768066e-01 3.176299110054969788e-02 -5.617719888687133789e-02 -5.992650985717773438e-02 -4.656145721673965454e-02 1.315431892871856689e-01 2.728466391563415527e-01 -1.837877333164215088e-01 7.726935669779777527e-03 -1.017981916666030884e-01 3.226796388626098633e-01 1.907408237457275391e-01 -1.627349555492401123e-01 -1.579369455575942993e-01 -5.338395386934280396e-02 3.144446015357971191e-02 1.949650347232818604e-01 -2.572742104530334473e-01 -1.496957987546920776e-02 -2.350922226905822754e-01 -7.018730789422988892e-02 1.209236308932304382e-01 -1.552504003047943115e-01 1.363235712051391602e-01 1.247894987463951111e-01 -6.077042594552040100e-02 2.901605889201164246e-02 -1.796023100614547729e-01 3.533355891704559326e-01 1.978656351566314697e-01
-2.135256230831146240e-01 3.075227141380310059e-01 -3.152446448802947998e-02 -2.635466307401657104e-02 -1.434273421764373779e-01 2.057625502347946167e-01 -1.022556200623512268e-01 -8.645150810480117798e-02 2.071068137884140015e-01 1.731286793947219849e-01 8.972776681184768677e-02 -8.915106952190399170e-02 -4.987127333879470825e-02 2.956095337867736816e-01 3.861751407384872437e-02 -1.274088174104690552e-01 -3.192487955093383789e-01 -4.277232289314270020e-02 3.330329954624176025e-01 -2.957561053335666656e-02 -2.745912224054336548e-02 -3.652215301990509033e-01 1.265698224306106567e-01 -4.839278757572174072e-02 -1.193609684705734253e-01 -2.612241208553314209e-01 -1.200607866048812866e-01 -3.738520666956901550e-02 -1.179334707558155060e-02 4.968284070491790771e-02 3.285372257232666016e-01 6.298743188381195068e-02
-2.294204086065292358e-01 1.110429242253303528e-01 2.447212785482406616e-01 1.780203729867935181e-01 1.996703296899795532e-01 2.761945724487304688e-01 -3.585147261619567871e-01 -5.799482017755508423e-02 -1.549451202154159546e-01 -3.029052913188934326e-01 1.398606747388839722e-01 -1.202725060284137726e-02 2.081977874040603638e-01 6.130983680486679077e-02 2.121819555759429932e-01 -1.167611479759216309e-01 -2.985009849071502686e-01 -7.767203450202941895e-02 -5.567189306020736694e-03 -1.653513126075267792e-02 -1.445881426334381104e-01 -6.185000389814376831e-02 -1.729008555412292480e-02 -4.025195538997650146e-01 -1.770375370979309082e-01 -4.372299462556838989e-02 -7.814440876245498657e-02 3.316645324230194092e-02 -1.484856158494949341e-01 -5.575892701745033264e-02 4.971368238329887390e-02 6.001700088381767273e-02
1.123822703957557678e-01 -5.184340476989746094e-02 3.009124696254730225e-01 1.388441324234008789e-01 7.218010723590850830e-02 -6.127770757302641869e-04 -3.218689560890197754e-01 -1.777735799551010132e-01 3.268346488475799561e-01 7.598484307527542114e-02 7.675632368773221970e-03 2.046712189912796021e-01 4.214844405651092529e-01 -8.819317072629928589e-02 5.212073400616645813e-02 -1.883657723665237427e-01 -1.636362075805664062e-01 -1.168260909616947174e-02 3.799917176365852356e-02 9.984935075044631958e-02 -1.157143563032150269e-01 1.182894185185432434e-01 2.290954887866973877e-01 1.628117710351943970e-01 2.083647847175598145e-01 -9.710414707660675049e-02 1.251419037580490112e-01 -1.657189428806304932e-02 -1.567745804786682129e-01 2.235847264528274536e-01 1.213940903544425964e-01 2.312722802162170410e-01
3.042501024901866913e-02 -2.835939452052116394e-02 4.323881864547729492e-01 -8.085101842880249023e-02 3.961594402790069580e-02 3.677388653159141541e-02 -9.441375732421875000e-02 -1.721342802047729492e-01 1.453692466020584106e-01 -2.441126853227615356e-01 5.915252864360809326e-02 1.672985106706619263e-01 2.195462882518768311e-01 8.006804436445236206e-02 -7.294759154319763184e-02 5.452182888984680176e-02 -1.521273404359817505e-01 -7.295262068510055542e-02 4.376685991883277893e-02 -1.854954510927200317e-01 4.953719675540924072e-03 1.285581290721893311e-01 -2.702837884426116943e-01 2.510985136032104492e-01 6.809853948652744293e-03 -1.529483199119567871e-01 -7.220134884119033813e-02 2.552860975265502930e-01 6.814884394407272339e-02 3.820289969444274902e-01 3.400858342647552490e-01 -1.033176481723785400e-01
-1.534735709428787231e-01 1.491836458444595337e-01 3.091583251953125000e-01 -1.917008124291896820e-02 -8.337114006280899048e-02 1.991772837936878204e-02 -3.693063557147979736e-01 1.204665303230285645e-01 1.534253209829330444e-01 1.844567358493804932e-01 1.931027621030807495e-01 -2.359609603881835938e-01 9.806349873542785645e-02 -5.175249278545379639e-02 -3.632137551903724670e-02 -7.834073901176452637e-02 -2.738186120986938477e-01 -7.553644478321075439e-02 2.150222212076187134e-01 2.193776965141296387e-01 1.217672228813171387e-01 -2.275413274765014648e-01 -2.086690627038478851e-02 9.980468451976776123e-02 -1.941509693861007690e-01 5.143735930323600769e-02 -1.054675597697496414e-02 -1.706939749419689178e-02 1.201177239418029785e-01 -1.770093739032745361e-01 3.669368922710418701e-01 2.377549260854721069e-01
-1.102012917399406433e-01 -1.405256539583206177e-01 2.109905630350112915e-01 -1.052622944116592407e-01 -4.664796963334083557e-02 1.053264178335666656e-02 -3.609331250190734863e-01 -1.046054810285568237e-01 2.786017656326293945e-01 -2.143950611352920532e-01 -4.376357421278953552e-02 2.865065634250640869e-01 1.663477867841720581e-01 1.008161902427673340e-02 -2.272814325988292694e-02 1.951659619808197021e-01 -1.716857589781284332e-02 3.067717514932155609e-02 -1.013996005058288574e-01 2.575851678848266602e-01 -8.424188941717147827e-02 -6.902777403593063354e-02 -2.264478802680969238e-01 -1.423890292644500732e-01 -3.574219644069671631e-01 -2.508695721626281738e-01 2.621737420558929443e-01 2.073771208524703979e-01 7.616499811410903931e-02 -1.538232713937759399e-01 1.900975964963436127e-02 3.887072205543518066e-02
-3.919781744480133057e-01 -1.818366199731826782e-01 2.614876329898834229e-01 1.278194598853588104e-02 1.931707412004470825e-01 1.864520087838172913e-02 -1.010797265917062759e-02 1.952027082443237305e-01 2.060782313346862793e-01 -1.445937901735305786e-01 7.073307037353515625e-02 2.487453073263168335e-02 4.072325229644775391e-01 -6.574068963527679443e-02 -1.451784223318099976e-01 -6.608908623456954956e-02 -4.933925718069076538e-02 -1.988136917352676392e-01 -1.572271287441253662e-01 1.279187202453613281e-01 -2.716541290283203125e-01 1.018946245312690735e-01 3.195888102054595947e-01 5.759069696068763733e-02 -1.237538531422615051e-01 -1.389532387256622314e-01 -5.994843319058418274e-02 9.782940894365310669e-02 5.761283636093139648e-02 -1.196350008249282837e-01 5.559379234910011292e-02 2.511805295944213867e-01
-2.633714862167835236e-02 -1.463983654975891113e-01 5.132636427879333496e-01 5.059195309877395630e-02 1.005543470382690430e-01 2.048007845878601074e-01 -1.716838181018829346e-01 -1.688395887613296509e-01 3.017422854900360107e-01 -1.366091221570968628e-01 -5.523923411965370178e-02 3.141599297523498535e-01 -1.098682954907417297e-01 -4.138945601880550385e-03 1.594742089509963989e-01 -1.395041029900312424e-02 2.159227989614009857e-02 -3.834317997097969055e-02 4.914103448390960693e-02 2.649037353694438934e-02 -7.686092704534530640e-02 -1.476267725229263306e-01 2.023614346981048584e-01 -1.251587457954883575e-02 -1.955751096829771996e-03 -1.920775920152664185e-01 1.168231293559074402e-01 3.141734516248106956e-03 1.336832437664270401e-02 3.445676267147064209e-01 1.915540546178817749e-01 2.695372998714447021e-01
-3.484464287757873535e-01 1.073870155960321426e-02 3.015237748622894287e-01 -1.816173493862152100e-01 -1.328965276479721069e-01 7.482727617025375366e-02 1.796926409006118774e-01 1.664546579122543335e-01 1.929188072681427002e-01 -4.520832002162933350e-02 3.981606662273406982e-02 5.167812854051589966e-02 1.642200648784637451e-01 2.522858045995235443e-02 -1.781533360481262207e-01 2.087364904582500458e-02 -3.693955540657043457e-01 6.064622849225997925e-02 -3.340674331411719322e-03 -3.573069572448730469e-01 -6.917028129100799561e-02 -8.194755762815475464e-02 5.462957918643951416e-02 1.238164231181144714e-01 -2.000905275344848633e-01 6.849846243858337402e-02 1.509555578231811523e-01 3.097990527749061584e-02 -6.585606187582015991e-02 2.252827286720275879e-01 3.437343537807464600e-01 1.693253964185714722e-01
-8.709163218736648560e-02 -3.579974547028541565e-02 3.231838345527648926e-01 1.447962820529937744e-01 -1.243023574352264404e-02 -1.981120370328426361e-02 -1.323002874851226807e-01 1.142738014459609985e-01 4.041904211044311523e-01 -2.084910720586776733e-01 1.236835122108459473e-01 2.899746298789978027e-01 1.281884908676147461e-01 2.086196839809417725e-01 -2.064438611268997192e-01 -4.276973009109497070e-02 8.506869524717330933e-02 -1.170050501823425293e-01 2.938903495669364929e-02 4.596136510372161865e-03 -5.399423837661743164e-02 1.692556776106357574e-02 -8.788948506116867065e-02 3.979310691356658936e-01 -2.548454105854034424e-01 -1.752894967794418335e-01 1.288864463567733765e-01 -2.734026312828063965e-01 5.920921638607978821e-02 1.603572368621826172e-01 1.127923205494880676e-01 6.263998895883560181e-02
-5.827020108699798584e-02 3.363944590091705322e-02 2.358854375779628754e-02 2.939833700656890869e-01 5.987879261374473572e-02 2.299009449779987335e-02 7.717425376176834106e-02 -5.984199047088623047e-02 2.595906145870685577e-02 -3.458138406276702881e-01 2.230406701564788818e-01 7.341989874839782715e-02 4.354752302169799805e-01 1.778345257043838501e-01 -1.473671346902847290e-01 8.620530366897583008e-02 -4.348649382591247559e-01 -2.168345153331756592e-01 1.196920219808816910e-02 -5.801988020539283752e-02 -2.772676944732666016e-02 -9.122848510742187500e-02 -1.716953366994857788e-01 -5.893367156386375427e-02 -8.315991610288619995e-02 -7.801876217126846313e-02 1.864427924156188965e-01 2.085874378681182861e-01 -2.029685378074645996e-01 1.825856864452362061e-01 -1.161029469221830368e-02 1.463199704885482788e-01
-1.413564980030059814e-01 -6.664782762527465820e-02 2.815717458724975586e-01 1.208895742893218994e-01 -5.004910752177238464e-02 1.882435083389282227e-01 -3.049772381782531738e-01 1.110020652413368225e-01 3.705373406410217285e-01 -1.939102560281753540e-01 8.991201967000961304e-02 8.204996585845947266e-02 1.233611777424812317e-01 -1.190945040434598923e-02 2.997360005974769592e-02 -1.205297857522964478e-01 1.173040196299552917e-01 2.958649098873138428e-01 -1.831196248531341553e-01 2.867823541164398193e-01 -1.143102124333381653e-01 -6.315996497869491577e-02 -2.237803041934967041e-01 -1.353010833263397217e-01 -2.925690114498138428e-01 1.161796972155570984e-02 1.172434836626052856e-01 -1.176501438021659851e-01 6.962578743696212769e-02 2.108316570520401001e-01 2.297212332487106323e-01 1.782982260920107365e-03
-2.855871915817260742e-01 2.262521088123321533e-01 1.393421441316604614e-01 -1.940832734107971191e-01 -2.512620687484741211e-01 -1.741895526647567749e-01 -1.590496897697448730e-01 2.597687542438507080e-01 2.302051037549972534e-01 -7.277864962816238403e-02 1.874906420707702637e-01 -4.839130491018295288e-02 -1.200449373573064804e-02 1.888246238231658936e-01 1.035267487168312073e-01 2.265737578272819519e-02 -4.233382046222686768e-01 9.163708239793777466e-02 8.788304030895233154e-02 4.560873284935951233e-02 1.891112625598907471e-01 -1.187332049012184143e-01 5.170814692974090576e-03 -3.578990697860717773e-02 -3.056194186210632324e-01 -6.669955700635910034e-02 1.739771515130996704e-01 -7.655487954616546631e-02 -1.119800191372632980e-02 -3.886601189151406288e-03 3.125545978546142578e-01 -2.650418318808078766e-02
-1.581759005784988403e-01 3.366682305932044983e-02 1.769094616174697876e-01 -1.347198784351348877e-01 -3.528899326920509338e-02 -1.851100772619247437e-01 -3.451514542102813721e-01 3.082856833934783936e-01 1.348332613706588745e-01 -9.965846687555313110e-02 3.752570226788520813e-02 2.461063712835311890e-01 -4.505146294832229614e-02 3.170787692070007324e-01 6.687309592962265015e-02 1.119835376739501953e-01 -3.684506714344024658e-01 2.418594621121883392e-02 -3.360707312822341919e-03 1.150382086634635925e-01 -1.235316097736358643e-01 -1.786585003137588501e-01 1.787383705377578735e-01 1.038796268403530121e-02 -1.118840351700782776e-01 1.029426977038383484e-02 7.954908907413482666e-02 2.742581367492675781e-01 2.962282113730907440e-02 5.333450622856616974e-03 3.308272659778594971e-01 1.780679076910018921e-01
-1.852859854698181152e-01 -1.024661362171173096e-01 1.142972614616155624e-02 7.340137660503387451e-02 -1.575164347887039185e-01 1.903145760297775269e-02 6.524586677551269531e-02 -2.744896113872528076e-01 3.478201627731323242e-01 -8.062386512756347656e-02 -8.058704435825347900e-03 2.522814869880676270e-01 4.155857861042022705e-01 -1.464120894670486450e-01 -1.404075473546981812e-01 7.276546675711870193e-03 -3.412135839462280273e-01 4.819455370306968689e-02 -6.929904967546463013e-02 3.052434027194976807e-01 1.708212494850158691e-01 -5.938049778342247009e-02 -2.485506683588027954e-01 -9.125232696533203125e-02 -4.564676806330680847e-02 1.080622971057891846e-01 1.338389217853546143e-01 2.612499706447124481e-02 -1.666436158120632172e-02 1.025822535157203674e-01 1.546455323696136475e-01 2.305708229541778564e-01
-2.864571213722229004e-01 1.091968733817338943e-02 2.350284755229949951e-01 -2.225953638553619385e-01 -9.919510036706924438e-02 2.999219000339508057e-01 -1.682166308164596558e-01 2.405731007456779480e-02 4.416591525077819824e-01 -6.097220629453659058e-02 -8.505271747708320618e-03 1.485576778650283813e-01 6.373640149831771851e-02 -5.804651975631713867e-02 -1.774832159280776978e-01 9.068068116903305054e-02 1.261208113282918930e-02 2.081855386495590210e-01 -5.320675671100616455e-02 3.804445266723632812e-02 -3.895392417907714844e-01 -1.528260260820388794e-01 -4.054676741361618042e-02 -2.615556120872497559e-03 -2.021808028221130371e-01 -3.423846885561943054e-02 1.389330029487609863e-01 6.891096383333206177e-02 2.945986203849315643e-02 1.437207907438278198e-01 3.203504383563995361e-01 3.893380612134933472e-02
-2.131413519382476807e-01 1.429080590605735779e-02 7.788532227277755737e-02 -2.010425925254821777e-02 7.223000377416610718e-02 7.592745870351791382e-02 -2.053740024566650391e-01 -2.482572197914123535e-01 1.544299423694610596e-01 -3.586109876632690430e-01 3.440630137920379639e-01 -7.498113811016082764e-02 3.107728660106658936e-01 -4.820567555725574493e-03 1.386188566684722900e-01 -1.564503312110900879e-01 5.985423922538757324e-02 -2.551886625587940216e-02 -1.734750717878341675e-01 4.105215668678283691e-01 5.529019981622695923e-02 -5.707276519387960434e-03 -2.584764361381530762e-02 -1.114219799637794495e-01 -3.081005513668060303e-01 -2.169482707977294922e-01 1.114922091364860535e-01 4.431044682860374451e-02 1.613595038652420044e-01 6.252335011959075928e-02 9.410709142684936523e-02 4.626666009426116943e-02
-8.465741574764251709e-02 2.577244937419891357e-01 3.901818096637725830e-01 1.996066868305206299e-01 1.049704477190971375e-02 -1.538106203079223633e-01 -3.705901801586151123e-01 -1.328008770942687988e-01 1.822767853736877441e-01 -1.527853608131408691e-01 1.784812211990356445e-01 1.723775565624237061e-01 2.079776525497436523e-01 -7.075797766447067261e-02 -5.009049922227859497e-02 -3.579324111342430115e-02 -1.901613473892211914e-01 1.555800437927246094e-02 1.216815933585166931e-01 -2.424030750989913940e-01 -3.716038167476654053e-02 1.121997460722923279e-01 -2.880575060844421387e-01 7.255468517541885376e-02 6.653685122728347778e-02 -8.569637686014175415e-02 1.810635440051555634e-03 2.005745656788349152e-03 1.031981687992811203e-02 3.729758262634277344e-01 1.397233009338378906e-01 5.193882435560226440e-02
-2.412411123514175415e-01 1.048617810010910034e-01 5.222795605659484863e-01 -1.515859961509704590e-01 2.402448207139968872e-01 1.142577528953552246e-01 -2.140574306249618530e-01 1.018986105918884277e-01 3.253446891903877258e-02 -1.971969008445739746e-01 1.145337522029876709e-01 -6.731805205345153809e-02 2.144037634134292603e-01 -9.560919553041458130e-02 -1.436075419187545776e-01 9.681545943021774292e-02 -3.220868110656738281e-01 -5.366717465221881866e-03 8.756224066019058228e-03 -1.769990324974060059e-01 -1.888511627912521362e-01 -4.666501656174659729e-02 1.967978663742542267e-02 -2.794269919395446777e-01 -7.327545434236526489e-02 -2.046903371810913086e-01 1.271161586046218872e-01 -1.293512731790542603e-01 7.491131126880645752e-02 -9.452244639396667480e-02 -9.845404326915740967e-02 9.744033217430114746e-02
-2.931021451950073242e-01 -1.775156259536743164e-01 3.801198601722717285e-01 2.397236824035644531e-01 -2.142918556928634644e-01 2.393830120563507080e-01 1.212173178791999817e-01 -1.559808552265167236e-01 1.352880597114562988e-01 -1.801030337810516357e-01 1.704165190458297729e-01 2.678805291652679443e-01 1.541424095630645752e-01 1.301252096891403198e-02 1.234513223171234131e-01 -3.052052855491638184e-02 -3.805490210652351379e-02 -2.667351961135864258e-01 -1.004901155829429626e-01 -4.612343851476907730e-03 1.052008569240570068e-01 -2.570826113224029541e-01 3.016911633312702179e-02 2.249216139316558838e-01 -3.891573846340179443e-02 -1.284084618091583252e-01 9.349903464317321777e-02 1.554019451141357422e-01 1.974968612194061279e-02 -1.801812201738357544e-01 -2.299620583653450012e-02 2.260001897811889648e-01
-1.798005849123001099e-01 -4.081909544765949249e-03 -9.772033244371414185e-02 2.188900262117385864e-01 1.694495230913162231e-01 -1.389322727918624878e-01 -7.080704718828201294e-02 -1.680464297533035278e-01 1.168730631470680237e-01 -1.997964829206466675e-01 5.600276961922645569e-02 9.182045608758926392e-02 1.217755302786827087e-01 2.708008885383605957e-01 -3.599345684051513672e-02 1.494501531124114990e-01 -3.327688872814178467e-01 1.486074626445770264e-01 -1.629157066345214844e-01 1.447823196649551392e-01 -5.476424098014831543e-02 -1.185231134295463562e-01 9.179157763719558716e-02 8.360021561384201050e-02 -1.581247150897979736e-01 -4.556586146354675293e-01 2.275568060576915741e-02 8.084917068481445312e-02 -1.807321608066558838e-02 2.716380953788757324e-01 1.483510285615921021e-01 3.215543329715728760e-01
-2.554566562175750732e-01 2.783526480197906494e-02 -3.755927830934524536e-02 8.782850950956344604e-02 -2.500347495079040527e-01 -2.021409198641777039e-02 -9.357310831546783447e-02 -2.769564688205718994e-01 4.494277834892272949e-01 1.500390470027923584e-01 1.676672548055648804e-01 1.856964677572250366e-01 3.214945197105407715e-01 1.778600364923477173e-01 3.508713468909263611e-02 -9.713169932365417480e-02 -2.992153465747833252e-01 -5.852810293436050415e-02 7.791387289762496948e-02 -3.899804502725601196e-02 -5.064009875059127808e-02 1.297335475683212280e-01 -3.268022835254669189e-01 -1.750386059284210205e-01 -6.662161089479923248e-03 8.409601636230945587e-03 -9.942016005516052246e-02 -5.011792480945587158e-02 5.406042095273733139e-03 2.409215271472930908e-01 3.772018849849700928e-02 1.196566149592399597e-01
-4.085030872374773026e-03 3.793186694383621216e-02 2.692955434322357178e-01 1.125513017177581787e-01 1.972014755010604858e-01 -1.622710078954696655e-01 -3.490613102912902832e-01 -1.743703782558441162e-01 3.091271817684173584e-01 -5.211287736892700195e-02 3.092797100543975830e-01 1.392609179019927979e-01 2.020871490240097046e-01 -9.496126323938369751e-02 -5.562152713537216187e-02 1.870768964290618896e-01 -1.108468323945999146e-01 -2.926330082118511200e-02 4.826833680272102356e-02 -9.137062728404998779e-02 -1.555316448211669922e-01 -6.536322832107543945e-02 -1.204385682940483093e-01 2.315131723880767822e-01 5.098610743880271912e-02 -1.463442295789718628e-01 -1.705822199583053589e-01 1.680013984441757202e-01 3.012620508670806885e-01 2.428741008043289185e-01 1.518111824989318848e-01 1.417599320411682129e-01
-2.194169610738754272e-01 1.331907957792282104e-01 1.681448519229888916e-01 -6.671692430973052979e-02 2.151993662118911743e-01 -1.362441778182983398e-01 4.328001290559768677e-03 -1.728917658329010010e-01 3.912907540798187256e-01 -1.162079051136970520e-01 -5.715365707874298096e-02 -2.744722068309783936e-01 1.684335619211196899e-01 -1.580424159765243530e-01 -1.125537510961294174e-02 -2.478785812854766846e-01 -2.654601335525512695e-01 -1.852170079946517944e-01 2.300673723220825195e-01 5.343842785805463791e-03 1.390175521373748779e-01 -2.117584347724914551e-01 -1.177798733115196228e-01 -1.271064486354589462e-02 -3.059021234512329102e-01 -1.548928767442703247e-01 5.145437642931938171e-02 -1.456912606954574585e-01 9.804512560367584229e-02 5.558933317661285400e-02 2.099616527557373047e-01 1.109668686985969543e-01
-1.028621792793273926e-01 2.076227515935897827e-01 2.393178045749664307e-01 -1.871143430471420288e-01 2.312200814485549927e-01 -7.268831133842468262e-02 -1.619751155376434326e-01 3.960651904344558716e-02 3.710413873195648193e-01 1.639338210225105286e-02 5.641506984829902649e-02 2.487269192934036255e-01 1.805332899093627930e-01 4.673016965389251709e-01 8.731387555599212646e-02 -3.096652403473854065e-02 -3.031433559954166412e-02 1.043239086866378784e-01 1.336506307125091553e-01 4.663156345486640930e-02 4.999922960996627808e-02 -1.580049097537994385e-01 1.480179931968450546e-02 9.576002508401870728e-02 -5.798257887363433838e-02 -1.446616649627685547e-01 2.099850177764892578e-01 -1.666575670242309570e-01 -1.735350489616394043e-01 -1.974165737628936768e-01 1.019276529550552368e-01 2.461993396282196045e-01
-9.716788679361343384e-02 9.573613852262496948e-02 1.314891129732131958e-01 -3.425845643505454063e-03 -1.152532547712326050e-01 2.237006425857543945e-01 -2.622237205505371094e-01 -1.218701004981994629e-01 1.473388224840164185e-01 -1.294214129447937012e-01 -9.073767066001892090e-02 2.733210027217864990e-01 4.411520957946777344e-01 -4.098778590559959412e-03 -4.912872612476348877e-02 -1.189927682280540466e-01 -2.486397325992584229e-01 -1.067103147506713867e-01 -1.258640140295028687e-01 -6.937725096940994263e-02 -3.009965419769287109e-01 1.365649849176406860e-01 3.276413083076477051e-01 1.574229821562767029e-02 6.610613316297531128e-02 -1.472115516662597656e-01 2.076883912086486816e-01 1.561520528048276901e-02 5.950489081442356110e-03 3.614236414432525635e-02 9.938297420740127563e-02 3.052938580513000488e-01
-3.078961074352264404e-01 6.633232533931732178e-02 1.072841808199882507e-01 2.416335791349411011e-01 -1.210892423987388611e-01 1.206266582012176514e-01 1.309736967086791992e-01 9.520312398672103882e-02 2.411718219518661499e-01 -1.039744392037391663e-01 2.454950511455535889e-01 1.357509940862655640e-01 7.051891088485717773e-02 1.309657990932464600e-01 7.911618798971176147e-02 1.804231256246566772e-01 -2.536828517913818359e-01 -4.272027611732482910e-01 -3.151026368141174316e-02 3.035630881786346436e-01 7.548743486404418945e-02 6.050233170390129089e-02 -4.161294922232627869e-02 1.567923128604888916e-01 -2.665731012821197510e-01 5.370719358325004578e-02 6.649714708328247070e-02 1.512442342936992645e-02 3.334423154592514038e-02 2.395213246345520020e-01 1.081134527921676636e-01 2.059673368930816650e-01
-2.363047301769256592e-01 2.280778288841247559e-01 -6.160520017147064209e-02 -7.637961208820343018e-02 7.612583041191101074e-02 -1.941655389964580536e-02 7.715708110481500626e-03 -7.396521419286727905e-02 1.520119756460189819e-01 -1.784602403640747070e-01 5.325668677687644958e-02 8.532549440860748291e-02 1.458470970392227173e-01 2.309848517179489136e-01 8.741884678602218628e-02 2.373686060309410095e-02 -2.400913983583450317e-01 -1.072677373886108398e-01 -7.245755288749933243e-03 3.973816335201263428e-01 -2.051101922988891602e-01 1.121624633669853210e-01 1.170191392302513123e-01 -2.936929464340209961e-01 -1.981316059827804565e-01 -3.840399086475372314e-01 -6.163436919450759888e-02 4.507187753915786743e-02 -2.270388007164001465e-01 1.968637555837631226e-01 2.339101433753967285e-01 6.001906469464302063e-02
-1.780769973993301392e-01 -4.245570302009582520e-02 -1.769179850816726685e-02 -2.185436487197875977e-01 -3.293308317661285400e-01 2.030905149877071381e-02 -1.996621638536453247e-01 -4.316478371620178223e-01 2.041708678007125854e-01 -8.001217991113662720e-02 1.094558387994766235e-01 5.270686745643615723e-02 3.027035295963287354e-01 -1.130565907806158066e-02 -7.683000713586807251e-02 -1.179536208510398865e-01 -3.982397019863128662e-01 -5.546507425606250763e-03 -9.002704918384552002e-02 -4.766376689076423645e-02 -2.584552466869354248e-01 7.047148048877716064e-02 5.596604570746421814e-02 -2.629821375012397766e-02 -2.114075571298599243e-01 -1.367953419685363770e-01 9.270353615283966064e-02 -1.109251230955123901e-01 -2.261425405740737915e-01 1.222983226180076599e-01 1.139814481139183044e-01 3.084160201251506805e-02
[truncated: 3,266,527 more chars]
