# Supplementary material for: The Language of Innovation
Source: PLoS One. 2020 Apr 30;15(4):e0230107. doi: 10.1371/journal.pone.0230107 (PMC7194493; doi:10.1371/journal.pone.0230107)
Supplement: S12 File — (GZ) [file pone.0230107.s012.tar.gz › 1990-1994/V2Run_23_VS_4500_embeddings1990-1994ED32.txt]

-2.514513134956359863e-01 -5.643672123551368713e-02 -2.876820862293243408e-01 1.369093954563140869e-01 2.553932368755340576e-01 7.297804951667785645e-02 1.108295097947120667e-01 -2.471501678228378296e-01 9.772844612598419189e-02 -5.119794234633445740e-02 1.073701456189155579e-01 -8.877953141927719116e-02 2.457629293203353882e-01 5.171882510185241699e-01 3.493315353989601135e-02 -8.697315119206905365e-03 -1.668366491794586182e-01 -2.733705043792724609e-01 -1.726463437080383301e-01 -5.299230292439460754e-02 -3.156969696283340454e-02 -1.012985780835151672e-02 -4.653031751513481140e-02 1.759099960327148438e-01 1.030894964933395386e-01 2.482947856187820435e-01 9.039490669965744019e-02 -2.143971435725688934e-02 1.265458762645721436e-02 7.212620228528976440e-02 2.594704031944274902e-01 -6.646251678466796875e-02
-2.194623462855815887e-02 5.711557343602180481e-02 -1.549319922924041748e-01 -9.649907797574996948e-02 2.129635363817214966e-01 9.016286581754684448e-02 -1.016504392027854919e-01 1.312903761863708496e-01 -1.057855561375617981e-01 1.509442031383514404e-01 -5.219464004039764404e-02 -3.888001665472984314e-02 3.790127635002136230e-01 3.465289175510406494e-01 2.184700369834899902e-01 -7.674701511859893799e-02 -2.064466178417205811e-01 -7.526466995477676392e-02 -7.372822612524032593e-02 -1.137944385409355164e-01 -2.104888856410980225e-01 2.190674394369125366e-01 -1.337282955646514893e-01 3.652995526790618896e-01 -1.521923094987869263e-01 1.680105775594711304e-01 -1.918090134859085083e-01 2.190207242965698242e-01 1.818477176129817963e-02 -6.251379847526550293e-03 2.818526327610015869e-01 8.350237272679805756e-03
-1.555130481719970703e-01 -5.674897506833076477e-02 -2.235935926437377930e-01 4.590082168579101562e-02 5.147867202758789062e-01 2.030716836452484131e-02 8.990742266178131104e-02 5.743536166846752167e-03 -1.044234707951545715e-01 2.953988015651702881e-01 5.123403668403625488e-02 -1.776430755853652954e-01 -6.275487691164016724e-02 4.715160652995109558e-02 1.638365536928176880e-01 2.522668242454528809e-02 -1.073144972324371338e-01 1.201046514324843884e-03 6.963294744491577148e-02 -1.946511678397655487e-02 -2.284145504236221313e-01 2.582736611366271973e-01 -3.721030950546264648e-01 4.239679872989654541e-02 9.569576382637023926e-02 2.333025634288787842e-01 4.097612947225570679e-02 -1.816230639815330505e-02 -1.905326247215270996e-01 1.267859786748886108e-01 2.671548426151275635e-01 1.254792511463165283e-01
-3.629830479621887207e-02 -1.264679133892059326e-01 -1.889691352844238281e-01 -1.812568902969360352e-01 2.609475553035736084e-01 1.064586564898490906e-01 1.346569657325744629e-01 1.905010826885700226e-02 -7.742049545049667358e-02 3.478869050741195679e-02 9.012267738580703735e-02 -8.284438401460647583e-02 -3.095870278775691986e-02 3.841381371021270752e-01 -1.319089084863662720e-01 -2.666277587413787842e-01 -1.166688427329063416e-01 -1.195001602172851562e-01 9.581023454666137695e-02 -2.536872327327728271e-01 1.419554352760314941e-01 1.165328733623027802e-02 4.867353662848472595e-02 1.129100173711776733e-01 2.103692591190338135e-01 -2.119141165167093277e-03 2.199890464544296265e-01 7.404146343469619751e-02 2.332550585269927979e-01 1.820358335971832275e-01 4.685379266738891602e-01 1.223066747188568115e-01
-1.145341247320175171e-01 -1.285671442747116089e-02 4.154663905501365662e-02 -1.195816993713378906e-01 4.510278105735778809e-01 -6.638278812170028687e-02 1.351599097251892090e-01 -1.047231853008270264e-01 -2.413138747215270996e-01 3.677898347377777100e-01 -2.826191484928131104e-02 -8.509119041264057159e-03 1.738473586738109589e-02 8.584809303283691406e-02 1.300621181726455688e-01 -5.783371627330780029e-02 -2.602274715900421143e-01 -3.076449036598205566e-01 2.164828181266784668e-01 -2.025416642427444458e-01 -2.114516217261552811e-03 -4.241739958524703979e-02 5.725218355655670166e-02 1.341862231492996216e-01 3.844077885150909424e-02 9.564691036939620972e-02 7.424183934926986694e-02 1.407336294651031494e-01 1.003646031022071838e-01 -2.918500266969203949e-02 4.342524111270904541e-01 5.033946037292480469e-02
-1.784762293100357056e-01 4.680745676159858704e-02 -2.484299093484878540e-01 1.208643317222595215e-01 2.327273935079574585e-01 -1.134627535939216614e-01 -4.867405630648136139e-03 -2.098875343799591064e-01 -2.389606237411499023e-01 -2.037687599658966064e-01 -1.664553955197334290e-02 5.362268909811973572e-02 9.695892781019210815e-02 2.936358749866485596e-01 1.048356071114540100e-01 2.927324771881103516e-01 6.788188964128494263e-02 -4.175568222999572754e-01 1.457177847623825073e-01 2.043112963438034058e-01 2.333142794668674469e-02 3.339386880397796631e-01 6.350748590193688869e-04 4.170984029769897461e-02 1.570203751325607300e-01 2.723334543406963348e-02 2.343560457229614258e-01 -2.061647735536098480e-02 -1.260704547166824341e-01 1.468886584043502808e-01 -7.745166122913360596e-02 -6.695753335952758789e-02
1.191485226154327393e-01 -1.613224297761917114e-01 -2.519735991954803467e-01 -4.245418589562177658e-03 1.571982502937316895e-01 2.094655632972717285e-01 1.778313666582107544e-01 -1.081656888127326965e-01 -2.918742597103118896e-01 2.508936226367950439e-01 -1.040060352534055710e-02 -2.893177270889282227e-01 2.551984786987304688e-01 1.955808401107788086e-01 5.501377210021018982e-02 -1.742567867040634155e-02 -1.514137685298919678e-01 -1.445496231317520142e-01 -1.599570512771606445e-01 2.121487259864807129e-01 -1.146637573838233948e-01 3.170385658740997314e-01 1.173973083496093750e-01 9.126993268728256226e-02 -1.285219341516494751e-01 -1.080577354878187180e-02 1.571504771709442139e-01 8.038145303726196289e-02 -1.303264591842889786e-02 -6.120731681585311890e-02 3.517884910106658936e-01 1.415932178497314453e-01
2.298278808593750000e-01 -6.059706956148147583e-02 -3.767985105514526367e-01 -2.885969877243041992e-01 2.888934910297393799e-01 1.285308748483657837e-01 -1.038637310266494751e-01 -2.585357427597045898e-01 -3.695069998502731323e-02 1.423815041780471802e-01 -1.914084330201148987e-02 -2.336830347776412964e-01 3.099895715713500977e-01 1.018101572990417480e-01 1.088912934064865112e-01 2.622710764408111572e-01 8.057814091444015503e-02 -2.179907113313674927e-01 9.225422888994216919e-02 -2.467440813779830933e-02 -6.297817081212997437e-02 2.309274673461914062e-01 9.010402113199234009e-02 1.673554033041000366e-01 7.288924604654312134e-02 1.633090227842330933e-01 1.797326095402240753e-02 5.723181739449501038e-02 5.553172156214714050e-02 -1.710574887692928314e-02 2.094528228044509888e-01 1.937490403652191162e-01
-2.626018226146697998e-01 -1.260849684476852417e-01 -1.384398043155670166e-01 1.004014071077108383e-02 2.186020016670227051e-01 2.422738587483763695e-03 -7.355785369873046875e-02 -2.288389354944229126e-01 -2.720411717891693115e-01 2.073132991790771484e-01 1.388002783060073853e-01 -2.818734049797058105e-01 3.586198017001152039e-02 -5.898581445217132568e-02 -1.774503290653228760e-02 4.886602610349655151e-02 -2.762273848056793213e-01 -9.460218250751495361e-02 3.953882306814193726e-02 3.452821820974349976e-02 -3.416947722434997559e-01 -2.949530258774757385e-03 8.329904824495315552e-02 1.365682482719421387e-01 2.037151753902435303e-01 2.796981856226921082e-02 1.043984666466712952e-02 -4.349342361092567444e-02 5.507548805326223373e-03 7.555593550205230713e-02 4.750870168209075928e-01 2.470715641975402832e-01
-1.422164589166641235e-01 9.110809117555618286e-02 1.613143132999539375e-03 -3.084336593747138977e-02 2.755135297775268555e-01 2.263056039810180664e-01 -1.341107189655303955e-01 1.663281209766864777e-02 -1.322000622749328613e-01 3.171121329069137573e-02 -2.041150331497192383e-01 -8.075166493654251099e-02 1.662294268608093262e-01 2.939390242099761963e-01 1.001507639884948730e-01 -9.841902554035186768e-02 5.638052895665168762e-02 -8.871392160654067993e-02 -8.433953672647476196e-02 1.022498384118080139e-01 -2.440518885850906372e-01 -9.599683433771133423e-02 -1.079153716564178467e-01 2.008939385414123535e-01 -2.468825727701187134e-01 -8.772332966327667236e-02 -6.963497400283813477e-02 1.768480539321899414e-01 2.824848890304565430e-01 2.151267230510711670e-01 4.561715424060821533e-01 1.907416135072708130e-01
-5.603961646556854248e-02 -5.954708158969879150e-02 -3.481903672218322754e-01 3.083333186805248260e-02 4.621662795543670654e-01 2.926106452941894531e-01 -1.804989278316497803e-01 -1.010343134403228760e-01 -1.072096228599548340e-01 7.345011085271835327e-02 -9.278099238872528076e-02 3.674408048391342163e-02 3.986529260873794556e-02 8.444298803806304932e-02 -2.135978080332279205e-02 -1.108765602111816406e-02 -6.130312010645866394e-02 4.444424528628587723e-03 -1.262894868850708008e-01 4.647109657526016235e-02 -3.211814165115356445e-02 2.515054345130920410e-01 -2.995450049638748169e-02 2.549211084842681885e-01 -2.084441184997558594e-01 7.115099579095840454e-02 -4.969773069024085999e-02 8.433020859956741333e-02 2.688013911247253418e-01 3.285016715526580811e-01 3.203806579113006592e-01 -3.827019128948450089e-03
-3.236835077404975891e-02 -5.293064564466476440e-02 -2.507955133914947510e-01 7.072894275188446045e-02 3.379131853580474854e-01 1.497407443821430206e-02 2.689600884914398193e-01 -1.449915319681167603e-01 -2.282136976718902588e-01 3.006097301840782166e-02 -1.524325758218765259e-01 -1.086089313030242920e-01 3.259176015853881836e-01 3.175132870674133301e-01 -7.818380743265151978e-02 3.212719783186912537e-02 -2.784537374973297119e-01 8.535129576921463013e-02 -3.977693244814872742e-02 2.135467678308486938e-01 1.663178764283657074e-02 1.319596022367477417e-01 5.715719982981681824e-02 2.370378375053405762e-01 -1.426328867673873901e-01 -5.992646515369415283e-02 4.394041001796722412e-02 -1.013992950320243835e-01 3.531036200001835823e-03 5.118811130523681641e-02 3.766227662563323975e-01 1.688332259654998779e-01
-3.797677159309387207e-01 -9.140466153621673584e-02 -1.772149801254272461e-01 5.386782065033912659e-02 3.497941493988037109e-01 1.898334622383117676e-01 -1.416150629520416260e-01 -2.105867266654968262e-01 -1.209832280874252319e-01 1.510842740535736084e-01 -1.508530508726835251e-02 -9.110414981842041016e-02 3.061300814151763916e-01 -2.659596316516399384e-02 -5.283209308981895447e-02 6.125858053565025330e-02 -1.783423125743865967e-01 -2.279504835605621338e-01 4.338765516877174377e-02 6.556458026170730591e-02 -2.296825200319290161e-01 -6.934409588575363159e-02 -9.757409989833831787e-02 6.896292418241500854e-02 3.653225302696228027e-02 -2.100701816380023956e-02 3.226253092288970947e-01 7.642585784196853638e-02 -1.048004552721977234e-01 7.932950556278228760e-02 3.786744475364685059e-01 -9.591874480247497559e-02
-1.538094729185104370e-01 -2.027086615562438965e-01 2.401016186922788620e-03 1.099828556180000305e-01 3.560206890106201172e-01 1.084369793534278870e-01 1.437757909297943115e-01 -5.645029246807098389e-02 -2.407178841531276703e-02 2.013316154479980469e-01 2.266786694526672363e-01 -2.222643047571182251e-01 3.525213599205017090e-01 6.273099780082702637e-02 3.836823999881744385e-01 -8.664461225271224976e-02 -5.265913903713226318e-02 -1.041824370622634888e-01 1.412836015224456787e-01 -6.446786969900131226e-02 -2.940040230751037598e-01 1.857228763401508331e-02 -1.755076944828033447e-01 1.066075786948204041e-01 1.661772280931472778e-01 -1.207508370280265808e-01 1.196227222681045532e-01 1.639552712440490723e-01 -1.427074819803237915e-01 5.211154744029045105e-02 2.300707548856735229e-01 9.930817782878875732e-02
5.872842669486999512e-02 1.166489943861961365e-01 -1.831943243741989136e-01 -8.721213042736053467e-02 1.015251055359840393e-01 2.252009660005569458e-01 1.480316668748855591e-01 -8.154828101396560669e-02 3.234235569834709167e-02 2.577148973941802979e-01 4.698487371206283569e-02 -1.190449744462966919e-01 1.494999676942825317e-01 1.169066727161407471e-01 4.103826731443405151e-02 -4.064922779798507690e-02 -4.106897413730621338e-01 -3.801848292350769043e-01 1.298746913671493530e-01 -3.308833763003349304e-02 -1.655723452568054199e-01 1.638461649417877197e-01 2.583364257588982582e-03 3.323104232549667358e-02 5.126592889428138733e-02 8.528168499469757080e-02 6.486036628484725952e-02 8.476956933736801147e-02 3.036666810512542725e-01 3.198451101779937744e-01 3.504118919372558594e-01 -6.212145090103149414e-02
-1.800844669342041016e-01 5.941966176033020020e-02 -2.596466839313507080e-01 -4.854859318584203720e-03 2.097018808126449585e-01 2.230209857225418091e-01 5.151701346039772034e-02 -3.102279081940650940e-02 -2.300415784120559692e-01 -2.434973791241645813e-02 -1.238723937422037125e-02 -1.379019320011138916e-01 1.665023714303970337e-01 -1.001301035284996033e-01 1.803936064243316650e-01 1.456425487995147705e-01 -9.789273142814636230e-02 -2.034617811441421509e-01 -1.739327609539031982e-01 -3.305809944868087769e-02 4.641667008399963379e-02 1.630279421806335449e-01 -9.838336706161499023e-02 1.550579071044921875e-01 -2.033917456865310669e-01 1.098380908370018005e-01 -5.373391136527061462e-02 2.455644123256206512e-02 5.891405791044235229e-02 3.570778667926788330e-01 5.394259095191955566e-01 1.068898290395736694e-01
-1.264308840036392212e-01 -5.808276310563087463e-02 -2.419117838144302368e-01 -1.153484079986810684e-02 2.178191766142845154e-02 1.459777355194091797e-01 6.215321272611618042e-02 -7.228245586156845093e-02 -2.711562812328338623e-01 2.830883860588073730e-01 -2.366452664136886597e-02 -7.610137760639190674e-02 -5.278045311570167542e-03 3.663787841796875000e-01 3.081393428146839142e-02 -2.198201715946197510e-01 -4.228539392352104187e-02 -2.320412695407867432e-01 3.367497026920318604e-01 -1.418342143297195435e-01 -1.132296174764633179e-01 -1.528082937002182007e-01 -7.988850027322769165e-02 5.899289622902870178e-02 1.542935818433761597e-01 -2.266262285411357880e-02 1.315807402133941650e-01 2.695610225200653076e-01 2.129501402378082275e-01 2.314565181732177734e-01 3.019953668117523193e-01 8.926334977149963379e-02
-3.322827219963073730e-01 -2.504060268402099609e-01 -2.936300337314605713e-01 -3.509287163615226746e-02 2.556489109992980957e-01 -5.316456034779548645e-02 -1.066495403647422791e-01 -5.910255014896392822e-02 -2.549863755702972412e-01 2.320930957794189453e-01 -1.715924777090549469e-02 3.524259105324745178e-02 2.768355607986450195e-01 1.158128082752227783e-01 -9.849476814270019531e-02 2.037689685821533203e-01 -1.433286368846893311e-01 -3.650134801864624023e-02 7.227901369333267212e-02 -1.427996009588241577e-01 -1.697860658168792725e-01 1.249808147549629211e-01 4.173012822866439819e-02 2.764809727668762207e-01 -2.225487306714057922e-02 -1.222730651497840881e-01 1.826324611902236938e-01 1.411642581224441528e-01 1.554156690835952759e-01 8.131928741931915283e-02 3.526366949081420898e-01 -2.683443389832973480e-02
-1.995193362236022949e-01 8.726128190755844116e-02 -1.017195433378219604e-01 2.203873544931411743e-02 1.571121811866760254e-01 1.120305284857749939e-01 -9.943001717329025269e-02 -1.827307492494583130e-01 -1.787025332450866699e-01 4.639829322695732117e-02 1.783353388309478760e-01 6.428927183151245117e-02 4.126324057579040527e-01 2.261403053998947144e-01 1.301459074020385742e-01 -4.007499292492866516e-02 -2.642250359058380127e-01 -1.156488209962844849e-01 4.718001931905746460e-02 1.130238175392150879e-01 -2.604112625122070312e-01 9.489413350820541382e-02 -7.357834279537200928e-02 3.928717970848083496e-01 1.202152669429779053e-01 4.249503463506698608e-02 3.421784043312072754e-01 -2.059210985898971558e-01 7.334063202142715454e-02 7.142728567123413086e-02 -1.728571951389312744e-01 -1.954107172787189484e-02
-1.224174201488494873e-01 -1.204311288893222809e-02 -1.533568352460861206e-01 2.502260357141494751e-02 4.621002972126007080e-01 1.357641518115997314e-01 -5.785853415727615356e-02 -1.903182715177536011e-01 -1.075893640518188477e-01 3.558114171028137207e-01 3.222294747829437256e-01 -5.505425855517387390e-02 3.437950015068054199e-01 -6.508255004882812500e-02 1.861302368342876434e-02 -9.997968375682830811e-02 -1.347422748804092407e-01 -1.641481816768646240e-01 6.307704001665115356e-02 6.311469525098800659e-02 -3.165844678878784180e-01 1.448563486337661743e-01 1.665369980037212372e-02 4.168640077114105225e-02 1.212844327092170715e-01 -8.870223164558410645e-02 1.502359211444854736e-01 5.552455782890319824e-02 4.977637529373168945e-02 1.089806668460369110e-02 2.489692270755767822e-01 -1.492438912391662598e-01
-2.771156430244445801e-01 -1.941387504339218140e-01 -1.755767315626144409e-01 1.619004160165786743e-01 1.621645241975784302e-01 -1.136923283338546753e-01 -1.221155077219009399e-01 4.218648374080657959e-02 -3.559041395783424377e-02 2.719975411891937256e-01 6.286337226629257202e-02 -1.698315590620040894e-01 1.437995880842208862e-01 1.140436232089996338e-01 3.535739704966545105e-02 1.441683620214462280e-02 -1.014029234647750854e-01 -3.018190264701843262e-01 -1.176572404801845551e-02 -2.487656176090240479e-01 -1.554244160652160645e-01 2.234725281596183777e-02 -1.920352727174758911e-01 2.314520627260208130e-01 2.356601133942604065e-02 -1.110970973968505859e-01 9.037275612354278564e-02 2.272532731294631958e-01 1.516855042427778244e-02 -4.116794094443321228e-02 5.241045951843261719e-01 -3.941217064857482910e-02
-2.191361784934997559e-01 6.314112804830074310e-03 -6.440163403749465942e-02 -2.385457754135131836e-01 3.617601096630096436e-01 3.815125524997711182e-01 2.191514968872070312e-01 -9.318669885396957397e-02 -1.228595525026321411e-01 6.293563544750213623e-02 6.949062645435333252e-02 -5.697786062955856323e-02 1.916295588016510010e-01 2.968583405017852783e-01 1.033533066511154175e-01 1.154878512024879456e-01 -1.012385264039039612e-01 -2.004099339246749878e-01 -1.545629203319549561e-01 -7.989854365587234497e-02 -3.736168518662452698e-02 -5.824097618460655212e-02 -7.684259861707687378e-02 6.689099967479705811e-02 -5.077055841684341431e-02 -1.244692802429199219e-01 -9.961282461881637573e-02 -2.372773736715316772e-01 6.351979821920394897e-02 -1.347565054893493652e-01 2.974034547805786133e-01 3.016076385974884033e-01
-1.633072793483734131e-01 -8.921032398939132690e-02 -1.708774417638778687e-01 1.907662004232406616e-01 -1.734152249991893768e-02 3.606660962104797363e-01 1.521629691123962402e-01 -1.987097561359405518e-01 -1.118797883391380310e-01 5.405949056148529053e-02 2.791561186313629150e-02 -7.684139162302017212e-02 2.825876176357269287e-01 -5.389072373509407043e-02 1.178810521960258484e-01 1.006304621696472168e-01 -2.582790553569793701e-01 -1.060913875699043274e-01 -8.937894552946090698e-02 -1.567075997591018677e-01 -1.657851338386535645e-01 1.545465737581253052e-01 -2.591635659337043762e-02 5.413261707872152328e-03 6.150336936116218567e-02 3.568868935108184814e-01 4.542401526123285294e-03 4.818585216999053955e-01 1.040050685405731201e-01 5.479110032320022583e-02 9.248519688844680786e-02 1.718848049640655518e-01
-1.176722496747970581e-01 3.460422158241271973e-01 -1.625204533338546753e-01 9.138067066669464111e-02 1.457564085721969604e-01 1.557192504405975342e-01 6.727875769138336182e-02 -1.267596730031073093e-03 -8.405040949583053589e-02 1.730003803968429565e-01 1.908651739358901978e-01 -1.909983009099960327e-01 1.901285164058208466e-02 3.397704958915710449e-01 7.889465987682342529e-02 9.688956663012504578e-03 1.213682666420936584e-01 -1.540954262018203735e-01 -2.490833401679992676e-01 -1.426952481269836426e-01 7.939777523279190063e-02 -3.128504008054733276e-02 1.936392933130264282e-01 1.878556609153747559e-01 -1.689685136079788208e-01 2.090574204921722412e-01 2.552624046802520752e-01 3.703368594869971275e-03 -2.980364859104156494e-02 1.725703179836273193e-01 2.397124022245407104e-01 3.508394956588745117e-01
-2.241711914539337158e-01 -2.729896008968353271e-01 -1.728087067604064941e-01 3.319139406085014343e-02 1.055370345711708069e-01 -1.620598286390304565e-01 -5.352699011564254761e-02 -1.723126918077468872e-01 -9.901931136846542358e-02 1.844466030597686768e-01 1.268460452556610107e-01 1.323472410440444946e-01 2.416000515222549438e-01 6.901992112398147583e-02 -9.577292948961257935e-02 1.187735050916671753e-01 -2.359603196382522583e-01 -1.862700879573822021e-01 -1.983628049492835999e-02 7.594605535268783569e-02 -1.808580160140991211e-01 1.467751264572143555e-01 4.816168174147605896e-02 6.669920682907104492e-02 1.089395806193351746e-01 -1.545827388763427734e-01 1.838719546794891357e-01 2.234133034944534302e-01 -4.806222021579742432e-02 -5.401491001248359680e-02 5.710403919219970703e-01 -4.581871628761291504e-02
3.520951792597770691e-02 -1.248788759112358093e-01 1.665828078985214233e-01 1.444877032190561295e-02 1.485191881656646729e-01 -9.941793233156204224e-02 1.484502702951431274e-01 -1.918241381645202637e-01 -3.524332772940397263e-03 -6.157151237130165100e-02 1.086980253458023071e-01 -1.397338975220918655e-02 1.657559424638748169e-01 2.457527220249176025e-01 2.257589250802993774e-01 -9.663075953722000122e-02 -2.355765104293823242e-01 -2.591173946857452393e-01 -1.723518669605255127e-01 1.931604444980621338e-01 1.549702286720275879e-01 1.804326027631759644e-01 -6.928016245365142822e-02 -1.383459866046905518e-01 -1.373192071914672852e-01 -6.595733575522899628e-03 3.370296359062194824e-01 1.194227263331413269e-01 4.527334272861480713e-01 -4.320903867483139038e-02 1.490350067615509033e-01 2.334114015102386475e-01
-1.867114007472991943e-02 -6.437296420335769653e-02 -2.090839445590972900e-01 1.869341582059860229e-01 1.861046999692916870e-01 1.547720283269882202e-01 1.956014335155487061e-01 2.247240841388702393e-01 -2.333100736141204834e-01 -1.524457335472106934e-01 2.093718796968460083e-01 3.190967068076133728e-02 2.061153501272201538e-01 2.599548399448394775e-01 1.414378359913825989e-02 2.903564870357513428e-01 1.443365663290023804e-01 -3.119964599609375000e-01 1.132165864109992981e-01 -8.545085042715072632e-02 -5.292660556733608246e-03 1.931755691766738892e-01 1.169559136033058167e-01 1.201890632510185242e-01 -1.232715472579002380e-01 6.559051573276519775e-02 2.564332783222198486e-01 1.479024416767060757e-03 6.862938404083251953e-02 2.423622757196426392e-01 2.018470168113708496e-01 2.432866543531417847e-01
8.688755333423614502e-02 -1.548661440610885620e-01 -1.550485044717788696e-01 9.260934591293334961e-02 3.516277372837066650e-01 -1.624043099582195282e-02 -1.445490717887878418e-01 -2.108118832111358643e-01 -3.276700675487518311e-01 -6.083723157644271851e-03 -7.174327969551086426e-02 -6.305163353681564331e-02 8.555632829666137695e-02 1.538798063993453979e-01 1.501694023609161377e-01 -1.948759891092777252e-02 -2.097756713628768921e-01 -1.063859369605779648e-02 7.502698339521884918e-03 6.475117057561874390e-02 -2.933562994003295898e-01 5.074392259120941162e-02 -1.905532330274581909e-01 1.420361399650573730e-01 -2.287344541400671005e-03 -4.154132604598999023e-01 3.113062120974063873e-02 -2.899573557078838348e-02 -1.551204621791839600e-01 1.704316437244415283e-01 3.857208788394927979e-01 7.995676994323730469e-02
1.161952689290046692e-01 4.753447603434324265e-03 -1.255455166101455688e-01 -7.684310525655746460e-02 3.729572892189025879e-01 2.821877002716064453e-01 -6.407041102647781372e-02 -3.044525384902954102e-01 -5.859852582216262817e-02 5.777030438184738159e-02 -8.514448069036006927e-03 8.641736954450607300e-02 2.579819262027740479e-01 2.125417590141296387e-01 -5.763578042387962341e-02 2.719267457723617554e-02 -1.538087278604507446e-01 -1.979996263980865479e-01 2.010683417320251465e-01 2.084773629903793335e-01 -1.667954958975315094e-02 4.200011026114225388e-03 1.639537885785102844e-02 -1.598322018980979919e-02 -1.770042032003402710e-01 3.360288441181182861e-01 4.871343448758125305e-02 1.721503883600234985e-01 -2.865026704967021942e-03 1.459790319204330444e-01 3.545569479465484619e-01 2.198380827903747559e-01
6.573593243956565857e-03 4.904016852378845215e-02 -2.163511365652084351e-01 2.525403797626495361e-01 -1.201762259006500244e-01 1.004581972956657410e-01 -2.004952579736709595e-01 1.164982765913009644e-01 2.765349149703979492e-01 1.126241758465766907e-01 1.245489493012428284e-01 -1.898067891597747803e-01 -1.138645689934492111e-02 3.376234769821166992e-01 2.716372609138488770e-01 8.662640303373336792e-02 8.265665918588638306e-02 -3.090514838695526123e-01 -9.631319344043731689e-02 -2.888520434498786926e-02 -2.506967782974243164e-01 1.922865808010101318e-01 -2.271463423967361450e-01 2.183182537555694580e-02 -1.210601031780242920e-01 1.532506570219993591e-02 1.189397424459457397e-01 -1.035834401845932007e-01 2.507506310939788818e-01 3.742718324065208435e-02 3.043563961982727051e-01 1.073839217424392700e-01
-1.760855168104171753e-01 4.672524705529212952e-02 -2.142384946346282959e-01 -2.110357433557510376e-01 3.162939250469207764e-01 2.114691734313964844e-01 -5.793919786810874939e-02 -4.137024283409118652e-01 -2.707944214344024658e-01 2.552925050258636475e-01 1.998734623193740845e-01 4.603296890854835510e-02 2.764192223548889160e-01 9.544254839420318604e-02 3.313168138265609741e-02 -5.851615965366363525e-02 -1.804120391607284546e-01 -1.238342747092247009e-01 2.996679395437240601e-02 1.705347001552581787e-01 9.285623580217361450e-02 -2.157846689224243164e-01 -1.978563964366912842e-01 1.902785301208496094e-01 1.829525828361511230e-01 1.600467264652252197e-01 -5.075161345303058624e-03 1.711662043817341328e-03 9.875287860631942749e-02 3.708630427718162537e-02 6.483296304941177368e-02 -6.041235104203224182e-02
-2.766575515270233154e-01 -3.355052173137664795e-01 -1.659608334302902222e-01 -1.336714252829551697e-02 1.909776031970977783e-01 4.214646294713020325e-02 -1.371601521968841553e-01 1.433361507952213287e-02 -1.186311691999435425e-01 2.260588407516479492e-01 7.587061822414398193e-02 -1.426519006490707397e-01 1.545512378215789795e-01 2.642539143562316895e-01 3.748722374439239502e-02 8.032972924411296844e-03 -3.020490109920501709e-01 -2.145836502313613892e-02 -1.167038828134536743e-01 -5.930857732892036438e-02 -1.636806279420852661e-01 5.338786914944648743e-02 -2.564807981252670288e-02 7.033473253250122070e-02 2.165086008608341217e-02 1.586578972637653351e-02 2.255657166242599487e-01 3.150698840618133545e-01 6.822183728218078613e-02 4.940230771899223328e-02 4.435651600360870361e-01 2.016138285398483276e-01
1.090370863676071167e-01 6.111938506364822388e-02 -2.099434584379196167e-01 2.260992228984832764e-01 2.387368381023406982e-01 1.112362742424011230e-01 -9.938435256481170654e-02 -3.669255375862121582e-01 -3.304593563079833984e-01 -4.034677520394325256e-02 2.685405313968658447e-01 -1.372623592615127563e-01 2.564351856708526611e-01 2.260357290506362915e-01 2.507445029914379120e-02 8.814073354005813599e-02 -9.720323607325553894e-03 1.277651786804199219e-01 7.878644019365310669e-02 -1.080527305603027344e-01 -1.015638932585716248e-01 1.268900930881500244e-02 1.968270987272262573e-01 -2.049952000379562378e-01 -2.762254178524017334e-01 -9.199311584234237671e-02 1.274757981300354004e-01 1.980500668287277222e-01 -2.029254287481307983e-02 1.005585938692092896e-01 2.523252665996551514e-01 9.106366336345672607e-02
5.153165385127067566e-02 1.421172171831130981e-01 -1.676909774541854858e-01 1.849769651889801025e-01 2.207317650318145752e-01 -2.009703963994979858e-01 5.121201649308204651e-02 -4.381441324949264526e-02 -1.559277474880218506e-01 -2.410084195435047150e-02 3.050947189331054688e-01 1.622332036495208740e-01 1.330612722085788846e-04 2.894399762153625488e-01 1.902032643556594849e-01 1.306509077548980713e-01 5.093956831842660904e-03 -3.077959120273590088e-01 1.397012323141098022e-01 5.838693305850028992e-02 2.206619083881378174e-01 1.509043574333190918e-01 -1.996027529239654541e-01 1.159341782331466675e-01 1.298255026340484619e-01 2.862666547298431396e-01 1.425066441297531128e-01 -1.871537268161773682e-01 1.660049408674240112e-01 3.253480792045593262e-01 3.573806211352348328e-02 9.261573851108551025e-02
8.138993754982948303e-03 5.724516510963439941e-02 -4.023785591125488281e-01 3.615908324718475342e-02 2.539533376693725586e-01 1.158996522426605225e-01 1.233987859450280666e-03 -2.140246331691741943e-01 9.832406416535377502e-03 3.413173556327819824e-01 1.907426565885543823e-01 9.681385010480880737e-02 1.991247572004795074e-02 2.596915932372212410e-03 2.236059308052062988e-02 1.466473788022994995e-01 -3.284290730953216553e-01 -3.489553555846214294e-02 -1.008364185690879822e-02 -1.748441010713577271e-01 -1.655810177326202393e-01 2.018626630306243896e-01 5.001069977879524231e-02 3.216255903244018555e-01 7.227794080972671509e-02 2.366106808185577393e-01 8.969296514987945557e-02 1.766354739665985107e-01 -5.052173510193824768e-03 -5.274240672588348389e-02 2.432777918875217438e-02 3.274614512920379639e-01
-2.825419902801513672e-01 -2.060382962226867676e-01 -1.822497397661209106e-01 -2.999092824757099152e-02 -4.727042838931083679e-02 3.860270977020263672e-02 -1.400928050279617310e-01 -9.672164171934127808e-02 -2.925373315811157227e-01 2.553859353065490723e-01 1.278246343135833740e-01 -2.418392598628997803e-01 2.037071883678436279e-01 1.734911352396011353e-01 4.028515517711639404e-02 2.773342728614807129e-01 -2.707401514053344727e-01 -9.176344424486160278e-02 2.788923308253288269e-02 -3.035809472203254700e-02 -1.419639587402343750e-01 1.654716283082962036e-01 -2.188791930675506592e-01 2.265636920928955078e-01 -1.876741833984851837e-02 -5.834094434976577759e-02 7.314973324537277222e-02 1.895089596509933472e-01 -8.569701761007308960e-02 3.771422430872917175e-03 3.897003531455993652e-01 -2.646883949637413025e-02
1.052730903029441833e-01 1.336459517478942871e-01 -1.367567926645278931e-01 1.018434390425682068e-01 1.839239299297332764e-01 9.750995784997940063e-02 -2.786510251462459564e-02 -4.325117915868759155e-02 -1.318630278110504150e-01 3.035945119336247444e-04 3.842341899871826172e-01 1.913794875144958496e-01 1.336754262447357178e-01 3.428060710430145264e-01 7.175022363662719727e-02 6.429045647382736206e-02 -6.888257339596748352e-03 3.796723857522010803e-02 -3.949035331606864929e-02 -2.201148271560668945e-01 9.374697506427764893e-02 2.299620658159255981e-01 1.251069009304046631e-01 6.980102509260177612e-02 -2.247695177793502808e-01 -1.032159700989723206e-01 1.998383104801177979e-01 1.314428001642227173e-01 2.228586375713348389e-02 -8.667620830237865448e-03 4.241059720516204834e-01 3.422907888889312744e-01
-1.410454958677291870e-01 5.530812963843345642e-02 1.269723027944564819e-01 7.365813106298446655e-02 2.944197058677673340e-01 -3.026532232761383057e-01 -4.889699816703796387e-02 -3.434267938137054443e-01 -2.322591245174407959e-01 -9.927111864089965820e-02 1.607103943824768066e-01 6.299635022878646851e-02 2.426725178956985474e-01 1.006049662828445435e-01 -3.473377972841262817e-02 4.096805118024349213e-03 -1.595391146838665009e-02 -2.070316523313522339e-01 -8.772342652082443237e-02 1.418104916810989380e-01 4.695575684309005737e-02 6.748980283737182617e-02 7.191667705774307251e-02 4.104543626308441162e-01 1.932860910892486572e-01 1.254311800003051758e-01 3.544093370437622070e-01 -2.423489652574062347e-02 2.991155162453651428e-02 2.099931538105010986e-01 1.198128759860992432e-01 -5.563518404960632324e-02
-7.594315707683563232e-02 -9.806401282548904419e-02 -7.130052894353866577e-02 -6.285186111927032471e-02 1.608910858631134033e-01 3.457915410399436951e-02 -8.126134425401687622e-02 -3.865581452846527100e-01 -1.845988482236862183e-01 9.263227134943008423e-02 -2.057907637208700180e-03 6.490105390548706055e-02 1.350813060998916626e-01 2.118559479713439941e-01 1.216572150588035583e-01 -1.599255949258804321e-01 -9.654260426759719849e-02 -4.025828838348388672e-01 -3.684262037277221680e-01 -1.579986065626144409e-01 1.546390354633331299e-01 2.312215268611907959e-01 1.067294403910636902e-01 8.418825268745422363e-02 -2.345342338085174561e-01 -1.318243592977523804e-01 1.528434306383132935e-01 -1.227779239416122437e-01 1.026162654161453247e-01 -9.098867326974868774e-02 -7.649151235818862915e-02 2.804635167121887207e-01
-4.873539507389068604e-01 -2.045249491930007935e-01 -1.778924912214279175e-01 -1.116857379674911499e-01 4.639444872736930847e-02 -3.710493817925453186e-02 1.499340534210205078e-01 7.249185442924499512e-02 8.587419241666793823e-02 1.763529926538467407e-01 -1.297105289995670319e-02 -5.947562679648399353e-02 1.511551439762115479e-01 1.643756031990051270e-01 1.644071489572525024e-01 1.912257522344589233e-01 -1.251216679811477661e-01 -3.240293264389038086e-01 -2.865304425358772278e-02 -2.503802068531513214e-02 -3.092898242175579071e-02 2.738719582557678223e-01 -1.167335435748100281e-01 1.009731367230415344e-01 9.594012051820755005e-02 -1.323751509189605713e-01 8.951465040445327759e-02 1.076541393995285034e-01 -2.883886732161045074e-02 1.853378675878047943e-02 4.479055702686309814e-01 1.400701552629470825e-01
-2.695508003234863281e-01 8.759547770023345947e-02 -6.495825201272964478e-02 1.372198611497879028e-01 2.998220920562744141e-01 -2.246944755315780640e-01 -1.901589781045913696e-01 -3.621029853820800781e-01 -2.887668609619140625e-01 3.839493915438652039e-02 8.892360329627990723e-02 -1.035707220435142517e-01 7.678542286157608032e-02 2.563464939594268799e-01 8.490179479122161865e-02 2.225082516670227051e-01 -5.751643329858779907e-03 -2.231311500072479248e-01 -2.870750613510608673e-03 3.392683863639831543e-01 -1.094703078269958496e-01 -1.006726361811161041e-02 -4.909171164035797119e-02 1.521771699190139771e-01 9.795960038900375366e-02 2.415728569030761719e-01 1.560844182968139648e-01 -1.801083981990814209e-01 -9.134338237345218658e-03 1.328994035720825195e-01 -8.793337643146514893e-02 6.573008000850677490e-02
-1.354945749044418335e-01 -1.447428762912750244e-02 6.714513152837753296e-02 6.846608966588973999e-02 2.841839790344238281e-01 -2.049527764320373535e-01 -1.776120811700820923e-01 -2.890810072422027588e-01 -2.338172793388366699e-01 -6.626735627651214600e-02 1.817333102226257324e-01 -8.664037287235260010e-02 2.820071578025817871e-01 7.575108110904693604e-02 2.018963247537612915e-01 1.411576867103576660e-01 1.226373091340065002e-01 -1.602727323770523071e-01 5.997851118445396423e-02 1.779905408620834351e-01 -1.040627360343933105e-01 2.534323036670684814e-01 -8.614868670701980591e-02 2.231697142124176025e-01 2.149053066968917847e-01 1.903528422117233276e-01 3.782832920551300049e-01 -2.158659696578979492e-02 1.993421614170074463e-01 1.173022240400314331e-01 -2.513247355818748474e-02 2.015222609043121338e-02
-8.564183115959167480e-02 6.954114884138107300e-02 -8.151650428771972656e-03 -1.841486198827624321e-03 4.622434675693511963e-01 3.120774924755096436e-01 1.550831049680709839e-01 -1.982628554105758667e-01 -5.142266675829887390e-02 8.413834124803543091e-02 2.672863900661468506e-01 -4.737712442874908447e-02 1.499589979648590088e-01 2.111719250679016113e-01 -4.876729100942611694e-02 -5.520051810890436172e-03 -6.854268908500671387e-02 5.978250131011009216e-02 1.664254665374755859e-01 -1.589012891054153442e-02 1.186494622379541397e-02 3.041836991906166077e-02 -2.859185934066772461e-01 4.062207937240600586e-01 7.619924843311309814e-03 -1.012169569730758667e-01 2.040232419967651367e-01 -8.698622696101665497e-04 -5.950798839330673218e-02 -6.229259446263313293e-02 3.110429048538208008e-01 -1.424354761838912964e-01
2.905847728252410889e-01 3.866878570988774300e-03 -1.417339295148849487e-01 4.089625775814056396e-01 1.720682531595230103e-01 1.784545928239822388e-01 -3.381341323256492615e-02 4.723809286952018738e-02 -3.420150876045227051e-01 -2.987455017864704132e-02 1.496309041976928711e-01 -6.291372328996658325e-02 1.378795057535171509e-01 2.647782862186431885e-01 2.175455689430236816e-01 -1.423548310995101929e-01 -1.068831086158752441e-01 -1.732214391231536865e-01 -1.712574362754821777e-01 -4.459267109632492065e-02 1.477764397859573364e-01 5.465534515678882599e-03 -1.733974963426589966e-01 3.237931132316589355e-01 1.012938171625137329e-01 6.388029456138610840e-02 1.731543838977813721e-01 -1.885684281587600708e-01 4.332307353615760803e-02 1.449763588607311249e-02 1.756286621093750000e-01 1.418339312076568604e-01
-7.390835881233215332e-02 -1.526984125375747681e-01 -1.686398535966873169e-01 -3.003182262182235718e-02 2.993422448635101318e-01 2.394748665392398834e-02 -1.602362468838691711e-02 -1.659553498029708862e-01 -1.841080635786056519e-01 9.480256587266921997e-02 3.864780440926551819e-02 -1.670583337545394897e-01 1.088223084807395935e-01 9.871594607830047607e-03 7.874862849712371826e-02 1.058609709143638611e-01 2.931267488747835159e-03 -1.542282998561859131e-01 1.741338372230529785e-01 -7.548251003026962280e-02 -3.242241144180297852e-01 1.020306572318077087e-01 -1.269839555025100708e-01 1.529487073421478271e-01 2.466818690299987793e-01 8.123647421598434448e-02 3.001791834831237793e-01 5.799056962132453918e-02 1.300595700740814209e-01 -6.146220490336418152e-02 5.598843097686767578e-01 -1.109911575913429260e-01
-3.809234499931335449e-01 1.285542249679565430e-01 -1.123655494302511215e-02 9.190858155488967896e-02 1.880158670246601105e-02 -2.894236743450164795e-01 -8.620908111333847046e-02 6.411781162023544312e-02 -3.042513430118560791e-01 -9.648706763982772827e-03 2.119255214929580688e-01 -5.340550094842910767e-02 -2.063074521720409393e-02 2.423194795846939087e-01 1.809344738721847534e-01 -8.740543574094772339e-02 -5.345661193132400513e-02 -3.103750944137573242e-01 1.367605924606323242e-01 1.453584432601928711e-01 -1.880255788564682007e-01 1.402438580989837646e-01 -5.538759380578994751e-02 2.759663760662078857e-01 -2.310965061187744141e-01 1.601279675960540771e-01 -5.073304753750562668e-03 -4.966466128826141357e-02 2.854367494583129883e-01 8.546025305986404419e-02 1.422505229711532593e-01 -1.742565184831619263e-01
-1.700281798839569092e-01 -1.443774104118347168e-01 -1.740169227123260498e-01 2.324364483356475830e-01 3.612738251686096191e-01 3.496157750487327576e-02 1.561527848243713379e-01 -1.494928151369094849e-01 -7.208085060119628906e-02 5.278392508625984192e-02 7.755415886640548706e-02 -2.181521803140640259e-01 1.171285957098007202e-01 6.095974706113338470e-03 1.785542629659175873e-02 1.351141929626464844e-01 -3.234155476093292236e-01 2.470302581787109375e-02 4.794102162122726440e-02 -3.302558958530426025e-01 -3.764260560274124146e-02 1.991244703531265259e-01 -2.288518399000167847e-01 -2.473420836031436920e-02 -5.874880775809288025e-02 6.207896396517753601e-02 4.166179597377777100e-01 1.367824524641036987e-01 -2.189579885452985764e-03 -1.309673339128494263e-01 2.440136373043060303e-01 8.144831657409667969e-02
-1.944747120141983032e-01 -2.011299431324005127e-01 -2.552782297134399414e-01 2.515430152416229248e-01 3.386718928813934326e-01 -9.333602152764797211e-03 1.808553785085678101e-01 -8.685740083456039429e-02 -3.733113035559654236e-02 2.865028381347656250e-01 -1.620827615261077881e-02 -1.639619618654251099e-01 -2.987704053521156311e-02 -1.415774133056402206e-02 3.873227536678314209e-01 2.717729806900024414e-01 -8.001063019037246704e-02 -1.274477541446685791e-01 -1.793483085930347443e-02 -1.023017391562461853e-01 -1.485845744609832764e-01 2.004442662000656128e-01 -2.163127437233924866e-02 1.936458498239517212e-01 5.135222151875495911e-02 -2.089857310056686401e-01 1.419666558504104614e-01 4.678286984562873840e-02 1.363627016544342041e-01 1.406082659959793091e-01 2.294802963733673096e-01 9.651286900043487549e-02
-2.452441155910491943e-01 -3.913264349102973938e-02 -2.194773638620972633e-03 2.304291576147079468e-01 1.975688487291336060e-01 -9.665894508361816406e-02 1.644470095634460449e-01 -1.045402064919471741e-01 -2.026014588773250580e-02 8.024905622005462646e-02 -5.398596450686454773e-02 -4.102115035057067871e-01 2.123672217130661011e-01 -4.293064773082733154e-02 2.454966604709625244e-01 2.027463465929031372e-01 -1.377286314964294434e-01 -2.701644301414489746e-01 -1.326607912778854370e-01 -3.170942515134811401e-02 -1.397491991519927979e-01 1.118750423192977905e-01 -1.675417423248291016e-01 3.865531459450721741e-02 1.425647884607315063e-01 -3.343810141086578369e-01 2.708321809768676758e-01 6.511186808347702026e-02 1.532747298479080200e-01 8.628411591053009033e-02 1.958658546209335327e-01 1.460092365741729736e-01
-1.217898875474929810e-01 -7.878278940916061401e-02 7.093210518360137939e-02 1.471187323331832886e-01 2.808915674686431885e-01 -3.037635385990142822e-01 -1.540272235870361328e-01 -2.525234818458557129e-01 -2.159122079610824585e-01 -1.462255865335464478e-01 2.749518156051635742e-01 -6.807987391948699951e-02 2.546065151691436768e-01 1.658003032207489014e-01 -1.657380461692810059e-01 5.260328575968742371e-02 -1.491692066192626953e-01 -1.908231079578399658e-01 2.901224792003631592e-02 2.393219470977783203e-01 -2.157172374427318573e-02 2.752964794635772705e-01 6.586845219135284424e-02 2.091732434928417206e-02 -2.091431804001331329e-02 1.712033748626708984e-01 2.867578864097595215e-01 -1.298324465751647949e-01 2.134561836719512939e-01 1.811104118824005127e-01 1.333643645048141479e-01 -6.339200772345066071e-03
-2.828129231929779053e-01 2.168923765420913696e-01 -1.177714094519615173e-01 1.061864867806434631e-01 2.747891545295715332e-01 9.961742162704467773e-02 -6.156484130769968033e-03 -1.465220600366592407e-01 -7.482068240642547607e-02 -9.742988646030426025e-02 3.013043701648712158e-01 2.945213578641414642e-02 1.671613901853561401e-01 3.386501967906951904e-01 -2.037563174962997437e-01 -2.023134678602218628e-01 -1.444883644580841064e-01 -2.957826852798461914e-01 -2.580685317516326904e-01 9.326256066560745239e-02 -7.929135859012603760e-02 5.611936375498771667e-02 -1.412783563137054443e-01 9.118885546922683716e-02 6.313352286815643311e-02 -1.617777198553085327e-01 -1.781408637762069702e-01 2.511041462421417236e-01 -2.065513134002685547e-01 9.405234456062316895e-02 8.743319660425186157e-02 -6.000608578324317932e-02
-1.923937350511550903e-02 -7.414183765649795532e-02 -6.037417054176330566e-02 2.198771536350250244e-01 2.272074520587921143e-01 2.119186818599700928e-01 1.033218111842870712e-02 1.667110919952392578e-01 -3.083867430686950684e-01 4.248330742120742798e-02 2.732713222503662109e-01 1.159400343894958496e-01 2.758362889289855957e-01 2.139121890068054199e-01 1.870252341032028198e-01 1.117947772145271301e-01 9.621519595384597778e-02 -2.240424454212188721e-01 -1.553574204444885254e-01 -1.520010828971862793e-01 -1.212476491928100586e-01 9.479118883609771729e-02 1.010210886597633362e-01 2.736200951039791107e-02 -2.496719360351562500e-01 2.694057524204254150e-01 1.413529962301254272e-01 2.387783117592334747e-02 -3.533132374286651611e-02 2.827188372611999512e-01 2.303207963705062866e-01 1.798264831304550171e-01
-3.849086761474609375e-01 -1.913341134786605835e-01 3.923574695363640785e-04 -1.116938330233097076e-02 1.399280577898025513e-01 1.730919331312179565e-01 -1.496074348688125610e-01 -3.545150756835937500e-01 6.750463042408227921e-03 -1.301149576902389526e-01 1.329848021268844604e-01 -1.797091215848922729e-01 1.146521195769309998e-01 1.070058271288871765e-01 -8.315538614988327026e-02 -7.178069092333316803e-03 -1.749882251024246216e-01 1.027804892510175705e-02 8.725071698427200317e-02 -7.461107522249221802e-02 -2.998079955577850342e-01 2.251352816820144653e-01 -1.813944578170776367e-01 2.201055586338043213e-01 -6.581117212772369385e-02 -2.286252826452255249e-01 -8.180056512355804443e-02 2.030865699052810669e-01 7.558402419090270996e-02 4.661479592323303223e-02 3.727767467498779297e-01 4.217448458075523376e-02
-5.267953127622604370e-02 1.965809762477874756e-01 2.656777389347553253e-02 1.691788733005523682e-01 8.882528543472290039e-02 1.514623761177062988e-01 1.682251542806625366e-01 -1.867681858129799366e-03 -2.832410335540771484e-01 9.267404675483703613e-02 1.657791137695312500e-01 1.270866245031356812e-01 1.793601661920547485e-01 1.549580991268157959e-01 1.161097362637519836e-01 5.907315760850906372e-02 -4.696304909884929657e-03 -1.092971935868263245e-01 -9.390487521886825562e-02 -1.234546080231666565e-01 -9.990229457616806030e-02 1.088326126337051392e-01 2.170863300561904907e-01 2.558890283107757568e-01 -2.425619363784790039e-01 7.230883091688156128e-02 2.832692861557006836e-01 -3.589719906449317932e-02 2.807978391647338867e-01 1.890122294425964355e-01 3.223752975463867188e-01 3.605094254016876221e-01
-7.138276100158691406e-02 -2.883085012435913086e-01 -2.905959486961364746e-01 -2.443413017317652702e-03 2.416601926088333130e-01 6.644746661186218262e-02 -1.389771252870559692e-01 -1.891988702118396759e-02 -1.534211169928312302e-02 -1.593314856290817261e-01 1.300355643033981323e-01 -2.791064679622650146e-01 -5.512953922152519226e-02 1.812206506729125977e-01 8.064980059862136841e-02 1.708311587572097778e-01 -1.955112516880035400e-01 -1.037782505154609680e-01 -5.169015377759933472e-02 -2.007419914007186890e-01 -1.345735490322113037e-01 8.583940565586090088e-02 -6.817141920328140259e-02 2.713444530963897705e-01 8.024961501359939575e-02 -1.066406220197677612e-01 1.261884421110153198e-01 9.902459383010864258e-02 -1.212886944413185120e-01 1.563002467155456543e-01 5.216352343559265137e-01 -4.838129132986068726e-02
-1.783222556114196777e-01 1.592793315649032593e-02 -1.306416541337966919e-01 -1.689458042383193970e-01 2.402835935354232788e-01 1.532907634973526001e-01 -3.755936771631240845e-02 -5.869384389370679855e-03 -2.440039813518524170e-01 2.945441901683807373e-01 5.218191817402839661e-02 3.449500724673271179e-02 -1.319357603788375854e-01 1.246276795864105225e-01 -1.965615153312683105e-01 1.044893711805343628e-01 -1.024323329329490662e-01 -2.405615001916885376e-01 1.246749758720397949e-01 -2.770004570484161377e-01 -6.816449016332626343e-02 2.075709998607635498e-01 -1.353783160448074341e-01 6.160700321197509766e-02 1.001945436000823975e-01 -1.037687342613935471e-02 1.283390671014785767e-01 2.629368565976619720e-02 2.145768851041793823e-01 3.086778223514556885e-01 4.558486044406890869e-01 5.950966849923133850e-03
-2.008873224258422852e-02 -1.270810794085264206e-02 -1.730322986841201782e-01 2.989227473735809326e-01 3.835197389125823975e-01 2.534547746181488037e-01 -1.133819296956062317e-01 -5.192040279507637024e-02 -2.035193890333175659e-01 6.601409986615180969e-03 -4.592788964509963989e-02 -7.172974944114685059e-02 -9.609680622816085815e-02 2.050586938858032227e-01 2.763008773326873779e-01 1.009735614061355591e-01 5.143896117806434631e-02 -2.977643609046936035e-01 2.599090896546840668e-02 -1.964984834194183350e-01 -5.286891758441925049e-02 -4.023389890789985657e-02 -3.661533445119857788e-02 2.278983443975448608e-01 -1.373115032911300659e-01 3.150306940078735352e-01 2.375984936952590942e-01 1.060928031802177429e-01 -6.483232975006103516e-02 2.395142465829849243e-01 -4.530805721879005432e-02 1.703013330698013306e-01
-2.216468900442123413e-01 8.066780865192413330e-02 -4.550744593143463135e-02 2.258024811744689941e-01 3.052513301372528076e-01 -1.221866831183433533e-01 9.919358044862747192e-02 -5.819898471236228943e-02 -2.363198101520538330e-01 -1.064145844429731369e-02 2.447595298290252686e-01 2.030962407588958740e-01 -1.637028716504573822e-02 3.796354532241821289e-01 4.124163687229156494e-01 1.146949641406536102e-02 4.311247169971466064e-02 -1.402736604213714600e-01 1.394640356302261353e-01 7.078307867050170898e-02 -1.006826236844062805e-01 5.270813405513763428e-02 5.636425316333770752e-02 2.414647936820983887e-01 2.863352559506893158e-02 1.174522489309310913e-01 2.714570760726928711e-01 -1.020653694868087769e-01 -3.982265293598175049e-02 2.109982520341873169e-01 -1.684626489877700806e-01 6.817318499088287354e-02
-1.889557018876075745e-02 -1.443468481302261353e-01 -1.358101963996887207e-01 2.337340451776981354e-02 1.916760802268981934e-01 1.520423591136932373e-01 -1.395734250545501709e-01 -3.173922002315521240e-01 -2.177986502647399902e-01 2.050399184226989746e-01 -3.854701668024063110e-02 -1.083331368863582611e-02 4.549145698547363281e-02 3.518613427877426147e-02 3.518067598342895508e-01 2.497030347585678101e-01 7.735334336757659912e-02 -3.323452770709991455e-01 -1.871984452009201050e-01 -1.302175670862197876e-01 -1.310836821794509888e-01 1.445531565696001053e-02 5.830239132046699524e-02 1.291980147361755371e-01 -1.493950467556715012e-02 -1.437890343368053436e-03 -1.865511238574981689e-01 2.220281362533569336e-01 -9.587067365646362305e-02 2.743032276630401611e-01 3.484417498111724854e-01 -5.607915669679641724e-02
1.687965095043182373e-01 4.784714430570602417e-02 -7.460781931877136230e-02 9.310267865657806396e-02 4.281165301799774170e-01 3.765674829483032227e-01 2.308268100023269653e-01 -1.974686980247497559e-01 -2.456889599561691284e-01 -1.859956383705139160e-01 6.732656061649322510e-02 -1.076572164893150330e-01 1.497043073177337646e-01 3.679279088973999023e-01 2.876524068415164948e-02 -1.472859978675842285e-01 1.156535744667053223e-02 6.134944781661033630e-02 -2.198160886764526367e-01 2.013268321752548218e-02 5.729507654905319214e-02 1.946910619735717773e-01 -1.239657998085021973e-01 6.270027905702590942e-02 -4.245928302407264709e-02 2.369071841239929199e-01 9.062885493040084839e-02 1.393306553363800049e-01 -3.152475506067276001e-02 9.628742933273315430e-02 1.146143004298210144e-01 1.554828286170959473e-01
-4.464719891548156738e-01 2.007024362683296204e-02 -2.547617554664611816e-01 -1.324708908796310425e-01 1.536983400583267212e-01 -1.582959294319152832e-01 1.588375866413116455e-01 -6.532107293605804443e-02 -4.248297959566116333e-02 3.032794594764709473e-01 6.422945111989974976e-02 -1.939089298248291016e-01 1.817637085914611816e-01 1.220832206308841705e-02 2.064095884561538696e-01 -1.019529625773429871e-01 -6.024185940623283386e-02 -3.104611039161682129e-01 -2.690307796001434326e-02 -1.927034258842468262e-01 -2.082113623619079590e-01 2.700650393962860107e-01 -1.126255318522453308e-01 7.375436276197433472e-02 5.989081412553787231e-02 -2.018524706363677979e-01 1.964453160762786865e-01 4.212868586182594299e-02 2.391172386705875397e-02 8.323238790035247803e-02 2.301181405782699585e-01 2.235253341495990753e-02
-2.100030332803726196e-01 -1.036560386419296265e-01 -9.450192004442214966e-02 4.753726720809936523e-02 2.529452145099639893e-01 -7.526443898677825928e-02 1.226655989885330200e-01 2.157023251056671143e-01 -1.357494890689849854e-01 2.875111997127532959e-01 8.644839376211166382e-02 -1.431212425231933594e-01 1.489753574132919312e-01 9.958347678184509277e-02 2.177979797124862671e-01 1.944322884082794189e-01 2.572646439075469971e-01 -2.093119472265243530e-01 -9.694746136665344238e-02 -1.244428902864456177e-01 -1.159140914678573608e-01 1.446676850318908691e-01 -7.560560852289199829e-02 1.322281956672668457e-01 2.277728617191314697e-01 -1.288203150033950806e-01 1.826716214418411255e-01 6.744823604822158813e-02 -2.186517715454101562e-01 2.595200240612030029e-01 3.458057940006256104e-01 1.508788317441940308e-01
1.784921810030937195e-02 -1.559959352016448975e-01 -2.858179621398448944e-03 -9.046135097742080688e-02 -3.286402497906237841e-04 -1.450478434562683105e-01 1.120675727725028992e-01 -1.967130750417709351e-01 -2.258551865816116333e-01 -2.587617002427577972e-02 4.514889791607856750e-02 2.122830301523208618e-01 1.080482974648475647e-01 1.584723144769668579e-01 5.574132129549980164e-02 2.689491398632526398e-02 -3.336311876773834229e-02 -4.752528965473175049e-01 8.560777455568313599e-02 -1.459460798650979996e-02 -3.571776673197746277e-02 5.366917848587036133e-01 -9.789666533470153809e-02 2.122468650341033936e-01 5.365495756268501282e-02 -2.061579190194606781e-02 3.502753749489784241e-02 4.975315928459167480e-02 1.722882688045501709e-01 1.238122656941413879e-01 4.709077626466751099e-02 3.503675162792205811e-01
-9.548997879028320312e-02 -1.050508245825767517e-01 -3.379788100719451904e-01 6.343878805637359619e-02 4.354319572448730469e-01 9.414882212877273560e-02 2.369141876697540283e-01 -1.240363568067550659e-01 -1.604891717433929443e-01 1.541707944124937057e-02 2.272265590727329254e-02 -3.113535605370998383e-02 6.663918960839509964e-03 -4.292724654078483582e-03 2.812624573707580566e-01 1.146579906344413757e-01 -2.186519950628280640e-01 -8.768093585968017578e-02 2.253391593694686890e-01 -1.205509807914495468e-02 -2.788988649845123291e-01 8.991380780935287476e-02 -1.643516123294830322e-01 -2.359116077423095703e-02 2.168722450733184814e-01 1.495134532451629639e-01 1.971301436424255371e-01 -3.108323924243450165e-02 6.328564882278442383e-02 9.552537649869918823e-02 3.238284885883331299e-01 1.573188453912734985e-01
-2.335688099265098572e-02 -1.275341510772705078e-01 2.578715384006500244e-01 -8.501053601503372192e-02 2.601464092731475830e-01 -2.506382577121257782e-02 1.531913578510284424e-01 -1.120968088507652283e-01 -1.700424551963806152e-01 4.550251737236976624e-02 1.776937395334243774e-01 -9.539359807968139648e-02 2.200349867343902588e-01 3.632366359233856201e-01 4.085144698619842529e-01 8.676806092262268066e-02 -2.882394492626190186e-01 1.287993136793375015e-02 -1.455620825290679932e-01 1.836949735879898071e-01 -3.135215044021606445e-01 4.135246388614177704e-03 1.937484554946422577e-02 3.401480987668037415e-02 1.765013188123703003e-01 4.775609448552131653e-02 1.881399303674697876e-01 1.787049323320388794e-01 -4.907382652163505554e-02 6.438698619604110718e-02 1.823404431343078613e-01 -1.027849595993757248e-02
-3.309960663318634033e-01 -1.611553579568862915e-01 -1.087188646197319031e-01 -9.825017303228378296e-02 2.661786079406738281e-01 -1.507520526647567749e-01 1.215781085193157196e-03 3.258611634373664856e-02 -1.960517019033432007e-01 3.069583177566528320e-01 1.527395565062761307e-02 -1.523079425096511841e-01 2.058486193418502808e-01 -8.829503506422042847e-02 7.982408255338668823e-02 5.458744615316390991e-02 4.534264281392097473e-02 -2.886760234832763672e-01 -1.569302827119827271e-01 -1.310245841741561890e-01 1.050556302070617676e-01 1.756577789783477783e-01 -2.491876333951950073e-01 5.611500889062881470e-02 6.861729919910430908e-02 -1.787899881601333618e-01 2.469971776008605957e-01 2.942570112645626068e-02 1.028346493840217590e-01 2.830453962087631226e-02 4.045076668262481689e-01 1.577169299125671387e-01
3.058697655797004700e-02 1.682662814855575562e-01 -9.503376483917236328e-02 -2.122001051902770996e-01 3.641304373741149902e-01 2.477599829435348511e-01 3.283653259277343750e-01 -1.600644886493682861e-01 5.368142575025558472e-02 4.921917244791984558e-02 2.040031999349594116e-01 -2.684040367603302002e-01 1.928814351558685303e-01 1.614390611648559570e-01 4.905520007014274597e-02 1.848595142364501953e-01 -1.426759958267211914e-01 -1.651051491498947144e-01 1.605718769133090973e-02 -1.332211643457412720e-01 -1.494477391242980957e-01 1.466482430696487427e-01 -1.255091428756713867e-01 2.710576057434082031e-01 -7.473014295101165771e-02 1.639588177204132080e-01 2.847439050674438477e-02 -1.129972711205482483e-01 -1.830888539552688599e-02 1.260445639491081238e-02 2.218637615442276001e-01 2.757023572921752930e-01
-1.335551738739013672e-01 -6.443434208631515503e-02 3.965047746896743774e-02 1.767937690019607544e-01 -2.241865359246730804e-02 3.005347549915313721e-01 -3.248887136578559875e-02 -4.312442988157272339e-02 -2.065924257040023804e-01 -6.154209375381469727e-02 3.313395082950592041e-01 -1.527202315628528595e-02 3.343303874135017395e-02 3.596816956996917725e-01 2.032787054777145386e-01 2.339735776185989380e-01 5.369267612695693970e-02 -8.341981470584869385e-02 1.655945181846618652e-02 -2.438358813524246216e-01 -1.636536121368408203e-01 1.805885434150695801e-01 2.040385901927947998e-01 3.623558282852172852e-01 -7.344623655080795288e-02 2.141811847686767578e-01 1.201761737465858459e-01 -1.229731217026710510e-01 8.114044368267059326e-02 1.088131517171859741e-01 1.620332598686218262e-01 2.024621367454528809e-01
-8.007462322711944580e-02 1.516599953174591064e-01 -1.337429583072662354e-01 3.366947174072265625e-02 2.557521164417266846e-01 9.531466662883758545e-02 1.680549085140228271e-01 -3.243193626403808594e-01 -2.031167000532150269e-01 -1.788937896490097046e-01 2.478171586990356445e-01 -4.356404840946197510e-01 -1.640836000442504883e-01 2.286746203899383545e-01 6.954018771648406982e-02 3.743936493992805481e-02 -1.359532773494720459e-01 -2.151476293802261353e-01 -2.273139655590057373e-01 6.046438217163085938e-02 6.815873086452484131e-02 -4.308100417256355286e-02 1.121344342827796936e-01 7.897140830755233765e-02 -2.400682121515274048e-01 -4.524312168359756470e-02 9.843052178621292114e-02 2.811473906040191650e-01 -5.853886157274246216e-02 6.059687584638595581e-02 1.688684523105621338e-01 -6.557173281908035278e-02
1.479123532772064209e-01 -1.293742842972278595e-02 -4.543920159339904785e-01 1.016228646039962769e-01 6.742894649505615234e-02 2.518434775993227959e-03 -1.119058579206466675e-02 -2.697997689247131348e-01 -2.642899453639984131e-01 2.334840446710586548e-01 -3.477078163996338844e-03 -2.505439519882202148e-01 1.167354509234428406e-01 6.769922375679016113e-02 1.522882282733917236e-01 8.895864337682723999e-02 2.391439974308013916e-01 -1.875692605972290039e-01 -1.655800491571426392e-01 -1.796247363090515137e-01 -1.242057308554649353e-01 -2.416309341788291931e-02 -7.387554645538330078e-02 6.139007862657308578e-03 -1.333299279212951660e-01 -7.484786212444305420e-02 -8.384239673614501953e-02 2.391670048236846924e-01 -1.474780496209859848e-02 1.260190457105636597e-01 4.023337960243225098e-01 -8.989287167787551880e-02
6.492369621992111206e-02 2.165235579013824463e-01 -1.595901697874069214e-01 2.680257260799407959e-01 1.656450033187866211e-01 7.911726832389831543e-02 6.594749540090560913e-02 -3.464158773422241211e-01 -2.086822539567947388e-01 -1.825459674000740051e-02 2.980449795722961426e-01 -5.890559405088424683e-02 -4.336163401603698730e-02 1.894907057285308838e-01 -8.842499926686286926e-03 5.245598033070564270e-02 -3.284025192260742188e-02 2.564952671527862549e-01 -4.890077561140060425e-02 -5.801041424274444580e-02 8.711510896682739258e-02 1.083868592977523804e-01 9.129059314727783203e-02 1.373413950204849243e-01 -2.188951075077056885e-01 -1.110487654805183411e-01 1.541133970022201538e-01 2.498489990830421448e-02 -5.907309800386428833e-02 2.540679872035980225e-01 4.290800690650939941e-01 2.466087788343429565e-01
-1.351871937513351440e-01 -2.411014288663864136e-01 1.680257022380828857e-01 1.984374970197677612e-01 4.949276149272918701e-02 6.264247000217437744e-02 -1.547413170337677002e-01 -3.384878933429718018e-01 -2.624651789665222168e-01 2.062688469886779785e-01 -6.511300802230834961e-02 5.289791896939277649e-02 1.463772654533386230e-01 4.586333632469177246e-01 2.379778921604156494e-01 4.262106865644454956e-02 -1.856252551078796387e-01 -8.362095803022384644e-02 2.294271588325500488e-01 -2.639419138431549072e-01 -8.464695513248443604e-02 2.399211227893829346e-01 4.071547091007232666e-02 5.867365002632141113e-02 1.078542992472648621e-01 -8.056578040122985840e-02 3.199771791696548462e-02 -1.669194847345352173e-01 -9.083987772464752197e-02 9.504996240139007568e-02 6.718945503234863281e-02 -3.032213076949119568e-03
3.367046266794204712e-02 4.483324289321899414e-02 -1.089443489909172058e-01 3.414080739021301270e-01 -8.830688148736953735e-02 1.984191834926605225e-01 3.060107119381427765e-02 -1.659823358058929443e-01 -6.760251522064208984e-02 -2.101092487573623657e-01 1.928772218525409698e-02 -2.085844725370407104e-01 1.906845271587371826e-01 2.958152890205383301e-01 2.788405716419219971e-01 -3.073280155658721924e-01 1.964101493358612061e-01 -3.407689929008483887e-02 3.788200020790100098e-02 -5.918252095580101013e-02 -2.340532392263412476e-01 1.342068910598754883e-01 -5.669905245304107666e-02 2.879637181758880615e-01 2.497722804546356201e-01 2.673401534557342529e-01 1.353980451822280884e-01 -5.441167205572128296e-02 1.190214790403842926e-02 -9.674918837845325470e-03 2.119380831718444824e-01 1.409492641687393188e-02
-2.518580481410026550e-02 -9.073214977979660034e-02 -1.424507796764373779e-01 -4.747989401221275330e-02 2.360266298055648804e-01 -2.038095705211162567e-02 3.146170675754547119e-01 -1.412230432033538818e-01 -9.132712334394454956e-02 1.448886990547180176e-01 -6.519513577222824097e-02 -2.367230057716369629e-01 1.320209503173828125e-01 1.026486977934837341e-01 -7.682358380407094955e-03 1.166821345686912537e-01 -2.323084473609924316e-01 -2.246861904859542847e-01 1.634058170020580292e-02 -2.505351789295673370e-02 -4.493080973625183105e-01 7.892324030399322510e-02 -1.913046836853027344e-01 9.012772887945175171e-02 -2.743910253047943115e-01 7.570947706699371338e-02 1.546532064676284790e-01 -6.644268333911895752e-02 9.370914101600646973e-02 -4.495528340339660645e-02 4.280346333980560303e-01 2.701338939368724823e-02
8.243323117494583130e-02 -7.149966061115264893e-02 -9.079451858997344971e-02 9.360928088426589966e-02 4.706897139549255371e-01 2.718352377414703369e-01 2.572788298130035400e-01 -3.025596439838409424e-01 5.501725152134895325e-02 6.721529364585876465e-02 3.538683950901031494e-01 -2.211268991231918335e-01 3.866873309016227722e-02 2.040170580148696899e-01 5.030258372426033020e-02 6.184640526771545410e-02 -1.414759308099746704e-01 -7.759979367256164551e-02 3.060253858566284180e-01 -9.894995391368865967e-02 -1.667290925979614258e-01 1.912536472082138062e-01 -1.235895007848739624e-01 1.121280714869499207e-01 4.619720578193664551e-02 -8.601713180541992188e-02 -9.009745717048645020e-02 -9.488903917372226715e-03 4.639456793665885925e-02 -7.969246245920658112e-03 2.120037525892257690e-01 1.281328871846199036e-02
-7.231807708740234375e-02 2.015555948019027710e-01 9.301296621561050415e-02 2.165837585926055908e-01 2.652820944786071777e-01 -2.351485006511211395e-02 -9.018675982952117920e-02 -3.209000825881958008e-01 -3.075059652328491211e-01 5.571785196661949158e-02 1.335028558969497681e-01 2.488688752055168152e-02 1.180881634354591370e-01 1.368906646966934204e-01 6.874469667673110962e-02 -4.709944874048233032e-02 -2.271462231874465942e-02 1.641188561916351318e-01 1.528498232364654541e-01 -2.657394707202911377e-01 -1.148338466882705688e-01 2.192931026220321655e-01 -3.617437183856964111e-02 4.479010403156280518e-02 -3.806518614292144775e-01 -1.436874419450759888e-01 3.884119167923927307e-02 3.009274974465370178e-02 5.876510590314865112e-02 7.606705278158187866e-02 2.321559339761734009e-01 3.790750205516815186e-01
6.052427738904953003e-02 1.759327799081802368e-01 -1.640627384185791016e-01 -2.682653255760669708e-02 2.718223333358764648e-01 1.423056870698928833e-01 -1.113658323884010315e-01 -1.581657528877258301e-01 -1.931686103343963623e-01 -1.877022236585617065e-01 1.488314568996429443e-01 -2.047129869461059570e-01 9.343999624252319336e-02 9.544172137975692749e-02 -1.504333764314651489e-01 1.365990191698074341e-01 -2.935397811233997345e-02 -3.854078650474548340e-01 1.460142880678176880e-01 -1.196850538253784180e-01 -2.604851126670837402e-01 8.624775707721710205e-02 6.664611399173736572e-02 -7.453783601522445679e-02 1.755467355251312256e-01 1.390650123357772827e-02 2.274007201194763184e-01 2.817067503929138184e-01 2.352171838283538818e-01 1.005208790302276611e-01 8.023934066295623779e-02 3.258421719074249268e-01
1.442879885435104370e-01 -8.672950789332389832e-03 -1.682936698198318481e-01 -7.612892240285873413e-02 2.207765877246856689e-01 7.335095852613449097e-02 -1.134209707379341125e-01 -3.355666399002075195e-01 -4.211804568767547607e-01 6.591057032346725464e-02 7.110786437988281250e-02 3.793314844369888306e-02 4.578105509281158447e-01 2.030037641525268555e-01 9.523688256740570068e-02 3.100263513624668121e-02 -1.459040492773056030e-01 -5.827215686440467834e-02 -1.132959127426147461e-01 -1.006400678306818008e-02 3.284931927919387817e-02 -5.492963641881942749e-02 -1.295863091945648193e-01 1.052034795284271240e-01 2.563244700431823730e-01 -6.815391778945922852e-02 2.160179167985916138e-01 -3.500418365001678467e-02 2.991718053817749023e-01 6.084790453314781189e-02 8.741996437311172485e-02 -1.663384884595870972e-01
1.480441689491271973e-01 -1.800876855850219727e-02 -2.492794394493103027e-01 -1.461751163005828857e-01 3.020187616348266602e-01 -4.495579004287719727e-02 1.799472421407699585e-01 -2.174892872571945190e-01 -1.065364032983779907e-01 2.512881159782409668e-01 -3.502354025840759277e-02 -1.649908125400543213e-01 9.634261578321456909e-02 7.357921451330184937e-02 3.579876944422721863e-02 1.190993860363960266e-01 1.748101040720939636e-02 -2.507449388504028320e-01 -9.606717526912689209e-02 -1.270159780979156494e-01 -4.860107004642486572e-01 -9.004724211990833282e-03 -1.343146264553070068e-01 2.561946511268615723e-01 -1.740669906139373779e-01 1.336372792720794678e-01 9.000428020954132080e-02 5.007534474134445190e-02 3.766223043203353882e-02 6.579378992319107056e-02 3.264310956001281738e-01 9.300861507654190063e-02
1.306903064250946045e-01 -3.697971627116203308e-02 -1.859522163867950439e-01 -1.095511391758918762e-01 5.115474462509155273e-01 1.714970469474792480e-01 2.562800049781799316e-01 -1.784209609031677246e-01 2.395287528634071350e-02 7.928707450628280640e-02 3.189185261726379395e-01 -1.063018292188644409e-01 2.259640246629714966e-01 4.660745710134506226e-02 -4.181321710348129272e-02 1.496406346559524536e-01 8.755510672926902771e-03 -2.583585977554321289e-01 7.069316506385803223e-02 -1.175071075558662415e-01 -2.216239571571350098e-01 1.376622319221496582e-01 -1.475246548652648926e-01 2.052691429853439331e-01 6.185554713010787964e-02 -6.393604725599288940e-02 7.256243377923965454e-03 -5.754206702113151550e-02 -4.701726604253053665e-03 -1.168319806456565857e-01 3.083584606647491455e-01 1.072037443518638611e-01
-1.609987467527389526e-01 -2.958909049630165100e-02 -9.794975072145462036e-02 1.307644695043563843e-01 2.984544038772583008e-01 -3.151736855506896973e-01 -1.874436587095260620e-01 -1.758151948451995850e-01 -2.564043700695037842e-01 -1.811361312866210938e-01 2.376103550195693970e-01 -6.421834230422973633e-02 9.912542253732681274e-02 2.541896700859069824e-02 6.391605734825134277e-02 -8.695380762219429016e-03 -2.545317709445953369e-01 -3.919896185398101807e-01 -1.710620671510696411e-01 1.631928980350494385e-01 -3.449424356222152710e-02 1.291776448488235474e-01 -2.852181717753410339e-02 2.392108440399169922e-01 1.818538755178451538e-01 8.281143754720687866e-02 2.324731498956680298e-01 -1.088091060519218445e-01 1.909892708063125610e-01 -2.204213663935661316e-02 1.503077596426010132e-01 5.167685076594352722e-02
-2.540336847305297852e-01 -6.046158447861671448e-02 -1.447941213846206665e-01 5.801232904195785522e-02 2.669429481029510498e-01 -2.305693626403808594e-01 9.464548900723457336e-03 -2.379331141710281372e-01 -2.187499105930328369e-01 -1.531638056039810181e-01 2.535842657089233398e-01 6.478621810674667358e-02 1.941135525703430176e-01 2.936667203903198242e-01 5.884165875613689423e-04 9.872355312108993530e-02 1.697490513324737549e-01 -3.363757431507110596e-01 1.124151647090911865e-01 2.755628228187561035e-01 -1.669494211673736572e-01 1.893048137426376343e-01 -3.204805776476860046e-02 1.437742561101913452e-01 1.204534173011779785e-01 1.650198549032211304e-01 1.591768413782119751e-01 -1.711914837360382080e-01 -7.850671559572219849e-02 1.722339242696762085e-01 -1.104892324656248093e-02 6.783925741910934448e-02
1.186406463384628296e-01 2.561118006706237793e-01 -1.995661854743957520e-01 2.902586162090301514e-01 5.586009472608566284e-02 2.201642841100692749e-01 1.769249737262725830e-01 -2.313427925109863281e-01 -6.840514391660690308e-02 4.004400596022605896e-02 9.537018835544586182e-02 -1.245028600096702576e-01 4.151641950011253357e-02 1.587020307779312134e-01 2.090002149343490601e-01 -1.255556046962738037e-01 2.341981083154678345e-01 -2.421594411134719849e-01 -1.209540143609046936e-01 -1.327858865261077881e-01 5.826948583126068115e-02 -1.079035773873329163e-01 9.553369879722595215e-02 2.365965545177459717e-01 -2.185842394828796387e-01 1.262321025133132935e-01 1.456694602966308594e-01 5.641814693808555603e-02 1.460959464311599731e-01 2.320243567228317261e-01 3.226530849933624268e-01 2.220578491687774658e-01
1.412330269813537598e-01 5.262307077646255493e-02 -3.613986372947692871e-01 3.743442520499229431e-02 -2.092858217656612396e-02 -6.030975654721260071e-02 1.218518614768981934e-01 9.720140136778354645e-03 -2.031436562538146973e-01 -1.177396997809410095e-02 9.237591177225112915e-02 1.434880644083023071e-01 2.503267526626586914e-01 3.266299068927764893e-01 1.124051585793495178e-01 8.070492744445800781e-02 3.797719255089759827e-02 -3.185088336467742920e-01 -1.449282020330429077e-01 -1.748435944318771362e-02 -1.717233844101428986e-02 2.208318794146180153e-03 -1.803656220436096191e-01 8.419299125671386719e-02 -2.761563956737518311e-01 2.977472543716430664e-01 2.938565909862518311e-01 4.277404863387346268e-03 -8.365432173013687134e-02 1.647430658340454102e-01 6.520751118659973145e-02 3.367979824542999268e-01
-4.331050813198089600e-01 1.377961486577987671e-01 -8.719334751367568970e-02 5.961411073803901672e-02 1.148292720317840576e-01 -1.682444959878921509e-01 1.041826084256172180e-01 -1.822886914014816284e-01 -1.851070672273635864e-01 1.171584799885749817e-01 7.066249102354049683e-02 -1.343651413917541504e-01 2.963363826274871826e-01 7.078755646944046021e-02 -5.934658646583557129e-02 5.155859515070915222e-02 -4.623628035187721252e-02 -4.139444231986999512e-02 -1.689264774322509766e-01 7.849093526601791382e-02 -4.307929575443267822e-01 -1.351284235715866089e-02 -2.993944473564624786e-02 1.462422609329223633e-01 -3.152276575565338135e-02 -2.495939843356609344e-02 1.687667518854141235e-01 2.495425790548324585e-01 4.796045832335948944e-03 -2.127308957278728485e-02 3.895672857761383057e-01 -1.882849186658859253e-01
-4.154649376869201660e-01 -3.047194778919219971e-01 -1.842319518327713013e-01 -2.073950879275798798e-02 1.393653452396392822e-01 -8.499567210674285889e-02 7.173931598663330078e-02 3.869248181581497192e-02 -2.229394465684890747e-01 2.138549536466598511e-01 1.230645272880792618e-02 -2.660755813121795654e-01 1.300286650657653809e-01 2.626902163028717041e-01 3.613926842808723450e-02 1.084220781922340393e-01 -9.016478061676025391e-02 -2.529868185520172119e-01 8.783101290464401245e-02 -8.845064043998718262e-02 -3.357952460646629333e-02 1.781490296125411987e-01 -1.901616305112838745e-01 -6.304447352886199951e-02 1.243650391697883606e-01 -1.940515637397766113e-01 1.426481455564498901e-01 1.508707702159881592e-01 7.262627035379409790e-02 -9.459982067346572876e-02 3.415968418121337891e-01 1.170404478907585144e-01
-2.678491771221160889e-01 3.290117904543876648e-02 5.984945595264434814e-02 1.153921931982040405e-01 1.238642930984497070e-01 1.567055732011795044e-01 6.977058202028274536e-02 -3.567406833171844482e-01 -1.252519041299819946e-01 -1.811085641384124756e-02 2.903666794300079346e-01 1.132643520832061768e-01 9.394221007823944092e-02 8.801621198654174805e-02 4.797664284706115723e-01 1.027424857020378113e-01 -6.193833053112030029e-02 -2.072066962718963623e-01 -1.189258471131324768e-01 2.339559495449066162e-01 -2.586916983127593994e-01 2.561560571193695068e-01 2.016527205705642700e-01 3.243459016084671021e-02 -5.533172748982906342e-03 6.466148793697357178e-02 -7.965974509716033936e-02 -2.884065359830856323e-02 -1.784466505050659180e-01 2.376283286139369011e-03 1.761648654937744141e-01 -6.008243933320045471e-02
-2.103423178195953369e-01 -4.673322197049856186e-03 1.346064507961273193e-01 8.195053786039352417e-02 2.807064950466156006e-01 9.723242372274398804e-02 -1.422657351940870285e-02 1.591765880584716797e-02 -7.641786336898803711e-02 3.088117539882659912e-01 1.133374571800231934e-01 -6.013758480548858643e-02 2.851378917694091797e-01 5.052367225289344788e-02 2.758175507187843323e-02 3.992174752056598663e-03 -1.620996594429016113e-01 -1.871182918548583984e-01 1.048749610781669617e-01 -4.550740495324134827e-02 -4.695824980735778809e-01 1.072789058089256287e-01 -8.348713070154190063e-02 1.079258844256401062e-01 6.671991199254989624e-02 8.098644018173217773e-02 3.199304342269897461e-01 7.042523939162492752e-04 -4.217556118965148926e-02 5.114800110459327698e-02 4.429226219654083252e-01 3.096254542469978333e-02
-3.278876543045043945e-01 -2.006900757551193237e-01 -1.211908310651779175e-01 -1.794219948351383209e-02 2.231534123420715332e-01 -7.735753804445266724e-02 -4.434419050812721252e-02 -4.973818431608378887e-04 -1.609192043542861938e-01 2.670350372791290283e-01 -5.692614614963531494e-02 -2.223596423864364624e-01 2.212467938661575317e-01 5.147689953446388245e-02 3.102918565273284912e-01 8.803471922874450684e-02 3.085676021873950958e-02 -5.551108121871948242e-01 3.780680894851684570e-02 -9.987456351518630981e-02 -8.834175020456314087e-02 6.904374063014984131e-02 -7.810995914041996002e-03 2.421259880065917969e-01 -1.410335488617420197e-02 -1.059024035930633545e-01 1.445499155670404434e-02 6.247255951166152954e-02 2.695057354867458344e-02 -4.138973727822303772e-02 2.491307258605957031e-01 4.630622640252113342e-02
-2.007007002830505371e-01 -6.622015684843063354e-02 -2.001546025276184082e-01 2.237066067755222321e-02 2.025185376405715942e-01 -9.311664849519729614e-02 4.022211208939552307e-02 -2.733395993709564209e-01 -1.997911781072616577e-01 1.867289096117019653e-01 2.449276447296142578e-01 -3.887755572795867920e-01 4.245964810252189636e-02 1.400891840457916260e-01 1.750656962394714355e-01 2.152805030345916748e-02 -2.667720913887023926e-01 1.042408943176269531e-01 1.252037286758422852e-01 -2.425663173198699951e-01 -2.053281515836715698e-01 1.582773625850677490e-01 -1.221714615821838379e-01 4.502411931753158569e-03 6.084210425615310669e-02 1.844262629747390747e-01 2.937658727169036865e-01 1.764155179262161255e-01 -1.556147485971450806e-01 -1.103447377681732178e-01 1.389901638031005859e-01 2.728155441582202911e-02
-1.882796883583068848e-01 -9.550788998603820801e-02 -1.489544473588466644e-02 -3.604454919695854187e-02 2.568238079547882080e-01 -2.089569866657257080e-01 -6.118538975715637207e-02 -3.267438709735870361e-01 -3.433761894702911377e-01 -3.099007345736026764e-02 1.525161564350128174e-01 -2.381823062896728516e-01 7.391083985567092896e-02 1.628106981515884399e-01 5.332807078957557678e-02 7.376981526613235474e-02 -5.748326703906059265e-02 -1.598276793956756592e-01 -7.778186351060867310e-02 2.436483055353164673e-01 -1.066555734723806381e-03 1.394239515066146851e-01 -6.611877679824829102e-02 2.748621702194213867e-01 1.982068568468093872e-01 2.784632742404937744e-01 3.222979307174682617e-01 -5.423951894044876099e-02 1.758238226175308228e-01 2.051680386066436768e-01 -3.458411619067192078e-02 -5.649112910032272339e-02
2.444622805342078209e-04 1.260573267936706543e-01 -1.425359547138214111e-01 9.234880656003952026e-02 1.778281033039093018e-01 -1.184928789734840393e-01 2.400566935539245605e-01 -8.870309591293334961e-02 -8.275392651557922363e-02 -4.021864011883735657e-02 4.235238730907440186e-01 -2.491297721862792969e-01 -8.040348440408706665e-02 4.423081576824188232e-01 1.968929618597030640e-01 -5.572052299976348877e-02 -1.270654052495956421e-01 -1.374030858278274536e-01 -9.300082176923751831e-02 -1.608919166028499603e-02 1.263998597860336304e-01 1.236920990049839020e-02 3.468361124396324158e-02 1.454746723175048828e-01 -2.255227863788604736e-01 9.636954963207244873e-02 5.063707008957862854e-02 2.263524234294891357e-01 2.344547957181930542e-01 2.902371883392333984e-01 1.199585795402526855e-01 -1.601145416498184204e-02
-3.478444814682006836e-01 -2.625755071640014648e-01 -2.353968471288681030e-01 -1.157293021678924561e-01 1.129302605986595154e-01 -5.393642559647560120e-02 1.701809912919998169e-01 -4.138183593750000000e-01 1.694649271667003632e-02 2.683225572109222412e-01 3.142400458455085754e-02 -2.077893167734146118e-01 1.656488776206970215e-01 1.776803135871887207e-01 1.640007942914962769e-01 1.707686930894851685e-01 -1.672728359699249268e-02 -1.324887275695800781e-01 -8.825538307428359985e-02 -7.759398967027664185e-02 -1.481966525316238403e-01 -3.517611476127058268e-04 -1.681603342294692993e-01 -1.411315053701400757e-01 1.241916120052337646e-01 -1.596973240375518799e-01 -1.328197214752435684e-02 1.784525066614151001e-01 -2.320803888142108917e-02 3.302187100052833557e-02 3.365563452243804932e-01 6.495088338851928711e-02
-8.047285676002502441e-02 2.915816009044647217e-01 -3.173231184482574463e-01 1.250072717666625977e-01 2.031062729656696320e-02 3.268173038959503174e-01 1.053841263055801392e-01 -1.140888109803199768e-01 2.111371792852878571e-02 5.807934701442718506e-02 2.082107961177825928e-01 -1.344201862812042236e-01 3.869695588946342468e-02 3.253934085369110107e-01 2.154640853404998779e-01 1.483438760042190552e-01 1.659101620316505432e-02 -1.103864014148712158e-01 -1.666840016841888428e-01 -1.616528034210205078e-01 -7.990962266921997070e-02 -1.080358400940895081e-01 7.922378927469253540e-02 2.309733629226684570e-01 -7.281354814767837524e-02 1.893670856952667236e-01 2.501591145992279053e-01 6.408203393220901489e-02 1.485084891319274902e-01 1.426048874855041504e-01 3.233783841133117676e-01 1.446391046047210693e-01
-1.667428761720657349e-01 3.856480494141578674e-02 -1.525856554508209229e-01 3.873405605554580688e-02 3.640559315681457520e-01 5.949151888489723206e-02 -3.131143003702163696e-02 -2.506833672523498535e-01 -4.952840134501457214e-02 3.401068449020385742e-01 2.026588767766952515e-01 -6.518923491239547729e-02 2.091211527585983276e-01 -4.515673965215682983e-03 1.130715906620025635e-01 -1.617763489484786987e-01 -7.079581171274185181e-02 -3.724636137485504150e-02 1.033465117216110229e-01 1.204268112778663635e-01 -2.682674825191497803e-01 3.907659649848937988e-02 -8.792619407176971436e-02 3.610828816890716553e-01 2.639925777912139893e-01 -1.435874849557876587e-01 2.796818017959594727e-01 1.743756532669067383e-01 6.942945183254778385e-04 2.743675746023654938e-02 2.385803312063217163e-01 -8.527642115950584412e-03
-2.316857129335403442e-01 -2.366635799407958984e-01 2.649643830955028534e-02 1.608489751815795898e-01 1.241163685917854309e-01 1.641722172498703003e-01 5.106776207685470581e-02 -2.615305483341217041e-01 -2.026594430208206177e-01 1.772369444370269775e-01 -1.569957435131072998e-01 -1.212415299960412085e-04 2.377581596374511719e-01 4.894999861717224121e-01 3.060362115502357483e-02 8.556506037712097168e-02 -1.157174929976463318e-01 1.770064420998096466e-02 4.460719600319862366e-02 -4.369327723979949951e-01 1.709102243185043335e-01 3.924057632684707642e-02 -3.180617932230234146e-03 1.554142981767654419e-01 1.973353028297424316e-01 -1.263556331396102905e-01 1.396288424730300903e-01 -7.180982828140258789e-02 2.143531106412410736e-02 4.833231121301651001e-02 5.612474307417869568e-02 4.269117116928100586e-02
2.164757549762725830e-01 -3.159934282302856445e-01 -3.451339006423950195e-01 7.230994850397109985e-02 1.286583542823791504e-01 -9.379599243402481079e-02 -3.730314970016479492e-02 -3.440233170986175537e-01 -2.144390344619750977e-01 1.511675119400024414e-02 9.889781475067138672e-03 2.653793096542358398e-01 4.576375335454940796e-02 3.279553949832916260e-01 2.031337916851043701e-01 -1.730610802769660950e-02 -4.638094455003738403e-02 -2.913697957992553711e-01 -5.258335918188095093e-02 2.927618846297264099e-02 -1.956240646541118622e-02 2.571532130241394043e-01 6.006232649087905884e-02 1.446645259857177734e-01 1.000571697950363159e-01 2.507602050900459290e-02 -1.243483498692512512e-01 6.474223732948303223e-02 1.771176457405090332e-01 1.024776175618171692e-01 3.847371414303779602e-02 2.460391372442245483e-01
-7.733128219842910767e-02 -1.103155314922332764e-01 -1.185569018125534058e-01 2.003206014633178711e-01 -6.020514667034149170e-02 3.214640021324157715e-01 5.712805315852165222e-02 -1.674584299325942993e-01 1.984339505434036255e-01 1.571085602045059204e-01 1.448169648647308350e-01 1.837953329086303711e-01 -1.980231143534183502e-03 1.796306222677230835e-01 -7.612962275743484497e-02 -4.757827892899513245e-02 -1.107594445347785950e-01 -2.140668481588363647e-01 -2.618763446807861328e-01 -2.861157059669494629e-01 -8.034005016088485718e-02 2.368798255920410156e-01 -5.933969095349311829e-02 3.743736445903778076e-02 -5.555138736963272095e-02 2.415563762187957764e-01 8.578289300203323364e-02 -1.484940014779567719e-02 -1.406796723604202271e-01 3.254504203796386719e-01 3.923386037349700928e-01 7.468800246715545654e-02
2.630661427974700928e-01 1.220307797193527222e-01 -3.381594419479370117e-01 8.960327506065368652e-02 2.360389828681945801e-01 2.705056667327880859e-01 5.004931613802909851e-02 -1.618958413600921631e-01 -3.441063463687896729e-01 -1.557637471705675125e-03 -6.448526680469512939e-02 -7.370594143867492676e-02 1.568146646022796631e-01 4.416511356830596924e-01 4.299408942461013794e-02 -1.207786872982978821e-01 -6.960903108119964600e-02 -1.269904822111129761e-01 -4.195259883999824524e-02 1.505599468946456909e-01 1.506995260715484619e-01 2.835658788681030273e-01 -1.601454317569732666e-01 7.014152407646179199e-02 1.408815011382102966e-02 2.684686146676540375e-02 5.382825434207916260e-02 1.522838473320007324e-01 -4.326930269598960876e-02 8.621067553758621216e-02 -9.185114875435829163e-03 2.373891919851303101e-01
-1.198017895221710205e-01 2.613733112812042236e-01 -2.659060657024383545e-01 2.432277053594589233e-01 -5.500996485352516174e-02 1.175860390067100525e-01 4.514716565608978271e-02 -2.107615619897842407e-01 2.137964125722646713e-03 8.593692630529403687e-02 1.723775118589401245e-01 6.124214455485343933e-02 -3.446309641003608704e-02 2.270550429821014404e-01 2.916362285614013672e-01 1.542068552225828171e-02 1.716820895671844482e-01 -8.600316941738128662e-02 -2.681426405906677246e-01 -1.517905443906784058e-01 -1.673394441604614258e-01 -4.444964975118637085e-02 6.531276553869247437e-02 8.284945785999298096e-02 -1.597134321928024292e-01 -4.889507964253425598e-02 2.658266425132751465e-01 3.379541635513305664e-02 2.326381206512451172e-01 1.112513914704322815e-01 2.459425330162048340e-01 3.816525936126708984e-01
-2.220752686262130737e-01 -2.613101005554199219e-01 -2.584887742996215820e-01 9.471300989389419556e-02 1.688991785049438477e-01 9.735438227653503418e-02 -5.321016162633895874e-02 -9.207662194967269897e-02 -1.265437304973602295e-01 -1.340913027524948120e-01 1.193144023418426514e-01 -2.848855257034301758e-01 3.132386207580566406e-01 9.788122773170471191e-02 6.767782568931579590e-02 2.387424111366271973e-01 -1.141116544604301453e-01 -1.352110598236322403e-02 -2.802004516124725342e-01 -1.766087412834167480e-01 1.035886555910110474e-01 3.106118738651275635e-01 -6.423736363649368286e-02 2.511501908302307129e-01 1.138753816485404968e-01 -1.269206255674362183e-01 -8.781661093235015869e-02 -1.184472888708114624e-01 1.623442620038986206e-01 2.855306267738342285e-01 2.966921404004096985e-02 4.158570244908332825e-02
-3.463493883609771729e-01 -4.206457734107971191e-02 -8.301745355129241943e-02 1.768744140863418579e-01 3.436763882637023926e-01 -4.005135502666234970e-03 -1.016613468527793884e-02 -1.760531216859817505e-01 -8.561393618583679199e-02 -1.813959330320358276e-01 2.045454382896423340e-01 8.616672456264495850e-02 1.149872243404388428e-01 2.475178092718124390e-01 2.692101597785949707e-01 1.333240270614624023e-01 -1.030817329883575439e-01 -1.753410249948501587e-01 1.287578344345092773e-01 3.145011663436889648e-01 -3.345906361937522888e-02 9.785902500152587891e-02 3.617418557405471802e-02 7.811066508293151855e-02 1.319377720355987549e-01 2.655817568302154541e-01 8.534532785415649414e-02 -9.799639880657196045e-02 1.592715382575988770e-01 3.381206989288330078e-01 4.141445271670818329e-03 1.308821886777877808e-01
2.972938120365142822e-02 -1.444136351346969604e-01 -1.019219756126403809e-01 1.685215085744857788e-01 1.109278425574302673e-01 9.061874821782112122e-03 1.054823324084281921e-01 -3.098618686199188232e-01 -1.968141645193099976e-01 6.736058741807937622e-02 5.871479958295822144e-02 -1.212481930851936340e-01 7.997895777225494385e-02 -3.686417639255523682e-02 -4.710048437118530273e-02 1.825277954339981079e-01 -3.472489863634109497e-02 -1.491514444351196289e-01 7.142616063356399536e-02 -3.121373951435089111e-01 -3.474377691745758057e-01 2.007063031196594238e-01 -2.586595118045806885e-01 1.472101211547851562e-01 1.460496932268142700e-01 8.234089612960815430e-02 2.424871325492858887e-01 4.708500802516937256e-01 -9.923437982797622681e-02 6.817700807005167007e-03 9.708851575851440430e-02 1.083864420652389526e-01
1.682462394237518311e-01 -1.156528070569038391e-01 -4.042973369359970093e-02 -2.113359272480010986e-01 1.938591152429580688e-01 1.453420668840408325e-01 2.568422257900238037e-01 -1.175077632069587708e-01 -1.490952819585800171e-01 2.506734430789947510e-01 3.329284489154815674e-01 -2.121700495481491089e-01 -1.187632456421852112e-01 1.574918180704116821e-01 -1.055193394422531128e-01 -1.199834495782852173e-01 -6.449066102504730225e-02 -2.587168216705322266e-01 1.345812231302261353e-01 7.074826955795288086e-02 -3.322684764862060547e-02 1.794811189174652100e-01 -7.513029873371124268e-02 2.195762544870376587e-01 8.735246956348419189e-02 1.031362041831016541e-01 7.251325994729995728e-02 2.356703579425811768e-01 -1.194049715995788574e-01 9.430456161499023438e-02 3.873963654041290283e-01 1.857308596372604370e-01
-9.899154305458068848e-02 -1.660645157098770142e-01 -1.479584425687789917e-01 1.126490607857704163e-01 2.604012191295623779e-01 -7.646169513463973999e-02 -6.463996320962905884e-02 1.437762752175331116e-02 -2.737988531589508057e-01 1.773463785648345947e-01 -1.656649261713027954e-01 -2.629571557044982910e-01 3.032411038875579834e-01 1.558785289525985718e-01 -1.213411837816238403e-01 1.395116448402404785e-01 -3.964258730411529541e-01 -1.666361838579177856e-01 3.521322831511497498e-02 1.452147215604782104e-01 4.923668131232261658e-02 2.307801395654678345e-01 -1.658183783292770386e-01 1.823419481515884399e-01 -6.650895625352859497e-02 1.311378031969070435e-01 1.850409656763076782e-01 1.440569758415222168e-01 -1.131343245506286621e-01 1.097026243805885315e-01 2.620343267917633057e-01 5.259779095649719238e-02
-1.217990275472402573e-02 -3.855222165584564209e-01 -1.033881157636642456e-01 1.457700412720441818e-02 1.929633170366287231e-01 3.964291245210915804e-04 1.252769082784652710e-01 -1.166618987917900085e-01 -3.997415304183959961e-02 8.414036035537719727e-02 -2.461744695901870728e-01 -1.571675390005111694e-01 2.679359167814254761e-03 1.829427927732467651e-01 9.661199897527694702e-02 -1.330450177192687988e-01 -1.322396546602249146e-01 -3.096255064010620117e-01 -2.015880346298217773e-01 -7.148435711860656738e-02 -1.284074336290359497e-01 2.866912484169006348e-01 -1.836384832859039307e-01 3.628470599651336670e-01 3.777141496539115906e-02 4.365910217165946960e-02 1.120137870311737061e-01 -3.581661358475685120e-02 5.955354869365692139e-02 2.887398302555084229e-01 2.352540045976638794e-01 -1.915809810161590576e-01
2.211551070213317871e-01 -3.127204254269599915e-02 -4.437460899353027344e-01 4.997846856713294983e-02 3.959125876426696777e-01 2.292097061872482300e-01 1.686466336250305176e-01 -6.323111057281494141e-02 2.402619831264019012e-02 1.052902191877365112e-01 1.151419356465339661e-01 -3.387773633003234863e-01 3.242610394954681396e-01 2.021245807409286499e-01 -6.438631680794060230e-04 1.277544796466827393e-01 -8.682850003242492676e-02 -2.495807260274887085e-01 -9.951265901327133179e-02 1.975740119814872742e-02 -1.480408664792776108e-02 7.492085546255111694e-02 -2.359972298145294189e-01 9.561041742563247681e-02 -7.129927724599838257e-02 -8.560157567262649536e-02 5.473986268043518066e-02 -1.238341853022575378e-01 -1.144815329462289810e-02 1.516445726156234741e-01 1.034150016494095325e-03 -4.802211001515388489e-02
-1.861119270324707031e-01 4.021178558468818665e-02 -1.994047164916992188e-01 -2.785647287964820862e-02 2.250511497259140015e-01 -2.762439250946044922e-01 -1.048596501350402832e-01 -9.464460611343383789e-02 -3.003846704959869385e-01 -1.366483792662620544e-02 1.497936546802520752e-01 1.724968315102159977e-03 1.424857974052429199e-01 1.072177439928054810e-01 -1.071743816137313843e-01 8.646645396947860718e-02 4.669487476348876953e-02 -1.362100988626480103e-01 -1.205613762140274048e-01 2.831545770168304443e-01 -4.055423289537429810e-02 2.450905144214630127e-01 -2.123556844890117645e-02 2.798202037811279297e-01 1.055097579956054688e-01 7.950956374406814575e-02 3.947204947471618652e-01 -4.598437622189521790e-02 3.590777814388275146e-01 1.807676255702972412e-01 1.113885268568992615e-01 8.586128056049346924e-02
-1.972058266401290894e-01 4.384952411055564880e-02 -1.306047290563583374e-01 -2.045210301876068115e-01 3.151365220546722412e-01 2.534484863281250000e-01 7.560217380523681641e-02 -2.052035033702850342e-01 -5.286005884408950806e-02 -1.381819322705268860e-02 3.184289634227752686e-01 -5.554623529314994812e-02 1.010422483086585999e-01 6.706083565950393677e-02 -1.080842986702919006e-01 -3.803365305066108704e-02 -1.533471047878265381e-01 -2.630660533905029297e-01 4.021498188376426697e-02 5.629279837012290955e-02 -1.601772159337997437e-01 2.914670705795288086e-01 -1.171840652823448181e-01 -1.428287923336029053e-01 -9.387949109077453613e-02 2.691564559936523438e-01 1.173329204320907593e-01 1.886280775070190430e-01 1.323399692773818970e-01 1.806242913007736206e-01 -6.832936406135559082e-02 3.549154698848724365e-01
-6.922415643930435181e-02 3.177369236946105957e-01 -6.470561772584915161e-02 -1.125711295753717422e-02 1.365938484668731689e-01 8.827176690101623535e-02 6.379661709070205688e-02 -3.522260785102844238e-01 -1.450748443603515625e-01 8.663731627166271210e-03 3.966831862926483154e-01 4.338169842958450317e-02 9.862281382083892822e-02 2.529559433460235596e-01 6.377325206995010376e-02 -3.426879271864891052e-02 -3.126382594928145409e-03 -8.152873069047927856e-02 -7.207001745700836182e-02 -1.186480522155761719e-01 1.226148679852485657e-01 -6.933972239494323730e-02 9.689905680716037750e-03 -5.196483805775642395e-02 -2.627308666706085205e-01 -4.027635231614112854e-02 -8.504100143909454346e-02 1.258638352155685425e-01 -5.122884362936019897e-02 2.479583323001861572e-01 4.705578982830047607e-01 2.195866405963897705e-01
-1.097898855805397034e-01 -1.045776754617691040e-01 4.803616553544998169e-02 -2.198827713727951050e-01 2.656201124191284180e-01 -2.675959467887878418e-02 -1.881990581750869751e-01 -2.544371485710144043e-01 -4.099538326263427734e-01 -5.004104226827621460e-02 3.108365237712860107e-01 1.199601665139198303e-01 1.313607394695281982e-01 2.082055062055587769e-01 8.525341749191284180e-02 -6.452590227127075195e-02 -1.590313166379928589e-01 -1.668063402175903320e-01 2.732776850461959839e-02 1.130166128277778625e-01 -1.941535472869873047e-01 1.340443640947341919e-01 -1.145621687173843384e-01 2.181900441646575928e-01 4.535655677318572998e-02 2.089577913284301758e-01 3.476445972919464111e-01 -9.377817064523696899e-02 6.399826705455780029e-02 1.800271570682525635e-01 2.161888033151626587e-02 -7.706695050001144409e-02
2.240973860025405884e-01 -1.810679957270622253e-02 -1.767538040876388550e-01 2.177565693855285645e-01 1.420421898365020752e-01 2.051338106393814087e-01 1.253804117441177368e-01 -1.961565017700195312e-01 -8.101848512887954712e-02 -1.168368160724639893e-01 1.330142170190811157e-01 1.814369261264801025e-01 -1.284386869519948959e-02 3.535650670528411865e-01 4.261752218008041382e-02 2.167476415634155273e-01 -1.228550747036933899e-01 -3.182757794857025146e-01 3.368790959939360619e-03 -7.301756739616394043e-02 3.375835716724395752e-02 -8.257789164781570435e-02 1.518583893775939941e-01 2.086581438779830933e-01 -6.794226169586181641e-02 -1.632453873753547668e-02 2.203794568777084351e-01 6.500483304262161255e-02 -6.588844954967498779e-02 4.143190681934356689e-01 8.421038091182708740e-02 2.692233324050903320e-01
-3.448278307914733887e-01 1.961554139852523804e-01 -1.938326954841613770e-01 -4.245676845312118530e-02 3.578441739082336426e-01 1.215554439113475382e-04 1.268675625324249268e-01 5.475088488310575485e-03 -1.656638085842132568e-01 4.109906405210494995e-02 1.352684199810028076e-01 -1.397043317556381226e-01 1.332680433988571167e-01 4.296360537409782410e-02 -9.319706261157989502e-02 9.891639649868011475e-02 -1.868509650230407715e-01 -1.506227701902389526e-01 -2.850378155708312988e-01 -8.076935261487960815e-02 -1.139367669820785522e-01 -2.025929242372512817e-01 -7.014220207929611206e-02 -3.512119501829147339e-02 5.721140280365943909e-02 2.218098640441894531e-01 2.235037386417388916e-01 2.537962496280670166e-01 -3.280402347445487976e-02 2.895016372203826904e-01 2.486997395753860474e-01 1.868502199649810791e-01
1.417398154735565186e-01 -6.106247752904891968e-02 -3.243774175643920898e-01 7.838350534439086914e-02 2.047832608222961426e-01 -1.113458648324012756e-01 1.535173971205949783e-02 -2.209315448999404907e-01 -1.839823424816131592e-01 2.545543611049652100e-01 -2.314571887254714966e-01 -4.218039214611053467e-01 6.089004874229431152e-02 2.728023827075958252e-01 -9.298932272940874100e-04 -1.455831248313188553e-02 -2.427774518728256226e-01 -1.279786676168441772e-01 1.594085805118083954e-02 1.643401011824607849e-02 1.255458779633045197e-02 1.353632360696792603e-01 -2.797101996839046478e-02 2.211515456438064575e-01 -3.193993121385574341e-02 -1.167959421873092651e-01 1.406251192092895508e-01 -7.941407710313796997e-02 -3.897632285952568054e-02 3.775118617340922356e-03 3.944061696529388428e-01 -1.053950041532516479e-01
1.648046658374369144e-03 -8.765128254890441895e-02 -2.236755192279815674e-01 1.130746677517890930e-01 4.633280634880065918e-01 -1.783222891390323639e-02 3.051490783691406250e-01 -1.593055874109268188e-01 1.384789943695068359e-01 1.961327642202377319e-01 1.385081261396408081e-01 -2.459215000271797180e-02 -1.693553775548934937e-01 2.465946823358535767e-01 2.767550051212310791e-01 -2.519075572490692139e-01 -1.372541338205337524e-01 -1.710187494754791260e-01 1.481716036796569824e-01 -1.542563587427139282e-01 -2.092404067516326904e-01 5.029582232236862183e-02 -1.327610015869140625e-02 1.648768223822116852e-02 -6.078513339161872864e-02 1.702848970890045166e-01 3.423226624727249146e-02 1.480575799942016602e-01 -1.713907420635223389e-01 1.329626888036727905e-01 2.041721045970916748e-01 6.259429454803466797e-02
1.667097769677639008e-02 -1.282504051923751831e-01 8.154726028442382812e-02 -4.989456385374069214e-02 9.442929178476333618e-02 1.476684063673019409e-01 -2.360488288104534149e-02 -6.786288321018218994e-02 -2.204343378543853760e-01 -6.068021059036254883e-02 2.331121116876602173e-01 4.045585170388221741e-02 1.457749456167221069e-01 4.219185709953308105e-01 -9.252500720322132111e-03 2.312773019075393677e-01 -6.739211082458496094e-02 -1.867941468954086304e-01 5.938229337334632874e-02 1.166767999529838562e-02 8.649848401546478271e-02 -7.629518955945968628e-02 -8.152770996093750000e-02 4.110270738601684570e-01 2.443211711943149567e-02 2.079438865184783936e-01 1.892434954643249512e-01 1.344370841979980469e-01 -3.296760097146034241e-02 1.438177824020385742e-01 1.432291716337203979e-01 4.529450535774230957e-01
-1.076787486672401428e-01 5.855819908902049065e-04 -1.555888503789901733e-01 9.719505906105041504e-02 2.181373834609985352e-01 1.099800616502761841e-01 1.028436981141567230e-02 1.546724513173103333e-02 -3.298342823982238770e-01 -8.297244459390640259e-02 2.334155142307281494e-01 3.895836696028709412e-02 1.756557971239089966e-01 2.309010773897171021e-01 5.589226633310317993e-02 2.818453609943389893e-01 -2.996571362018585205e-02 -1.951164305210113525e-01 -1.261665374040603638e-01 -1.829233914613723755e-01 -4.774921759963035583e-02 9.616850316524505615e-02 2.164169400930404663e-01 2.365949153900146484e-01 -2.266173511743545532e-01 2.742367982864379883e-01 3.245642185211181641e-01 -8.946541696786880493e-02 1.903878748416900635e-01 1.531736999750137329e-01 1.901954114437103271e-01 1.335608661174774170e-01
1.874420419335365295e-02 1.509000062942504883e-01 1.425381302833557129e-01 2.698669135570526123e-01 1.266598850488662720e-01 2.542411088943481445e-01 6.172163039445877075e-02 -8.037410676479339600e-02 -2.612837255001068115e-01 5.233660712838172913e-02 4.886695444583892822e-01 4.370996356010437012e-02 1.195959150791168213e-01 3.480319380760192871e-01 2.480954080820083618e-01 5.346684530377388000e-02 -5.211335793137550354e-02 -3.030299395322799683e-02 -5.570831242948770523e-03 -9.887083619832992554e-02 -8.154795318841934204e-02 -5.746250227093696594e-02 9.179964661598205566e-02 5.055044591426849365e-02 -1.747029125690460205e-01 -2.992442110553383827e-03 -3.534994274377822876e-02 1.103478893637657166e-01 1.976251751184463501e-01 9.717051871120929718e-03 3.172998726367950439e-01 2.511264085769653320e-01
2.143663913011550903e-02 2.704956829547882080e-01 1.439965814352035522e-01 -3.080386295914649963e-02 2.285947799682617188e-01 5.736599490046501160e-02 4.209191724658012390e-02 -7.010250538587570190e-02 -2.282047830522060394e-02 1.128880605101585388e-01 8.753487467765808105e-02 -3.518508002161979675e-02 1.963401585817337036e-01 2.521312534809112549e-01 -2.537571825087070465e-03 -1.920622587203979492e-02 -2.268914878368377686e-02 -9.509336203336715698e-02 -2.076274454593658447e-01 1.214198619127273560e-01 -4.846408963203430176e-02 1.224511712789535522e-01 -4.148178175091743469e-02 3.710398674011230469e-01 4.654955863952636719e-02 -8.906441926956176758e-02 -1.631404161453247070e-01 3.719386756420135498e-01 1.165232583880424500e-01 1.756274998188018799e-01 4.933661520481109619e-01 -1.754054129123687744e-01
-5.519900098443031311e-02 -1.504630595445632935e-01 -1.092630252242088318e-01 1.303983330726623535e-01 2.527777254581451416e-01 -9.090493619441986084e-02 2.035371810197830200e-01 -3.503328263759613037e-01 -7.042121887207031250e-02 9.386634826660156250e-02 -4.166205413639545441e-03 -5.481331422924995422e-02 -1.198092699050903320e-01 3.424975275993347168e-02 1.117780357599258423e-01 -1.122945174574851990e-01 -6.362556666135787964e-02 -2.532969787716865540e-02 1.423124037683010101e-02 -3.189458847045898438e-01 -1.289077848196029663e-01 1.184063628315925598e-01 -8.981755375862121582e-02 2.053631842136383057e-01 1.440437138080596924e-01 1.629776656627655029e-01 1.927605122327804565e-01 4.356078803539276123e-01 -1.904886066913604736e-01 -2.300765737891197205e-02 3.752515614032745361e-01 1.108147427439689636e-01
-8.193083852529525757e-02 8.616111241281032562e-03 -1.091516688466072083e-01 -8.787581324577331543e-02 3.197076916694641113e-01 5.318802595138549805e-02 1.653638035058975220e-01 -1.835375726222991943e-01 -1.356395632028579712e-01 3.212258219718933105e-01 -1.932118237018585205e-01 -2.134401798248291016e-01 -6.777515262365341187e-02 2.178218364715576172e-01 2.380323410034179688e-01 2.161542475223541260e-01 -1.306776255369186401e-01 -2.072453051805496216e-01 -5.044659227132797241e-02 -1.133895814418792725e-01 -1.084317266941070557e-01 1.733311712741851807e-01 -3.063060939311981201e-01 2.712177038192749023e-01 -5.451772734522819519e-02 -2.250936031341552734e-01 6.476709991693496704e-02 1.014811396598815918e-01 -4.615120589733123779e-03 -1.946545988321304321e-01 1.700011640787124634e-01 1.674890816211700439e-01
1.681464016437530518e-01 8.489329367876052856e-02 -1.024792566895484924e-01 3.212807700037956238e-02 5.309563130140304565e-02 1.131912097334861755e-01 -3.377148509025573730e-02 -7.444530725479125977e-03 -3.902559280395507812e-01 -2.223231047391891479e-01 -4.157342389225959778e-02 -4.910436645150184631e-02 2.027984559535980225e-01 2.988293468952178955e-01 -5.289609543979167938e-03 3.134979605674743652e-01 9.045346081256866455e-02 -2.648143172264099121e-01 1.492305546998977661e-01 -1.077229008078575134e-01 -1.419570147991180420e-01 2.160656303167343140e-01 -2.619265392422676086e-02 2.289492636919021606e-01 -2.342127114534378052e-01 8.454237831756472588e-04 1.930885016918182373e-01 1.257763355970382690e-01 5.218205973505973816e-02 3.191913962364196777e-01 1.978989541530609131e-01 1.330593824386596680e-01
-3.247844278812408447e-01 -5.406176671385765076e-02 -5.511029064655303955e-02 4.455727711319923401e-02 1.359500437974929810e-01 -1.108311936259269714e-01 8.477014489471912384e-03 -9.335910528898239136e-02 -1.680198162794113159e-01 9.234318882226943970e-02 2.604290544986724854e-01 2.163474261760711670e-01 1.757886409759521484e-01 2.328455746173858643e-01 -5.959128960967063904e-02 1.543927192687988281e-01 9.290364687331020832e-04 -3.769680559635162354e-01 -6.743795424699783325e-02 3.264245688915252686e-01 9.060569107532501221e-03 2.622396349906921387e-01 -1.653584651648998260e-02 1.891988366842269897e-01 2.472985386848449707e-01 2.434977442026138306e-01 2.681370675563812256e-01 -1.649603843688964844e-01 4.174688085913658142e-02 3.905770182609558105e-02 3.305630385875701904e-02 3.279516100883483887e-02
4.610570147633552551e-02 -2.684347629547119141e-01 1.249078512191772461e-01 1.177424117922782898e-01 -1.874291002750396729e-01 2.592010423541069031e-02 5.926287546753883362e-02 -2.419668138027191162e-01 -3.028668276965618134e-02 1.836908906698226929e-01 -2.067185752093791962e-02 -6.529352068901062012e-02 1.949790269136428833e-01 3.276163935661315918e-01 4.771946743130683899e-02 8.634675294160842896e-02 9.289891272783279419e-02 7.065363228321075439e-02 3.735228627920150757e-02 -1.814492344856262207e-01 3.621772630140185356e-04 3.707005977630615234e-01 -2.714613378047943115e-01 2.488404512405395508e-01 -1.293613016605377197e-01 -9.167035669088363647e-02 2.437828779220581055e-01 9.437606669962406158e-03 3.506460785865783691e-01 1.710228919982910156e-01 2.078307121992111206e-01 -5.506904423236846924e-02
-3.604882359504699707e-01 6.020392104983329773e-02 -3.905673027038574219e-01 9.620884805917739868e-02 3.126936554908752441e-01 1.290730386972427368e-01 1.820311546325683594e-01 -6.049394980072975159e-02 -1.819236576557159424e-01 4.210861399769783020e-02 -6.446876376867294312e-02 -5.316870287060737610e-02 1.839867830276489258e-01 7.872066646814346313e-02 -1.057752892374992371e-01 1.995501220226287842e-01 -1.606431603431701660e-01 -1.528006792068481445e-01 -1.980968862771987915e-01 -2.268415987491607666e-01 -1.945452392101287842e-01 -8.356431871652603149e-02 7.966093719005584717e-02 1.961085498332977295e-01 -4.835942760109901428e-02 1.993071474134922028e-02 1.477457135915756226e-01 3.162866830825805664e-01 -3.529823943972587585e-02 1.353929638862609863e-01 2.103080600500106812e-01 -5.085250362753868103e-02
1.064846739172935486e-01 -9.006975591182708740e-02 -1.291584372520446777e-01 -6.368076801300048828e-02 4.229558706283569336e-01 2.344386279582977295e-01 1.954554170370101929e-01 -1.978069990873336792e-01 -2.430265098810195923e-01 1.345838755369186401e-01 -1.302010728977620602e-03 -2.895857095718383789e-01 1.589304804801940918e-01 3.388954997062683105e-01 -2.793367765843868256e-02 1.393125653266906738e-01 -9.964906424283981323e-02 -4.145708382129669189e-01 -6.159137189388275146e-02 1.686560735106468201e-02 -9.545417129993438721e-02 8.602368831634521484e-02 9.336090646684169769e-03 1.043932661414146423e-01 -4.915383178740739822e-03 -1.010113507509231567e-01 -1.259617656469345093e-01 6.954564899206161499e-02 -1.428749859333038330e-01 -1.936362534761428833e-01 1.307633966207504272e-01 8.934748172760009766e-02
1.223764941096305847e-01 6.743633747100830078e-02 -1.931029111146926880e-01 9.840252995491027832e-02 3.764377441257238388e-03 9.559784829616546631e-02 1.002686545252799988e-01 -2.827813923358917236e-01 -1.127755865454673767e-01 1.828702539205551147e-01 2.213177643716335297e-02 -1.953161358833312988e-01 3.455669283866882324e-01 1.772020012140274048e-01 4.445669800043106079e-02 3.338514268398284912e-02 -1.389377713203430176e-01 1.943575143814086914e-01 1.040331423282623291e-01 2.817711830139160156e-01 -3.672131523489952087e-02 2.084648758172988892e-01 -3.901328742504119873e-01 3.443226516246795654e-01 2.191882207989692688e-02 4.504311457276344299e-02 8.732759207487106323e-02 2.129726856946945190e-01 1.540030986070632935e-01 7.244948297739028931e-02 9.934286028146743774e-02 1.960462182760238647e-01
-2.301779091358184814e-01 1.589643359184265137e-01 1.792780160903930664e-01 2.069442123174667358e-01 -7.964522391557693481e-02 2.861174941062927246e-01 -3.688105568289756775e-02 -1.486427634954452515e-01 -2.680826932191848755e-02 1.458850651979446411e-01 2.206113934516906738e-01 -1.581634134054183960e-01 -1.036294475197792053e-01 1.520908772945404053e-01 2.166312560439109802e-02 4.815653339028358459e-02 7.851336151361465454e-02 -2.185115963220596313e-01 -1.645234227180480957e-01 2.709535956382751465e-01 -2.667627036571502686e-01 2.432802915573120117e-01 -3.835914433002471924e-01 3.273636847734451294e-02 3.879000246524810791e-02 -5.520901829004287720e-02 2.600370347499847412e-01 1.356321722269058228e-01 -2.187799103558063507e-02 1.259018927812576294e-01 1.898420453071594238e-01 1.639514118432998657e-01
-2.291221171617507935e-02 -3.130997717380523682e-01 1.211129501461982727e-01 2.035598009824752808e-01 3.188073635101318359e-01 -9.394311159849166870e-02 -2.260685153305530548e-02 -1.123957857489585876e-01 -1.168162673711776733e-01 1.364293247461318970e-01 1.750620454549789429e-01 2.758897542953491211e-01 6.431391835212707520e-02 3.882679939270019531e-01 -1.544696390628814697e-01 6.828442960977554321e-02 3.717058524489402771e-02 -2.080430537462234497e-01 1.440188437700271606e-01 -2.190889120101928711e-01 5.726921558380126953e-02 4.936087131500244141e-02 -2.153574526309967041e-01 6.778186559677124023e-02 4.152645543217658997e-02 -1.895762532949447632e-01 -7.318595796823501587e-02 -2.802299521863460541e-02 1.199411079287528992e-01 2.768046557903289795e-01 2.700637578964233398e-01 -1.464846432209014893e-01
-9.560240432620048523e-03 8.854646980762481689e-02 -5.029277876019477844e-02 6.970971822738647461e-02 2.087177783250808716e-01 9.685691446065902710e-02 -1.083402242511510849e-02 -2.024269402027130127e-01 -7.509214431047439575e-02 -1.220863014459609985e-01 1.779905706644058228e-02 2.020235508680343628e-01 4.451276734471321106e-02 3.055629134178161621e-01 4.458680376410484314e-02 -3.829141259193420410e-01 2.164098918437957764e-01 -1.023104321211576462e-02 6.740821897983551025e-02 -1.702857613563537598e-01 -3.322969749569892883e-02 2.346047312021255493e-01 -2.171127498149871826e-01 3.989877402782440186e-01 1.666782498359680176e-01 1.837453991174697876e-01 3.002143837511539459e-02 -1.181577742099761963e-01 1.947136521339416504e-01 1.771344989538192749e-01 3.104140460491180420e-01 -3.031467495020478964e-04
-3.296024501323699951e-01 2.442539855837821960e-02 -1.647199392318725586e-01 6.803828477859497070e-02 1.187125220894813538e-01 -2.138366997241973877e-01 6.812331825494766235e-02 -2.360864281654357910e-01 -2.302177250385284424e-01 -2.627824060618877411e-02 -2.398244291543960571e-02 8.581006526947021484e-02 2.541638314723968506e-01 1.595226228237152100e-01 -4.199691489338874817e-02 1.062032878398895264e-01 2.551445960998535156e-01 -3.834373056888580322e-01 5.200478062033653259e-02 2.878928482532501221e-01 -1.510924100875854492e-01 2.266747653484344482e-01 9.611732326447963715e-03 1.542659103870391846e-01 9.889329969882965088e-02 1.733850240707397461e-01 1.353446841239929199e-01 -2.419218868017196655e-01 2.659419178962707520e-02 2.177547961473464966e-01 3.930045664310455322e-02 1.091903299093246460e-01
-1.658367812633514404e-01 -5.018341168761253357e-02 -2.077481448650360107e-01 1.840747743844985962e-01 2.567658126354217529e-01 2.221391350030899048e-01 1.856572367250919342e-02 -1.165661886334419250e-01 -2.675720155239105225e-01 -8.700690418481826782e-02 1.836899518966674805e-01 4.993417859077453613e-02 -1.118386536836624146e-02 1.191832199692726135e-01 1.540300101041793823e-01 2.011544406414031982e-01 2.824662439525127411e-02 -1.646396070718765259e-01 8.532882481813430786e-02 -2.137206941843032837e-01 -2.699141018092632294e-02 2.231596112251281738e-01 3.492838442325592041e-01 2.145116329193115234e-01 -2.149267345666885376e-01 1.843311935663223267e-01 3.042049407958984375e-01 7.521007955074310303e-02 3.343912214040756226e-02 1.452530324459075928e-01 1.812788993120193481e-01 1.922483295202255249e-01
-9.348808974027633667e-02 6.000987067818641663e-02 1.967850700020790100e-02 -1.119556501507759094e-01 2.678370773792266846e-01 2.890053763985633850e-02 1.096463762223720551e-02 -4.155726432800292969e-01 -4.503405094146728516e-01 5.815522745251655579e-02 1.156871169805526733e-01 2.124357968568801880e-01 2.944544851779937744e-01 3.376652002334594727e-01 1.173594146966934204e-01 -4.820961505174636841e-02 -1.342702656984329224e-01 -5.355622619390487671e-02 7.492174208164215088e-02 1.502616554498672485e-01 -4.855537787079811096e-02 -3.193088993430137634e-02 -2.313752621412277222e-01 1.032550185918807983e-01 -1.665370166301727295e-01 -1.075832769274711609e-01 1.564002335071563721e-01 7.852762937545776367e-02 2.095145881175994873e-01 -4.664343968033790588e-02 6.571459025144577026e-02 -1.040983200073242188e-01
-1.537130326032638550e-01 7.583669573068618774e-02 -2.843865193426609039e-02 1.576462388038635254e-01 2.094067633152008057e-01 2.682618424296379089e-02 -7.771340012550354004e-02 -8.044649660587310791e-02 4.184257239103317261e-02 -6.754483561962842941e-03 2.599759995937347412e-01 7.185723632574081421e-02 -1.554276421666145325e-02 6.633295863866806030e-02 3.670895397663116455e-01 1.737909466028213501e-01 1.780493408441543579e-01 -1.126890629529953003e-01 -2.012501507997512817e-01 -1.029909849166870117e-01 -2.051750421524047852e-01 2.108495235443115234e-01 -4.614534080028533936e-01 -1.236096322536468506e-01 -7.856668531894683838e-02 -8.717470616102218628e-02 2.597973346710205078e-01 -2.600492152851074934e-04 2.657267749309539795e-01 3.436473011970520020e-02 2.567001581192016602e-01 1.203978806734085083e-01
-1.054205931723117828e-02 -3.378478810191154480e-02 -1.498667448759078979e-01 -2.673708498477935791e-01 -1.277386546134948730e-01 9.610959887504577637e-02 3.274238109588623047e-01 -2.354637682437896729e-01 -3.984361588954925537e-01 1.906446963548660278e-01 1.754073649644851685e-01 4.048200696706771851e-02 1.738939993083477020e-02 2.181550264358520508e-01 1.874790787696838379e-01 -2.347198873758316040e-01 1.120254397392272949e-01 -1.714904308319091797e-01 -2.279405295848846436e-01 -2.831993624567985535e-03 -9.411770850419998169e-02 -6.862572580575942993e-02 -9.164320677518844604e-02 1.183910593390464783e-01 -9.019331634044647217e-02 3.992865607142448425e-02 -8.840912580490112305e-02 5.811493471264839172e-02 -1.879251189529895782e-02 1.640809327363967896e-01 3.426638245582580566e-01 2.354453057050704956e-01
-2.661431431770324707e-01 -7.130413502454757690e-02 2.068623304367065430e-01 4.683928936719894409e-02 6.583856344223022461e-01 -1.058474332094192505e-01 7.914576679468154907e-02 -1.484498083591461182e-01 7.961922138929367065e-02 2.114961445331573486e-01 8.899161219596862793e-02 -1.488099694252014160e-01 7.471485435962677002e-02 2.323926240205764771e-01 -3.374549373984336853e-02 1.160638555884361267e-01 -6.513174623250961304e-02 3.164263814687728882e-02 -7.632309198379516602e-02 -5.331928655505180359e-02 -8.975271135568618774e-02 4.650992527604103088e-02 6.198481842875480652e-02 5.906443297863006592e-02 1.331434398889541626e-01 -1.535274535417556763e-01 1.538122594356536865e-01 -9.265470504760742188e-02 2.013513594865798950e-01 8.484935015439987183e-02 3.131212890148162842e-01 1.492532028350979090e-04
8.626177906990051270e-03 1.338648051023483276e-01 -3.592182993888854980e-01 -2.790323644876480103e-02 9.715668857097625732e-02 2.450914680957794189e-02 -9.486643970012664795e-02 -1.063314527273178101e-01 -1.603914350271224976e-01 9.843423962593078613e-02 2.530802190303802490e-01 -3.273821622133255005e-02 -6.233486905694007874e-02 3.155412375926971436e-01 -2.022070884704589844e-01 -1.406868994235992432e-01 -1.146308630704879761e-01 -3.145815432071685791e-01 2.210054695606231689e-01 -6.678014993667602539e-02 -1.064730361104011536e-01 1.728752255439758301e-01 -4.400685802102088928e-02 9.647788852453231812e-02 2.227714955806732178e-01 -6.465594470500946045e-02 -1.451824326068162918e-02 2.411284744739532471e-01 -2.406155765056610107e-01 1.489573866128921509e-01 3.734138309955596924e-01 8.729157596826553345e-02
1.339950561523437500e-01 1.233637705445289612e-01 -1.423492878675460815e-01 -1.255622059106826782e-01 2.674027681350708008e-01 2.403721213340759277e-01 2.800953090190887451e-01 -2.046798765659332275e-01 -1.525268703699111938e-01 1.061587482690811157e-01 1.477817147970199585e-01 -3.078418970108032227e-02 1.885263472795486450e-01 1.025149524211883545e-01 -3.588519617915153503e-02 1.789108663797378540e-01 5.059993267059326172e-02 -2.778446674346923828e-01 1.582070291042327881e-01 -2.008993476629257202e-01 -2.416921108961105347e-01 1.913521438837051392e-01 -8.920478820800781250e-02 1.771896630525588989e-01 3.686690330505371094e-01 -4.772176593542098999e-02 2.273201942443847656e-03 -4.225402697920799255e-02 -1.358373314142227173e-01 -5.336074158549308777e-02 2.904101014137268066e-01 1.390805393457412720e-01
-1.603933274745941162e-01 1.264743953943252563e-01 -2.989908456802368164e-01 2.636783719062805176e-01 2.123753577470779419e-01 -3.265947699546813965e-01 6.275391578674316406e-02 6.241278257220983505e-03 -1.395040750503540039e-01 -3.806645423173904419e-02 1.591508835554122925e-01 1.746229976415634155e-01 2.097625732421875000e-01 2.325351387262344360e-01 1.901896297931671143e-01 1.360288728028535843e-02 -8.074390888214111328e-02 -1.862290650606155396e-01 1.403536647558212280e-01 1.154678687453269958e-01 1.009628623723983765e-01 2.577426135540008545e-01 -1.076001748442649841e-01 1.519310176372528076e-01 -1.070369854569435120e-01 3.231479227542877197e-01 2.446281313896179199e-01 -2.722132019698619843e-02 -2.366172708570957184e-02 2.459850460290908813e-01 9.349864907562732697e-03 9.648561477661132812e-02
-1.484135836362838745e-01 -4.403818026185035706e-02 2.964819408953189850e-02 1.991313509643077850e-02 3.238294040784239769e-03 4.205418750643730164e-02 -1.113933324813842773e-01 -3.806608021259307861e-01 -9.427085518836975098e-02 1.924554407596588135e-01 2.246910631656646729e-01 -1.110867708921432495e-01 -1.801747083663940430e-01 3.490908443927764893e-01 2.157016098499298096e-01 -1.754106879234313965e-01 4.296187683939933777e-02 -1.312769353389739990e-01 -1.708422005176544189e-01 -1.454006582498550415e-01 -3.266366124153137207e-01 2.553088366985321045e-01 -8.888648450374603271e-02 -1.445384621620178223e-01 -2.009956836700439453e-01 -1.141075417399406433e-01 1.054446920752525330e-01 -2.768898606300354004e-01 1.122979149222373962e-01 8.903875201940536499e-02 1.853768080472946167e-01 9.543962776660919189e-02
-2.523899376392364502e-01 1.094159409403800964e-01 -2.899737656116485596e-01 -1.603056304156780243e-02 1.673361957073211670e-01 1.541206538677215576e-01 -7.393953949213027954e-02 -3.059751726686954498e-02 -1.811160445213317871e-01 3.009147346019744873e-01 2.734269201755523682e-01 1.319645196199417114e-01 2.584011293947696686e-02 2.801755368709564209e-01 -1.467193514108657837e-01 -1.015013009309768677e-01 6.164482235908508301e-02 -3.306470513343811035e-01 1.365083158016204834e-01 -2.874841727316379547e-02 3.493108972907066345e-02 1.590710729360580444e-01 6.128139793872833252e-02 -1.300319563597440720e-03 2.150725871324539185e-01 -1.532402168959379196e-02 -8.310207724571228027e-02 3.711604475975036621e-01 -1.808809489011764526e-01 1.092880442738533020e-01 2.363172620534896851e-01 2.773154526948928833e-02
-3.132214248180389404e-01 1.211101040244102478e-01 1.124979779124259949e-01 -8.111550658941268921e-02 3.159301877021789551e-01 -1.818175166845321655e-01 -1.119691580533981323e-01 -3.093075156211853027e-01 -2.648775279521942139e-01 -1.518426835536956787e-01 2.219671756029129028e-01 -9.012952446937561035e-02 1.394348889589309692e-01 2.889699637889862061e-01 2.642519772052764893e-02 1.381440013647079468e-01 2.125802077353000641e-02 -1.003746986389160156e-01 -4.541530087590217590e-02 2.419656217098236084e-01 -2.812666445970535278e-02 2.643747329711914062e-01 -6.777819246053695679e-02 2.881213724613189697e-01 1.853110790252685547e-01 1.843531429767608643e-01 1.266831457614898682e-01 -1.278635710477828979e-01 1.993885263800621033e-02 1.418198943138122559e-01 -3.801869228482246399e-02 3.827534615993499756e-02
-1.249859780073165894e-01 1.283548921346664429e-01 -8.965466916561126709e-02 1.621170341968536377e-01 1.870405226945877075e-01 2.520035803318023682e-01 1.231836806982755661e-02 -5.697324872016906738e-02 -1.749157756567001343e-01 1.885330826044082642e-01 2.831921875476837158e-01 -9.722381830215454102e-02 -2.139653861522674561e-01 3.540939390659332275e-01 -1.002391651272773743e-01 -5.435896664857864380e-02 -2.571615874767303467e-01 -3.545185327529907227e-01 1.644389778375625610e-01 -7.461893558502197266e-02 -7.796773314476013184e-02 -3.974216431379318237e-02 1.623061485588550568e-02 -5.833134800195693970e-02 2.354257106781005859e-01 8.287785947322845459e-02 1.503529548645019531e-01 7.423281669616699219e-02 -3.052528714761137962e-03 7.833671569824218750e-02 3.880853652954101562e-01 -9.393769502639770508e-02
-6.946758180856704712e-02 9.215277433395385742e-02 -2.337207347154617310e-01 -7.432953268289566040e-02 2.742285728454589844e-01 3.305040001869201660e-01 3.293029963970184326e-01 -1.951181888580322266e-01 -5.486679449677467346e-02 -8.760925382375717163e-02 -1.073535308241844177e-01 -8.943260461091995239e-02 2.603780627250671387e-01 2.408659309148788452e-01 6.076012179255485535e-02 2.464038580656051636e-01 -1.845027953386306763e-01 -3.525612056255340576e-01 6.145683676004409790e-02 1.537268459796905518e-01 -9.615006297826766968e-02 1.688384860754013062e-01 -2.177323848009109497e-01 7.340337336063385010e-02 1.285568717867136002e-02 -1.679399758577346802e-01 -1.421906501054763794e-01 -3.239952400326728821e-02 9.399764984846115112e-02 -5.717071518301963806e-02 1.552636176347732544e-01 1.140765547752380371e-01
-2.055652141571044922e-01 2.780487239360809326e-01 1.835778057575225830e-01 1.177405864000320435e-01 2.719791829586029053e-01 3.262548744678497314e-01 -1.263834834098815918e-01 -6.068229675292968750e-02 -3.117001056671142578e-01 1.803540140390396118e-01 -2.036864496767520905e-02 -2.156850099563598633e-01 3.158125579357147217e-01 1.540877074003219604e-01 2.886145412921905518e-01 -6.221828982234001160e-02 2.935783239081501961e-03 -1.738670319318771362e-01 -2.283389270305633545e-01 1.522798929363489151e-02 -4.226747900247573853e-02 1.062898039817810059e-01 -5.398203805088996887e-02 -5.088023468852043152e-02 3.730134293437004089e-02 1.922353208065032959e-01 -1.975229978561401367e-01 -2.301972918212413788e-02 2.736630104482173920e-02 1.381767690181732178e-01 7.627676427364349365e-02 2.019455432891845703e-01
-6.427772343158721924e-02 2.029724791646003723e-02 -3.299203142523765564e-02 5.727528408169746399e-02 2.948089838027954102e-01 1.742757558822631836e-01 -2.118656598031520844e-02 -2.678433358669281006e-01 -3.263049721717834473e-01 1.289013624191284180e-01 1.404214184731245041e-02 -9.521442651748657227e-02 9.806901216506958008e-02 1.788148074410855770e-03 1.731183826923370361e-01 1.248000413179397583e-01 2.137098759412765503e-01 -2.865421473979949951e-01 -3.403643369674682617e-01 -4.218299686908721924e-02 1.150157302618026733e-02 -1.122802048921585083e-01 -1.657910645008087158e-01 4.590408504009246826e-02 8.063642680644989014e-02 1.965400949120521545e-02 -1.336100548505783081e-01 3.072690777480602264e-02 -7.313734292984008789e-02 3.389304578304290771e-01 4.220842719078063965e-01 4.789564386010169983e-02
-1.584968417882919312e-01 2.281976938247680664e-01 -2.880164794623851776e-02 1.660969704389572144e-01 1.829421520233154297e-01 4.185454547405242920e-01 -7.375461515039205551e-03 -1.695375144481658936e-01 4.805537685751914978e-02 3.012232109904289246e-02 -4.755262285470962524e-02 -6.225181743502616882e-02 1.081868484616279602e-01 2.121320515871047974e-01 2.068823426961898804e-01 1.699157245457172394e-02 9.381785988807678223e-02 -1.676900088787078857e-01 1.105370745062828064e-01 -9.919997304677963257e-02 9.766431152820587158e-02 2.298504114151000977e-01 -1.946367174386978149e-01 1.524050682783126831e-01 -1.926145404577255249e-01 2.054326534271240234e-01 1.964599341154098511e-01 1.578350216150283813e-01 5.808288604021072388e-02 3.091084063053131104e-01 4.158234596252441406e-02 3.491011857986450195e-01
-8.920659124851226807e-02 2.201680988073348999e-01 -3.828382492065429688e-01 1.174381375312805176e-01 -1.308936532586812973e-02 2.235391438007354736e-01 -1.270326226949691772e-01 -1.165770888328552246e-01 -1.612014472484588623e-01 -4.414144530892372131e-02 2.418301105499267578e-01 -1.300401389598846436e-01 -1.346612870693206787e-01 2.660103440284729004e-01 2.111222296953201294e-01 8.803477883338928223e-02 2.129009515047073364e-01 -1.890697330236434937e-01 -7.089775800704956055e-02 3.719571605324745178e-02 -9.561705589294433594e-02 1.335555762052536011e-01 -3.744011521339416504e-01 -1.118611916899681091e-01 -7.552661746740341187e-02 1.613468527793884277e-01 2.237438708543777466e-01 1.046967431902885437e-01 9.328422695398330688e-02 5.797515437006950378e-02 2.205075621604919434e-01 1.954458504915237427e-01
-5.212487280368804932e-02 -5.827424675226211548e-02 -2.784861624240875244e-01 2.113532871007919312e-01 3.174194693565368652e-01 -7.584297657012939453e-02 1.188852116465568542e-01 -2.589535117149353027e-01 -2.374291419982910156e-01 1.458005309104919434e-01 1.055194884538650513e-01 -2.093905210494995117e-01 -7.105230540037155151e-02 8.271654695272445679e-02 1.186333522200584412e-01 5.807848647236824036e-02 -1.691537536680698395e-02 9.877976030111312866e-02 -8.110857754945755005e-02 -4.624475836753845215e-01 -1.851754188537597656e-01 2.883548848330974579e-02 -1.463917344808578491e-01 -3.139583766460418701e-02 -9.885942935943603516e-02 1.355620473623275757e-01 1.306009385734796524e-02 3.199596405029296875e-01 -2.692573703825473785e-02 8.488115668296813965e-02 3.060107827186584473e-01 -4.162778705358505249e-02
-1.009529158473014832e-01 -8.491172641515731812e-02 -1.469081193208694458e-01 -1.797650754451751709e-02 1.499082446098327637e-01 -5.550415720790624619e-03 5.300322547554969788e-02 -4.081024527549743652e-01 -6.192615255713462830e-02 -1.521455124020576477e-02 -3.698225691914558411e-02 -9.337735176086425781e-02 7.215631008148193359e-02 1.779847145080566406e-01 -1.295442730188369751e-01 7.516218721866607666e-02 -1.556641459465026855e-01 -2.948598004877567291e-03 -2.306615188717842102e-02 -3.206297159194946289e-01 -1.545140892267227173e-01 1.061329022049903870e-01 -3.695682883262634277e-01 1.457000672817230225e-01 2.565334737300872803e-01 1.611403673887252808e-01 2.099860906600952148e-01 3.316156566143035889e-01 -1.681486815214157104e-01 -6.061188131570816040e-02 1.187283173203468323e-01 2.880230545997619629e-01
-3.040893971920013428e-01 7.164823263883590698e-02 -2.467032223939895630e-01 3.105660341680049896e-02 1.484765708446502686e-01 -1.398607194423675537e-01 2.640593238174915314e-02 -7.933505624532699585e-02 -1.599949300289154053e-01 4.610271379351615906e-02 6.456412374973297119e-02 4.269194975495338440e-02 1.363228410482406616e-01 3.218528926372528076e-01 -1.629482209682464600e-02 2.238216996192932129e-02 1.448111087083816528e-01 -4.209207594394683838e-01 -1.422812789678573608e-02 3.371839821338653564e-01 -2.072759419679641724e-01 3.018574118614196777e-01 -6.115537509322166443e-02 8.815314620733261108e-02 9.987871348857879639e-02 6.849338859319686890e-02 1.278614997863769531e-01 -2.417655438184738159e-01 -2.507127635180950165e-02 1.716948449611663818e-01 4.072159528732299805e-03 2.410273253917694092e-01
-1.585096716880798340e-01 1.611768081784248352e-02 -9.688942134380340576e-02 9.467551857233047485e-02 2.472803294658660889e-01 -2.998655736446380615e-01 -1.202497482299804688e-01 -2.222367823123931885e-01 -3.238414525985717773e-01 -2.247164845466613770e-01 4.148873984813690186e-01 5.800972133874893188e-02 1.314007192850112915e-01 1.309242397546768188e-01 -1.414532214403152466e-02 6.360914558172225952e-02 -4.813523590564727783e-02 -1.265557408332824707e-01 -1.618431955575942993e-01 1.230014041066169739e-01 -1.376439929008483887e-01 6.048400327563285828e-02 -1.903342902660369873e-01 2.095305174589157104e-01 2.497367113828659058e-01 1.475087404251098633e-01 3.357803225517272949e-01 -4.801056161522865295e-02 2.786948718130588531e-02 3.474795445799827576e-02 5.529185757040977478e-02 7.221341133117675781e-02
-9.369920194149017334e-02 1.555316448211669922e-01 5.801235884428024292e-02 3.459181636571884155e-02 8.590658009052276611e-02 6.222519651055335999e-02 3.588835597038269043e-01 -1.717283278703689575e-01 -4.170288145542144775e-01 1.972866356372833252e-01 -1.144634485244750977e-01 2.351806499063968658e-02 1.531055569648742676e-01 1.690946817398071289e-01 9.967657923698425293e-02 1.454675644636154175e-01 -2.830522656440734863e-01 3.827005624771118164e-02 -2.876377701759338379e-01 9.587648510932922363e-02 -5.538569390773773193e-02 7.064061611890792847e-02 -2.185938656330108643e-01 2.888014018535614014e-01 2.312473058700561523e-01 1.751436144113540649e-01 2.503168582916259766e-01 -3.925230726599693298e-02 -4.686869308352470398e-02 -1.512116845697164536e-02 1.382478773593902588e-01 2.572905644774436951e-02
1.545706093311309814e-01 9.138721972703933716e-02 -1.299486905336380005e-01 -1.163459420204162598e-01 5.255530476570129395e-01 -1.684091240167617798e-01 -7.943059504032135010e-02 -3.150064051151275635e-01 -7.015496958047151566e-03 2.753352522850036621e-01 2.481967210769653320e-02 -1.545253992080688477e-01 -9.921582043170928955e-02 3.236811757087707520e-01 8.478843420743942261e-02 1.959271430969238281e-01 3.095865994691848755e-02 -1.853048354387283325e-01 -7.657895982265472412e-02 -9.877431392669677734e-02 6.742370128631591797e-02 1.291490159928798676e-03 -1.928410679101943970e-01 -2.921433001756668091e-02 -1.199793517589569092e-01 1.895897984504699707e-01 -5.435854941606521606e-02 -2.100080549716949463e-01 2.017107047140598297e-02 4.142859205603599548e-02 2.441834211349487305e-01 1.184595227241516113e-01
-1.871004104614257812e-01 2.716821804642677307e-02 -5.852218717336654663e-02 2.741898000240325928e-01 5.026837438344955444e-02 1.628826856613159180e-01 3.387358784675598145e-01 -1.264988631010055542e-01 -2.916217148303985596e-01 -1.133286803960800171e-01 -1.277681738138198853e-01 7.883504964411258698e-03 -1.072020679712295532e-01 2.389598488807678223e-01 1.251105070114135742e-01 -2.267041653394699097e-01 -5.550140142440795898e-02 2.222337946295738220e-02 -2.101590186357498169e-01 9.553940035402774811e-03 -2.307200878858566284e-01 8.583155274391174316e-02 -9.166417270898818970e-02 1.818021982908248901e-01 1.540802568197250366e-01 3.935965895652770996e-01 7.777340710163116455e-02 1.344953179359436035e-01 1.974532008171081543e-01 1.855212897062301636e-01 1.422995328903198242e-01 1.720364242792129517e-01
-2.901360392570495605e-01 -1.243344545364379883e-01 -1.661282032728195190e-01 1.637531220912933350e-01 4.595512747764587402e-01 -2.399483472108840942e-01 1.462226659059524536e-01 -3.605960309505462646e-02 -5.157166346907615662e-02 1.678464412689208984e-01 2.038516663014888763e-02 -1.970551460981369019e-01 3.819796815514564514e-02 7.905421406030654907e-02 1.637707203626632690e-01 1.340539157390594482e-01 1.392524540424346924e-01 -2.149417549371719360e-01 6.158836930990219116e-02 3.039186075329780579e-02 3.774752840399742126e-04 1.303633153438568115e-01 4.199747368693351746e-02 9.099991619586944580e-02 -1.205341611057519913e-02 -3.301221430301666260e-01 1.773039102554321289e-01 8.939859271049499512e-02 -8.166886121034622192e-02 1.192485392093658447e-01 4.062843322753906250e-01 -8.186349645256996155e-03
-1.125495284795761108e-01 1.333454549312591553e-01 -2.298756986856460571e-01 4.461760818958282471e-02 5.191561952233314514e-02 -4.375495761632919312e-02 -1.316968053579330444e-01 -7.297423481941223145e-02 5.075176805257797241e-02 -2.135051181539893150e-03 8.409453183412551880e-02 1.804326474666595459e-01 3.014691770076751709e-01 2.367017716169357300e-01 -6.919416785240173340e-02 2.191366106271743774e-01 1.382643729448318481e-01 -4.831642508506774902e-01 -2.002998739480972290e-01 -4.196572583168745041e-03 -1.083938777446746826e-01 3.616543412208557129e-01 1.471114009618759155e-01 1.692128628492355347e-01 9.199265390634536743e-02 3.003726899623870850e-01 2.081335783004760742e-01 8.402508497238159180e-02 1.030865386128425598e-01 -1.693686284124851227e-02 -2.474711742252111435e-03 -2.118355594575405121e-03
-3.094447590410709381e-02 -1.670665293931961060e-01 -2.146091163158416748e-01 8.922597765922546387e-02 1.713832765817642212e-01 -1.798515170812606812e-01 1.589079946279525757e-01 -1.168527156114578247e-01 -2.765638828277587891e-01 4.759142920374870300e-02 2.117985337972640991e-01 3.920764476060867310e-02 4.686196520924568176e-02 4.748109355568885803e-02 1.213758438825607300e-01 2.077341079711914062e-01 -4.612812027335166931e-02 -4.380677640438079834e-01 5.648046731948852539e-02 1.936334222555160522e-01 -1.130228042602539062e-01 2.464067637920379639e-01 -5.848900973796844482e-02 3.167943358421325684e-01 -1.519076973199844360e-01 2.254535108804702759e-01 5.672074388712644577e-03 1.980524510145187378e-01 7.487406581640243530e-02 1.214904636144638062e-01 1.363730896264314651e-02 2.886244356632232666e-01
-2.767647802829742432e-01 1.024890244007110596e-01 -4.956208541989326477e-02 2.880838932469487190e-03 1.777258813381195068e-01 -1.372287869453430176e-01 2.465274743735790253e-02 -2.636469304561614990e-01 -2.589496374130249023e-01 -2.241146005690097809e-02 1.466239243745803833e-01 1.303032189607620239e-01 1.650926321744918823e-01 1.933214217424392700e-01 -4.335481673479080200e-03 -1.860701479017734528e-02 4.512745514512062073e-02 -3.327893912792205811e-01 2.637040615081787109e-02 3.064262568950653076e-01 -6.304839998483657837e-02 3.936170637607574463e-01 -9.451625496149063110e-02 2.195173799991607666e-01 1.306087076663970947e-01 2.149029374122619629e-01 2.072487473487854004e-01 -2.030587792396545410e-01 3.505685552954673767e-02 9.986256808042526245e-02 1.451837178319692612e-02 1.913658082485198975e-01
-6.009783223271369934e-02 -3.994581401348114014e-01 1.312181502580642700e-01 1.924889981746673584e-01 1.130354180932044983e-01 1.652393341064453125e-01 8.697505109012126923e-04 -2.055282741785049438e-01 -1.493870764970779419e-01 2.099645137786865234e-01 2.976234629750251770e-02 3.045687377452850342e-01 9.066765755414962769e-02 3.533350527286529541e-01 2.631458342075347900e-01 -1.353734433650970459e-01 1.928054094314575195e-01 -9.201267361640930176e-02 -1.403448432683944702e-01 -1.613257080316543579e-01 9.374294430017471313e-02 1.559985578060150146e-01 -1.835465133190155029e-01 -3.748512128368020058e-03 6.496004760265350342e-02 5.415169894695281982e-02 -5.889815092086791992e-02 -2.746065333485603333e-02 3.050346300005912781e-02 -1.343220770359039307e-01 2.206317335367202759e-01 2.869221866130828857e-01
-6.095794960856437683e-02 -2.336215376853942871e-01 -4.999123886227607727e-02 8.948460966348648071e-02 3.033058643341064453e-01 -2.098057419061660767e-03 -1.713270097970962524e-01 -8.952838927507400513e-02 -1.564101129770278931e-01 -3.192415833473205566e-01 8.066663146018981934e-02 -2.514358460903167725e-01 1.037589460611343384e-01 1.347867250442504883e-01 2.401021420955657959e-01 -2.602281570434570312e-01 -1.939484626054763794e-01 -1.362978965044021606e-01 -1.173007935285568237e-01 -1.683624535799026489e-01 -2.294751405715942383e-01 1.569286584854125977e-01 -3.993450850248336792e-02 1.223735660314559937e-01 1.127587184309959412e-01 -2.438357099890708923e-02 -1.123238205909729004e-01 -4.764600470662117004e-02 2.248953133821487427e-01 2.112556695938110352e-01 7.851359993219375610e-02 3.601427376270294189e-01
1.688187718391418457e-01 9.520905464887619019e-02 -1.885860860347747803e-01 1.997208446264266968e-01 1.550960242748260498e-01 2.910760343074798584e-01 -8.716068416833877563e-02 -8.196347951889038086e-02 -3.096769750118255615e-01 -1.225120946764945984e-02 -6.583484821021556854e-03 -1.598513871431350708e-01 2.856856286525726318e-01 1.889570355415344238e-01 1.165263950824737549e-01 -7.176586240530014038e-02 1.591901183128356934e-01 -2.130740731954574585e-01 -2.321276962757110596e-01 -7.921944558620452881e-02 6.412514299154281616e-02 1.061684219166636467e-03 -2.633121013641357422e-01 1.593895256519317627e-01 -3.067321330308914185e-02 1.670275777578353882e-01 1.867971718311309814e-01 6.828334182500839233e-02 1.256842464208602905e-01 -2.782327309250831604e-02 1.292882561683654785e-01 4.180412590503692627e-01
-3.321074843406677246e-01 -1.845352500677108765e-01 -2.439584434032440186e-01 1.124438121914863586e-01 3.868573904037475586e-01 2.077248096466064453e-01 6.526876986026763916e-02 3.942798823118209839e-02 -2.184930592775344849e-01 2.291421592235565186e-01 2.288614362478256226e-01 2.981241047382354736e-02 9.715496003627777100e-02 -7.967762649059295654e-02 2.323331087827682495e-01 -5.388069897890090942e-02 -1.910137236118316650e-01 -8.794863522052764893e-02 8.342975378036499023e-02 1.278112642467021942e-02 -8.972495049238204956e-02 1.802855283021926880e-01 -1.885736286640167236e-01 -3.486686572432518005e-02 1.581086963415145874e-01 8.821798115968704224e-02 2.523978948593139648e-01 -1.381102949380874634e-02 1.029366999864578247e-01 6.303931027650833130e-02 3.437799215316772461e-01 2.415140531957149506e-02
-1.229399442672729492e-02 2.506751120090484619e-01 -3.035649657249450684e-01 -1.667146831750869751e-01 3.515053689479827881e-01 8.973394334316253662e-02 -1.204033568501472473e-02 -1.973496228456497192e-01 -1.817531883716583252e-01 1.802172064781188965e-01 -1.764272600412368774e-01 -4.386582076549530029e-01 1.728529930114746094e-01 1.714106947183609009e-01 -5.764489620923995972e-02 4.705051332712173462e-02 1.309193670749664307e-01 -2.209894061088562012e-01 7.546502631157636642e-03 -1.153784915804862976e-01 -5.406347662210464478e-02 2.474435120820999146e-01 5.855436623096466064e-02 1.884676665067672729e-01 -4.695496335625648499e-02 -8.187451213598251343e-02 4.955817759037017822e-02 -2.014500051736831665e-01 1.866480219177901745e-03 1.796025037765502930e-02 2.149632871150970459e-01 1.076199412345886230e-01
5.707849562168121338e-02 -1.050446648150682449e-02 2.061684988439083099e-02 2.179513424634933472e-01 1.213013455271720886e-01 2.422962337732315063e-01 3.610184788703918457e-02 -2.143626958131790161e-01 -2.241368889808654785e-01 1.118836775422096252e-01 1.597275584936141968e-01 -9.703997522592544556e-03 2.224213778972625732e-01 3.169382512569427490e-01 -1.266730129718780518e-01 1.055002361536026001e-01 -2.961804270744323730e-01 1.658993512392044067e-01 4.468204826116561890e-02 -4.331430792808532715e-02 -1.955761760473251343e-01 -3.847544267773628235e-02 -4.488192796707153320e-01 2.038231790065765381e-01 1.264218389987945557e-01 7.114025205373764038e-02 5.142036080360412598e-02 -3.366053104400634766e-02 -2.058424428105354309e-02 6.225807592272758484e-02 3.608759939670562744e-01 -3.721614181995391846e-02
-3.335430100560188293e-02 -2.823234498500823975e-01 5.030668526887893677e-02 1.739392131567001343e-01 4.788347706198692322e-02 1.490189582109451294e-01 1.022639125585556030e-01 -3.381709754467010498e-01 -3.007927238941192627e-01 -5.402811220847070217e-04 -3.392142802476882935e-02 1.283911317586898804e-01 2.504505515098571777e-01 3.815079033374786377e-01 2.013149261474609375e-01 2.586171403527259827e-02 1.376839131116867065e-01 -3.893764615058898926e-01 1.179582998156547546e-01 -3.297466933727264404e-01 -2.869171556085348129e-03 1.024755388498306274e-01 -9.482125192880630493e-02 -4.228853434324264526e-02 7.684701681137084961e-02 -1.488701403141021729e-01 3.782935440540313721e-02 4.656935110688209534e-03 1.004584431648254395e-01 -1.461512595415115356e-01 1.976595632731914520e-02 6.022144854068756104e-02
1.725364178419113159e-01 2.648389339447021484e-02 6.188317760825157166e-02 1.549294590950012207e-01 1.396833062171936035e-01 1.136776655912399292e-01 1.170244738459587097e-01 -3.691271543502807617e-01 -2.751399576663970947e-01 2.908081114292144775e-01 1.694068545475602150e-03 -1.746179759502410889e-01 1.940025538206100464e-01 2.969407737255096436e-01 9.593035094439983368e-03 7.885809987783432007e-02 -2.557277679443359375e-01 6.327199190855026245e-02 2.074268013238906860e-01 4.731782898306846619e-02 -9.238936752080917358e-02 9.216863662004470825e-02 -1.983881294727325439e-01 6.867925822734832764e-02 3.430361449718475342e-01 -6.001720577478408813e-02 -1.004454866051673889e-01 4.021105542778968811e-02 1.040329113602638245e-01 -4.567162692546844482e-02 3.344169855117797852e-01 5.413376539945602417e-02
-2.315451651811599731e-01 -1.260979622602462769e-01 -1.237283051013946533e-01 2.456721812486648560e-01 1.136415973305702209e-01 2.909258008003234863e-02 1.816415637731552124e-01 -1.906196326017379761e-01 -2.368192672729492188e-01 9.968283027410507202e-02 1.740913093090057373e-02 2.325728721916675568e-02 3.192970454692840576e-01 2.998652160167694092e-01 3.644142299890518188e-02 3.229628130793571472e-02 -3.098197467625141144e-02 -2.216408699750900269e-01 1.384496986865997314e-01 -4.738136529922485352e-01 1.378159821033477783e-01 1.568332612514495850e-01 -2.067666649818420410e-01 5.070496723055839539e-02 -6.682333536446094513e-03 2.982939220964908600e-02 7.239928096532821655e-02 -1.660750210285186768e-01 -2.121642827987670898e-01 -1.464467942714691162e-01 1.540455669164657593e-01 -6.336054205894470215e-02
-3.005690574645996094e-01 9.611605852842330933e-02 -1.452971547842025757e-01 1.444584280252456665e-01 3.231288194656372070e-01 7.632746547460556030e-02 -9.605453163385391235e-02 -1.244536787271499634e-01 1.980084329843521118e-01 2.365067452192306519e-01 2.736547589302062988e-02 7.041741162538528442e-02 1.925805360078811646e-01 4.975103139877319336e-01 2.584231197834014893e-01 1.179746538400650024e-01 1.359344460070133209e-02 2.310247123241424561e-01 2.375820279121398926e-02 -1.677526384592056274e-01 -3.233997151255607605e-02 -1.692996323108673096e-01 3.003219328820705414e-02 3.871381282806396484e-03 1.061263605952262878e-01 1.075648143887519836e-01 -1.144241839647293091e-01 -5.566497147083282471e-02 1.360810399055480957e-01 1.246990486979484558e-01 2.628077864646911621e-01 4.779705032706260681e-02
5.474426317960023880e-03 2.154162824153900146e-01 -1.906239986419677734e-01 -4.620093479752540588e-02 1.664165854454040527e-01 4.065027534961700439e-01 1.514696031808853149e-01 -4.305767714977264404e-01 -1.122976392507553101e-01 -3.489145264029502869e-02 3.478383223409764469e-05 -1.736545236781239510e-03 7.866212725639343262e-02 1.398212909698486328e-01 1.050493419170379639e-01 -7.442661374807357788e-02 7.482212036848068237e-02 -2.064702808856964111e-01 2.731935121119022369e-02 1.249552667140960693e-01 -7.896390557289123535e-02 2.459211647510528564e-02 8.520750701427459717e-02 3.216318190097808838e-01 1.035734936594963074e-01 1.495510339736938477e-01 -1.128322035074234009e-01 -4.525398835539817810e-03 1.125390082597732544e-02 -8.277215808629989624e-02 4.712307453155517578e-01 2.559405937790870667e-02
-2.932290546596050262e-02 4.709210991859436035e-01 -8.222287148237228394e-02 3.656944930553436279e-01 8.293122798204421997e-02 1.543433964252471924e-01 -4.313233122229576111e-02 -1.438477933406829834e-01 -1.464534550905227661e-01 1.369707584381103516e-01 3.395334184169769287e-01 5.278757587075233459e-02 2.324311435222625732e-01 2.586358487606048584e-01 1.149165108799934387e-01 7.211585342884063721e-02 -4.665784537792205811e-02 -1.341029722243547440e-02 -1.029652506113052368e-01 -1.244854331016540527e-01 -6.306575983762741089e-02 7.570476084947586060e-02 8.250816166400909424e-02 2.720453031361103058e-02 -1.869445741176605225e-01 -5.454846844077110291e-02 1.457355469465255737e-01 -1.599075794219970703e-01 8.374973386526107788e-02 1.050303652882575989e-01 2.715558111667633057e-01 2.525741457939147949e-01
-2.559698224067687988e-01 -1.846994459629058838e-01 -2.553656101226806641e-01 5.399140715599060059e-02 2.612271308898925781e-01 -1.897891163825988770e-01 1.195751130580902100e-01 3.254111856222152710e-02 -3.199018165469169617e-02 2.204208821058273315e-01 -4.494286328554153442e-02 -4.656247049570083618e-02 1.637019813060760498e-01 1.805306673049926758e-01 2.485316395759582520e-01 2.030172348022460938e-01 -9.496822208166122437e-02 -2.623324096202850342e-01 9.066506475210189819e-02 -2.737390697002410889e-01 2.153319120407104492e-02 2.509676218032836914e-01 -1.989690810441970825e-01 1.641908884048461914e-01 1.607120484113693237e-01 -2.367181479930877686e-01 1.107776090502738953e-01 1.660223007202148438e-01 6.063951924443244934e-02 -7.264399528503417969e-02 2.284508347511291504e-01 1.504084616899490356e-01
-3.268444165587425232e-02 -1.712414622306823730e-01 2.799020893871784210e-02 2.105176597833633423e-01 1.965937465429306030e-01 1.690016686916351318e-01 9.893394261598587036e-02 -3.041721284389495850e-01 -4.243960678577423096e-01 -1.188754066824913025e-01 -2.241512238979339600e-01 2.823524549603462219e-02 -6.333027034997940063e-02 2.971803396940231323e-02 2.413759380578994751e-01 5.612742528319358826e-02 -4.485301300883293152e-02 -1.089650988578796387e-01 -1.840239614248275757e-01 -5.426440015435218811e-02 -3.941478952765464783e-02 6.897124648094177246e-02 4.312184825539588928e-02 1.973525881767272949e-01 -1.945706084370613098e-02 1.425387561321258545e-01 1.333483755588531494e-01 3.639648854732513428e-02 1.489769667387008667e-01 1.044069081544876099e-01 4.902187287807464600e-01 -1.799232214689254761e-01
-1.419757902622222900e-01 -2.012203484773635864e-01 -6.905198842287063599e-02 2.365540266036987305e-01 1.972614228725433350e-01 9.614390134811401367e-02 -2.062691301107406616e-01 -2.692777514457702637e-01 -3.235557302832603455e-02 1.614114642143249512e-01 1.943750120699405670e-02 -2.817445993423461914e-01 7.929199934005737305e-02 2.706016302108764648e-01 2.253992706537246704e-01 2.096091061830520630e-01 1.570670008659362793e-01 9.010686725378036499e-02 -5.038230214267969131e-03 -3.222416937351226807e-01 -2.194028645753860474e-01 -1.172901168465614319e-01 -8.819806575775146484e-02 1.376105397939682007e-01 1.172016337513923645e-01 -1.589117348194122314e-01 -1.001042723655700684e-01 -5.059419572353363037e-02 8.760933578014373779e-02 2.199915945529937744e-01 3.152562975883483887e-01 4.483303055167198181e-02
4.570898786187171936e-02 5.270563438534736633e-02 -8.474180102348327637e-02 2.530311942100524902e-01 3.826651871204376221e-01 1.133636385202407837e-01 1.885132119059562683e-02 -1.264527589082717896e-01 1.580954641103744507e-01 2.560304701328277588e-01 -1.651668548583984375e-01 -1.345402598381042480e-01 3.939664736390113831e-02 3.609275817871093750e-01 3.070240914821624756e-01 -6.550462543964385986e-02 -8.390147238969802856e-02 -1.432201117277145386e-01 -1.256396528333425522e-02 1.015949025750160217e-01 -1.576101034879684448e-01 -5.152355134487152100e-02 -1.366406027227640152e-02 5.265715345740318298e-02 3.466862738132476807e-01 -1.373578757047653198e-01 2.930726706981658936e-01 -1.368093937635421753e-01 4.169994592666625977e-02 -2.599584870040416718e-02 2.585690915584564209e-01 2.386283501982688904e-02
-9.572589397430419922e-02 7.593137770891189575e-02 -3.100675940513610840e-01 1.797597110271453857e-01 2.709733843803405762e-01 1.096347197890281677e-01 1.165898963809013367e-01 -3.940467238426208496e-01 -1.293824464082717896e-01 9.927231073379516602e-02 -3.677165508270263672e-02 -1.826064288616180420e-01 9.528905898332595825e-02 1.517328321933746338e-01 -3.226439654827117920e-02 1.432312130928039551e-01 -1.992289423942565918e-01 8.744814991950988770e-02 1.390361785888671875e-01 -1.719968616962432861e-01 -3.157671391963958740e-01 9.099108725786209106e-02 -1.084931045770645142e-01 2.099231779575347900e-01 9.878691285848617554e-02 1.803880780935287476e-01 2.936510369181632996e-03 2.538650333881378174e-01 -2.022384107112884521e-02 1.327150128781795502e-02 -7.018006592988967896e-02 3.391266465187072754e-01
-2.801122665405273438e-01 1.887461692094802856e-01 -1.807910948991775513e-01 5.170184886083006859e-04 4.185987114906311035e-01 -4.690795764327049255e-02 -2.622031271457672119e-01 -2.680217325687408447e-01 -1.465840190649032593e-01 1.451697051525115967e-01 2.072718739509582520e-01 -1.562854945659637451e-01 -1.072675883769989014e-01 2.448506355285644531e-01 -1.948540657758712769e-01 -3.055515699088573456e-02 1.778047345578670502e-02 -1.796890981495380402e-02 -2.275750935077667236e-01 5.243369564414024353e-02 -1.508450508117675781e-01 2.758911848068237305e-01 -1.109166070818901062e-01 7.609226554632186890e-02 3.426693379878997803e-02 -1.689586639404296875e-01 1.188293397426605225e-01 2.170496881008148193e-01 -1.055519580841064453e-01 7.445050776004791260e-02 1.177176684141159058e-01 -1.458484381437301636e-01
-3.913706168532371521e-02 -1.353354156017303467e-01 -2.032723873853683472e-01 3.660599887371063232e-01 9.333074837923049927e-02 2.530494928359985352e-01 -8.427701145410537720e-02 -4.119444638490676880e-02 -2.954032719135284424e-01 -3.031583968549966812e-03 1.741670519113540649e-01 -1.070531904697418213e-01 1.415527774952352047e-03 4.451762512326240540e-02 1.502904146909713745e-01 1.650400310754776001e-01 -3.275187918916344643e-03 -3.960430920124053955e-01 -1.620086431503295898e-01 1.867479830980300903e-02 -9.480040520429611206e-02 3.144779056310653687e-02 -2.992211878299713135e-01 -2.687503956258296967e-02 -2.175683975219726562e-01 -4.869156703352928162e-02 2.464419901371002197e-01 8.708809316158294678e-02 1.889382153749465942e-01 -1.568548232316970825e-01 1.644438952207565308e-01 2.309913635253906250e-01
1.572339087724685669e-01 9.436776489019393921e-02 -7.625406980514526367e-02 2.988829314708709717e-01 2.661862038075923920e-02 -1.352010369300842285e-01 7.844523340463638306e-02 -2.600031197071075439e-01 -7.446011900901794434e-02 -1.620942540466785431e-02 1.679235547780990601e-01 -2.263905405998229980e-01 1.871350407600402832e-01 3.572569228708744049e-03 9.991928189992904663e-02 -6.062110885977745056e-02 -2.839525341987609863e-01 -2.921987175941467285e-01 -1.615241616964340210e-01 -4.183087646961212158e-01 -1.750288009643554688e-01 1.243935450911521912e-01 -2.940436303615570068e-01 9.235411137342453003e-02 2.188041433691978455e-02 -6.796943396329879761e-02 -5.469023808836936951e-02 -1.164107769727706909e-01 -7.060664147138595581e-02 1.946090012788772583e-01 2.674506604671478271e-01 -1.800338178873062134e-02
8.710534125566482544e-02 2.970965504646301270e-01 -2.002627253532409668e-01 -1.308671981096267700e-01 -4.414175450801849365e-02 -2.777265571057796478e-02 -1.286692470312118530e-01 -2.499298900365829468e-01 -4.552505165338516235e-02 -9.816174209117889404e-02 3.173990249633789062e-01 -1.350003853440284729e-02 -5.864917486906051636e-02 2.335231006145477295e-01 6.184663623571395874e-02 2.687267661094665527e-01 1.026030033826828003e-01 -2.409314736723899841e-02 -2.453583925962448120e-01 -2.587231993675231934e-02 -6.472066044807434082e-02 3.374391198158264160e-01 -2.634396553039550781e-01 8.116932213306427002e-02 2.095521241426467896e-01 6.903322041034698486e-02 7.711139321327209473e-02 1.126636192202568054e-01 1.694814264774322510e-01 1.935387253761291504e-01 3.245801627635955811e-01 1.168705523014068604e-01
-3.944494202733039856e-02 -2.461045235395431519e-01 -1.888681352138519287e-01 -8.177871257066726685e-02 3.081354796886444092e-01 -1.355156954377889633e-02 -1.164936497807502747e-01 -3.256065547466278076e-01 -1.725315451622009277e-01 4.341865330934524536e-02 -2.109010517597198486e-01 -3.437314927577972412e-01 1.713663786649703979e-01 2.285220324993133545e-01 1.642895489931106567e-01 4.544860497117042542e-02 6.368429958820343018e-02 -2.243342846632003784e-01 -1.613515466451644897e-01 -2.448436170816421509e-01 -7.933636754751205444e-02 2.761984467506408691e-01 7.864999771118164062e-02 -5.785501748323440552e-02 2.211197465658187866e-01 -1.677211225032806396e-01 -3.893008083105087280e-02 1.713288724422454834e-01 2.151696011424064636e-02 1.581938564777374268e-01 5.932589992880821228e-02 -8.055789768695831299e-02
1.046676561236381531e-01 1.414071917533874512e-01 -2.060034126043319702e-01 9.369013132527470589e-04 1.713316291570663452e-01 -3.131975531578063965e-01 -2.898071110248565674e-01 -7.646790891885757446e-02 -5.198988318443298340e-02 -6.186073273420333862e-02 5.330045148730278015e-02 2.533760368824005127e-01 2.039329707622528076e-01 2.219147831201553345e-01 2.575596570968627930e-01 8.519237488508224487e-02 -8.740303665399551392e-02 -2.430866211652755737e-01 2.368097007274627686e-01 2.536760084331035614e-02 1.819089800119400024e-02 5.071673169732093811e-02 -3.472442179918289185e-02 2.076134979724884033e-01 2.869002893567085266e-02 3.111457526683807373e-01 3.016104996204376221e-01 -1.588951796293258667e-02 -1.805161684751510620e-02 8.284301310777664185e-02 2.654220163822174072e-01 1.848496645689010620e-01
-2.354894727468490601e-01 -3.075874969363212585e-02 1.092371270060539246e-01 -8.914364129304885864e-02 2.962568402290344238e-01 -2.429905682802200317e-01 -1.131649985909461975e-01 -2.518302500247955322e-01 -4.007333517074584961e-01 -7.836299948394298553e-03 1.205953210592269897e-01 -2.481767907738685608e-02 2.713021039962768555e-01 1.400301009416580200e-01 1.414490491151809692e-01 6.816760450601577759e-02 3.155023604631423950e-02 -2.080886363983154297e-01 -1.256330609321594238e-01 1.615230441093444824e-01 -2.535265497863292694e-02 2.198556959629058838e-01 4.982534795999526978e-02 1.519765108823776245e-01 2.182666808366775513e-01 1.444129049777984619e-01 3.529327809810638428e-01 -1.581443697214126587e-01 4.663956910371780396e-02 1.334190368652343750e-01 7.068782299757003784e-02 5.690927803516387939e-02
-1.272716522216796875e-01 -9.858903475105762482e-03 -2.192033827304840088e-01 2.120964974164962769e-01 4.804965853691101074e-02 1.753709763288497925e-01 1.337642073631286621e-01 3.092411905527114868e-03 -3.237001597881317139e-01 2.026976086199283600e-02 1.222713012248277664e-02 -3.524844720959663391e-02 2.465143501758575439e-01 2.282450348138809204e-01 -1.250657588243484497e-01 2.503555715084075928e-01 1.179722100496292114e-01 -2.691107988357543945e-01 4.724425449967384338e-02 -1.197732836008071899e-01 -1.934850774705410004e-02 1.916025206446647644e-02 3.278063610196113586e-02 3.780167400836944580e-01 -3.448783755302429199e-01 1.088102161884307861e-01 4.925839602947235107e-02 -1.002544760704040527e-01 -9.546808898448944092e-03 2.728482484817504883e-01 2.212705612182617188e-01 1.659820675849914551e-01
-2.173494920134544373e-02 -2.527733147144317627e-01 -1.191395819187164307e-01 -2.228227257728576660e-02 3.003351623192429543e-03 -5.468241125345230103e-02 -2.081733494997024536e-01 -2.878834009170532227e-01 -1.309521645307540894e-01 -1.565223187208175659e-01 8.297432214021682739e-02 1.086880117654800415e-01 -1.629372872412204742e-02 3.157432079315185547e-01 1.247953400015830994e-01 7.462050020694732666e-02 -1.259645968675613403e-01 -1.250513792037963867e-01 -1.180049031972885132e-01 1.557426154613494873e-01 3.135674893856048584e-01 3.723713755607604980e-02 -1.142182424664497375e-01 1.961267888545989990e-01 8.060032129287719727e-02 6.606473028659820557e-02 3.878092467784881592e-01 1.536092758178710938e-01 3.304729163646697998e-01 -6.116791442036628723e-02 2.990386188030242920e-01 -4.630516469478607178e-02
1.150423139333724976e-01 1.338229887187480927e-02 -5.513163655996322632e-02 1.576978713274002075e-01 4.519443213939666748e-01 2.077966481447219849e-01 7.046657800674438477e-02 -1.957871615886688232e-01 -2.407537102699279785e-01 6.226419284939765930e-02 6.727419793605804443e-02 1.707145385444164276e-02 2.287443354725837708e-02 1.001001223921775818e-01 -9.349161386489868164e-02 -5.123757570981979370e-02 -2.765233814716339111e-01 -4.865349084138870239e-02 -2.714582681655883789e-01 8.027418702840805054e-02 1.107121706008911133e-01 3.817560970783233643e-01 -2.095087915658950806e-01 3.123813271522521973e-01 -8.424126356840133667e-02 1.167725399136543274e-01 -4.852981120347976685e-02 -1.262139528989791870e-01 1.805488318204879761e-01 -2.551231719553470612e-02 8.934403210878372192e-02 2.017321288585662842e-01
2.352975457906723022e-01 5.767532065510749817e-02 -8.130585402250289917e-02 2.248435914516448975e-01 -1.887467950582504272e-01 5.817215517163276672e-02 -1.152195855975151062e-01 -5.495336055755615234e-01 -1.007878482341766357e-01 -6.681021302938461304e-02 1.120026260614395142e-01 -2.249634079635143280e-02 2.171754837036132812e-01 2.191039025783538818e-01 -1.129405647516250610e-01 1.722945421934127808e-01 7.510817609727382660e-03 -1.224331334233283997e-01 -3.313504904508590698e-02 -2.218358218669891357e-01 1.100147441029548645e-01 1.742454916238784790e-01 -1.009730398654937744e-01 3.422166779637336731e-02 -1.686373203992843628e-01 1.298356205224990845e-01 1.224624142050743103e-01 -1.645955294370651245e-01 5.699848383665084839e-02 2.764332294464111328e-01 2.780044972896575928e-01 3.262165188789367676e-02
-1.162940859794616699e-01 -1.806918680667877197e-01 -2.292235493659973145e-01 1.338305138051509857e-02 2.695159912109375000e-01 5.621481314301490784e-02 -1.885471306741237640e-02 -3.420729935169219971e-01 2.982381498441100121e-03 1.558500230312347412e-01 7.639560103416442871e-02 3.424565121531486511e-02 -1.338325291872024536e-01 2.782754004001617432e-01 2.022958248853683472e-01 -1.351161748170852661e-01 1.419879347085952759e-01 -3.116289079189300537e-01 -2.582149505615234375e-01 -2.429435700178146362e-01 -1.286814063787460327e-01 5.902614817023277283e-02 -2.978424727916717529e-02 -1.969418823719024658e-01 -2.910332195460796356e-02 -1.935515180230140686e-02 2.041554301977157593e-01 -3.254755958914756775e-02 3.825122416019439697e-01 1.556626558303833008e-01 4.615122824907302856e-02 -5.269765481352806091e-02
-1.730216145515441895e-01 1.946519762277603149e-01 -2.569383196532726288e-02 2.470326572656631470e-01 5.917256698012351990e-02 6.791727989912033081e-02 -9.498803876340389252e-03 -3.175928890705108643e-01 -2.117770314216613770e-01 -9.528136253356933594e-02 4.975429922342300415e-02 -1.319347880780696869e-02 1.979830414056777954e-01 2.030141949653625488e-01 2.734059989452362061e-01 -3.985205590724945068e-01 1.268231719732284546e-01 -8.542338758707046509e-02 9.591977298259735107e-02 -6.071179360151290894e-02 -1.810477860271930695e-02 7.572839409112930298e-02 -2.005488872528076172e-01 1.811782121658325195e-01 9.004377573728561401e-02 3.888169825077056885e-01 -5.191037803888320923e-02 -2.520038746297359467e-02 1.327617764472961426e-01 1.588157862424850464e-01 2.187978625297546387e-01 -1.488200575113296509e-01
-1.066862419247627258e-01 -1.738667115569114685e-02 -2.409609258174896240e-01 1.245479956269264221e-01 1.165883168578147888e-01 1.419901400804519653e-01 -2.392173707485198975e-01 -2.435295283794403076e-01 -1.854002922773361206e-01 4.041071236133575439e-01 2.528807818889617920e-01 -1.657052338123321533e-01 -2.231283187866210938e-01 4.360762541182339191e-04 1.754101365804672241e-01 1.642720252275466919e-01 9.705875068902969360e-02 -1.338691562414169312e-01 -1.692678630352020264e-01 -6.016405671834945679e-02 9.178730845451354980e-02 1.221589744091033936e-01 -1.785023212432861328e-01 6.299357116222381592e-02 6.593830883502960205e-02 -1.383093595504760742e-01 -1.294317394495010376e-01 -1.519421488046646118e-01 4.081548377871513367e-02 2.990755438804626465e-01 2.869871854782104492e-01 1.106833443045616150e-01
-1.600327342748641968e-01 -2.657271921634674072e-01 -1.471394747495651245e-01 2.123624831438064575e-01 2.896416187286376953e-01 1.857739835977554321e-01 -5.585268512368202209e-02 -7.435399107635021210e-03 -1.650528162717819214e-01 9.667625278234481812e-02 -2.829861044883728027e-01 -2.779406607151031494e-01 2.968497276306152344e-01 3.979921936988830566e-01 -6.152283027768135071e-02 2.067765146493911743e-01 -2.100542485713958740e-01 -6.530613452196121216e-02 3.753368183970451355e-02 1.129661351442337036e-01 3.418754413723945618e-02 9.740336239337921143e-02 1.063423510640859604e-02 5.553183704614639282e-02 -3.712694451678544283e-04 -5.000341683626174927e-02 1.824881583452224731e-01 1.529199928045272827e-01 -1.926679350435733795e-02 -1.390111632645130157e-02 3.024680912494659424e-01 2.867959998548030853e-02
1.041586473584175110e-01 -2.493961155414581299e-01 -7.708023302257061005e-03 1.154598221182823181e-01 1.918667554855346680e-01 -6.262703239917755127e-02 -3.103804541751742363e-03 -2.299093455076217651e-01 -2.484769523143768311e-01 -5.440877005457878113e-02 -2.983498945832252502e-02 2.585145235061645508e-01 2.009328745771199465e-04 4.084310531616210938e-01 7.932054996490478516e-02 1.518638432025909424e-01 -2.280649961903691292e-03 -4.136822223663330078e-01 1.332527995109558105e-01 1.876910179853439331e-01 -1.674378663301467896e-02 3.022725582122802734e-01 3.824516385793685913e-02 2.354138046503067017e-01 4.013990052044391632e-03 -4.157877340912818909e-02 -6.577783077955245972e-02 6.371955573558807373e-02 4.034791514277458191e-02 5.762176960706710815e-02 1.311905682086944580e-01 2.939779162406921387e-01
-3.267366290092468262e-01 -8.648401498794555664e-02 -1.406430602073669434e-01 -1.348507311195135117e-02 2.460954338312149048e-01 3.540124371647834778e-02 -4.516558256000280380e-03 -8.258786052465438843e-02 -3.789422810077667236e-01 1.523518264293670654e-01 2.387406527996063232e-01 1.074431240558624268e-01 -1.411680481396615505e-03 1.141848042607307434e-01 -3.382655233144760132e-02 1.381790935993194580e-01 -6.863932311534881592e-02 -1.477792412042617798e-01 -1.210651025176048279e-01 1.079132482409477234e-01 -4.813559055328369141e-01 1.525432057678699493e-02 -6.107391789555549622e-02 7.564661651849746704e-02 4.612467437982559204e-02 -1.117748320102691650e-01 1.409107744693756104e-01 1.136986687779426575e-01 4.090004414319992065e-02 -1.278001070022583008e-01 3.840156495571136475e-01 -1.462810784578323364e-01
-1.588033512234687805e-02 6.328510493040084839e-02 -3.236448168754577637e-01 3.288269788026809692e-02 4.692221060395240784e-02 3.857024013996124268e-03 6.701222062110900879e-02 -2.601899206638336182e-01 -1.269554197788238525e-01 1.770165860652923584e-01 1.133125200867652893e-01 -3.992832005023956299e-01 1.285569220781326294e-01 2.756616100668907166e-02 2.261061072349548340e-01 1.745252460241317749e-01 1.273449808359146118e-01 -5.468613281846046448e-02 -2.081636786460876465e-01 -2.256776839494705200e-01 -1.122452020645141602e-01 1.580948680639266968e-01 4.232256487011909485e-02 9.619624912738800049e-02 -6.471624970436096191e-02 -3.785850480198860168e-02 1.237958762794733047e-02 1.820078045129776001e-01 1.068973168730735779e-02 3.318186402320861816e-01 4.082774519920349121e-01 -1.378505378961563110e-01
-1.617198288440704346e-01 -1.775660514831542969e-01 -2.530139386653900146e-01 1.750867068767547607e-01 7.811438292264938354e-02 -6.937528960406780243e-03 5.413609743118286133e-02 -8.335019648075103760e-02 -2.931099832057952881e-01 -1.100306212902069092e-01 3.235094249248504639e-01 1.075886860489845276e-01 -6.568901985883712769e-02 2.025460600852966309e-01 5.177270248532295227e-02 -1.573469042778015137e-01 -2.178524434566497803e-01 -1.419210284948348999e-01 -3.076787889003753662e-01 1.023517623543739319e-01 1.587229520082473755e-01 1.163237076252698898e-02 -1.124451905488967896e-01 6.713476032018661499e-02 -1.614840626716613770e-01 -8.405669778585433960e-02 3.616322576999664307e-01 1.726918071508407593e-01 3.951130434870719910e-02 -1.564170122146606445e-01 1.741473823785781860e-01 2.815403640270233154e-01
1.269586235284805298e-01 2.382823228836059570e-01 -1.676226407289505005e-01 -2.175816148519515991e-02 1.171157509088516235e-01 1.709035634994506836e-01 9.444436430931091309e-02 -2.156788855791091919e-01 -1.687583476305007935e-01 5.503740906715393066e-02 1.839787662029266357e-01 -1.101179271936416626e-01 2.827499210834503174e-01 1.800612956285476685e-01 3.114723563194274902e-01 4.419518262147903442e-02 -7.795737683773040771e-02 -2.489435821771621704e-01 -6.125368643552064896e-03 -1.352644115686416626e-01 -8.332040160894393921e-03 -2.112490683794021606e-02 1.293190866708755493e-01 2.045515775680541992e-01 -1.786852926015853882e-01 2.360347658395767212e-01 2.210362553596496582e-01 1.476922482252120972e-01 1.195955201983451843e-01 1.169241517782211304e-01 1.169488430023193359e-01 4.073373973369598389e-01
-1.688747406005859375e-01 2.715925872325897217e-02 -6.906457245349884033e-02 -4.635945078916847706e-04 3.099558353424072266e-01 1.600382626056671143e-01 1.437566727399826050e-01 2.342938072979450226e-02 -1.394533514976501465e-01 3.431875109672546387e-01 3.105869889259338379e-01 -5.949559807777404785e-02 2.000061869621276855e-01 1.024638637900352478e-01 -2.915775775909423828e-02 1.522082388401031494e-01 -7.220555096864700317e-02 -2.848869375884532928e-02 4.829349368810653687e-02 2.021560445427894592e-02 -1.948997825384140015e-01 2.153440713882446289e-01 7.169624418020248413e-02 3.035109043121337891e-01 2.639701068401336670e-01 4.362107440829277039e-02 2.226680964231491089e-01 1.598296016454696655e-01 8.622863329946994781e-03 6.019484996795654297e-02 3.780948817729949951e-01 -1.660689860582351685e-01
-1.067117527127265930e-01 -1.407020241022109985e-01 -8.216661214828491211e-02 -2.619533613324165344e-02 2.652937173843383789e-01 -1.331381350755691528e-01 -1.915620714426040649e-01 -2.391925454139709473e-01 -3.110653460025787354e-01 -2.498765885829925537e-01 1.573708653450012207e-01 1.994631439447402954e-01 1.248041763901710510e-01 2.586222290992736816e-01 3.241428732872009277e-01 1.102391630411148071e-01 -1.548038423061370850e-01 -3.287913501262664795e-01 -1.414202153682708740e-01 -1.156438738107681274e-01 4.919122532010078430e-02 -2.259654551744461060e-02 -1.345437318086624146e-01 -2.903980202972888947e-03 -7.978840917348861694e-02 2.500214613974094391e-02 2.770980447530746460e-02 -1.716515868902206421e-01 1.731064468622207642e-01 3.518766537308692932e-02 -2.079767361283302307e-02 3.171538710594177246e-01
-6.346505135297775269e-02 3.053160905838012695e-01 -1.142446231096982956e-02 2.081993222236633301e-01 1.502293348312377930e-01 9.239494055509567261e-02 -3.890103474259376526e-02 -2.386170774698257446e-01 -8.262583613395690918e-02 1.346365660429000854e-01 3.423923850059509277e-01 -4.036297276616096497e-02 1.842104457318782806e-02 1.852671504020690918e-01 1.547355055809020996e-01 -5.497713573276996613e-03 -7.059925049543380737e-02 6.611087173223495483e-02 -7.577337790280580521e-03 -1.372735500335693359e-01 6.571521610021591187e-02 7.100103050470352173e-02 1.292817890644073486e-01 1.294701695442199707e-01 -2.390116900205612183e-01 1.682523041963577271e-01 2.020848989486694336e-01 1.141333356499671936e-01 1.739981621503829956e-01 1.934102028608322144e-01 4.573408663272857666e-01 2.828982472419738770e-01
2.327283658087253571e-02 3.627407848834991455e-01 -1.549209803342819214e-01 3.251637816429138184e-01 1.997388005256652832e-01 1.737085282802581787e-01 -6.033773720264434814e-02 -1.315666139125823975e-01 -2.469315081834793091e-01 -8.542612195014953613e-02 3.241981863975524902e-01 5.619306117296218872e-02 1.113976761698722839e-01 1.553065478801727295e-01 1.345459669828414917e-01 -5.713628977537155151e-02 -6.146703287959098816e-02 6.065804976969957352e-03 -6.671510636806488037e-02 -1.703267693519592285e-01 -1.378008574247360229e-01 7.095436006784439087e-02 1.164148300886154175e-01 1.042302884161472321e-02 -1.608861386775970459e-01 -3.419777005910873413e-02 1.714436858892440796e-01 3.402627259492874146e-02 6.899319589138031006e-02 1.135913655161857605e-01 4.247866868972778320e-01 2.863916158676147461e-01
-2.276004478335380554e-02 8.331974036991596222e-03 -1.212985962629318237e-01 1.821142882108688354e-01 -7.080485671758651733e-02 -3.799377242103219032e-03 -9.281205385923385620e-02 -4.323053956031799316e-01 -1.301683038473129272e-01 -1.533127874135971069e-01 4.828567430377006531e-02 -2.770645916461944580e-02 1.696566790342330933e-01 6.156561523675918579e-02 -3.267842531204223633e-02 -7.127694785594940186e-02 5.856810882687568665e-02 -1.705856621265411377e-01 1.618615686893463135e-01 -4.199266433715820312e-01 -2.278037928044795990e-02 8.050433546304702759e-02 -2.461716979742050171e-01 8.065757900476455688e-02 7.179896533489227295e-02 2.223472893238067627e-01 -1.460474878549575806e-01 4.941645264625549316e-02 1.643572747707366943e-02 2.418886870145797729e-01 2.323306202888488770e-01 4.104117751121520996e-01
7.647074526175856590e-04 -1.368537098169326782e-01 -2.180336117744445801e-01 -9.161493927240371704e-02 2.043185979127883911e-01 2.018572539091110229e-01 -1.875226497650146484e-01 -3.717254698276519775e-01 -2.807908058166503906e-01 -5.168813094496726990e-02 1.519041657447814941e-01 -5.214293301105499268e-02 9.009881317615509033e-02 3.647538721561431885e-01 1.817185133695602417e-01 -7.001165300607681274e-02 -1.964151561260223389e-01 -1.195351704955101013e-01 -1.022558435797691345e-01 1.853549480438232422e-01 3.991438075900077820e-02 1.607005894184112549e-01 -1.382817775011062622e-01 2.420216202735900879e-01 -1.672297269105911255e-01 1.703042834997177124e-01 -1.033712700009346008e-01 1.104230657219886780e-01 2.211012542247772217e-01 1.282031554728746414e-02 -8.491087704896926880e-02 2.102462202310562134e-01
-3.033520281314849854e-01 6.319306790828704834e-02 -4.283438995480537415e-02 5.287232622504234314e-02 -2.713002637028694153e-02 7.460360229015350342e-02 -1.307297050952911377e-01 -6.107979919761419296e-03 -2.318734675645828247e-01 1.194317564368247986e-01 1.296930909156799316e-01 4.454337432980537415e-02 9.208273887634277344e-02 2.026239335536956787e-01 9.610685706138610840e-02 3.099023103713989258e-01 -1.658720672130584717e-01 -2.155183702707290649e-01 -2.202606797218322754e-01 -1.316950172185897827e-01 2.522412454709410667e-03 2.589102089405059814e-01 3.248099386692047119e-01 1.241999417543411255e-01 8.468637615442276001e-02 -9.109915792942047119e-02 1.068756803870201111e-01 -1.149322390556335449e-01 1.183647066354751587e-01 8.497179299592971802e-02 1.337812393903732300e-01 4.767188131809234619e-01
-1.369434688240289688e-02 -2.400753460824489594e-02 -8.432222902774810791e-02 1.775065362453460693e-01 2.305302470922470093e-01 4.654967412352561951e-02 -5.623624473810195923e-02 -8.515064604580402374e-03 -1.684813946485519409e-01 -1.514117978513240814e-02 2.489054352045059204e-01 -1.071843802928924561e-01 6.100043654441833496e-02 2.514992356300354004e-01 2.672562003135681152e-01 7.049880921840667725e-02 -2.022946625947952271e-01 -3.709798678755760193e-02 -1.143686994910240173e-01 1.186621040105819702e-01 -1.241211742162704468e-01 1.514283269643783569e-01 1.683647483587265015e-01 -9.880096465349197388e-02 -2.913523316383361816e-01 1.844883151352405548e-02 2.527039349079132080e-01 -1.354820728302001953e-01 2.681099474430084229e-01 3.202286958694458008e-01 1.397052854299545288e-01 3.864602148532867432e-01
-9.770556539297103882e-02 2.082533389329910278e-01 -2.877495251595973969e-02 2.421828508377075195e-01 -1.132898591458797455e-02 2.214752584695816040e-01 6.896317005157470703e-02 -2.241452485322952271e-01 -4.212356507778167725e-01 5.482586473226547241e-02 -7.502596825361251831e-02 -3.882931545376777649e-02 -1.335515975952148438e-01 6.343125551939010620e-02 2.661131024360656738e-01 -1.662085205316543579e-01 -2.211059629917144775e-01 -4.420368932187557220e-03 -1.078255772590637207e-01 -7.431032508611679077e-02 -2.529957890510559082e-01 2.270382195711135864e-01 -1.353466808795928955e-01 3.735836744308471680e-01 5.146236717700958252e-02 1.814863383769989014e-01 3.818762674927711487e-02 1.588656008243560791e-01 1.131817623972892761e-01 2.022647857666015625e-01 1.369215846061706543e-01 3.606653958559036255e-02
-1.484409719705581665e-01 -1.296037994325160980e-02 -2.708268761634826660e-01 4.921151325106620789e-02 2.400271594524383545e-01 -3.599446713924407959e-01 7.348195463418960571e-02 -1.947566494345664978e-02 -9.281283617019653320e-02 -3.027328057214617729e-03 3.717903047800064087e-02 8.110215514898300171e-02 1.786486059427261353e-01 3.213464021682739258e-01 3.360171988606452942e-02 1.795473545789718628e-01 -4.731864109635353088e-02 -1.714584976434707642e-01 2.858397662639617920e-01 7.758632302284240723e-02 2.352231740951538086e-01 1.065817698836326599e-01 -1.449436545372009277e-01 1.140059009194374084e-01 -9.014829061925411224e-03 1.363846957683563232e-01 2.677907943725585938e-01 -1.000917777419090271e-01 -6.307017803192138672e-02 3.276338577270507812e-01 4.962985217571258545e-02 2.994895577430725098e-01
2.688424661755561829e-03 -3.152400255203247070e-01 -1.845217347145080566e-01 1.027445048093795776e-01 1.614136099815368652e-01 6.047062948346138000e-02 3.270424306392669678e-01 -2.536818385124206543e-01 -2.147315740585327148e-01 -6.141570955514907837e-02 -2.515465021133422852e-01 -1.819758266210556030e-01 7.725884765386581421e-02 1.912285685539245605e-01 4.520152509212493896e-02 9.824511595070362091e-03 -1.947862952947616577e-01 -2.361180931329727173e-01 8.806394785642623901e-02 -1.642213761806488037e-02 -5.115513503551483154e-02 2.947596609592437744e-01 1.185386329889297485e-01 1.763609796762466431e-01 -5.496343970298767090e-02 -8.146449178457260132e-02 3.523204475641250610e-02 5.253290757536888123e-02 -5.609244853258132935e-02 2.510183453559875488e-01 3.550788164138793945e-01 -1.475502550601959229e-01
-2.434087097644805908e-01 -1.867335885763168335e-01 -3.264244198799133301e-01 2.140222787857055664e-01 1.495515108108520508e-01 -9.341238439083099365e-02 9.922178089618682861e-02 4.024227336049079895e-02 -5.385927855968475342e-03 2.609848678112030029e-01 -8.634453266859054565e-02 -1.721854060888290405e-01 1.578247845172882080e-01 1.876992434263229370e-01 2.018824070692062378e-01 2.504049837589263916e-01 -1.451165080070495605e-01 -2.212339043617248535e-01 1.006849482655525208e-01 6.146678328514099121e-02 -5.118421092629432678e-02 4.639999568462371826e-02 -2.372245639562606812e-01 -3.189227730035781860e-02 4.151430912315845490e-04 -6.296813488006591797e-02 -2.940553938969969749e-03 3.229957222938537598e-01 1.113163381814956665e-01 -9.034788608551025391e-02 3.461377024650573730e-01 2.178867012262344360e-01
-2.248282879590988159e-01 3.280037641525268555e-02 -4.547924697399139404e-01 1.529678255319595337e-01 1.523700058460235596e-01 -1.084170863032341003e-01 2.569551765918731689e-02 6.547798216342926025e-02 -1.052784472703933716e-01 2.414773404598236084e-01 8.812952786684036255e-02 -1.484839618206024170e-01 1.474510729312896729e-01 9.666822105646133423e-02 2.898361980915069580e-01 -1.529121957719326019e-02 -2.222734242677688599e-01 -8.314180187880992889e-03 1.664664894342422485e-01 -1.050683110952377319e-02 1.922980695962905884e-02 1.320456713438034058e-01 -1.842721253633499146e-01 1.418479345738887787e-02 2.600197494029998779e-01 1.344497036188840866e-02 3.870116770267486572e-01 6.865151226520538330e-02 8.802966028451919556e-02 -2.118723001331090927e-03 3.196421265602111816e-01 4.713720828294754028e-02
5.221733078360557556e-02 -3.132856637239456177e-02 -3.906731307506561279e-01 1.517824977636337280e-01 7.894828170537948608e-02 7.343069463968276978e-02 9.562399238348007202e-02 2.285768277943134308e-02 -3.377597928047180176e-01 2.175578661262989044e-02 2.004723846912384033e-01 1.201869547367095947e-01 1.812907755374908447e-01 3.792932033538818359e-01 1.593954265117645264e-01 1.564214974641799927e-01 4.669240117073059082e-02 -4.248979687690734863e-02 1.553162783384323120e-01 1.817027293145656586e-02 -3.379415348172187805e-02 4.197628796100616455e-02 -2.738518826663494110e-02 1.833132952451705933e-01 -1.678505092859268188e-01 4.384843111038208008e-01 6.820849329233169556e-02 3.809991851449012756e-02 -8.487993478775024414e-02 2.402451336383819580e-01 1.472284942865371704e-01 1.571698337793350220e-01
-1.149124056100845337e-01 1.147909909486770630e-01 -1.364272087812423706e-01 7.320674508810043335e-02 3.431764543056488037e-01 -1.258967816829681396e-01 -2.759042009711265564e-02 -1.859073787927627563e-01 -5.635598674416542053e-02 2.808272838592529297e-02 1.937599629163742065e-01 -2.593258917331695557e-01 9.408844262361526489e-02 7.686217129230499268e-02 1.203883364796638489e-01 6.149748712778091431e-02 -2.401471883058547974e-01 9.369167685508728027e-02 4.211402684450149536e-02 -3.204130828380584717e-01 -1.450265049934387207e-01 1.486923992633819580e-01 -1.613770723342895508e-01 1.081692613661289215e-02 -5.211466178297996521e-02 2.790049016475677490e-01 -1.043090410530567169e-02 5.198867917060852051e-01 -1.790633611381053925e-02 8.186057955026626587e-02 1.759022027254104614e-01 9.903513640165328979e-02
-1.808676421642303467e-01 1.857466548681259155e-01 -1.124273315072059631e-01 1.428965330123901367e-01 6.883510202169418335e-02 -1.203751470893621445e-02 -3.420210629701614380e-02 4.938586056232452393e-02 -2.592582404613494873e-01 1.513198763132095337e-01 3.727285861968994141e-01 5.679045990109443665e-02 1.280174008570611477e-03 1.671468019485473633e-01 -1.713584810495376587e-01 -9.499714523553848267e-02 -5.891793221235275269e-02 -4.063673913478851318e-01 1.703449934720993042e-01 -1.666288636624813080e-02 -3.705327585339546204e-02 1.191856265068054199e-01 7.563858292996883392e-03 1.613576263189315796e-01 2.270029634237289429e-01 5.106550455093383789e-02 1.050064153969287872e-02 3.144858479499816895e-01 -1.258706152439117432e-01 -8.481082506477832794e-03 4.260568916797637939e-01 4.979602992534637451e-02
-1.826652884483337402e-02 2.815844714641571045e-01 5.543541908264160156e-02 1.812005639076232910e-01 1.686010658740997314e-01 -4.203703626990318298e-02 1.455309391021728516e-01 -3.483976125717163086e-01 -1.097630560398101807e-01 -1.806658953428268433e-01 3.065832257270812988e-01 7.893768697977066040e-02 5.606010183691978455e-02 5.269615724682807922e-02 3.876793086528778076e-01 5.803035572171211243e-02 -1.697789728641510010e-01 -9.934313595294952393e-02 -1.306775808334350586e-01 1.981029808521270752e-01 -1.165553107857704163e-01 7.740832120180130005e-02 2.862201631069183350e-02 2.146203368902206421e-01 2.001001238822937012e-01 -3.308384865522384644e-02 1.392947584390640259e-01 -5.408978834748268127e-02 -1.689195334911346436e-01 5.124907940626144409e-02 2.512332201004028320e-01 2.966578900814056396e-01
2.619301714003086090e-02 2.061412334442138672e-01 -1.276687383651733398e-01 7.208320498466491699e-02 -2.065563946962356567e-02 1.870916336774826050e-01 -3.193142637610435486e-02 -3.009399473667144775e-01 1.627194881439208984e-01 9.949194639921188354e-02 1.408199518918991089e-01 -2.308102697134017944e-01 -2.623008564114570618e-02 5.493839383125305176e-01 9.320181608200073242e-02 1.427242606878280640e-01 1.388579010963439941e-01 1.032475158572196960e-01 -6.795166991651058197e-03 -1.888704150915145874e-01 -2.195942848920822144e-01 1.394482851028442383e-01 1.820198595523834229e-01 7.333739101886749268e-02 -3.523441776633262634e-02 1.426322758197784424e-01 7.773107290267944336e-02 -1.458468735218048096e-01 -2.532269433140754700e-02 1.982049345970153809e-01 3.169125318527221680e-01 7.852832227945327759e-02
6.203242111951112747e-03 -1.459040641784667969e-01 2.120748907327651978e-02 4.107477962970733643e-01 2.793646156787872314e-01 8.957424201071262360e-03 3.469176217913627625e-02 -1.720186620950698853e-01 2.174496501684188843e-01 1.686396747827529907e-01 1.304095089435577393e-01 -3.035582136362791061e-03 2.572653591632843018e-01 2.846601307392120361e-01 -7.836633175611495972e-02 -1.554095279425382614e-02 4.338166862726211548e-02 -3.512158393859863281e-01 8.277598768472671509e-02 -3.182377517223358154e-01 -5.579994060099124908e-03 1.629341542720794678e-01 -7.288520038127899170e-02 -1.179768145084381104e-01 4.717658273875713348e-03 -9.400808811187744141e-02 5.695313215255737305e-03 1.687489748001098633e-01 1.022669300436973572e-01 3.392121195793151855e-01 6.880800426006317139e-02 8.634074032306671143e-02
-8.237816393375396729e-02 2.558089196681976318e-01 -5.099912360310554504e-02 3.490268066525459290e-02 1.110504567623138428e-01 4.029162526130676270e-01 8.914379775524139404e-02 -2.800564467906951904e-01 -8.773403614759445190e-02 1.362187322229146957e-02 -8.749601989984512329e-02 -2.572346664965152740e-02 2.260774187743663788e-02 2.686260342597961426e-01 6.661207973957061768e-02 -2.670143544673919678e-02 1.626839395612478256e-03 -2.440770268440246582e-01 1.106036156415939331e-01 -4.070425033569335938e-02 -5.967505276203155518e-02 8.110415190458297729e-02 -1.128674373030662537e-01 3.435993492603302002e-01 -2.574714422225952148e-01 6.521598249673843384e-02 3.525987267494201660e-01 2.352802008390426636e-01 9.791232645511627197e-02 7.623510807752609253e-02 4.196464642882347107e-02 2.951127886772155762e-01
-1.605868786573410034e-01 -5.328830331563949585e-03 -2.596162073314189911e-02 2.368948161602020264e-01 1.484708935022354126e-01 1.729234308004379272e-01 5.500921979546546936e-02 5.016401782631874084e-02 -2.900700867176055908e-01 -1.013440489768981934e-01 2.289425730705261230e-01 1.220843195915222168e-01 2.998062670230865479e-01 3.694986701011657715e-01 1.326427757740020752e-01 1.277944445610046387e-01 -8.903711289167404175e-02 -7.497527450323104858e-02 6.765406578779220581e-02 -3.904773155227303505e-03 -6.782384123653173447e-03 4.943918809294700623e-02 1.333264410495758057e-01 1.613173186779022217e-01 -2.062858343124389648e-01 2.750980556011199951e-01 3.271647095680236816e-01 1.032224111258983612e-02 9.880375862121582031e-02 1.733580827713012695e-01 1.039377003908157349e-01 3.121018707752227783e-01
2.419105172157287598e-02 -2.499476075172424316e-02 -1.411502063274383545e-02 1.518666148185729980e-01 1.653085798025131226e-01 2.290650755167007446e-01 -5.407271161675453186e-02 -2.373971194028854370e-01 -1.734509021043777466e-01 1.518376469612121582e-01 2.602223753929138184e-01 -3.555582836270332336e-02 2.742605209350585938e-01 2.995284199714660645e-01 -2.010271996259689331e-01 -1.412958139553666115e-03 -6.781396269798278809e-02 1.776954829692840576e-01 1.254380792379379272e-01 4.079119488596916199e-02 -1.619067490100860596e-01 9.003455936908721924e-02 -3.207027316093444824e-01 1.649500131607055664e-01 3.228491246700286865e-01 8.798129856586456299e-02 5.980899184942245483e-02 1.847381889820098877e-02 -1.875604130327701569e-02 -5.918522551655769348e-02 4.123878180980682373e-01 -3.489516302943229675e-02
-3.302051499485969543e-02 -2.978431284427642822e-01 -2.844972312450408936e-01 5.077150836586952209e-02 3.357924222946166992e-01 7.089610397815704346e-02 -1.341588944196701050e-01 -1.530703157186508179e-01 -4.978020116686820984e-02 -1.080261468887329102e-01 1.916898041963577271e-01 -2.684039771556854248e-01 1.559481769800186157e-01 1.459985524415969849e-01 2.525632679462432861e-01 1.574227660894393921e-01 -3.695945441722869873e-02 -5.543065816164016724e-02 -1.296003162860870361e-01 -2.607263028621673584e-01 1.289966404438018799e-01 1.312791258096694946e-01 1.363185048103332520e-01 3.015147335827350616e-02 3.417339175939559937e-02 -2.126726955175399780e-01 -1.408955603837966919e-01 1.921805888414382935e-01 7.922919839620590210e-02 3.229929506778717041e-01 1.878400146961212158e-01 1.366919726133346558e-01
-1.022376194596290588e-01 1.253571957349777222e-01 -1.934420503675937653e-02 1.689729243516921997e-01 2.470084726810455322e-01 5.477474629878997803e-02 1.638626679778099060e-02 2.388752065598964691e-03 -5.083249211311340332e-01 1.574761047959327698e-02 -2.408175170421600342e-01 -7.941088825464248657e-02 2.002008110284805298e-01 2.079992368817329407e-02 1.791869550943374634e-01 8.792179822921752930e-02 4.317223653197288513e-02 3.082348220050334930e-02 -1.149331033229827881e-01 -5.436254665255546570e-02 7.611276209354400635e-02 2.470347583293914795e-01 -1.604799628257751465e-01 3.065268099308013916e-01 -7.558304816484451294e-02 2.417191304266452789e-02 5.777510814368724823e-03 -1.812643930315971375e-02 2.452090233564376831e-01 3.275892138481140137e-01 2.950827777385711670e-01 1.031561270356178284e-01
-1.306864321231842041e-01 6.302510201930999756e-02 -1.821905188262462616e-02 -8.554794639348983765e-02 2.701648771762847900e-01 9.600327908992767334e-02 2.003711909055709839e-01 -1.957834661006927490e-01 1.139400973916053772e-01 1.146818622946739197e-01 3.278417289257049561e-01 -3.568544238805770874e-02 3.184105157852172852e-01 1.019736845046281815e-02 3.679317235946655273e-01 4.993091523647308350e-02 -2.622396349906921387e-01 -2.795838713645935059e-01 -2.274712175130844116e-01 3.800293058156967163e-02 8.316745609045028687e-02 4.568073898553848267e-02 -1.060525253415107727e-01 2.565614692866802216e-02 1.789140701293945312e-01 2.509783208370208740e-01 5.246595013886690140e-03 -7.641776651144027710e-02 -1.253379732370376587e-01 -5.999641865491867065e-02 3.082459270954132080e-01 -1.198146678507328033e-02
2.645715512335300446e-02 8.690674789249897003e-03 -1.920543164014816284e-01 -1.054832637310028076e-01 4.241332113742828369e-01 2.612204551696777344e-01 -7.941883057355880737e-02 -1.888337358832359314e-02 -2.802260592579841614e-02 7.651343196630477905e-02 2.299060672521591187e-01 -1.444633901119232178e-01 2.380183786153793335e-01 1.694398671388626099e-01 -6.592883169651031494e-02 -1.020444482564926147e-01 -1.161258965730667114e-01 -4.170448705554008484e-02 5.782188847661018372e-02 2.788059115409851074e-01 -1.363272815942764282e-01 1.433364152908325195e-01 -6.646821647882461548e-02 2.181200236082077026e-01 -2.595899067819118500e-02 4.525684937834739685e-02 2.076855003833770752e-01 2.412319481372833252e-01 1.943529546260833740e-01 4.648197069764137268e-02 3.753038644790649414e-01 2.089860737323760986e-01
-8.468526601791381836e-02 -4.910701513290405273e-02 -1.780677139759063721e-01 1.787567287683486938e-01 3.247344493865966797e-02 3.672467172145843506e-01 1.107745394110679626e-01 -3.842228949069976807e-01 -3.637638688087463379e-02 5.535913631319999695e-02 7.358812540769577026e-02 6.296445429325103760e-02 2.508603781461715698e-02 2.112260013818740845e-01 1.666541844606399536e-01 -1.953731179237365723e-01 3.309416770935058594e-01 -1.741255372762680054e-01 -1.090068146586418152e-01 1.807463616132736206e-01 -1.464517265558242798e-01 1.125882342457771301e-01 -1.126736775040626526e-01 1.869406849145889282e-01 1.199442371726036072e-01 -6.895236670970916748e-02 -7.687211036682128906e-02 1.964157670736312866e-01 1.317329853773117065e-01 -4.369086399674415588e-02 3.628570139408111572e-01 -1.589233726263046265e-01
4.973248019814491272e-02 -6.113764643669128418e-02 -2.275226265192031860e-01 -1.344983726739883423e-01 4.532360136508941650e-01 2.117552906274795532e-01 2.503821253776550293e-01 -2.351999133825302124e-01 -8.450360596179962158e-02 2.391746342182159424e-01 8.956734091043472290e-02 -2.902904748916625977e-01 2.399041056632995605e-01 3.479613363742828369e-01 1.418904662132263184e-01 -1.203874126076698303e-01 1.281514577567577362e-02 -1.329846829175949097e-01 2.677191607654094696e-02 4.025851842015981674e-03 -1.230198368430137634e-01 -5.361781641840934753e-02 -1.166920959949493408e-01 2.424857914447784424e-01 5.103187263011932373e-02 -1.072359606623649597e-01 7.500486075878143311e-02 -2.135268747806549072e-01 -7.204287499189376831e-02 5.777243152260780334e-02 4.296611621975898743e-02 3.258156403899192810e-02
-1.238568723201751709e-01 -2.034793794155120850e-01 2.300451695919036865e-01 -6.965668499469757080e-02 5.455959960818290710e-02 -1.660741679370403290e-02 8.409878611564636230e-02 -2.023687213659286499e-01 -2.379042059183120728e-01 7.303846627473831177e-02 2.258807048201560974e-02 4.028860107064247131e-02 1.830600351095199585e-01 2.257326245307922363e-01 3.651743009686470032e-02 3.232081532478332520e-01 -8.016669005155563354e-02 -6.800793856382369995e-02 2.493163347244262695e-01 4.852496087551116943e-02 1.609177738428115845e-01 2.106070965528488159e-01 7.248932123184204102e-02 2.807355821132659912e-01 -9.036111086606979370e-02 1.628691703081130981e-01 1.004414819180965424e-02 2.653581276535987854e-02 2.261576801538467407e-01 9.394068270921707153e-02 3.011089861392974854e-01 4.047929644584655762e-01
-1.248917132616043091e-01 -9.071118384599685669e-02 -1.576557904481887817e-01 5.607026442885398865e-02 1.474295407533645630e-01 8.084490895271301270e-02 -5.477928742766380310e-02 -7.555541815236210823e-04 -3.066454231739044189e-01 -8.782771974802017212e-02 2.420049905776977539e-01 -1.012464761734008789e-01 2.460903376340866089e-01 2.535832226276397705e-01 1.635100245475769043e-01 2.725028395652770996e-01 1.128849536180496216e-01 -1.838189214468002319e-01 8.108492195606231689e-02 -1.813120394945144653e-01 -1.639727801084518433e-01 -1.616282016038894653e-02 -1.424227748066186905e-02 1.435818076133728027e-01 -1.915254443883895874e-01 2.008520513772964478e-01 2.743655145168304443e-01 4.118518903851509094e-02 -1.862153969705104828e-02 2.336456328630447388e-01 1.370526999235153198e-01 3.985175788402557373e-01
-3.259892165660858154e-01 3.531980141997337341e-02 -2.482777237892150879e-01 9.155608713626861572e-02 2.189867794513702393e-01 -2.126326262950897217e-01 -4.681265726685523987e-02 -2.891338467597961426e-01 -1.890624761581420898e-01 5.815873667597770691e-02 1.204657405614852905e-01 5.484332889318466187e-02 2.292650490999221802e-01 1.465321779251098633e-01 1.139147207140922546e-02 6.057505309581756592e-02 9.676865488290786743e-02 -3.005205690860748291e-01 8.362466096878051758e-02 2.765447199344635010e-01 -7.251637428998947144e-02 2.896991670131683350e-01 -9.854570962488651276e-03 1.471815556287765503e-01 2.125097364187240601e-01 1.169987395405769348e-01 2.622146010398864746e-01 -2.264929711818695068e-01 5.910421162843704224e-02 1.055976450443267822e-01 -8.888950943946838379e-02 1.161063611507415771e-01
-9.725578129291534424e-02 -3.119830414652824402e-02 8.717477321624755859e-02 2.594776749610900879e-01 2.070761024951934814e-01 2.772419452667236328e-01 3.835908323526382446e-02 7.243452221155166626e-02 -4.002071321010589600e-01 -3.090376406908035278e-02 -1.035148799419403076e-01 3.281531855463981628e-02 1.233667656779289246e-01 1.539266556501388550e-01 1.483720839023590088e-01 2.630273401737213135e-01 -6.568948179483413696e-02 -1.769968867301940918e-01 -1.759720891714096069e-01 -8.480145037174224854e-02 1.015048287808895111e-02 7.683567702770233154e-02 -8.621027320623397827e-02 -7.060791831463575363e-03 -8.552138507366180420e-02 2.534859776496887207e-01 -8.187405765056610107e-02 -7.721662521362304688e-02 6.065531820058822632e-02 1.666587442159652710e-01 4.009874165058135986e-01 3.484044969081878662e-01
1.610120236873626709e-01 -1.459570378065109253e-01 -5.870864167809486389e-02 8.623357862234115601e-02 -1.672972887754440308e-01 -1.771308779716491699e-01 7.254006713628768921e-02 -2.556084990501403809e-01 7.042559981346130371e-02 -1.800460368394851685e-02 2.430689781904220581e-01 -1.019954830408096313e-01 2.029085457324981689e-01 2.191294282674789429e-01 1.672289222478866577e-01 -2.095848470926284790e-01 -6.621681898832321167e-02 -3.720845282077789307e-01 -7.019990682601928711e-02 -2.638996541500091553e-01 -2.315212786197662354e-01 1.820349544286727905e-01 -1.770167797803878784e-01 2.876706421375274658e-04 -1.657750904560089111e-01 -2.317942231893539429e-01 7.480223476886749268e-02 -1.118299216032028198e-01 -1.258958876132965088e-01 1.606800258159637451e-01 2.458174079656600952e-01 1.979773789644241333e-01
-1.920297294855117798e-01 -3.366658687591552734e-01 -2.366073429584503174e-01 -9.324926137924194336e-02 1.347377449274063110e-01 -1.716847568750381470e-01 -8.058088272809982300e-02 -1.684795171022415161e-01 -1.759141385555267334e-01 4.591738432645797729e-02 -6.737262010574340820e-03 -2.231155335903167725e-02 8.898985385894775391e-02 3.083801567554473877e-01 9.897993505001068115e-02 -1.486739218235015869e-01 5.270556360483169556e-02 6.918760389089584351e-02 -1.289197206497192383e-01 -1.950455754995346069e-01 -2.796055972576141357e-01 1.869736313819885254e-01 -2.745342254638671875e-01 -7.244116812944412231e-02 -3.906835615634918213e-02 -5.979831144213676453e-02 2.295840084552764893e-01 -2.385866045951843262e-01 3.070800900459289551e-01 4.373769834637641907e-02 2.486173957586288452e-01 -7.306545972824096680e-02
-1.365199834108352661e-01 8.892559260129928589e-02 -1.809094101190567017e-01 2.427073866128921509e-01 1.231062635779380798e-01 1.878094375133514404e-01 8.709410578012466431e-02 -2.929887473583221436e-01 1.463153585791587830e-02 2.336539924144744873e-01 2.153406850993633270e-02 1.174419932067394257e-02 2.459404021501541138e-01 8.052662760019302368e-02 1.907866001129150391e-01 3.535260632634162903e-02 -4.857385158538818359e-02 3.711187839508056641e-02 -4.331588745117187500e-01 -1.427783221006393433e-01 -6.851517409086227417e-02 1.756532043218612671e-01 2.966770902276039124e-02 -4.003544449806213379e-01 3.816482797265052795e-02 1.309604346752166748e-01 2.990246713161468506e-01 -8.752276003360748291e-02 -2.844813652336597443e-02 4.591281525790691376e-03 2.217143625020980835e-01 6.165776029229164124e-02
-9.702344425022602081e-03 -1.884386837482452393e-01 -2.134197950363159180e-01 5.136589985340833664e-03 1.911820471286773682e-01 -2.047158405184745789e-02 1.823391020298004150e-01 -4.178815186023712158e-01 -6.224843487143516541e-02 2.107748091220855713e-01 -3.666144981980323792e-02 -1.240977086126804352e-03 1.437687575817108154e-01 4.318962693214416504e-01 2.247663401067256927e-02 -9.391599893569946289e-02 1.608765572309494019e-01 7.782925665378570557e-02 -1.553633064031600952e-01 -2.803418934345245361e-01 -1.217457503080368042e-01 5.621585249900817871e-02 -1.858651824295520782e-02 -2.544389367103576660e-01 -6.458216905593872070e-02 1.202649474143981934e-01 1.099725589156150818e-01 3.430230915546417236e-02 2.822362482547760010e-01 2.566905021667480469e-01 1.097751110792160034e-01 -2.380296401679515839e-02
-2.606071233749389648e-01 3.386647105216979980e-01 -1.012728139758110046e-01 1.182798668742179871e-01 -1.565327751450240612e-03 -1.813103109598159790e-01 1.963092088699340820e-01 -1.583014130592346191e-01 -1.025259047746658325e-01 2.561333477497100830e-01 1.926910728216171265e-01 -2.557050287723541260e-01 3.467496111989021301e-02 1.664165854454040527e-01 1.617058068513870239e-01 2.044627666473388672e-01 -4.868234694004058838e-02 -1.801078766584396362e-01 -8.363150060176849365e-02 -1.101965978741645813e-01 1.666242778301239014e-01 9.895958751440048218e-02 -3.780457749962806702e-02 7.902640849351882935e-02 -1.864620447158813477e-01 2.403995394706726074e-01 8.840394020080566406e-02 4.053897857666015625e-01 1.886400878429412842e-01 -5.271054804325103760e-03 1.440207511186599731e-01 3.068321011960506439e-02
8.248134516179561615e-03 -1.902221292257308960e-01 4.292997717857360840e-02 1.520982831716537476e-01 9.836912155151367188e-02 -1.938393712043762207e-02 -1.262103021144866943e-02 -3.681477010250091553e-01 5.391859635710716248e-02 1.324249058961868286e-01 7.937865704298019409e-02 5.851859971880912781e-02 2.260850518941879272e-01 4.059080183506011963e-01 -1.078833416104316711e-01 3.250138163566589355e-01 7.337240129709243774e-02 -7.427290081977844238e-02 9.538992494344711304e-02 2.883475832641124725e-02 -8.089631795883178711e-02 -1.157976686954498291e-01 -3.201577365398406982e-01 -3.054075241088867188e-01 2.703738398849964142e-02 -1.461672484874725342e-01 1.001651510596275330e-01 2.174904793500900269e-01 -2.753669768571853638e-02 1.832367330789566040e-01 2.610986828804016113e-01 1.058906465768814087e-01
-1.622406691312789917e-01 -1.535094529390335083e-01 -7.024899870157241821e-02 -5.283562466502189636e-02 -7.543199509382247925e-02 2.617041021585464478e-02 -1.832522749900817871e-01 -2.724302113056182861e-01 5.165848135948181152e-02 2.688632905483245850e-01 1.891556084156036377e-01 -2.060479819774627686e-01 -2.006006799638271332e-02 2.224820703268051147e-01 1.707063764333724976e-01 7.232091575860977173e-02 2.524653449654579163e-02 -2.364004999399185181e-01 -4.461179301142692566e-02 1.407801061868667603e-01 2.554258108139038086e-01 2.825011909008026123e-01 -1.177963986992835999e-01 -1.539517343044281006e-01 -3.092036545276641846e-01 1.957825720310211182e-01 2.758550345897674561e-01 1.165480911731719971e-01 2.859245985746383667e-02 1.065824329853057861e-01 2.967386841773986816e-01 -7.708332687616348267e-02
2.620722725987434387e-02 4.960013553500175476e-02 -2.921676933765411377e-01 8.349218219518661499e-02 9.781982749700546265e-02 2.754096984863281250e-01 1.832491308450698853e-01 -1.008792668581008911e-01 -1.822488605976104736e-01 1.243499070405960083e-01 2.401935495436191559e-02 -2.328682243824005127e-01 2.330002188682556152e-02 -8.388374932110309601e-03 3.317651152610778809e-01 8.203438483178615570e-03 3.758897632360458374e-02 -1.328417658805847168e-01 -4.301674962043762207e-01 -1.707531511783599854e-01 -6.697370857000350952e-02 6.280858814716339111e-02 -8.024544268846511841e-02 2.370920628309249878e-01 -1.652210392057895660e-02 7.879091054201126099e-02 1.435936242341995239e-01 1.267429590225219727e-01 1.214188784360885620e-01 2.184720039367675781e-01 3.879784345626831055e-01 2.463134005665779114e-02
-7.222300022840499878e-02 -1.628880798816680908e-01 -3.262542784214019775e-01 6.298391520977020264e-02 4.372097179293632507e-02 -1.052304916083812714e-02 1.946159005165100098e-01 -2.725518345832824707e-01 -1.801474392414093018e-01 1.015703901648521423e-01 -3.255823552608489990e-01 -3.544270098209381104e-01 2.082098573446273804e-01 2.282070517539978027e-01 -8.081922307610511780e-03 -1.232547238469123840e-01 -1.767958253622055054e-01 -2.448305934667587280e-01 -7.020056992769241333e-02 -9.165002405643463135e-02 -1.830729544162750244e-01 1.810056120157241821e-01 7.281978428363800049e-02 2.493157833814620972e-01 7.831455022096633911e-02 3.171926829963922501e-03 1.250724047422409058e-01 -5.562321841716766357e-02 -1.322731375694274902e-01 1.717323660850524902e-01 2.066472172737121582e-01 -7.578591257333755493e-02
-1.900510191917419434e-01 4.200549796223640442e-02 3.949290886521339417e-02 6.973961740732192993e-02 3.156560957431793213e-01 8.144811540842056274e-02 -1.099167913198471069e-01 -7.417028397321701050e-02 -1.016153842210769653e-01 2.410953789949417114e-01 1.584862172603607178e-01 -3.420306146144866943e-01 -4.822515323758125305e-02 1.756656616926193237e-01 -3.321839869022369385e-02 9.898728877305984497e-02 -2.687265276908874512e-01 -2.683677375316619873e-01 2.276380658149719238e-01 -1.828716546297073364e-01 -2.783417403697967529e-01 1.299080699682235718e-01 1.420962065458297729e-01 9.176772832870483398e-02 1.571512781083583832e-02 7.260743062943220139e-03 2.280774712562561035e-01 4.703453555703163147e-02 5.856309086084365845e-02 1.620464920997619629e-01 3.747634589672088623e-01 -8.310494013130664825e-03
-1.623070687055587769e-01 2.037932127714157104e-01 -8.321128785610198975e-02 -6.009412929415702820e-02 1.345933079719543457e-01 5.720677599310874939e-02 1.872988492250442505e-01 -1.630810201168060303e-01 -2.144842445850372314e-01 1.079687625169754028e-01 3.157659173011779785e-01 -2.860715389251708984e-01 1.598840206861495972e-02 4.541892707347869873e-01 1.211236715316772461e-01 1.348438113927841187e-01 -6.637231260538101196e-02 -6.936938315629959106e-02 -1.088316366076469421e-01 -1.505389809608459473e-01 2.383701950311660767e-01 1.392042785882949829e-01 -2.311606705188751221e-02 -1.311851199716329575e-02 -1.851927787065505981e-01 9.958811849355697632e-02 1.052875593304634094e-01 3.719320297241210938e-01 8.534301072359085083e-03 1.422296017408370972e-01 1.252989321947097778e-01 -9.827885776758193970e-02
-1.786284148693084717e-01 5.652003921568393707e-03 -4.189139604568481445e-02 1.150691136717796326e-01 3.858541548252105713e-01 2.148302644491195679e-01 1.411348730325698853e-01 -9.655436873435974121e-02 -2.159110307693481445e-01 3.470675051212310791e-01 1.932662725448608398e-01 -1.559914797544479370e-01 2.598203122615814209e-01 3.140848129987716675e-02 7.191009819507598877e-02 -6.738232821226119995e-02 -1.335006207227706909e-01 -1.357814371585845947e-01 1.872493475675582886e-01 3.725173696875572205e-02 -3.068095147609710693e-01 5.759562179446220398e-02 -5.466599762439727783e-02 1.248593702912330627e-01 2.359561920166015625e-01 1.190106198191642761e-01 3.084952533245086670e-01 -4.382897540926933289e-02 5.007760226726531982e-02 1.095462515950202942e-01 2.269544899463653564e-01 -1.189973112195730209e-02
-1.450480073690414429e-01 -6.142689287662506104e-02 1.930470168590545654e-01 1.775881648063659668e-01 1.494735032320022583e-01 4.103830754756927490e-01 -6.810209713876247406e-03 -1.181280538439750671e-01 -1.886759698390960693e-01 1.821611225605010986e-01 1.392775774002075195e-01 -2.444462776184082031e-01 2.182872593402862549e-01 7.718493230640888214e-03 2.292046397924423218e-01 4.008658826351165771e-01 3.708447515964508057e-02 -8.348239958286285400e-02 -9.966108202934265137e-02 -9.677484631538391113e-02 8.474258333444595337e-02 8.422757685184478760e-02 -4.302354156970977783e-02 2.087038010358810425e-01 -5.537340417504310608e-02 1.161059215664863586e-01 -8.962210267782211304e-02 -3.688874840736389160e-02 2.301723659038543701e-01 2.777361869812011719e-01 2.010964304208755493e-01 9.451386332511901855e-02
-2.223331332206726074e-01 5.746373534202575684e-02 2.426497638225555420e-01 1.104442849755287170e-01 1.746914684772491455e-01 -1.096942275762557983e-01 -1.279307305812835693e-01 -3.082739412784576416e-01 7.105342298746109009e-02 3.496345281600952148e-01 7.435195147991180420e-02 -2.059444971382617950e-02 1.667274385690689087e-01 3.628909885883331299e-01 -1.080610454082489014e-01 1.157934740185737610e-01 7.594276219606399536e-02 -1.458737850189208984e-01 -2.388593107461929321e-01 -1.247448101639747620e-01 -1.095979809761047363e-01 1.252110749483108521e-01 -2.831654250621795654e-01 -8.519686758518218994e-02 5.046021193265914917e-02 -2.973350696265697479e-02 -1.405044198036193848e-01 3.330961465835571289e-01 -8.262419141829013824e-03 5.799583718180656433e-02 1.472234129905700684e-01 1.743502318859100342e-01
1.150561273097991943e-01 9.591435641050338745e-02 -2.266244590282440186e-01 -5.095974355936050415e-02 2.793692648410797119e-01 -6.279122899286448956e-04 -1.802604347467422485e-01 -3.255872428417205811e-01 4.912079311907291412e-03 7.504174858331680298e-02 -3.751217573881149292e-02 1.417751759290695190e-01 2.083977162837982178e-01 2.465627491474151611e-01 1.193673610687255859e-01 -3.287735283374786377e-01 -7.150468230247497559e-02 -2.264696657657623291e-01 -8.134674280881881714e-03 1.590495109558105469e-01 2.075395584106445312e-01 6.821174919605255127e-02 -2.840747870504856110e-02 8.356963098049163818e-02 -1.769223064184188843e-01 -2.719663316383957863e-04 3.286243081092834473e-01 2.763501107692718506e-01 -1.138894334435462952e-01 9.732671082019805908e-02 2.688676118850708008e-01 7.519075274467468262e-02
-2.175760716199874878e-01 1.687833070755004883e-01 -9.082633256912231445e-02 3.369153290987014771e-02 2.259563803672790527e-01 4.254999512340873480e-04 -1.608892232179641724e-01 -3.490626439452171326e-02 -2.018820047378540039e-01 2.043875604867935181e-01 1.813547462224960327e-01 -1.899434030055999756e-01 -6.370956450700759888e-02 2.051345109939575195e-01 -1.564423292875289917e-01 5.779357999563217163e-02 -1.605870276689529419e-01 -2.281029969453811646e-01 2.712207138538360596e-01 -1.873606592416763306e-01 6.367675215005874634e-02 2.848229408264160156e-01 1.335673034191131592e-01 -3.171957656741142273e-02 2.299761176109313965e-01 1.568031311035156250e-01 -4.318290855735540390e-03 6.316555198282003403e-03 1.268930882215499878e-01 1.393261998891830444e-01 4.546203017234802246e-01 -3.064027056097984314e-02
1.725916936993598938e-02 3.873556386679410934e-03 3.605429083108901978e-02 2.329303920269012451e-01 9.609229862689971924e-02 2.040006034076213837e-02 1.097945868968963623e-02 -3.882780373096466064e-01 4.426775127649307251e-02 1.959327459335327148e-01 2.573918998241424561e-01 2.590019069612026215e-02 8.032378740608692169e-03 4.696704447269439697e-01 1.337189506739377975e-02 1.110184714198112488e-01 2.484756708145141602e-01 7.021410018205642700e-02 -3.347864747047424316e-01 -2.208871096372604370e-01 -8.256869763135910034e-02 3.473774064332246780e-03 8.787550777196884155e-02 1.013986468315124512e-01 1.240071430802345276e-01 1.448543518781661987e-01 -1.079544126987457275e-01 -2.361509390175342560e-02 -1.072933152318000793e-01 2.283835709095001221e-01 2.033142000436782837e-01 1.929098963737487793e-01
-1.925334334373474121e-01 4.869066551327705383e-02 -1.185986176133155823e-01 1.203972399234771729e-01 2.402288913726806641e-01 -2.053323835134506226e-01 7.027502357959747314e-02 -1.810020059347152710e-01 -2.410788983106613159e-01 -1.538236439228057861e-01 1.030097603797912598e-01 8.300095796585083008e-04 2.457102239131927490e-01 2.877346575260162354e-01 3.817821294069290161e-02 1.797935180366039276e-02 2.580555677413940430e-01 -4.177544713020324707e-01 2.082136645913124084e-02 3.387849926948547363e-01 -8.775312453508377075e-02 2.292512655258178711e-01 5.059388652443885803e-02 8.081614226102828979e-02 -9.909827262163162231e-03 1.093181967735290527e-01 2.181755602359771729e-01 -2.274178266525268555e-01 3.855133801698684692e-02 1.179809272289276123e-01 1.288445852696895599e-02 6.694528460502624512e-02
-1.874025166034698486e-01 2.736352682113647461e-01 -6.061870232224464417e-02 3.689713180065155029e-01 8.709836006164550781e-02 1.870300322771072388e-01 -3.990222141146659851e-02 -2.365609854459762573e-01 -2.943016355857253075e-03 4.875471070408821106e-02 1.717841774225234985e-01 1.502822432667016983e-02 2.065139263868331909e-02 2.964839041233062744e-01 -1.801314577460289001e-02 -1.475424878299236298e-02 -5.923885107040405273e-02 -1.456835269927978516e-01 6.422552466392517090e-02 1.952958852052688599e-02 -1.878904700279235840e-01 9.328360110521316528e-02 -2.424369901418685913e-01 2.538306415081024170e-01 -1.262458115816116333e-01 -1.902968436479568481e-01 -2.533606290817260742e-01 1.339164674282073975e-01 -2.657186985015869141e-01 6.324820220470428467e-02 3.411557376384735107e-01 -8.577558398246765137e-02
-1.018577814102172852e-01 -5.901667848229408264e-02 -1.448911428451538086e-01 -2.961776554584503174e-01 -9.838674217462539673e-02 -1.510119289159774780e-01 1.282612681388854980e-01 -4.195726513862609863e-01 -3.440190553665161133e-01 3.178203999996185303e-01 -4.102235659956932068e-02 -1.561516523361206055e-01 1.813984811305999756e-01 1.620514392852783203e-01 -1.140535473823547363e-01 -2.455608248710632324e-01 3.153663501143455505e-02 -9.742562472820281982e-02 9.383868426084518433e-03 -5.017978325486183167e-02 4.050329700112342834e-02 2.517875134944915771e-01 1.368284039199352264e-02 8.668816089630126953e-02 -1.705804467201232910e-01 -1.586215496063232422e-01 2.613917551934719086e-02 -2.257623476907610893e-03 1.110278666019439697e-01 1.435043215751647949e-01 3.145785033702850342e-01 4.349957406520843506e-02
6.697407364845275879e-02 -3.767246007919311523e-02 -2.123481631278991699e-01 -9.917950630187988281e-02 -9.855777025222778320e-02 9.923514910042285919e-03 -1.378584802150726318e-01 -4.163644015789031982e-01 -1.803713142871856689e-01 1.100094839930534363e-01 1.586958020925521851e-01 2.720392048358917236e-01 6.043744087219238281e-02 4.513961076736450195e-01 1.204410567879676819e-01 -1.622439473867416382e-01 -8.119957521557807922e-03 -2.908489108085632324e-01 -3.218967914581298828e-01 -1.194215714931488037e-01 -1.556377708911895752e-01 -2.255522273480892181e-02 1.654153317213058472e-01 1.202800776809453964e-02 -1.028327345848083496e-01 -4.676663130521774292e-02 5.646676197648048401e-02 -3.061416209675371647e-04 5.748709291219711304e-02 -1.007041633129119873e-01 2.445207536220550537e-01 -3.100103139877319336e-02
9.347350895404815674e-02 3.046197071671485901e-02 -1.187614202499389648e-01 1.166589707136154175e-01 2.191143929958343506e-01 8.579005300998687744e-02 2.434002906084060669e-01 -2.345073670148849487e-01 -1.689909845590591431e-01 1.698301434516906738e-01 -6.302863359451293945e-03 -2.800183296203613281e-01 2.352648228406906128e-01 3.315760940313339233e-02 2.418558448553085327e-01 -8.993582427501678467e-02 1.125087216496467590e-01 -3.500725328922271729e-02 2.014891803264617920e-01 1.080435002222657204e-03 -8.412131667137145996e-02 4.658800736069679260e-02 -1.762970983982086182e-01 1.415191888809204102e-01 -5.747887771576642990e-03 4.588630199432373047e-01 2.436314523220062256e-02 -9.977482259273529053e-02 2.599058449268341064e-01 3.200628980994224548e-02 3.568759560585021973e-01 4.711665958166122437e-02
-2.319356948137283325e-01 -1.428013481199741364e-02 -1.349279880523681641e-01 1.734921485185623169e-01 -8.965385146439075470e-03 -8.485424518585205078e-02 1.783757954835891724e-01 1.074751559644937515e-02 -2.369545027613639832e-02 1.828314512968063354e-01 3.419343531131744385e-01 -1.006732136011123657e-01 5.345310643315315247e-02 3.480602204799652100e-01 9.571956843137741089e-02 2.775536775588989258e-01 1.231703814119100571e-02 -2.097997441887855530e-02 -1.171150207519531250e-01 -5.676792934536933899e-02 -1.548334956169128418e-01 2.525237500667572021e-01 -8.314770460128784180e-02 -1.324347853660583496e-01 2.549440860748291016e-01 -7.707361131906509399e-02 -1.595363914966583252e-01 5.350435525178909302e-02 1.249075084924697876e-01 3.764974176883697510e-01 3.123218119144439697e-01 -5.801182240247726440e-02
-1.359343826770782471e-01 -1.202161237597465515e-01 1.114514321088790894e-01 -5.020136013627052307e-02 4.933956637978553772e-02 5.768849328160285950e-02 -1.529104262590408325e-02 -1.026298478245735168e-01 -3.772679567337036133e-01 -1.008481830358505249e-01 1.779224276542663574e-01 -1.077696122229099274e-02 1.374974846839904785e-01 2.674033045768737793e-01 1.084835231304168701e-01 3.386656343936920166e-01 -8.014962822198867798e-02 -1.961283534765243530e-01 7.769988477230072021e-02 -6.397754768840968609e-04 2.014174358919262886e-03 1.228404194116592407e-01 -2.109581790864467621e-02 2.612499594688415527e-01 -7.142587751150131226e-02 2.968636751174926758e-01 1.610466092824935913e-01 1.076194494962692261e-01 8.111653476953506470e-02 1.554042845964431763e-01 1.613091081380844116e-01 4.606899619102478027e-01
-3.227234482765197754e-01 -3.224766999483108521e-02 7.074007391929626465e-02 1.565197110176086426e-01 2.267713844776153564e-01 6.899725645780563354e-02 -7.066862285137176514e-02 -4.550192952156066895e-01 -5.307775363326072693e-02 2.085834145545959473e-01 1.204247325658798218e-01 5.915067344903945923e-02 4.153463244438171387e-02 6.208380684256553650e-02 -4.156789183616638184e-02 -2.050320990383625031e-02 -6.625097244977951050e-02 4.716297239065170288e-02 1.245580706745386124e-02 1.773666590452194214e-01 1.787140779197216034e-02 2.446687668561935425e-01 -2.285435050725936890e-01 1.708061397075653076e-01 -4.688691813498735428e-03 4.435189813375473022e-02 -2.048899978399276733e-01 2.264039814472198486e-01 -1.853965967893600464e-01 -6.046959757804870605e-02 4.603847861289978027e-01 -2.144148340448737144e-03
-2.275133728981018066e-01 -1.191141381859779358e-01 -1.464607268571853638e-01 1.274816244840621948e-01 4.428834319114685059e-01 -9.856775403022766113e-02 2.298208512365818024e-02 -1.906667836010456085e-02 -1.909617483615875244e-01 5.439118668437004089e-02 -4.827553033828735352e-02 1.004989072680473328e-01 2.073454707860946655e-01 2.395049631595611572e-01 -1.167377755045890808e-01 1.619739234447479248e-01 9.993506968021392822e-02 -4.932758212089538574e-01 -1.436337828636169434e-01 8.074791729450225830e-02 -2.142272293567657471e-01 2.802540361881256104e-01 4.518027603626251221e-02 7.253593206405639648e-02 2.899991348385810852e-02 2.169311195611953735e-01 5.912244319915771484e-02 -1.157025694847106934e-01 7.600341737270355225e-02 1.093438416719436646e-01 -8.303176611661911011e-03 5.233902484178543091e-02
-1.712533272802829742e-02 1.502272486686706543e-01 -8.841332048177719116e-02 -1.565374881029129028e-01 2.608125507831573486e-01 1.228905841708183289e-01 1.475492678582668304e-02 -3.611717820167541504e-01 -2.514983713626861572e-01 -4.391016066074371338e-02 -1.021768748760223389e-01 -1.952330470085144043e-01 2.096729129552841187e-01 4.376797005534172058e-02 1.311584413051605225e-01 -4.531769827008247375e-02 7.837662100791931152e-02 -3.389413701370358467e-03 1.918734312057495117e-01 -1.185148805379867554e-01 -2.031448930501937866e-01 2.063430696725845337e-01 -3.618617057800292969e-01 2.542864978313446045e-01 -5.638615414500236511e-02 2.305514514446258545e-01 -1.390474475920200348e-02 -6.221453100442886353e-02 3.112591505050659180e-01 5.922145210206508636e-03 2.176921069622039795e-01 1.048260256648063660e-01
-1.640652269124984741e-01 1.000420097261667252e-02 2.626097761094570160e-02 1.512359827756881714e-01 2.775458097457885742e-01 3.383185565471649170e-01 -4.065527394413948059e-02 -1.945271641016006470e-01 -9.904362261295318604e-02 -3.390305116772651672e-02 2.414576560258865356e-01 4.940409678965806961e-03 2.727495729923248291e-01 2.661107182502746582e-01 2.898113131523132324e-01 -3.322561457753181458e-02 -1.163055747747421265e-01 1.231044232845306396e-01 -2.032276242971420288e-01 1.037076488137245178e-01 -1.248221471905708313e-02 1.304333508014678955e-01 -6.766765564680099487e-02 1.458030194044113159e-02 2.684694826602935791e-01 -1.494957357645034790e-01 2.767910063266754150e-01 -1.551390886306762695e-01 1.732718944549560547e-02 -1.375918388366699219e-01 2.876464724540710449e-01 -1.380996555089950562e-01
-2.080242037773132324e-01 -1.544648706912994385e-01 8.618273586034774780e-02 3.326837420463562012e-01 3.639777004718780518e-01 -5.034106597304344177e-02 3.157178312540054321e-02 -2.506643831729888916e-01 -8.231337368488311768e-02 1.155035868287086487e-01 -1.646488159894943237e-02 2.075807899236679077e-01 1.069435328245162964e-01 2.390769422054290771e-01 -2.525069192051887512e-02 2.615029811859130859e-01 -1.692106872797012329e-01 -6.414840370416641235e-02 -6.745219230651855469e-02 -2.526823580265045166e-01 1.396077126264572144e-01 3.181419149041175842e-02 9.762362577021121979e-03 -1.983016878366470337e-01 2.879102155566215515e-02 8.455720543861389160e-02 4.198705032467842102e-02 4.192534089088439941e-02 1.609785258769989014e-01 2.286624312400817871e-01 3.553093969821929932e-01 -1.944531053304672241e-01
-2.796115577220916748e-01 -8.359369635581970215e-02 -2.704447209835052490e-01 -5.036690086126327515e-02 1.458062529563903809e-01 -1.266087144613265991e-01 2.641202881932258606e-02 -8.421098440885543823e-02 -1.671509146690368652e-01 3.502494692802429199e-01 4.543142393231391907e-03 -3.191392421722412109e-01 6.038977205753326416e-02 1.138538643717765808e-01 1.916350275278091431e-01 1.012740209698677063e-01 -3.928540274500846863e-02 -3.015642166137695312e-01 1.332062631845474243e-01 -1.715442538261413574e-02 1.267094165086746216e-01 3.400678560137748718e-02 -1.807510107755661011e-01 3.060080707073211670e-01 -1.929317601025104523e-02 -1.678950041532516479e-01 1.441035568714141846e-01 1.655870527029037476e-01 2.936805784702301025e-02 -2.023389339447021484e-01 2.349449247121810913e-01 2.240640074014663696e-01
-2.186800688505172729e-01 1.380462646484375000e-01 -3.814925551414489746e-01 1.208255141973495483e-01 2.376297675073146820e-02 1.061163172125816345e-01 -2.138826251029968262e-01 -3.627107292413711548e-02 -1.821081489324569702e-01 1.865981370210647583e-01 1.239159405231475830e-01 2.350651174783706665e-01 2.067420631647109985e-01 2.187647521495819092e-01 1.732399016618728638e-01 1.902545392513275146e-01 -1.976998150348663330e-02 -1.971162557601928711e-01 -1.514484137296676636e-01 4.775440692901611328e-02 8.281240612268447876e-02 8.417839556932449341e-02 7.863485068082809448e-02 -2.310599945485591888e-02 2.163658291101455688e-01 7.606232166290283203e-02 1.122885346412658691e-01 9.870208799839019775e-02 4.633650649338960648e-03 2.246762961149215698e-01 1.273345202207565308e-01 4.380736649036407471e-01
-1.894624978303909302e-01 -5.544049665331840515e-02 -2.782434225082397461e-03 5.958715826272964478e-02 3.527647256851196289e-01 1.489841043949127197e-01 2.899573743343353271e-02 -1.214743182063102722e-01 -2.523373439908027649e-02 2.950145006179809570e-01 1.686985045671463013e-01 -9.596485644578933716e-02 2.624387741088867188e-01 -9.368439763784408569e-02 1.065022647380828857e-01 2.861408330500125885e-02 -2.191016525030136108e-01 -2.777907550334930420e-01 2.263781428337097168e-01 -8.574357256293296814e-03 -3.339222371578216553e-01 1.552232205867767334e-01 -5.632480606436729431e-02 1.423634290695190430e-01 2.287761121988296509e-01 9.782704710960388184e-02 2.830383181571960449e-01 -4.347803071141242981e-02 8.662644773721694946e-02 2.886857464909553528e-02 3.037380874156951904e-01 -6.978920660912990570e-03
9.235953912138938904e-03 -6.220352649688720703e-02 -2.890156507492065430e-01 2.399096786975860596e-01 1.560274660587310791e-01 6.771981716156005859e-02 1.271487921476364136e-01 -8.761371672153472900e-02 -1.172791942954063416e-01 1.534482985734939575e-01 -2.711321711540222168e-01 -3.185187578201293945e-01 1.742342561483383179e-01 2.926250994205474854e-01 2.394406199455261230e-01 2.305434495210647583e-01 -3.784893080592155457e-02 1.829691603779792786e-02 9.876646101474761963e-02 7.835059612989425659e-02 4.640277475118637085e-02 2.611144781112670898e-01 1.048189774155616760e-02 2.396530210971832275e-01 -7.649704068899154663e-02 5.349510535597801208e-02 2.429659813642501831e-01 1.435176879167556763e-01 -8.386357128620147705e-02 -7.042232900857925415e-02 3.140970468521118164e-01 -1.375408917665481567e-01
-3.158179223537445068e-01 1.535009443759918213e-01 -1.024963054805994034e-02 3.160320222377777100e-01 2.158607989549636841e-01 3.113335669040679932e-01 -5.751575808972120285e-03 -1.618231534957885742e-01 7.199635729193687439e-03 1.043868660926818848e-01 2.111258804798126221e-01 -4.824403673410415649e-03 1.665049195289611816e-01 2.339107692241668701e-01 -7.817176170647144318e-03 -7.124475389719009399e-02 2.093942910432815552e-01 -8.491464704275131226e-02 -7.239758968353271484e-02 -1.190442312508821487e-02 -1.485975086688995361e-01 -6.144428998231887817e-02 -1.344442069530487061e-01 1.415361464023590088e-01 -5.771585926413536072e-02 4.298439249396324158e-02 -8.446098119020462036e-02 2.869925200939178467e-01 -2.641624212265014648e-01 5.202158913016319275e-02 3.809038996696472168e-01 -1.766158789396286011e-01
-2.581316530704498291e-01 -7.397205382585525513e-02 -1.110228076577186584e-01 1.968097388744354248e-01 2.295242100954055786e-01 -2.988903224468231201e-01 3.193743899464607239e-02 -3.784910440444946289e-01 -1.891253590583801270e-01 -1.851902604103088379e-01 1.774513125419616699e-01 8.414807170629501343e-02 7.504945248365402222e-02 2.124184817075729370e-01 3.001363873481750488e-01 3.112196177244186401e-02 -2.112127095460891724e-02 -2.090589702129364014e-01 1.174657978117465973e-02 3.193223476409912109e-01 2.784221246838569641e-02 1.051753759384155273e-01 5.984341353178024292e-02 7.472798973321914673e-02 1.612809747457504272e-01 1.765606701374053955e-01 3.002822399139404297e-01 -1.432182937860488892e-01 8.022170513868331909e-03 6.873859465122222900e-02 7.960385642945766449e-03 -1.129676308482885361e-02
-6.855364888906478882e-02 -7.309105247259140015e-02 1.634172946214675903e-01 8.218380808830261230e-02 -2.088007032871246338e-01 -1.832643449306488037e-01 -1.660802215337753296e-01 -3.885509371757507324e-01 -1.318775266408920288e-01 4.327983409166336060e-02 6.587550975382328033e-03 5.651007965207099915e-02 2.124637961387634277e-01 3.478870093822479248e-01 1.916687786579132080e-01 -1.093945354223251343e-01 -5.124254897236824036e-02 -1.013545021414756775e-01 -1.261141151189804077e-01 -8.064261078834533691e-02 2.649836838245391846e-01 4.060550034046173096e-02 -1.597275733947753906e-01 -1.694587618112564087e-02 -2.396142333745956421e-01 1.070619896054267883e-01 2.810640037059783936e-01 2.376249805092811584e-02 1.484471559524536133e-01 4.870443046092987061e-02 3.830441832542419434e-01 1.041476279497146606e-01
-4.102842211723327637e-01 -8.520437777042388916e-02 -3.677572607994079590e-01 2.104232013225555420e-01 1.717529892921447754e-01 -7.574707269668579102e-02 8.289002627134323120e-02 3.324719145894050598e-02 -1.070649698376655579e-01 5.763746798038482666e-02 -3.064483590424060822e-02 -4.541194438934326172e-02 2.217163592576980591e-01 9.074618667364120483e-02 2.595674991607666016e-01 8.951581269502639771e-02 -9.504357725381851196e-02 -1.232868731021881104e-01 6.525786966085433960e-02 -1.356422454118728638e-01 -2.006771788001060486e-02 1.610322892665863037e-01 -1.880313009023666382e-01 7.522021234035491943e-02 1.869953423738479614e-01 -2.675947844982147217e-01 1.534766890108585358e-02 2.232586890459060669e-01 -9.263793472200632095e-04 -9.400519728660583496e-02 3.581207096576690674e-01 2.076596915721893311e-01
-3.251028358936309814e-01 -2.373838610947132111e-02 -1.850896179676055908e-01 9.578085690736770630e-02 3.315453529357910156e-01 5.598913133144378662e-02 1.026001274585723877e-01 -4.674236848950386047e-02 -2.491071969270706177e-01 1.351486444473266602e-01 9.113380312919616699e-02 -1.715457290410995483e-01 -1.638744585216045380e-02 9.748192131519317627e-02 -1.961822062730789185e-01 1.734448224306106567e-01 -1.125946640968322754e-01 -1.917414665222167969e-01 -2.709501683712005615e-01 -1.935664117336273193e-01 -2.310790419578552246e-01 -2.758462540805339813e-02 -5.502692982554435730e-02 2.067636400461196899e-01 1.352693587541580200e-01 -6.763865053653717041e-02 1.049911454319953918e-01 2.971143722534179688e-01 -1.322497706860303879e-02 1.693416982889175415e-01 3.418452441692352295e-01 -2.153929090127348900e-03
-1.333499252796173096e-01 -6.183352693915367126e-02 -1.666314899921417236e-01 2.821424305438995361e-01 3.652492761611938477e-01 -3.931477367877960205e-01 1.535316854715347290e-01 -2.659934163093566895e-01 -1.757236421108245850e-01 -2.729645967483520508e-01 1.789773255586624146e-01 6.800523400306701660e-02 -8.025650680065155029e-02 2.900198400020599365e-01 8.327936381101608276e-02 1.014618426561355591e-01 6.039021909236907959e-02 -1.340671181678771973e-01 3.801277279853820801e-02 2.520819902420043945e-01 -6.714270263910293579e-02 1.931136250495910645e-01 -9.050363302230834961e-02 5.812771152704954147e-03 -3.585316985845565796e-02 9.180643409490585327e-02 1.912761032581329346e-01 2.029071748256683350e-02 6.242753565311431885e-02 2.260265499353408813e-01 -1.709279231727123260e-02 -1.649816334247589111e-02
-2.976937592029571533e-02 1.104183048009872437e-01 -1.128732487559318542e-01 -5.050045996904373169e-02 1.497159600257873535e-01 1.317961513996124268e-01 -2.287081629037857056e-02 -1.411021500825881958e-01 -1.827824115753173828e-01 2.395230829715728760e-01 3.482885062694549561e-01 -2.541886270046234131e-02 3.061487106606364250e-03 3.783549964427947998e-01 -1.322711855173110962e-01 -8.131494373083114624e-02 -2.244500517845153809e-01 -3.275031745433807373e-01 1.105716899037361145e-01 3.141008689999580383e-02 -2.565077133476734161e-02 -2.538492344319820404e-02 1.174703147262334824e-02 -1.045239996165037155e-02 3.180344998836517334e-01 -8.487695455551147461e-02 8.280185610055923462e-02 2.543410360813140869e-01 -3.068467415869235992e-02 8.078607171773910522e-02 4.134998023509979248e-01 -2.583574503660202026e-02
-7.307811081409454346e-02 1.333570033311843872e-01 7.150013744831085205e-02 1.421531438827514648e-01 2.168516218662261963e-01 1.377117484807968140e-01 2.110894024372100830e-02 -2.550573348999023438e-01 -3.227358162403106689e-01 3.153495490550994873e-02 1.084931641817092896e-01 -5.040195304900407791e-03 1.362377107143402100e-01 7.440685760229825974e-03 9.605044871568679810e-02 5.465777218341827393e-02 -2.806517109274864197e-02 -1.908504515886306763e-01 -3.238729536533355713e-01 -3.259636461734771729e-02 9.413509815931320190e-02 -4.896425083279609680e-02 -1.268768906593322754e-01 1.582095921039581299e-01 -3.037231229245662689e-02 -1.648712307214736938e-01 -3.184965550899505615e-01 -7.411668077111244202e-03 8.661659061908721924e-02 1.146191880106925964e-01 5.695706605911254883e-01 4.563975706696510315e-02
2.471742406487464905e-02 -2.288309335708618164e-01 -1.197482869029045105e-01 -1.272368580102920532e-01 2.072056531906127930e-01 1.164400428533554077e-01 -1.073087006807327271e-01 -3.625240027904510498e-01 -1.287938058376312256e-01 1.622523069381713867e-01 2.068983614444732666e-01 -2.191106602549552917e-02 -1.579384505748748779e-01 2.808412015438079834e-01 1.631507426500320435e-01 -1.730987429618835449e-01 9.267690777778625488e-02 -2.693631350994110107e-01 -3.980509340763092041e-01 -9.530925005674362183e-02 -2.669293582439422607e-01 5.720434244722127914e-03 -2.272181212902069092e-01 -7.418294996023178101e-02 -1.407352983951568604e-01 -7.191209495067596436e-02 1.949232369661331177e-01 1.362137645483016968e-01 3.399750590324401855e-02 6.068517640233039856e-02 7.363843172788619995e-02 3.987170383334159851e-02
-3.055821955204010010e-01 2.032085061073303223e-01 -3.037596642971038818e-01 9.870449081063270569e-03 9.182100743055343628e-02 1.628246605396270752e-01 -7.679664995521306992e-03 -1.986147463321685791e-01 -1.223186925053596497e-01 -9.562116861343383789e-02 1.018682047724723816e-01 -1.868459135293960571e-01 -1.591856591403484344e-03 1.427265852689743042e-01 4.504330083727836609e-02 3.012486100196838379e-01 1.090343892574310303e-01 -1.891974210739135742e-01 4.481633380055427551e-02 9.840772300958633423e-02 3.123648464679718018e-02 -2.190616726875305176e-01 -3.058072738349437714e-02 3.227341473102569580e-01 -9.520868211984634399e-02 1.425851434469223022e-01 1.232046633958816528e-01 1.013160571455955505e-01 1.857558265328407288e-02 2.444288432598114014e-01 3.284158110618591309e-01 2.823860347270965576e-01
-3.194482624530792236e-01 -8.755338191986083984e-02 -4.806214198470115662e-02 1.926128566265106201e-01 4.949139058589935303e-02 1.263973265886306763e-01 -7.990793138742446899e-02 -2.090597152709960938e-01 -3.179347217082977295e-01 -6.944946199655532837e-02 2.581933885812759399e-02 -2.620841860771179199e-01 9.387667477130889893e-02 2.026700228452682495e-01 7.203432917594909668e-02 -3.796699643135070801e-01 6.610962003469467163e-02 1.481709778308868408e-01 5.119121074676513672e-02 8.322716504335403442e-02 6.891950219869613647e-02 8.056645840406417847e-02 -2.971304655075073242e-01 1.268524974584579468e-01 2.710804045200347900e-01 1.357759237289428711e-01 2.523705596104264259e-03 -8.044295758008956909e-02 1.531215310096740723e-01 1.189923807978630066e-01 2.557601928710937500e-01 2.344502061605453491e-01
-1.839021146297454834e-01 5.256753414869308472e-02 -1.002108231186866760e-01 1.096182093024253845e-01 8.015811443328857422e-03 9.050860255956649780e-02 -2.655123174190521240e-01 -1.818664371967315674e-01 1.035342887043952942e-01 9.612579643726348877e-02 3.808826953172683716e-02 -2.088938504457473755e-01 2.116079069674015045e-02 1.216090321540832520e-01 2.873329818248748779e-01 6.616915110498666763e-03 3.584885299205780029e-01 -8.684625476598739624e-02 -6.965582817792892456e-02 -1.170377358794212341e-01 8.320263586938381195e-03 -1.469082850962877274e-02 -2.534796595573425293e-01 -4.433348774909973145e-02 7.462422829121351242e-03 1.885816603899002075e-01 3.768285810947418213e-01 -1.066406741738319397e-01 1.203798577189445496e-01 1.390029639005661011e-01 3.538592755794525146e-01 3.122720122337341309e-01
-2.345759607851505280e-02 1.885471045970916748e-01 5.790378153324127197e-02 6.642706692218780518e-02 -4.050415009260177612e-02 -5.945744737982749939e-02 1.514729559421539307e-01 -3.532281219959259033e-01 5.279175192117691040e-02 5.712249875068664551e-02 1.980999857187271118e-01 2.550437860190868378e-02 2.506282031536102295e-01 3.071110844612121582e-01 7.347837835550308228e-02 1.555532217025756836e-01 2.940651178359985352e-01 8.995219320058822632e-02 -2.739416062831878662e-01 -2.250142246484756470e-01 -1.541576534509658813e-01 7.418793439865112305e-02 1.816258281469345093e-01 4.250553622841835022e-02 2.592679858207702637e-01 7.290973514318466187e-02 -5.306096747517585754e-03 5.719042941927909851e-02 1.099979579448699951e-01 2.729247510433197021e-01 3.497593402862548828e-01 3.892543539404869080e-02
-1.384599059820175171e-01 1.089824587106704712e-01 -1.933323889970779419e-01 1.330226939171552658e-02 4.468172192573547363e-01 1.199264675378799438e-01 1.170484870672225952e-01 -1.458496898412704468e-01 -7.125537097454071045e-02 2.328927516937255859e-01 7.655237615108489990e-02 -2.734366059303283691e-01 -1.564511097967624664e-02 1.625987291336059570e-01 -5.028033629059791565e-03 1.034969091415405273e-02 -2.628420591354370117e-01 -1.206828355789184570e-01 -1.814008504152297974e-01 -1.226121336221694946e-01 -3.004038333892822266e-01 -2.823949418962001801e-02 -5.546814575791358948e-02 1.596841961145401001e-01 2.109821587800979614e-01 -1.729747205972671509e-01 1.913733780384063721e-01 2.708658277988433838e-01 -3.801287710666656494e-02 1.632364690303802490e-01 1.633500158786773682e-01 1.588426977396011353e-01
8.803719282150268555e-02 3.584298118948936462e-02 -1.380860954523086548e-01 2.350985407829284668e-01 2.877990603446960449e-01 -3.180515393614768982e-02 1.667176485061645508e-01 -2.955112457275390625e-01 -1.672062277793884277e-02 1.995168030261993408e-01 2.482034265995025635e-02 -3.124414384365081787e-01 -2.371048368513584137e-02 2.920188382267951965e-02 1.104245111346244812e-01 1.363192051649093628e-01 2.056773453950881958e-01 -8.405707031488418579e-02 -2.182127386331558228e-01 4.547893628478050232e-02 9.254975616931915283e-02 4.693191871047019958e-02 -2.668889984488487244e-02 1.126460209488868713e-01 2.898608446121215820e-01 -2.810688614845275879e-01 1.769210249185562134e-01 1.102111712098121643e-01 1.991245001554489136e-01 7.000637799501419067e-02 3.611060082912445068e-01 2.061833888292312622e-01
-5.803076177835464478e-02 1.763995587825775146e-01 -8.572272211313247681e-02 1.888949275016784668e-01 1.671049892902374268e-01 -2.961055934429168701e-01 2.115086317062377930e-01 -3.105617761611938477e-01 2.456671744585037231e-01 1.084825992584228516e-01 1.572626351844519377e-04 2.988841757178306580e-02 1.044342815876007080e-01 3.910290002822875977e-01 -9.511799365282058716e-02 -3.683691471815109253e-02 1.738020926713943481e-01 1.440182626247406006e-01 -6.691455841064453125e-02 -9.846957027912139893e-02 -1.908458918333053589e-01 1.854148805141448975e-01 2.057185471057891846e-01 7.210354786366224289e-03 5.106575787067413330e-02 1.236004009842872620e-02 2.315060347318649292e-01 5.179327353835105896e-02 9.608409553766250610e-02 2.013508230447769165e-01 3.624390661716461182e-01 4.376203287392854691e-04
6.149141117930412292e-03 1.727156341075897217e-01 -2.156274616718292236e-01 2.138122469186782837e-01 -3.336180001497268677e-02 1.027175784111022949e-01 -1.603411883115768433e-01 -6.804029643535614014e-02 -8.349047973752021790e-03 -6.612367182970046997e-02 2.834176123142242432e-01 -2.208943963050842285e-01 -1.884477026760578156e-02 2.346871346235275269e-01 2.580415010452270508e-01 3.942563012242317200e-02 2.570658922195434570e-01 -1.912564486265182495e-01 -2.848044037818908691e-01 -3.671264648437500000e-02 -5.537771806120872498e-02 2.519436180591583252e-01 -2.622984647750854492e-01 1.766885863617062569e-03 -9.903376549482345581e-02 1.061911508440971375e-01 2.666667401790618896e-01 -5.466838181018829346e-02 1.169447675347328186e-01 -3.366765007376670837e-02 3.212648034095764160e-01 2.123894393444061279e-01
-7.543256878852844238e-02 2.361543029546737671e-01 9.738490730524063110e-02 1.389728486537933350e-01 4.781120643019676208e-02 1.182069256901741028e-01 1.144600361585617065e-01 -1.038364171981811523e-01 -1.112534850835800171e-01 3.130922466516494751e-02 2.761188745498657227e-01 -8.448488265275955200e-02 1.272318661212921143e-01 1.083282381296157837e-01 3.590411320328712463e-02 7.527952641248703003e-02 -1.424903124570846558e-01 -3.193323500454425812e-03 -9.719991683959960938e-02 -4.559482261538505554e-02 7.720935344696044922e-02 2.967827916145324707e-01 2.713819742202758789e-01 8.935860544443130493e-02 -1.181170195341110229e-01 2.598425447940826416e-01 2.794521749019622803e-01 1.360661536455154419e-01 9.682099521160125732e-02 7.940636575222015381e-02 4.199935197830200195e-01 4.003992676734924316e-01
-2.241338789463043213e-01 -7.385016977787017822e-02 8.132945001125335693e-02 3.361762464046478271e-01 4.443421959877014160e-01 6.264389306306838989e-02 2.914790436625480652e-02 -3.169589936733245850e-01 3.339254558086395264e-01 2.181403934955596924e-01 4.282305948436260223e-03 -1.323387473821640015e-01 8.064512163400650024e-02 2.492011636495590210e-01 5.531261488795280457e-02 -1.490389406681060791e-01 -7.124527543783187866e-02 -2.840610221028327942e-02 -1.083880290389060974e-01 3.617348149418830872e-03 -1.631258726119995117e-01 -2.028232440352439880e-02 -8.529455214738845825e-02 3.101045489311218262e-01 2.116235345602035522e-02 -1.568185985088348389e-01 6.738632172346115112e-02 1.402881592512130737e-01 2.187869325280189514e-02 -2.534797415137290955e-02 1.977849751710891724e-01 -1.178863570094108582e-01
-4.154497087001800537e-01 3.178367316722869873e-01 -1.567266434431076050e-01 -2.292200922966003418e-02 -9.920937567949295044e-02 -8.895099163055419922e-02 -5.747376009821891785e-02 -9.789773076772689819e-02 -1.352110356092453003e-01 -1.314657330513000488e-01 1.559195965528488159e-01 1.767655164003372192e-01 -5.248592793941497803e-02 1.960823237895965576e-01 3.950534760951995850e-01 6.784569472074508667e-02 -1.960402131080627441e-01 -1.237223893404006958e-01 -7.286792993545532227e-02 6.074037402868270874e-02 -1.357796490192413330e-01 7.209251075983047485e-02 -2.231665886938571930e-02 2.128486037254333496e-01 7.400361448526382446e-02 2.205430269241333008e-01 1.308076530694961548e-01 1.115183085203170776e-01 -9.760930389165878296e-02 1.562556475400924683e-01 2.253771871328353882e-01 2.776331007480621338e-01
-3.243321478366851807e-01 -2.307636290788650513e-02 -3.032303452491760254e-01 1.656622141599655151e-01 7.230614870786666870e-02 4.943940415978431702e-02 1.378584504127502441e-01 -1.042550429701805115e-01 -1.142983958125114441e-01 3.158313930034637451e-01 -1.800246089696884155e-01 -1.290281563997268677e-01 1.375885903835296631e-01 4.111256077885627747e-02 3.245067298412322998e-01 1.249988228082656860e-01 -4.023670405149459839e-02 -2.171651721000671387e-01 -3.347128629684448242e-02 -2.227600961923599243e-01 -8.429846167564392090e-02 1.096541583538055420e-01 -1.162136718630790710e-01 1.695615351200103760e-01 1.328811347484588623e-01 -1.480894684791564941e-01 9.267050027847290039e-02 -1.873186230659484863e-01 -6.478454917669296265e-02 -5.864338204264640808e-02 4.196467101573944092e-01 7.748328894376754761e-02
-1.518166065216064453e-01 -1.253832280635833740e-01 1.724259406328201294e-01 7.302895188331604004e-02 4.078487753868103027e-01 -7.672024518251419067e-02 -8.949219435453414917e-02 -1.589096188545227051e-01 1.788347810506820679e-01 2.312537729740142822e-01 -2.479652315378189087e-02 -2.763353586196899414e-01 3.633138835430145264e-01 2.063320428133010864e-01 9.254428744316101074e-02 1.475448906421661377e-01 1.885961741209030151e-02 -4.593784734606742859e-02 -1.685712113976478577e-02 4.386097192764282227e-02 -1.846835166215896606e-01 1.912751644849777222e-01 5.572219565510749817e-02 -6.273590028285980225e-03 2.901377081871032715e-01 3.959512803703546524e-03 9.982290863990783691e-02 5.044892057776451111e-02 2.980269789695739746e-01 -1.274063885211944580e-01 2.702351510524749756e-01 6.455067545175552368e-03
-1.551575660705566406e-01 -6.773810088634490967e-02 3.110260330140590668e-02 -1.280791014432907104e-01 5.396629571914672852e-01 2.136639356613159180e-01 2.034369856119155884e-01 -2.471353858709335327e-01 -1.450997963547706604e-02 8.704932779073715210e-02 2.686527967453002930e-01 -6.306713819503784180e-02 1.834280975162982941e-02 1.875080317258834839e-01 2.805524766445159912e-01 1.277722716331481934e-01 -1.440217047929763794e-01 -1.843444257974624634e-02 1.131052058190107346e-02 9.262219816446304321e-02 9.617923945188522339e-02 2.359487563371658325e-01 -1.243780106306076050e-01 9.227094799280166626e-02 9.690529853105545044e-02 1.045161485671997070e-01 3.154792264103889465e-02 -9.521126002073287964e-02 -2.336201965808868408e-01 -1.138589680194854736e-01 2.742170691490173340e-01 9.130815416574478149e-02
4.938792064785957336e-02 -1.082280278205871582e-01 -1.210384592413902283e-01 1.512896865606307983e-01 2.876285910606384277e-01 2.888219058513641357e-01 -5.792804528027772903e-03 -7.474720478057861328e-03 -2.647033929824829102e-01 -1.718684583902359009e-01 -1.048211846500635147e-02 -5.468735471367835999e-02 2.680907845497131348e-01 8.559502661228179932e-02 1.160164847970008850e-01 8.525399863719940186e-02 5.333012342453002930e-02 -2.048664987087249756e-01 -2.152132987976074219e-01 -5.940107256174087524e-02 -1.144356206059455872e-01 -8.547721058130264282e-02 6.207775324583053589e-02 1.391542106866836548e-01 4.201265797019004822e-02 1.160679608583450317e-01 8.652384579181671143e-02 6.535436213016510010e-02 2.350856810808181763e-01 4.200534522533416748e-01 3.240421712398529053e-01 2.782976925373077393e-01
-2.264004647731781006e-01 -3.695007413625717163e-02 -2.559960186481475830e-01 -1.691916137933731079e-01 -7.109395414590835571e-02 1.087212190032005310e-01 2.357103377580642700e-01 -2.209420502185821533e-01 -4.772543907165527344e-01 -1.126587912440299988e-01 1.566279232501983643e-01 -1.566250473260879517e-01 -1.848206855356693268e-02 2.501195371150970459e-01 1.807710677385330200e-01 -3.330070972442626953e-01 1.012916192412376404e-01 -1.740526556968688965e-01 -1.193853393197059631e-01 2.812555618584156036e-02 -1.403993517160415649e-01 9.972672164440155029e-02 -9.743338823318481445e-02 2.534669637680053711e-01 -1.403492391109466553e-01 -3.165724128484725952e-02 9.543079882860183716e-03 1.070332154631614685e-02 -7.142525911331176758e-02 9.839981049299240112e-02 2.027525305747985840e-01 1.323032844811677933e-02
3.359680250287055969e-02 5.645766481757164001e-02 -1.754151135683059692e-01 3.795956075191497803e-01 7.985404878854751587e-02 -5.525267682969570160e-03 -7.576236128807067871e-02 -1.585925072431564331e-01 -3.107001483440399170e-01 -2.348781973123550415e-01 7.822992280125617981e-03 -1.213698368519544601e-02 1.787892878055572510e-01 2.249146401882171631e-01 9.401556849479675293e-02 -3.190747201442718506e-01 1.235694885253906250e-01 4.181496426463127136e-02 -1.607167720794677734e-01 -2.446027845144271851e-01 -7.892292737960815430e-02 3.568469882011413574e-01 1.112642884254455566e-02 2.120845615863800049e-01 2.821576595306396484e-02 3.831451386213302612e-02 6.326858699321746826e-02 1.505486965179443359e-01 2.813714742660522461e-01 -1.770790107548236847e-02 2.182914316654205322e-01 3.152862936258316040e-02
-3.104513883590698242e-01 -2.244745567440986633e-02 -2.778246998786926270e-01 -2.766517736017704010e-02 3.156895339488983154e-01 -1.285052448511123657e-01 5.452384427189826965e-02 2.491981908679008484e-02 -3.221786618232727051e-01 2.153809964656829834e-01 1.629280745983123779e-01 -9.824650734663009644e-02 -8.744453638792037964e-02 2.245267778635025024e-01 -8.499830961227416992e-02 6.213537231087684631e-02 -2.116666287183761597e-01 -2.063886970281600952e-01 -3.332755565643310547e-01 -8.721047639846801758e-02 -1.694630682468414307e-01 -5.388574302196502686e-02 -3.538298234343528748e-02 1.121356487274169922e-01 1.543846577405929565e-01 8.400486409664154053e-02 1.530797183513641357e-01 3.256044387817382812e-01 7.198074460029602051e-02 1.214467436075210571e-01 1.344163864850997925e-01 1.233883231179788709e-04
-5.165215209126472473e-02 5.757470428943634033e-02 -2.478567808866500854e-01 -9.975918382406234741e-02 9.893793612718582153e-02 1.604830026626586914e-01 2.396033257246017456e-01 -1.775683015584945679e-01 -3.437136113643646240e-01 -6.632322818040847778e-02 2.416446506977081299e-01 1.672844439744949341e-01 6.761011201888322830e-03 1.137571707367897034e-01 9.673921018838882446e-02 1.221121624112129211e-01 -7.825244218111038208e-02 -2.421543747186660767e-01 2.217922126874327660e-03 3.101169690489768982e-02 -7.585573941469192505e-02 1.642951369285583496e-01 2.373351305723190308e-01 2.449513226747512817e-01 -7.873336225748062134e-02 8.603980392217636108e-02 2.662552297115325928e-01 2.068743407726287842e-01 1.751727610826492310e-01 2.690235078334808350e-01 8.600952476263046265e-02 3.153189420700073242e-01
-1.563988178968429565e-01 -2.645336091518402100e-03 -6.478686630725860596e-02 2.765566706657409668e-01 6.357985734939575195e-02 8.822987973690032959e-02 8.951658755540847778e-02 -3.279953300952911377e-01 1.173238307237625122e-01 2.050364315509796143e-01 2.097082883119583130e-01 4.929837584495544434e-02 -1.199537236243486404e-02 1.800074428319931030e-01 -7.278048247098922729e-02 1.141385361552238464e-01 1.853292435407638550e-01 1.204784438014030457e-01 7.476080954074859619e-02 -7.848366349935531616e-02 1.746508032083511353e-01 7.995130121707916260e-02 -2.047152519226074219e-01 1.408433169126510620e-01 1.761883497238159180e-01 2.967252433300018311e-01 2.160941809415817261e-01 -3.132377564907073975e-02 -2.315246760845184326e-01 3.148614764213562012e-01 3.682133853435516357e-01 2.617689315229654312e-03
-1.503993477672338486e-02 -3.900140058249235153e-03 -9.268688410520553589e-02 -8.214795589447021484e-02 2.088066339492797852e-01 -9.708251059055328369e-02 4.428339377045631409e-02 -2.104374617338180542e-01 4.936284199357032776e-02 1.808859705924987793e-01 2.354522347450256348e-01 -1.094779446721076965e-01 -1.953844130039215088e-01 1.383827924728393555e-01 2.011727988719940186e-01 9.098579734563827515e-02 1.523176580667495728e-01 -1.700112409889698029e-02 -3.388718664646148682e-01 7.014845311641693115e-02 -8.132412284612655640e-02 4.074418246746063232e-01 -3.232863545417785645e-01 -3.359511494636535645e-03 -7.445295155048370361e-02 2.920657210052013397e-02 3.422306180000305176e-01 1.348289102315902710e-01 1.193547248840332031e-01 -3.938761353492736816e-02 3.108138144016265869e-01 4.476880654692649841e-02
-9.180011227726936340e-03 1.642220616340637207e-01 -1.053237244486808777e-01 1.296106576919555664e-01 1.551773846149444580e-01 -1.643883809447288513e-02 -1.160162035375833511e-03 -3.265607059001922607e-01 -9.462782740592956543e-02 -2.670066989958286285e-02 -5.117153003811836243e-02 -4.209708049893379211e-02 1.714536249637603760e-01 3.497016727924346924e-01 3.355094417929649353e-02 -4.551301002502441406e-01 2.574233412742614746e-01 -7.083132117986679077e-02 8.063466288149356842e-03 -7.662665098905563354e-02 1.603638194501399994e-02 7.687685638666152954e-02 -1.474942415952682495e-01 4.504175782203674316e-01 9.637579321861267090e-02 2.564606368541717529e-01 -4.539547488093376160e-02 -9.453304857015609741e-02 4.876588284969329834e-02 5.579552054405212402e-02 1.961409598588943481e-01 4.481195658445358276e-02
1.197751909494400024e-01 -2.341640414670109749e-03 -1.487810816615819931e-02 -1.334933564066886902e-02 3.798691332340240479e-01 -1.233988106250762939e-01 1.871820837259292603e-01 -2.481173127889633179e-01 1.574117317795753479e-02 3.342492878437042236e-01 2.526863105595111847e-02 8.958424441516399384e-03 1.375141926109790802e-02 4.116339087486267090e-01 1.035620346665382385e-01 3.274531066417694092e-01 1.531142890453338623e-01 -7.531438767910003662e-02 -4.129736125469207764e-02 -2.555484473705291748e-01 -5.057467892765998840e-02 -1.219817698001861572e-01 -1.397738046944141388e-02 1.405104696750640869e-01 6.332979071885347366e-03 5.666601285338401794e-02 -4.795246943831443787e-02 -1.776220202445983887e-01 5.772615224123001099e-02 7.273776084184646606e-02 3.770538270473480225e-01 -8.634230494499206543e-02
-2.641488909721374512e-01 3.654564544558525085e-02 -1.372550874948501587e-01 1.495193392038345337e-01 2.281617373228073120e-01 -1.778100281953811646e-01 -3.982348740100860596e-02 -2.139651626348495483e-01 -2.270743399858474731e-01 1.003697048872709274e-03 1.041813269257545471e-01 1.515793949365615845e-01 2.228437066078186035e-01 2.794340550899505615e-01 2.385916188359260559e-02 1.608914285898208618e-01 2.024905830621719360e-01 -3.624587357044219971e-01 9.577262401580810547e-02 3.314762115478515625e-01 -1.395161449909210205e-01 2.445009350776672363e-01 -9.662077575922012329e-02 1.922822147607803345e-01 3.515478596091270447e-02 1.797686666250228882e-01 8.500798046588897705e-02 -1.536251306533813477e-01 -1.274099797010421753e-01 1.253530383110046387e-01 -6.079489830881357193e-03 6.096969544887542725e-02
-1.357345134019851685e-01 -2.139252126216888428e-01 -1.636202931404113770e-01 -4.063323885202407837e-02 7.981619238853454590e-02 -4.839127510786056519e-02 -1.212273612618446350e-01 -2.536356151103973389e-01 2.547970116138458252e-01 -7.968095690011978149e-02 1.455708593130111694e-01 -6.475849449634552002e-02 1.605908572673797607e-01 2.738480865955352783e-01 4.397116303443908691e-01 3.453647345304489136e-02 5.899389460682868958e-02 1.119478344917297363e-01 -3.122869133949279785e-02 5.511450767517089844e-02 1.444653570652008057e-01 3.909046053886413574e-01 -5.385196581482887268e-02 -9.366779029369354248e-02 -1.347828060388565063e-01 9.225327521562576294e-02 2.713275551795959473e-01 1.382637023925781250e-01 1.188634186983108521e-01 4.452047124505043030e-02 2.941417992115020752e-01 1.598267816007137299e-02
-3.560752570629119873e-01 2.157930135726928711e-01 1.054494455456733704e-01 -2.404215186834335327e-02 1.443393900990486145e-02 1.685501262545585632e-02 1.072397157549858093e-01 -1.146720051765441895e-01 -8.557711541652679443e-02 9.774205088615417480e-02 4.568743705749511719e-02 -1.213160976767539978e-01 5.147884786128997803e-02 5.100033879280090332e-01 2.811114490032196045e-01 5.047168210148811340e-02 -1.985090225934982300e-02 -2.592853307723999023e-01 1.621003448963165283e-01 5.566387623548507690e-02 5.396609008312225342e-02 1.118975207209587097e-01 -3.868123143911361694e-02 -2.024003677070140839e-02 -2.258410900831222534e-01 4.952823743224143982e-02 6.809712946414947510e-02 3.718912005424499512e-01 6.568438559770584106e-02 2.830921709537506104e-01 5.239039286971092224e-02 -1.177369803190231323e-01
-1.737211048603057861e-01 9.357799589633941650e-02 -2.009949833154678345e-01 -3.827324882149696350e-02 1.140464097261428833e-01 -2.692607231438159943e-02 -6.288556009531021118e-02 -2.348853275179862976e-02 -1.519439369440078735e-01 2.623158097267150879e-01 3.968753516674041748e-01 -1.031961888074874878e-01 1.908383518457412720e-02 3.120104968547821045e-01 -1.018451973795890808e-01 -1.111888661980628967e-01 -1.748867034912109375e-01 -4.521704316139221191e-01 2.061608284711837769e-01 -9.608287364244461060e-02 -2.385019697248935699e-02 -7.914240472018718719e-03 -5.755858868360519409e-02 1.650172024965286255e-01 1.759378314018249512e-01 -9.149161726236343384e-02 -2.112743556499481201e-01 1.882113069295883179e-01 -1.248802407644689083e-03 3.364180773496627808e-02 2.771621048450469971e-01 7.187494635581970215e-02
-1.118400394916534424e-01 1.117616668343544006e-01 -2.261347174644470215e-01 1.381806097924709320e-02 1.858686059713363647e-01 -3.356128633022308350e-01 -1.419709296897053719e-03 -1.853603571653366089e-01 -1.777341961860656738e-01 -8.125744014978408813e-02 2.530684471130371094e-01 -3.216402232646942139e-02 8.696175366640090942e-02 3.688304722309112549e-01 1.617731899023056030e-01 -8.919793367385864258e-02 -1.349624246358871460e-01 -2.818983495235443115e-01 -1.852579563856124878e-01 -6.464012712240219116e-02 4.922644048929214478e-02 1.216051355004310608e-01 1.940255016088485718e-01 1.905739605426788330e-01 -2.758874893188476562e-01 2.493803799152374268e-01 -1.856162771582603455e-02 -8.301669359207153320e-02 2.561303675174713135e-01 8.152779191732406616e-02 8.205500990152359009e-02 -9.620305895805358887e-02
1.077580358833074570e-02 -6.631281226873397827e-02 2.042068541049957275e-02 1.967492252588272095e-01 -9.162372909486293793e-03 1.933468580245971680e-01 7.761117070913314819e-02 -3.841127501800656319e-03 -2.383645176887512207e-01 1.835930347442626953e-02 1.309143155813217163e-01 -3.844776749610900879e-02 1.180826798081398010e-01 3.929769992828369141e-01 1.624293625354766846e-01 2.130252420902252197e-01 -7.623296976089477539e-02 -8.569023013114929199e-02 -3.012829925864934921e-03 -2.367058247327804565e-01 -1.193188428878784180e-01 1.005936637520790100e-01 1.154798865318298340e-01 2.801125347614288330e-01 -2.645800411701202393e-01 3.964788317680358887e-01 2.387859225273132324e-01 -1.058022305369377136e-01 5.435181781649589539e-02 1.587519943714141846e-01 2.693870067596435547e-01 1.243408098816871643e-01
-6.067817285656929016e-02 8.988796919584274292e-02 -1.204160451889038086e-01 1.887504160404205322e-01 1.999723464250564575e-01 -8.950639516115188599e-02 1.184532716870307922e-01 -3.530211746692657471e-01 -7.393169403076171875e-02 8.220405131578445435e-02 2.339716255664825439e-01 -1.780095696449279785e-02 5.966409295797348022e-02 -9.835487231612205505e-03 -1.544122099876403809e-01 2.072243988513946533e-01 -2.765569388866424561e-01 -8.034958690404891968e-02 -7.814544439315795898e-02 -2.800731956958770752e-01 -6.720525026321411133e-02 2.033580392599105835e-01 -1.916410177946090698e-01 -2.357105538249015808e-02 8.684382587671279907e-02 1.648963689804077148e-01 2.621209025382995605e-01 3.707141876220703125e-01 -2.193404138088226318e-01 -1.960165798664093018e-02 2.556742131710052490e-01 9.142322093248367310e-02
5.028430745005607605e-02 3.115937672555446625e-02 -2.356358021497726440e-01 1.016546189785003662e-01 2.317037284374237061e-01 1.406266093254089355e-01 4.225870594382286072e-02 -2.558985054492950439e-01 -1.929473280906677246e-01 7.661058753728866577e-02 1.085168793797492981e-01 1.748870313167572021e-01 2.674486935138702393e-01 6.240502372384071350e-02 2.477391064167022705e-01 -2.217973619699478149e-01 3.279449045658111572e-01 -2.109325230121612549e-01 -3.770393505692481995e-02 6.961382925510406494e-02 6.288026273250579834e-02 -2.639882266521453857e-02 -1.445535868406295776e-01 2.864680886268615723e-01 -1.888634711503982544e-01 -1.134201735258102417e-01 -1.464311629533767700e-01 1.516002863645553589e-01 1.889261603355407715e-01 1.193154305219650269e-01 3.308877646923065186e-01 -1.289960648864507675e-02
-5.363093614578247070e-01 4.587236419320106506e-02 -1.105473786592483521e-01 8.945041336119174957e-03 2.965079545974731445e-01 -4.258934408426284790e-02 -1.311657279729843140e-01 -1.702126562595367432e-01 -8.123163133859634399e-02 6.612869352102279663e-02 1.604187861084938049e-02 -2.337496541440486908e-02 1.407187879085540771e-01 2.781564891338348389e-01 -1.128764152526855469e-01 3.686698852106928825e-03 5.111103504896163940e-02 -1.138713508844375610e-01 -5.600151047110557556e-02 1.961049437522888184e-01 -3.417633771896362305e-01 8.679901063442230225e-02 -3.009350039064884186e-02 7.208883762359619141e-02 -8.365529589354991913e-03 -7.948342710733413696e-02 -3.629221394658088684e-02 2.850672006607055664e-01 -1.116219535470008850e-01 3.081250563263893127e-02 3.702273070812225342e-01 -1.153284087777137756e-01
-1.608100533485412598e-01 -1.170655861496925354e-01 -4.915104061365127563e-02 5.876901745796203613e-02 1.435561627149581909e-01 1.351456791162490845e-01 2.682930976152420044e-02 -5.636725425720214844e-01 3.348330408334732056e-02 1.751141697168350220e-01 6.283345818519592285e-02 -1.311465352773666382e-01 4.866429045796394348e-02 1.435491889715194702e-01 -1.494338363409042358e-01 -8.569021522998809814e-02 -1.438391953706741333e-01 1.546002626419067383e-01 1.421822607517242432e-01 4.734060168266296387e-02 -1.635805815458297729e-01 2.894537746906280518e-01 -2.482775449752807617e-01 1.784499883651733398e-01 4.748727381229400635e-02 9.470789879560470581e-02 -2.656413801014423370e-02 1.487769782543182373e-01 -1.368765532970428467e-01 3.695216402411460876e-02 4.076974093914031982e-01 1.437790319323539734e-02
-4.113151133060455322e-02 -2.709014415740966797e-01 -1.594612449407577515e-01 4.429369792342185974e-02 4.352790415287017822e-01 1.799743175506591797e-01 1.924150288105010986e-01 -2.032050937414169312e-01 1.551042348146438599e-01 2.419759333133697510e-01 2.308279722929000854e-01 2.506591081619262695e-01 -5.604654550552368164e-02 7.535436749458312988e-02 2.180537879467010498e-01 -5.864997953176498413e-02 3.692745044827461243e-02 -1.992457658052444458e-01 1.222024708986282349e-01 2.364670485258102417e-02 -1.454809755086898804e-01 2.056709080934524536e-01 4.983496293425559998e-02 -7.441208697855472565e-03 1.951455324888229370e-02 8.275932632386684418e-03 -8.165878802537918091e-02 -9.537598490715026855e-02 1.119962632656097412e-01 -2.399063482880592346e-02 4.008667469024658203e-01 1.619946062564849854e-01
1.531422287225723267e-01 -3.118747472763061523e-01 -1.885014176368713379e-01 1.096164286136627197e-01 1.277273595333099365e-01 -9.465237706899642944e-02 1.679359003901481628e-02 -2.365188449621200562e-01 -2.304820120334625244e-01 -3.319079056382179260e-02 -8.835837244987487793e-02 2.088489532470703125e-01 -4.872155841439962387e-03 3.261633813381195068e-01 2.069031074643135071e-02 6.871088594198226929e-02 -5.335920304059982300e-02 -4.498446881771087646e-01 9.100000374019145966e-03 1.178005710244178772e-01 2.709845639765262604e-02 2.864361405372619629e-01 -7.991435378789901733e-02 1.336193233728408813e-01 7.200834900140762329e-02 1.034215744584798813e-02 -4.890118911862373352e-02 5.895502865314483643e-02 1.236166656017303467e-01 7.158461958169937134e-02 7.596480846405029297e-02 4.117152094841003418e-01
7.615868002176284790e-02 3.186631500720977783e-01 -9.548081457614898682e-02 3.103379011154174805e-01 4.340519309043884277e-01 -1.716291531920433044e-02 -5.268825218081474304e-02 -1.700598001480102539e-01 -1.901405453681945801e-01 -8.717351406812667847e-02 3.001694977283477783e-01 -5.610887706279754639e-02 1.410576701164245605e-01 2.059280574321746826e-01 1.408148705959320068e-01 1.364585198462009430e-02 -8.129860460758209229e-02 5.337386578321456909e-02 2.840903587639331818e-02 -9.242662787437438965e-02 -1.249546110630035400e-01 -2.764517068862915039e-02 4.810947179794311523e-02 -8.792651444673538208e-02 -2.503287792205810547e-01 -1.868446022272109985e-01 1.196533963084220886e-01 -1.711958274245262146e-02 4.626492783427238464e-02 2.373861074447631836e-01 1.953979730606079102e-01 3.056538403034210205e-01
-3.417541682720184326e-01 1.173516362905502319e-01 -1.468032598495483398e-01 1.630758047103881836e-01 7.799849659204483032e-02 -2.416166663169860840e-01 1.173361390829086304e-01 -1.612688601016998291e-01 -2.132217586040496826e-01 -2.848829142749309540e-02 7.200501114130020142e-02 5.779146403074264526e-02 2.108644247055053711e-01 3.595986962318420410e-01 6.936438381671905518e-02 1.187260448932647705e-01 1.693076640367507935e-01 -3.493596613407135010e-01 9.289378672838211060e-02 2.306483238935470581e-01 -1.086414456367492676e-01 2.451065927743911743e-01 2.791327238082885742e-02 1.886866539716720581e-01 3.486956283450126648e-02 1.444990783929824829e-01 2.058858424425125122e-01 -2.169253379106521606e-01 5.009072273969650269e-02 1.730473041534423828e-01 -6.860359013080596924e-02 7.634409237653017044e-03
-5.387434363365173340e-02 -2.515286207199096680e-01 -1.675808429718017578e-01 -4.535273090004920959e-02 4.465289041399955750e-02 -6.127670779824256897e-02 3.648193180561065674e-02 -2.807836234569549561e-01 -2.037271410226821899e-01 2.491150796413421631e-02 -3.226391673088073730e-01 -2.045084089040756226e-01 2.061399817466735840e-01 2.321806401014328003e-01 -1.288016419857740402e-02 4.511303995968773961e-05 -7.107479870319366455e-02 -1.568216681480407715e-01 -9.080129116773605347e-02 -8.389920741319656372e-02 -9.304216504096984863e-02 1.829213052988052368e-01 -2.205591052770614624e-01 1.416396349668502808e-01 2.876904010772705078e-01 1.120684295892715454e-02 1.126204952597618103e-01 -1.000735983252525330e-01 -1.537742763757705688e-01 3.357557058334350586e-01 3.677514791488647461e-01 -1.401327736675739288e-02
-1.496373713016510010e-01 2.338816374540328979e-01 -2.445293068885803223e-01 1.343658417463302612e-01 -1.252490747720003128e-02 -4.647673666477203369e-02 -1.284405738115310669e-01 -6.512431800365447998e-02 -1.627931147813796997e-01 2.458688020706176758e-01 8.774203248322010040e-03 1.970480084419250488e-01 2.168981879949569702e-01 2.913118600845336914e-01 1.482617557048797607e-01 3.492434024810791016e-01 1.825528591871261597e-02 -2.225690782070159912e-01 -7.770307362079620361e-03 -7.736162096261978149e-02 4.846850037574768066e-02 -1.588573865592479706e-02 4.080623388290405273e-02 5.172317102551460266e-02 3.550350666046142578e-02 1.105923578143119812e-01 2.032750993967056274e-01 2.925759553909301758e-02 1.530835330486297607e-01 2.226480394601821899e-01 1.310320645570755005e-01 4.599835574626922607e-01
-2.423239201307296753e-01 -3.471756577491760254e-01 -1.039898917078971863e-01 -1.232725828886032104e-01 9.184341877698898315e-02 -2.081027477979660034e-01 1.484849154949188232e-01 -3.483275473117828369e-01 -1.805552281439304352e-02 4.038986191153526306e-02 6.893251091241836548e-02 -1.173073276877403259e-01 6.734578311443328857e-02 1.985225379467010498e-01 7.266212254762649536e-02 -6.278755515813827515e-02 3.560629487037658691e-02 1.213555783033370972e-01 -1.750313788652420044e-01 1.049695536494255066e-01 1.693889647722244263e-01 2.748006880283355713e-01 -3.312221467494964600e-01 1.432998776435852051e-01 -2.323490381240844727e-01 3.133201599121093750e-02 6.510633230209350586e-02 -7.822526246309280396e-02 2.279700487852096558e-01 5.984543636441230774e-02 2.759930789470672607e-01 1.919040828943252563e-01
-2.976934015750885010e-01 -4.489031154662370682e-03 3.000736796821001917e-05 -1.121524050831794739e-01 2.279164940118789673e-01 -2.552306950092315674e-01 -2.857027351856231689e-01 -2.875072956085205078e-01 -3.762597739696502686e-01 -2.100404351949691772e-02 2.880342677235603333e-02 -4.539792984724044800e-02 2.815345525741577148e-01 2.156351804733276367e-01 1.291368901729583740e-01 2.286523953080177307e-02 -1.096886675804853439e-02 -1.691046208143234253e-01 -5.881304293870925903e-02 1.800704747438430786e-01 -1.065269112586975098e-01 1.975659430027008057e-01 1.050948277115821838e-01 2.950583100318908691e-01 1.200308650732040405e-01 1.524735391139984131e-01 7.419100403785705566e-02 -3.036914579570293427e-02 9.339629113674163818e-02 2.028397768735885620e-01 -4.106132313609123230e-02 1.442973315715789795e-01
1.508380025625228882e-01 6.610627472400665283e-02 -3.538149595260620117e-02 2.128535807132720947e-01 1.135491654276847839e-01 1.071025207638740540e-01 2.936919033527374268e-02 -1.386261284351348877e-01 -3.060505092144012451e-01 4.422404337674379349e-03 -1.605798676609992981e-02 -4.039273262023925781e-01 2.608250081539154053e-01 2.147773802280426025e-01 4.634352400898933411e-02 5.114106088876724243e-02 -2.013760954141616821e-01 -1.408357024192810059e-01 -3.775461912155151367e-01 2.272413372993469238e-01 -3.231513127684593201e-02 2.233275771141052246e-01 -1.045737266540527344e-01 -7.606744766235351562e-02 3.434383124113082886e-02 2.207984775304794312e-01 -1.533695310354232788e-01 -3.246490284800529480e-02 2.294662296772003174e-01 1.630358584225177765e-02 2.259416729211807251e-01 7.187107950448989868e-02
-3.981259837746620178e-02 5.131320282816886902e-02 -2.444187402725219727e-01 -3.154464960098266602e-01 5.166913568973541260e-02 1.576742678880691528e-01 7.186315208673477173e-02 -1.154357045888900757e-01 -7.009685784578323364e-02 1.153860613703727722e-01 4.021767526865005493e-02 -6.323613971471786499e-02 3.480458855628967285e-01 2.352532595396041870e-01 -4.249415546655654907e-02 -2.081274837255477905e-01 -4.168858006596565247e-02 -2.862700223922729492e-01 1.376909315586090088e-01 -1.208873763680458069e-01 -1.501941233873367310e-01 2.821409106254577637e-01 1.776006668806076050e-01 1.184382960200309753e-01 8.050867170095443726e-02 2.162717282772064209e-01 2.091055512428283691e-01 -8.583626709878444672e-03 -9.334416687488555908e-02 2.648112177848815918e-01 4.039487987756729126e-02 3.202364444732666016e-01
-1.947852373123168945e-01 -3.416457772254943848e-02 -1.309179812669754028e-01 1.779044419527053833e-01 2.911630570888519287e-01 5.154993012547492981e-02 5.227129533886909485e-02 -3.654463887214660645e-01 1.327237812802195549e-03 1.480774581432342529e-01 3.462740406394004822e-02 -2.405154109001159668e-01 -3.348166495561599731e-02 5.184582620859146118e-02 3.102641701698303223e-01 1.686855591833591461e-02 -2.033860236406326294e-02 2.515923418104648590e-02 -3.026725947856903076e-01 -1.191410943865776062e-01 -6.478976458311080933e-02 1.673812568187713623e-01 2.581751346588134766e-01 -1.533225476741790771e-01 7.128531485795974731e-02 9.680397808551788330e-02 2.484186738729476929e-01 -6.424994766712188721e-02 -1.200563162565231323e-01 -6.253612786531448364e-02 4.085364937782287598e-01 1.109291017055511475e-01
-1.352154314517974854e-01 -2.262549847364425659e-01 -5.782389082014560699e-03 1.480033099651336670e-01 1.889468431472778320e-01 1.093149408698081970e-01 -5.859027802944183350e-02 6.237498484551906586e-03 -2.412041127681732178e-01 -1.850836351513862610e-02 2.469252645969390869e-01 -1.048243418335914612e-01 8.344098180532455444e-02 1.891218721866607666e-01 1.622387021780014038e-01 1.715356409549713135e-01 2.222955673933029175e-01 -1.722858399152755737e-01 1.435151994228363037e-01 -1.394338458776473999e-01 -1.099165007472038269e-01 7.182430941611528397e-03 2.247830778360366821e-01 9.102316945791244507e-02 -9.164427965879440308e-02 1.385276615619659424e-01 3.646159768104553223e-01 5.783611163496971130e-02 8.423268049955368042e-02 3.328593969345092773e-01 2.363313585519790649e-01 3.174958825111389160e-01
-2.555697411298751831e-02 3.010074794292449951e-01 -2.420123070478439331e-01 1.923915147781372070e-01 1.152135655283927917e-01 2.011847794055938721e-01 5.926362052559852600e-02 -2.307881861925125122e-01 4.295266047120094299e-02 5.272941663861274719e-02 2.778734862804412842e-01 -4.628292098641395569e-02 -1.756768375635147095e-01 2.921562492847442627e-01 2.154500484466552734e-01 -4.787401854991912842e-02 1.050454378128051758e-01 -1.527026444673538208e-01 -2.550168931484222412e-01 -1.916712969541549683e-01 -9.454618208110332489e-03 -3.270075470209121704e-02 4.532989487051963806e-02 8.942855894565582275e-02 -1.233185902237892151e-01 1.009363681077957153e-01 1.675107330083847046e-01 7.391082495450973511e-02 2.044368982315063477e-01 5.931711941957473755e-02 3.478301167488098145e-01 2.849046289920806885e-01
1.467035412788391113e-01 -6.856753677129745483e-02 -1.337764859199523926e-01 3.794210553169250488e-01 2.343581467866897583e-01 3.319452702999114990e-02 2.739289999008178711e-01 -4.256282001733779907e-02 -9.192945808172225952e-02 1.576195508241653442e-01 -2.057480961084365845e-01 -8.776843547821044922e-02 1.258235275745391846e-01 1.651958674192428589e-01 2.848936319351196289e-01 1.692648828029632568e-01 1.420759111642837524e-01 -9.472681581974029541e-02 -5.849611386656761169e-02 1.769212037324905396e-01 8.223398029804229736e-02 8.089511841535568237e-02 -1.588136851787567139e-01 2.973608374595642090e-01 -1.137263793498277664e-02 -2.392058819532394409e-02 2.300363220274448395e-02 8.429998159408569336e-02 -6.399106979370117188e-02 9.033670276403427124e-02 4.783479869365692139e-01 5.036095157265663147e-02
1.095071211457252502e-01 2.360917814075946808e-02 -9.385405480861663818e-02 2.651941776275634766e-01 2.759718708693981171e-02 -1.403044313192367554e-01 2.247712612152099609e-01 -3.925023376941680908e-01 2.695553749799728394e-02 1.172305494546890259e-01 -4.612818360328674316e-03 -8.605626225471496582e-02 1.277006268501281738e-01 6.307137012481689453e-02 -5.023698788136243820e-03 -9.371577948331832886e-02 -2.119756489992141724e-01 -3.565265536308288574e-01 -1.957529634237289429e-01 -3.557963669300079346e-01 -1.309134215116500854e-01 1.766635626554489136e-01 -1.894018799066543579e-01 -9.191670268774032593e-02 2.784432172775268555e-01 5.280182510614395142e-02 -8.711591362953186035e-02 1.462935190647840500e-02 -3.992412611842155457e-02 1.797626614570617676e-01 2.552322447299957275e-01 1.244916617870330811e-01
8.039349317550659180e-02 -1.032969132065773010e-01 1.143855508416891098e-02 3.860100358724594116e-02 2.302754521369934082e-01 -2.961815893650054932e-01 1.399901211261749268e-01 -1.595136225223541260e-01 -2.927267551422119141e-01 -9.693823754787445068e-02 7.903525978326797485e-02 2.144088894128799438e-01 -2.673393487930297852e-02 2.990065813064575195e-01 -3.950447589159011841e-02 1.517327874898910522e-01 -1.741768419742584229e-02 -4.219785034656524658e-01 5.218521878123283386e-02 1.637775301933288574e-01 1.864982955157756805e-02 3.692544400691986084e-01 5.858326703310012817e-02 7.153081148862838745e-02 -6.477253884077072144e-02 1.043347343802452087e-01 1.052844617515802383e-02 5.176172405481338501e-02 1.455557495355606079e-01 5.748141929507255554e-02 2.195202857255935669e-01 2.995577156543731689e-01
1.854574382305145264e-01 8.580143749713897705e-02 -3.532319068908691406e-01 1.053358390927314758e-01 1.211951822042465210e-01 -3.050684630870819092e-01 -2.229398190975189209e-01 -4.034456238150596619e-02 -1.514627933502197266e-01 7.463114708662033081e-02 1.625846624374389648e-01 1.287780553102493286e-01 2.287036627531051636e-01 3.021042346954345703e-01 1.647317707538604736e-01 1.099464856088161469e-02 1.201824843883514404e-01 -2.497886568307876587e-01 2.565565109252929688e-01 1.918302625417709351e-01 1.241378113627433777e-01 -3.158300369977951050e-02 -5.300187319517135620e-02 9.019433706998825073e-02 7.068133354187011719e-02 9.946657717227935791e-02 1.912623643875122070e-01 2.033118009567260742e-01 8.115986734628677368e-02 2.072498053312301636e-01 1.387891024351119995e-01 2.291589081287384033e-01
6.949996203184127808e-02 1.133006811141967773e-02 -1.536754816770553589e-01 8.849084377288818359e-02 3.850018978118896484e-01 4.523048922419548035e-02 -1.405548453330993652e-01 -1.752473115921020508e-01 -2.382767796516418457e-01 1.367504894733428955e-01 9.145920723676681519e-02 -7.641599327325820923e-02 5.181449279189109802e-02 5.022875219583511353e-02 1.605507284402847290e-01 7.752653211355209351e-02 1.128320246934890747e-01 -2.631419301033020020e-01 -3.634653091430664062e-01 -2.221374660730361938e-01 -1.345050185918807983e-01 -1.713638007640838623e-01 -7.104057818651199341e-02 2.443532347679138184e-01 1.012413948774337769e-01 -1.510433573275804520e-02 -1.579785533249378204e-02 1.132501512765884399e-01 -5.292953178286552429e-02 1.609390079975128174e-01 4.375229179859161377e-01 -1.298386901617050171e-01
-3.275698423385620117e-01 1.580339670181274414e-02 -2.564210593700408936e-01 1.821612864732742310e-01 2.278300523757934570e-01 -1.051233783364295959e-01 -1.470219045877456665e-01 6.622837390750646591e-03 -1.123594343662261963e-01 1.584581732749938965e-01 1.931250244379043579e-01 5.603487789630889893e-02 -2.285542935132980347e-01 2.896376848220825195e-01 6.322392076253890991e-02 -9.893691539764404297e-02 -1.000558659434318542e-01 -2.301547229290008545e-01 -2.431334741413593292e-02 5.655566230416297913e-02 -2.062013298273086548e-01 -1.331342309713363647e-01 1.042274683713912964e-01 1.265035271644592285e-01 2.658441066741943359e-01 4.769614711403846741e-02 1.492250245064496994e-03 2.230802178382873535e-01 -5.995201319456100464e-02 2.457127720117568970e-01 3.250481486320495605e-01 -1.859854459762573242e-01
-2.826676070690155029e-01 -9.219839423894882202e-02 -2.982393801212310791e-01 -1.067643985152244568e-01 -6.858557462692260742e-02 -1.145580112934112549e-01 1.544928699731826782e-01 -2.513014376163482666e-01 -4.812806472182273865e-02 -6.954912096261978149e-02 9.712313860654830933e-02 -3.569494783878326416e-01 1.707874536514282227e-01 3.910797834396362305e-01 2.101179063320159912e-01 -1.081726923584938049e-01 1.329718716442584991e-02 -5.647379904985427856e-02 1.908344961702823639e-02 -1.324936002492904663e-01 1.594727486371994019e-01 -5.146409571170806885e-02 1.331776082515716553e-01 3.470598161220550537e-01 4.315791279077529907e-02 1.411238610744476318e-01 -2.558182179927825928e-02 -1.017972454428672791e-01 2.334655076265335083e-01 1.119240671396255493e-01 1.428867578506469727e-01 -1.290211528539657593e-01
-2.171364575624465942e-01 -3.762533143162727356e-02 -5.904703214764595032e-02 1.987995803356170654e-01 2.274258881807327271e-01 -7.735332101583480835e-02 -1.686078459024429321e-01 -1.169571653008460999e-01 1.320657581090927124e-01 -5.900435149669647217e-02 1.983134150505065918e-01 9.838276356458663940e-02 4.805599898099899292e-02 2.017181515693664551e-01 2.287530750036239624e-01 2.993218004703521729e-01 2.535031409934163094e-03 -3.536666929721832275e-01 -3.092444539070129395e-01 4.795135185122489929e-02 -1.375282555818557739e-02 1.315845847129821777e-01 5.983979254961013794e-02 2.255561053752899170e-01 -3.363535925745964050e-02 4.274780750274658203e-01 1.603186279535293579e-01 1.364291906356811523e-01 7.583804428577423096e-02 7.359542697668075562e-02 8.989579230546951294e-02 1.065481677651405334e-01
-1.928837001323699951e-01 -3.578368201851844788e-02 -1.509274691343307495e-01 2.050680816173553467e-01 -4.859358817338943481e-02 -6.384369730949401855e-02 1.448696404695510864e-01 -2.097884565591812134e-01 -2.029181085526943207e-02 1.289698779582977295e-01 1.838792860507965088e-01 6.725524365901947021e-02 2.841401994228363037e-01 9.701801463961601257e-03 -2.098137885332107544e-01 -2.499215006828308105e-01 -1.107014864683151245e-01 -3.130310177803039551e-01 -1.226825490593910217e-01 -3.335157930850982666e-01 1.363644562661647797e-02 5.004914477467536926e-02 -2.305652648210525513e-01 3.023506700992584229e-01 2.508491277694702148e-02 9.184446185827255249e-02 1.569744050502777100e-01 -2.078052312135696411e-01 1.568258851766586304e-01 2.833322584629058838e-01 6.147136539220809937e-02 1.149883270263671875e-01
-1.752788759768009186e-02 1.540781743824481964e-02 -2.968295291066169739e-02 2.037712931632995605e-01 1.054505631327629089e-01 -2.167304754257202148e-01 -4.985642805695533752e-02 -4.552717804908752441e-01 -6.885275244712829590e-02 4.097290933132171631e-01 -1.902221739292144775e-01 1.559473127126693726e-01 3.795540034770965576e-01 2.297803461551666260e-01 -4.125345125794410706e-02 1.228166967630386353e-01 -6.422571837902069092e-02 -5.008365493267774582e-03 6.514692306518554688e-02 -2.732815444469451904e-01 -3.295917436480522156e-02 1.187512949109077454e-01 2.764433063566684723e-02 1.979788988828659058e-01 1.495148092508316040e-01 -9.902116656303405762e-02 1.013775765895843506e-01 1.129017397761344910e-02 1.329766660928726196e-01 1.155097782611846924e-01 1.678732931613922119e-01 -4.935977607965469360e-02
5.142937973141670227e-02 -8.043826371431350708e-02 -3.476704237982630730e-03 2.145867943763732910e-01 8.392877876758575439e-02 -1.389579474925994873e-01 1.122318655252456665e-01 -1.397099494934082031e-01 -3.148091137409210205e-01 -1.000095009803771973e-01 -9.164568781852722168e-02 1.340393442660570145e-02 1.454404890537261963e-01 1.690754294395446777e-01 2.194570302963256836e-01 -6.990248709917068481e-02 1.058388948440551758e-01 -3.231644332408905029e-01 2.048443853855133057e-01 -1.860119402408599854e-01 5.323303490877151489e-02 1.258248537778854370e-01 6.936710560694336891e-04 -9.664538316428661346e-03 7.136262208223342896e-02 5.358090996742248535e-01 1.238330081105232239e-01 6.393682956695556641e-02 -1.310860216617584229e-01 -2.004512120038270950e-03 2.791702747344970703e-01 2.195359468460083008e-01
-1.168832369148731232e-02 -1.469817161560058594e-01 -2.920261621475219727e-01 3.909876197576522827e-02 4.862837865948677063e-02 1.392445266246795654e-01 -1.662252703681588173e-03 -2.340888082981109619e-01 -3.270137608051300049e-01 7.335359603166580200e-02 -2.078152894973754883e-01 -1.462196260690689087e-01 1.317742019891738892e-01 3.031987547874450684e-01 1.973958909511566162e-01 1.919263750314712524e-01 -2.410600930452346802e-01 -3.540870547294616699e-02 2.240122109651565552e-02 4.671911522746086121e-02 -1.566373258829116821e-01 1.494837403297424316e-01 -2.424327880144119263e-01 2.168763577938079834e-01 1.944224536418914795e-01 -2.230825722217559814e-01 9.420198947191238403e-02 -2.517995983362197876e-02 -1.251128464937210083e-01 1.043591573834419250e-01 3.307868242263793945e-01 -7.169994711875915527e-02
-2.216020971536636353e-01 1.185308471322059631e-01 -1.080554872751235962e-01 2.823787629604339600e-01 4.334134459495544434e-01 5.745496600866317749e-02 2.057387232780456543e-01 -1.993757933378219604e-01 6.878133863210678101e-02 1.456446051597595215e-01 -5.689768493175506592e-02 -1.028842106461524963e-01 1.302604526281356812e-01 2.532161772251129150e-01 -6.291711330413818359e-02 2.768900990486145020e-01 -1.185494959354400635e-01 1.778704486787319183e-02 -1.784794032573699951e-02 1.212282106280326843e-01 -4.210059065371751785e-03 4.310082178562879562e-03 -5.790647491812705994e-02 5.965892970561981201e-02 3.186486959457397461e-01 -2.390192896127700806e-01 2.889687120914459229e-01 -3.479800745844841003e-02 9.955722838640213013e-02 1.283053904771804810e-01 2.223982214927673340e-01 -1.231796890497207642e-01
-1.816140711307525635e-01 2.130241692066192627e-01 5.437191203236579895e-02 -1.062030196189880371e-01 2.141201943159103394e-01 -5.974496901035308838e-02 2.303780764341354370e-01 -3.202510178089141846e-01 -1.313110161572694778e-02 1.577236130833625793e-02 4.132502973079681396e-01 5.111120268702507019e-02 9.493785351514816284e-02 1.186199560761451721e-01 4.144994914531707764e-01 1.648111492395401001e-01 -2.315326333045959473e-01 -1.469896733760833740e-01 -6.924867630004882812e-02 2.222302258014678955e-01 -1.081797033548355103e-01 3.448672220110893250e-02 -7.088627666234970093e-03 7.892101071774959564e-03 2.344463486224412918e-03 7.964208722114562988e-02 1.034454256296157837e-01 1.432579308748245239e-01 -1.269955337047576904e-01 -5.654217302799224854e-02 3.184707760810852051e-01 7.591867446899414062e-02
-1.055045574903488159e-01 2.200305759906768799e-01 -9.426469355821609497e-02 1.542276591062545776e-01 8.676996827125549316e-02 -7.767443358898162842e-02 6.126296706497669220e-03 -1.198717728257179260e-01 -2.899596393108367920e-01 1.890852004289627075e-01 4.988900721073150635e-01 -1.510099172592163086e-01 2.384929805994033813e-01 1.852147132158279419e-01 1.004133969545364380e-01 1.311481744050979614e-01 4.105985537171363831e-02 5.668345466256141663e-02 8.257452398538589478e-02 -1.436206251382827759e-01 1.724430620670318604e-01 3.290413022041320801e-01 1.772897690534591675e-01 7.007570564746856689e-02 -1.592581272125244141e-01 -1.126259472221136093e-02 6.651128083467483521e-02 8.582548797130584717e-02 -7.734103500843048096e-02 1.639116704463958740e-01 1.931760460138320923e-01 2.359789758920669556e-01
-2.608071863651275635e-01 1.198186352849006653e-01 -1.237858086824417114e-01 2.065075486898422241e-01 2.175574749708175659e-01 -3.396798670291900635e-01 -3.148106113076210022e-02 -2.048662155866622925e-01 1.013278886675834656e-01 3.541288152337074280e-02 1.037916466593742371e-01 -7.007179409265518188e-02 1.479283571243286133e-01 3.182642459869384766e-01 2.156005054712295532e-01 -1.670807749032974243e-01 2.682005167007446289e-01 1.933019906282424927e-01 -8.404833264648914337e-03 -6.331070512533187866e-02 -2.248271554708480835e-01 -2.049591392278671265e-02 4.493859782814979553e-02 -1.163692772388458252e-01 -1.221128180623054504e-01 -1.088240072131156921e-01 2.238978743553161621e-01 8.345857262611389160e-02 -8.673551678657531738e-02 2.315836250782012939e-01 2.609314024448394775e-01 1.902828961610794067e-01
8.612995594739913940e-02 -8.356998115777969360e-02 -1.253398656845092773e-01 4.668277502059936523e-01 8.714948594570159912e-02 1.164817288517951965e-01 -1.037380099296569824e-01 -2.001917511224746704e-01 -2.664663493633270264e-01 -1.371145714074373245e-02 -3.064568899571895599e-02 -2.621850371360778809e-01 3.478732109069824219e-01 2.218208909034729004e-01 5.933663621544837952e-02 -3.351924419403076172e-01 1.148502826690673828e-01 -1.748309284448623657e-02 -6.671849638223648071e-02 6.254658102989196777e-02 -4.083187505602836609e-02 2.307345569133758545e-01 1.087266132235527039e-01 1.211400106549263000e-01 9.112364798784255981e-02 9.427758306264877319e-02 7.967048883438110352e-02 -5.045069265179336071e-04 2.175059318542480469e-01 1.703347861766815186e-01 8.353297412395477295e-02 2.070962637662887573e-01
-1.731561422348022461e-01 1.497285515069961548e-01 3.121339529752731323e-02 -1.196449175477027893e-01 1.212085932493209839e-01 1.151014566421508789e-01 -1.798061579465866089e-01 -7.948887348175048828e-02 2.974575944244861603e-02 -1.021903529763221741e-01 2.729547023773193359e-01 -3.780877590179443359e-02 -1.301793567836284637e-02 3.011278808116912842e-01 -8.185878396034240723e-02 2.518174946308135986e-01 -7.010082900524139404e-02 -3.527289032936096191e-01 -2.950641214847564697e-01 -2.707276642322540283e-01 -1.078686565160751343e-01 1.519412696361541748e-01 -2.095655500888824463e-01 2.253081947565078735e-01 -2.173001617193222046e-01 -5.946981161832809448e-02 1.442794054746627808e-01 2.447046525776386261e-02 3.104939460754394531e-01 1.540065109729766846e-01 7.625199109315872192e-02 -1.723889261484146118e-02
-8.075421303510665894e-02 -1.889075934886932373e-01 5.438558757305145264e-02 2.312064915895462036e-01 2.331281751394271851e-01 -2.561337351799011230e-01 -2.070206962525844574e-02 -4.796675592660903931e-02 -2.221678346395492554e-01 2.566447257995605469e-01 1.283565163612365723e-02 -1.786186546087265015e-01 3.115582168102264404e-01 1.375434100627899170e-01 1.203260421752929688e-01 4.008921608328819275e-02 -4.535765945911407471e-02 -4.051751643419265747e-02 -1.124642863869667053e-01 -2.021028548479080200e-01 -3.950892984867095947e-01 1.194057092070579529e-01 1.054191738367080688e-01 7.772454526275396347e-03 -6.322897970676422119e-02 1.654815375804901123e-01 3.329177200794219971e-01 6.823675334453582764e-02 -2.490484714508056641e-01 -6.853224337100982666e-02 2.167851477861404419e-01 4.423189908266067505e-03
-9.166182577610015869e-02 -9.176117368042469025e-03 -1.846579164266586304e-01 2.619161009788513184e-01 1.165303215384483337e-01 1.999495774507522583e-01 9.337328374385833740e-02 4.781989008188247681e-02 -3.445740938186645508e-01 -4.677696898579597473e-02 2.324564158916473389e-01 6.627757102251052856e-02 2.197701930999755859e-01 1.564684808254241943e-01 2.368047647178173065e-02 1.805265843868255615e-01 1.276346594095230103e-01 -1.555367261171340942e-01 -3.840472176671028137e-02 -2.264180034399032593e-01 -1.028758659958839417e-02 2.702415585517883301e-01 1.620590090751647949e-01 1.270688474178314209e-01 -1.423789858818054199e-01 2.112177908420562744e-01 1.761659681797027588e-01 -1.944620162248611450e-02 4.765762761235237122e-02 2.991440594196319580e-01 2.910501360893249512e-01 2.396589666604995728e-01
-1.710007786750793457e-01 1.354924142360687256e-01 8.098515123128890991e-02 1.322778016328811646e-01 1.877689510583877563e-01 2.407805323600769043e-01 1.710902303457260132e-01 -2.064437717199325562e-01 -2.024390250444412231e-01 -1.197199970483779907e-01 3.365771770477294922e-01 1.897778548300266266e-02 6.405938416719436646e-02 1.069191321730613708e-01 6.621755659580230713e-02 8.131337165832519531e-02 -1.340615153312683105e-01 -1.836890429258346558e-01 -1.423676759004592896e-01 -1.568085998296737671e-01 9.774640947580337524e-02 5.936400219798088074e-02 3.043334484100341797e-01 8.237373828887939453e-02 -4.080386087298393250e-02 1.855965554714202881e-01 1.150272786617279053e-01 1.489900946617126465e-01 1.035342831164598465e-02 1.211251039057970047e-02 3.571280539035797119e-01 3.991758525371551514e-01
-2.206822335720062256e-01 -7.324077934026718140e-02 -2.557935714721679688e-01 3.101992905139923096e-01 1.640712916851043701e-01 -2.332276664674282074e-03 2.890435755252838135e-01 4.529790207743644714e-02 -1.658232510089874268e-01 1.846711039543151855e-01 -6.262361258268356323e-02 -1.769838333129882812e-01 2.261395007371902466e-02 1.711215525865554810e-01 3.282398879528045654e-01 2.146951705217361450e-01 -1.850420385599136353e-01 -1.177311837673187256e-01 4.814006760716438293e-02 -8.942135423421859741e-02 3.954122960567474365e-02 8.850941061973571777e-02 -1.396570503711700439e-01 1.886063665151596069e-01 2.512287795543670654e-01 -1.715366691350936890e-01 5.357639864087104797e-02 3.792677447199821472e-02 1.266123652458190918e-01 -6.524335592985153198e-02 3.371178209781646729e-01 1.939302831888198853e-01
2.681102417409420013e-02 2.153561823070049286e-02 5.740904714912176132e-03 -1.310090254992246628e-02 2.443302571773529053e-01 -1.409681700170040131e-02 -7.096963375806808472e-02 -1.491425633430480957e-01 -3.282468914985656738e-01 -1.066325753927230835e-01 8.233191817998886108e-02 -3.527105599641799927e-02 7.195472717285156250e-02 2.576059997081756592e-01 -1.371400710195302963e-02 3.610225319862365723e-01 -3.371049836277961731e-02 -3.221140205860137939e-01 1.540355533361434937e-01 8.262704312801361084e-02 -8.773552626371383667e-02 -8.706413209438323975e-02 -1.175333783030509949e-01 2.224845290184020996e-01 -7.969354838132858276e-02 1.739971488714218140e-01 1.736477762460708618e-01 5.833071842789649963e-02 7.438688725233078003e-02 1.178775429725646973e-01 9.307674318552017212e-02 5.195391774177551270e-01
-4.088002741336822510e-01 -1.114557981491088867e-01 -6.351684778928756714e-02 4.519177228212356567e-02 2.262228727340698242e-01 -9.536217898130416870e-02 4.944093991070985794e-03 -7.461806386709213257e-02 -1.826104372739791870e-01 1.071817576885223389e-01 9.120925515890121460e-02 -7.553762197494506836e-02 8.710968494415283203e-02 2.219588458538055420e-01 -1.189039926975965500e-02 2.193349041044712067e-02 -8.905538171529769897e-02 -1.350025683641433716e-01 -2.947536483407020569e-02 4.046447947621345520e-02 -4.228815138339996338e-01 7.397162914276123047e-02 2.278635650873184204e-02 1.221691146492958069e-01 5.648778751492500305e-03 -1.066269651055335999e-01 2.110435515642166138e-01 3.029394149780273438e-01 4.894175007939338684e-02 -2.502408064901828766e-02 4.395711123943328857e-01 -2.445800453424453735e-01
-2.897135317325592041e-01 -2.084691375494003296e-01 -1.459948867559432983e-01 1.463672071695327759e-01 2.656177580356597900e-01 -9.965571761131286621e-02 8.237244933843612671e-02 -2.129902988672256470e-01 -6.892623752355575562e-02 2.789354622364044189e-01 9.362370520830154419e-02 -2.487646490335464478e-01 8.119140751659870148e-03 8.186516910791397095e-02 1.886432915925979614e-01 1.297628730535507202e-01 -5.748601257801055908e-02 1.667631790041923523e-02 -2.404466867446899414e-01 -1.875836253166198730e-01 -2.664234936237335205e-01 3.066303580999374390e-02 -2.192141301929950714e-02 3.065849840641021729e-02 5.568555369973182678e-02 2.188983708620071411e-01 3.550327420234680176e-01 2.914556115865707397e-02 -1.731535792350769043e-01 -1.709848046302795410e-01 2.387047410011291504e-01 1.442120671272277832e-01
-3.428525850176811218e-02 -1.485844105482101440e-01 -2.679677605628967285e-01 1.529475152492523193e-01 3.466705977916717529e-01 5.471971631050109863e-02 -1.065434813499450684e-01 -1.977982372045516968e-02 -2.560146749019622803e-01 1.708184629678726196e-01 2.752245590090751648e-02 6.933358963578939438e-03 2.096774727106094360e-01 1.760646551847457886e-01 -9.054273366928100586e-03 8.533981442451477051e-02 -4.961629211902618408e-01 -1.627328842878341675e-01 -2.024447321891784668e-01 2.955514937639236450e-02 2.523815492168068886e-04 2.628762722015380859e-01 -2.662052027881145477e-02 7.253301143646240234e-02 -1.422459781169891357e-01 -2.265946194529533386e-02 1.244309023022651672e-01 2.125062197446823120e-01 -1.292473264038562775e-02 1.006071716547012329e-01 2.294881343841552734e-01 -1.866551190614700317e-01
-2.375866984948515892e-03 3.030256628990173340e-01 -5.051816999912261963e-02 1.118210405111312866e-01 1.608982533216476440e-01 1.247751340270042419e-01 5.876737087965011597e-02 -1.382890045642852783e-01 -3.116883337497711182e-01 1.405501067638397217e-01 4.039081037044525146e-01 1.680438965559005737e-01 1.037740781903266907e-01 2.758520245552062988e-01 3.334074839949607849e-02 -1.182970255613327026e-01 -1.270840167999267578e-01 9.565556794404983521e-02 4.147371649742126465e-02 6.706763058900833130e-02 -2.422172427177429199e-01 1.623607575893402100e-01 -1.628132723271846771e-02 5.250637605786323547e-02 -2.954951524734497070e-01 9.167506545782089233e-02 8.061350136995315552e-02 2.736143022775650024e-02 8.546181023120880127e-02 6.335940957069396973e-02 2.593980431556701660e-01 3.430459499359130859e-01
-3.532147780060768127e-02 -9.505914151668548584e-02 -1.386327892541885376e-01 -1.111942157149314880e-02 3.384485840797424316e-01 -2.212206125259399414e-01 3.074449859559535980e-02 -1.773563921451568604e-01 -1.077271327376365662e-01 1.003055199980735779e-01 -7.245257147587835789e-04 8.033496141433715820e-02 1.917514801025390625e-01 2.945747971534729004e-01 -1.099838763475418091e-01 2.551874220371246338e-01 1.764867454767227173e-02 -4.879948794841766357e-01 -8.468278497457504272e-02 1.514993607997894287e-01 -3.003585636615753174e-01 2.019743025302886963e-01 -2.376284077763557434e-02 1.346882730722427368e-01 -3.157081827521324158e-02 2.136337906122207642e-01 5.439053848385810852e-02 -2.968935482203960419e-02 1.031483709812164307e-01 1.804499626159667969e-01 -8.712448924779891968e-02 1.613998562097549438e-01
-2.137335389852523804e-01 2.510941326618194580e-01 -6.254112720489501953e-02 1.513908803462982178e-01 2.829654216766357422e-01 2.354749850928783417e-02 2.543915808200836182e-01 -2.349873930215835571e-01 -1.844417601823806763e-01 1.147590577602386475e-01 3.666892051696777344e-01 4.568353760987520218e-03 2.375553697347640991e-01 7.783681154251098633e-02 8.647480607032775879e-02 -3.384386003017425537e-02 5.401944741606712341e-03 1.550927460193634033e-01 -9.480775892734527588e-02 -2.296939343214035034e-01 7.222266495227813721e-02 2.992746531963348389e-01 2.619120776653289795e-01 8.196343481540679932e-02 -2.158465534448623657e-01 4.776129126548767090e-02 1.856176108121871948e-01 5.944258719682693481e-02 7.844922691583633423e-02 1.706286221742630005e-01 1.600752472877502441e-01 8.612519502639770508e-02
4.363728687167167664e-02 1.034366786479949951e-01 -1.739314347505569458e-01 1.448476612567901611e-01 -1.448035091161727905e-01 3.572950884699821472e-02 1.761112660169601440e-01 -3.392210006713867188e-01 -2.980429828166961670e-01 2.140312045812606812e-01 3.719203919172286987e-02 -2.080346643924713135e-02 2.183067500591278076e-01 1.560899168252944946e-01 6.868617236614227295e-02 4.433268681168556213e-02 -1.184782162308692932e-01 -4.002514109015464783e-02 -1.258105039596557617e-01 -5.862936004996299744e-02 -1.419552266597747803e-01 4.728380590677261353e-02 -4.187973588705062866e-02 6.709548830986022949e-02 1.362026333808898926e-01 4.713768064975738525e-01 -7.273092865943908691e-02 1.952009201049804688e-01 6.694926321506500244e-02 1.206472367048263550e-01 2.616572678089141846e-01 -3.427573144435882568e-01
-1.744329482316970825e-01 -1.250935941934585571e-01 -2.246971726417541504e-01 3.187158703804016113e-02 3.649505972862243652e-01 1.164326537400484085e-02 -3.164871782064437866e-02 -6.910797953605651855e-02 -4.554513096809387207e-02 -3.095541708171367645e-02 -8.961984887719154358e-03 1.924621164798736572e-01 1.761133074760437012e-01 2.716636359691619873e-01 -1.517375707626342773e-01 1.418602168560028076e-01 1.069391891360282898e-01 -4.725947976112365723e-01 7.212157547473907471e-02 1.816833019256591797e-01 -3.182095289230346680e-01 2.602376639842987061e-01 -7.761166244745254517e-02 1.516410857439041138e-01 -2.916344441473484039e-02 1.440297961235046387e-01 1.224897354841232300e-01 -3.227060660719871521e-02 1.525741815567016602e-01 2.070961147546768188e-01 1.298604905605316162e-02 -1.515595428645610809e-02
-1.537416577339172363e-01 -5.155931040644645691e-02 1.195585355162620544e-02 1.641821861267089844e-01 1.894688904285430908e-01 6.259822845458984375e-02 -5.902757123112678528e-02 -1.657425016164779663e-01 -2.534342110157012939e-01 7.437900453805923462e-02 -1.599361188709735870e-02 2.625752985477447510e-01 1.655424982309341431e-01 2.783727645874023438e-01 1.276304870843887329e-01 1.722832471132278442e-01 -3.856692835688591003e-02 -2.258543968200683594e-01 8.867213875055313110e-02 1.861617267131805420e-01 -2.561138570308685303e-01 2.856065332889556885e-01 6.277418881654739380e-02 2.310938239097595215e-01 -9.757873415946960449e-02 4.654606878757476807e-01 1.077352240681648254e-01 -6.728670746088027954e-02 1.812453567981719971e-01 3.344971686601638794e-02 1.680345274507999420e-02 9.958639740943908691e-02
-2.080769389867782593e-01 1.872201077640056610e-02 1.000600904226303101e-01 -1.750566810369491577e-02 2.554811537265777588e-01 2.244703620672225952e-01 3.473689854145050049e-01 -2.419963032007217407e-01 -7.913383841514587402e-02 1.523717939853668213e-01 5.693806707859039307e-02 5.172996222972869873e-02 2.620742619037628174e-01 -6.539377570152282715e-02 2.803964018821716309e-01 5.607202649116516113e-02 -8.574776351451873779e-02 -1.390500813722610474e-01 8.989835530519485474e-02 3.336750268936157227e-01 -2.458702474832534790e-01 1.340773701667785645e-01 -9.787473827600479126e-02 -9.641882032155990601e-03 1.122300922870635986e-01 1.224047318100929260e-01 2.293132394552230835e-01 2.759603559970855713e-01 3.778510540723800659e-02 1.513997465372085571e-01 2.079363614320755005e-01 -5.397376418113708496e-02
-8.589577674865722656e-02 -2.458685636520385742e-01 -1.765033900737762451e-01 9.946665912866592407e-02 9.589944034814834595e-02 -6.780011951923370361e-02 -2.430180646479129791e-02 -2.277563661336898804e-01 -1.892046816647052765e-02 2.351909875869750977e-01 -2.969669736921787262e-02 -2.545664012432098389e-01 5.618554726243019104e-02 2.605982720851898193e-01 1.689515858888626099e-01 1.865604072809219360e-01 -4.447596520185470581e-02 -1.541812717914581299e-01 -9.964951127767562866e-02 8.087258785963058472e-02 -8.570315688848495483e-02 -1.108690351247787476e-01 9.997727349400520325e-03 -3.911393135786056519e-02 -1.618985831737518311e-02 6.627471745014190674e-02 -7.904183864593505859e-02 -8.375832438468933105e-02 -1.011861935257911682e-01 3.964359462261199951e-01 5.642827153205871582e-01 -4.324644804000854492e-02
-2.229499965906143188e-01 1.265516728162765503e-01 -1.531088799238204956e-01 4.889972135424613953e-02 1.615930497646331787e-01 1.658558100461959839e-02 2.832566499710083008e-01 -1.620712429285049438e-01 -8.731760829687118530e-02 -7.981295138597488403e-02 3.636689782142639160e-01 -1.339312791824340820e-01 1.492213737219572067e-02 3.385736048221588135e-01 1.796808689832687378e-01 3.842474892735481262e-02 -1.123628243803977966e-01 -2.750345170497894287e-01 -7.579867541790008545e-02 -3.747456520795822144e-02 1.315742284059524536e-01 2.598046138882637024e-02 3.317313641309738159e-02 4.720184579491615295e-02 -3.467829525470733643e-01 9.714450687170028687e-02 3.900271374732255936e-03 3.236112892627716064e-01 1.422017216682434082e-01 1.928857266902923584e-01 1.645323485136032104e-01 -1.645766496658325195e-01
-1.634153425693511963e-01 -2.193968892097473145e-01 -1.287025511264801025e-01 1.701563894748687744e-01 8.242263644933700562e-02 2.776968106627464294e-02 4.020461440086364746e-02 7.390984892845153809e-02 -2.908117771148681641e-01 -3.969461657106876373e-03 2.417112886905670166e-01 -1.963276788592338562e-02 7.739514112472534180e-02 3.426760733127593994e-01 7.667023688554763794e-02 1.633210778236389160e-01 1.543113589286804199e-01 -1.074503883719444275e-01 1.281327158212661743e-01 -3.693701326847076416e-02 -2.125040888786315918e-01 -5.285291746258735657e-02 2.758928239345550537e-01 1.870038062334060669e-01 -2.123359888792037964e-01 1.665470898151397705e-01 2.720093131065368652e-01 8.522165566682815552e-02 1.474784687161445618e-02 7.351203262805938721e-02 3.194828927516937256e-01 3.027991950511932373e-01
-2.320954799652099609e-01 -3.395712971687316895e-01 8.009494096040725708e-02 4.355997741222381592e-01 2.417833954095840454e-01 4.915264621376991272e-02 -1.395549774169921875e-01 -3.512286245822906494e-01 -1.217967867851257324e-01 2.511813044548034668e-01 -9.191779419779777527e-03 1.476950347423553467e-01 2.262586057186126709e-01 2.341506332159042358e-01 1.021318137645721436e-01 2.297696284949779510e-02 -5.507948622107505798e-02 -3.956800326704978943e-02 4.411217570304870605e-02 -2.288022786378860474e-01 -1.451556682586669922e-01 8.231636136770248413e-02 -1.410240828990936279e-01 3.293557837605476379e-02 1.704369932413101196e-01 -7.125506550073623657e-02 -3.031986206769943237e-02 -6.601751595735549927e-02 1.406285017728805542e-01 1.789966970682144165e-01 5.786767229437828064e-02 -1.089138835668563843e-01
1.105199754238128662e-02 9.476958215236663818e-02 -1.788210719823837280e-01 -1.073656603693962097e-01 1.303080767393112183e-01 2.053539752960205078e-01 3.035814501345157623e-02 -5.557391047477722168e-02 1.919245570898056030e-01 1.530970036983489990e-01 1.649888604879379272e-01 -8.515704423189163208e-02 -6.711452454328536987e-02 3.513687849044799805e-01 2.670753300189971924e-01 -9.204947203397750854e-02 1.979213058948516846e-01 -1.505851298570632935e-01 -1.346164345741271973e-01 -3.628144622780382633e-05 -1.275083273649215698e-01 2.844792306423187256e-01 -3.238840401172637939e-01 1.437932997941970825e-01 3.575858846306800842e-02 -1.117082908749580383e-01 2.610741853713989258e-01 -1.130043864250183105e-01 2.733381986618041992e-01 2.796712517738342285e-01 1.549622714519500732e-01 8.575235307216644287e-02
-3.726421296596527100e-01 -3.703397139906883240e-02 -2.448379546403884888e-01 1.462448090314865112e-01 1.332702636718750000e-01 1.149020530283451080e-02 1.001681089401245117e-01 -7.910195738077163696e-02 -1.152773872017860413e-01 2.024288624525070190e-01 -2.097951918840408325e-01 -1.094475239515304565e-01 2.473240345716476440e-01 2.501983344554901123e-01 2.740177512168884277e-01 1.769225299358367920e-01 -3.181999921798706055e-01 -1.600115895271301270e-01 1.197032108902931213e-01 -1.531082093715667725e-01 -5.769320577383041382e-02 1.974585801362991333e-01 -1.557701230049133301e-01 2.043393440544605255e-02 6.707172095775604248e-02 -2.057302743196487427e-01 6.799983978271484375e-02 1.325437873601913452e-01 -8.093122392892837524e-02 -8.389878273010253906e-02 2.673945128917694092e-01 1.345521062612533569e-01
7.715511322021484375e-02 -1.199536770582199097e-01 -9.355601668357849121e-02 3.201387822628021240e-02 3.204492926597595215e-01 1.176804900169372559e-01 -4.901371896266937256e-03 -1.210972899571061134e-03 -2.113308757543563843e-01 -8.614405244588851929e-02 -4.235773906111717224e-02 2.755822837352752686e-01 1.701285690069198608e-01 3.970850110054016113e-01 5.154120922088623047e-02 1.778907775878906250e-01 5.215213168412446976e-03 -3.021986484527587891e-01 6.182320043444633484e-02 8.285732567310333252e-02 -4.943370074033737183e-02 3.202193081378936768e-01 -1.435994505882263184e-01 2.669510841369628906e-01 -7.967486977577209473e-02 3.080421090126037598e-01 7.759968936443328857e-02 -1.725669205188751221e-01 5.640686303377151489e-02 9.109158068895339966e-02 1.724355481564998627e-02 2.342078685760498047e-01
-1.519325226545333862e-01 -9.449508041143417358e-02 3.469402715563774109e-02 1.474774181842803955e-01 -1.205250769853591919e-01 -6.109189614653587341e-02 -2.519622743129730225e-01 -3.132248818874359131e-01 -1.040901839733123779e-01 -7.807800173759460449e-02 2.007513344287872314e-01 9.048737585544586182e-02 3.537163734436035156e-01 2.990993857383728027e-01 1.770305931568145752e-01 -1.487485468387603760e-01 4.120517894625663757e-02 -2.296681553125381470e-01 3.677310794591903687e-02 -1.170606017112731934e-01 7.282023131847381592e-02 3.899075090885162354e-02 -5.872539058327674866e-02 -1.676243096590042114e-01 -1.265306025743484497e-01 -1.173941493034362793e-01 2.593566477298736572e-01 1.490874290466308594e-01 3.406257033348083496e-01 -9.143589437007904053e-02 2.716986536979675293e-01 7.973460108041763306e-02
-3.849808275699615479e-01 -3.264634013175964355e-01 -5.637079104781150818e-02 2.140392512083053589e-01 2.183477766811847687e-02 5.058003589510917664e-02 -7.389773428440093994e-02 -2.800276279449462891e-01 4.410643130540847778e-02 2.381588071584701538e-01 1.073072701692581177e-01 -9.774764627218246460e-02 2.411601990461349487e-01 1.075759232044219971e-01 -1.913758181035518646e-02 -3.264012336730957031e-01 -1.055886521935462952e-01 3.866086527705192566e-02 4.516259580850601196e-02 -3.785755485296249390e-03 -1.459869593381881714e-01 1.169275864958763123e-01 -8.086377382278442383e-02 2.939165830612182617e-01 7.632841821759939194e-03 -9.795515239238739014e-02 6.079971417784690857e-02 1.742893755435943604e-01 1.589277088642120361e-01 1.664612889289855957e-01 3.146066069602966309e-01 -1.210821717977523804e-01
1.052884459495544434e-01 1.381038725376129150e-01 -2.382111400365829468e-01 -1.713759750127792358e-01 2.712684273719787598e-01 -7.279289513826370239e-02 3.731262087821960449e-01 -1.286325305700302124e-01 5.150842946022748947e-03 8.848682790994644165e-02 1.092056557536125183e-01 -1.207879856228828430e-01 2.598177082836627960e-02 1.760728806257247925e-01 1.156658157706260681e-01 5.394886806607246399e-02 -1.090710014104843140e-01 -1.932678520679473877e-01 1.631991714239120483e-01 -1.626926958560943604e-01 -2.657361626625061035e-01 9.991002827882766724e-02 -2.819250337779521942e-02 1.108735054731369019e-01 -9.530475735664367676e-02 2.645570933818817139e-01 1.444696933031082153e-01 -2.997394464910030365e-02 -2.186756953597068787e-02 -1.655489951372146606e-01 4.881657361984252930e-01 6.052768602967262268e-02
-1.694215387105941772e-01 2.176120579242706299e-01 5.234367027878761292e-02 1.300769448280334473e-01 1.401613652706146240e-01 2.812947146594524384e-03 2.282497286796569824e-01 -7.863549888134002686e-02 -2.623421847820281982e-01 1.168322116136550903e-01 4.191761910915374756e-01 -1.305743306875228882e-01 9.188743680715560913e-02 2.221589982509613037e-01 2.160812616348266602e-01 1.625715047121047974e-01 9.383957087993621826e-02 -1.101478189229965210e-01 -7.867197692394256592e-02 -1.539622843265533447e-01 2.131918221712112427e-01 1.714836061000823975e-01 -6.612304598093032837e-03 1.248761713504791260e-01 -3.138265907764434814e-01 1.963589042425155640e-01 5.081751570105552673e-02 2.719391584396362305e-01 1.352176517248153687e-01 1.974768042564392090e-01 7.859463989734649658e-02 -4.282962530851364136e-02
-1.055564507842063904e-01 9.340514242649078369e-02 -1.247083991765975952e-01 1.421119719743728638e-01 1.620267927646636963e-01 3.069264292716979980e-01 1.774398386478424072e-01 -7.787781953811645508e-02 -2.711558043956756592e-01 -1.744482479989528656e-02 -1.232352852821350098e-01 -8.179607987403869629e-02 -1.282284557819366455e-01 2.559624612331390381e-01 1.480143964290618896e-01 1.725014895200729370e-01 -2.468558549880981445e-01 -2.467081695795059204e-01 7.689917832612991333e-02 -7.981400191783905029e-02 7.318150252103805542e-02 1.381209194660186768e-01 -1.777977496385574341e-01 6.927034258842468262e-02 -1.481257677078247070e-01 1.817429661750793457e-01 3.644016087055206299e-01 7.132662832736968994e-02 2.172620594501495361e-02 2.946516573429107666e-01 4.224694147706031799e-02 2.831842005252838135e-01
-2.734904289245605469e-01 2.184242010116577148e-01 -2.959809601306915283e-01 1.372158434242010117e-02 7.558411918580532074e-03 5.049936845898628235e-02 -1.360427886247634888e-01 -1.902559399604797363e-01 -2.204681038856506348e-01 -4.491933062672615051e-02 8.789345622062683105e-03 2.491663545370101929e-01 -8.071763813495635986e-02 2.851675450801849365e-01 2.278551310300827026e-01 9.885508567094802856e-02 6.246462091803550720e-02 -1.144521385431289673e-01 -2.238782048225402832e-01 -1.712765693664550781e-01 -2.109158225357532501e-02 -3.967384621500968933e-02 1.410004943609237671e-01 1.667108833789825439e-01 4.675915930420160294e-03 -1.451223194599151611e-01 3.270301520824432373e-01 -7.619065046310424805e-02 1.611830741167068481e-01 1.293454617261886597e-01 2.815715670585632324e-01 2.609552741050720215e-01
-1.299224197864532471e-01 9.099268168210983276e-02 2.204366587102413177e-02 1.141019724309444427e-02 2.731282114982604980e-01 1.873176544904708862e-01 -5.091455765068531036e-03 -3.617084622383117676e-01 1.040307711809873581e-02 1.567455083131790161e-01 8.616759628057479858e-02 8.476291596889495850e-02 -9.643854945898056030e-02 1.118564978241920471e-01 2.607737183570861816e-01 1.414033174514770508e-01 -3.833868503570556641e-01 -3.334471210837364197e-02 -1.860300898551940918e-01 1.082749813795089722e-01 -9.889339655637741089e-02 1.490965187549591064e-01 8.222715556621551514e-02 1.246326714754104614e-01 3.003710508346557617e-01 1.409228611737489700e-02 3.536151051521301270e-01 -2.133443057537078857e-01 -8.659792691469192505e-02 7.350443303585052490e-02 2.445111274719238281e-01 4.669904336333274841e-02
-3.161081671714782715e-02 -1.071216613054275513e-01 -1.530237495899200439e-01 -4.497317597270011902e-02 2.998267114162445068e-01 1.521285623311996460e-01 -7.202861458063125610e-02 -7.564403861761093140e-02 -2.773692607879638672e-01 -4.647069051861763000e-02 2.076653540134429932e-01 -1.090316176414489746e-01 4.393842443823814392e-02 2.246053516864776611e-01 1.299945563077926636e-01 2.895264327526092529e-01 -5.434464663267135620e-02 -2.422408908605575562e-01 1.839003860950469971e-01 -2.166968397796154022e-02 9.684858471155166626e-02 -1.792287267744541168e-02 -7.915149629116058350e-02 2.198573797941207886e-01 -7.822792232036590576e-02 6.960649043321609497e-02 7.095484435558319092e-02 3.959472477436065674e-02 2.050474286079406738e-02 3.673906922340393066e-01 1.203869581222534180e-01 4.724900126457214355e-01
-1.289900094270706177e-01 -1.992486417293548584e-01 -2.820652127265930176e-01 1.472235471010208130e-01 -1.867214776575565338e-02 1.950397789478302002e-01 1.659112237393856049e-02 -1.038548648357391357e-01 -2.864289283752441406e-01 8.423026651144027710e-03 2.692964076995849609e-01 -2.544578351080417633e-02 2.237523496150970459e-01 1.402449309825897217e-01 6.971351802349090576e-02 2.519120275974273682e-01 1.975337043404579163e-02 -1.008996963500976562e-01 1.209585089236497879e-02 -2.792621590197086334e-02 -1.490785181522369385e-01 1.330768167972564697e-01 3.404613435268402100e-01 1.174593120813369751e-01 -1.665175259113311768e-01 1.606732159852981567e-01 1.226769387722015381e-01 5.728712305426597595e-02 2.150115221738815308e-01 3.051207661628723145e-01 2.891588211059570312e-01 1.538937836885452271e-01
7.073483616113662720e-02 -1.370382010936737061e-01 -2.946602404117584229e-01 8.057843893766403198e-02 2.573095262050628662e-01 7.082207500934600830e-02 -1.730574518442153931e-01 -2.213645726442337036e-01 -4.144846200942993164e-01 -2.137819379568099976e-01 1.215153839439153671e-02 5.026845261454582214e-02 1.897233128547668457e-01 3.230804204940795898e-01 1.039258241653442383e-01 4.078276455402374268e-02 -2.275970578193664551e-02 -1.422940045595169067e-01 -3.743018805980682373e-01 -1.380944401025772095e-01 2.169460244476795197e-02 1.351627409458160400e-01 -6.609833985567092896e-02 8.659242093563079834e-02 1.608138903975486755e-02 4.864947870373725891e-02 6.474893540143966675e-02 1.939506828784942627e-01 1.480318307876586914e-01 -1.792282052338123322e-02 -6.841272115707397461e-02 2.789554595947265625e-01
-1.651855111122131348e-01 -3.311787843704223633e-01 4.470415040850639343e-02 9.720293432474136353e-02 8.244130015373229980e-02 -4.681842774152755737e-02 -2.187837213277816772e-01 -1.488751918077468872e-01 -8.226288855075836182e-02 -1.484617292881011963e-01 2.549490928649902344e-01 4.296345263719558716e-02 1.003951206803321838e-01 2.137017846107482910e-01 1.615602672100067139e-01 -1.438134759664535522e-01 -1.711877286434173584e-01 -3.387099802494049072e-01 -1.984084099531173706e-01 3.354331245645880699e-03 1.849184632301330566e-01 4.683578014373779297e-02 -3.921473026275634766e-02 9.974557161331176758e-02 -9.739575535058975220e-02 5.135408043861389160e-02 3.617590665817260742e-01 1.828284114599227905e-01 1.175414472818374634e-01 -2.063598632812500000e-01 3.133763074874877930e-01 1.098988279700279236e-01
-2.321789562702178955e-01 9.369403123855590820e-02 -3.041581511497497559e-01 6.814661622047424316e-02 2.347693592309951782e-01 -2.765365242958068848e-01 -3.413645550608634949e-02 -2.749687433242797852e-01 -1.499187946319580078e-01 -9.912573546171188354e-02 1.208559945225715637e-01 1.626631021499633789e-01 1.143226698040962219e-01 3.465694785118103027e-01 1.021028533577919006e-01 1.234995722770690918e-01 1.837496459484100342e-01 -1.009989380836486816e-01 1.054933741688728333e-01 1.486365497112274170e-01 -2.951337397098541260e-02 2.725758552551269531e-01 -1.648948192596435547e-01 1.708329319953918457e-01 -8.962765336036682129e-03 2.654515802860260010e-01 1.430861204862594604e-01 -1.721986234188079834e-01 -1.713518984615802765e-02 2.185741811990737915e-01 -6.012431159615516663e-02 1.359726041555404663e-01
-1.205194666981697083e-01 2.466139346361160278e-01 -3.252278864383697510e-01 8.372554183006286621e-02 7.859002798795700073e-02 1.523006856441497803e-01 -2.116807103157043457e-01 -2.931535243988037109e-01 -3.653132589533925056e-03 -6.372527778148651123e-02 8.314266800880432129e-02 -4.719376936554908752e-02 3.121517002582550049e-01 1.332434117794036865e-01 -2.759507000446319580e-01 5.298640951514244080e-02 1.368375867605209351e-01 -1.353110969066619873e-01 8.668817579746246338e-02 5.357327684760093689e-02 -7.919181138277053833e-02 2.866961061954498291e-01 -7.940652221441268921e-02 2.387283891439437866e-01 5.672872811555862427e-02 -1.527362763881683350e-01 6.900446605868637562e-04 8.480547368526458740e-02 -1.702313125133514404e-01 -1.649417728185653687e-02 4.199444651603698730e-01 7.659333199262619019e-02
1.179587841033935547e-01 -2.451588362455368042e-01 6.210920214653015137e-02 2.095174230635166168e-02 1.435862034559249878e-01 1.264878660440444946e-01 1.025058180093765259e-01 -2.925476729869842529e-01 -2.043799906969070435e-01 3.802327513694763184e-01 2.488779127597808838e-01 2.406981773674488068e-02 2.435962706804275513e-01 2.003831714391708374e-01 1.014957651495933533e-01 -6.355573236942291260e-02 -3.759306073188781738e-01 -1.713163852691650391e-01 -1.812113374471664429e-01 1.292210817337036133e-01 7.748707383871078491e-02 1.884361505508422852e-01 -6.407457590103149414e-02 5.670186877250671387e-02 1.573417037725448608e-01 -2.246673256158828735e-01 1.688831746578216553e-01 -8.036144822835922241e-02 8.258455991744995117e-02 1.411310583353042603e-01 1.348569244146347046e-01 -4.582488909363746643e-02
-7.637783139944076538e-02 -1.948877796530723572e-02 -3.315502107143402100e-01 -6.725126504898071289e-02 2.558552324771881104e-01 -3.564900904893875122e-02 1.204606741666793823e-01 -3.609325885772705078e-01 -2.379278391599655151e-01 3.266242519021034241e-02 -3.221038281917572021e-01 -1.935282498598098755e-01 -2.080455124378204346e-01 2.684962451457977295e-01 1.235744804143905640e-01 4.779794835485517979e-04 -7.107959687709808350e-02 -2.717896997928619385e-01 1.812988966703414917e-01 -3.686352819204330444e-02 -2.250151187181472778e-01 6.714845448732376099e-02 -1.256783157587051392e-01 -9.559640660881996155e-03 -4.798892140388488770e-02 1.391729563474655151e-01 -1.314445585012435913e-01 -1.404676139354705811e-01 -8.672887086868286133e-02 1.488353312015533447e-01 2.544158697128295898e-01 -3.222784027457237244e-02
-1.189668402075767517e-01 6.586515158414840698e-02 -7.319405674934387207e-02 3.787168115377426147e-02 -4.330198839306831360e-02 1.838391181081533432e-03 1.544710546731948853e-01 -4.828909635543823242e-01 -1.746745896525681019e-03 4.920542123727500439e-04 1.654931604862213135e-01 -7.137480657547712326e-03 2.780033648014068604e-01 1.947488933801651001e-01 4.309923350811004639e-01 -3.658661991357803345e-02 -1.928343027830123901e-01 -2.493043988943099976e-01 -6.521563231945037842e-02 1.836777329444885254e-01 -1.112346053123474121e-01 -2.363083325326442719e-02 1.354259103536605835e-01 7.750044018030166626e-02 9.710271656513214111e-02 -9.824100136756896973e-02 3.159787654876708984e-01 -1.060927882790565491e-01 -1.253533363342285156e-02 1.938661783933639526e-01 -1.439014971256256104e-01 1.510352939367294312e-01
-2.330650575459003448e-02 1.470649093389511108e-01 -2.031995654106140137e-01 -3.829659894108772278e-02 1.353870481252670288e-01 -6.295460462570190430e-02 4.183504283428192139e-01 -1.664066612720489502e-01 -1.154357492923736572e-01 -1.058961898088455200e-01 -1.184980869293212891e-01 8.499243855476379395e-02 2.094113975763320923e-01 2.120265662670135498e-01 -1.718865483999252319e-01 2.941287159919738770e-01 -5.626272782683372498e-02 -2.852281630039215088e-01 1.208067238330841064e-01 5.240317806601524353e-02 -1.498776674270629883e-01 3.485138118267059326e-01 6.028769537806510925e-02 1.173680424690246582e-01 -1.253135651350021362e-01 1.162622123956680298e-01 6.863182038068771362e-02 -7.055409997701644897e-02 -3.269276022911071777e-02 1.715787500143051147e-02 1.931013762950897217e-01 3.444488942623138428e-01
-1.634534262120723724e-02 -1.356875747442245483e-01 -3.464710414409637451e-01 1.729028075933456421e-01 7.664129883050918579e-02 -4.720666632056236267e-02 6.407177448272705078e-02 -2.729671299457550049e-01 -2.048056423664093018e-01 2.259413599967956543e-01 -3.012214601039886475e-01 -2.974318265914916992e-01 1.905064284801483154e-01 2.487892508506774902e-01 9.972535818815231323e-02 1.800595372915267944e-01 -3.459301590919494629e-01 -1.079722940921783447e-01 6.605791300535202026e-02 1.644711382687091827e-02 -5.711752548813819885e-02 1.452554110437631607e-02 -1.118274107575416565e-01 1.307724267244338989e-01 6.156397238373756409e-02 -3.888006508350372314e-02 1.357371658086776733e-01 1.849927902221679688e-01 7.142883725464344025e-03 -6.460678577423095703e-02 3.059469759464263916e-01 8.424907177686691284e-02
-1.835773587226867676e-01 -2.730047702789306641e-01 -3.463399782776832581e-02 -6.994655728340148926e-02 1.331261843442916870e-01 -5.737265944480895996e-02 2.540108859539031982e-01 -3.633911535143852234e-02 -1.252484768629074097e-01 2.059050351381301880e-01 1.848876327276229858e-01 -2.967700660228729248e-01 -9.442956745624542236e-02 3.856094479560852051e-01 1.860300600528717041e-01 -2.439990490674972534e-01 1.614856868982315063e-01 -2.590841799974441528e-02 -1.575517952442169189e-01 -4.256931692361831665e-02 -4.142030701041221619e-02 -3.390130773186683655e-02 -5.229177325963973999e-02 4.521898627281188965e-01 -1.128280535340309143e-01 8.991834521293640137e-02 4.005699232220649719e-02 4.771862644702196121e-03 6.160304695367813110e-02 2.217705249786376953e-01 1.547049134969711304e-01 6.255286931991577148e-02
-2.167797237634658813e-01 2.700473666191101074e-01 -2.218475639820098877e-01 1.385010927915573120e-01 3.840687498450279236e-02 2.624485827982425690e-02 1.548029035329818726e-01 -1.177389398217201233e-01 -5.962583795189857483e-02 -2.209602743387222290e-01 3.633047342300415039e-01 -2.060915529727935791e-01 -1.299442443996667862e-02 1.960846483707427979e-01 1.727207452058792114e-01 1.827023327350616455e-01 -2.902960777282714844e-02 -2.809040248394012451e-01 -1.602096110582351685e-01 -8.310771733522415161e-02 8.269687741994857788e-02 1.003495082259178162e-01 1.737733781337738037e-01 1.920403987169265747e-01 -1.470422148704528809e-01 2.079489529132843018e-01 8.528745174407958984e-02 2.284016609191894531e-01 2.042179107666015625e-01 1.789513677358627319e-01 1.796212643384933472e-01 1.281070858240127563e-01
-7.316747307777404785e-02 -3.487706556916236877e-02 1.498982775956392288e-03 -1.059638559818267822e-01 2.393137812614440918e-01 -5.895762518048286438e-02 -2.793934009969234467e-02 -1.244374737143516541e-01 -3.263320028781890869e-01 -8.028871566057205200e-02 1.995414793491363525e-01 -6.513569387607276440e-04 1.118270531296730042e-01 2.005262672901153564e-01 1.791214197874069214e-01 3.816631436347961426e-01 -6.726051121950149536e-02 -2.642880082130432129e-01 1.277155131101608276e-01 -3.653281833976507187e-03 -6.640372425317764282e-02 -1.140782237052917480e-01 -1.507954448461532593e-01 1.769974231719970703e-01 -7.324069738388061523e-02 2.264978736639022827e-01 2.115287333726882935e-01 1.078667417168617249e-01 1.080827787518501282e-01 4.700893536210060120e-02 1.358817219734191895e-01 4.630073308944702148e-01
-8.774871937930583954e-03 1.036988571286201477e-01 -9.770619124174118042e-02 1.559432148933410645e-01 -1.057031825184822083e-01 1.525462567806243896e-01 4.922887310385704041e-02 -4.875168204307556152e-01 8.083064854145050049e-02 4.762966334819793701e-01 2.426960915327072144e-01 1.673137955367565155e-02 3.471291959285736084e-01 7.741219550371170044e-02 1.816982030868530273e-01 -1.124281436204910278e-02 5.874793976545333862e-03 -1.950095444917678833e-01 -3.096596337854862213e-02 -1.116482168436050415e-01 1.058094426989555359e-01 4.583835974335670471e-02 -4.054163023829460144e-02 3.758319839835166931e-02 -1.954192817211151123e-01 -1.508619934320449829e-01 1.691819131374359131e-01 1.007627099752426147e-01 1.644418686628341675e-01 1.983642205595970154e-02 1.760847270488739014e-01 5.054799094796180725e-02
-1.929466575384140015e-01 1.710228472948074341e-01 -3.234868347644805908e-01 8.256379514932632446e-02 2.376425825059413910e-02 -1.488731503486633301e-01 -1.693294048309326172e-01 3.818780183792114258e-02 -1.621692776679992676e-01 2.681166231632232666e-01 1.760054007172584534e-02 2.591874003410339355e-01 1.927427351474761963e-01 2.883770167827606201e-01 1.809462010860443115e-01 2.136203348636627197e-01 2.111347205936908722e-02 -2.473124712705612183e-01 -6.132921576499938965e-02 6.253336905501782894e-04 5.420289933681488037e-02 8.747225627303123474e-03 7.213938981294631958e-02 8.154371380805969238e-02 7.734596729278564453e-02 2.298059910535812378e-01 4.256586730480194092e-02 5.492378026247024536e-03 1.638826876878738403e-01 2.116359621286392212e-01 1.389204710721969604e-01 4.159614145755767822e-01
-1.475979536771774292e-01 -1.836442500352859497e-01 -4.692322313785552979e-01 -1.815091446042060852e-02 2.504888772964477539e-01 7.167598605155944824e-02 -2.519955039024353027e-01 -6.158684939146041870e-02 -2.242703288793563843e-01 1.381352543830871582e-01 1.069588866084814072e-02 -5.932448897510766983e-03 2.045339494943618774e-01 2.854026257991790771e-01 -3.875043988227844238e-02 3.155343979597091675e-02 -3.837852180004119873e-01 -1.778454482555389404e-01 -2.173175662755966187e-01 8.598932065069675446e-03 6.712654232978820801e-02 1.036498770117759705e-01 -9.543831646442413330e-02 -1.487411558628082275e-02 1.080475524067878723e-01 3.766828775405883789e-02 1.988486386835575104e-02 1.196942031383514404e-01 -9.210151433944702148e-02 -2.954989671707153320e-02 3.244111239910125732e-01 -1.663081906735897064e-02
-2.190414816141128540e-01 2.334850877523422241e-01 5.575091764330863953e-02 1.018106937408447266e-01 2.786703109741210938e-01 1.733901351690292358e-01 -1.888145059347152710e-01 -4.547756910324096680e-01 -1.356374621391296387e-01 6.143210455775260925e-02 1.987651586532592773e-01 -1.097884476184844971e-01 5.114196799695491791e-03 2.281697094440460205e-01 -2.431564033031463623e-01 -5.264382809400558472e-02 -1.846181303262710571e-01 -1.519813537597656250e-01 -1.913165897130966187e-01 -7.234321907162666321e-03 8.665499836206436157e-02 6.758506409823894501e-03 -1.214325502514839172e-01 1.551627516746520996e-01 9.188127703964710236e-03 1.381967682391405106e-02 -1.812966018915176392e-01 1.300774365663528442e-01 -2.167931050062179565e-01 3.877956420183181763e-03 3.298921883106231689e-01 -1.609754748642444611e-03
-1.609481573104858398e-01 -1.043163239955902100e-02 -2.248362302780151367e-01 3.226780295372009277e-01 2.152367979288101196e-01 -1.036755293607711792e-01 -1.144294068217277527e-01 -2.100977599620819092e-01 -1.585065871477127075e-01 1.287402510643005371e-01 2.995595037937164307e-01 5.696512758731842041e-02 1.418994665145874023e-01 1.491476893424987793e-01 1.188412830233573914e-01 -3.558181822299957275e-01 3.873130306601524353e-02 2.810052335262298584e-01 1.308963596820831299e-01 -1.531127393245697021e-01 -1.295799314975738525e-01 2.680599093437194824e-01 -1.618672609329223633e-01 2.228252440690994263e-01 -8.494267612695693970e-02 -9.953170269727706909e-02 -1.066228374838829041e-01 1.376956235617399216e-02 -1.051570326089859009e-01 4.697672277688980103e-02 8.770185708999633789e-02 2.281170487403869629e-01
-5.451777577400207520e-02 -1.719404011964797974e-01 -1.321267187595367432e-01 1.425000429153442383e-01 1.330260336399078369e-01 3.325088694691658020e-02 -1.186323910951614380e-02 -8.022716641426086426e-02 -2.418680936098098755e-01 -1.631333082914352417e-01 2.346653044223785400e-01 5.549830570816993713e-02 1.949428766965866089e-01 1.431582272052764893e-01 1.387928277254104614e-01 1.719287037849426270e-01 4.887427017092704773e-02 -1.303256750106811523e-01 4.451825469732284546e-02 -6.765907257795333862e-02 -1.388480663299560547e-01 9.619344025850296021e-02 2.364762127399444580e-01 1.726626008749008179e-01 -1.125679239630699158e-01 1.988294273614883423e-01 1.383514851331710815e-01 -4.504814743995666504e-02 2.551067620515823364e-02 4.918146729469299316e-01 2.577191889286041260e-01 3.622378706932067871e-01
-2.517332695424556732e-02 1.197599694132804871e-01 -2.373572140932083130e-01 7.662730664014816284e-02 -3.240594267845153809e-02 -4.205041751265525818e-02 -8.380173146724700928e-02 -5.398466810584068298e-02 3.297445178031921387e-02 6.520929187536239624e-02 2.644467055797576904e-01 -2.009240351617336273e-02 1.164946705102920532e-01 1.540901809930801392e-01 -6.752789765596389771e-02 1.982354074716567993e-01 4.147928580641746521e-02 -2.477481067180633545e-01 -1.785175949335098267e-01 6.136192381381988525e-02 1.435946524143218994e-01 1.149924099445343018e-01 -4.452252089977264404e-01 2.631931565701961517e-02 7.140881568193435669e-02 -1.299968212842941284e-01 3.805745244026184082e-01 -9.627224504947662354e-02 2.500818371772766113e-01 -1.527830143459141254e-03 4.209953248500823975e-01 -7.637050002813339233e-02
-1.017883047461509705e-02 -1.784894019365310669e-01 -2.221728675067424774e-02 3.690269589424133301e-01 8.939126133918762207e-02 2.050096169114112854e-02 8.601772785186767578e-02 -3.328023850917816162e-01 1.219938695430755615e-01 3.775625824928283691e-01 9.628147631883621216e-02 1.225293725728988647e-01 2.640921175479888916e-01 1.834372431039810181e-01 -1.190346404910087585e-01 1.678539067506790161e-02 1.177248209714889526e-01 9.862550348043441772e-02 -2.891924604773521423e-02 -2.923740632832050323e-02 -3.355419961735606194e-03 -1.203428879380226135e-01 -1.341500133275985718e-01 3.055006265640258789e-01 1.208883076906204224e-01 1.131445840001106262e-01 1.866867840290069580e-01 1.868577152490615845e-01 -1.464928239583969116e-01 3.105338513851165771e-01 1.721925884485244751e-01 9.699740260839462280e-02
-1.729864329099655151e-01 -8.591689914464950562e-02 7.742572110146284103e-03 3.583034574985504150e-01 -5.828245729207992554e-02 3.256307244300842285e-01 1.402948051691055298e-01 -2.253214418888092041e-01 -1.598522812128067017e-01 -3.786139562726020813e-02 1.213618367910385132e-01 1.607050187885761261e-02 1.563481241464614868e-01 4.489991366863250732e-01 -7.492827717214822769e-03 -1.134506836533546448e-01 -1.242488548159599304e-01 -1.398274749517440796e-01 3.133324533700942993e-02 -3.584850728511810303e-01 -9.297043085098266602e-02 2.232864499092102051e-01 -1.853946298360824585e-01 4.172318056225776672e-02 3.562629967927932739e-02 1.554440557956695557e-01 -2.145361155271530151e-01 -1.086266860365867615e-01 -1.006068289279937744e-02 -9.392905049026012421e-03 1.728406846523284912e-01 3.172770142555236816e-02
-3.424966335296630859e-02 -8.227463811635971069e-02 2.899146266281604767e-02 -1.109918355941772461e-01 1.651045829057693481e-01 8.280617743730545044e-02 8.348075300455093384e-02 -6.037838011980056763e-02 -4.530815780162811279e-01 1.027903184294700623e-01 -1.963665485382080078e-01 -4.252802208065986633e-02 2.002919316291809082e-01 9.052759408950805664e-02 -1.043917029164731503e-03 -1.734091900289058685e-02 1.076378207653760910e-02 2.807901240885257721e-02 -1.491675227880477905e-01 -7.681707292795181274e-02 1.575927138328552246e-01 1.428319215774536133e-01 -1.572621762752532959e-01 1.343397945165634155e-01 7.901693880558013916e-02 1.179101839661598206e-01 1.093310937285423279e-01 -2.109296917915344238e-01 2.446263283491134644e-01 3.605271577835083008e-01 4.476406574249267578e-01 2.132363766431808472e-01
-1.549215242266654968e-02 -8.422269672155380249e-02 -1.389378011226654053e-01 1.118129640817642212e-01 1.173985823988914490e-01 1.229334920644760132e-01 1.347418059594929218e-03 -1.821129173040390015e-01 6.185723468661308289e-03 2.233996987342834473e-01 4.526258632540702820e-02 -1.580623835325241089e-01 -2.560973726212978363e-02 2.456148266792297363e-01 -9.883505851030349731e-02 -6.855937838554382324e-02 8.816149085760116577e-03 -3.717483878135681152e-01 2.041177302598953247e-01 2.211243957281112671e-01 -2.328986972570419312e-01 1.064410060644149780e-01 6.848679482936859131e-02 -2.423298954963684082e-01 1.079581328667700291e-03 2.629808783531188965e-01 2.794218063354492188e-01 6.228207051753997803e-02 3.835850954055786133e-02 -5.663620308041572571e-02 9.970238804817199707e-02 4.720315933227539062e-01
-4.152983799576759338e-02 4.368646144866943359e-01 -1.238811761140823364e-01 1.919637024402618408e-01 4.367164522409439087e-02 2.757311463356018066e-01 -1.512088719755411148e-02 -1.876662224531173706e-01 -4.287988319993019104e-02 2.112380927428603172e-03 1.358761340379714966e-01 -1.457739621400833130e-01 4.548129811882972717e-02 1.513191610574722290e-01 1.178976744413375854e-01 -1.343749463558197021e-02 -8.343166671693325043e-03 -1.010759770870208740e-01 -5.949388071894645691e-02 -1.256361752748489380e-01 1.355014089494943619e-02 5.854042246937751770e-03 6.560685485601425171e-02 2.379455864429473877e-01 -1.351330876350402832e-01 1.352217048406600952e-01 2.872081100940704346e-01 9.469116479158401489e-02 1.465892344713211060e-01 1.370632946491241455e-01 5.050373077392578125e-01 2.171527147293090820e-01
-7.091691344976425171e-02 -2.696547210216522217e-01 -2.014367431402206421e-01 -2.342946594581007957e-03 -1.024786457419395447e-01 -5.978388711810112000e-02 5.678663775324821472e-02 -2.014808505773544312e-01 -2.197519242763519287e-01 1.720937192440032959e-01 -2.429566234350204468e-01 -1.923988610506057739e-01 1.703550070524215698e-01 2.044294625520706177e-01 1.979670971632003784e-01 4.541712626814842224e-02 -2.023552507162094116e-01 -2.500358819961547852e-01 -6.063216552138328552e-02 8.295542001724243164e-02 -9.775464236736297607e-02 1.601392030715942383e-01 -2.712616324424743652e-01 8.107554167509078979e-02 1.582499146461486816e-01 -5.605075508356094360e-02 6.507675629109144211e-03 -9.723402559757232666e-03 -1.290176659822463989e-01 3.206101357936859131e-01 4.007364809513092041e-01 5.789351649582386017e-03
-1.200272515416145325e-01 -1.397162079811096191e-01 -1.633058935403823853e-01 -8.493568003177642822e-02 3.354663848876953125e-01 4.540993832051753998e-03 1.570806801319122314e-01 -7.363698631525039673e-02 3.086804039776325226e-02 1.296632736921310425e-01 1.014148890972137451e-01 -3.356131538748741150e-02 2.535269558429718018e-01 5.857823416590690613e-02 -1.060178969055414200e-03 -1.428700834512710571e-01 -8.483579754829406738e-02 -4.013271331787109375e-01 4.796846583485603333e-02 3.550124913454055786e-02 -1.771949231624603271e-02 -2.179794944822788239e-02 -1.131066456437110901e-01 -1.457885000854730606e-02 -1.726044565439224243e-01 2.763111889362335205e-01 2.058590352535247803e-01 3.763588964939117432e-01 2.877546250820159912e-01 -1.318012326955795288e-01 1.071405708789825439e-01 2.912108898162841797e-01
-2.532160878181457520e-01 4.694198668003082275e-01 -1.150226816534996033e-01 -5.847822129726409912e-02 1.162471622228622437e-01 -1.398043334484100342e-02 -3.135939687490463257e-02 -2.782450802624225616e-02 -2.957965135574340820e-01 -4.227586835622787476e-02 5.929170921444892883e-02 -1.510447356849908829e-02 2.527302503585815430e-01 2.388875186443328857e-01 -1.339741051197052002e-01 2.777168713510036469e-02 8.504158258438110352e-02 -1.830995976924896240e-01 7.943549007177352905e-02 -9.500271081924438477e-02 8.023249357938766479e-02 3.007916212081909180e-01 -9.055322408676147461e-02 -3.841457888484001160e-02 3.748234361410140991e-03 1.279038339853286743e-01 1.813392192125320435e-01 1.727118194103240967e-01 3.101421706378459930e-02 -1.386459320783615112e-01 4.336136877536773682e-01 -2.738583832979202271e-02
7.412463426589965820e-02 9.944012761116027832e-02 -6.672447919845581055e-02 -2.164841741323471069e-01 5.867275968194007874e-02 -3.215218335390090942e-02 2.049592286348342896e-01 2.936152182519435883e-02 1.305018365383148193e-01 2.687776833772659302e-02 2.173382639884948730e-01 -7.460635155439376831e-02 4.760929197072982788e-02 3.212763667106628418e-01 9.346873313188552856e-02 1.354565173387527466e-01 3.194578364491462708e-02 -7.017392665147781372e-02 -3.041052818298339844e-01 -1.612029075622558594e-01 -2.607108056545257568e-01 3.078347146511077881e-01 -3.328467309474945068e-01 -6.336610764265060425e-03 1.626790761947631836e-01 -6.609051674604415894e-02 9.418668597936630249e-02 7.887329161167144775e-02 1.848034411668777466e-01 1.068530231714248657e-01 2.941601276397705078e-01 3.268523514270782471e-01
5.242130905389785767e-02 -2.212217003107070923e-01 -3.094078600406646729e-02 1.995871774852275848e-02 2.414594441652297974e-01 -1.188424602150917053e-01 -7.134126126766204834e-02 -1.201840490102767944e-01 -1.002755835652351379e-01 2.956616878509521484e-01 7.270343601703643799e-02 -1.848654747009277344e-01 -1.193222030997276306e-02 3.276291489601135254e-01 1.002960428595542908e-01 1.568870097398757935e-01 -6.133044511079788208e-02 -2.052896656095981598e-02 -3.404698148369789124e-02 -3.497078269720077515e-02 -1.755987852811813354e-01 7.944810204207897186e-03 1.718114018440246582e-01 -5.508208647370338440e-02 -7.495795935392379761e-02 3.386466577649116516e-02 1.557060629129409790e-01 3.028658404946327209e-02 -9.779641032218933105e-02 3.458775281906127930e-01 5.823189616203308105e-01 -7.533255964517593384e-02
-5.500096827745437622e-02 -1.825526803731918335e-01 -2.953033745288848877e-01 1.437137573957443237e-01 3.406150639057159424e-01 -3.462587296962738037e-02 -1.705588400363922119e-01 5.175120010972023010e-02 -2.548245787620544434e-01 3.210833072662353516e-01 1.028053089976310730e-02 -7.169961929321289062e-02 2.452626824378967285e-01 2.721642255783081055e-01 -1.769659519195556641e-01 5.278176441788673401e-02 -2.290442585945129395e-01 -1.688729524612426758e-01 -2.263297736644744873e-01 9.851465001702308655e-03 4.576352611184120178e-02 1.324835568666458130e-01 4.937576130032539368e-02 1.055971309542655945e-01 -8.217848837375640869e-02 5.885778740048408508e-02 1.962172091007232666e-01 1.657594367861747742e-02 -2.498199641704559326e-01 1.958182267844676971e-02 2.905415594577789307e-01 -5.883320420980453491e-02
-3.931562304496765137e-01 1.360249370336532593e-01 1.213199570775032043e-01 1.352580040693283081e-01 1.851025521755218506e-01 -7.208199799060821533e-02 1.794629096984863281e-01 -1.816525608301162720e-01 -9.524839371442794800e-02 -6.759360432624816895e-02 4.558554291725158691e-02 2.145038992166519165e-01 1.269421130418777466e-01 2.860160470008850098e-01 4.674893021583557129e-01 7.255803793668746948e-02 4.132376238703727722e-02 -4.916252940893173218e-02 -1.133771017193794250e-01 2.378256991505622864e-02 -1.414806097745895386e-01 -1.951108425855636597e-01 -5.320246145129203796e-02 -1.062184199690818787e-01 -6.360451877117156982e-02 1.218793168663978577e-01 2.640275657176971436e-01 5.777417495846748352e-02 -1.896959096193313599e-01 -4.270113538950681686e-03 1.953602880239486694e-01 2.234456539154052734e-01
-1.269996315240859985e-01 2.442455478012561798e-02 -2.109101563692092896e-01 1.604280769824981689e-01 1.895768791437149048e-01 -3.351173922419548035e-02 2.045517712831497192e-01 -2.717226147651672363e-01 1.316695660352706909e-01 3.582701086997985840e-01 -2.478754892945289612e-02 -1.772787272930145264e-01 5.356228724122047424e-02 1.067108586430549622e-01 2.295410484075546265e-01 1.715590357780456543e-01 1.063814982771873474e-01 4.124433267861604691e-03 -2.036570459604263306e-01 -3.362667262554168701e-01 -1.760169565677642822e-01 2.125598788261413574e-01 1.581756025552749634e-01 -1.792591810226440430e-02 9.060040116310119629e-02 6.567204743623733521e-02 1.854385137557983398e-01 5.011836066842079163e-02 -9.159155935049057007e-02 1.580258309841156006e-01 3.563392460346221924e-01 9.515114873647689819e-02
-1.198944076895713806e-01 -5.250445380806922913e-02 -1.272627264261245728e-01 -2.212044894695281982e-01 2.755371034145355225e-01 -1.058695167303085327e-01 -5.526749044656753540e-02 -1.570249795913696289e-01 1.949366927146911621e-02 1.289200596511363983e-02 3.422865271568298340e-01 -1.020231284201145172e-02 1.970295608043670654e-01 2.682524323463439941e-01 5.257124900817871094e-01 2.233314141631126404e-02 -7.430157810449600220e-02 -3.043353855609893799e-01 -2.232837229967117310e-01 1.374943405389785767e-01 1.577460020780563354e-01 4.750996455550193787e-02 8.792955428361892700e-02 1.178149878978729248e-01 -1.369504332542419434e-01 2.319557517766952515e-01 4.516690224409103394e-02 2.885283157229423523e-02 -3.030731156468391418e-02 4.397759959101676941e-02 5.915004014968872070e-02 -1.256735878996551037e-03
3.751008957624435425e-02 3.778654336929321289e-02 -3.129757940769195557e-01 -5.124785006046295166e-02 1.900838166475296021e-01 1.652490198612213135e-01 -8.064199984073638916e-02 -3.838020935654640198e-02 -2.351381927728652954e-01 -2.540549337863922119e-01 -5.349024385213851929e-02 1.121991425752639771e-01 2.194457352161407471e-01 2.099854350090026855e-01 5.852453410625457764e-02 1.229986175894737244e-01 -9.548101574182510376e-02 -3.382989466190338135e-01 -5.151238292455673218e-02 7.054359465837478638e-02 -2.298207879066467285e-01 7.639303058385848999e-02 2.373087555170059204e-01 2.898450195789337158e-01 1.786153763532638550e-02 5.229834001511335373e-03 8.020811527967453003e-02 -1.965767145156860352e-02 3.791680559515953064e-02 2.824942171573638916e-01 2.456075549125671387e-01 3.165126442909240723e-01
-2.837841585278511047e-02 3.628844022750854492e-02 -1.112549006938934326e-01 -1.068936735391616821e-01 8.301649987697601318e-02 -2.631324529647827148e-01 -4.662057384848594666e-02 -1.931380331516265869e-01 -5.977301672101020813e-02 1.064364761114120483e-01 8.418074250221252441e-02 1.478115469217300415e-01 -7.643721997737884521e-02 4.472945928573608398e-01 4.236489534378051758e-01 9.911230951547622681e-02 1.105501037091016769e-02 -1.482511013746261597e-01 -3.826296925544738770e-01 -6.578800082206726074e-02 -1.569273322820663452e-01 -5.881808232516050339e-03 -4.235693067312240601e-02 1.180229187011718750e-01 -2.011361420154571533e-01 2.827735543251037598e-01 1.516146361827850342e-01 6.180897727608680725e-02 2.130372077226638794e-01 5.542752146720886230e-02 3.607719670981168747e-03 1.024803370237350464e-01
-3.083821013569831848e-02 -4.228274151682853699e-02 -2.611475251615047455e-02 8.089790493249893188e-02 2.973352372646331787e-01 9.399285912513732910e-02 3.546613082289695740e-02 1.862374506890773773e-02 -3.014157116413116455e-01 -4.104085732251405716e-03 2.358704656362533569e-01 -1.184790730476379395e-01 4.419869929552078247e-02 1.436311900615692139e-01 9.058849513530731201e-02 2.450201064348220825e-01 -1.430280655622482300e-01 -3.265589773654937744e-01 1.560264676809310913e-01 -5.483807995915412903e-02 1.143593043088912964e-01 -6.624913215637207031e-02 -1.071704700589179993e-01 2.863694429397583008e-01 -1.177058592438697815e-01 1.306974142789840698e-01 1.209406331181526184e-01 4.984028171747922897e-03 -5.090627446770668030e-02 2.956227362155914307e-01 1.272964030504226685e-01 4.718437790870666504e-01
-2.324595153331756592e-01 5.020356178283691406e-01 -1.146830022335052490e-01 -6.831595301628112793e-02 1.732167974114418030e-02 -2.278882777318358421e-03 2.684736624360084534e-02 7.253988832235336304e-02 -2.607325315475463867e-01 -7.393958419561386108e-02 1.257135719060897827e-01 -1.096713170409202576e-01 2.090690582990646362e-01 2.379614263772964478e-01 -9.113373816944658756e-04 -9.969926625490188599e-02 -4.719497635960578918e-02 -2.430817633867263794e-01 1.195759475231170654e-01 -3.073852881789207458e-02 -7.047767937183380127e-02 3.845772743225097656e-01 -1.685786098241806030e-01 -6.755080819129943848e-02 2.441168297082185745e-03 2.092870026826858521e-01 1.308124214410781860e-01 9.113874286413192749e-02 1.641769148409366608e-02 -3.653596714138984680e-02 3.532868325710296631e-01 -1.448743417859077454e-02
1.066070571541786194e-01 1.183511763811111450e-01 -1.835017651319503784e-01 -6.807366013526916504e-02 4.576433897018432617e-01 1.855687499046325684e-01 1.001795381307601929e-01 -2.068776637315750122e-01 -1.236465275287628174e-01 6.973688723519444466e-04 1.963381767272949219e-01 -4.877231270074844360e-02 1.267182081937789917e-01 1.460798829793930054e-01 2.718354761600494385e-01 2.202459871768951416e-01 -1.088629886507987976e-01 -7.314503937959671021e-02 7.813203334808349609e-02 4.304801672697067261e-02 -8.511105179786682129e-02 1.307125687599182129e-01 -8.497993648052215576e-02 1.041510850191116333e-01 -2.626450732350349426e-03 2.197801917791366577e-01 4.126733914017677307e-02 -6.366856396198272705e-02 1.370761692523956299e-01 8.064834773540496826e-02 6.029728427529335022e-02 5.225352644920349121e-01
-2.272283583879470825e-01 -4.550392031669616699e-01 7.602141052484512329e-02 -2.176509052515029907e-01 1.479365080595016479e-01 -1.245543956756591797e-01 2.347127050161361694e-01 -3.478095829486846924e-01 -9.331090003252029419e-02 1.194940283894538879e-01 1.968092173337936401e-01 1.006961390376091003e-01 1.595285534858703613e-01 2.201100587844848633e-01 5.224238708615303040e-02 -1.213116645812988281e-01 5.970725789666175842e-02 -1.842133887112140656e-02 -1.195377930998802185e-01 1.452454272657632828e-02 3.530422970652580261e-02 2.195792198181152344e-01 -2.137006819248199463e-01 2.250938862562179565e-01 6.460332870483398438e-02 -2.133825868368148804e-01 -6.011380255222320557e-02 -3.351976722478866577e-02 1.209187135100364685e-01 5.145038664340972900e-02 2.502133846282958984e-01 1.138973161578178406e-01
2.671249024569988251e-02 9.479291737079620361e-02 -2.979502081871032715e-01 -4.651610553264617920e-02 8.273800462484359741e-02 -3.374662995338439941e-01 5.940241739153862000e-02 -2.105594426393508911e-02 -6.082667037844657898e-02 4.540684819221496582e-02 3.151678442955017090e-01 -8.915276825428009033e-02 1.552619040012359619e-01 5.071408748626708984e-01 2.277565598487854004e-01 2.995427697896957397e-02 2.329883351922035217e-02 -1.383662521839141846e-01 -1.647002846002578735e-01 -1.607797294855117798e-01 -3.016247041523456573e-02 -3.065346740186214447e-02 -1.242659613490104675e-01 -1.902603209018707275e-01 -1.286291629076004028e-01 -1.406610161066055298e-01 2.284947223961353302e-02 -3.665297850966453552e-02 2.830493748188018799e-01 2.415295094251632690e-01 1.317295879125595093e-01 8.599533140659332275e-02
-1.634578257799148560e-01 5.123890936374664307e-02 -2.321900427341461182e-01 3.024783432483673096e-01 -1.473084688186645508e-01 -2.070111185312271118e-01 2.702045142650604248e-01 -2.693804204463958740e-01 -7.160818576812744141e-02 1.012769490480422974e-01 3.026770986616611481e-02 2.715800888836383820e-02 2.360129505395889282e-01 2.050092257559299469e-02 3.700443310663104057e-03 -2.264141142368316650e-01 1.181044708937406540e-02 -2.586838006973266602e-01 -2.196116298437118530e-01 -2.605469822883605957e-01 1.895708441734313965e-01 1.605300903320312500e-01 -7.066584378480911255e-02 1.137350127100944519e-01 1.727036237716674805e-01 -2.830326184630393982e-02 3.210934400558471680e-01 -8.811970800161361694e-02 1.789666898548603058e-02 2.725377380847930908e-01 8.299954980611801147e-02 6.997356563806533813e-02
4.900202155113220215e-02 -5.783912539482116699e-02 -6.601675599813461304e-02 1.538304388523101807e-01 2.786461114883422852e-01 2.426651716232299805e-01 1.047874391078948975e-01 -1.486302614212036133e-01 -4.019078910350799561e-01 1.738918423652648926e-01 -7.324534468352794647e-03 1.125977933406829834e-01 5.410614982247352600e-02 7.146617770195007324e-02 -8.906084299087524414e-02 -2.933534421026706696e-02 -1.565180122852325439e-01 1.744512617588043213e-01 -2.056033015251159668e-01 -1.049372479319572449e-01 5.686912313103675842e-02 3.697360157966613770e-01 -1.619909107685089111e-01 -2.288556285202503204e-02 1.524208486080169678e-01 1.328730136156082153e-01 -6.378087401390075684e-02 -1.461842805147171021e-01 1.426720526069402695e-02 1.082450803369283676e-02 4.355004131793975830e-01 2.099443525075912476e-01
-1.534195542335510254e-01 2.113684266805648804e-01 8.613556623458862305e-02 8.190361410379409790e-02 1.667326688766479492e-01 3.233982920646667480e-01 -2.953416109085083008e-01 -2.994986772537231445e-01 -2.328625023365020752e-01 3.079129457473754883e-01 8.669052273035049438e-02 -7.071764767169952393e-02 8.080139756202697754e-02 2.051909118890762329e-01 1.521752476692199707e-01 2.767176330089569092e-01 1.185052618384361267e-01 -2.443101108074188232e-01 -8.129453659057617188e-02 9.628201276063919067e-02 -1.205072738230228424e-03 -5.902926996350288391e-02 -2.034058272838592529e-01 -2.138534560799598694e-02 1.421862393617630005e-01 -1.497014909982681274e-01 -2.025174945592880249e-01 -2.372761722654104233e-03 1.443462818861007690e-01 3.348980098962783813e-02 2.378371804952621460e-01 -3.653461858630180359e-02
-4.055683314800262451e-02 1.859916001558303833e-01 2.806719020009040833e-02 3.340398669242858887e-01 2.247086614370346069e-01 2.843255177140235901e-02 4.684695973992347717e-02 -1.002027690410614014e-01 -2.607734203338623047e-01 2.200257405638694763e-02 -1.854910328984260559e-02 -2.297146171331405640e-01 7.198321819305419922e-02 1.471541672945022583e-01 2.187599837779998779e-01 -5.066924169659614563e-02 -9.863837063312530518e-02 -1.950262337923049927e-01 -2.786734402179718018e-01 1.367569863796234131e-01 2.415232360363006592e-01 2.313377112150192261e-01 -1.590994745492935181e-01 2.797847986221313477e-02 2.032861560583114624e-01 1.076533496379852295e-01 -3.026158511638641357e-01 -2.871919795870780945e-02 2.543709874153137207e-01 1.738125532865524292e-01 1.756682544946670532e-01 1.892955154180526733e-01
2.599299252033233643e-01 2.201043367385864258e-01 2.785558812320232391e-02 -6.420803815126419067e-02 2.733257599174976349e-02 -3.826583176851272583e-02 7.522775977849960327e-02 -2.355639636516571045e-01 1.683637052774429321e-01 9.896478056907653809e-02 9.880582243204116821e-02 -1.225743666291236877e-01 3.020582795143127441e-01 3.894757032394409180e-01 1.387922763824462891e-01 1.467173099517822266e-01 9.156335890293121338e-02 1.287834942340850830e-01 -1.403093487024307251e-01 -1.169871017336845398e-01 -1.685079634189605713e-01 2.982638776302337646e-01 -3.163210302591323853e-02 2.683692052960395813e-02 1.518202722072601318e-01 1.581145226955413818e-01 -1.130847795138834044e-05 2.409185981377959251e-03 1.836522221565246582e-01 2.304224222898483276e-01 3.168820738792419434e-01 2.374295443296432495e-01
1.034538224339485168e-01 -3.545735776424407959e-02 -5.305948853492736816e-02 4.025876987725496292e-03 -3.540045395493507385e-02 -6.795797497034072876e-02 6.440246105194091797e-02 -1.551431119441986084e-01 1.189756318926811218e-01 1.170178428292274475e-01 3.075294792652130127e-01 -2.060914188623428345e-01 7.490406185388565063e-02 2.965625226497650146e-01 -4.725421965122222900e-02 1.166772395372390747e-01 -2.004244364798069000e-02 6.204729527235031128e-02 -2.208862453699111938e-01 -1.399472206830978394e-01 -8.371526002883911133e-02 2.580015361309051514e-01 -2.675390243530273438e-01 2.722453139722347260e-02 4.179689288139343262e-01 -3.165764361619949341e-02 3.415941447019577026e-02 -1.139629259705543518e-02 9.971963614225387573e-02 2.759660780429840088e-01 4.316981732845306396e-01 9.400372952222824097e-02
-2.388738393783569336e-01 7.817209511995315552e-02 6.466745585203170776e-02 -1.851153001189231873e-02 6.803467124700546265e-02 1.556517630815505981e-01 1.319227516651153564e-01 -2.439243197441101074e-01 -5.184403620660305023e-03 8.458714932203292847e-02 3.076271116733551025e-01 1.293170303106307983e-01 1.602935194969177246e-01 1.312892436981201172e-01 4.413666427135467529e-01 4.472660645842552185e-02 -2.984482645988464355e-01 -9.460578858852386475e-02 -1.844716221094131470e-01 2.354236394166946411e-01 -7.887420058250427246e-02 1.569573730230331421e-01 6.472461670637130737e-02 1.172093152999877930e-01 1.768849641084671021e-01 2.870719321072101593e-02 -3.734965622425079346e-02 -1.055661886930465698e-01 -2.064429670572280884e-01 2.429145574569702148e-01 2.172079682350158691e-01 1.963492333889007568e-01
1.477698683738708496e-01 -1.662689745426177979e-01 -5.489435046911239624e-02 2.575705349445343018e-01 1.762827932834625244e-01 3.521220292896032333e-03 1.265709102153778076e-01 -3.545456230640411377e-01 -6.053492426872253418e-02 1.168583258986473083e-01 3.632789105176925659e-02 -3.443902730941772461e-02 1.496237218379974365e-01 2.726322114467620850e-01 -5.043926835060119629e-02 1.176157891750335693e-01 -2.738349735736846924e-01 4.339595139026641846e-02 1.276371479034423828e-01 -2.038814574480056763e-01 -1.912055164575576782e-01 -7.518380880355834961e-02 -1.638112962245941162e-01 3.159700632095336914e-01 4.227961301803588867e-01 -1.116502806544303894e-01 7.343684881925582886e-02 -1.151850596070289612e-01 6.656341254711151123e-02 -2.717368863523006439e-02 2.329817861318588257e-01 4.989027604460716248e-02
-2.177720069885253906e-01 1.842197328805923462e-01 -1.853257268667221069e-01 4.260793030261993408e-01 8.652484416961669922e-02 1.373363882303237915e-01 -3.731365799903869629e-01 -2.572012841701507568e-01 -2.715953290462493896e-01 4.839693661779165268e-03 1.840037256479263306e-01 2.557808458805084229e-01 -1.187918521463871002e-02 8.949536830186843872e-02 -6.138422340154647827e-02 -1.100482344627380371e-01 -5.207401514053344727e-02 4.649281129240989685e-02 3.815345093607902527e-02 -5.746344476938247681e-02 -1.503197699785232544e-01 2.603276371955871582e-01 -1.493737916462123394e-03 9.283614903688430786e-02 -3.006990998983383179e-02 2.079515950754284859e-03 -3.046885132789611816e-02 9.833212010562419891e-03 1.740977019071578979e-01 -1.444906089454889297e-02 3.521025776863098145e-01 -9.419788420200347900e-02
2.168196998536586761e-02 -9.986560791730880737e-02 2.538562715053558350e-01 -2.368082292377948761e-03 2.573866397142410278e-02 1.501159183681011200e-02 1.226058155298233032e-01 -7.816749811172485352e-02 -2.133723497390747070e-01 8.095239102840423584e-02 1.041606068611145020e-01 -1.192011535167694092e-01 2.159284353256225586e-01 3.894216120243072510e-01 2.091317325830459595e-01 2.347365617752075195e-01 1.435902416706085205e-01 -1.095033660531044006e-01 7.955327630043029785e-02 4.190348088741302490e-02 -5.058869346976280212e-02 2.483270168304443359e-01 1.139807999134063721e-01 1.858246922492980957e-01 -1.027770042419433594e-01 1.267384290695190430e-01 7.764827460050582886e-02 2.409214377403259277e-01 3.212761580944061279e-01 -1.952065229415893555e-01 1.291816383600234985e-01 3.573167920112609863e-01
-2.641730904579162598e-01 2.836874499917030334e-02 -1.582620143890380859e-01 2.088838070631027222e-02 1.056382879614830017e-01 -1.181624233722686768e-01 -6.570739299058914185e-02 -2.299228459596633911e-01 -2.380657494068145752e-01 -2.650720067322254181e-02 2.076951414346694946e-01 3.235964477062225342e-02 2.129660099744796753e-01 2.696108520030975342e-01 2.480878867208957672e-02 7.780244946479797363e-02 1.841870099306106567e-01 -3.389702439308166504e-01 -2.149850362911820412e-03 3.410310447216033936e-01 -2.163157761096954346e-01 2.189710140228271484e-01 6.656683236360549927e-02 2.220545262098312378e-01 1.180039495229721069e-01 5.871808901429176331e-02 2.157415151596069336e-01 -2.027945518493652344e-01 1.076422557234764099e-01 2.350463569164276123e-01 -1.971211843192577362e-02 9.730096161365509033e-02
-5.167433246970176697e-02 1.093275398015975952e-01 -6.312546133995056152e-02 3.565260469913482666e-01 7.146876305341720581e-02 -1.463722437620162964e-01 1.763245612382888794e-01 -2.129162102937698364e-01 -1.077644973993301392e-01 -8.725318312644958496e-02 2.947407588362693787e-02 -1.180592328310012817e-01 1.761914640665054321e-01 -5.157566070556640625e-02 7.528325915336608887e-02 -3.432030603289604187e-02 -1.550434678792953491e-01 -2.864391803741455078e-01 -1.108725219964981079e-01 -3.106513619422912598e-01 -3.596445322036743164e-01 3.600434958934783936e-01 -2.429133057594299316e-01 -8.434779942035675049e-03 1.781387329101562500e-01 1.712222248315811157e-01 -6.830054521560668945e-02 -2.292427420616149902e-02 1.891726106405258179e-01 1.631669700145721436e-01 1.031467989087104797e-01 -6.720889359712600708e-02
-2.358859926462173462e-01 -3.529292047023773193e-01 -8.165786415338516235e-02 -7.120777666568756104e-02 -4.649966210126876831e-02 2.613768726587295532e-02 1.009470671415328979e-01 -2.109202444553375244e-01 -2.570487260818481445e-01 -1.046412661671638489e-01 -3.090005517005920410e-01 -1.946810930967330933e-01 1.037935316562652588e-01 2.822300791740417480e-01 3.381269797682762146e-02 1.750092953443527222e-02 3.345273062586784363e-02 -2.245616167783737183e-01 -1.263460814952850342e-01 -3.409965708851814270e-02 -3.535452783107757568e-01 2.491768896579742432e-01 -3.331813588738441467e-02 1.421848982572555542e-01 1.413785517215728760e-01 -1.677563339471817017e-01 1.846211850643157959e-01 3.357068076729774475e-02 -1.577903889119625092e-02 1.279891729354858398e-01 2.664301991462707520e-01 1.464461069554090500e-02
4.751733690500259399e-02 1.395971626043319702e-01 -1.814412325620651245e-02 9.034608304500579834e-02 5.579686909914016724e-02 3.584877774119377136e-02 -1.779157668352127075e-02 -3.752478957176208496e-01 1.748715760186314583e-03 8.345091342926025391e-02 2.651240229606628418e-01 -1.324312388896942139e-01 -1.809358000755310059e-01 2.408600449562072754e-01 1.013773009181022644e-01 1.569740623235702515e-01 2.867368757724761963e-01 -1.278772205114364624e-01 -1.124557033181190491e-01 -1.725933104753494263e-01 -1.933079957962036133e-01 1.351992934942245483e-01 -9.054011851549148560e-02 2.635410241782665253e-02 -4.999775439500808716e-02 -1.689146757125854492e-01 -3.425699844956398010e-02 -4.626714438199996948e-02 -1.168793067336082458e-01 3.031157851219177246e-01 4.735711812973022461e-01 1.845854818820953369e-01
-7.423533499240875244e-02 2.250904403626918793e-02 -1.166590303182601929e-01 1.514950692653656006e-01 2.554966211318969727e-01 7.030211389064788818e-02 5.290021747350692749e-02 -4.996023699641227722e-02 -1.840826869010925293e-01 -9.068021178245544434e-02 -1.036943346261978149e-01 3.479687124490737915e-02 7.851866632699966431e-02 1.346327215433120728e-01 9.554046392440795898e-02 1.098027080297470093e-01 -1.678586155176162720e-01 -2.079666405916213989e-01 -8.141197264194488525e-02 -2.056227922439575195e-01 7.264662999659776688e-03 9.074104577302932739e-02 -1.310536116361618042e-01 1.429755836725234985e-01 -9.965238720178604126e-02 4.438682198524475098e-01 4.227230846881866455e-01 3.779025077819824219e-01 1.142917498946189880e-01 2.073631137609481812e-01 3.405465558171272278e-02 1.744792014360427856e-01
-1.115646138787269592e-01 9.735102951526641846e-02 1.699434071779251099e-01 1.705469489097595215e-01 1.351839751005172729e-01 8.560001850128173828e-02 -6.747732311487197876e-02 -1.485739946365356445e-01 -1.359311044216156006e-01 -1.808846145868301392e-01 4.043245688080787659e-02 -7.315577566623687744e-02 2.600454688072204590e-01 1.961496919393539429e-01 1.904607713222503662e-01 -4.050645530223846436e-01 1.171812191605567932e-01 -2.203361541032791138e-01 1.014611646533012390e-01 -5.977214500308036804e-02 -7.030892372131347656e-02 9.764032810926437378e-02 -6.744606792926788330e-02 2.127812057733535767e-01 1.631882190704345703e-01 1.869582831859588623e-01 2.597803808748722076e-02 -2.618862092494964600e-01 1.301807016134262085e-01 -2.005538530647754669e-02 4.631998836994171143e-01 -7.120156195014715195e-03
8.890567719936370850e-02 2.067716717720031738e-01 -2.674587666988372803e-01 -4.442567378282546997e-02 2.081452310085296631e-01 -1.588385254144668579e-01 1.605535894632339478e-01 -2.170625627040863037e-01 -8.639717847108840942e-02 2.119686752557754517e-01 4.026769846677780151e-02 -3.386981189250946045e-01 2.938409522175788879e-02 2.954789102077484131e-01 5.681247636675834656e-02 2.647413909435272217e-01 3.815939277410507202e-02 -1.639785468578338623e-01 -2.277691289782524109e-02 -1.330591142177581787e-01 -2.904413044452667236e-01 -2.354507446289062500e-01 -1.640381067991256714e-01 3.454862162470817566e-02 -1.988112479448318481e-01 1.346367448568344116e-01 6.315971165895462036e-02 -1.137518137693405151e-01 6.700184941291809082e-02 1.314402651041746140e-02 3.163941502571105957e-01 1.017490252852439880e-01
-2.441408336162567139e-01 -1.489471495151519775e-01 -3.129014968872070312e-01 7.556343823671340942e-02 3.666064441204071045e-01 -1.013279408216476440e-01 1.873856782913208008e-02 4.630170017480850220e-02 -2.600126713514328003e-02 1.277413219213485718e-01 3.684608042240142822e-01 -3.083598911762237549e-01 3.672608174383640289e-03 2.501837909221649170e-01 -1.238023713231086731e-01 1.206243559718132019e-01 1.331498920917510986e-01 -2.179537117481231689e-01 -1.524751633405685425e-01 -6.415831297636032104e-02 -7.504869997501373291e-02 -1.276321262121200562e-01 -1.289812624454498291e-01 1.270679384469985962e-01 2.576642632484436035e-01 2.244667410850524902e-01 2.143137007951736450e-01 4.130104184150695801e-02 -5.729041062295436859e-03 -7.677289657294750214e-03 1.187653541564941406e-01 -3.453491628170013428e-02
-1.480719149112701416e-01 4.257061332464218140e-02 -1.069398447871208191e-01 -1.330725550651550293e-01 1.370498090982437134e-01 -1.021142825484275818e-01 -9.500908851623535156e-02 -3.434692323207855225e-01 -1.900165081024169922e-01 -2.238715142011642456e-01 2.751336097717285156e-01 2.249499224126338959e-02 3.060567975044250488e-01 1.874589771032333374e-01 9.067542105913162231e-02 7.374207675457000732e-02 -2.700637280941009521e-01 -8.723767101764678955e-02 -8.713060617446899414e-02 9.159635752439498901e-02 -4.695506393909454346e-02 1.229185760021209717e-01 -4.766693338751792908e-02 3.270223736763000488e-01 -7.829846441745758057e-02 -1.682649701833724976e-01 4.034117758274078369e-01 -1.155007444322109222e-02 2.337806671857833862e-01 -4.083444923162460327e-02 7.517735660076141357e-02 -6.052037701010704041e-02
3.927459940314292908e-02 1.128033921122550964e-02 1.802537888288497925e-01 3.489899635314941406e-01 3.457668423652648926e-01 1.447801589965820312e-01 -4.109905287623405457e-02 -2.224070727825164795e-01 -1.193081811070442200e-01 -1.733268052339553833e-01 1.268377900123596191e-01 -2.957603633403778076e-01 2.169107645750045776e-01 8.281185477972030640e-02 1.154912933707237244e-01 -3.975362181663513184e-01 1.711568385362625122e-01 -9.856827557086944580e-02 -1.060861051082611084e-01 -2.980582416057586670e-02 -1.035414487123489380e-01 1.697439104318618774e-01 -1.475666277110576630e-02 2.264461815357208252e-01 5.590993165969848633e-02 1.190545409917831421e-01 1.030935253947973251e-02 -5.616657808423042297e-02 1.061157286167144775e-01 2.522965073585510254e-01 1.296227723360061646e-01 1.574656069278717041e-01
-1.455574929714202881e-01 1.165253072977066040e-01 -1.763894557952880859e-01 1.394819468259811401e-01 -1.501630842685699463e-01 1.188744511455297470e-02 -1.593421399593353271e-01 -2.906034886837005615e-01 1.295858025550842285e-01 -9.494411200284957886e-02 -2.756924182176589966e-02 1.150143370032310486e-01 4.589689671993255615e-01 1.591016650199890137e-01 -1.489111334085464478e-01 -9.711647778749465942e-02 4.921569302678108215e-02 -3.455644547939300537e-01 -7.713378965854644775e-02 -8.354414999485015869e-02 -1.398454047739505768e-02 2.010425776243209839e-01 -6.968551874160766602e-02 8.322845213115215302e-03 5.764023587107658386e-02 -7.350797951221466064e-02 1.340066343545913696e-01 3.066670000553131104e-01 3.401174396276473999e-02 -3.783320635557174683e-02 4.136072397232055664e-01 8.717952296137809753e-03
-2.997002005577087402e-01 -2.883442044258117676e-01 -2.151901572942733765e-01 7.252879440784454346e-02 1.409301608800888062e-01 -5.805166810750961304e-02 3.332051262259483337e-02 -1.418366935104131699e-02 -2.473864257335662842e-01 3.637670576572418213e-01 2.126851975917816162e-01 -1.469033509492874146e-01 1.465437114238739014e-01 3.557287156581878662e-02 -4.168296605348587036e-02 1.803073287010192871e-01 -2.812441587448120117e-01 -2.336797565221786499e-01 -2.491329759359359741e-01 -4.453147947788238525e-02 -7.852822542190551758e-02 -8.846265263855457306e-03 -5.981400981545448303e-02 1.716017276048660278e-01 5.814876034855842590e-02 3.522881492972373962e-02 2.368200197815895081e-02 2.696663737297058105e-01 7.308384031057357788e-02 1.277555078268051147e-01 3.114224672317504883e-01 4.720547702163457870e-03
-1.477351784706115723e-01 -1.235195249319076538e-01 -9.873251616954803467e-02 1.634479910135269165e-01 -3.627351671457290649e-02 1.484871655702590942e-01 -2.190649136900901794e-02 7.711367309093475342e-02 -2.397627085447311401e-01 -5.517668649554252625e-02 2.285609990358352661e-01 1.417731940746307373e-01 2.303870022296905518e-01 3.810630142688751221e-01 -6.653919070959091187e-02 3.200565278530120850e-01 5.847813934087753296e-02 -4.681674763560295105e-02 -1.929858513176441193e-02 -2.507623136043548584e-01 -2.313376516103744507e-01 1.853635758161544800e-01 3.779408521950244904e-03 1.900017075240612030e-02 -1.026572808623313904e-01 2.498628199100494385e-01 2.609532475471496582e-01 -3.124608285725116730e-02 -5.471036955714225769e-02 1.200551763176918030e-01 2.195916175842285156e-01 3.063569962978363037e-01
-1.724367439746856689e-01 7.829546928405761719e-02 -3.222380951046943665e-02 5.714801326394081116e-02 -2.024235874414443970e-01 -2.702378109097480774e-02 -3.174244761466979980e-01 -2.628688514232635498e-01 -2.490242421627044678e-01 -3.550627082586288452e-02 1.205463707447052002e-01 2.579875849187374115e-02 2.567499876022338867e-01 3.717558979988098145e-01 3.239176869392395020e-01 -1.046591252088546753e-01 -5.365401133894920349e-02 -2.377534359693527222e-01 -2.095857113599777222e-01 -2.187601923942565918e-01 -2.894983440637588501e-02 -2.635806426405906677e-02 7.056381553411483765e-02 -1.689678430557250977e-02 -6.484025716781616211e-02 2.685798890888690948e-02 7.928943634033203125e-02 -1.159960329532623291e-01 2.274787276983261108e-01 4.616650287061929703e-03 2.073757350444793701e-01 2.690205276012420654e-01
-9.115526080131530762e-02 -1.798117309808731079e-01 -2.877951860427856445e-01 1.917447447776794434e-01 7.860363274812698364e-02 2.110671103000640869e-01 1.415431648492813110e-01 -1.592889577150344849e-01 -1.638439595699310303e-01 3.367694318294525146e-01 -1.536948829889297485e-01 -1.522839963436126709e-01 1.499161571264266968e-01 2.690914571285247803e-01 1.071960031986236572e-01 7.914331555366516113e-02 -2.623987793922424316e-01 3.728139773011207581e-02 1.497584432363510132e-01 -6.188808754086494446e-02 -8.024491369724273682e-02 2.247904241085052490e-02 -2.565562129020690918e-01 1.610503494739532471e-01 8.510193973779678345e-02 -3.119220398366451263e-02 3.252147436141967773e-01 3.253005072474479675e-02 -1.309518069028854370e-01 -1.090504229068756104e-02 3.398296535015106201e-01 -3.044892288744449615e-02
1.085065305233001709e-01 -4.297582805156707764e-02 2.037782967090606689e-01 2.871411442756652832e-01 3.454473614692687988e-02 -9.365459531545639038e-02 -2.326072305440902710e-01 -3.745933771133422852e-01 1.835681945085525513e-01 7.826768606901168823e-02 6.923835724592208862e-02 5.434381589293479919e-02 9.086295962333679199e-02 2.533370554447174072e-01 -1.238615736365318298e-01 9.285508096218109131e-02 9.686517529189586639e-03 -3.250442147254943848e-01 -8.844543993473052979e-02 2.763156890869140625e-01 -1.274967491626739502e-01 -1.207685098052024841e-01 -1.974727958440780640e-01 -7.932949811220169067e-02 8.817721903324127197e-02 1.053292080760002136e-01 1.713617444038391113e-01 1.556463837623596191e-01 5.718114972114562988e-02 1.360488981008529663e-01 3.873505294322967529e-01 6.094125658273696899e-02
-1.136281639337539673e-01 -1.746427565813064575e-01 4.752322658896446228e-02 3.387390077114105225e-01 2.976461052894592285e-01 -1.689686253666877747e-02 9.572603553533554077e-02 -1.929746866226196289e-01 2.174613326787948608e-01 3.454416990280151367e-01 4.679756239056587219e-02 9.611728042364120483e-02 2.854302227497100830e-01 2.823128104209899902e-01 1.819532960653305054e-01 8.246833086013793945e-02 1.220175158232450485e-02 -1.086570024490356445e-01 2.926566079258918762e-02 -1.590299606323242188e-01 -4.123812913894653320e-02 -2.780442684888839722e-02 8.522888273000717163e-02 1.935878396034240723e-01 3.372258245944976807e-01 -4.811344295740127563e-02 -6.418573856353759766e-02 -3.313963115215301514e-02 2.444417774677276611e-01 7.981288433074951172e-02 1.863202005624771118e-01 -1.333055943250656128e-01
-2.776959538459777832e-01 -6.591996550559997559e-02 -2.359663695096969604e-01 4.273236170411109924e-02 4.925464466214179993e-02 -2.486075758934020996e-01 3.066570498049259186e-02 -3.421622514724731445e-01 -3.123717606067657471e-01 6.414874643087387085e-02 -1.980376690626144409e-01 5.089196190237998962e-02 1.551166269928216934e-02 2.667178511619567871e-01 -8.806090801954269409e-02 -1.612342149019241333e-01 8.335570991039276123e-02 -2.188180238008499146e-01 -5.860262364149093628e-02 -1.708164364099502563e-01 -6.150538474321365356e-02 5.563041567802429199e-02 -1.843634396791458130e-01 -3.406071960926055908e-01 -1.375451534986495972e-01 1.903992146253585815e-02 2.540443837642669678e-01 -5.967966839671134949e-02 1.050329953432083130e-01 2.587383091449737549e-01 1.429757028818130493e-01 -5.674681626260280609e-03
-1.559057533740997314e-01 -4.338418692350387573e-02 1.649902015924453735e-01 1.335700750350952148e-01 1.450072675943374634e-01 1.773636415600776672e-02 -7.226895540952682495e-02 -1.827588379383087158e-01 1.078903302550315857e-01 3.131415247917175293e-01 1.502276211977005005e-01 -1.356647461652755737e-01 3.543860092759132385e-02 5.643149614334106445e-01 -7.167025655508041382e-02 1.293759196996688843e-01 1.855463087558746338e-01 -5.090245604515075684e-02 -3.807164728641510010e-01 9.985440224409103394e-02 9.619568288326263428e-02 1.059933900833129883e-01 -4.050627723336219788e-02 -9.975665807723999023e-02 9.058204293251037598e-02 -3.602327778935432434e-02 2.012841999530792236e-01 2.394146025180816650e-01 5.716308206319808960e-02 9.458775818347930908e-02 6.174263358116149902e-02 1.707372963428497314e-01
7.574856281280517578e-02 1.528826951980590820e-01 -9.557364135980606079e-02 4.486728608608245850e-01 9.552460163831710815e-02 8.032085746526718140e-02 -7.816454768180847168e-02 -1.847184076905250549e-02 -3.216442167758941650e-01 1.219008564949035645e-01 1.933499574661254883e-01 -9.774352610111236572e-02 1.293105632066726685e-01 1.334801223129034042e-02 2.030538469552993774e-01 -8.068918436765670776e-02 1.210234016180038452e-01 -6.832261383533477783e-02 -2.468410581350326538e-01 -4.481701925396919250e-02 6.052525248378515244e-03 1.942138969898223877e-01 -2.479152530431747437e-01 1.875606775283813477e-01 -1.816733181476593018e-01 7.163229584693908691e-02 1.816456764936447144e-01 1.400231383740901947e-02 2.842963635921478271e-01 -1.919545978307723999e-01 2.403461337089538574e-01 2.123940885066986084e-01
-2.680392265319824219e-01 4.171204566955566406e-01 -1.806750595569610596e-01 -2.488207817077636719e-02 1.083170250058174133e-01 9.683899581432342529e-02 1.784253716468811035e-01 -2.408998757600784302e-01 -1.813535392284393311e-01 1.118423938751220703e-01 1.448120176792144775e-01 -2.237466722726821899e-01 -1.893680356442928314e-02 1.792825460433959961e-01 -4.804142937064170837e-02 2.712551653385162354e-01 -8.143066614866256714e-02 -8.410424739122390747e-02 -1.656975001096725464e-01 -1.140359491109848022e-01 -2.021166682243347168e-01 -1.563777476549148560e-01 -5.580507963895797729e-02 3.013111837208271027e-02 -4.929452762007713318e-02 1.764774918556213379e-01 1.715529263019561768e-01 2.216405570507049561e-01 1.406549662351608276e-01 2.386865466833114624e-01 2.652255594730377197e-01 4.883419722318649292e-02
-2.625188790261745453e-02 -1.389814466238021851e-01 -4.046755731105804443e-01 2.554683685302734375e-01 1.453708410263061523e-01 -1.412947475910186768e-01 2.399091720581054688e-01 -2.038579881191253662e-01 -1.536985933780670166e-01 1.042880713939666748e-01 -2.212591916322708130e-01 -2.164812535047531128e-01 1.544281095266342163e-01 1.266857534646987915e-01 9.580144286155700684e-02 4.158309474587440491e-02 -2.437318414449691772e-01 -7.454355806112289429e-02 8.490470051765441895e-02 2.412233687937259674e-02 -8.846826106309890747e-02 9.845187515020370483e-02 -5.747081711888313293e-02 4.825265612453222275e-03 2.538620233535766602e-01 -1.401802003383636475e-01 1.033330783247947693e-01 2.015844732522964478e-01 8.779975771903991699e-02 -1.145059391856193542e-01 2.971252799034118652e-01 3.025247156620025635e-01
-1.506973356008529663e-01 -1.937958598136901855e-01 -5.515215173363685608e-02 2.711198627948760986e-01 7.955662906169891357e-02 2.770335078239440918e-01 2.368402630090713501e-01 -2.574517726898193359e-01 -3.500143587589263916e-01 2.437276300042867661e-03 7.897087931632995605e-02 1.097231805324554443e-01 1.448585540056228638e-01 3.497028052806854248e-01 2.684434130787849426e-02 -8.810731768608093262e-02 1.147878095507621765e-01 -1.659732908010482788e-01 8.286925405263900757e-02 -2.122569680213928223e-01 1.424478590488433838e-01 3.314719498157501221e-01 -1.427025794982910156e-01 4.299552366137504578e-02 -1.880019009113311768e-01 -9.145450592041015625e-02 -5.566483363509178162e-02 -7.230464369058609009e-02 -2.218499928712844849e-01 1.506096217781305313e-02 1.212765201926231384e-01 6.304235011339187622e-02
-1.481517106294631958e-01 -2.184375226497650146e-01 7.328020036220550537e-02 1.945121437311172485e-01 -2.240869551897048950e-01 9.582956880331039429e-02 5.936551466584205627e-02 -4.087756872177124023e-01 -2.820242345333099365e-01 2.300674915313720703e-01 1.014728322625160217e-01 -6.102407351136207581e-03 1.867119967937469482e-01 4.987071156501770020e-01 4.690309986472129822e-02 9.026038646697998047e-02 4.194230958819389343e-02 -1.534543931484222412e-01 5.695519503206014633e-03 -2.586166262626647949e-01 9.295872598886489868e-02 7.599422335624694824e-02 -7.640191912651062012e-02 -6.480571627616882324e-02 1.612268984317779541e-01 8.713456243276596069e-02 7.468219101428985596e-02 2.829344943165779114e-02 7.984970510005950928e-02 -2.281220406293869019e-01 5.013450980186462402e-02 5.312031880021095276e-02
-3.174826502799987793e-01 1.349406242370605469e-01 7.856937497854232788e-02 1.297190636396408081e-01 3.121402859687805176e-01 -1.086241751909255981e-02 3.118024021387100220e-02 -1.642890721559524536e-01 -1.533092856407165527e-01 2.387516498565673828e-01 8.939449489116668701e-02 -7.265796512365341187e-02 1.537840813398361206e-01 3.704924285411834717e-01 -2.305988520383834839e-01 -2.181445062160491943e-01 -9.519299119710922241e-02 -1.795880496501922607e-01 -8.762747049331665039e-02 1.164028942584991455e-01 -1.482846587896347046e-01 1.294718980789184570e-01 -4.098614677786827087e-02 2.440375238656997681e-01 2.449550107121467590e-02 -1.625978052616119385e-01 -7.626317441463470459e-02 2.242220640182495117e-01 -3.117504417896270752e-01 -3.363007679581642151e-02 1.793980747461318970e-01 -2.948213927447795868e-02
1.946757584810256958e-01 2.832419611513614655e-02 -1.390176415443420410e-01 3.960660398006439209e-01 -2.634786441922187805e-02 -2.812382578849792480e-01 8.919475600123405457e-03 -7.884744554758071899e-02 -1.192129403352737427e-01 1.264409124851226807e-01 -4.779107496142387390e-02 1.971506178379058838e-01 2.960183620452880859e-01 2.285798937082290649e-01 -9.263119846582412720e-02 -8.181122690439224243e-02 -9.730277583003044128e-03 1.488608494400978088e-02 -2.981091476976871490e-02 -2.295334339141845703e-01 -2.850097976624965668e-02 2.776012718677520752e-01 -1.741357594728469849e-01 -3.043727483600378036e-04 1.663613021373748779e-01 -1.042257025837898254e-01 1.135464906692504883e-01 -7.437520474195480347e-02 2.014369368553161621e-01 1.011164635419845581e-01 3.153517544269561768e-01 3.212758302688598633e-01
1.716728322207927704e-02 -6.727192550897598267e-02 -2.853654325008392334e-01 -1.174908280372619629e-01 4.353437572717666626e-02 2.631764709949493408e-01 -6.059040874242782593e-02 -2.818932533264160156e-01 -3.282463848590850830e-01 8.688747137784957886e-02 -5.582316219806671143e-02 -2.451223693788051605e-02 -2.594451606273651123e-02 1.892976164817810059e-01 6.831017136573791504e-02 1.572873145341873169e-01 -1.010199263691902161e-01 -5.172476544976234436e-02 -2.472901940345764160e-01 5.481312423944473267e-02 4.492991790175437927e-02 2.313679829239845276e-02 -3.590120077133178711e-01 2.513493895530700684e-01 1.013547405600547791e-01 -1.008929759263992310e-01 4.223242774605751038e-02 8.203523606061935425e-02 3.882288699969649315e-03 6.389834731817245483e-02 5.019307136535644531e-01 -6.379751116037368774e-02
-1.483923196792602539e-01 5.126946046948432922e-02 -2.544552981853485107e-01 4.361092671751976013e-02 2.786547839641571045e-01 3.306296840310096741e-02 3.585743308067321777e-01 -1.155157089233398438e-01 4.000472277402877808e-02 2.636825442314147949e-01 1.586222648620605469e-01 -1.648572087287902832e-01 9.002101421356201172e-02 2.401143908500671387e-01 2.131057679653167725e-01 1.024261787533760071e-01 -1.081911250948905945e-01 3.862196952104568481e-02 -1.143551245331764221e-01 -4.028499126434326172e-02 -1.308833211660385132e-01 -1.350340694189071655e-01 -2.012927681207656860e-01 1.258820742368698120e-01 2.317215502262115479e-01 -1.635547727346420288e-02 6.841824203729629517e-02 1.950616762042045593e-02 1.873783767223358154e-01 3.382566571235656738e-01 2.788382172584533691e-01 -1.923003792762756348e-01
-1.838072240352630615e-01 1.073506753891706467e-02 -1.707347333431243896e-01 2.770184576511383057e-01 2.389212846755981445e-01 1.365131288766860962e-01 7.859050482511520386e-02 -1.772308647632598877e-01 -5.682491511106491089e-02 2.434559315443038940e-01 -3.821274042129516602e-01 -3.369810283184051514e-01 1.357832252979278564e-01 2.095813453197479248e-01 2.176070064306259155e-01 8.535194396972656250e-02 -1.571414917707443237e-01 -1.382150650024414062e-01 1.167181357741355896e-01 3.898859024047851562e-02 4.746219515800476074e-02 2.663493752479553223e-01 -4.390612617135047913e-02 2.245269566774368286e-01 3.121346049010753632e-02 -1.933385431766510010e-02 1.614714264869689941e-01 4.324360564351081848e-02 -2.136598974466323853e-01 9.086553007364273071e-02 2.002764940261840820e-01 -6.575431674718856812e-03
1.145831719040870667e-01 3.740839427337050438e-03 4.467137530446052551e-02 -5.691493675112724304e-02 1.164982914924621582e-01 -1.075509265065193176e-01 1.107495557516813278e-02 -1.870582103729248047e-01 -3.462118208408355713e-01 3.621712327003479004e-02 4.054075852036476135e-02 6.705342233180999756e-02 4.329611063003540039e-01 3.879025280475616455e-01 1.522542089223861694e-01 -1.032888423651456833e-02 -2.394378930330276489e-01 -1.654287278652191162e-01 2.070267125964164734e-02 2.180481329560279846e-02 -1.328192800283432007e-01 3.541895374655723572e-02 -2.349185049533843994e-01 1.193417757749557495e-01 -7.171064149588346481e-03 -1.083761975169181824e-01 4.003899991512298584e-01 -5.500847101211547852e-02 1.493647098541259766e-01 5.853125452995300293e-02 -1.999476850032806396e-01 1.344175189733505249e-01
-3.699643537402153015e-02 -1.108721718192100525e-01 -1.733016818761825562e-01 1.829212158918380737e-01 1.967038065195083618e-01 -6.242978200316429138e-02 1.628904193639755249e-01 -1.784057170152664185e-01 -2.033969610929489136e-01 1.579212956130504608e-02 8.835812658071517944e-02 3.538937866687774658e-02 1.788738518953323364e-01 1.989847272634506226e-01 -1.252483725547790527e-01 1.828681081533432007e-01 6.468214094638824463e-02 -4.591777324676513672e-01 5.219134315848350525e-02 3.262731134891510010e-01 -1.241246834397315979e-01 3.150327801704406738e-01 -4.394141212105751038e-02 2.707816660404205322e-01 -1.237319111824035645e-01 1.898875832557678223e-01 1.098665893077850342e-01 -7.033391296863555908e-02 9.864334762096405029e-02 8.054138720035552979e-02 -1.220981776714324951e-02 2.272273898124694824e-01
-3.242274522781372070e-01 1.017370969057083130e-01 -2.530493140220642090e-01 -3.290612995624542236e-02 8.938266336917877197e-02 -3.563110530376434326e-01 5.715237930417060852e-02 2.862267941236495972e-02 -3.073653876781463623e-01 9.684254974126815796e-02 1.575766056776046753e-01 -2.324710190296173096e-01 4.927504435181617737e-02 3.168565332889556885e-01 9.900397621095180511e-03 -8.571302145719528198e-02 -8.821646869182586670e-02 -1.825261414051055908e-01 -1.940572112798690796e-01 4.850314930081367493e-02 -1.978579759597778320e-01 -1.421659886837005615e-01 -1.772789806127548218e-01 6.054182723164558411e-02 1.452717781066894531e-01 -1.254523247480392456e-01 -6.720572710037231445e-02 1.873159855604171753e-01 2.376081645488739014e-01 1.539771556854248047e-01 2.329166233539581299e-01 -3.093784488737583160e-02
1.951142847537994385e-01 2.064317464828491211e-02 -2.156039178371429443e-01 5.482896417379379272e-02 2.644242942333221436e-01 3.036776781082153320e-01 -1.761952228844165802e-02 -1.675753593444824219e-01 -1.270479708909988403e-01 -3.186639398336410522e-02 4.087128676474094391e-03 -8.381696790456771851e-02 2.576103508472442627e-01 4.668878614902496338e-01 -7.427167729474604130e-04 -1.108204498887062073e-01 1.406903285533189774e-02 6.661552935838699341e-02 -9.801131486892700195e-02 2.089086920022964478e-01 1.038217544555664062e-01 2.560578584671020508e-01 -2.527433037757873535e-01 2.281966954469680786e-01 9.795930236577987671e-02 7.684925943613052368e-02 -3.666779771447181702e-02 2.674672007560729980e-01 4.728451371192932129e-03 8.544465899467468262e-02 1.516457796096801758e-01 1.782308965921401978e-01
-3.381082117557525635e-01 -1.113349050283432007e-01 -1.120781078934669495e-01 -4.423726350069046021e-02 2.032441049814224243e-01 -1.870792806148529053e-01 2.186860442161560059e-01 -1.791685074567794800e-01 -8.431450277566909790e-02 2.784847915172576904e-01 2.293892763555049896e-02 -2.819203399121761322e-02 1.771491020917892456e-01 1.864487081766128540e-01 3.414863944053649902e-01 -3.847165498882532120e-03 6.273182481527328491e-02 -3.063601255416870117e-02 5.552785843610763550e-02 3.204907104372978210e-02 -2.954484522342681885e-01 -9.737896919250488281e-02 -2.167134732007980347e-01 8.967603743076324463e-02 1.697918772697448730e-01 -1.451932042837142944e-01 2.582115866243839264e-02 1.014750227332115173e-01 2.094047069549560547e-01 2.784831225872039795e-01 2.975343763828277588e-01 -4.704530537128448486e-02
-2.698708139359951019e-02 1.468843817710876465e-01 -8.496104180812835693e-02 1.838573664426803589e-01 3.319061174988746643e-02 1.133392453193664551e-01 -8.771797269582748413e-02 -4.301379024982452393e-01 9.058368951082229614e-02 -1.792979799211025238e-02 9.333320707082748413e-02 -3.459776565432548523e-02 2.126240134239196777e-01 -3.613750264048576355e-02 -2.634365558624267578e-01 5.299510806798934937e-02 -1.322182640433311462e-02 -2.412009686231613159e-01 -1.810631155967712402e-02 -9.432663768529891968e-02 -7.203315198421478271e-02 2.667705118656158447e-01 -1.587490141391754150e-01 1.608243584632873535e-01 8.228008449077606201e-02 -1.268859356641769409e-01 -1.186885032802820206e-02 1.911710649728775024e-01 -1.186419799923896790e-01 -9.439690411090850830e-02 5.168195962905883789e-01 2.195711284875869751e-01
-5.701343715190887451e-02 -5.160908401012420654e-02 2.929697930812835693e-02 2.420963644981384277e-01 -9.017408639192581177e-02 -1.258230954408645630e-01 3.060408635064959526e-03 -6.106798350811004639e-02 -2.785334289073944092e-01 -1.337834354490041733e-02 -1.325940154492855072e-02 -1.006468906998634338e-01 1.199820339679718018e-01 1.691818982362747192e-01 1.725714355707168579e-01 6.610552221536636353e-02 1.699781417846679688e-02 -3.603394627571105957e-01 2.381348907947540283e-01 -1.576474010944366455e-01 8.421087265014648438e-02 2.298113703727722168e-01 1.976747810840606689e-02 6.814827024936676025e-02 5.718393996357917786e-02 5.863099694252014160e-01 5.431888159364461899e-03 -1.254297047853469849e-02 -5.954055581241846085e-03 -1.049800142645835876e-01 2.735588848590850830e-01 1.787181794643402100e-01
1.929544806480407715e-01 -1.901819109916687012e-01 -1.637811213731765747e-01 1.134759187698364258e-01 1.075486242771148682e-01 -2.161992788314819336e-01 -4.078553989529609680e-02 -2.920472025871276855e-01 -1.396926045417785645e-01 -1.218606717884540558e-02 -1.116465628147125244e-01 2.617595493793487549e-01 6.900437176227569580e-02 3.958757221698760986e-01 3.409733474254608154e-01 1.325716078281402588e-01 -1.575958132743835449e-01 -3.476271629333496094e-01 1.526414975523948669e-02 -1.116431951522827148e-01 5.751383677124977112e-02 1.968370229005813599e-01 -1.140014976263046265e-01 1.933738738298416138e-01 8.446998894214630127e-02 5.612327903509140015e-02 -1.166727691888809204e-01 -9.796801954507827759e-03 7.184979319572448730e-02 -5.435113981366157532e-02 4.343105107545852661e-02 2.466873675584793091e-01
4.557422548532485962e-02 -6.736880168318748474e-03 -1.293371021747589111e-01 1.914194822311401367e-01 1.219403278082609177e-02 -1.714194566011428833e-01 1.746023446321487427e-02 -2.717241942882537842e-01 -2.529132068157196045e-01 -8.279792964458465576e-02 2.376564033329486847e-02 1.276986151933670044e-01 9.333442896604537964e-02 1.643535941839218140e-01 1.841698586940765381e-01 2.458401583135128021e-02 -7.150705187086714432e-06 -3.404084742069244385e-01 1.456963717937469482e-01 2.966994643211364746e-01 -1.744785159826278687e-01 3.663968741893768311e-01 -4.512339457869529724e-02 -1.436397992074489594e-02 5.836451798677444458e-02 1.174341832665959373e-05 1.646384447813034058e-01 2.272978872060775757e-01 2.473492920398712158e-01 -1.589795760810375214e-02 2.128810063004493713e-02 3.830997049808502197e-01
-1.162301674485206604e-01 -8.850735425949096680e-02 -1.470113247632980347e-01 5.239796265959739685e-02 -4.019081965088844299e-02 -1.462093442678451538e-01 -1.214805990457534790e-01 -3.668804466724395752e-01 -4.059571656398475170e-04 -1.642167866230010986e-01 2.864465117454528809e-02 5.255042016506195068e-02 4.807074368000030518e-01 1.843077242374420166e-01 2.699830830097198486e-01 3.782004117965698242e-02 -1.593447327613830566e-01 -2.635789215564727783e-01 -1.207828447222709656e-01 2.081568539142608643e-01 7.513781636953353882e-02 5.589118227362632751e-02 5.747996643185615540e-02 5.886105075478553772e-02 1.053457148373126984e-02 8.028890192508697510e-02 1.685606837272644043e-01 5.526610091328620911e-02 3.882422447204589844e-01 9.056038409471511841e-02 9.283036738634109497e-02 1.952760517597198486e-01
-2.780737876892089844e-01 7.921168208122253418e-02 -5.442451685667037964e-02 1.181557551026344299e-01 -6.178675539558753371e-05 -3.056166926398873329e-03 2.455473840236663818e-01 -4.475642442703247070e-01 -6.124044954776763916e-02 1.042009890079498291e-01 2.871313393115997314e-01 5.503394827246665955e-02 2.707341015338897705e-01 1.914193332195281982e-01 3.691647648811340332e-01 7.404192537069320679e-02 -2.227749973535537720e-01 -1.614485681056976318e-01 -1.111721247434616089e-01 1.051048934459686279e-01 -2.958319149911403656e-02 -8.723407238721847534e-02 1.232963502407073975e-01 1.242578029632568359e-01 7.150042802095413208e-02 -1.284651309251785278e-01 1.985173374414443970e-01 1.019838005304336548e-01 -1.324472725391387939e-01 2.413455098867416382e-01 -3.165291622281074524e-02 -2.513577975332736969e-02
1.926112323999404907e-01 -1.107989996671676636e-01 1.179782301187515259e-02 2.724514901638031006e-01 2.431378811597824097e-01 1.752063781023025513e-01 -1.212538802064955235e-03 -2.791512310504913330e-01 -6.921154260635375977e-02 -1.998537331819534302e-01 1.564726680517196655e-01 -6.026577204465866089e-02 2.514527142047882080e-01 8.292388916015625000e-02 2.005395889282226562e-01 -2.260616123676300049e-01 2.496879994869232178e-01 -2.676725387573242188e-01 5.124117434024810791e-02 8.534923195838928223e-02 4.364205524325370789e-03 1.710550934076309204e-01 -1.096596047282218933e-01 2.855694890022277832e-01 -2.258027791976928711e-01 1.037004962563514709e-01 -1.078790873289108276e-01 9.715523570775985718e-02 1.699463278055191040e-01 1.775074750185012817e-01 2.535127997398376465e-01 -3.005107399076223373e-03
-1.037599667906761169e-01 -3.266261890530586243e-02 2.951921224594116211e-01 2.479034066200256348e-01 -3.399034962058067322e-02 -6.572997570037841797e-02 -1.695003956556320190e-01 -4.755453765392303467e-01 -5.179841071367263794e-03 2.363263815641403198e-01 2.936498075723648071e-02 -5.353915505111217499e-03 2.109824120998382568e-01 2.893306910991668701e-01 -2.725993990898132324e-01 1.384918857365846634e-02 2.505660057067871094e-02 -1.292314678430557251e-01 1.080388352274894714e-01 3.529240190982818604e-02 -1.993570029735565186e-01 1.585522294044494629e-01 -2.304646819829940796e-01 -1.188387796282768250e-01 -6.117509305477142334e-02 2.706361748278141022e-02 1.246806755661964417e-01 5.248714610934257507e-02 1.954222172498703003e-01 2.026761621236801147e-01 2.346299439668655396e-01 -1.637738570570945740e-02
1.104606688022613525e-01 -1.124325767159461975e-01 -7.814577966928482056e-02 2.100338190793991089e-01 8.766676485538482666e-02 1.588284596800804138e-02 5.704487487673759460e-02 -3.648971915245056152e-01 -2.533236443996429443e-01 -5.262549966573715210e-02 3.233847022056579590e-02 2.024583667516708374e-01 -7.576133310794830322e-02 3.071282505989074707e-01 2.400286048650741577e-01 -7.575317472219467163e-02 1.098365858197212219e-01 -4.539910554885864258e-01 -1.429075002670288086e-01 -1.296825110912322998e-01 1.584909707307815552e-01 1.695397309958934784e-02 -1.879973523318767548e-02 2.428661435842514038e-01 7.404701318591833115e-03 -5.224477872252464294e-02 -1.094709709286689758e-01 -2.644476294517517090e-02 2.767009139060974121e-01 -1.189175471663475037e-01 6.765439361333847046e-02 2.393565773963928223e-01
-8.566802740097045898e-02 2.279396355152130127e-01 -2.015565484762191772e-01 7.389083504676818848e-03 1.752302199602127075e-01 4.021003544330596924e-01 3.374449163675308228e-02 -1.860650032758712769e-01 -6.308890879154205322e-02 -1.175897475332021713e-02 -2.238171640783548355e-03 9.068025648593902588e-02 3.059079498052597046e-02 3.085156083106994629e-01 2.029450982809066772e-01 -2.065585404634475708e-01 1.155756264925003052e-01 -2.959518134593963623e-01 2.951078303158283234e-02 -1.450606137514114380e-01 -1.517733559012413025e-02 9.674462676048278809e-02 -1.534622311592102051e-01 2.363364845514297485e-01 -1.768672764301300049e-01 1.067549586296081543e-01 2.098366022109985352e-01 2.737248539924621582e-01 -2.438893541693687439e-02 4.662053287029266357e-02 4.910224303603172302e-02 3.176315724849700928e-01
2.055124193429946899e-01 4.146679490804672241e-02 -3.497505187988281250e-01 1.346454620361328125e-01 3.004863560199737549e-01 2.664026431739330292e-02 1.139814481139183044e-01 -1.466580033302307129e-01 -2.548192441463470459e-01 -1.834304712247103453e-04 -1.881697028875350952e-01 -1.771316081285476685e-01 2.366615086793899536e-01 1.403637677431106567e-01 2.580414898693561554e-02 6.196878477931022644e-02 3.615664085373282433e-03 -2.429763376712799072e-01 -1.514563560485839844e-01 -1.362178027629852295e-01 -1.513173878192901611e-01 2.130705267190933228e-01 -5.130257923156023026e-03 1.842666864395141602e-01 -2.063721865415573120e-01 -2.050773650407791138e-01 4.534929990768432617e-02 1.141564175486564636e-01 -1.941423118114471436e-02 1.821400672197341919e-01 3.717146515846252441e-01 -6.225470080971717834e-02
-1.733286380767822266e-01 -3.016472421586513519e-02 -2.895422279834747314e-01 1.747302860021591187e-01 3.360376656055450439e-01 -9.119302034378051758e-02 -7.180144637823104858e-02 1.399827152490615845e-01 -2.412857115268707275e-01 9.436482936143875122e-02 2.355805486440658569e-01 -2.078818380832672119e-01 7.132250815629959106e-02 4.220993816852569580e-01 -2.287443727254867554e-01 4.678483307361602783e-02 -5.119831115007400513e-02 -2.525109238922595978e-02 -9.018333256244659424e-02 -8.752030134201049805e-02 -1.576553285121917725e-01 -2.951341569423675537e-01 -2.489047050476074219e-01 9.848807007074356079e-03 2.106327116489410400e-01 3.235942870378494263e-02 6.275498867034912109e-02 6.598515063524246216e-02 -4.600897897034883499e-03 6.033165752887725830e-02 2.325482070446014404e-01 -2.414191886782646179e-02
-1.863884329795837402e-01 1.364134997129440308e-01 -2.361017465591430664e-01 1.709339953958988190e-02 -5.850138887763023376e-02 1.492148637771606445e-01 1.083568334579467773e-01 -1.376844346523284912e-01 -1.333411335945129395e-01 7.720318436622619629e-02 5.380636081099510193e-02 2.093189060688018799e-01 8.715061843395233154e-02 4.035283327102661133e-01 1.374673247337341309e-01 1.217169538140296936e-01 -1.341789662837982178e-01 -9.515918046236038208e-02 -1.324020177125930786e-01 -8.720439672470092773e-02 3.090166300535202026e-02 3.308361768722534180e-01 2.386955320835113525e-01 -1.517516523599624634e-01 2.411958426237106323e-01 -1.668125092983245850e-01 1.266722828149795532e-01 1.524749398231506348e-01 1.745267361402511597e-01 1.498858034610748291e-01 1.436573117971420288e-01 3.437609970569610596e-01
-1.456446386873722076e-02 -7.060597091913223267e-02 -3.570421412587165833e-02 1.796319149434566498e-02 2.933573164045810699e-02 8.350717276334762573e-02 5.020554363727569580e-02 -1.336412429809570312e-01 -4.374249577522277832e-01 1.504784077405929565e-01 2.291455864906311035e-01 4.794125258922576904e-02 2.478535175323486328e-01 1.558776944875717163e-01 -7.850776612758636475e-02 -1.624207794666290283e-01 -2.563941478729248047e-01 -2.947826981544494629e-01 1.650011986494064331e-01 -2.856228873133659363e-02 -8.751861751079559326e-02 -1.431163549423217773e-01 1.489346474409103394e-01 7.763764262199401855e-02 1.077768355607986450e-01 3.132975697517395020e-01 2.461357563734054565e-01 8.263229578733444214e-02 2.505635283887386322e-02 2.800814211368560791e-01 8.104935288429260254e-02 2.794200181961059570e-01
-2.954888641834259033e-01 5.245654843747615814e-03 -2.336052991449832916e-02 4.880276322364807129e-02 -5.553487688302993774e-02 -6.736607849597930908e-02 1.027579978108406067e-01 -2.103464901447296143e-01 -1.696074306964874268e-01 7.779722660779953003e-02 3.820544481277465820e-01 -8.746712654829025269e-02 -1.861120164394378662e-01 3.782888054847717285e-01 -2.180709037929773331e-03 9.950261563062667847e-03 -1.685465872287750244e-01 9.030404500663280487e-03 -3.211652934551239014e-01 -3.100351244211196899e-02 1.179586425423622131e-01 1.151464879512786865e-01 -4.192407708615064621e-03 -3.665730822831392288e-03 -1.283710002899169922e-01 -1.412158459424972534e-02 3.686484098434448242e-01 3.472700417041778564e-01 -9.605085104703903198e-02 -7.087881863117218018e-02 1.766917258501052856e-01 5.076558887958526611e-02
-1.788005381822586060e-01 -2.878785431385040283e-01 4.032946005463600159e-02 4.851575493812561035e-01 3.394409120082855225e-01 -2.835955470800399780e-02 -5.881286412477493286e-02 -2.341756969690322876e-01 -9.428380429744720459e-02 2.342540472745895386e-01 3.018508851528167725e-02 1.754509955644607544e-01 1.592844128608703613e-01 2.732768654823303223e-01 -3.771107271313667297e-02 3.840882703661918640e-02 -2.081860601902008057e-01 -1.429251283407211304e-01 -5.765958921983838081e-04 -2.296115905046463013e-01 -5.144254118204116821e-02 1.931285709142684937e-01 -2.860160730779170990e-02 -5.910756066441535950e-03 1.457025259733200073e-01 -1.204861775040626526e-01 -1.166487187147140503e-01 -8.489869534969329834e-03 1.878845989704132080e-01 1.473855972290039062e-01 7.482833415269851685e-02 -7.801490277051925659e-02
-1.993716359138488770e-01 -1.430644840002059937e-01 -1.621306538581848145e-01 1.043347939848899841e-01 5.875908955931663513e-02 1.312638968229293823e-01 3.085689060389995575e-02 -1.140851154923439026e-01 -3.063298761844635010e-02 3.582757711410522461e-01 1.290147006511688232e-01 -2.514800801873207092e-02 2.888813018798828125e-01 1.219552159309387207e-01 -2.016715705394744873e-02 -4.463474452495574951e-02 -1.907920092344284058e-01 -1.045771762728691101e-01 -1.285734325647354126e-01 6.759976595640182495e-02 -1.504052579402923584e-01 1.187866181135177612e-01 1.106280311942100525e-01 4.908772408962249756e-01 2.433140575885772705e-01 -8.449633419513702393e-02 3.330657184123992920e-01 1.560778319835662842e-01 -8.006666600704193115e-02 -8.628985285758972168e-02 2.101417928934097290e-01 -5.136993899941444397e-02
-2.890870533883571625e-02 -5.024880915880203247e-02 -2.199659645557403564e-01 2.950358390808105469e-01 6.305594742298126221e-02 1.049820408225059509e-01 5.870179459452629089e-02 6.597451120615005493e-02 -2.009141147136688232e-01 -1.332368142902851105e-02 1.611713916063308716e-01 5.824783444404602051e-02 -6.672589574009180069e-03 3.400711715221405029e-01 2.520387470722198486e-01 1.652695536613464355e-01 -1.934673786163330078e-01 -2.913445830345153809e-01 5.544374510645866394e-02 -1.130510270595550537e-01 -1.587169766426086426e-01 2.573157474398612976e-02 1.256117522716522217e-01 9.934858977794647217e-02 -2.059202492237091064e-01 7.499072700738906860e-02 1.767648607492446899e-01 6.984101980924606323e-02 -7.248969376087188721e-02 4.213564395904541016e-01 1.532102376222610474e-01 2.861494123935699463e-01
-3.531134501099586487e-02 5.344992130994796753e-02 -3.114943206310272217e-02 -2.479652129113674164e-02 3.424832820892333984e-01 -1.717175990343093872e-01 -2.061598561704158783e-02 -3.644974529743194580e-01 -8.216793835163116455e-02 8.816985785961151123e-02 -3.262602537870407104e-02 -1.402231752872467041e-01 -2.633946537971496582e-01 2.803401648998260498e-01 2.192760109901428223e-01 1.024242192506790161e-01 2.620871365070343018e-01 -3.843719661235809326e-01 -1.443661600351333618e-01 -5.985834077000617981e-02 -1.051712855696678162e-01 -1.859220676124095917e-02 -1.971387863159179688e-01 -6.194214895367622375e-02 9.085319936275482178e-02 2.618713676929473877e-02 -6.983833014965057373e-02 -1.270108073949813843e-01 -7.520393282175064087e-02 2.828669175505638123e-02 3.720168769359588623e-01 -5.185244977474212646e-02
-1.281272470951080322e-01 -1.067638676613569260e-02 -6.594873219728469849e-02 4.220906198024749756e-01 2.232336997985839844e-02 7.250587642192840576e-02 -2.267870679497718811e-02 -3.688791096210479736e-01 -2.886723168194293976e-02 3.477804660797119141e-01 6.585990637540817261e-02 2.903974242508411407e-02 1.049433052539825439e-01 3.445164263248443604e-01 2.287402451038360596e-01 -1.240031421184539795e-01 2.279967069625854492e-01 -2.299369573593139648e-01 -3.385943919420242310e-02 -1.222400814294815063e-01 1.781107038259506226e-01 8.643335849046707153e-02 -8.153942227363586426e-02 -7.087714225053787231e-02 -4.781396687030792236e-02 4.550992324948310852e-02 -5.955884978175163269e-02 -2.257609963417053223e-01 -1.531283091753721237e-02 -1.063277199864387512e-01 8.761038072407245636e-03 3.032337129116058350e-01
-2.159239500761032104e-01 -4.980487376451492310e-02 1.782931573688983917e-02 -1.354086399078369141e-01 2.755601406097412109e-01 -2.996626123785972595e-02 1.362353712320327759e-01 -2.395183593034744263e-01 7.132055610418319702e-02 2.900191545486450195e-01 3.060117177665233612e-02 -1.039586439728736877e-01 3.707719743251800537e-01 3.688760101795196533e-01 2.650486826896667480e-01 1.672690510749816895e-01 -6.012462824583053589e-02 9.200177155435085297e-03 -1.353762000799179077e-01 -1.003047525882720947e-01 -1.481426805257797241e-01 -2.444126270711421967e-02 -1.820415556430816650e-01 2.345864102244377136e-02 1.381665468215942383e-01 -2.047950476408004761e-01 1.252380609512329102e-01 -8.073944598436355591e-02 -2.362844534218311310e-02 2.896533608436584473e-01 2.093330919742584229e-01 -8.328952640295028687e-02
-3.992366045713424683e-02 7.595372945070266724e-02 1.205596514046192169e-02 1.991272717714309692e-01 2.253244966268539429e-01 1.471819877624511719e-01 1.821841001510620117e-01 -1.255924999713897705e-01 3.847018629312515259e-02 -2.023184597492218018e-01 -1.590799242258071899e-01 -4.731266200542449951e-02 3.545508980751037598e-01 1.733102798461914062e-01 2.534779310226440430e-01 -2.684831619262695312e-01 1.048693247139453888e-02 -9.562475979328155518e-02 -6.373780220746994019e-02 -5.840652436017990112e-02 2.812936902046203613e-02 7.258261740207672119e-02 -2.272120267152786255e-01 2.043313235044479370e-01 -1.769057214260101318e-01 3.289829939603805542e-02 5.034656450152397156e-02 2.845275774598121643e-02 -1.145641505718231201e-01 3.108549714088439941e-01 3.194685876369476318e-01 3.251234591007232666e-01
-1.582835018634796143e-01 -2.809515297412872314e-01 -2.763737738132476807e-01 1.361032724380493164e-01 9.405896067619323730e-02 6.835682690143585205e-02 2.701305150985717773e-01 -1.893756687641143799e-01 -7.859282195568084717e-02 2.100550569593906403e-03 -3.437529504299163818e-01 -1.532542705535888672e-01 1.229472383856773376e-01 2.256980985403060913e-01 -4.266972467303276062e-02 4.678111150860786438e-02 -5.337468907237052917e-02 -2.551479935646057129e-01 -7.995364814996719360e-02 5.784978717565536499e-02 -2.260617353022098541e-02 2.912651300430297852e-01 -3.705846145749092102e-02 7.567513734102249146e-02 4.026143625378608704e-02 1.094823628664016724e-01 1.826062053442001343e-01 -1.214630082249641418e-01 -2.961555682122707367e-02 2.692938446998596191e-01 3.386645019054412842e-01 -2.022945582866668701e-01
-1.967093348503112793e-01 5.397032946348190308e-02 2.365556061267852783e-01 -1.153537407517433167e-01 1.148173362016677856e-01 3.538743779063224792e-02 -1.053597852587699890e-01 -4.574363827705383301e-01 5.338508635759353638e-03 1.313763260841369629e-01 1.767607964575290680e-02 -5.028627440333366394e-02 3.246068954467773438e-02 2.527591288089752197e-01 2.894319295883178711e-01 -2.240412831306457520e-01 6.074355542659759521e-02 -8.023143559694290161e-02 1.092965006828308105e-01 4.676545783877372742e-02 2.112482041120529175e-01 1.678922027349472046e-01 -3.508608043193817139e-01 2.331691384315490723e-01 -2.086146473884582520e-01 1.006089150905609131e-01 1.018977016210556030e-01 1.449886560440063477e-01 1.075325012207031250e-01 8.156468719244003296e-02 2.011554539203643799e-01 1.305253654718399048e-01
-1.084559634327888489e-01 3.649146109819412231e-02 -2.887655198574066162e-01 -1.181687111966311932e-04 -1.049627363681793213e-02 -1.241626739501953125e-01 -2.311350703239440918e-01 -2.777325510978698730e-01 -8.581417053937911987e-02 5.956462398171424866e-02 -3.509735688567161560e-02 -1.473466306924819946e-01 -8.624096959829330444e-02 1.424998641014099121e-01 2.966236174106597900e-01 8.905064314603805542e-02 1.471295654773712158e-01 -2.085656821727752686e-01 -2.489568889141082764e-01 -6.130775902420282364e-03 -1.128540784120559692e-01 -2.815355360507965088e-02 -1.909046769142150879e-01 1.530141383409500122e-01 2.109358459711074829e-01 -5.715794116258621216e-02 -5.050254985690116882e-02 -3.713331744074821472e-02 -1.040285974740982056e-01 3.836773037910461426e-01 4.350589811801910400e-01 -1.931973919272422791e-02
2.423058077692985535e-02 -7.761111110448837280e-02 -3.120499551296234131e-01 1.023768708109855652e-01 1.179705038666725159e-01 1.589967757463455200e-01 1.137602850794792175e-01 4.065700992941856384e-02 -4.708885550498962402e-01 -4.071617964655160904e-03 2.323375083506107330e-02 2.022241204977035522e-01 3.068169355392456055e-01 2.670014500617980957e-01 8.637006580829620361e-02 9.413488954305648804e-02 1.791213825345039368e-02 -1.645808219909667969e-01 1.662259697914123535e-01 1.035099327564239502e-01 3.247248008847236633e-02 1.193281412124633789e-01 -1.593764424324035645e-01 2.171162813901901245e-01 -1.161586586385965347e-02 1.911862939596176147e-01 7.570960372686386108e-02 -2.815340831875801086e-02 -6.073391437530517578e-02 1.452565342187881470e-01 5.921408161520957947e-02 4.021368324756622314e-01
-5.906018428504467010e-03 1.945353299379348755e-02 -1.656972020864486694e-01 -2.396061085164546967e-02 1.750430166721343994e-01 -2.405021786689758301e-01 9.681466221809387207e-02 -1.272527128458023071e-01 -2.123531699180603027e-01 -8.423663675785064697e-02 -6.353773921728134155e-02 2.262475937604904175e-01 -5.354879051446914673e-02 2.876960337162017822e-01 1.537124440073966980e-02 1.158597096800804138e-01 2.393877832219004631e-03 -4.111660122871398926e-01 9.116362780332565308e-02 9.497606195509433746e-03 -2.032947838306427002e-01 3.398443460464477539e-01 -3.812886402010917664e-02 3.634270429611206055e-01 -2.102781236171722412e-01 1.737202405929565430e-01 6.290312856435775757e-03 7.932139188051223755e-02 6.663275510072708130e-02 4.312785714864730835e-02 1.260915398597717285e-01 2.829349935054779053e-01
-4.715242981910705566e-02 6.514144688844680786e-02 1.562233269214630127e-01 1.093580424785614014e-01 2.447673380374908447e-01 2.265370935201644897e-01 -2.935631945729255676e-02 -3.654763996601104736e-01 7.096099108457565308e-02 -1.827792823314666748e-01 2.769091725349426270e-01 -3.482078760862350464e-02 1.896401941776275635e-01 1.758469343185424805e-01 3.329420089721679688e-02 -6.754226237535476685e-02 2.559659481048583984e-01 -2.534399926662445068e-01 -2.409031987190246582e-02 1.803536117076873779e-01 -3.400207310914993286e-02 2.414727210998535156e-01 -9.121519327163696289e-02 1.431477814912796021e-01 -5.759245157241821289e-02 -8.157420158386230469e-02 -1.397642642259597778e-01 1.478292942047119141e-01 6.983876973390579224e-02 -4.195855930447578430e-02 4.564903974533081055e-01 -7.139460742473602295e-02
-6.123417988419532776e-02 -1.020490676164627075e-01 -1.299307793378829956e-01 1.332011073827743530e-01 1.391770690679550171e-01 3.689856082201004028e-02 -5.174886807799339294e-02 -2.641119956970214844e-01 -2.866241037845611572e-01 1.610477566719055176e-01 3.456371277570724487e-02 -1.058953255414962769e-01 -1.008081249892711639e-03 5.277799069881439209e-02 2.917752563953399658e-01 1.754894256591796875e-01 1.660560071468353271e-01 -2.458456754684448242e-01 -2.882535457611083984e-01 -1.112871095538139343e-01 -9.977553039789199829e-02 -1.381411403417587280e-01 -1.226491406559944153e-01 3.302833735942840576e-01 1.770545355975627899e-02 -1.502409577369689941e-01 -1.555220633745193481e-01 -3.840392827987670898e-02 -5.208992958068847656e-02 2.088371962308883667e-01 4.326992630958557129e-01 8.509376086294651031e-03
2.985838614404201508e-02 7.220757007598876953e-02 -4.323132708668708801e-02 -2.002730667591094971e-01 6.762109696865081787e-02 -2.948200795799493790e-03 4.850243777036666870e-02 -1.009858772158622742e-01 -2.811113186180591583e-02 1.798801571130752563e-01 3.730351626873016357e-01 -1.113216429948806763e-01 9.322369843721389771e-02 3.815725147724151611e-01 3.133309781551361084e-01 2.004375159740447998e-01 2.030907124280929565e-01 1.147782150655984879e-02 -3.460081815719604492e-01 -1.764748841524124146e-01 -1.409259289503097534e-01 2.567561268806457520e-01 -2.263468503952026367e-01 -3.701538220047950745e-02 1.503649204969406128e-01 2.094661816954612732e-02 1.246333047747612000e-01 -5.345463007688522339e-02 1.604292094707489014e-01 8.521047979593276978e-02 2.058182954788208008e-01 1.001085117459297180e-01
-2.873763144016265869e-01 -1.905725896358489990e-01 -2.263725101947784424e-01 2.032858580350875854e-01 1.293629854917526245e-01 3.159160912036895752e-02 -1.187234073877334595e-01 8.586885780096054077e-02 -2.446400076150894165e-01 2.560641765594482422e-01 8.753051608800888062e-02 -1.216303035616874695e-01 2.403677254915237427e-01 1.453173756599426270e-01 8.270718157291412354e-02 7.076781243085861206e-02 -2.688976526260375977e-01 -7.890293747186660767e-02 -3.530101478099822998e-02 -1.585257006809115410e-03 -2.003009170293807983e-01 5.752931907773017883e-02 -8.332509547472000122e-02 2.303254306316375732e-01 7.131980359554290771e-02 -6.881926208734512329e-02 1.577468067407608032e-01 -5.489710252732038498e-03 4.798888042569160461e-02 -1.943332403898239136e-01 5.019447803497314453e-01 -2.744813822209835052e-02
-3.315985202789306641e-01 2.776817083358764648e-01 -1.992556750774383545e-01 1.862959861755371094e-01 3.562977910041809082e-02 -2.032082974910736084e-01 2.916685342788696289e-01 -5.285613983869552612e-02 2.852100506424903870e-02 6.688674539327621460e-02 2.553959786891937256e-01 -5.992534011602401733e-02 -6.254947185516357422e-02 2.273716628551483154e-01 1.180556043982505798e-02 2.070136368274688721e-01 -7.041613757610321045e-02 -2.311302870512008667e-01 -1.905704438686370850e-01 -7.977449148893356323e-02 2.566803097724914551e-01 6.135272979736328125e-02 -7.279194146394729614e-02 2.549101412296295166e-01 -2.057000696659088135e-01 8.918496221303939819e-02 1.835372112691402435e-02 2.450818568468093872e-01 -9.951896965503692627e-02 1.659123897552490234e-01 1.716493070125579834e-01 1.297646760940551758e-01
1.336751319468021393e-02 1.887093037366867065e-01 -4.416847974061965942e-02 -8.136779069900512695e-02 1.091132536530494690e-01 5.653338134288787842e-02 1.233122646808624268e-01 -3.140631318092346191e-01 -3.219867870211601257e-02 -1.282234191894531250e-01 7.533793151378631592e-02 -5.648260563611984253e-02 1.513053327798843384e-01 1.643603146076202393e-01 4.777901768684387207e-01 1.100969016551971436e-01 -2.028028815984725952e-01 -3.001515567302703857e-01 -8.985792100429534912e-02 1.093368455767631531e-01 -4.840502515435218811e-02 2.698180079460144043e-01 -1.197461485862731934e-01 1.111091524362564087e-01 1.121596544981002808e-01 -8.312768489122390747e-02 7.544040679931640625e-02 -1.974486410617828369e-01 -2.554644048213958740e-01 -1.781435161828994751e-01 3.042139112949371338e-01 5.700945854187011719e-02
-2.569252550601959229e-01 -2.755771577358245850e-01 -9.522107243537902832e-02 -1.706864088773727417e-01 -5.641117319464683533e-02 -1.355536431074142456e-01 1.011309996247291565e-01 -3.908860385417938232e-01 -7.097159978002309799e-03 6.568097323179244995e-02 1.627350598573684692e-01 8.245678991079330444e-02 1.532506793737411499e-01 8.576515316963195801e-02 1.755723208189010620e-01 -1.464376002550125122e-01 1.459020078182220459e-01 -1.023516878485679626e-01 -2.037524133920669556e-01 4.654423147439956665e-02 2.042678594589233398e-01 3.118270933628082275e-01 -2.239799499511718750e-01 -1.110097393393516541e-02 -1.248333305120468140e-01 2.812146767973899841e-02 2.686345763504505157e-02 1.231623515486717224e-01 2.094384282827377319e-01 1.790123730897903442e-01 3.436668515205383301e-01 1.534079611301422119e-01
-3.572739958763122559e-01 5.454017594456672668e-02 -7.784801535308361053e-03 1.302456557750701904e-01 2.908234950155019760e-03 1.720440387725830078e-01 7.050100713968276978e-02 -4.094336032867431641e-01 -6.310801254585385323e-04 -2.781428955495357513e-02 -1.098619624972343445e-01 8.440463244915008545e-02 2.029858976602554321e-01 5.847437307238578796e-02 -8.092087507247924805e-02 3.264482133090496063e-03 1.297460217028856277e-02 -2.085550688207149506e-02 1.160994172096252441e-01 4.780263453722000122e-02 -3.157849311828613281e-01 2.229077816009521484e-01 -1.154908388853073120e-01 2.128978073596954346e-01 1.431863103061914444e-02 -1.840521581470966339e-02 1.618687249720096588e-02 1.898678988218307495e-01 9.060368873178958893e-03 -1.967764496803283691e-01 5.172299146652221680e-01 1.066232174634933472e-01
-1.814802885055541992e-01 -3.871807828545570374e-02 -2.514244019985198975e-01 3.303040564060211182e-01 1.597211807966232300e-01 4.211777076125144958e-02 6.688153743743896484e-02 -5.116272717714309692e-02 -1.083914488554000854e-01 4.092557430267333984e-01 2.798455581068992615e-02 -1.276357173919677734e-01 1.556925773620605469e-01 9.641215950250625610e-02 3.018495142459869385e-01 2.190325222909450531e-02 -1.531144976615905762e-01 5.446351692080497742e-02 4.666550830006599426e-02 -8.863322436809539795e-02 -1.769974827766418457e-01 2.897554039955139160e-01 -9.413650631904602051e-02 4.115485399961471558e-02 3.650153800845146179e-02 -9.736990928649902344e-02 2.764571607112884521e-01 -1.015453711152076721e-01 -7.489423453807830811e-02 -2.061127573251724243e-01 3.553166687488555908e-01 5.704144388437271118e-02
-1.187984347343444824e-01 2.550771832466125488e-01 -2.658864483237266541e-02 2.559922039508819580e-01 4.838043451309204102e-02 -1.024119090288877487e-02 -7.760304957628250122e-02 -6.049097701907157898e-02 -2.129268199205398560e-01 6.434676051139831543e-02 5.593937635421752930e-01 9.631843119859695435e-02 1.714163720607757568e-01 3.133288621902465820e-01 -1.207140088081359863e-01 -1.626466661691665649e-01 -5.217305943369865417e-02 -1.958850026130676270e-02 -3.978732973337173462e-03 -1.968958824872970581e-01 -1.473885774612426758e-01 1.728972792625427246e-01 6.215456500649452209e-02 1.351927220821380615e-02 -7.589197158813476562e-02 -3.439719229936599731e-02 9.169942140579223633e-02 -3.077889606356620789e-02 -1.049058809876441956e-01 1.469046026468276978e-01 2.091381996870040894e-01 3.346927464008331299e-01
-1.560046821832656860e-01 -2.742605283856391907e-02 -1.839475333690643311e-01 6.839448213577270508e-02 3.181160390377044678e-01 2.523721428588032722e-03 5.187594145536422729e-02 -1.602198481559753418e-01 -7.762614637613296509e-02 7.804998010396957397e-02 2.137503400444984436e-02 9.282801300287246704e-02 2.515721023082733154e-01 2.601354420185089111e-01 -7.882285863161087036e-02 1.202425956726074219e-01 7.495476305484771729e-02 -5.982079505920410156e-01 -1.763793081045150757e-02 1.619667708873748779e-01 -3.499469161033630371e-01 1.782711446285247803e-01 5.321117863059043884e-02 7.067307829856872559e-02 -1.293947100639343262e-01 6.296557188034057617e-02 1.586223095655441284e-01 -9.076948463916778564e-02 9.472907334566116333e-02 4.329874739050865173e-02 -1.108712330460548401e-01 -6.837335228919982910e-02
-1.977773606777191162e-01 -2.025259733200073242e-01 2.260258942842483521e-01 3.212387263774871826e-01 5.182755365967750549e-02 2.525892481207847595e-02 6.284941919147968292e-04 -4.443777799606323242e-01 -1.038529053330421448e-01 2.725497484207153320e-01 3.335409611463546753e-02 8.997051417827606201e-02 1.119349971413612366e-01 3.754391074180603027e-01 1.045460551977157593e-01 6.493352353572845459e-02 1.095528975129127502e-01 -2.001558803021907806e-02 6.989184021949768066e-02 -3.216673135757446289e-01 3.043891303241252899e-02 1.937762200832366943e-01 -8.497692644596099854e-02 1.670786291360855103e-01 1.452218890190124512e-01 4.064527899026870728e-02 8.121603168547153473e-03 -2.410292476415634155e-01 3.465976193547248840e-02 3.727077739313244820e-03 1.406066417694091797e-01 -7.500705122947692871e-02
5.682058259844779968e-02 -1.182567775249481201e-01 -2.547662556171417236e-01 6.386466324329376221e-02 2.441284507513046265e-01 3.189764618873596191e-01 8.137793838977813721e-02 -2.446808069944381714e-01 -1.461704969406127930e-01 -1.438508778810501099e-01 -2.254622243344783783e-02 -3.238012641668319702e-02 1.535240411758422852e-01 4.153069555759429932e-01 1.628663837909698486e-01 -5.785789713263511658e-02 1.519141066819429398e-02 1.115228235721588135e-01 -1.715987771749496460e-01 2.524926066398620605e-01 -5.392381176352500916e-02 2.358461171388626099e-01 -3.476533591747283936e-01 2.708497941493988037e-01 -1.598225086927413940e-01 -3.247617185115814209e-02 -1.826221495866775513e-02 1.333028376102447510e-01 3.628097102046012878e-02 -2.056805416941642761e-02 2.151971869170665741e-02 1.044245213270187378e-01
-1.934884041547775269e-01 -2.849194407463073730e-01 -1.215468198060989380e-01 -2.329118922352790833e-02 1.082115471363067627e-01 -1.767757833003997803e-01 9.706211090087890625e-02 -1.148320287466049194e-01 -1.839926540851593018e-01 1.948461495339870453e-02 2.917924821376800537e-01 2.580790817737579346e-01 1.732673794031143188e-01 2.413252741098403931e-01 -1.653036028146743774e-01 -5.473095178604125977e-02 -3.390598669648170471e-02 -1.003304645419120789e-01 -4.106717407703399658e-01 -6.897169351577758789e-02 1.375100575387477875e-02 -2.624937891960144043e-02 -2.686056792736053467e-01 2.175951898097991943e-01 -9.831437468528747559e-02 -9.300996549427509308e-03 1.132637113332748413e-01 1.070123165845870972e-01 -2.775055542588233948e-02 -1.666535437107086182e-01 2.350412309169769287e-01 2.704072594642639160e-01
-1.868528723716735840e-01 1.019891276955604553e-01 -2.321592867374420166e-01 7.361511141061782837e-02 2.120888978242874146e-01 1.377696841955184937e-01 -1.793788373470306396e-01 -2.126808166503906250e-01 -3.820777833461761475e-01 -6.336253136396408081e-02 8.436077274382114410e-03 1.311203241348266602e-01 1.755094677209854126e-01 9.534424543380737305e-02 -7.528200000524520874e-02 -9.246069192886352539e-02 1.554655581712722778e-01 -1.644103974103927612e-01 2.478108368813991547e-02 -1.667094677686691284e-01 -1.338414400815963745e-01 3.928404450416564941e-01 -1.492139324545860291e-02 -1.440338194370269775e-01 -1.505158692598342896e-01 4.472564533352851868e-02 -1.347212493419647217e-01 1.208303719758987427e-01 4.542103409767150879e-02 -3.978369757533073425e-02 4.232484698295593262e-01 -1.400731801986694336e-01
[truncated: 3,263,817 more chars]
