# Supplementary material for: The Language of Innovation
Source: PLoS One. 2020 Apr 30;15(4):e0230107. doi: 10.1371/journal.pone.0230107 (PMC7194493; doi:10.1371/journal.pone.0230107)
Supplement: S12 File — (GZ) [file pone.0230107.s012.tar.gz › 1990-1994/V2Run_24_VS_4500_embeddings1990-1994ED32.txt]

-2.428809851408004761e-01 2.499897778034210205e-01 8.008635044097900391e-02 -2.214114814996719360e-01 5.043793469667434692e-02 -2.372683286666870117e-01 1.890195310115814209e-01 -1.752638444304466248e-02 -2.525974065065383911e-02 2.217402756214141846e-01 -2.323680371046066284e-01 7.783990353345870972e-02 -9.300427883863449097e-02 -2.362756058573722839e-02 -2.494466900825500488e-01 -3.214029371738433838e-01 2.977559268474578857e-01 -1.866894029080867767e-02 1.403335481882095337e-01 2.852425277233123779e-01 -9.932528436183929443e-02 -1.711814999580383301e-01 -9.867379069328308105e-02 2.242011427879333496e-01 -1.162921562790870667e-01 1.990726143121719360e-01 -2.849936671555042267e-02 1.273942291736602783e-01 -1.447832137346267700e-01 -1.092452108860015869e-01 8.280574530363082886e-02 2.107723057270050049e-01
1.839837133884429932e-01 -2.496049255132675171e-01 2.028428614139556885e-01 -1.621857732534408569e-01 -1.124578937888145447e-01 5.953065678477287292e-02 7.088204473257064819e-02 4.457499831914901733e-02 -1.100255027413368225e-01 5.479406565427780151e-02 -1.154836192727088928e-01 -6.690822774544358253e-04 -5.907103419303894043e-02 -7.530315965414047241e-02 -3.443942666053771973e-01 -5.132522433996200562e-02 1.683536618947982788e-01 -5.981263890862464905e-02 -1.158441789448261261e-02 2.518424093723297119e-01 -3.992182612419128418e-01 -1.824718415737152100e-01 3.982414305210113525e-01 1.868070811033248901e-01 -1.613368839025497437e-01 1.196527555584907532e-01 -3.218947649002075195e-01 -1.551545709371566772e-01 -3.469662368297576904e-02 -2.809607796370983124e-02 3.523167595267295837e-02 -3.789088502526283264e-02
1.283287853002548218e-01 7.821217179298400879e-02 2.769859042018651962e-03 -2.195904850959777832e-01 -2.219787687063217163e-01 1.331589668989181519e-01 4.405489265918731689e-01 -1.326307356357574463e-01 -1.711778044700622559e-01 -8.290520310401916504e-02 -1.060364395380020142e-01 -2.630078978836536407e-02 -1.595237851142883301e-01 -1.771439015865325928e-01 -1.076971516013145447e-01 -1.844465285539627075e-01 -7.312549650669097900e-02 1.472535878419876099e-01 -1.886629462242126465e-01 2.263267934322357178e-01 6.234713271260261536e-02 -2.413450330495834351e-01 -4.424922540783882141e-02 2.870558500289916992e-01 -1.672493368387222290e-01 1.529607623815536499e-01 -2.339262664318084717e-01 -5.240176618099212646e-02 -3.226777613162994385e-01 1.214432716369628906e-01 -9.385445713996887207e-02 -5.560741946101188660e-02
-1.967743635177612305e-01 2.665626406669616699e-01 3.893768787384033203e-01 -2.108116000890731812e-01 3.979690372943878174e-02 1.413454413414001465e-01 1.822388470172882080e-01 -3.299796581268310547e-02 -1.416451781988143921e-01 1.023199260234832764e-01 -1.946988403797149658e-01 4.485197365283966064e-02 -5.058773979544639587e-02 -2.126674726605415344e-02 2.264682352542877197e-01 -7.052008062601089478e-02 -9.794236719608306885e-02 -1.739307492971420288e-01 -7.818678766489028931e-02 1.546911448240280151e-01 -5.149903148412704468e-02 -2.953343689441680908e-01 3.563258424401283264e-02 1.404308080673217773e-01 -1.549473255872726440e-01 1.367019861936569214e-01 -4.147052466869354248e-01 -8.224467188119888306e-02 -2.618546830490231514e-03 -2.559308707714080811e-01 1.786547303199768066e-01 9.467820823192596436e-02
2.286737859249114990e-01 2.849332988262176514e-01 1.438471674919128418e-01 -1.795173734426498413e-01 -4.100493714213371277e-02 -2.866785228252410889e-02 2.310932576656341553e-01 -1.703625321388244629e-01 -1.534188836812973022e-01 2.604108750820159912e-01 -2.547587156295776367e-01 1.633783578872680664e-01 -1.623260229825973511e-01 -8.181586861610412598e-02 -3.735628724098205566e-02 -1.215167790651321411e-01 1.784462668001651764e-02 8.053247816860675812e-03 -2.264382541179656982e-01 -4.245398566126823425e-02 -1.429619193077087402e-01 -1.047169342637062073e-01 6.228021532297134399e-02 8.848107606172561646e-02 -1.641923785209655762e-01 2.994168102741241455e-01 -3.725192546844482422e-01 7.017134130001068115e-02 -2.562941610813140869e-01 -1.457384824752807617e-01 -4.685284511651843786e-04 2.296058088541030884e-01
5.891554057598114014e-03 2.003761529922485352e-01 1.314557343721389771e-02 -1.802657395601272583e-01 -9.753255546092987061e-02 -3.692117705941200256e-02 2.774310410022735596e-01 -1.675364673137664795e-01 9.664261341094970703e-02 2.377012744545936584e-02 -4.871302843093872070e-02 -9.127941727638244629e-02 -1.981695741415023804e-01 -3.773330450057983398e-01 -1.702872216701507568e-01 -2.904517054557800293e-01 -8.360363543033599854e-02 -2.994097769260406494e-01 1.600109785795211792e-01 1.672234535217285156e-01 -9.868503361940383911e-02 -2.555311284959316254e-02 1.387856602668762207e-01 -1.366770714521408081e-01 -1.623863577842712402e-01 -4.397773370146751404e-02 -1.101225800812244415e-02 3.755696713924407959e-01 -8.897407352924346924e-02 -9.796983748674392700e-02 -2.354801595211029053e-01 -2.337377667427062988e-01
-1.178270652890205383e-01 -1.348266303539276123e-01 1.041654311120510101e-02 -1.379768997430801392e-01 -1.868871450424194336e-01 -1.092180758714675903e-01 2.729394137859344482e-01 -2.512598596513271332e-02 2.463749200105667114e-01 2.053052484989166260e-01 -2.502682805061340332e-02 -1.148137543350458145e-02 -5.435587838292121887e-02 -6.003266572952270508e-02 -1.580131649971008301e-01 -1.639885753393173218e-01 6.052456423640251160e-02 1.693973690271377563e-01 -1.090607568621635437e-01 2.147152125835418701e-01 -2.331613898277282715e-01 -1.057652086019515991e-01 2.792505621910095215e-01 1.787527203559875488e-01 -1.619057357311248779e-01 6.810843944549560547e-02 -3.955458998680114746e-01 2.365395575761795044e-01 -2.285132259130477905e-01 1.707282215356826782e-01 2.429986596107482910e-01 -1.235644221305847168e-01
-1.596138775348663330e-01 -1.995094865560531616e-02 2.506655752658843994e-01 -2.651095390319824219e-01 -3.146223425865173340e-01 -6.437280774116516113e-02 1.141400858759880066e-01 -1.327384710311889648e-01 -1.413301527500152588e-01 7.039183378219604492e-02 -1.231530308723449707e-01 2.388955056667327881e-01 1.570849865674972534e-01 -3.218748569488525391e-01 -1.601040810346603394e-01 -2.845141589641571045e-01 4.887054115533828735e-02 4.801918752491474152e-03 -1.613457351922988892e-01 2.159758657217025757e-01 -1.478499472141265869e-01 1.343715041875839233e-01 2.535340487957000732e-01 1.360889971256256104e-01 -1.477017104625701904e-01 2.050594985485076904e-01 -8.077214658260345459e-02 1.832002848386764526e-01 -1.175956130027770996e-01 4.795376583933830261e-02 2.387597709894180298e-01 1.766969077289104462e-02
1.991151645779609680e-02 3.439320921897888184e-01 2.234647870063781738e-01 -1.224003657698631287e-01 -2.206174731254577637e-01 -1.164457648992538452e-01 1.747210621833801270e-01 5.931111052632331848e-03 4.315419495105743408e-02 -7.568715512752532959e-02 -1.583598554134368896e-01 8.401571214199066162e-02 -4.745765030384063721e-01 1.788125745952129364e-02 2.861301647499203682e-03 -9.263414889574050903e-02 -1.189470067620277405e-01 1.327305883169174194e-01 2.351758442819118500e-02 1.712775081396102905e-01 -1.208558529615402222e-01 -7.829964160919189453e-02 1.691128462553024292e-01 2.108577191829681396e-01 -1.041939333081245422e-01 1.356174796819686890e-01 -4.557212889194488525e-01 3.324603894725441933e-03 -2.080482989549636841e-01 8.348083496093750000e-02 2.039801515638828278e-02 -8.172973245382308960e-02
6.045361235737800598e-02 -5.388359352946281433e-02 1.185267791152000427e-02 -3.115769028663635254e-01 -2.652154862880706787e-01 2.241517305374145508e-01 2.198171019554138184e-01 9.128887322731316090e-04 -1.073707193136215210e-01 -1.205914169549942017e-01 1.225005015730857849e-01 4.019410908222198486e-02 -7.727634161710739136e-02 3.460109606385231018e-02 -5.704627372324466705e-03 -8.854313939809799194e-02 -3.930251300334930420e-02 -2.982603013515472412e-01 1.430739462375640869e-01 1.704245507717132568e-01 -2.801231443881988525e-01 -1.310672163963317871e-01 2.208813130855560303e-01 2.593314647674560547e-01 -2.109993547201156616e-01 6.278582662343978882e-02 -2.963753640651702881e-01 -1.779323667287826538e-01 -1.685433536767959595e-01 3.022298216819763184e-02 2.917509377002716064e-01 -1.883510947227478027e-01
-1.917471289634704590e-01 -6.759603321552276611e-02 1.856021136045455933e-01 -1.492599397897720337e-01 -2.399142980575561523e-01 -1.659587956964969635e-02 3.610918298363685608e-02 -6.100521981716156006e-02 5.005889758467674255e-02 -2.541012465953826904e-01 -7.629537582397460938e-02 2.281649112701416016e-01 5.780815333127975464e-02 2.888601087033748627e-02 -2.286146879196166992e-01 -2.481054812669754028e-01 -8.838480710983276367e-02 -1.644219011068344116e-01 2.328357100486755371e-01 2.487066537141799927e-01 -1.943771541118621826e-01 -9.868833422660827637e-02 1.763790696859359741e-01 2.465859651565551758e-01 -2.630897462368011475e-01 5.396896973252296448e-03 -2.212785482406616211e-01 -9.539477527141571045e-02 -3.342672288417816162e-01 2.926714159548282623e-02 2.258337736129760742e-01 1.219623908400535583e-01
-3.231715410947799683e-02 -1.496948003768920898e-01 1.263570636510848999e-01 -2.919448912143707275e-01 -1.596151851117610931e-02 -1.008431240916252136e-02 1.674195080995559692e-01 -1.043028309941291809e-01 2.674279808998107910e-01 1.272127479314804077e-01 -2.404249086976051331e-02 -1.254634652286767960e-02 9.529397822916507721e-03 -9.846289455890655518e-02 -2.065887153148651123e-01 -1.892321705818176270e-01 -3.518226444721221924e-01 1.029939949512481689e-01 4.665257036685943604e-02 3.455929160118103027e-01 -1.069114822894334793e-02 -9.276890754699707031e-02 2.699472308158874512e-01 -6.133556365966796875e-03 -1.688059717416763306e-01 -4.186693951487541199e-02 -4.754970371723175049e-01 7.508837431669235229e-02 -2.199309766292572021e-01 5.095909535884857178e-02 8.036740869283676147e-02 -4.835219308733940125e-02
1.507991850376129150e-01 2.305948585271835327e-01 3.229923546314239502e-01 -2.357164025306701660e-01 -2.227433323860168457e-01 -1.937100738286972046e-01 -3.749886527657508850e-02 -2.297623157501220703e-01 1.192642450332641602e-01 -8.516521751880645752e-02 -1.093375086784362793e-01 8.305279165506362915e-02 -1.008778214454650879e-01 -2.339192479848861694e-01 -2.149735987186431885e-01 1.351324319839477539e-01 -3.771830350160598755e-02 -1.331050544977188110e-01 -4.634313285350799561e-02 2.053149938583374023e-01 2.542470581829547882e-02 -1.806665956974029541e-01 1.566261202096939087e-01 6.583278626203536987e-02 -1.570895612239837646e-01 5.011848732829093933e-02 -3.106104731559753418e-01 2.200852483510971069e-01 -3.859190344810485840e-01 1.851282827556133270e-02 1.050785183906555176e-02 -7.797276228666305542e-02
-2.244267053902149200e-02 7.343978434801101685e-02 1.828628480434417725e-01 -2.139792442321777344e-01 -1.005103718489408493e-02 1.462062597274780273e-01 4.388720989227294922e-01 3.330590901896357536e-03 -7.113812863826751709e-02 8.233221620321273804e-02 -1.709659993648529053e-01 1.073795482516288757e-01 -1.395307481288909912e-01 -1.821902394294738770e-01 -1.097984798252582550e-02 1.327111572027206421e-01 2.293819189071655273e-01 9.928604215383529663e-02 -2.451517283916473389e-01 2.656379044055938721e-01 7.998999208211898804e-02 -1.185723319649696350e-01 6.238593906164169312e-02 5.568025633692741394e-02 -2.001654803752899170e-01 1.778703480958938599e-01 -3.191863000392913818e-01 2.714857757091522217e-01 -2.651623785495758057e-01 2.634747698903083801e-02 1.489958912134170532e-01 1.292505264282226562e-01
-8.539923280477523804e-02 3.026675283908843994e-01 7.346412539482116699e-02 -2.485331743955612183e-01 1.379933487623929977e-02 -2.029587775468826294e-01 1.091369837522506714e-01 -1.774813383817672729e-01 3.704020008444786072e-02 2.903847694396972656e-01 -7.336278259754180908e-02 -9.065165370702743530e-02 -1.638390868902206421e-01 -4.234020039439201355e-02 8.964064717292785645e-02 -2.252401858568191528e-01 2.525582164525985718e-02 -1.922941394150257111e-02 -1.020396873354911804e-01 1.047158464789390564e-01 -2.197402864694595337e-01 -1.729289293289184570e-01 9.903486073017120361e-02 4.681666195392608643e-01 -1.923831850290298462e-01 2.230122536420822144e-01 -1.724393367767333984e-01 -8.789741247892379761e-02 -1.054360643029212952e-01 1.172740831971168518e-01 2.867896556854248047e-01 -3.939837589859962463e-02
2.655997686088085175e-02 -1.031041517853736877e-01 6.366524100303649902e-02 -4.594565555453300476e-02 1.152543649077415466e-01 2.922860160470008850e-02 3.151719570159912109e-01 -2.093344777822494507e-01 1.330072246491909027e-02 -1.360760033130645752e-01 2.380607416853308678e-03 2.373576909303665161e-01 1.310938596725463867e-01 -1.194790229201316833e-01 -4.579515382647514343e-02 -2.443029582500457764e-01 1.458210796117782593e-01 -1.613409072160720825e-01 4.417323693633079529e-02 3.048401139676570892e-02 -2.117012441158294678e-01 -2.007317990064620972e-01 2.132155895233154297e-01 1.376720368862152100e-01 -9.002111107110977173e-02 1.608723700046539307e-01 -4.470610618591308594e-01 -1.769589930772781372e-01 -2.605530321598052979e-01 2.098842710256576538e-01 2.814449071884155273e-01 3.024928271770477295e-02
5.713437870144844055e-02 1.977246999740600586e-01 2.303347587585449219e-01 -2.920326292514801025e-01 3.579194098711013794e-02 -1.533199548721313477e-01 3.495348244905471802e-02 -5.226397514343261719e-02 6.052048131823539734e-02 1.839895248413085938e-01 -2.312459647655487061e-01 2.032135613262653351e-02 -8.378722518682479858e-02 1.539541184902191162e-01 5.179394409060478210e-02 -2.452268153429031372e-01 -3.839694336056709290e-02 1.817267015576362610e-02 -8.305524289608001709e-02 3.547161072492599487e-02 -1.074296832084655762e-01 -5.318082571029663086e-01 2.579419314861297607e-02 1.881938725709915161e-01 -1.677374094724655151e-01 9.713428467512130737e-02 -3.903819918632507324e-01 -8.578420430421829224e-02 -2.507518790662288666e-02 -2.130316495895385742e-01 1.791931316256523132e-02 -1.468129158020019531e-01
1.561094075441360474e-01 5.378788709640502930e-02 3.086470961570739746e-01 -1.147652938961982727e-01 -2.453394234180450439e-01 -2.081594169139862061e-01 1.343233585357666016e-01 -1.914462633430957794e-02 -2.934482134878635406e-02 2.738398872315883636e-02 -6.699179857969284058e-02 1.671661734580993652e-01 -3.125550746917724609e-01 1.334200147539377213e-02 -1.715784072875976562e-01 -1.422509700059890747e-01 1.953466981649398804e-01 -5.506600812077522278e-02 1.253092885017395020e-01 9.097435325384140015e-02 5.808545276522636414e-02 -2.394867390394210815e-01 1.119809821248054504e-01 -2.030407823622226715e-02 -3.976304531097412109e-01 1.336588114500045776e-01 -4.135624170303344727e-01 7.852853834629058838e-02 -2.341814488172531128e-01 -1.781928539276123047e-02 7.460809499025344849e-02 -8.963114768266677856e-02
3.347818255424499512e-01 4.524545371532440186e-02 -1.000310331583023071e-01 -4.319445192813873291e-01 -1.133436337113380432e-01 -2.752096652984619141e-01 1.815819740295410156e-01 2.700091302394866943e-01 1.635720133781433105e-01 3.069135732948780060e-02 -2.458102256059646606e-01 -1.063743159174919128e-01 -2.004671096801757812e-01 -2.450660616159439087e-01 5.674967169761657715e-02 -3.821571171283721924e-02 -1.918326318264007568e-02 -1.020636558532714844e-01 1.120138689875602722e-01 1.261818110942840576e-01 -1.488799452781677246e-01 -3.374933823943138123e-02 -5.882423371076583862e-03 5.638980492949485779e-02 -3.572570085525512695e-01 3.213606402277946472e-02 -1.832260042428970337e-01 1.278232932090759277e-01 -7.442834228277206421e-02 -1.673405617475509644e-01 6.302967667579650879e-02 -9.274921566247940063e-02
1.272424012422561646e-01 1.135326772928237915e-01 1.718628108501434326e-01 -3.260610699653625488e-01 -8.171530067920684814e-02 -4.219201207160949707e-02 3.271332085132598877e-01 -9.854443371295928955e-02 2.396101504564285278e-01 7.335723936557769775e-02 -1.324000209569931030e-01 -2.685505151748657227e-02 -1.965799927711486816e-01 -1.239243075251579285e-01 -3.939023241400718689e-02 1.250673383474349976e-01 7.286901772022247314e-02 8.126390725374221802e-02 -6.880304962396621704e-02 2.187070250511169434e-02 1.608948968350887299e-02 -1.926683634519577026e-01 1.966694593429565430e-01 2.115167230367660522e-01 -4.497981965541839600e-01 1.001462787389755249e-01 -1.730535030364990234e-01 1.028963923454284668e-01 -3.314408659934997559e-01 -7.028377801179885864e-02 2.281169444322586060e-01 2.325736451894044876e-03
6.228459626436233521e-02 1.280228942632675171e-01 2.797450721263885498e-01 -4.105619341135025024e-02 -1.976145356893539429e-01 -1.652727276086807251e-01 2.130348235368728638e-02 -2.405360192060470581e-01 3.668976016342639923e-03 -3.315913304686546326e-02 -4.744061082601547241e-02 -1.593884825706481934e-01 -3.802312612533569336e-01 2.855397947132587433e-02 -4.801213368773460388e-02 -1.900281757116317749e-01 8.465256541967391968e-02 -4.717274382710456848e-02 -9.269723296165466309e-02 2.137469500303268433e-01 -2.278308616951107979e-03 -2.511554658412933350e-01 2.062651216983795166e-01 1.442521344870328903e-02 -1.020725369453430176e-01 3.103736639022827148e-01 -2.908085584640502930e-01 2.103044837713241577e-01 -3.557763397693634033e-01 -1.137287318706512451e-01 1.124675720930099487e-01 7.291649281978607178e-02
1.622495055198669434e-02 -5.978104658424854279e-03 1.369283795356750488e-01 -1.392233520746231079e-01 6.245528534054756165e-02 1.343395560979843140e-01 2.462752759456634521e-01 -1.213321015238761902e-01 -1.126892343163490295e-01 4.757932201027870178e-02 -5.402404814958572388e-02 1.221382543444633484e-01 -1.908935010433197021e-01 -2.101652175188064575e-01 -1.812495440244674683e-01 -1.310305148363113403e-01 -8.274691551923751831e-02 1.663589179515838623e-01 2.860064506530761719e-01 2.987233102321624756e-01 -3.220215439796447754e-01 8.896162360906600952e-02 2.635447978973388672e-01 -1.828511245548725128e-03 -1.273024920374155045e-02 3.693645000457763672e-01 -1.244295854121446609e-02 -7.819483429193496704e-02 -1.273276805877685547e-01 -9.102351218461990356e-02 3.830368220806121826e-01 -1.065897010266780853e-02
-5.392182990908622742e-02 -9.569000452756881714e-02 -9.446396678686141968e-02 -1.085756197571754456e-01 -4.088290035724639893e-02 3.376103006303310394e-03 5.954616516828536987e-02 9.514659643173217773e-02 -1.061187908053398132e-01 1.063151359558105469e-01 -4.171150922775268555e-02 1.723837852478027344e-01 -2.364300489425659180e-01 -5.084263682365417480e-01 -5.906445160508155823e-02 -1.290685087442398071e-01 3.606214225292205811e-01 -7.768546044826507568e-02 -1.264178007841110229e-01 2.806422412395477295e-01 1.255061756819486618e-02 -5.565961822867393494e-02 1.481535583734512329e-01 1.575931012630462646e-01 -2.101294696331024170e-01 1.261056214570999146e-01 -3.278932869434356689e-01 -2.559380531311035156e-01 3.704556822776794434e-02 3.668183460831642151e-02 2.184131145477294922e-01 3.992828074842691422e-03
-1.205031424760818481e-01 2.859381213784217834e-02 -8.999640494585037231e-02 -4.057063162326812744e-01 2.153212763369083405e-02 -7.867226749658584595e-02 1.735765486955642700e-01 -3.630305528640747070e-01 5.884586647152900696e-02 -7.685714960098266602e-02 1.955996006727218628e-01 -3.433018177747726440e-02 -1.531473100185394287e-01 -1.316819936037063599e-01 -2.342787757515907288e-02 -1.687748134136199951e-01 4.235643148422241211e-02 -4.930252581834793091e-02 -1.057545766234397888e-01 1.125633493065834045e-01 -3.912763893604278564e-01 -1.980235576629638672e-01 2.978988736867904663e-02 2.554905787110328674e-02 7.499987632036209106e-02 -4.573284834623336792e-02 -2.809271812438964844e-01 -6.267130374908447266e-02 -1.830681115388870239e-01 -4.160757958889007568e-01 6.714946031570434570e-02 -3.346044570207595825e-02
7.815379649400711060e-02 1.120181530714035034e-01 2.539598047733306885e-01 -1.640350520610809326e-01 -2.448814064264297485e-01 -1.481320261955261230e-01 -6.644554436206817627e-03 1.529881265014410019e-02 2.663754671812057495e-02 2.161627113819122314e-01 -2.982361242175102234e-02 -7.434659451246261597e-02 -4.493863284587860107e-01 -6.839913874864578247e-02 -1.028071641921997070e-01 1.767516834661364555e-03 1.191579774022102356e-01 -1.524194926023483276e-01 8.173285424709320068e-02 -4.084317386150360107e-02 5.844301357865333557e-02 -1.568217426538467407e-01 2.680010199546813965e-01 9.074115008115768433e-02 -1.149192750453948975e-01 2.002813220024108887e-01 -3.772817850112915039e-01 9.763959795236587524e-02 -3.446984291076660156e-01 -1.495980620384216309e-01 -7.142506539821624756e-02 -1.770957857370376587e-01
-1.909661479294300079e-02 -1.154549121856689453e-01 6.010589376091957092e-02 -3.402681946754455566e-01 -2.801111340522766113e-01 -2.164607942104339600e-01 3.099285960197448730e-01 1.988353207707405090e-02 -9.831780940294265747e-02 -2.436782047152519226e-02 -8.601469546556472778e-02 -1.262784749269485474e-01 -1.172014921903610229e-01 -1.624464057385921478e-02 3.467851877212524414e-02 -2.678247094154357910e-01 2.447021901607513428e-01 1.335968822240829468e-01 2.539694905281066895e-01 1.087051630020141602e-01 -1.435302495956420898e-01 -1.923692375421524048e-01 -2.428533732891082764e-01 2.319689095020294189e-01 1.203887164592742920e-01 2.258842885494232178e-01 -2.065767496824264526e-01 2.472713142633438110e-01 1.141733154654502869e-01 5.557929724454879761e-02 8.848977833986282349e-02 -8.292239159345626831e-02
-1.569030433893203735e-01 9.704411774873733521e-02 2.404515258967876434e-02 -2.282641530036926270e-01 -2.963493764400482178e-02 -1.150685641914606094e-02 1.370004862546920776e-01 -2.073134481906890869e-01 1.080267205834388733e-01 -7.815629243850708008e-02 2.768464088439941406e-01 1.944481730461120605e-01 -6.413016468286514282e-02 -3.023538291454315186e-01 -1.465787887573242188e-01 -3.121608197689056396e-01 -1.411481499671936035e-01 -3.281287252902984619e-01 2.234733253717422485e-01 1.508673094213008881e-02 -1.573385298252105713e-01 -2.680502831935882568e-01 2.210540920495986938e-01 -1.774213314056396484e-01 9.595328010618686676e-03 1.749128997325897217e-01 -2.026544064283370972e-01 8.578214794397354126e-02 3.991813212633132935e-02 -2.486846894025802612e-01 6.987562775611877441e-02 -4.107759520411491394e-02
2.471878379583358765e-01 -1.405083984136581421e-01 1.068692877888679504e-01 6.410183012485504150e-02 -2.393408715724945068e-01 -5.256940145045518875e-03 2.408028095960617065e-01 -3.713969886302947998e-02 4.829704388976097107e-02 1.247965842485427856e-01 -3.646472096443176270e-02 6.343858689069747925e-02 1.569676026701927185e-02 -1.021791622042655945e-01 7.179781794548034668e-02 -4.971832036972045898e-02 -5.724418163299560547e-02 6.342837586998939514e-03 2.607580721378326416e-01 1.787061095237731934e-01 -1.946156471967697144e-01 -2.607979439198970795e-02 1.578263640403747559e-01 -4.558669403195381165e-03 -1.965457350015640259e-01 2.753809690475463867e-01 -5.043559074401855469e-01 1.661951988935470581e-01 -3.699484467506408691e-01 -8.908880501985549927e-02 1.345299929380416870e-01 1.388635635375976562e-01
-8.724016515770927072e-05 -1.033018529415130615e-01 -5.552441347390413284e-03 -3.078726232051849365e-01 -1.915610581636428833e-01 -8.107241988182067871e-02 2.408589869737625122e-01 -1.620251983404159546e-01 2.423755824565887451e-02 1.618648469448089600e-01 4.390764236450195312e-02 1.858463436365127563e-01 2.243725806474685669e-01 -1.474601030349731445e-01 -1.718501299619674683e-01 -1.912694424390792847e-01 -9.396177530288696289e-02 -1.583667993545532227e-01 -1.896724402904510498e-01 3.507472947239875793e-02 -4.317736253142356873e-02 -2.390298098325729370e-01 2.646993994712829590e-01 2.816882431507110596e-01 -2.218685597181320190e-01 -1.155627593398094177e-01 -1.182144582271575928e-01 1.931066811084747314e-01 -1.754648685455322266e-01 -2.312804609537124634e-01 2.286053895950317383e-01 1.886997669935226440e-01
-3.714919835329055786e-02 3.278551995754241943e-02 5.352577939629554749e-02 -2.953991293907165527e-01 9.231864660978317261e-02 1.539014279842376709e-01 2.947606444358825684e-01 -2.615030109882354736e-01 2.302882224321365356e-01 -1.513050645589828491e-01 1.150174811482429504e-02 -4.656937904655933380e-03 -6.374061852693557739e-02 -1.393064707517623901e-01 9.553993493318557739e-02 -3.624854683876037598e-01 4.606818035244941711e-02 1.221514791250228882e-01 1.789539605379104614e-01 3.361650109291076660e-01 -1.655065417289733887e-01 -4.848274588584899902e-02 2.660456001758575439e-01 1.262974143028259277e-01 2.419318258762359619e-01 -1.358337849378585815e-01 -6.099798157811164856e-02 -1.903034150600433350e-01 -1.326480805873870850e-01 1.075397133827209473e-01 -2.317004203796386719e-01 -3.947559744119644165e-02
1.772506982088088989e-01 9.002914279699325562e-02 1.590376347303390503e-01 -2.265391498804092407e-01 -2.319481670856475830e-01 -2.658156454563140869e-01 1.851090937852859497e-01 9.731850028038024902e-02 9.411729127168655396e-02 2.081834375858306885e-01 -1.907531321048736572e-01 5.359013378620147705e-02 7.850494235754013062e-02 -3.551118075847625732e-01 -3.483881801366806030e-02 1.278747022151947021e-01 -5.556663498282432556e-02 5.500804632902145386e-02 1.059401258826255798e-01 1.233872547745704651e-01 -2.043827027082443237e-01 -7.942566275596618652e-02 8.109959214925765991e-02 2.035642415285110474e-01 -4.690745845437049866e-02 2.979529500007629395e-01 -6.991291791200637817e-02 1.820345669984817505e-01 -1.941376626491546631e-01 -4.072395563125610352e-01 7.127057015895843506e-02 -9.004703164100646973e-02
7.952409237623214722e-02 9.173184633255004883e-02 1.706071645021438599e-01 -2.674098126590251923e-02 -1.546684466302394867e-02 -1.768966764211654663e-01 4.463093727827072144e-02 -1.242090761661529541e-01 -6.432729959487915039e-02 3.097147494554519653e-02 5.777382105588912964e-02 1.904905587434768677e-02 -3.666037321090698242e-01 8.221004158258438110e-02 -3.016860485076904297e-01 -6.120972707867622375e-02 2.392196506261825562e-01 -1.180120930075645447e-01 -4.794222116470336914e-02 2.154004275798797607e-01 -8.887798339128494263e-02 -1.246768385171890259e-01 7.256486266851425171e-02 2.775275707244873047e-01 -1.647722721099853516e-01 1.797966510057449341e-01 -4.769835770130157471e-01 1.780428141355514526e-01 -2.495762258768081665e-01 -3.544098883867263794e-02 2.060431241989135742e-01 -1.072617024183273315e-01
-1.858466267585754395e-01 1.897348323836922646e-03 9.149030782282352448e-03 -1.537815332412719727e-01 -2.541386187076568604e-01 -4.702657163143157959e-01 3.015795052051544189e-01 -1.302369982004165649e-01 -3.185135722160339355e-01 -1.098799630999565125e-01 1.242854744195938110e-01 9.897175431251525879e-02 -5.815103277564048767e-02 7.636364549398422241e-02 -4.253178834915161133e-02 -1.102037355303764343e-01 3.280279040336608887e-02 -1.636327505111694336e-01 1.011360660195350647e-01 1.878709048032760620e-01 -6.377652753144502640e-03 -1.273668259382247925e-01 2.242694497108459473e-01 -7.935211062431335449e-02 6.272117048501968384e-02 1.222507655620574951e-01 -3.448945879936218262e-01 -9.205922484397888184e-02 -2.429941743612289429e-01 -1.420776098966598511e-01 2.820163965225219727e-02 1.165212020277976990e-01
6.286239624023437500e-02 5.339558422565460205e-02 5.120255425572395325e-02 -1.082957610487937927e-01 -2.408761382102966309e-01 2.767757698893547058e-02 2.547331750392913818e-01 -2.993927523493766785e-02 8.884403854608535767e-02 2.266135998070240021e-03 8.844297379255294800e-02 -5.048516020178794861e-02 -3.698821067810058594e-01 -1.596720367670059204e-01 5.330023705027997494e-04 -3.195144236087799072e-01 1.588345915079116821e-01 -4.800305962562561035e-01 -8.460459113121032715e-02 1.351008862257003784e-01 5.873932037502527237e-03 -1.379961818456649780e-01 5.239775404334068298e-02 1.326123774051666260e-01 1.041793376207351685e-01 -2.565683424472808838e-01 -1.797733902931213379e-01 3.677738606929779053e-01 2.551069250330328941e-03 1.895910501480102539e-02 5.286536365747451782e-02 6.093834713101387024e-02
2.842926420271396637e-02 6.726123392581939697e-02 -1.064372584223747253e-01 -2.574419975280761719e-01 -2.472061216831207275e-01 -2.854346632957458496e-01 4.423998668789863586e-02 -3.689520806074142456e-02 -1.205687299370765686e-01 1.195373833179473877e-01 -1.484546959400177002e-01 2.002751827239990234e-01 -3.922131359577178955e-01 -3.176727890968322754e-01 5.273104179650545120e-03 -2.457803785800933838e-01 -4.156018048524856567e-02 2.421062998473644257e-02 -1.217377632856369019e-01 3.396099209785461426e-01 1.087415870279073715e-02 -9.365329146385192871e-02 2.639068663120269775e-01 5.467687547206878662e-02 -1.753097176551818848e-01 2.264119870960712433e-02 -9.758698940277099609e-02 -1.372856795787811279e-01 -1.210170686244964600e-01 -2.166182361543178558e-02 2.669396698474884033e-01 -7.085496187210083008e-02
-6.338094174861907959e-02 -4.949459806084632874e-02 2.520216107368469238e-01 -2.380589395761489868e-01 -1.060250252485275269e-01 -1.306511163711547852e-01 -9.246194362640380859e-02 1.066571939736604691e-02 6.267663836479187012e-02 -4.717038199305534363e-02 4.252703115344047546e-02 9.643638879060745239e-02 -3.851778507232666016e-01 -9.551068395376205444e-02 -1.896752715110778809e-01 -2.115701511502265930e-02 1.036074608564376831e-01 2.153587155044078827e-02 3.961746022105216980e-02 7.255270332098007202e-02 1.279491931200027466e-01 -2.332539707422256470e-01 1.669479906558990479e-01 2.266561686992645264e-01 -1.744029372930526733e-01 3.451128900051116943e-01 -3.637979924678802490e-01 1.371384412050247192e-01 -2.973721921443939209e-01 1.765083074569702148e-01 1.387561410665512085e-01 1.327887475490570068e-01
-1.280882358551025391e-01 6.687050219625234604e-03 -2.683172747492790222e-02 -5.240713953971862793e-01 5.469965748488903046e-03 -3.134433627128601074e-01 1.521450579166412354e-01 -5.385847762227058411e-02 8.114282041788101196e-03 -2.539239525794982910e-01 1.475626379251480103e-01 1.722578555345535278e-01 -3.836181759834289551e-02 -1.920382082462310791e-01 1.629167646169662476e-01 -1.570530533790588379e-01 7.675638794898986816e-02 -2.241701930761337280e-01 -8.600810915231704712e-02 1.024214550852775574e-01 -6.087863817811012268e-03 7.322010397911071777e-02 3.513230085372924805e-01 -6.812015175819396973e-02 5.782291665673255920e-02 1.557254195213317871e-01 -2.852920293807983398e-01 -1.414891034364700317e-01 -7.162012904882431030e-02 -1.773311197757720947e-01 4.214147850871086121e-02 5.873464047908782959e-02
1.715916246175765991e-01 -3.971205279231071472e-02 3.099222667515277863e-02 -2.325861006975173950e-01 1.220569573342800140e-02 -5.029877647757530212e-02 4.239662289619445801e-01 1.532453671097755432e-02 1.183376088738441467e-01 2.142933011054992676e-01 -2.227533310651779175e-01 2.559994719922542572e-02 -3.111813068389892578e-01 -2.796986103057861328e-01 -1.127088814973831177e-01 -2.110876590013504028e-01 1.819234788417816162e-01 -6.491176784038543701e-02 3.317036628723144531e-01 2.076850384473800659e-01 -3.556246683001518250e-02 2.600549757480621338e-01 6.746897101402282715e-02 3.325832076370716095e-03 -2.211800664663314819e-01 9.372702986001968384e-02 -4.360688477754592896e-02 1.774310171604156494e-01 -6.389159709215164185e-02 -9.021562337875366211e-02 1.461391896009445190e-01 1.193427480757236481e-02
-1.254184395074844360e-01 -1.478228718042373657e-01 6.639464944601058960e-02 -2.832689285278320312e-01 1.022937744855880737e-01 -2.361161559820175171e-01 1.041847690939903259e-01 -1.658412963151931763e-01 4.915038868784904480e-02 2.039285153150558472e-01 -1.757529228925704956e-01 1.600270867347717285e-01 2.491125836968421936e-02 -2.830895595252513885e-02 1.907644420862197876e-01 -1.729510724544525146e-01 -4.166027903556823730e-02 -5.283354595303535461e-02 2.819842994213104248e-01 -1.752822846174240112e-01 -2.579694390296936035e-01 -6.644339859485626221e-02 1.437523812055587769e-01 1.051631420850753784e-01 1.834802329540252686e-01 1.111587136983871460e-01 -3.147730827331542969e-01 4.497878253459930420e-01 1.282512396574020386e-02 -1.656299978494644165e-01 -1.051338165998458862e-01 3.813979402184486389e-02
3.587404498830437660e-03 5.726555734872817993e-02 3.850415050983428955e-01 -9.047245234251022339e-02 -1.020457074046134949e-01 1.376551091670989990e-01 -5.045269150286912918e-03 -6.925077736377716064e-02 7.346569001674652100e-02 1.037985086441040039e-01 -1.641381680965423584e-01 8.446520194411277771e-03 -3.638379573822021484e-01 -2.077540159225463867e-01 -4.372597485780715942e-02 -1.348558664321899414e-01 2.802022993564605713e-01 9.977837093174457550e-03 1.251356750726699829e-01 1.551076211035251617e-02 -1.601803675293922424e-02 -3.453629910945892334e-01 1.501536369323730469e-01 2.495460025966167450e-02 4.270270094275474548e-02 2.416611760854721069e-01 -1.656295210123062134e-01 2.875144779682159424e-01 -3.562692105770111084e-01 -5.931564792990684509e-02 1.264231204986572266e-01 -1.153110265731811523e-01
1.457795351743698120e-01 1.336102634668350220e-01 2.343160659074783325e-01 -2.191265225410461426e-01 -1.871109195053577423e-02 -6.269424408674240112e-02 4.076198637485504150e-01 1.753917634487152100e-01 6.244590878486633301e-02 -1.857165805995464325e-02 -1.482284069061279297e-02 1.083988621830940247e-01 -9.221043437719345093e-02 -3.161261677742004395e-01 4.818872362375259399e-02 -1.516229510307312012e-01 8.789458125829696655e-02 -3.408202826976776123e-01 1.648276150226593018e-01 3.165403604507446289e-01 -5.863559246063232422e-02 4.776306450366973877e-02 3.105109184980392456e-02 -1.591702103614807129e-01 -3.030083775520324707e-01 -1.819062232971191406e-02 1.743021979928016663e-02 2.939488291740417480e-01 6.090085580945014954e-02 -1.806890368461608887e-01 -9.046635031700134277e-02 1.223819144070148468e-02
1.670024544000625610e-01 1.328214257955551147e-01 1.073111221194267273e-01 -1.138126552104949951e-01 -6.364321336150169373e-03 -4.342028126120567322e-02 2.759962379932403564e-01 5.395141988992691040e-02 3.528901562094688416e-02 -1.799082756042480469e-01 -2.313088774681091309e-01 7.896757125854492188e-02 -1.669591963291168213e-01 -3.739821910858154297e-01 -8.767092227935791016e-02 -2.118363380432128906e-01 1.998891979455947876e-01 -2.393909096717834473e-01 2.982662618160247803e-01 2.837032973766326904e-01 -2.138184607028961182e-01 4.144363477826118469e-02 -7.878692448139190674e-02 4.383282735943794250e-03 -1.789743155241012573e-01 -5.339003726840019226e-02 -8.488830178976058960e-02 3.701465427875518799e-01 -1.346890479326248169e-01 9.286304935812950134e-03 1.142234131693840027e-01 -6.775433570146560669e-02
3.164283335208892822e-01 2.217002063989639282e-01 -8.547458052635192871e-02 -2.096540480852127075e-01 -3.252241527661681175e-03 -2.188922166824340820e-01 3.287275135517120361e-01 -5.054190754890441895e-02 -2.980878017842769623e-02 -3.008661232888698578e-02 -1.457285434007644653e-01 1.980395317077636719e-01 2.240580022335052490e-01 -1.793728023767471313e-01 -3.149993019178509712e-03 1.141662746667861938e-01 -4.198763146996498108e-02 1.273989826440811157e-01 -2.516163978725671768e-03 2.600823342800140381e-01 -3.031239099800586700e-02 -2.329803109169006348e-01 2.548613846302032471e-01 1.126951649785041809e-01 -3.663562536239624023e-01 2.564568519592285156e-01 -1.226428374648094177e-01 8.526497334241867065e-02 -1.822602450847625732e-01 -7.524158805608749390e-02 3.624881431460380554e-02 -4.755716025829315186e-02
-2.369734942913055420e-01 -2.210167497396469116e-01 -2.012130469083786011e-01 -2.057541161775588989e-01 1.054762080311775208e-01 1.264327913522720337e-01 1.227049157023429871e-01 5.768750607967376709e-02 3.234939873218536377e-01 1.525255590677261353e-01 -1.816729903221130371e-01 -1.198403760790824890e-01 6.945277098566293716e-03 -1.315032541751861572e-01 -4.963181167840957642e-02 -1.478736549615859985e-01 -5.405735597014427185e-02 -4.184189438819885254e-01 -9.099543094635009766e-03 1.308046877384185791e-01 -2.413767725229263306e-01 -1.406587809324264526e-01 3.100590407848358154e-01 1.378637999296188354e-01 2.394327074289321899e-01 9.354106336832046509e-02 -2.522484660148620605e-01 -7.072065956890583038e-03 -7.385779917240142822e-02 -9.389103204011917114e-02 8.617135882377624512e-02 9.947524964809417725e-02
2.881786786019802094e-02 2.533912360668182373e-01 3.310455381870269775e-01 -2.051974684000015259e-01 4.506500065326690674e-02 -1.071975454688072205e-01 3.365238606929779053e-01 -4.066397249698638916e-02 2.891440130770206451e-02 -5.359788984060287476e-02 3.844198584556579590e-02 6.208249367773532867e-03 -1.442534923553466797e-01 -1.137716025114059448e-01 -3.168378472328186035e-01 -4.351236671209335327e-02 2.885529538616538048e-03 7.510828785598278046e-03 -1.291921287775039673e-01 1.570669002830982208e-02 1.344333291053771973e-01 -1.055738106369972229e-01 2.466177344322204590e-01 1.460466980934143066e-01 -2.224563807249069214e-01 3.320019841194152832e-01 -4.029485285282135010e-01 4.609551280736923218e-02 -1.174787431955337524e-01 1.930265128612518311e-01 -4.812554270029067993e-02 -8.736368268728256226e-02
3.011625632643699646e-02 -8.812014013528823853e-02 3.368701413273811340e-02 -1.615491211414337158e-01 -1.781561225652694702e-01 8.670936524868011475e-02 3.417777121067047119e-01 -2.395564168691635132e-01 -4.033624380826950073e-02 -1.506927013397216797e-01 -1.488545387983322144e-01 4.880518652498722076e-03 -2.038014084100723267e-01 4.298932105302810669e-02 -5.844971537590026855e-02 -2.281904220581054688e-01 4.166878163814544678e-01 -3.137700557708740234e-01 1.728347986936569214e-01 -9.178561717271804810e-02 -1.104399859905242920e-01 -7.622609846293926239e-03 1.219062730669975281e-01 1.380588710308074951e-01 -2.935692369937896729e-01 4.092145338654518127e-02 -7.540227472782135010e-02 2.821552455425262451e-01 1.951746493577957153e-01 -1.449421942234039307e-01 2.309015952050685883e-02 -1.261267215013504028e-01
7.490071654319763184e-02 -1.145945861935615540e-02 1.426530182361602783e-01 4.446550831198692322e-02 -1.425019800662994385e-01 -1.629758924245834351e-01 2.331059724092483521e-01 -9.257465600967407227e-02 -5.407734215259552002e-02 1.701767891645431519e-01 1.046203747391700745e-01 1.164177954196929932e-01 -3.002619743347167969e-01 -4.109117686748504639e-01 -3.931333869695663452e-02 -1.928613483905792236e-01 9.686309099197387695e-02 -5.424697324633598328e-02 -2.319636344909667969e-01 2.286601662635803223e-01 1.556918770074844360e-01 -9.971845149993896484e-02 -8.287381380796432495e-03 1.875326484441757202e-01 1.483012456446886063e-02 1.427710205316543579e-01 -2.808709442615509033e-01 2.194114774465560913e-01 -3.243409097194671631e-01 -1.602606475353240967e-01 -2.965901046991348267e-03 -2.041176557540893555e-01
-8.839663118124008179e-02 7.286313921213150024e-02 2.818541973829269409e-02 -4.219055920839309692e-02 -9.863199293613433838e-02 6.426019128412008286e-03 2.677420675754547119e-01 -2.002625465393066406e-01 5.728814005851745605e-02 -1.231435611844062805e-01 -2.050182223320007324e-01 9.932190179824829102e-02 -1.800341904163360596e-01 -1.733739674091339111e-01 -1.302265226840972900e-01 -2.344033569097518921e-01 1.695283055305480957e-01 -3.465552255511283875e-02 -1.849160343408584595e-02 2.355580180883407593e-01 1.163160353899002075e-01 2.140264492481946945e-03 -3.977849707007408142e-02 -1.040334254503250122e-01 -1.784904152154922485e-01 2.796776890754699707e-01 -1.196820586919784546e-01 2.682754397392272949e-01 -5.660156607627868652e-01 1.303586065769195557e-01 3.196039050817489624e-02 -1.074780151247978210e-01
-1.986344307661056519e-01 2.805645167827606201e-01 -4.185375291854143143e-03 -7.920689135789871216e-02 -7.894259877502918243e-03 7.607635855674743652e-02 1.383211016654968262e-01 -1.761652231216430664e-01 6.589358299970626831e-02 -2.547172596678137779e-03 -8.691344410181045532e-02 1.856571584939956665e-01 -1.182016655802726746e-01 -1.586719453334808350e-01 -1.264503598213195801e-01 -4.359144344925880432e-02 2.785029076039791107e-02 -2.203630842268466949e-02 6.911823153495788574e-02 5.132291465997695923e-02 1.004053950309753418e-01 -2.631862759590148926e-01 -1.621022075414657593e-02 -5.540521070361137390e-02 8.510615676641464233e-02 3.005304038524627686e-01 -2.889236211776733398e-01 3.845465779304504395e-01 -5.352158546447753906e-01 8.755774050951004028e-02 -3.891982510685920715e-02 1.433927379548549652e-02
1.878462582826614380e-01 -1.394483745098114014e-01 8.701598644256591797e-02 -1.589096933603286743e-01 1.403611898422241211e-01 -2.123228833079338074e-02 1.600665450096130371e-01 -8.901883661746978760e-02 3.099395930767059326e-01 6.573045253753662109e-02 -2.538368701934814453e-01 -2.435543015599250793e-02 -2.176168709993362427e-01 -1.991723477840423584e-01 -2.214177325367927551e-02 -2.963308691978454590e-01 1.451682001352310181e-01 -2.307104021310806274e-01 2.536558210849761963e-01 2.769480347633361816e-01 -1.154255941510200500e-01 -2.036197856068611145e-02 5.177212134003639221e-02 2.540713176131248474e-02 -2.106494605541229248e-01 -1.361657530069351196e-01 4.361715540289878845e-02 3.982206284999847412e-01 -8.023337274789810181e-02 -2.002692520618438721e-01 8.122390508651733398e-02 9.519849717617034912e-02
2.170567363500595093e-01 2.781684137880802155e-02 8.109587430953979492e-02 -3.348060548305511475e-01 -1.035767048597335815e-01 -8.545996248722076416e-02 1.667404174804687500e-01 -1.548173129558563232e-01 3.259439468383789062e-01 1.760125011205673218e-01 -5.373452603816986084e-02 3.455900251865386963e-01 -2.050362527370452881e-02 6.317856907844543457e-02 -1.570162475109100342e-01 2.574602663516998291e-01 2.411137968301773071e-01 -5.010281503200531006e-02 2.556517720222473145e-01 2.224558293819427490e-01 -4.022923111915588379e-02 -8.632951229810714722e-02 3.169842064380645752e-03 1.446635425090789795e-01 -1.943890899419784546e-01 1.453334689140319824e-01 -1.731659919023513794e-01 -6.849297136068344116e-02 -1.093175038695335388e-01 -2.816398143768310547e-01 -1.340275853872299194e-01 2.064481191337108612e-02
-1.984804719686508179e-01 -1.116597056388854980e-01 -1.005844101309776306e-01 -3.353436291217803955e-01 -1.224193498492240906e-01 -1.732445694506168365e-02 1.602223813533782959e-01 -4.725464433431625366e-02 2.235042154788970947e-01 4.149671271443367004e-02 1.635603457689285278e-01 1.788585931062698364e-01 -2.349022030830383301e-01 -3.141098022460937500e-01 7.748849689960479736e-03 -3.617793023586273193e-01 5.137541890144348145e-02 -2.402743846178054810e-01 3.096981905400753021e-03 -1.492410711944103241e-02 -1.938166320323944092e-01 -2.363995462656021118e-01 6.201328337192535400e-02 -1.956927627325057983e-01 -4.864650219678878784e-02 2.878634259104728699e-02 -3.885874450206756592e-01 -6.712112575769424438e-02 -1.038041412830352783e-01 -8.327155560255050659e-02 7.611389458179473877e-02 9.364511817693710327e-02
2.448722869157791138e-01 -7.090796134434640408e-04 3.124415278434753418e-01 5.232097581028938293e-02 4.586366191506385803e-02 -1.726215928792953491e-01 2.851914763450622559e-01 -2.018291950225830078e-01 5.820040777325630188e-02 -2.383581735193729401e-02 2.986046113073825836e-02 2.132102102041244507e-01 -2.678664326667785645e-01 4.060544073581695557e-02 -1.134277358651161194e-01 2.223605960607528687e-01 3.906134888529777527e-02 -4.282172024250030518e-02 2.050900310277938843e-01 2.220842242240905762e-01 7.209974527359008789e-02 -2.339933365583419800e-01 3.484512567520141602e-01 6.662555783987045288e-02 -1.624232381582260132e-01 2.075667381286621094e-01 -2.434482723474502563e-01 3.568156808614730835e-02 -2.383688688278198242e-01 1.047994047403335571e-01 1.259259320795536041e-02 1.455130726099014282e-01
-5.602924898266792297e-02 -6.651094555854797363e-02 -1.622208803892135620e-01 -4.405357539653778076e-01 -1.414586156606674194e-01 -7.194103300571441650e-02 2.742727398872375488e-01 -8.446704596281051636e-02 9.742984175682067871e-02 -9.821009635925292969e-02 2.652465105056762695e-01 3.743197023868560791e-02 -2.187838703393936157e-01 -2.045750617980957031e-01 -1.532595157623291016e-01 -2.477650046348571777e-01 1.115015614777803421e-02 -2.300070673227310181e-01 -1.505765412002801895e-02 1.244051679968833923e-01 -3.343653082847595215e-01 -1.751632690429687500e-01 5.347329750657081604e-02 2.653917297720909119e-02 -1.016758475452661514e-02 2.224457263946533203e-01 -2.018573880195617676e-01 -5.261762440204620361e-02 3.369548649061471224e-04 -1.041994243860244751e-01 1.794749945402145386e-01 2.192466408014297485e-01
-1.395847499370574951e-01 -1.401420566253364086e-03 2.196789234876632690e-01 8.490408770740032196e-03 -2.659565210342407227e-01 6.047884374856948853e-02 1.192928180098533630e-01 -3.471107184886932373e-01 -1.494590789079666138e-01 1.369295120239257812e-01 -1.344574848189949989e-03 -4.434767737984657288e-02 -2.636026442050933838e-01 3.394326195120811462e-02 -8.662586659193038940e-02 -2.834632098674774170e-01 2.827223576605319977e-02 -1.494341641664505005e-01 6.247718259692192078e-02 1.734206527471542358e-01 8.692719042301177979e-02 1.551918126642704010e-02 9.198466688394546509e-02 1.552012711763381958e-01 -1.859314888715744019e-01 1.809002012014389038e-01 -4.400216341018676758e-01 7.596065104007720947e-02 -3.729872703552246094e-01 5.853979289531707764e-02 7.888771593570709229e-02 -9.283356368541717529e-02
-2.357248961925506592e-02 1.801263391971588135e-01 2.248915284872055054e-01 -2.862134873867034912e-01 9.398123621940612793e-02 3.025852888822555542e-02 -3.903286159038543701e-02 -2.371274381875991821e-01 -1.153570413589477539e-01 1.216162741184234619e-01 -2.683112621307373047e-01 -2.325967326760292053e-02 -1.363729983568191528e-01 -6.919160485267639160e-02 2.098527178168296814e-02 -2.276363223791122437e-01 1.136895194649696350e-01 -2.721455991268157959e-01 -1.896394193172454834e-01 -3.780481591820716858e-02 5.630410742014646530e-04 -5.803683400154113770e-02 2.643193006515502930e-01 2.059484720230102539e-01 -1.819690465927124023e-01 2.326030731201171875e-01 -4.449466168880462646e-01 -1.625370681285858154e-01 -1.213760375976562500e-01 -1.870722509920597076e-02 7.688733190298080444e-02 -1.345164626836776733e-01
-1.097814962267875671e-01 2.217110432684421539e-02 -1.547018289566040039e-01 -1.689669191837310791e-01 2.106051333248615265e-02 -2.241694927215576172e-02 3.995721787214279175e-02 -1.100668758153915405e-01 1.549811959266662598e-01 -1.478170007467269897e-01 7.885376363992691040e-02 2.249736934900283813e-01 -2.094619125127792358e-01 -3.531136810779571533e-01 -9.528943151235580444e-02 -4.027267396450042725e-01 -1.282788217067718506e-01 -1.167658269405364990e-01 7.471480220556259155e-02 3.479979336261749268e-01 -2.266914099454879761e-01 -2.601397931575775146e-01 -2.916320040822029114e-02 1.559027433395385742e-01 -3.877456486225128174e-02 -8.778777904808521271e-03 -7.638122886419296265e-02 -3.667284175753593445e-02 -7.507852464914321899e-02 -1.301450878381729126e-01 3.413282632827758789e-01 -1.701547801494598389e-01
7.366308569908142090e-02 1.755857169628143311e-01 2.014473676681518555e-01 -2.282912582159042358e-01 -1.846072822809219360e-01 -4.382031410932540894e-02 2.749913334846496582e-01 -9.974794462323188782e-03 2.017119675874710083e-01 -1.296430081129074097e-01 -1.973237097263336182e-01 1.097518950700759888e-01 -1.823939830064773560e-01 -1.502582281827926636e-01 -4.998414218425750732e-02 -3.819493055343627930e-01 1.233778297901153564e-01 -4.016627967357635498e-01 -1.703307777643203735e-02 4.152325913310050964e-02 -1.575000286102294922e-01 7.833914458751678467e-02 -4.346108436584472656e-02 -4.763491917401552200e-03 8.821695297956466675e-02 1.167273372411727905e-01 -5.840102955698966980e-02 3.423615396022796631e-01 8.351659774780273438e-02 -2.819494009017944336e-01 -7.978817820549011230e-02 1.814121752977371216e-02
-4.939873889088630676e-02 9.604790830053389072e-04 4.966034740209579468e-02 6.235865503549575806e-02 -4.517772421240806580e-02 -1.622682902961969376e-03 1.860094219446182251e-01 5.471107736229896545e-02 1.607090979814529419e-01 -2.799911499023437500e-01 5.238106101751327515e-02 2.752653956413269043e-01 -3.765313327312469482e-02 -1.377208624035120010e-02 2.623145282268524170e-01 -3.043745160102844238e-01 1.228245571255683899e-01 -9.052040055394172668e-03 1.246001645922660828e-01 2.209654450416564941e-02 -1.446969211101531982e-01 -1.450162231922149658e-01 1.908999383449554443e-01 1.452615112066268921e-01 -6.445306539535522461e-02 4.152139425277709961e-01 -3.453772366046905518e-01 4.847027733922004700e-02 -3.495070934295654297e-01 5.335517227649688721e-02 2.259814590215682983e-01 2.858737297356128693e-02
-1.162399798631668091e-01 -1.566757708787918091e-01 -3.555518686771392822e-01 -1.607161313295364380e-01 -1.339469943195581436e-02 -1.220154017210006714e-01 4.219865500926971436e-01 1.065200120210647583e-01 1.934804208576679230e-02 1.738470420241355896e-02 -5.975392460823059082e-02 6.861663609743118286e-02 2.057083845138549805e-01 -1.242967471480369568e-01 -8.421470224857330322e-02 -1.705410033464431763e-01 -1.259365230798721313e-01 3.510601073503494263e-02 6.520188599824905396e-02 1.732080727815628052e-01 -2.274163663387298584e-01 -2.673718631267547607e-01 8.648959547281265259e-02 2.260916978120803833e-01 -7.282532006502151489e-02 3.861379623413085938e-02 -3.555762171745300293e-01 -4.919997975230216980e-02 -1.599261164665222168e-01 -3.217199742794036865e-01 -2.916404977440834045e-03 6.651158630847930908e-02
-1.313473135232925415e-01 2.740673422813415527e-01 2.010292410850524902e-01 -1.537016034126281738e-01 -1.857932806015014648e-01 -2.919129282236099243e-02 5.570465698838233948e-02 5.912299454212188721e-02 7.843360304832458496e-02 -1.523709446191787720e-01 -2.170182764530181885e-01 1.223757117986679077e-02 -2.187006920576095581e-01 -1.724383682012557983e-01 9.869778901338577271e-02 -6.579689681529998779e-02 3.697461783885955811e-01 1.115432083606719971e-01 2.086842805147171021e-02 2.995913103222846985e-02 1.893773092888295650e-03 -2.830012142658233643e-01 -1.228120177984237671e-02 4.858026280999183655e-02 -8.551197499036788940e-02 4.310780465602874756e-01 -2.208067178726196289e-01 2.730682790279388428e-01 -2.349181175231933594e-01 -2.344153821468353271e-02 8.856417983770370483e-02 -1.422813385725021362e-01
1.705436855554580688e-01 9.364420920610427856e-02 1.579010486602783203e-01 -3.418879956007003784e-02 -1.120299939066171646e-02 1.506252437829971313e-01 1.804856508970260620e-01 -1.058107912540435791e-01 1.152775529772043228e-02 -1.395982950925827026e-01 -2.313470691442489624e-01 -1.759899751050397754e-04 -5.128795746713876724e-03 -1.367188338190317154e-02 2.061996236443519592e-02 -4.700920879840850830e-01 2.410942018032073975e-01 8.473097346723079681e-03 -1.047361046075820923e-01 -1.245636772364377975e-02 1.211622357368469238e-01 -2.374103069305419922e-01 2.269298732280731201e-01 -2.554282918572425842e-02 6.401215796358883381e-04 2.120355963706970215e-01 -3.496193289756774902e-01 2.280340194702148438e-01 -3.677858114242553711e-01 5.518473684787750244e-02 9.668064862489700317e-02 -1.237909868359565735e-01
5.461851134896278381e-02 2.244744263589382172e-02 -6.205727905035018921e-02 -4.898386597633361816e-01 -2.917760238051414490e-02 1.372740138322114944e-02 8.613891899585723877e-02 -1.792678534984588623e-01 -3.217086941003799438e-02 4.222861304879188538e-02 -7.478388398885726929e-02 1.732734292745590210e-01 -1.423488259315490723e-01 -2.761673331260681152e-01 -3.880273178219795227e-02 -3.297939002513885498e-01 -1.616323292255401611e-01 -1.973051577806472778e-01 2.232638597488403320e-01 -1.237630099058151245e-01 1.744020357728004456e-02 -5.556659400463104248e-02 2.172858417034149170e-01 5.535670369863510132e-02 -2.307319268584251404e-02 -4.253844171762466431e-02 -2.312580794095993042e-01 3.276766538619995117e-01 -1.265660524368286133e-01 1.458690315485000610e-01 -2.643004655838012695e-01 1.124905049800872803e-01
-3.264551609754562378e-02 1.607730686664581299e-01 2.491801083087921143e-01 -8.727733045816421509e-03 2.705802326090633869e-04 -1.727034978102892637e-04 3.878765106201171875e-01 -7.052984088659286499e-02 -5.956065654754638672e-02 1.022140234708786011e-01 -1.870531439781188965e-01 -2.906080335378646851e-02 -3.094106316566467285e-01 -3.272008299827575684e-01 -1.866148710250854492e-01 -7.690092921257019043e-02 -3.520285338163375854e-02 7.452953606843948364e-02 -3.262990713119506836e-01 3.696188032627105713e-01 -2.513308525085449219e-01 -2.309377491474151611e-01 8.411992341279983521e-03 4.893222078680992126e-02 -1.301224976778030396e-01 1.739119887351989746e-01 -2.119256407022476196e-01 -1.718345284461975098e-02 -9.865500964224338531e-03 -6.483203615061938763e-04 -7.545309606939554214e-03 -2.732180990278720856e-02
1.212449297308921814e-01 1.681427806615829468e-01 1.495771259069442749e-01 -1.953935623168945312e-01 9.325204044580459595e-02 1.813878566026687622e-01 2.123774141073226929e-01 1.336262524127960205e-01 -6.020673364400863647e-02 -8.233642578125000000e-02 -1.287735849618911743e-01 -3.898422122001647949e-01 -1.864290982484817505e-01 -8.156874030828475952e-02 4.879366606473922729e-02 -1.078473925590515137e-01 -1.626939326524734497e-02 -5.065246298909187317e-02 -7.598334550857543945e-02 3.048752844333648682e-01 -5.421067774295806885e-02 1.362536400556564331e-01 1.989478617906570435e-01 -1.223926842212677002e-01 -8.113854378461837769e-02 3.168170750141143799e-01 -3.836014270782470703e-01 1.193665713071823120e-01 -2.719852700829505920e-02 -1.857957690954208374e-01 2.608817219734191895e-01 -9.078609198331832886e-02
1.408465057611465454e-01 2.037146985530853271e-01 9.227094240486621857e-03 -5.211851745843887329e-02 -1.421589106321334839e-01 -1.280898302793502808e-01 3.346478566527366638e-02 -1.648816913366317749e-01 9.089157730340957642e-02 -3.879319876432418823e-02 -2.623629570007324219e-01 1.049506664276123047e-02 -2.128556072711944580e-01 -2.627246081829071045e-01 7.144293934106826782e-02 -1.760330051183700562e-01 3.402493596076965332e-01 6.130347773432731628e-02 6.564672291278839111e-02 -4.539516940712928772e-02 -7.043030112981796265e-02 -2.796283662319183350e-01 2.121671438217163086e-01 -1.168876811861991882e-01 -1.061184257268905640e-01 1.956298351287841797e-01 -3.218319118022918701e-01 3.212798237800598145e-01 -3.115638792514801025e-01 1.005965769290924072e-01 6.429503113031387329e-02 -8.014097064733505249e-02
-1.553833484649658203e-01 1.777361631393432617e-01 6.305593252182006836e-02 -2.209876328706741333e-01 -6.098452955484390259e-03 7.730066031217575073e-02 4.049508273601531982e-01 -3.674179315567016602e-02 -9.449921548366546631e-02 3.199899941682815552e-02 -9.634568542242050171e-02 1.923850178718566895e-01 1.019261684268712997e-02 -3.788850903511047363e-01 -4.299370571970939636e-02 -1.581384390592575073e-01 -1.646222323179244995e-01 2.324223220348358154e-01 -8.951555937528610229e-02 1.298993229866027832e-01 -1.281228363513946533e-01 -2.763969302177429199e-01 4.316222369670867920e-01 -1.616406440734863281e-02 -1.491526663303375244e-01 -2.262149564921855927e-02 -1.923557817935943604e-01 -2.859134413301944733e-02 -8.746415376663208008e-02 -1.044000908732414246e-01 1.630626320838928223e-01 4.745103791356086731e-02
1.091338023543357849e-01 -7.665743678808212280e-02 2.141282707452774048e-02 -3.513651788234710693e-01 1.252353042364120483e-01 -1.615195423364639282e-01 1.374365389347076416e-01 -1.319706141948699951e-01 2.629990875720977783e-01 -2.246779352426528931e-01 -4.641007259488105774e-02 2.501931190490722656e-01 -1.883224546909332275e-01 -2.483591884374618530e-01 -1.076775342226028442e-01 -3.521314561367034912e-01 3.352139517664909363e-02 -1.286792606115341187e-01 5.920880660414695740e-02 -4.159962013363838196e-02 -2.652712762355804443e-01 -2.348829507827758789e-01 5.757254734635353088e-02 -1.854666471481323242e-01 -1.249167248606681824e-01 1.064917072653770447e-01 -1.542089432477951050e-01 -1.426320225000381470e-01 5.453875288367271423e-02 -2.559998333454132080e-01 4.283468797802925110e-02 1.884102225303649902e-01
7.642512768507003784e-02 -3.268454968929290771e-02 -2.283095270395278931e-01 -2.421772927045822144e-01 -3.105740547180175781e-01 -8.775507099926471710e-03 3.143468499183654785e-01 -3.029997646808624268e-01 2.466566413640975952e-01 -6.809136271476745605e-02 -8.716779202222824097e-02 1.203754916787147522e-01 -7.381720095872879028e-02 -1.397648174315690994e-02 6.990352272987365723e-02 -6.698889285326004028e-02 1.663970798254013062e-01 -1.734607815742492676e-01 -4.223681986331939697e-02 2.069080322980880737e-01 1.826255470514297485e-01 -2.317119687795639038e-01 9.675867855548858643e-02 -5.628667399287223816e-02 3.911392018198966980e-02 -9.745118767023086548e-02 -1.732779741287231445e-01 -5.285398103296756744e-03 -3.326314687728881836e-01 -2.567774355411529541e-01 8.328483998775482178e-02 -2.569786608219146729e-01
-1.147348955273628235e-01 1.267218589782714844e-01 2.290478050708770752e-01 -3.025050088763237000e-02 -2.790403068065643311e-01 5.957973375916481018e-02 1.460121572017669678e-01 -3.805353492498397827e-02 2.011734806001186371e-02 3.095624409615993500e-02 -7.437717169523239136e-02 2.253362536430358887e-01 5.816200748085975647e-02 7.981108874082565308e-02 1.011049821972846985e-01 -2.490849196910858154e-01 1.262444108724594116e-01 -4.786536842584609985e-02 -1.621195115149021149e-02 2.783575057983398438e-01 -3.103720843791961670e-01 -1.891219466924667358e-01 8.637631684541702271e-02 6.550253182649612427e-02 9.596073627471923828e-02 3.412251472473144531e-01 -2.916052341461181641e-01 -1.014898419380187988e-01 -3.653135299682617188e-01 -3.710378333926200867e-02 4.039790481328964233e-03 -2.790721356868743896e-01
-2.380152791738510132e-01 -2.657869271934032440e-02 -9.939678758382797241e-02 -3.222653567790985107e-01 -3.088764473795890808e-02 -2.902942299842834473e-01 1.963725239038467407e-01 -3.149362280964851379e-02 1.185090839862823486e-01 -7.278788834810256958e-02 1.553283780813217163e-01 2.349921315908432007e-01 2.783288247883319855e-03 1.112858355045318604e-01 1.654364019632339478e-01 -8.256252855062484741e-02 7.128509134054183960e-02 -1.160158365964889526e-01 -4.000594839453697205e-02 1.788037866353988647e-01 -1.399992108345031738e-01 -5.575633421540260315e-02 3.188090324401855469e-01 -1.101626306772232056e-01 -5.418074503540992737e-02 -1.840410195291042328e-02 -2.666867077350616455e-01 -7.166683673858642578e-02 -3.876433372497558594e-01 -3.429761230945587158e-01 1.294366717338562012e-01 7.796145230531692505e-02
1.050497870892286301e-02 -1.668154299259185791e-01 1.927743107080459595e-01 -1.789447814226150513e-01 3.195242881774902344e-01 5.111404694616794586e-03 -2.042588405311107635e-02 1.354605406522750854e-01 -1.273311525583267212e-01 1.881774365901947021e-01 1.196512728929519653e-01 -4.545120149850845337e-02 -1.253669112920761108e-01 -3.534387350082397461e-01 6.526166200637817383e-02 -1.420375704765319824e-01 -1.008220314979553223e-01 -6.723671406507492065e-02 7.473182678222656250e-02 1.239021196961402893e-01 8.107045292854309082e-02 -2.591741085052490234e-01 1.383836716413497925e-01 9.806293062865734100e-03 -7.416275888681411743e-02 1.805136054754257202e-01 -3.211187720298767090e-01 2.355043441057205200e-01 -2.293384522199630737e-01 -3.151664137840270996e-01 -1.281280815601348877e-01 2.351483404636383057e-01
-2.290112897753715515e-03 -6.040607020258903503e-02 -1.536369025707244873e-01 7.635085284709930420e-02 2.253848165273666382e-01 -1.155263036489486694e-01 3.513620495796203613e-01 -3.601788356900215149e-02 1.292935311794281006e-01 4.698404669761657715e-02 8.186792582273483276e-02 5.356946960091590881e-02 -1.076178997755050659e-01 -3.009504973888397217e-01 1.637662202119827271e-01 -9.701882302761077881e-02 -1.643424481153488159e-01 -3.220133483409881592e-01 -1.802797466516494751e-01 1.447155475616455078e-01 -2.946287989616394043e-01 -1.196697279810905457e-01 1.681140512228012085e-01 2.702682018280029297e-01 -4.370101168751716614e-02 1.330586224794387817e-01 -2.904905080795288086e-01 3.581215068697929382e-02 7.597023993730545044e-02 -8.856701850891113281e-02 -3.241150975227355957e-01 2.464286610484123230e-02
-1.237806379795074463e-01 1.322744637727737427e-01 1.572472602128982544e-01 -8.325684815645217896e-02 -2.756609208881855011e-02 4.805147647857666016e-02 1.537983268499374390e-01 -1.615113466978073120e-01 -5.445159971714019775e-02 2.050156146287918091e-01 2.625677175819873810e-02 -3.083260497078299522e-03 -1.577749997377395630e-01 -4.082976877689361572e-01 -7.602015137672424316e-02 -2.131430655717849731e-01 -8.197315037250518799e-02 1.967098861932754517e-01 -1.440731575712561607e-03 8.822731673717498779e-02 -2.585465013980865479e-01 -1.337823718786239624e-01 1.848263144493103027e-01 5.325540900230407715e-02 -3.884760737419128418e-01 1.594678312540054321e-01 -4.462136328220367432e-01 8.520228415727615356e-02 -1.154888644814491272e-01 1.067826673388481140e-01 -7.600174844264984131e-02 -7.773559540510177612e-02
-1.208818182349205017e-01 -5.202435422688722610e-03 2.773900283500552177e-03 -1.253427416086196899e-01 5.661824345588684082e-02 3.080885671079158783e-02 4.194961488246917725e-01 -1.500709634274244308e-02 -1.378955543041229248e-01 8.982985466718673706e-02 -1.489550322294235229e-01 2.008283138275146484e-01 -8.342816494405269623e-03 -9.984385222196578979e-02 -6.460555642843246460e-02 1.425272971391677856e-02 -1.582649350166320801e-01 1.209556758403778076e-01 -3.232409060001373291e-01 1.490786373615264893e-01 -2.212006226181983948e-02 -2.709729075431823730e-01 4.407375752925872803e-01 2.147466391324996948e-01 -8.179219067096710205e-02 8.959027379751205444e-02 -8.698865026235580444e-02 1.696984618902206421e-01 -2.408537417650222778e-01 -1.885198652744293213e-01 -1.205542087554931641e-01 -2.131483703851699829e-01
-2.151261866092681885e-01 -6.782273203134536743e-02 2.037470228970050812e-02 -3.271990418434143066e-01 -1.307536661624908447e-01 -3.745329976081848145e-01 2.850541770458221436e-01 4.641338810324668884e-02 -1.258412450551986694e-01 -1.427931487560272217e-01 1.188134849071502686e-01 3.657622337341308594e-01 -2.784599065780639648e-01 2.700150571763515472e-02 -1.566206514835357666e-01 5.554301664233207703e-02 1.487999260425567627e-01 -9.698279201984405518e-02 -3.018319979310035706e-02 6.441456824541091919e-02 -3.878245875239372253e-02 4.719309136271476746e-02 4.320911765098571777e-01 1.099745184183120728e-01 -1.038880422711372375e-01 3.374340012669563293e-02 -9.817225486040115356e-02 -5.322732031345367432e-02 -1.962047964334487915e-01 -4.971515014767646790e-02 3.374244272708892822e-02 7.219154387712478638e-02
-7.921991497278213501e-02 2.430578917264938354e-01 2.423448488116264343e-02 -2.878735214471817017e-02 -4.133052378892898560e-02 -1.811245083808898926e-01 3.218676447868347168e-01 -3.474672436714172363e-01 -2.128717452287673950e-01 -2.759993076324462891e-02 -6.885676085948944092e-02 8.152144402265548706e-02 1.199363759951665998e-04 -3.223104476928710938e-01 -1.594636142253875732e-01 -3.066277503967285156e-01 6.169005855917930603e-02 -8.626931905746459961e-02 -2.309877425432205200e-02 -5.588082596659660339e-02 5.517475679516792297e-02 -1.585447639226913452e-01 2.403537333011627197e-01 2.931405305862426758e-01 1.799289137125015259e-02 8.529035747051239014e-02 -2.925691008567810059e-01 9.959871321916580200e-02 2.039478570222854614e-01 -1.374618411064147949e-01 1.958821564912796021e-01 -6.947412341833114624e-02
1.250876337289810181e-01 -5.476377904415130615e-02 2.555362284183502197e-01 -2.686972618103027344e-01 4.753810353577136993e-03 -2.104692310094833374e-01 3.482760861515998840e-02 2.519614398479461670e-01 9.313753992319107056e-02 1.134920492768287659e-02 -2.658154666423797607e-01 1.091933548450469971e-01 7.025684416294097900e-02 -2.944878637790679932e-01 -1.466039419174194336e-01 2.240197174251079559e-02 -3.096427582204341888e-02 -2.827575989067554474e-02 2.265515476465225220e-01 3.385605812072753906e-01 -1.836292296648025513e-01 1.448255218565464020e-02 -9.333096444606781006e-02 8.751303702592849731e-02 -4.692690074443817139e-02 3.812310993671417236e-01 -2.931631505489349365e-01 1.666870713233947754e-01 -7.595569640398025513e-02 -1.864019930362701416e-01 9.004007279872894287e-02 4.364430159330368042e-02
-2.525169253349304199e-01 2.173071503639221191e-01 1.575557142496109009e-01 -1.241813376545906067e-01 -1.292753815650939941e-01 -9.226930886507034302e-02 1.348812431097030640e-01 -2.654155492782592773e-01 -1.084249541163444519e-01 -6.635213643312454224e-02 1.434550806879997253e-02 6.974132359027862549e-02 -7.524666190147399902e-02 -3.465735018253326416e-01 -8.258695900440216064e-02 -2.196768522262573242e-01 -8.733655512332916260e-02 2.225039154291152954e-01 -4.903203248977661133e-02 4.860692843794822693e-02 -2.798673808574676514e-01 -2.192676067352294922e-01 2.204403281211853027e-01 9.618969634175300598e-03 -3.094094693660736084e-01 2.697848677635192871e-01 -2.746086716651916504e-01 1.256354711949825287e-02 -2.040627300739288330e-01 9.026993066072463989e-02 -1.019256934523582458e-02 4.299853742122650146e-02
-1.460488140583038330e-01 1.220927014946937561e-01 4.240475222468376160e-02 -3.208513855934143066e-01 1.146712806075811386e-02 1.448220610618591309e-01 2.430876493453979492e-01 -1.358172893524169922e-01 -5.007271468639373779e-02 -9.045312553644180298e-02 -1.161396354436874390e-01 1.305305361747741699e-01 -4.803488776087760925e-02 -3.200397193431854248e-01 -1.402611285448074341e-01 -1.249604672193527222e-01 -2.569867670536041260e-01 1.857710927724838257e-01 -1.914114058017730713e-01 8.953515440225601196e-02 -2.134317904710769653e-02 -9.042927622795104980e-02 4.445866346359252930e-01 2.316106110811233521e-01 -1.938666403293609619e-01 1.346608549356460571e-01 -4.551446065306663513e-02 1.175505742430686951e-01 -2.254054397344589233e-01 -7.948966324329376221e-02 6.682430207729339600e-02 -2.019870728254318237e-01
1.226024478673934937e-01 4.255789518356323242e-02 -2.367336675524711609e-02 -2.704301476478576660e-01 -5.751093849539756775e-02 -1.657644957304000854e-01 3.102504909038543701e-01 -7.027319818735122681e-02 7.559175044298171997e-02 2.619066089391708374e-02 -1.283516585826873779e-01 -1.008488144725561142e-02 -3.190588057041168213e-01 -9.422098100185394287e-02 1.489977389574050903e-01 -1.711108237504959106e-01 1.944435760378837585e-02 -2.044273018836975098e-01 3.633169233798980713e-01 3.312139511108398438e-01 -8.549522608518600464e-02 2.893906272947788239e-02 -1.290322691202163696e-01 1.076754406094551086e-01 -2.210168987512588501e-01 -2.116100192070007324e-01 -2.637043967843055725e-02 3.223082125186920166e-01 -9.639098495244979858e-02 -1.931729763746261597e-01 1.499188542366027832e-01 6.932324171066284180e-02
1.242385879158973694e-01 2.681619822978973389e-01 5.231461673974990845e-02 -3.297376036643981934e-01 -2.000228315591812134e-01 -1.951056718826293945e-01 2.235345989465713501e-01 7.087452709674835205e-02 1.920318305492401123e-01 4.456226900219917297e-02 -8.776722103357315063e-02 -5.413200333714485168e-02 -4.417566582560539246e-02 -1.956904679536819458e-01 -2.466626651585102081e-02 -4.083980917930603027e-01 1.048839241266250610e-01 -3.084656894207000732e-01 1.873767971992492676e-01 1.183718740940093994e-01 -1.759936213493347168e-01 -6.334342807531356812e-02 7.467979937791824341e-02 -5.893688648939132690e-02 -2.327883541584014893e-01 1.470915041863918304e-02 7.446453906595706940e-03 3.379893302917480469e-01 -1.143900603055953979e-01 -9.987601079046726227e-03 -1.681243330240249634e-01 -3.905110806226730347e-02
-2.465217560529708862e-01 6.974218785762786865e-02 -2.154996693134307861e-01 -3.497202992439270020e-01 -8.489840477705001831e-02 -1.308193951845169067e-01 1.360424607992172241e-01 -2.392885535955429077e-01 9.698238968849182129e-02 -1.376085877418518066e-01 7.097629457712173462e-02 2.953895926475524902e-02 -1.042570453137159348e-02 -1.936014741659164429e-01 -1.229275465011596680e-01 -1.525375247001647949e-01 1.141750290989875793e-01 -2.435286343097686768e-01 -8.510885387659072876e-02 1.564817875623703003e-01 -3.971633017063140869e-01 -2.683498561382293701e-01 2.729093842208385468e-02 2.144490182399749756e-01 2.138498984277248383e-02 2.110883742570877075e-01 -6.091482192277908325e-02 -2.502962946891784668e-01 -1.860694587230682373e-01 -8.988361805677413940e-02 -1.137522682547569275e-01 -8.797108381986618042e-02
-2.089221924543380737e-01 -9.243579208850860596e-02 -7.899656146764755249e-02 -4.044475555419921875e-01 -9.942788630723953247e-02 -1.343479752540588379e-01 2.015943378210067749e-01 -5.627175793051719666e-02 1.390130072832107544e-01 1.912948638200759888e-01 1.161264106631278992e-01 -8.958827704191207886e-02 -7.727529853582382202e-02 -3.616459369659423828e-01 -7.974125444889068604e-02 -3.474563062191009521e-01 3.203171119093894958e-02 -1.635944992303848267e-01 2.095736116170883179e-01 1.581523120403289795e-01 -2.753116786479949951e-01 -3.903951346874237061e-01 1.267271935939788818e-01 -3.990118205547332764e-02 6.822931021451950073e-02 8.326010778546333313e-03 -5.991952959448099136e-03 -9.569488465785980225e-02 5.295911431312561035e-02 1.184067595750093460e-02 -6.665699928998947144e-02 3.298629075288772583e-02
-2.320318017154932022e-04 1.709647476673126221e-01 9.732353687286376953e-02 -1.436520516872406006e-01 -2.417609691619873047e-01 -5.655971169471740723e-02 1.292833387851715088e-01 -2.425691932439804077e-01 1.186809409409761429e-02 -1.409235745668411255e-01 4.282039403915405273e-02 1.879510842263698578e-02 -3.080284297466278076e-01 -2.825421467423439026e-02 -9.008298814296722412e-02 2.104620784521102905e-01 1.196146458387374878e-01 8.894804865121841431e-02 2.324466556310653687e-01 6.292864680290222168e-02 1.524493992328643799e-01 -4.503596574068069458e-02 2.402511537075042725e-01 2.821517288684844971e-01 -1.875289082527160645e-01 3.708974421024322510e-01 -2.129950225353240967e-01 3.461512923240661621e-01 -1.245251372456550598e-01 -1.442991644144058228e-01 -2.311098761856555939e-02 -1.248727217316627502e-01
-5.789440497756004333e-02 1.311552226543426514e-01 1.684727668762207031e-01 -1.127088591456413269e-01 -7.470471411943435669e-02 -3.422288596630096436e-02 8.281515538692474365e-02 -1.649773418903350830e-01 5.329350009560585022e-03 1.183889955282211304e-01 -2.266134321689605713e-01 -9.024299681186676025e-02 -3.446789085865020752e-01 -7.446383684873580933e-02 -5.045791715383529663e-02 -8.001582324504852295e-02 1.771465539932250977e-01 -3.547929736669175327e-05 1.331162601709365845e-01 1.091029345989227295e-01 5.122442543506622314e-02 -3.773126602172851562e-01 -1.493982132524251938e-02 3.622052725404500961e-03 -6.894676480442285538e-04 2.782813608646392822e-01 -4.466868042945861816e-01 2.828841209411621094e-01 -2.712944149971008301e-01 2.047555893659591675e-01 1.087742373347282410e-01 -1.064832694828510284e-02
4.317960515618324280e-02 1.481298953294754028e-01 1.239420473575592041e-01 -2.391985356807708740e-01 -1.746334135532379150e-01 1.074114334187470376e-05 5.004864335060119629e-01 1.495493203401565552e-01 3.533910214900970459e-02 -3.511381149291992188e-01 1.333030462265014648e-01 -1.682775169610977173e-01 -2.278116494417190552e-01 1.394077092409133911e-01 -9.490278363227844238e-02 -3.152496740221977234e-02 -1.400800794363021851e-01 -1.360850632190704346e-01 -2.060594223439693451e-02 3.387474715709686279e-01 -1.932953149080276489e-01 4.740867018699645996e-02 -2.233806438744068146e-02 7.253735512495040894e-02 -9.776295721530914307e-02 1.050626561045646667e-01 -7.282824814319610596e-02 2.208962291479110718e-01 -2.319439351558685303e-01 -6.339268386363983154e-02 2.888751216232776642e-02 1.275417506694793701e-01
1.678106188774108887e-01 2.875099480152130127e-01 2.123249620199203491e-01 -1.445437371730804443e-01 -4.315089434385299683e-02 -5.530307814478874207e-02 2.138667255640029907e-01 -1.187579780817031860e-01 -6.015238165855407715e-02 3.149997442960739136e-02 -6.974057108163833618e-02 -6.992640346288681030e-02 -1.786897480487823486e-01 -1.393225342035293579e-01 -1.603862643241882324e-01 -5.928959324955940247e-02 5.110673606395721436e-03 -5.086144804954528809e-02 -1.144098192453384399e-01 -4.596830531954765320e-02 7.712151855230331421e-02 -1.123408526182174683e-01 3.192018568515777588e-01 3.906363844871520996e-01 -3.646079301834106445e-01 4.484242945909500122e-02 -3.011944591999053955e-01 2.858422696590423584e-01 -2.336741834878921509e-01 -2.774203009903430939e-02 -9.619382768869400024e-02 -2.500957436859607697e-02
-1.539431139826774597e-02 6.732242554426193237e-02 8.861467987298965454e-02 -1.195526421070098877e-01 -1.360065042972564697e-01 2.549671009182929993e-02 1.942834556102752686e-01 -8.287405967712402344e-02 -1.028356179594993591e-01 -4.871433600783348083e-02 -1.371332406997680664e-01 1.282050907611846924e-01 -2.078056037425994873e-01 8.219759911298751831e-02 2.714781835675239563e-02 -2.378583401441574097e-01 1.505078524351119995e-01 4.292806610465049744e-02 -3.665928915143013000e-02 -2.172188460826873779e-02 -2.070489376783370972e-01 -3.476614058017730713e-01 -3.826378611847758293e-03 -7.624872028827667236e-02 -1.279895454645156860e-01 2.142778635025024414e-01 -2.675824463367462158e-01 4.574959576129913330e-01 -3.842909932136535645e-01 6.734884809702634811e-03 2.567295432090759277e-01 -3.417798876762390137e-02
1.820929534733295441e-02 5.900582298636436462e-02 9.378398954868316650e-02 2.377765811979770660e-02 -3.485852107405662537e-02 -1.464102268218994141e-01 3.619468212127685547e-01 5.367899686098098755e-02 -3.363535553216934204e-02 -9.382201731204986572e-02 7.194702047854661942e-03 2.196873910725116730e-02 -4.595870971679687500e-01 -3.266500234603881836e-01 -5.567781999707221985e-02 -1.312693506479263306e-01 1.455868035554885864e-01 4.681042581796646118e-02 -1.427768617868423462e-01 2.281264513731002808e-01 2.773158252239227295e-01 -2.266974188387393951e-02 2.108593434095382690e-01 2.662394046783447266e-01 -6.156330928206443787e-02 9.351502358913421631e-02 -2.090900093317031860e-01 2.019454538822174072e-02 -3.303929269313812256e-01 -1.192777529358863831e-01 1.052777469158172607e-01 -4.311837255954742432e-02
1.723937392234802246e-01 1.395608186721801758e-01 4.689647629857063293e-02 -1.681782156229019165e-01 6.147518381476402283e-02 1.090753450989723206e-01 3.216535151004791260e-01 1.431206911802291870e-01 -1.764616928994655609e-02 -1.443970110267400742e-02 -1.704827845096588135e-01 1.414735019207000732e-01 -1.427828669548034668e-01 -2.142602801322937012e-01 -7.563090324401855469e-02 -1.744515597820281982e-01 1.475957632064819336e-01 -2.923179268836975098e-01 3.923707306385040283e-01 1.139713302254676819e-01 -1.671944111585617065e-01 1.013255566358566284e-01 5.182874575257301331e-02 1.697734370827674866e-02 -2.809479832649230957e-01 3.173144999891519547e-03 -1.055287476629018784e-02 3.759773969650268555e-01 -1.729575246572494507e-01 -2.462551891803741455e-01 7.745840121060609818e-03 -4.743574559688568115e-02
-5.250659957528114319e-02 4.351478815078735352e-02 -1.666632145643234253e-01 -3.991568088531494141e-01 -9.235023707151412964e-02 -2.499457076191902161e-02 4.250712394714355469e-01 -2.779142558574676514e-01 -1.660294272005558014e-02 -1.146954298019409180e-01 -2.680048048496246338e-01 9.093905985355377197e-02 -2.034469991922378540e-01 1.579073667526245117e-01 -6.498645991086959839e-02 -1.737837344408035278e-01 2.035672962665557861e-01 -1.065604463219642639e-01 -1.943125738762319088e-03 1.457262486219406128e-01 -1.530101597309112549e-01 -2.553520798683166504e-01 -3.742727264761924744e-02 -3.795627132058143616e-02 -2.022779732942581177e-02 -1.266644001007080078e-01 -1.841090917587280273e-01 -1.077854335308074951e-01 -6.021402031183242798e-02 -1.035347431898117065e-01 6.959184259176254272e-02 -3.166184127330780029e-01
-7.808138430118560791e-02 7.500179111957550049e-02 1.969583183526992798e-01 1.715075075626373291e-01 -4.343556612730026245e-02 -6.160480156540870667e-02 2.613460123538970947e-01 -7.753186672925949097e-02 -8.166410028934478760e-02 -1.243792567402124405e-02 -1.076201051473617554e-01 6.150415912270545959e-02 -2.172238826751708984e-01 -1.306590437889099121e-01 2.250284701585769653e-01 -7.165332138538360596e-02 2.063854783773422241e-01 2.680816352367401123e-01 7.825388759374618530e-02 2.204075455665588379e-01 5.925811827182769775e-02 -5.824395269155502319e-02 2.236398309469223022e-01 1.012574806809425354e-01 -2.581471577286720276e-02 4.181665480136871338e-01 -2.577551603317260742e-01 2.921646237373352051e-01 -3.509915769100189209e-01 -3.748691827058792114e-02 -9.036083519458770752e-02 -3.777269646525382996e-02
-1.181504130363464355e-01 2.609102753922343254e-03 -2.003001868724822998e-01 -4.181412756443023682e-01 5.340850725769996643e-02 5.200169607996940613e-02 3.376393020153045654e-01 -2.614017426967620850e-01 4.470484331250190735e-02 -2.347003668546676636e-01 3.797380998730659485e-02 -4.322822764515876770e-02 -1.481241285800933838e-01 -2.246720492839813232e-01 1.178485993295907974e-02 -2.336556315422058105e-01 9.558255970478057861e-02 -5.985292606055736542e-03 -5.097120627760887146e-02 7.882308214902877808e-02 -2.874721586704254150e-01 -2.574222683906555176e-01 1.213456168770790100e-01 9.069859981536865234e-02 -3.146491572260856628e-02 5.687104910612106323e-02 -1.726780235767364502e-01 -2.711351215839385986e-01 -1.642486006021499634e-01 -2.446595728397369385e-01 9.684318304061889648e-02 -4.502026364207267761e-02
2.331348061561584473e-01 1.900677531957626343e-01 4.004588723182678223e-02 -3.297461569309234619e-01 -1.561725586652755737e-01 5.165237560868263245e-02 1.923492401838302612e-01 7.020573131740093231e-03 9.786962717771530151e-02 -3.605973906815052032e-03 -8.686336129903793335e-02 1.331962347030639648e-01 -1.408377736806869507e-01 -7.554402947425842285e-02 -1.105364039540290833e-01 1.816533654928207397e-01 2.102721109986305237e-02 -1.958842575550079346e-02 -1.449707895517349243e-01 4.201485216617584229e-02 3.314874693751335144e-02 -1.840767264366149902e-01 2.651618421077728271e-01 2.280026823282241821e-01 -3.332683742046356201e-01 2.442955374717712402e-01 -1.763313412666320801e-01 2.768796086311340332e-01 -3.314755260944366455e-01 -1.662648022174835205e-01 1.422509104013442993e-01 -1.109028831124305725e-01
-1.121272519230842590e-02 -2.506727874279022217e-01 1.367484480142593384e-01 -2.584036886692047119e-01 2.513108253479003906e-01 -2.661837451159954071e-02 -1.499004364013671875e-01 -3.305272012948989868e-02 8.212143555283546448e-03 1.565149128437042236e-01 -7.735051959753036499e-02 1.165839731693267822e-01 -3.259730339050292969e-01 -1.514838486909866333e-01 7.889237999916076660e-02 -2.409503795206546783e-02 -1.117075607180595398e-01 -7.049580663442611694e-02 -3.631839156150817871e-02 1.866164654493331909e-01 -3.276760131120681763e-02 -6.970270723104476929e-02 2.603106796741485596e-01 -9.218200296163558960e-02 -1.017387881875038147e-01 2.795576751232147217e-01 -3.221397101879119873e-01 2.713987827301025391e-01 -2.587081193923950195e-01 -1.978444755077362061e-01 -8.601008355617523193e-02 2.622933685779571533e-01
2.540769055485725403e-02 -1.481479406356811523e-01 -6.593427062034606934e-02 -2.866946458816528320e-01 1.561415940523147583e-01 -1.601392179727554321e-01 1.719388216733932495e-01 -4.678465891629457474e-03 -1.168179884552955627e-01 -1.209666132926940918e-01 -7.934155315160751343e-02 8.888919651508331299e-02 -8.564264327287673950e-02 -7.259220629930496216e-02 -1.943232864141464233e-01 -3.245377838611602783e-01 -1.691524684429168701e-01 -2.507151067256927490e-01 2.335489988327026367e-01 1.356294602155685425e-01 -2.519529126584529877e-02 9.931789711117744446e-03 1.110651418566703796e-01 1.162768155336380005e-01 1.409015208482742310e-01 -2.092578560113906860e-01 -4.302338361740112305e-01 2.627850770950317383e-01 -1.850354671478271484e-01 1.406074464321136475e-01 -1.965007483959197998e-01 -1.080223098397254944e-01
-1.544715166091918945e-01 1.509999185800552368e-01 2.643398642539978027e-01 -1.899545043706893921e-01 2.194725722074508667e-01 3.906809538602828979e-02 9.854823350906372070e-02 -6.292111426591873169e-02 -2.480488866567611694e-01 2.839736267924308777e-02 8.762680739164352417e-02 2.471083402633666992e-01 -1.184708401560783386e-01 -8.834938704967498779e-02 2.331436276435852051e-01 -1.247187554836273193e-01 8.505570888519287109e-02 -1.616736948490142822e-01 -6.030356138944625854e-02 3.670888245105743408e-01 -5.397088080644607544e-02 -2.907359600067138672e-01 8.822966367006301880e-02 1.225082501769065857e-01 -6.969531625509262085e-02 -8.233383297920227051e-02 -2.460452020168304443e-01 -1.451567113399505615e-01 -1.749952286481857300e-01 2.596360445022583008e-01 -7.752090692520141602e-02 2.861841917037963867e-01
-8.924584835767745972e-02 -1.117065548896789551e-01 -3.578920662403106689e-01 -1.458878070116043091e-01 5.941070616245269775e-02 -1.722344458103179932e-01 3.901258707046508789e-01 -5.978276208043098450e-02 2.620480023324489594e-02 7.758969068527221680e-02 -9.801401197910308838e-02 6.510204821825027466e-02 2.123292982578277588e-01 -1.567962020635604858e-02 -2.811143994331359863e-01 -9.160615503787994385e-02 -4.946043714880943298e-02 2.167012915015220642e-02 1.370991021394729614e-01 2.737995386123657227e-01 -2.408135086297988892e-01 -2.086126357316970825e-01 2.414775937795639038e-01 2.509081363677978516e-01 -3.934608399868011475e-02 -1.277181901969015598e-03 -3.816853761672973633e-01 1.048025786876678467e-01 -4.322119802236557007e-02 -1.698123477399349213e-02 8.468483388423919678e-02 3.036421351134777069e-02
-1.710228025913238525e-01 2.709700353443622589e-02 -1.144414022564888000e-01 -4.941877126693725586e-01 -2.411065995693206787e-02 9.078612923622131348e-02 3.733087480068206787e-01 -1.001768186688423157e-02 -7.306489348411560059e-02 -2.157440334558486938e-01 1.830529868602752686e-01 -9.530616551637649536e-02 -4.327425733208656311e-02 -1.133503839373588562e-01 1.778962314128875732e-01 -1.450544595718383789e-01 1.735133230686187744e-01 -1.441298872232437134e-01 9.601010009646415710e-03 -1.201408728957176208e-01 -2.720660865306854248e-01 -1.861559748649597168e-01 1.532303243875503540e-01 3.774268552660942078e-02 8.626075834035873413e-02 -7.169761374825611711e-05 -2.002356648445129395e-01 -8.355662971735000610e-02 -2.648335397243499756e-01 -2.675790786743164062e-01 -7.991982996463775635e-02 3.012007661163806915e-02
4.476460441946983337e-02 -9.494356811046600342e-02 -8.815919607877731323e-02 -1.456563025712966919e-01 3.974959254264831543e-02 1.792807579040527344e-01 6.347865611314773560e-02 -4.349729791283607483e-02 2.270009666681289673e-01 2.102734595537185669e-01 -3.593790158629417419e-02 2.610878944396972656e-01 4.374733660370111465e-03 -2.906388789415359497e-02 -2.941861450672149658e-01 -2.944643795490264893e-01 2.376584708690643311e-01 -6.659176200628280640e-02 1.806826293468475342e-01 -9.125266224145889282e-02 -1.552123576402664185e-01 8.230331353843212128e-03 5.857071280479431152e-02 8.612789958715438843e-02 2.660490013659000397e-02 4.964424967765808105e-01 -3.817361593246459961e-01 1.101798266172409058e-01 -1.207697838544845581e-01 1.008999645709991455e-01 -1.187358200550079346e-01 1.560958754271268845e-02
1.307148635387420654e-01 9.602796286344528198e-02 2.377807162702083588e-02 -2.098119854927062988e-01 -8.465515822172164917e-02 -1.037407815456390381e-01 3.507570922374725342e-01 1.345671862363815308e-01 9.491191059350967407e-02 -4.225190356373786926e-02 -1.014623418450355530e-01 -1.559524089097976685e-01 -7.815711945295333862e-02 -2.171655446290969849e-01 -2.667853534221649170e-01 -2.880557775497436523e-01 3.149296343326568604e-01 -5.219522714614868164e-01 7.877963036298751831e-02 1.831535845994949341e-01 -7.540017366409301758e-02 -1.195011008530855179e-02 7.436278462409973145e-02 -6.932735443115234375e-02 -1.335209012031555176e-01 -6.560429185628890991e-02 -1.097581014037132263e-01 1.578528285026550293e-01 -3.598293522372841835e-03 -1.682285517454147339e-01 -4.449796676635742188e-02 -1.699081063270568848e-02
-1.046597305685281754e-02 7.665225863456726074e-02 1.110105365514755249e-01 8.296535164117813110e-02 1.323111206293106079e-01 -1.212066486477851868e-01 2.257002294063568115e-01 -6.418392807245254517e-02 -4.947596415877342224e-02 -3.099684417247772217e-02 8.418738096952438354e-02 2.971509695053100586e-01 -2.501718401908874512e-01 -1.458746343851089478e-01 -1.201107501983642578e-01 -2.499994337558746338e-01 6.898709386587142944e-02 -5.391367245465517044e-03 -1.764217168092727661e-01 4.111693203449249268e-01 3.149359226226806641e-01 -2.111535668373107910e-01 1.958277821540832520e-01 5.362075939774513245e-02 -4.889702424407005310e-02 2.566419839859008789e-01 -3.581846058368682861e-01 -4.822082072496414185e-02 4.677067976444959641e-03 1.735447905957698822e-02 1.673387885093688965e-01 -1.038953959941864014e-01
-1.330309808254241943e-01 3.298125565052032471e-01 -1.206729039549827576e-01 -2.091625183820724487e-01 -2.618487477302551270e-01 4.426758736371994019e-02 2.698575854301452637e-01 -1.761678308248519897e-01 6.308796256780624390e-02 1.679353564977645874e-01 -1.495226919651031494e-01 2.250927835702896118e-01 1.263384371995925903e-01 -1.748877465724945068e-01 -4.168668761849403381e-02 -8.243820816278457642e-02 -1.276421919465065002e-02 7.302277535200119019e-02 -1.055113077163696289e-01 1.069196965545415878e-02 7.583557162433862686e-03 -2.557360827922821045e-01 3.243851363658905029e-01 2.625987827777862549e-01 -2.742850184440612793e-01 2.602336704730987549e-01 -2.290825992822647095e-01 4.970690608024597168e-02 2.406922727823257446e-02 -1.415549069643020630e-01 -7.082972675561904907e-02 -2.497749403119087219e-02
-1.976334257051348686e-03 -2.159381359815597534e-01 1.782387942075729370e-01 -2.127473950386047363e-01 -3.047327101230621338e-01 -1.385686248540878296e-01 5.733272805809974670e-02 4.877643287181854248e-02 1.687037050724029541e-01 1.292102187871932983e-01 -2.503992430865764618e-02 -6.751995533704757690e-02 -1.482373178005218506e-01 -1.612637192010879517e-01 -2.759567201137542725e-01 -2.474084198474884033e-01 4.696523770689964294e-02 1.152893826365470886e-01 -4.032643977552652359e-03 2.076866626739501953e-01 5.543647333979606628e-02 -1.531889289617538452e-01 1.697621890343725681e-03 2.590835690498352051e-01 -1.021037548780441284e-01 3.333384171128273010e-02 -4.188653826713562012e-01 7.781831920146942139e-02 -3.582302629947662354e-01 -2.160164266824722290e-01 2.458127774298191071e-02 -4.438640549778938293e-02
-2.911085821688175201e-02 -2.737083137035369873e-01 1.291745901107788086e-01 2.241909354925155640e-01 -2.078486233949661255e-02 -6.562833487987518311e-02 3.493581414222717285e-01 7.052545901387929916e-03 1.451413333415985107e-01 4.758162796497344971e-02 -2.184765338897705078e-01 2.288215905427932739e-01 -1.002302742563188076e-03 -9.125253558158874512e-02 -4.273866862058639526e-02 -2.572662234306335449e-01 2.164561748504638672e-01 -6.232392415404319763e-02 4.322813078761100769e-02 1.230466216802597046e-01 -5.721352621912956238e-02 -2.224530577659606934e-01 1.953721195459365845e-01 1.183617636561393738e-01 -3.988018333911895752e-01 1.893694847822189331e-01 -2.933547198772430420e-01 7.715255767107009888e-02 -1.016685068607330322e-01 2.222869843244552612e-01 -7.878872007131576538e-02 7.164198160171508789e-02
-1.490506529808044434e-01 -1.377173364162445068e-01 1.149902716279029846e-01 -1.646444499492645264e-01 -1.032158657908439636e-01 1.602025032043457031e-01 1.103383153676986694e-01 -4.942416772246360779e-02 1.485380828380584717e-01 1.702892631292343140e-01 -1.818744987249374390e-01 3.211395069956779480e-02 1.823342889547348022e-01 -3.042788207530975342e-01 -5.751130357384681702e-02 -1.972694396972656250e-01 -1.918581128120422363e-01 1.933623850345611572e-01 3.434459213167428970e-03 1.307613104581832886e-01 -1.318680495023727417e-01 -1.826763451099395752e-01 3.506372272968292236e-01 2.870337069034576416e-01 9.913732856512069702e-02 2.200291305780410767e-02 -2.708991765975952148e-01 1.740765422582626343e-01 -3.806079924106597900e-01 -8.454411476850509644e-02 -4.509494639933109283e-03 -2.984002232551574707e-02
1.724483370780944824e-01 3.448854014277458191e-02 -1.083466336131095886e-01 -3.474768102169036865e-01 5.465212464332580566e-02 -1.913594896905124187e-03 1.692983061075210571e-01 9.107406437397003174e-02 5.002098158001899719e-02 1.267150323837995529e-02 -8.759559690952301025e-02 1.162615492939949036e-01 -2.333542406558990479e-01 -2.697921097278594971e-01 5.737243220210075378e-02 -3.121932148933410645e-01 1.728139966726303101e-01 -2.146151214838027954e-01 1.854515820741653442e-01 2.451433837413787842e-01 -9.994711726903915405e-02 -3.605789318680763245e-02 8.613958209753036499e-02 2.390512265264987946e-02 -1.138437092304229736e-01 -8.056148141622543335e-02 1.890579164028167725e-01 4.463945925235748291e-01 -1.512869149446487427e-01 -1.995391845703125000e-01 1.674874722957611084e-01 -9.942473471164703369e-02
-2.483804419171065092e-04 2.954752184450626373e-02 -2.213759720325469971e-01 -3.126644492149353027e-01 -3.513450324535369873e-01 2.588219940662384033e-03 2.545849680900573730e-01 3.961107507348060608e-02 -1.932857036590576172e-01 2.094039134681224823e-02 -4.142524208873510361e-03 1.336405128240585327e-01 -8.407460898160934448e-02 -2.672719061374664307e-01 -4.230843856930732727e-02 -3.843269050121307373e-01 1.740685999393463135e-01 1.136105433106422424e-01 -1.377999037504196167e-01 5.509221181273460388e-02 -7.051289826631546021e-02 -1.776576042175292969e-01 1.630794405937194824e-01 1.797024160623550415e-01 -1.051458567380905151e-01 5.472538992762565613e-02 -1.944585144519805908e-01 1.618206053972244263e-01 2.214769870042800903e-01 -2.895022332668304443e-01 7.789358496665954590e-02 3.490237146615982056e-02
-9.614541381597518921e-02 2.071259766817092896e-01 5.079662054777145386e-02 -4.537788331508636475e-01 2.067969180643558502e-03 -3.874161839485168457e-01 2.004072219133377075e-01 -2.903858125209808350e-01 -2.021884769201278687e-01 -1.570050269365310669e-01 6.706481799483299255e-03 7.322531938552856445e-02 4.802002757787704468e-02 6.001910194754600525e-02 3.248374536633491516e-02 -4.044795781373977661e-02 1.618344187736511230e-01 -2.142196595668792725e-01 -1.257158964872360229e-01 1.379362344741821289e-01 -2.442674636840820312e-01 1.200763694941997528e-02 2.368945628404617310e-01 1.215948835015296936e-01 6.482301279902458191e-03 1.605697572231292725e-01 -5.817633122205734253e-02 -6.097240746021270752e-02 -2.481876313686370850e-01 -2.222445011138916016e-01 -2.275222726166248322e-02 5.638329684734344482e-02
2.714493274688720703e-01 1.697493158280849457e-02 -5.492642149329185486e-02 -2.813216149806976318e-01 3.292679041624069214e-02 -1.935470998287200928e-01 1.575085818767547607e-01 -1.050544623285531998e-02 5.742593482136726379e-02 -4.557888954877853394e-02 -9.750911593437194824e-02 -4.814464971423149109e-02 -1.829625219106674194e-01 -2.949869036674499512e-01 -3.875979036092758179e-02 -2.419325523078441620e-02 7.336015254259109497e-02 -8.198690414428710938e-02 3.024261891841888428e-01 9.221525490283966064e-02 -2.582079768180847168e-01 8.314375579357147217e-02 2.448908090591430664e-01 -1.449663937091827393e-02 -3.582123517990112305e-01 1.655384898185729980e-02 -1.497864276170730591e-01 3.951069116592407227e-01 3.513762727379798889e-02 -2.200826257467269897e-01 1.929225772619247437e-01 2.761982753872871399e-02
-1.561445295810699463e-01 2.271715998649597168e-01 -1.045861393213272095e-01 -3.909057676792144775e-01 1.773208975791931152e-01 -8.419935405254364014e-02 1.877125650644302368e-01 1.314564645290374756e-01 4.666107147932052612e-02 -1.329947710037231445e-01 9.223899245262145996e-02 1.559751778841018677e-01 1.300933063030242920e-01 -2.131582647562026978e-01 9.729317389428615570e-03 -3.538532555103302002e-01 5.488116294145584106e-02 -1.562105715274810791e-01 -5.167156923562288284e-03 1.242355853319168091e-01 -2.263340540230274200e-02 -2.943721711635589600e-01 2.460216730833053589e-01 -1.829785108566284180e-01 -6.106249615550041199e-02 -1.412355154752731323e-01 -3.169037103652954102e-01 5.564721301198005676e-02 4.101185873150825500e-02 7.810279726982116699e-02 2.303874343633651733e-01 -1.293751299381256104e-01
-2.178714610636234283e-02 1.753704845905303955e-01 -1.104046627879142761e-01 -2.203586101531982422e-01 2.048013448074925691e-05 1.085985302925109863e-01 5.686168372631072998e-02 -4.725110232830047607e-01 1.308529265224933624e-02 -1.625243574380874634e-01 5.587213486433029175e-02 1.817044317722320557e-01 -1.913048028945922852e-01 -2.018247395753860474e-01 -9.623486548662185669e-02 -1.336166262626647949e-01 -9.386385791003704071e-03 -5.389473587274551392e-02 -3.901980444788932800e-02 7.164932787418365479e-02 -1.245542988181114197e-02 -7.863594591617584229e-02 8.264054195024073124e-04 2.989469170570373535e-01 -5.129026994109153748e-02 1.267848163843154907e-01 -2.508737146854400635e-01 1.074789240956306458e-01 -3.219580352306365967e-01 -2.768400013446807861e-01 3.267974555492401123e-01 -1.300571113824844360e-01
1.183724254369735718e-01 -5.657717585563659668e-02 1.789147704839706421e-01 1.197850182652473450e-01 -9.662533551454544067e-02 -2.608466446399688721e-01 1.830080151557922363e-01 -1.188087165355682373e-01 2.075993567705154419e-01 -3.629691433161497116e-03 -3.024017810821533203e-01 1.324431896209716797e-01 -6.701726932078599930e-03 -2.207244746387004852e-02 -1.875104904174804688e-01 -2.573954761028289795e-01 -4.030529037117958069e-02 2.395008951425552368e-01 1.294547468423843384e-01 4.003250598907470703e-01 -9.643808752298355103e-02 -1.267400979995727539e-01 8.969473093748092651e-02 -3.494902700185775757e-02 -2.119412869215011597e-01 9.239844232797622681e-02 -2.726099491119384766e-01 1.037432029843330383e-01 -3.645972907543182373e-01 -1.176771596074104309e-01 3.032799065113067627e-02 2.305903472006320953e-02
-3.659923374652862549e-02 2.498449571430683136e-02 -1.047449484467506409e-01 -2.221840992569923401e-02 -1.696667671203613281e-01 8.929856121540069580e-02 4.432252049446105957e-01 -2.989718317985534668e-01 -3.010290302336215973e-02 1.249142512679100037e-01 -1.255281120538711548e-01 -1.197082102298736572e-01 -2.554003596305847168e-01 -1.808686107397079468e-01 8.608376234769821167e-02 -1.362859010696411133e-01 -1.522500663995742798e-01 1.450460776686668396e-02 -1.963981539011001587e-01 2.792151570320129395e-01 6.238838285207748413e-02 -1.264929771423339844e-01 2.589481472969055176e-01 -1.380581222474575043e-02 -2.831305861473083496e-01 1.024966314435005188e-01 -1.230079904198646545e-01 -4.866075888276100159e-02 -2.274780273437500000e-01 -2.891569137573242188e-01 -1.509464234113693237e-01 -9.035633876919746399e-03
-7.347353547811508179e-02 1.589741557836532593e-01 1.685795783996582031e-01 -4.540516138076782227e-01 2.373028919100761414e-02 -1.407026052474975586e-01 -1.234111562371253967e-02 5.035425350069999695e-02 1.133376881480216980e-01 5.746474862098693848e-02 4.320144653320312500e-02 3.136796951293945312e-01 -5.327602848410606384e-02 -3.132261037826538086e-01 -3.216598331928253174e-01 -1.874886751174926758e-01 6.783120334148406982e-02 -1.091002821922302246e-01 6.366183608770370483e-02 8.129663020372390747e-02 -2.112039178609848022e-01 -1.135554462671279907e-01 2.745396792888641357e-01 4.610867425799369812e-02 4.906750097870826721e-02 1.485658288002014160e-01 -2.153595238924026489e-01 1.004898026585578918e-01 1.305202990770339966e-01 -1.178813800215721130e-01 2.193856239318847656e-01 -1.831361204385757446e-01
-1.127869337797164917e-01 6.506942957639694214e-02 1.072295233607292175e-01 -3.066514432430267334e-01 -1.650829613208770752e-01 -8.093493431806564331e-02 2.656422853469848633e-01 -5.078044906258583069e-02 1.511908471584320068e-01 -1.556392014026641846e-01 3.914026916027069092e-02 8.618139475584030151e-02 -1.767040491104125977e-01 -2.560434043407440186e-01 -1.217576861381530762e-01 -3.738535344600677490e-01 5.762078333646059036e-03 -2.169986069202423096e-01 1.691776365041732788e-01 1.141446381807327271e-01 -2.417121082544326782e-01 -3.017406463623046875e-01 -1.350644510239362717e-02 -1.448992490768432617e-01 2.534515806473791599e-04 3.124341741204261780e-02 -3.102389872074127197e-01 -3.355596587061882019e-02 4.468633607029914856e-02 -1.843895912170410156e-01 2.368332147598266602e-01 1.152835488319396973e-01
-1.076971665024757385e-01 -5.487953498959541321e-02 -9.054807573556900024e-02 -4.328901469707489014e-01 -1.051390320062637329e-01 -1.625216007232666016e-01 2.659938931465148926e-01 -9.187764674425125122e-02 -1.666274815797805786e-01 -6.441562902182340622e-03 -7.020782679319381714e-02 2.988585233688354492e-01 -1.022348180413246155e-01 -2.349061220884323120e-01 1.449107676744461060e-01 -4.380153864622116089e-02 2.546977400779724121e-01 -2.047906965017318726e-01 4.996043443679809570e-02 5.845166742801666260e-02 -2.024063766002655029e-01 -1.821530796587467194e-02 2.128847837448120117e-01 -1.972158849239349365e-01 -5.490881949663162231e-02 3.264640271663665771e-01 -1.380498409271240234e-01 -1.353356093168258667e-01 2.472914988175034523e-03 -1.532662659883499146e-01 1.135573983192443848e-01 2.023275494575500488e-01
1.480977237224578857e-01 7.498453557491302490e-02 -5.309392698109149933e-03 -1.850337535142898560e-01 -1.547150909900665283e-01 2.377753406763076782e-01 1.019917353987693787e-01 -2.130734622478485107e-01 -2.053178846836090088e-02 -1.522457506507635117e-02 -7.987217046320438385e-03 1.858428418636322021e-01 3.961555287241935730e-02 1.207802891731262207e-01 -9.355810284614562988e-02 2.299798876047134399e-01 1.976985335350036621e-01 -1.733818501234054565e-01 2.134802564978599548e-02 3.725406229496002197e-01 -3.575052320957183838e-01 -2.477670162916183472e-01 9.315340965986251831e-02 1.712470203638076782e-01 -1.934809386730194092e-01 3.102493882179260254e-01 -2.327933013439178467e-01 -1.318349502980709076e-02 -2.050455361604690552e-01 -5.247226729989051819e-02 1.419520080089569092e-01 1.590755209326744080e-02
-2.578506246209144592e-02 2.704070806503295898e-01 3.285505576059222221e-03 1.138700991868972778e-01 6.498390436172485352e-02 -1.346944570541381836e-01 3.492136299610137939e-01 -2.138734906911849976e-01 1.796886026859283447e-01 5.169507488608360291e-02 1.787800490856170654e-01 1.635085344314575195e-01 -2.673306763172149658e-01 -2.237450778484344482e-01 -4.425473976880311966e-03 -1.205090060830116272e-01 1.192188356071710587e-02 3.025497309863567352e-02 -1.522161960601806641e-01 4.542629718780517578e-01 1.529343277215957642e-01 -2.091984301805496216e-01 5.057592689990997314e-02 -1.862858608365058899e-02 -2.186237275600433350e-01 1.596468687057495117e-01 -2.486877739429473877e-01 -8.364678174257278442e-02 -1.701775491237640381e-01 2.133123576641082764e-02 -3.501707687973976135e-02 -1.415833383798599243e-01
-8.175913244485855103e-02 1.174297407269477844e-01 3.611213713884353638e-02 -1.107477545738220215e-01 -9.647927433252334595e-02 -9.849153459072113037e-02 1.251913011074066162e-01 2.148144692182540894e-02 -2.455184310674667358e-01 1.110335513949394226e-01 -3.772999942302703857e-01 4.391063004732131958e-03 -2.122723460197448730e-01 -1.530884206295013428e-01 -7.772766798734664917e-02 -2.517367005348205566e-01 -1.043564900755882263e-01 1.859596520662307739e-01 1.164011806249618530e-01 1.655621081590652466e-01 -1.569099724292755127e-01 -3.850286006927490234e-01 9.483035653829574585e-02 -4.587827250361442566e-02 2.266510948538780212e-02 3.136462867259979248e-01 -6.015116721391677856e-02 7.144860178232192993e-02 -4.229085743427276611e-01 1.160291582345962524e-01 8.158215880393981934e-02 -3.074278496205806732e-02
-9.944577515125274658e-02 7.473706733435392380e-03 3.941684588789939880e-02 -3.080560266971588135e-01 1.421686727553606033e-02 -3.882459923624992371e-02 2.515512891113758087e-02 -2.054836601018905640e-01 1.304206550121307373e-01 -1.696349680423736572e-01 2.438066452741622925e-01 7.993759959936141968e-02 3.010334074497222900e-02 -1.593878567218780518e-01 -2.774828672409057617e-01 -3.743096590042114258e-01 -2.958220615983009338e-02 -2.932197749614715576e-01 -1.475254893302917480e-01 1.385327726602554321e-01 -2.348546683788299561e-01 -3.247514069080352783e-01 1.811383068561553955e-01 -4.088605195283889771e-02 -9.242450818419456482e-03 7.272792607545852661e-02 -3.297523558139801025e-01 3.551705181598663330e-02 -4.724080115556716919e-02 1.391222923994064331e-01 1.401087641716003418e-02 -1.842210888862609863e-01
1.778141260147094727e-01 5.722634866833686829e-02 -1.392045766115188599e-01 -2.735421359539031982e-01 -5.805784463882446289e-02 -2.536505460739135742e-02 2.351728975772857666e-01 7.855748385190963745e-02 2.264118492603302002e-01 -8.127451688051223755e-02 5.774779245257377625e-03 -1.284184008836746216e-01 -2.110686451196670532e-01 -1.392980962991714478e-01 1.403228379786014557e-02 -4.051333069801330566e-01 -3.667607530951499939e-02 -4.000922739505767822e-01 2.320052832365036011e-01 1.899821907281875610e-01 -1.359972208738327026e-01 6.730654835700988770e-02 2.322112321853637695e-01 5.415982380509376526e-02 -2.973646819591522217e-01 5.717877671122550964e-02 4.824667051434516907e-02 2.683938443660736084e-01 -5.658547952771186829e-02 -4.661193117499351501e-02 8.264090283773839474e-04 -9.119466878473758698e-03
2.111022919416427612e-01 -2.196720540523529053e-01 1.396934986114501953e-01 -1.468249410390853882e-01 2.317615598440170288e-02 -1.111289486289024353e-01 1.740060746669769287e-01 -1.962488889694213867e-02 -3.405598551034927368e-02 2.146526724100112915e-01 -3.198273852467536926e-02 -9.310965240001678467e-02 5.292968358844518661e-03 -1.044411957263946533e-01 3.991041481494903564e-01 -1.780107170343399048e-01 -3.637671470642089844e-02 -1.204813718795776367e-01 -1.825071126222610474e-01 3.796398639678955078e-01 -1.148794144392013550e-01 -2.733232080936431885e-01 -5.604713782668113708e-02 1.168766245245933533e-01 2.419410087168216705e-02 3.256630524992942810e-02 -2.441543638706207275e-01 2.189768999814987183e-01 -9.323514252901077271e-02 -2.127133458852767944e-01 -3.201881647109985352e-01 8.695498108863830566e-03
8.502853661775588989e-02 1.321364659816026688e-03 -1.166162416338920593e-01 -5.375597625970840454e-02 9.025835432112216949e-03 4.484518244862556458e-02 7.790203392505645752e-02 -2.650862336158752441e-01 1.640443950891494751e-01 -4.671331122517585754e-02 -2.479247935116291046e-02 1.160809099674224854e-01 -2.795157730579376221e-01 -2.313586026430130005e-01 -1.251638531684875488e-01 -1.293651610612869263e-01 6.623082607984542847e-02 5.115566030144691467e-02 2.307777106761932373e-02 1.324034878052771091e-03 3.868971019983291626e-02 -2.947659492492675781e-01 1.423329859972000122e-01 1.676751859486103058e-02 -7.593699544668197632e-02 2.221798747777938843e-01 -4.214881360530853271e-01 -8.959370851516723633e-02 -3.133516907691955566e-01 -3.412420153617858887e-01 3.208831548690795898e-01 -1.254411935806274414e-01
2.180810086429119110e-02 -4.162424430251121521e-02 2.107883058488368988e-02 -1.723136901855468750e-01 -9.043232351541519165e-02 2.076945640146732330e-02 2.802918255329132080e-01 -1.378159783780574799e-02 -1.666948497295379639e-01 7.053373754024505615e-02 -1.880733519792556763e-01 2.009642720222473145e-01 2.327893115580081940e-02 -6.720915436744689941e-02 -1.725688427686691284e-01 -2.156767249107360840e-01 -2.394006997346878052e-01 1.750414222478866577e-01 3.035148978233337402e-02 3.913424536585807800e-02 -1.284524053335189819e-01 -3.173173367977142334e-01 2.166677564382553101e-01 3.763730525970458984e-01 8.819261938333511353e-02 1.678563952445983887e-01 -1.460690647363662720e-01 3.001346290111541748e-01 -3.289146721363067627e-01 2.027578465640544891e-02 8.561996370553970337e-02 -1.758488267660140991e-01
-4.023618623614311218e-02 -2.194658853113651276e-02 -1.875996589660644531e-01 -1.523401588201522827e-01 -1.523916125297546387e-01 -1.439078450202941895e-01 1.076220422983169556e-01 3.622623160481452942e-02 6.153805553913116455e-02 -1.236203461885452271e-01 -2.476048320531845093e-01 9.498008340597152710e-02 1.112623736262321472e-01 -2.184767872095108032e-01 -3.351057171821594238e-01 3.890604898333549500e-02 -3.089471906423568726e-02 -4.496201654546894133e-05 1.161012705415487289e-02 4.916047751903533936e-01 7.479322701692581177e-02 -1.214168444275856018e-01 3.447511792182922363e-01 5.833205953240394592e-02 -2.059324532747268677e-01 2.086177617311477661e-01 -3.163697123527526855e-01 1.322384178638458252e-01 1.431528925895690918e-01 6.192298233509063721e-02 -6.677923351526260376e-02 4.125244542956352234e-02
-4.796800203621387482e-03 1.156170293688774109e-01 1.495788991451263428e-01 -2.984853684902191162e-01 -6.128725409507751465e-02 1.116218343377113342e-01 2.293998152017593384e-01 -4.970496147871017456e-02 2.640112340450286865e-01 -2.637549042701721191e-01 1.291356831789016724e-01 -6.168080493807792664e-03 7.220852421596646309e-04 -1.537353545427322388e-01 1.977091133594512939e-01 1.334104388952255249e-01 2.792324721813201904e-01 -2.598871849477291107e-02 8.752069622278213501e-02 2.398661077022552490e-01 -6.988532841205596924e-02 -2.172210812568664551e-01 5.245619639754295349e-02 3.230754733085632324e-01 2.648130245506763458e-02 -5.775087326765060425e-02 -5.733743309974670410e-02 4.000137373805046082e-02 -3.636532723903656006e-01 -1.517486572265625000e-01 -2.400770932435989380e-01 2.060446292161941528e-01
7.423914037644863129e-03 -3.243055939674377441e-02 2.013735845685005188e-02 -2.492532730102539062e-01 2.560004889965057373e-01 6.330464035272598267e-02 -7.384523749351501465e-03 -8.818573504686355591e-02 1.265054345130920410e-01 2.060429751873016357e-01 2.155655324459075928e-01 1.109838858246803284e-01 -3.470937311649322510e-01 9.393958002328872681e-02 9.605416655540466309e-02 -7.753681391477584839e-02 2.703680098056793213e-02 1.164266914129257202e-01 -3.873174637556076050e-02 3.520539402961730957e-01 -1.574695557355880737e-01 -1.602375805377960205e-01 -8.381069451570510864e-02 1.395340263843536377e-01 -2.588716447353363037e-01 3.107690066099166870e-02 -3.422629237174987793e-01 3.224633336067199707e-01 -1.324811726808547974e-01 -2.971356362104415894e-02 -1.713859289884567261e-01 2.087969183921813965e-01
-1.655284315347671509e-01 1.269856840372085571e-01 5.149261280894279480e-02 4.230481386184692383e-02 3.598116710782051086e-02 -5.165420845150947571e-02 3.450875580310821533e-01 7.347220927476882935e-02 -8.077338337898254395e-02 -1.210369169712066650e-01 -7.113660126924514771e-02 1.674984395503997803e-01 -6.895256042480468750e-02 -4.245016723871231079e-02 -8.407361060380935669e-02 1.272711753845214844e-01 -1.161412219516932964e-03 -4.417030513286590576e-01 -2.350499294698238373e-02 4.265076220035552979e-01 -2.625687718391418457e-01 -2.703933715820312500e-01 6.392849236726760864e-02 2.264349013566970825e-01 -2.175471484661102295e-01 6.443221122026443481e-02 -1.818071156740188599e-01 -6.151686236262321472e-02 1.082705035805702209e-01 -1.510850526392459869e-02 -2.435931265354156494e-01 -6.993379443883895874e-02
1.592099815607070923e-01 1.481258273124694824e-01 -1.585492044687271118e-01 -3.497562706470489502e-01 -1.420465707778930664e-01 -4.155676811933517456e-02 3.815423846244812012e-01 8.326271548867225647e-03 1.427125334739685059e-01 -6.161941587924957275e-02 -3.861093521118164062e-02 -1.710041612386703491e-02 1.253947429358959198e-02 -1.896094977855682373e-01 -7.822746410965919495e-03 -4.257743060588836670e-01 1.494940966367721558e-01 -2.133196443319320679e-01 1.016599088907241821e-01 2.277294397354125977e-01 -6.470295786857604980e-02 9.849569201469421387e-02 7.520271837711334229e-02 -1.201060488820075989e-01 -2.348452210426330566e-01 5.268483981490135193e-02 -2.088846266269683838e-02 3.391684293746948242e-01 -5.913686752319335938e-02 9.959173947572708130e-02 -1.570950746536254883e-01 -1.370491534471511841e-01
-7.260097563266754150e-02 4.913876950740814209e-02 1.260023415088653564e-01 -2.561361789703369141e-01 -3.913624957203865051e-02 -9.431847929954528809e-02 4.257690012454986572e-01 -1.114868968725204468e-01 -1.236777380108833313e-01 -1.099674254655838013e-01 1.025435030460357666e-01 2.130262851715087891e-01 -1.803238838911056519e-01 -1.410780996084213257e-01 -1.558793336153030396e-01 -2.597244381904602051e-01 2.407457865774631500e-02 -3.006972670555114746e-01 -3.878108412027359009e-02 1.913558989763259888e-01 -8.450642228126525879e-02 -3.160940408706665039e-01 -1.111821383237838745e-01 -1.676572859287261963e-01 -1.681954711675643921e-01 7.628946565091609955e-03 -2.357765436172485352e-01 -1.291529834270477295e-01 3.400894999504089355e-02 -1.294874697923660278e-01 1.756894737482070923e-01 2.306094914674758911e-01
1.581911593675613403e-01 -1.744862347841262817e-01 2.224379964172840118e-02 -4.177439510822296143e-01 -3.554922714829444885e-02 -1.345742642879486084e-01 1.729177981615066528e-01 1.140793561935424805e-01 -7.849276065826416016e-03 -9.065905958414077759e-02 -2.605096399784088135e-01 -1.397182196378707886e-01 4.570928215980529785e-02 -1.785028576850891113e-01 -1.772952973842620850e-01 2.367019206285476685e-01 1.326575577259063721e-01 -1.833351850509643555e-01 1.388822048902511597e-01 2.180488556623458862e-01 -7.442764192819595337e-02 6.359785795211791992e-02 2.124664336442947388e-01 2.151791006326675415e-01 -7.423973176628351212e-03 1.755197793245315552e-01 -2.342454642057418823e-01 3.288152813911437988e-01 -1.254337280988693237e-01 -2.090750336647033691e-01 1.327200829982757568e-01 -1.306096464395523071e-02
-2.937458157539367676e-01 1.012808978557586670e-01 2.018771767616271973e-01 -3.518205285072326660e-01 -6.813596189022064209e-02 1.018857359886169434e-01 3.142749965190887451e-01 -1.978427916765213013e-01 1.380457580089569092e-01 -5.396367236971855164e-02 1.110991314053535461e-01 1.450252383947372437e-01 -1.338661760091781616e-01 -1.685922592878341675e-01 7.066567987203598022e-02 -1.475803852081298828e-01 2.832268774509429932e-01 7.720816135406494141e-02 1.344579365104436874e-02 1.944678127765655518e-01 -1.027161329984664917e-01 7.286333292722702026e-02 5.592850968241691589e-02 2.952317893505096436e-01 2.660471796989440918e-01 2.055386453866958618e-01 -5.347031727433204651e-02 9.387656114995479584e-03 -1.866221278905868530e-01 1.028047949075698853e-01 -2.442732006311416626e-01 -7.849549502134323120e-02
-3.602993190288543701e-01 -4.574685171246528625e-02 -4.475177079439163208e-02 -1.342831850051879883e-01 -4.375548288226127625e-02 -3.792339265346527100e-01 1.900149732828140259e-01 -7.256364822387695312e-02 3.306480348110198975e-01 7.709617167711257935e-02 -1.468713581562042236e-01 -1.391469836235046387e-01 -4.772902280092239380e-02 1.347667574882507324e-01 1.713972389698028564e-01 -1.911958903074264526e-01 -4.979227110743522644e-02 -6.010886281728744507e-02 4.999813809990882874e-02 -9.084030985832214355e-02 -2.704506218433380127e-01 -3.080392777919769287e-01 1.514736283570528030e-02 1.153307408094406128e-01 -1.515342388302087784e-02 2.161694169044494629e-01 -3.257360756397247314e-01 -4.405875131487846375e-02 -2.078038901090621948e-01 -1.171441450715065002e-01 5.153272673487663269e-02 -7.350882887840270996e-02
8.942613750696182251e-02 2.965767681598663330e-01 2.738509774208068848e-01 -9.705827385187149048e-02 4.683084040880203247e-02 1.976774632930755615e-01 1.615457087755203247e-01 -4.243077710270881653e-02 -1.499083638191223145e-01 -4.225046187639236450e-02 -6.601508706808090210e-02 1.736520826816558838e-01 -1.015243455767631531e-01 -2.086031995713710785e-02 -1.948815435171127319e-01 -1.379905194044113159e-01 -6.003541406244039536e-03 2.167286723852157593e-01 2.076710015535354614e-01 2.270041853189468384e-01 7.948508113622665405e-02 -3.714678436517715454e-02 2.495859265327453613e-01 -3.214942663908004761e-02 -2.996925115585327148e-01 1.132459789514541626e-01 -1.081777065992355347e-01 3.066571652889251709e-01 -3.277364075183868408e-01 -2.197846770286560059e-01 -1.236739307641983032e-01 1.784582436084747314e-01
-1.579814553260803223e-01 1.524341702461242676e-01 6.473746895790100098e-02 -2.466560900211334229e-01 5.600937083363533020e-02 -5.459770187735557556e-02 1.083978563547134399e-01 -1.724849790334701538e-01 2.396890372037887573e-01 1.170584484934806824e-01 -1.428767740726470947e-01 3.011528849601745605e-01 -8.219509385526180267e-03 1.580588072538375854e-01 -2.245673537254333496e-02 -1.404570136219263077e-02 9.455920010805130005e-02 -9.777109324932098389e-02 -1.146535351872444153e-01 1.342266350984573364e-01 1.401291042566299438e-01 -2.054607570171356201e-01 2.353517562150955200e-01 4.731098115444183350e-01 -2.692966163158416748e-01 1.587602645158767700e-01 -2.434633821249008179e-01 9.550102986395359039e-03 7.276603579521179199e-02 -2.584957182407379150e-01 8.526068180799484253e-02 6.270959228277206421e-02
-1.782733015716075897e-02 2.100401371717453003e-02 3.979614749550819397e-02 -1.731637120246887207e-01 5.742722377181053162e-02 8.753982931375503540e-02 3.514737188816070557e-01 -1.137698665261268616e-01 7.181636244058609009e-02 9.060593694448471069e-02 -3.728890717029571533e-01 2.247852683067321777e-01 -7.367466390132904053e-02 -3.903874009847640991e-02 -1.019556000828742981e-01 -1.655440330505371094e-01 -2.866128087043762207e-01 7.723708171397447586e-03 -1.505686193704605103e-01 7.915120571851730347e-02 1.524407714605331421e-01 -1.709635406732559204e-01 4.629468917846679688e-01 1.758489757776260376e-01 3.967609722167253494e-03 3.030927777290344238e-01 -3.029869124293327332e-02 7.450257986783981323e-02 -4.934425279498100281e-02 -4.922742955386638641e-03 1.933850198984146118e-01 -1.596287041902542114e-01
1.483277529478073120e-01 2.768460102379322052e-02 5.230741202831268311e-02 -1.452044248580932617e-01 -6.641413271427154541e-02 7.083924952894449234e-03 2.626585066318511963e-01 7.507545500993728638e-02 2.694972753524780273e-01 6.562488526105880737e-02 -5.704824253916740417e-02 3.601223230361938477e-02 -3.423310518264770508e-01 -6.237277761101722717e-02 -6.591784954071044922e-02 -4.506067931652069092e-01 4.409141093492507935e-02 -4.735181331634521484e-01 8.928954601287841797e-02 1.273351758718490601e-01 -2.819674275815486908e-02 -2.439811974763870239e-01 2.450044602155685425e-01 -1.101274788379669189e-01 6.645977497100830078e-02 3.536276146769523621e-02 -3.312554955482482910e-02 2.409184873104095459e-01 1.057995855808258057e-02 6.057437136769294739e-02 3.599806874990463257e-02 -1.079571694135665894e-01
-1.140436232089996338e-01 -1.579469591379165649e-01 3.779303729534149170e-01 -1.926386952400207520e-01 8.633407950401306152e-02 -5.403696000576019287e-02 2.174327075481414795e-01 -1.696548312902450562e-01 8.033879846334457397e-02 2.129962742328643799e-01 -5.834807455539703369e-02 2.569223009049892426e-02 -2.063740491867065430e-01 7.926895469427108765e-02 1.846004277467727661e-01 -1.454622745513916016e-01 2.092472761869430542e-01 -3.873433545231819153e-02 1.132331639528274536e-01 1.984993964433670044e-01 -1.814821809530258179e-01 -1.315728761255741119e-02 4.049530029296875000e-01 -1.927472501993179321e-01 1.767658442258834839e-01 3.335982561111450195e-02 -1.992105245590209961e-01 6.574306637048721313e-03 -2.626632750034332275e-01 8.653011173009872437e-02 -1.873911172151565552e-01 -1.422603428363800049e-01
-1.073352620005607605e-02 2.170730084180831909e-01 8.678594976663589478e-02 -2.999719679355621338e-01 -1.545784920454025269e-01 7.756996899843215942e-02 1.138458726927638054e-03 -1.800048202276229858e-01 2.219266742467880249e-01 1.128352954983711243e-01 -2.424960583448410034e-01 2.286810427904129028e-01 -1.585731357336044312e-01 4.327534511685371399e-02 -8.444914966821670532e-02 -5.376237258315086365e-02 6.836269795894622803e-02 -1.581856161355972290e-01 -7.639531791210174561e-02 2.312287092208862305e-01 7.511577010154724121e-02 -3.232055008411407471e-01 3.170247003436088562e-02 4.808752238750457764e-01 -1.571834534406661987e-01 2.508828043937683105e-01 -9.529639780521392822e-02 -8.277988433837890625e-02 8.594572544097900391e-02 -1.837995350360870361e-01 -6.554400920867919922e-02 4.913732782006263733e-02
1.844044178724288940e-01 6.753847002983093262e-02 2.514564394950866699e-01 -3.143788278102874756e-01 3.321938961744308472e-02 1.185688073746860027e-03 2.348787486553192139e-01 7.979388535022735596e-02 -6.372011452913284302e-02 2.162668108940124512e-02 -1.725312471389770508e-01 -3.732124716043472290e-02 -3.169024288654327393e-01 -2.959117293357849121e-01 -3.293192386627197266e-02 -1.554257124662399292e-01 1.278130114078521729e-01 -3.060004115104675293e-01 2.203575223684310913e-01 1.749440878629684448e-01 -3.280815780162811279e-01 1.111890152096748352e-01 7.255616039037704468e-02 2.916318178176879883e-02 -2.094395905733108521e-01 7.472036778926849365e-02 1.443507671356201172e-01 2.492808103561401367e-01 -1.371385902166366577e-01 -1.181583628058433533e-01 -7.774335891008377075e-02 -3.632345795631408691e-02
-3.246568143367767334e-02 3.237630724906921387e-01 1.521251201629638672e-01 -1.560759246349334717e-01 7.208441942930221558e-02 -5.446922406554222107e-02 1.188585087656974792e-01 -3.625508248805999756e-01 2.073554843664169312e-01 2.171981930732727051e-01 -1.267489641904830933e-01 -1.039046421647071838e-01 -1.373740285634994507e-01 -6.834530085325241089e-02 4.922811686992645264e-02 -1.354897618293762207e-01 -5.788779258728027344e-02 -1.509076803922653198e-01 -5.084329470992088318e-02 1.733842939138412476e-01 5.425964668393135071e-02 -7.672630995512008667e-02 2.088401317596435547e-01 2.864052355289459229e-01 -8.124937862157821655e-02 1.704405695199966431e-01 -4.836361706256866455e-01 -2.793624438345432281e-02 8.880642801523208618e-02 -2.349650859832763672e-01 -6.714332848787307739e-02 -1.865818351507186890e-02
-1.186423078179359436e-01 -1.189007516950368881e-02 -4.658762365579605103e-02 -2.285430580377578735e-02 -5.332839116454124451e-02 2.569663226604461670e-01 2.382917851209640503e-01 2.964127995073795319e-02 -8.648777753114700317e-02 2.599567733705043793e-02 -1.858509480953216553e-01 1.482121050357818604e-01 -3.874099627137184143e-02 -4.643628373742103577e-02 -7.893972098827362061e-02 -1.149994805455207825e-01 -4.597702622413635254e-01 3.140586987137794495e-02 9.310698509216308594e-02 2.314343303442001343e-01 -2.000402659177780151e-01 -1.280987262725830078e-01 4.123577177524566650e-01 1.215819194912910461e-01 1.287001371383666992e-02 1.654026955366134644e-01 -2.500748038291931152e-01 2.938224077224731445e-01 -1.495291590690612793e-01 -1.525709778070449829e-01 1.739182621240615845e-01 -2.542741224169731140e-02
5.401199311017990112e-02 -1.160962954163551331e-01 8.842638134956359863e-02 -9.171644598245620728e-02 1.903590559959411621e-01 -1.781262457370758057e-02 2.559556365013122559e-01 -1.569790244102478027e-01 1.258469969034194946e-01 5.602503940463066101e-02 -1.674206368625164032e-02 1.147922407835721970e-02 1.116051152348518372e-01 -4.010728597640991211e-01 1.503622233867645264e-01 -1.015773862600326538e-01 5.184464156627655029e-02 -1.394578665494918823e-01 2.685910463333129883e-01 2.138714194297790527e-01 -2.830660045146942139e-01 1.327473670244216919e-01 3.046852648258209229e-01 2.742550335824489594e-02 -1.767269521951675415e-01 1.676764041185379028e-01 -3.001889884471893311e-01 -2.470758557319641113e-01 -3.155490010976791382e-02 -4.164364561438560486e-02 2.083246558904647827e-01 1.644528955221176147e-01
5.821811780333518982e-02 -2.093170024454593658e-02 6.455036811530590057e-03 -8.466187864542007446e-02 6.073274649679660797e-03 7.167816907167434692e-02 2.655891180038452148e-01 -2.898667454719543457e-01 2.898414731025695801e-01 -2.181236147880554199e-01 -1.279500196687877178e-03 2.091744840145111084e-01 1.300377584993839264e-02 -4.421144723892211914e-02 2.105027288198471069e-01 -2.654899656772613525e-01 2.301585488021373749e-02 -1.396984308958053589e-01 9.565114043653011322e-03 1.482107788324356079e-01 -3.012908101081848145e-01 1.485093235969543457e-01 1.792777031660079956e-01 1.772787235677242279e-02 -1.803438179194927216e-02 4.501131474971771240e-01 -2.048468440771102905e-01 3.568786382675170898e-02 -2.857348322868347168e-01 6.017537787556648254e-02 1.347139477729797363e-01 -1.084574498236179352e-03
-5.487971380352973938e-02 -5.720618367195129395e-02 -8.957052975893020630e-02 -2.988940775394439697e-01 1.387375500053167343e-02 -8.532861620187759399e-02 9.697295725345611572e-02 -9.951308369636535645e-02 -1.106016933917999268e-01 -1.152953058481216431e-01 7.585146278142929077e-02 3.343992233276367188e-01 -1.477990113198757172e-02 -4.050242006778717041e-01 1.764544993638992310e-01 -8.978483080863952637e-02 1.714841425418853760e-01 -1.638723313808441162e-01 4.159689322113990784e-02 2.389414161443710327e-01 -3.573244512081146240e-01 -3.911529183387756348e-01 1.601366698741912842e-01 1.730348467826843262e-01 4.997842945158481598e-03 -1.372546702623367310e-01 -5.102427303791046143e-02 -9.913734346628189087e-02 -9.433922171592712402e-02 -1.219186484813690186e-01 1.007531732320785522e-01 -8.032088726758956909e-02
-2.592430114746093750e-01 -2.374555319547653198e-01 1.268143057823181152e-01 -1.032166779041290283e-01 9.782192111015319824e-02 1.312654763460159302e-01 3.777206242084503174e-01 -3.319051861763000488e-01 5.227126181125640869e-02 -1.192600838840007782e-02 9.072764962911605835e-02 5.468252301216125488e-02 -7.916413247585296631e-02 -2.567664682865142822e-01 9.336709976196289062e-02 -2.359826266765594482e-01 2.879235148429870605e-01 -8.934832364320755005e-02 4.769350588321685791e-02 9.127458930015563965e-02 -1.525570750236511230e-01 -1.029374673962593079e-01 2.926719188690185547e-01 3.211500346660614014e-01 1.468768417835235596e-01 -1.884731650352478027e-02 -2.757660113275051117e-03 -9.962639957666397095e-02 -1.868529915809631348e-01 -1.589335352182388306e-01 -4.771976917982101440e-02 2.960514090955257416e-02
-1.074490696191787720e-01 -4.539764672517776489e-02 1.664030998945236206e-01 -4.270063946023583412e-04 -6.670685485005378723e-03 2.028508484363555908e-02 2.988037168979644775e-01 -8.763223886489868164e-02 -6.291632354259490967e-02 -1.556127667427062988e-01 3.086027456447482109e-03 3.861511647701263428e-01 -2.283689677715301514e-01 -6.522268801927566528e-02 1.810614392161369324e-02 -2.322876900434494019e-01 1.218944489955902100e-01 2.017216570675373077e-02 -2.087897360324859619e-01 3.416385650634765625e-01 1.308867484331130981e-01 -9.690605103969573975e-02 -4.938069265335798264e-03 1.320032030344009399e-01 -1.953898966312408447e-01 4.271088168025016785e-02 -2.840849757194519043e-01 -1.669418811798095703e-01 -3.869537413120269775e-01 -1.681218296289443970e-01 8.502504229545593262e-02 -1.412357240915298462e-01
-4.401502385735511780e-02 8.629368245601654053e-02 -6.117843091487884521e-02 4.904387891292572021e-02 8.130504935979843140e-02 -1.668456941843032837e-01 3.101839423179626465e-01 8.834052830934524536e-02 -1.605998873710632324e-01 1.827313750982284546e-02 2.916873432695865631e-02 2.558034956455230713e-01 -2.753227651119232178e-01 -1.806402057409286499e-01 -6.208699569106101990e-02 -1.070762351155281067e-01 3.263737633824348450e-02 1.550008654594421387e-01 1.010642349720001221e-01 4.276002049446105957e-01 2.291417121887207031e-01 -2.798621654510498047e-01 8.960156887769699097e-02 3.426880240440368652e-01 -6.670168600976467133e-03 1.506442725658416748e-01 -2.731483876705169678e-01 6.490621715784072876e-03 -1.295504420995712280e-01 -2.851537801325321198e-02 1.363737434148788452e-01 -1.476909220218658447e-01
2.543823048472404480e-02 2.956296205520629883e-01 -1.429117023944854736e-01 -3.301435708999633789e-01 3.159672766923904419e-02 -3.817866370081901550e-02 2.695693373680114746e-01 3.080439940094947815e-02 7.765658944845199585e-02 -1.100686099380254745e-02 -2.581510320305824280e-02 -6.486863642930984497e-02 -1.119856443256139755e-02 -2.149326950311660767e-01 9.527454525232315063e-02 -4.360195696353912354e-01 6.999295204877853394e-02 -3.432201743125915527e-01 4.559775069355964661e-02 1.234320402145385742e-01 -1.052414774894714355e-01 5.056551098823547363e-02 1.117649152874946594e-01 -2.748938836157321930e-02 -3.325392901897430420e-01 7.167744636535644531e-02 -7.357382029294967651e-02 3.153009712696075439e-01 3.221255959942936897e-03 6.949416548013687134e-02 -1.552727520465850830e-01 -1.831296235322952271e-01
6.127281114459037781e-02 -1.570167392492294312e-02 1.233896836638450623e-01 -2.663804590702056885e-01 -6.863116472959518433e-02 -4.016735032200813293e-02 3.952012062072753906e-01 -4.065280780196189880e-02 6.566954404115676880e-02 -8.001053333282470703e-02 -1.520883142948150635e-01 1.040242984890937805e-01 -2.668175399303436279e-01 -3.507738411426544189e-01 5.178864672780036926e-02 -1.623425036668777466e-01 8.009561151266098022e-02 -2.176299244165420532e-01 1.432349085807800293e-01 2.163800895214080811e-01 -1.724375337362289429e-01 2.299335002899169922e-01 1.562045514583587646e-02 9.143543988466262817e-02 -2.007744014263153076e-01 -5.798065289855003357e-02 1.360599547624588013e-01 3.535392284393310547e-01 -9.502870589494705200e-02 -1.758763641119003296e-01 1.701942831277847290e-01 9.639208018779754639e-02
1.517061423510313034e-02 1.191706284880638123e-01 -1.871761679649353027e-01 -4.175435751676559448e-02 1.633978039026260376e-01 -1.250321716070175171e-01 8.974976092576980591e-02 1.279945578426122665e-02 1.994351595640182495e-01 -1.903784126043319702e-01 -1.308379173278808594e-01 -1.634547412395477295e-01 -2.700021304190158844e-02 -2.301366776227951050e-01 -1.701176911592483521e-01 -1.767171621322631836e-01 -2.724014520645141602e-01 3.811084106564521790e-02 -2.345715649425983429e-02 3.383723795413970947e-01 -2.592574059963226318e-01 -4.178540408611297607e-02 -6.620107591152191162e-02 4.421754274517297745e-03 -2.637639939785003662e-01 2.782000005245208740e-01 -2.959993481636047363e-01 1.714145392179489136e-01 -2.119488418102264404e-01 -2.888858318328857422e-01 7.385779172182083130e-02 -5.160071700811386108e-02
-8.405291289091110229e-02 3.158930316567420959e-02 1.144425943493843079e-01 -3.386412262916564941e-01 -8.359546959400177002e-02 -8.526909351348876953e-02 4.819540381431579590e-01 2.152300812304019928e-02 1.982912719249725342e-01 -1.054527331143617630e-02 -1.810990273952484131e-01 3.500410020351409912e-01 -1.125713437795639038e-01 -7.528085261583328247e-02 2.158964239060878754e-02 -3.580002188682556152e-01 2.087567187845706940e-02 2.679260373115539551e-01 1.601560227572917938e-02 -3.484195098280906677e-02 -1.243652105331420898e-01 -9.086026251316070557e-02 1.179870292544364929e-01 -2.933847345411777496e-02 -1.193609908223152161e-01 2.646823525428771973e-01 1.352628022432327271e-01 -4.261981695890426636e-02 -1.981254816055297852e-01 3.626346588134765625e-02 -5.840643867850303650e-02 1.218338981270790100e-01
-1.302001625299453735e-01 1.594037264585494995e-01 1.377607583999633789e-01 5.427425727248191833e-02 1.492570638656616211e-01 -3.943341970443725586e-02 2.695944011211395264e-01 1.894152760505676270e-01 1.454434394836425781e-01 9.082654491066932678e-03 3.322010114789009094e-02 5.107924342155456543e-02 9.776530414819717407e-02 -3.873639702796936035e-01 -1.186778619885444641e-01 -2.594778537750244141e-01 -4.922339320182800293e-02 -1.922419071197509766e-01 3.856259956955909729e-02 3.917489349842071533e-01 -1.065660789608955383e-01 -4.383150860667228699e-02 -1.515707969665527344e-01 2.375426143407821655e-01 1.113538965582847595e-01 2.467894554138183594e-01 -3.200776576995849609e-01 -1.319407522678375244e-01 9.013155847787857056e-02 -2.083688229322433472e-01 -5.699764192104339600e-02 -4.885601252317428589e-02
-8.947180956602096558e-02 2.612467408180236816e-01 3.264835104346275330e-02 -1.314917653799057007e-01 1.811763644218444824e-02 2.945713698863983154e-01 9.118027985095977783e-02 -6.140689924359321594e-02 2.118576131761074066e-02 -5.583427846431732178e-02 -3.414019644260406494e-01 1.232824027538299561e-01 -2.320539206266403198e-01 1.935988850891590118e-02 -9.478437900543212891e-02 -2.230628877878189087e-01 3.088696002960205078e-01 -1.162595301866531372e-02 -1.414660364389419556e-02 1.258290559053421021e-01 7.677981629967689514e-03 -1.045355945825576782e-02 1.594593375921249390e-01 -3.363770991563796997e-02 -1.676861792802810669e-01 2.890244126319885254e-01 -2.810421288013458252e-01 3.067874312400817871e-01 -3.174016177654266357e-01 1.781415045261383057e-01 -4.544444009661674500e-02 1.796023733913898468e-02
5.587457679212093353e-03 8.963258564472198486e-02 -1.172747910022735596e-01 -3.720687627792358398e-01 -2.266868501901626587e-01 1.152697578072547913e-01 -4.420774802565574646e-02 9.430652484297752380e-03 1.285461336374282837e-01 -7.260400056838989258e-02 6.866812705993652344e-02 -4.457730799913406372e-02 -8.765818178653717041e-02 -1.549199968576431274e-01 -2.638357318937778473e-02 -4.906471967697143555e-01 -6.571497768163681030e-02 -1.152364835143089294e-01 3.152122497558593750e-01 2.683987915515899658e-01 8.988238871097564697e-03 -7.102111121639609337e-04 3.300795853137969971e-01 -5.794672295451164246e-02 2.837217040359973907e-02 -6.911336630582809448e-02 -8.108642697334289551e-02 1.623923629522323608e-01 -3.738987818360328674e-02 -2.143353223800659180e-01 -3.279009833931922913e-02 -2.882518768310546875e-01
2.818087115883827209e-02 -1.847108267247676849e-02 5.709131434559822083e-02 -4.178182184696197510e-01 1.054810285568237305e-01 2.622191011905670166e-01 3.091103434562683105e-01 5.662070214748382568e-02 -1.706646233797073364e-01 1.389196068048477173e-01 -9.268859773874282837e-02 -3.402569890022277832e-02 -1.010115295648574829e-01 -1.890644580125808716e-01 -2.450726330280303955e-01 -4.838672578334808350e-01 -7.791363447904586792e-02 -1.717109382152557373e-01 1.209314242005348206e-01 1.386965624988079071e-02 9.313110262155532837e-03 -2.665296494960784912e-01 2.054723501205444336e-01 -3.608636558055877686e-02 -1.500982642173767090e-01 -9.887493401765823364e-02 -2.322436124086380005e-02 1.896961480379104614e-01 6.252014636993408203e-02 -9.029566310346126556e-03 1.013770932331681252e-03 7.901384681463241577e-02
1.939163804054260254e-01 1.530660241842269897e-01 -7.962122559547424316e-02 -2.353164553642272949e-01 -4.992440715432167053e-02 -5.937300249934196472e-02 2.213055938482284546e-01 3.238506987690925598e-02 6.034178286790847778e-02 -3.555272892117500305e-02 -1.662297248840332031e-01 -6.330583989620208740e-02 -2.877961397171020508e-01 -2.133165895938873291e-01 3.413332998752593994e-02 -3.567938804626464844e-01 4.732307791709899902e-02 -3.952242136001586914e-01 1.584694385528564453e-01 1.465957015752792358e-01 -1.332141906023025513e-01 1.118088364601135254e-01 2.242774218320846558e-01 -4.402222111821174622e-02 -2.764167487621307373e-01 2.987832762300968170e-02 -1.123520359396934509e-01 3.706068694591522217e-01 -8.992898277938365936e-03 3.903118520975112915e-02 -9.056668728590011597e-02 -5.710109323263168335e-02
-9.317339956760406494e-02 -9.491647034883499146e-02 1.993102133274078369e-01 -2.262927144765853882e-01 4.049898386001586914e-01 -1.150647997856140137e-01 7.219328731298446655e-02 1.938104480504989624e-01 -4.273446276783943176e-03 2.240836806595325470e-02 9.302355349063873291e-02 2.043522596359252930e-01 -2.826865315437316895e-01 2.828944846987724304e-02 -1.268306747078895569e-02 -2.463324368000030518e-01 -8.317182213068008423e-02 -1.547966301441192627e-01 3.366331756114959717e-01 1.585096865892410278e-01 -2.946904599666595459e-01 1.258206218481063843e-01 2.464484237134456635e-02 1.097835600376129150e-01 7.568377256393432617e-02 8.586250990629196167e-02 -2.626172900199890137e-01 1.902510374784469604e-01 -2.183460891246795654e-01 -6.388365477323532104e-02 -1.493299752473831177e-01 4.336433857679367065e-02
-1.426486968994140625e-01 -1.503037959337234497e-01 7.682882994413375854e-02 -1.417897492647171021e-01 -2.278582751750946045e-02 1.550346165895462036e-01 3.087225258350372314e-01 1.541421562433242798e-01 2.070827633142471313e-01 -5.193037912249565125e-02 -1.748433336615562439e-02 3.389599919319152832e-01 1.905272752046585083e-01 -1.950585097074508667e-01 -1.916137039661407471e-01 -2.193114608526229858e-01 1.040851790457963943e-02 -2.377822995185852051e-01 1.653494685888290405e-01 -1.372133940458297729e-01 -7.828599214553833008e-02 7.033461006358265877e-04 -1.733936369419097900e-02 1.541942507028579712e-01 6.611840333789587021e-03 2.211251854896545410e-01 -4.182166457176208496e-01 2.171810269355773926e-01 -5.813362821936607361e-02 -1.092849001288414001e-01 -2.123061120510101318e-01 5.527810752391815186e-02
-2.395085394382476807e-01 -1.121763959527015686e-01 -5.683122575283050537e-02 -2.117030471563339233e-01 -6.327905505895614624e-02 -3.988905344158411026e-03 2.435780763626098633e-01 7.836756110191345215e-02 2.558646500110626221e-01 8.108934015035629272e-02 -4.727957397699356079e-02 -1.488986425101757050e-03 -9.298475086688995361e-02 -2.160866707563400269e-01 -8.237423002719879150e-02 -1.622485667467117310e-01 7.410210371017456055e-02 -1.388198435306549072e-01 1.399711668491363525e-01 2.242766767740249634e-01 -4.055196344852447510e-01 -2.153131216764450073e-01 2.186668068170547485e-01 3.262544870376586914e-01 2.611929178237915039e-01 -5.395924299955368042e-02 -2.621888518333435059e-01 -1.103591024875640869e-01 -1.218057274818420410e-01 -1.993722282350063324e-02 1.440162211656570435e-01 4.511617124080657959e-02
2.291765064001083374e-01 2.927920818328857422e-01 8.251176029443740845e-02 -1.762329638004302979e-01 -2.002321183681488037e-01 7.312525063753128052e-03 3.665482699871063232e-01 6.109201163053512573e-02 2.673147618770599365e-01 7.083988189697265625e-02 -6.607288867235183716e-02 -1.158465668559074402e-01 -2.072470635175704956e-01 -1.252872645854949951e-01 -4.220753163099288940e-02 -4.464999958872795105e-02 2.320199161767959595e-01 8.082330971956253052e-02 -2.460529655218124390e-01 1.889532506465911865e-01 -2.626459300518035889e-02 -1.972653865814208984e-01 -2.425194904208183289e-02 1.503553986549377441e-01 -1.968376338481903076e-01 9.006395190954208374e-02 -3.757998347282409668e-01 1.748239099979400635e-01 -2.212456315755844116e-01 -1.437281141988933086e-03 -2.329747751355171204e-02 -3.760743141174316406e-02
-1.425297558307647705e-01 9.052156656980514526e-02 1.237099096179008484e-01 -1.834465116262435913e-01 -1.822838038206100464e-01 1.580868102610111237e-02 1.231494322419166565e-01 -1.088251173496246338e-02 1.238883957266807556e-01 -6.750116497278213501e-02 -4.198071956634521484e-01 2.735490798950195312e-01 1.338655948638916016e-01 -2.325681596994400024e-02 -1.602650880813598633e-01 -2.698918282985687256e-01 -1.712829023599624634e-01 2.088507115840911865e-01 6.620462983846664429e-02 1.858888268470764160e-01 -1.701189279556274414e-01 -8.738489449024200439e-02 3.991263806819915771e-01 5.511099100112915039e-02 5.718413740396499634e-02 -2.081066556274890900e-02 -3.326013088226318359e-01 9.459754824638366699e-02 -2.002230286598205566e-01 4.844655841588973999e-02 8.939906209707260132e-02 -3.605361282825469971e-02
1.211778223514556885e-01 1.256404817104339600e-01 -2.289037220180034637e-02 -1.043431181460618973e-02 1.873744130134582520e-01 -3.156001269817352295e-01 -8.918670564889907837e-02 4.397721588611602783e-02 1.480311900377273560e-01 1.947799883782863617e-02 -1.011319532990455627e-01 1.450746413320302963e-02 5.105523392558097839e-02 -1.716312915086746216e-01 4.943112656474113464e-02 -1.318808086216449738e-02 -6.115622073411941528e-02 2.587713859975337982e-02 -5.188744515180587769e-02 5.218679308891296387e-01 -1.388563215732574463e-01 -2.071591913700103760e-01 3.249096870422363281e-01 9.813784807920455933e-02 -2.341319024562835693e-01 9.432123601436614990e-02 -2.987436950206756592e-01 1.064682677388191223e-01 -2.339146286249160767e-01 -1.538286954164505005e-01 1.032953113317489624e-01 2.160931378602981567e-01
-1.293676532804965973e-02 -3.045997023582458496e-01 7.255606353282928467e-03 -2.247707396745681763e-01 3.968901932239532471e-01 1.469140499830245972e-02 -2.061776816844940186e-03 1.491986066102981567e-01 -7.111124694347381592e-02 9.269442409276962280e-02 -9.937936067581176758e-02 6.623931229114532471e-02 -1.793586611747741699e-01 -1.470779329538345337e-01 -2.293663322925567627e-01 -1.518503576517105103e-01 5.706327408552169800e-02 -2.252640575170516968e-01 1.839790940284729004e-01 1.094452217221260071e-01 9.480785578489303589e-03 -1.717078685760498047e-01 1.521060615777969360e-01 9.229655563831329346e-02 1.821215897798538208e-01 2.622602581977844238e-01 -2.712804973125457764e-01 1.267859190702438354e-01 -1.677534282207489014e-01 -1.941141188144683838e-01 -2.761702239513397217e-01 1.559813916683197021e-01
-6.110698916018009186e-03 5.456400662660598755e-02 7.975345104932785034e-02 -5.475582089275121689e-03 1.315775662660598755e-01 -1.220498383045196533e-01 -2.437904849648475647e-02 2.150520868599414825e-02 1.019539833068847656e-01 6.548238545656204224e-02 -9.839673340320587158e-02 -1.602598726749420166e-01 -1.620088219642639160e-01 -1.558950543403625488e-01 4.522436484694480896e-02 -1.198985502123832703e-01 -1.936083137989044189e-01 2.099085040390491486e-02 -1.387702077627182007e-01 5.999933481216430664e-01 -5.922874435782432556e-02 -2.246600985527038574e-01 3.073446452617645264e-01 1.618077754974365234e-01 -1.361016035079956055e-01 2.579260766506195068e-01 -2.504883520305156708e-02 2.024923563003540039e-01 -2.422030121088027954e-01 -1.639496833086013794e-01 1.877878159284591675e-01 3.205421194434165955e-02
2.465279027819633484e-02 -1.940257996320724487e-01 1.044335439801216125e-01 -1.724946349859237671e-01 1.953708678483963013e-01 -1.058876216411590576e-01 -2.621426805853843689e-02 1.338980942964553833e-01 -3.977178409695625305e-02 2.016017585992813110e-01 -1.583252102136611938e-01 1.647581756114959717e-01 -5.397667884826660156e-01 1.580581883899867535e-03 -1.014575436711311340e-01 -2.211150377988815308e-01 -2.897705882787704468e-02 -2.116190344095230103e-01 9.581878781318664551e-02 2.246892154216766357e-01 -2.240235480712726712e-04 -2.213791757822036743e-01 7.445139437913894653e-02 1.339937150478363037e-01 9.617011994123458862e-03 1.219958513975143433e-01 -2.101505249738693237e-01 -3.798471763730049133e-02 -2.751995921134948730e-01 -1.464631408452987671e-01 -7.518996298313140869e-02 2.586469650268554688e-01
-4.623432084918022156e-02 1.390898078680038452e-01 8.422515541315078735e-02 -3.478113114833831787e-01 2.861727774143218994e-01 -6.677100807428359985e-02 1.274897456169128418e-01 8.606154471635818481e-02 -3.521133214235305786e-02 1.342997252941131592e-01 2.713374793529510498e-01 -3.758304519578814507e-03 1.654021255671977997e-02 1.383688151836395264e-01 -2.182248830795288086e-01 -1.252406090497970581e-01 1.980184763669967651e-01 9.816654771566390991e-02 1.731030791997909546e-01 1.880469620227813721e-01 -8.105374127626419067e-02 -1.460992544889450073e-02 7.159970700740814209e-02 -1.454253196716308594e-01 -2.769747376441955566e-01 4.411113262176513672e-01 -9.467490762472152710e-02 -1.102031990885734558e-01 -1.883923113346099854e-01 -2.195197641849517822e-01 1.134217008948326111e-01 -1.691599041223526001e-01
2.607592381536960602e-02 9.611673653125762939e-02 1.501911431550979614e-01 -7.344466447830200195e-02 -7.438723742961883545e-02 -1.735646873712539673e-01 4.092319011688232422e-01 -2.054975926876068115e-01 -2.390281111001968384e-01 -3.980850428342819214e-02 -9.409802407026290894e-02 -7.448567450046539307e-02 1.894957870244979858e-01 -3.078413754701614380e-02 -1.145591810345649719e-01 -4.257327690720558167e-02 -2.279534786939620972e-01 -2.412092983722686768e-01 1.062592715024948120e-01 2.568905949592590332e-01 -1.856235563755035400e-01 -1.431950330734252930e-01 2.696241736412048340e-01 2.574164569377899170e-01 -3.065527416765689850e-02 3.440608382225036621e-01 -1.434618141502141953e-02 -1.616311818361282349e-01 -1.791462153196334839e-01 -1.483130306005477905e-01 7.543894648551940918e-02 -7.126437127590179443e-02
-1.608897298574447632e-01 -8.246838301420211792e-02 -1.254693418741226196e-01 -3.540958464145660400e-01 1.670068874955177307e-02 -1.442900151014328003e-01 3.410027027130126953e-01 -7.876252382993698120e-02 -4.343297705054283142e-02 -1.623509973287582397e-01 1.980133205652236938e-01 1.245090067386627197e-01 -3.603185340762138367e-02 1.179624628275632858e-02 2.063199430704116821e-01 -1.304907500743865967e-01 1.724340468645095825e-01 -2.548991441726684570e-01 -3.725733608007431030e-02 5.732537433505058289e-02 -2.381242215633392334e-01 -7.199785858392715454e-02 4.062090516090393066e-01 -9.219018369913101196e-02 4.655824601650238037e-02 4.770174250006675720e-02 -2.430738210678100586e-01 -4.774567112326622009e-02 -1.263082772493362427e-01 -1.185456067323684692e-01 -7.470338791608810425e-02 3.200697004795074463e-01
1.432307530194520950e-02 1.795981526374816895e-01 1.643073111772537231e-01 7.053321599960327148e-02 -5.640527978539466858e-02 -6.833498179912567139e-02 1.552240848541259766e-01 -5.336272716522216797e-02 -1.327572017908096313e-02 1.476656943559646606e-01 -8.686039596796035767e-02 -2.666855230927467346e-02 -2.685784995555877686e-01 -1.078099459409713745e-01 -1.817704290151596069e-01 -3.107509016990661621e-01 3.550907969474792480e-01 9.957108646631240845e-02 7.689943537116050720e-03 2.182861715555191040e-01 -5.801427364349365234e-02 -3.232277631759643555e-01 2.685835212469100952e-02 -4.650374501943588257e-02 -2.452775835990905762e-02 3.341868519783020020e-01 -1.233993917703628540e-01 3.840370178222656250e-01 -2.345503419637680054e-01 5.102338641881942749e-02 1.728892773389816284e-01 1.525335945188999176e-02
-2.559416927397251129e-03 -1.961363554000854492e-01 -1.125668268650770187e-02 1.595646291971206665e-01 9.773436933755874634e-03 3.073248825967311859e-02 2.957744300365447998e-01 6.869656592607498169e-02 2.487484365701675415e-01 -1.297742873430252075e-01 -1.018806919455528259e-01 8.746417611837387085e-02 2.304682508111000061e-02 -1.598613709211349487e-01 3.541853278875350952e-02 -3.552463352680206299e-01 1.168084666132926941e-01 -2.267686426639556885e-01 -2.387834489345550537e-01 2.132042646408081055e-01 -2.535750567913055420e-01 -2.183219790458679199e-01 -1.404038444161415100e-02 1.404655128717422485e-01 -1.224893927574157715e-01 3.574038445949554443e-01 -1.359553188085556030e-01 9.741433709859848022e-02 -2.658724784851074219e-01 -1.790937930345535278e-01 6.444394588470458984e-02 1.238618865609169006e-01
9.365291148424148560e-02 -7.963478565216064453e-02 2.711273729801177979e-01 -1.409993022680282593e-01 -7.113353908061981201e-02 1.372275054454803467e-01 1.390783935785293579e-01 4.651336744427680969e-02 -9.361364692449569702e-02 -1.222553080879151821e-03 1.291469782590866089e-01 1.720074266195297241e-01 -8.223435282707214355e-02 9.713901579380035400e-02 1.682749241590499878e-01 -2.353388667106628418e-01 4.819071665406227112e-02 -2.159864455461502075e-02 2.401310205459594727e-01 2.651141583919525146e-01 -1.903478801250457764e-02 -1.655357480049133301e-01 1.543121505528688431e-02 -2.265072315931320190e-01 -2.533780038356781006e-01 3.662146627902984619e-01 -2.647145092487335205e-01 -3.980588167905807495e-02 -4.423269033432006836e-01 -4.530671238899230957e-02 9.573006629943847656e-02 6.543651223182678223e-02
6.349896080791950226e-03 2.169200927019119263e-01 2.988213114440441132e-02 -3.216400146484375000e-01 1.251481771469116211e-01 -6.649881601333618164e-02 2.184460014104843140e-01 1.077258661389350891e-01 -6.886215507984161377e-02 1.332650333642959595e-01 -2.282102704048156738e-01 -1.264454573392868042e-01 5.612841993570327759e-02 -9.684433788061141968e-02 -2.231793105602264404e-01 -1.081157103180885315e-02 -4.894905164837837219e-02 -1.024359371513128281e-03 1.205303221940994263e-01 2.483354359865188599e-01 -8.303446695208549500e-03 -2.302085757255554199e-01 5.953343585133552551e-02 -4.663308337330818176e-02 -1.040844172239303589e-01 6.362248212099075317e-02 -2.289728820323944092e-02 1.038003936409950256e-01 -6.684402823448181152e-01 -3.280361369252204895e-02 4.725520685315132141e-02 -4.946424812078475952e-02
5.284829065203666687e-02 -8.114110678434371948e-03 1.234741182997822762e-03 -3.262976882979273796e-03 -1.084039509296417236e-01 -1.083606258034706116e-01 2.532468736171722412e-01 -2.604548260569572449e-02 -2.620169818401336670e-01 4.906055331230163574e-02 -3.777873888611793518e-02 2.245163023471832275e-01 -2.781736254692077637e-01 -3.627612292766571045e-01 -1.781085282564163208e-01 -2.793407738208770752e-01 2.205967903137207031e-02 1.071424186229705811e-01 -1.153734698891639709e-02 5.065413713455200195e-01 4.158972576260566711e-02 -3.151226788759231567e-02 1.865791827440261841e-01 2.051991075277328491e-01 -2.814164757728576660e-02 8.488269150257110596e-02 -2.071440517902374268e-01 -1.171564012765884399e-01 2.637990377843379974e-02 -1.529988795518875122e-01 1.544550061225891113e-01 7.925724983215332031e-02
1.267823129892349243e-01 4.097497090697288513e-02 5.415781587362289429e-02 -8.491673320531845093e-02 -1.693499535322189331e-01 1.265722513198852539e-01 1.181052997708320618e-01 -2.654993832111358643e-01 1.085969060659408569e-01 2.588926441967487335e-02 -5.277480557560920715e-02 2.052171975374221802e-01 -1.359542757272720337e-01 -1.988939791917800903e-01 3.062083385884761810e-02 2.504982650279998779e-01 1.703342795372009277e-01 6.219860538840293884e-02 1.864983737468719482e-01 3.010689020156860352e-01 2.778691425919532776e-02 -1.911449283361434937e-01 1.379489600658416748e-01 8.307867497205734253e-02 -6.075787171721458435e-02 -8.865238726139068604e-02 -4.652740359306335449e-01 -3.925230354070663452e-02 -2.240067273378372192e-01 -2.163464128971099854e-01 -3.367887139320373535e-01 4.839964956045150757e-02
-3.194636106491088867e-01 -8.438397198915481567e-02 1.557988971471786499e-01 -2.678388953208923340e-01 -8.379320800304412842e-02 -1.590709947049617767e-02 1.027098000049591064e-01 1.770384609699249268e-01 2.134779542684555054e-01 -1.372077316045761108e-01 -3.753180429339408875e-02 -3.370247781276702881e-02 -7.282845675945281982e-02 -1.242626309394836426e-01 2.521417103707790375e-02 -2.864157557487487793e-01 4.240484535694122314e-01 -8.302088826894760132e-02 1.334905028343200684e-01 3.844913467764854431e-02 -7.090531289577484131e-02 -1.357003152370452881e-01 1.017865687608718872e-01 3.431947827339172363e-01 1.372055411338806152e-01 -1.677536517381668091e-01 -3.555092811584472656e-01 4.242532700300216675e-02 -1.120627745985984802e-01 3.305763006210327148e-02 5.840576440095901489e-02 1.596198379993438721e-01
-2.998171001672744751e-02 -5.488468706607818604e-02 -1.273320615291595459e-01 8.210690319538116455e-02 2.920249104499816895e-01 7.966702431440353394e-02 9.493961185216903687e-02 -1.135852858424186707e-01 1.092960089445114136e-01 2.170977145433425903e-01 -1.293317228555679321e-01 1.743501126766204834e-01 -2.772119045257568359e-01 4.563632607460021973e-02 2.921363115310668945e-01 -3.542005419731140137e-01 -6.122038885951042175e-02 -1.002188995480537415e-01 1.133630499243736267e-01 4.238827526569366455e-01 -7.631167024374008179e-02 4.596370458602905273e-02 3.375585675239562988e-01 6.291113048791885376e-02 4.305438324809074402e-02 1.748180687427520752e-01 -1.909239441156387329e-01 -4.211141914129257202e-02 -9.689411520957946777e-02 -1.930927112698554993e-02 4.774970188736915588e-02 -2.209521532058715820e-01
-2.663813531398773193e-01 -3.091063797473907471e-01 1.201913878321647644e-01 -3.305588066577911377e-01 1.313388440757989883e-02 1.181238293647766113e-01 1.593604385852813721e-01 -4.690955579280853271e-01 1.136773973703384399e-01 -3.968744352459907532e-02 5.886641517281532288e-02 -5.647942051291465759e-02 -6.002150475978851318e-02 -2.378785610198974609e-01 1.367357373237609863e-02 -1.928666979074478149e-01 1.389559209346771240e-01 1.304298639297485352e-01 8.714576065540313721e-02 3.083258271217346191e-01 1.438954621553421021e-01 -5.718660354614257812e-02 2.152843177318572998e-01 6.418301165103912354e-02 4.360551387071609497e-02 1.754930317401885986e-01 -9.090137481689453125e-02 -1.148221418261528015e-01 -1.859294325113296509e-01 -1.694475561380386353e-01 1.843333430588245392e-02 -1.701398380100727081e-02
-2.448924332857131958e-01 -1.634109318256378174e-01 6.487523764371871948e-02 6.989339366555213928e-03 -6.197630614042282104e-02 1.960563361644744873e-01 5.832864902913570404e-03 1.695704013109207153e-01 2.366169542074203491e-01 1.060800105333328247e-01 -5.720451101660728455e-02 2.986996769905090332e-01 -6.415276229381561279e-02 -4.985532909631729126e-02 -8.146098256111145020e-02 -2.332825064659118652e-01 1.984355002641677856e-01 2.823485061526298523e-02 4.475664719939231873e-02 8.052717894315719604e-04 -6.772898137569427490e-02 -1.649451553821563721e-01 1.159006804227828979e-01 8.223772794008255005e-02 -2.266280204057693481e-01 3.009931743144989014e-01 -2.580840587615966797e-01 2.260784357786178589e-01 -3.746808767318725586e-01 -2.181461453437805176e-01 -1.432240605354309082e-01 -2.197205424308776855e-01
1.814266741275787354e-01 4.111780971288681030e-02 1.935946941375732422e-01 -1.321045458316802979e-01 -1.858838051557540894e-01 -1.865224093198776245e-01 3.907213211059570312e-01 2.384428121149539948e-02 1.215950958430767059e-02 -6.502675265073776245e-02 4.898310825228691101e-02 6.857536733150482178e-02 -1.616437435150146484e-01 -1.645786017179489136e-01 -4.009350016713142395e-02 -3.244829177856445312e-01 -2.252840995788574219e-02 -2.837740778923034668e-01 3.769781291484832764e-01 5.478360503911972046e-02 6.001354381442070007e-02 -3.291603624820709229e-01 1.324067413806915283e-01 2.670242451131343842e-02 1.955412179231643677e-01 -1.302552968263626099e-01 -9.134331345558166504e-02 1.790824234485626221e-01 -5.674500763416290283e-02 -1.869916170835494995e-02 2.399290204048156738e-01 -5.660381540656089783e-02
2.986032962799072266e-01 1.669963151216506958e-01 1.327426284551620483e-01 -2.574169039726257324e-01 1.080073863267898560e-01 -7.386031001806259155e-02 3.026287853717803955e-01 3.573419526219367981e-02 1.113213002681732178e-01 -1.470147911459207535e-02 -1.747197210788726807e-01 6.333847343921661377e-02 -2.410124242305755615e-01 -2.024673372507095337e-01 -1.430630385875701904e-01 -1.680621057748794556e-01 1.046683639287948608e-01 -2.915952205657958984e-01 3.386898636817932129e-01 3.167452514171600342e-01 -2.101748734712600708e-01 1.850605159997940063e-01 1.045114994049072266e-01 -7.420688867568969727e-02 -1.547140777111053467e-01 7.270571589469909668e-02 1.511794794350862503e-02 1.938839107751846313e-01 -6.541220098733901978e-02 -1.087656617164611816e-01 7.155614346265792847e-02 2.743849763646721840e-04
1.411379575729370117e-01 -4.821086674928665161e-02 1.821642369031906128e-01 -3.071450293064117432e-01 -9.168714284896850586e-02 -7.159219682216644287e-02 1.084722802042961121e-01 -2.660248242318630219e-02 2.046345174312591553e-01 -1.387760639190673828e-01 2.375343292951583862e-01 3.089529275894165039e-01 -7.966433465480804443e-02 -2.182235717773437500e-01 -6.922801584005355835e-02 -4.097053110599517822e-01 -5.292650684714317322e-02 -1.612460166215896606e-01 3.261160850524902344e-02 1.124178171157836914e-01 -3.211294114589691162e-01 -1.953943669795989990e-01 2.385486364364624023e-01 -9.073112905025482178e-02 3.957683965563774109e-02 -3.819571435451507568e-02 -3.218244314193725586e-01 -1.158557608723640442e-01 -9.437502175569534302e-02 3.043542057275772095e-02 3.167416527867317200e-02 -6.929872184991836548e-02
-4.755146056413650513e-02 -2.188052237033843994e-01 -1.108243782073259354e-02 -3.672825992107391357e-01 7.438039779663085938e-02 -4.050037637352943420e-02 2.321975380182266235e-01 -4.850236698985099792e-03 1.107378005981445312e-01 -1.104424819350242615e-01 -5.803158134222030640e-02 -5.223331227898597717e-02 -3.305467665195465088e-01 -2.429769784212112427e-01 2.694023847579956055e-01 -1.678285151720046997e-01 -5.755453021265566349e-04 8.436349034309387207e-02 4.182830750942230225e-01 1.734255105257034302e-01 6.702758371829986572e-02 -1.940007358789443970e-01 1.209726184606552124e-01 9.198642522096633911e-02 3.530906513333320618e-02 1.843523979187011719e-01 -4.691598936915397644e-02 2.062170505523681641e-01 1.897033154964447021e-01 -7.764044404029846191e-02 1.639959514141082764e-01 -1.669840812683105469e-01
-4.581403452903032303e-03 -2.612242400646209717e-01 -2.405696064233779907e-01 -2.858954071998596191e-01 -1.107756793498992920e-01 4.786184057593345642e-02 4.172300696372985840e-01 2.076977491378784180e-01 2.064183540642261505e-02 5.218292027711868286e-02 -1.207228824496269226e-01 7.897181063890457153e-02 2.010371237993240356e-01 -1.916436403989791870e-01 5.922296270728111267e-02 -3.000112473964691162e-01 -2.689111046493053436e-02 5.891527235507965088e-02 5.735545232892036438e-02 1.941824555397033691e-01 -1.084481999278068542e-01 -8.518871665000915527e-02 2.374304234981536865e-01 1.534031182527542114e-01 -1.655942052602767944e-01 5.364974029362201691e-03 -3.280253410339355469e-01 5.556568875908851624e-02 -5.128816142678260803e-02 2.353201061487197876e-01 6.504785269498825073e-02 1.457483321428298950e-01
-1.984187215566635132e-01 -1.143896952271461487e-01 1.078882161527872086e-02 -1.512477397918701172e-01 1.230245009064674377e-01 -1.619917899370193481e-01 1.457962989807128906e-01 -9.737683087587356567e-02 -9.696656465530395508e-02 1.027014292776584625e-02 8.809474110603332520e-02 1.889995485544204712e-01 -2.670091949403285980e-02 5.842654779553413391e-02 4.652804881334304810e-02 -2.263996154069900513e-01 1.816299855709075928e-01 -4.784716665744781494e-02 -1.125812716782093048e-02 4.420673847198486328e-01 -2.365965992212295532e-01 -3.647514283657073975e-01 1.538174450397491455e-01 -7.083880901336669922e-02 1.132008954882621765e-01 3.155180513858795166e-01 -1.733692884445190430e-01 -4.677699133753776550e-02 1.351666301488876343e-01 2.520552277565002441e-01 -1.491956859827041626e-01 2.114212065935134888e-01
-1.573487818241119385e-01 -1.361933946609497070e-01 3.778964877128601074e-01 -1.900942921638488770e-01 7.123602181673049927e-02 -4.343583062291145325e-02 3.052704036235809326e-01 1.004719808697700500e-01 -1.045779660344123840e-01 -3.484919667243957520e-02 -1.775565743446350098e-01 2.418584823608398438e-01 -4.506014660000801086e-02 -5.716132000088691711e-02 1.949474811553955078e-01 -1.648594439029693604e-01 1.265840381383895874e-01 3.946554847061634064e-03 2.060032337903976440e-01 1.650677025318145752e-01 -2.328167557716369629e-01 8.965449035167694092e-02 2.363054007291793823e-01 2.673315256834030151e-02 6.911306176334619522e-03 -1.472946703433990479e-01 -1.068329811096191406e-01 1.379071623086929321e-01 -2.749734222888946533e-01 -6.786838173866271973e-02 -3.044812381267547607e-01 -2.554027736186981201e-01
-1.738773882389068604e-01 2.739293277263641357e-01 -9.977377206087112427e-02 3.831963613629341125e-02 1.524842977523803711e-01 -2.943287789821624756e-01 7.092323899269104004e-02 5.725027620792388916e-02 -1.072939950972795486e-02 -1.119663417339324951e-01 -1.845515370368957520e-01 1.379627138376235962e-01 -9.574672579765319824e-02 -1.877678483724594116e-01 -3.995377942919731140e-02 -2.838467992842197418e-02 -1.111564133316278458e-02 -4.019082188606262207e-01 -3.598327934741973877e-02 3.733860850334167480e-01 -3.782518506050109863e-01 -1.641281843185424805e-01 1.990655437111854553e-02 1.659136712551116943e-01 -1.823888123035430908e-01 1.287208646535873413e-01 -1.164626926183700562e-01 2.059718966484069824e-02 -3.341649472713470459e-02 -2.029365301132202148e-01 -2.045400440692901611e-01 6.546573340892791748e-02
1.316805463284254074e-02 1.091935783624649048e-01 1.045723930001258850e-01 -1.105551794171333313e-01 -9.447707980871200562e-02 2.099112272262573242e-01 -4.014890582766383886e-04 -2.597702741622924805e-01 1.398326307535171509e-01 -6.354224681854248047e-02 3.157947445288300514e-03 2.051877677440643311e-01 -2.317926846444606781e-02 -1.617714911699295044e-01 4.768835604190826416e-01 -1.998006403446197510e-01 1.595022231340408325e-01 -7.523854076862335205e-02 9.201955050230026245e-02 1.408176422119140625e-01 -3.014267086982727051e-01 -6.096763163805007935e-02 2.426553964614868164e-01 -1.694397479295730591e-01 9.857530891895294189e-02 2.808416485786437988e-01 -1.664676517248153687e-01 9.936361014842987061e-02 -3.148675262928009033e-01 -1.451967190951108932e-02 -1.319316625595092773e-01 -5.486709997057914734e-03
8.630266040563583374e-02 -8.638195693492889404e-02 5.967681482434272766e-02 -1.659270226955413818e-01 -7.819779217243194580e-02 -1.573946923017501831e-01 1.426544636487960815e-01 5.623902007937431335e-02 1.504461616277694702e-01 2.920944690704345703e-01 -1.257303208112716675e-01 -7.130878418684005737e-02 -7.512509077787399292e-02 1.812808774411678314e-02 -2.940517961978912354e-01 -2.199264019727706909e-01 -6.961411796510219574e-03 -3.297157213091850281e-02 7.202778011560440063e-02 1.803552061319351196e-01 5.187267810106277466e-02 -5.055169761180877686e-02 9.321673214435577393e-02 1.667242348194122314e-01 -1.854826658964157104e-01 1.454553604125976562e-01 -4.193728566169738770e-01 5.581303313374519348e-02 -5.387576818466186523e-01 1.027410998940467834e-01 7.599807530641555786e-02 9.065228700637817383e-02
1.278605610132217407e-01 3.383115679025650024e-02 -7.600397616624832153e-02 -3.695712387561798096e-01 1.780181229114532471e-01 -1.404598914086818695e-02 1.939962804317474365e-01 -1.346298009157180786e-01 3.569346619769930840e-03 -8.703365921974182129e-02 -2.497122623026371002e-02 1.370168924331665039e-01 -1.188446581363677979e-01 -9.425200521945953369e-02 -3.527564108371734619e-01 -4.083033800125122070e-01 -1.168577000498771667e-01 -1.848595440387725830e-01 2.624572515487670898e-01 3.477559238672256470e-02 -6.432981044054031372e-02 -7.133167982101440430e-02 2.918879389762878418e-01 1.079344153404235840e-01 -4.480148106813430786e-02 -9.177999943494796753e-02 -2.651020586490631104e-01 2.161790579557418823e-01 5.682874098420143127e-02 2.005565166473388672e-01 -1.183375716209411621e-01 -4.962699487805366516e-02
6.760066747665405273e-02 1.398316472768783569e-01 2.076429426670074463e-01 -4.825010523200035095e-02 1.038939971476793289e-02 -8.098784089088439941e-02 1.990204155445098877e-01 -2.163449674844741821e-01 1.422080546617507935e-01 -1.007117331027984619e-01 -9.617852419614791870e-02 -1.320180390030145645e-02 -3.354050517082214355e-01 5.346288904547691345e-02 -9.928622841835021973e-02 1.557148247957229614e-01 1.072102710604667664e-01 7.972297072410583496e-02 1.500044912099838257e-01 1.111741289496421814e-01 1.000305823981761932e-02 4.127605259418487549e-02 2.705969810485839844e-01 1.918595731258392334e-01 -3.831075131893157959e-01 2.174513489007949829e-01 -3.850261867046356201e-01 3.172569274902343750e-01 -4.299813881516456604e-02 -8.945313096046447754e-02 1.383879631757736206e-01 -1.076985821127891541e-01
-2.021728903055191040e-01 1.672347784042358398e-01 9.738843888044357300e-02 -3.462377935647964478e-03 -8.622026443481445312e-02 1.416547745466232300e-01 1.784749627113342285e-01 -2.201518565416336060e-01 1.416332926601171494e-02 -1.572472751140594482e-01 -3.052338026463985443e-02 1.883258223533630371e-01 6.695538014173507690e-02 6.105838716030120850e-02 -4.659411788452416658e-04 -2.023245990276336670e-01 9.426669031381607056e-02 2.546930685639381409e-02 -2.097520045936107635e-02 2.620885670185089111e-01 -1.451387442648410797e-02 -9.780360013246536255e-02 1.954920291900634766e-01 1.635201647877693176e-02 1.409551128745079041e-03 3.567118346691131592e-01 -4.940192997455596924e-01 -1.158385872840881348e-01 -3.933101892471313477e-01 -2.076577022671699524e-02 -8.975964970886707306e-03 -1.911029815673828125e-01
-4.018986225128173828e-01 -4.237180203199386597e-02 6.600806862115859985e-02 -2.823702991008758545e-01 1.562366960570216179e-03 2.278527617454528809e-02 1.502232998609542847e-02 -1.015903875231742859e-01 1.491318549960851669e-02 -2.820238471031188965e-01 -7.337819784879684448e-02 8.811870217323303223e-02 -2.304211109876632690e-01 -3.050401574000716209e-04 -8.770385384559631348e-02 4.915740713477134705e-02 1.911698877811431885e-01 -2.236164547502994537e-02 3.385440409183502197e-01 2.546339333057403564e-01 -1.585144400596618652e-01 1.591851934790611267e-02 9.746857732534408569e-02 1.638393402099609375e-01 1.023577079176902771e-01 -8.087370544672012329e-03 -3.010142445564270020e-01 3.527632355690002441e-01 1.534933447837829590e-01 -1.578262299299240112e-01 7.269044965505599976e-02 1.668692976236343384e-01
-7.376233488321304321e-02 8.581281453371047974e-02 -1.613032072782516479e-01 -4.220722615718841553e-01 -7.390573620796203613e-02 -1.628273129463195801e-01 4.058780372142791748e-01 -1.678940057754516602e-01 -1.405028719455003738e-02 -6.894746329635381699e-03 5.175933986902236938e-02 1.242699995636940002e-01 -9.662958979606628418e-02 -3.733677864074707031e-01 -1.032166779041290283e-01 -1.177577301859855652e-01 4.087467119097709656e-02 -1.971468180418014526e-01 1.919439435005187988e-02 1.524268239736557007e-01 -3.297487199306488037e-01 -2.746782302856445312e-01 1.286310255527496338e-01 -1.994252949953079224e-02 3.533900156617164612e-02 6.296952813863754272e-02 -1.267370730638504028e-01 -1.775382906198501587e-01 3.800341114401817322e-02 -1.102958992123603821e-01 1.749186366796493530e-01 -6.507593393325805664e-02
1.223049461841583252e-01 2.692654728889465332e-01 1.996927522122859955e-02 -1.840356141328811646e-01 -2.367171086370944977e-02 -8.958493359386920929e-03 2.193834632635116577e-01 3.815396875143051147e-02 8.041565120220184326e-02 2.036003209650516510e-02 -4.251223430037498474e-02 6.524835526943206787e-02 -1.808679848909378052e-01 -6.893163174390792847e-02 -3.178859502077102661e-02 -3.635287657380104065e-02 1.224614009261131287e-01 7.843623310327529907e-02 2.695588394999504089e-02 4.748706519603729248e-02 1.713529676198959351e-01 -1.458290815353393555e-01 1.793867796659469604e-01 2.009765207767486572e-01 -4.816816151142120361e-01 1.191063970327377319e-01 -4.265156984329223633e-01 1.653900146484375000e-01 -1.809239834547042847e-01 -1.791788190603256226e-01 3.106507956981658936e-01 -1.056236252188682556e-01
-8.545629680156707764e-02 -2.075393497943878174e-01 3.399935364723205566e-02 -4.668014049530029297e-01 7.201168686151504517e-02 1.699721962213516235e-01 4.054110348224639893e-01 1.058894321322441101e-01 5.844565108418464661e-02 -1.490761041641235352e-01 -4.058327153325080872e-02 8.000495284795761108e-02 -5.477593839168548584e-02 -2.321229130029678345e-01 -2.357189506292343140e-01 -3.199442848563194275e-02 5.342090502381324768e-02 -1.431286185979843140e-01 3.072897791862487793e-01 -1.983615942299365997e-02 -7.160656154155731201e-02 -1.018242239952087402e-01 -6.556040048599243164e-02 3.981518745422363281e-02 1.642310023307800293e-01 -5.652317404747009277e-02 -2.474005967378616333e-01 3.274611234664916992e-01 8.519592694938182831e-03 -1.654150784015655518e-01 -1.322129089385271072e-02 -8.949355036020278931e-02
-8.011535555124282837e-02 -3.958370909094810486e-02 -5.502036213874816895e-02 -3.644278347492218018e-01 1.039414703845977783e-01 -1.936917304992675781e-01 2.765809893608093262e-01 -2.329373210668563843e-01 -1.269999146461486816e-01 -6.704470515251159668e-02 1.006630957126617432e-01 6.871877610683441162e-02 -2.097263485193252563e-01 -1.222791522741317749e-01 8.707175403833389282e-02 -3.444575145840644836e-02 1.326889097690582275e-01 -2.361913323402404785e-01 -1.507434248924255371e-01 1.451859325170516968e-01 -1.591160893440246582e-01 -1.062432229518890381e-01 2.883399128913879395e-01 -1.351050473749637604e-02 2.337377332150936127e-02 -5.001408979296684265e-03 -2.917934656143188477e-01 -2.899260222911834717e-01 -2.134556770324707031e-01 -2.935910820960998535e-01 1.200463324785232544e-01 1.444046646356582642e-01
-2.521092891693115234e-01 2.744264714419841766e-02 -1.344205141067504883e-01 -2.972463369369506836e-01 -1.039228439331054688e-01 -2.293572574853897095e-01 2.158708721399307251e-01 -1.011233627796173096e-01 -1.429311037063598633e-01 -1.250710487365722656e-01 1.193277761340141296e-01 2.084782719612121582e-01 -2.758616767823696136e-02 -7.618023455142974854e-02 1.342165400274097919e-03 -1.188273131847381592e-01 1.619657725095748901e-01 -2.659687697887420654e-01 -2.886838465929031372e-02 8.043178915977478027e-02 -1.346592903137207031e-01 -6.111735478043556213e-03 4.551855325698852539e-01 7.891431450843811035e-03 6.841958314180374146e-02 2.379935681819915771e-01 -2.559111714363098145e-01 -6.132361665368080139e-02 -8.425904065370559692e-02 -3.103382289409637451e-01 1.182054076343774796e-02 1.753517836332321167e-01
-7.259486615657806396e-02 1.220009103417396545e-01 -2.869787514209747314e-01 -1.531654298305511475e-01 2.594565451145172119e-01 -6.840948760509490967e-02 2.530439198017120361e-01 3.679397702217102051e-02 -1.217066943645477295e-01 4.553958773612976074e-02 3.680808469653129578e-02 3.891540169715881348e-01 -1.716516315937042236e-01 1.649759560823440552e-01 -2.878991514444351196e-02 -2.217318862676620483e-01 -2.453319169580936432e-02 -1.550797224044799805e-01 9.513196349143981934e-02 3.192325532436370850e-01 -3.745767846703529358e-02 -1.650431603193283081e-01 1.867807656526565552e-02 1.246149986982345581e-01 -1.150620356202125549e-01 3.077824711799621582e-01 -3.182523548603057861e-01 -2.043307572603225708e-01 6.420245021581649780e-02 1.494082063436508179e-01 -4.946034401655197144e-02 1.618454046547412872e-02
-1.657471805810928345e-02 -2.529051005840301514e-01 -9.441532939672470093e-02 -3.786352276802062988e-01 -9.879285935312509537e-04 -2.585638165473937988e-01 1.907653659582138062e-01 4.619671776890754700e-02 9.433590620756149292e-02 -1.059619430452585220e-02 -4.026083052158355713e-01 2.083748430013656616e-01 3.695785254240036011e-02 -1.989673525094985962e-01 -1.111646965146064758e-01 -8.185267448425292969e-02 -3.745146095752716064e-02 -4.040250554680824280e-02 1.986507177352905273e-01 2.069174796342849731e-01 -1.950601786375045776e-01 -1.211423426866531372e-01 2.455892562866210938e-01 3.759099915623664856e-02 -4.267311096191406250e-02 -1.111570149660110474e-01 -3.578224182128906250e-01 1.619786173105239868e-01 8.659770339727401733e-02 3.468636795878410339e-02 1.256919354200363159e-01 -1.041750013828277588e-01
2.179790884256362915e-01 8.458517491817474365e-02 -4.364004731178283691e-02 -3.060124218463897705e-01 1.296201348304748535e-01 -4.112661257386207581e-02 4.501606822013854980e-01 8.091078698635101318e-02 1.860442906618118286e-01 -1.027761325240135193e-01 1.276179999113082886e-01 1.075418293476104736e-01 -3.065883815288543701e-01 -2.517075836658477783e-02 -1.630709972232580185e-03 -1.432612091302871704e-01 1.117173433303833008e-01 -1.230978444218635559e-01 4.136753734201192856e-03 -7.102140784263610840e-02 -7.561359554529190063e-02 -1.860137730836868286e-01 2.247787080705165863e-02 5.048246588557958603e-03 2.052044421434402466e-01 2.510312013328075409e-02 -4.012778997421264648e-01 8.779267966747283936e-02 2.649726718664169312e-02 3.256748244166374207e-02 1.791221350431442261e-01 3.391940593719482422e-01
-3.649981915950775146e-01 -5.923869088292121887e-02 1.663079559803009033e-01 -4.627532958984375000e-01 1.071312874555587769e-01 -1.667509377002716064e-01 1.231024786829948425e-01 -7.103431224822998047e-02 -1.209398433566093445e-01 -1.356462389230728149e-01 9.491428732872009277e-02 -1.804077252745628357e-02 -2.668139934539794922e-01 -1.485573053359985352e-01 -7.163935899734497070e-02 -3.282151222229003906e-01 1.307429671287536621e-01 -3.092619776725769043e-01 -6.542389281094074249e-03 -3.514026105403900146e-02 -3.158143460750579834e-01 -7.172853499650955200e-02 8.996483683586120605e-02 -1.182935312390327454e-01 -7.635168731212615967e-03 4.896731674671173096e-02 -1.733183264732360840e-01 3.738179430365562439e-02 -2.951891219709068537e-04 -1.156101897358894348e-01 1.580742299556732178e-01 -1.664583571255207062e-02
-5.286900326609611511e-02 -1.143147274851799011e-01 -3.061308059841394424e-03 9.395432472229003906e-02 9.838695824146270752e-02 1.253506913781166077e-02 1.685842275619506836e-01 -2.139108628034591675e-01 1.474975794553756714e-01 -1.253323256969451904e-01 8.669688366353511810e-03 6.955401599407196045e-02 -6.037272047251462936e-03 -2.925620079040527344e-01 -1.067267730832099915e-01 -1.531827002763748169e-01 -2.649865671992301941e-02 -2.554995715618133545e-01 -7.214539498090744019e-02 5.305719971656799316e-01 -7.422880828380584717e-02 1.282821688801050186e-02 9.202785789966583252e-02 2.433696240186691284e-01 3.350783511996269226e-02 3.381524980068206787e-01 -3.132579326629638672e-01 -3.932117670774459839e-02 6.386225670576095581e-02 -2.049053162336349487e-01 1.943137049674987793e-01 5.820835009217262268e-02
2.290452420711517334e-01 1.964832246303558350e-01 7.655732333660125732e-02 -7.310705631971359253e-02 -4.036444798111915588e-02 7.543914020061492920e-02 2.313261479139328003e-01 1.578098088502883911e-01 8.792401850223541260e-02 1.364219933748245239e-01 -2.604049071669578552e-02 1.500116139650344849e-01 -3.316852152347564697e-01 -1.810587793588638306e-01 -5.665286257863044739e-02 -3.742498755455017090e-01 6.838496774435043335e-02 -3.794699311256408691e-01 7.914211601018905640e-02 5.791955068707466125e-02 -1.692881733179092407e-01 -2.939880788326263428e-01 3.074389994144439697e-01 1.237612776458263397e-02 1.630706787109375000e-01 -6.369799375534057617e-02 2.649090997874736786e-02 2.288448363542556763e-01 4.654749110341072083e-02 -1.019454672932624817e-01 -1.093257740139961243e-01 -1.066104602068662643e-02
-1.083408221602439880e-01 -1.364917010068893433e-01 8.097408711910247803e-02 1.951224803924560547e-01 2.491335384547710419e-02 -4.065325856208801270e-02 2.108334004878997803e-01 -1.572294533252716064e-01 4.202995896339416504e-01 3.217329680919647217e-01 -1.513396203517913818e-01 1.014313027262687683e-01 -1.220124289393424988e-01 -9.301122277975082397e-02 -5.902164429426193237e-02 -2.627502083778381348e-01 1.016531437635421753e-01 -1.610878482460975647e-02 -1.343246363103389740e-02 1.238563284277915955e-01 -1.297934651374816895e-01 -1.142102554440498352e-01 2.231052070856094360e-01 2.329140901565551758e-01 -2.524752318859100342e-01 1.690826416015625000e-01 -2.568267583847045898e-01 5.739494413137435913e-02 -2.830054461956024170e-01 3.638954833149909973e-02 -1.395088247954845428e-02 2.022761553525924683e-01
-6.017575785517692566e-02 -1.390038896352052689e-02 4.205350205302238464e-02 -1.596359163522720337e-01 -6.027910113334655762e-02 -7.935528457164764404e-02 6.621962785720825195e-02 -1.262523084878921509e-01 -6.489979103207588196e-03 2.485333979129791260e-01 -1.671912372112274170e-01 4.523288924247026443e-03 -2.558917403221130371e-01 -4.064476490020751953e-02 -3.066751062870025635e-01 -7.780575752258300781e-02 3.410372436046600342e-01 1.243115440011024475e-01 -6.329788267612457275e-02 2.862990498542785645e-01 2.200341410934925079e-02 -2.523523867130279541e-01 1.120184808969497681e-01 -7.984951138496398926e-02 1.353811919689178467e-01 3.501084744930267334e-01 -1.936349868774414062e-01 2.423049211502075195e-01 -3.682301342487335205e-01 7.954604178667068481e-02 4.123391583561897278e-02 1.014806423336267471e-02
2.691992223262786865e-01 1.994420588016510010e-01 7.795077562332153320e-02 -2.632317543029785156e-01 -5.171417072415351868e-02 2.025794982910156250e-02 1.926771849393844604e-01 1.924838311970233917e-02 2.745189070701599121e-01 1.906894445419311523e-01 -3.501324914395809174e-03 -7.832080870866775513e-02 -2.390343844890594482e-01 -1.755720824003219604e-01 -1.188119351863861084e-01 -1.775184869766235352e-01 2.314475029706954956e-01 1.589800864458084106e-01 -2.031514197587966919e-01 2.439702600240707397e-01 5.876816064119338989e-02 -1.685615479946136475e-01 1.344072371721267700e-01 1.888575404882431030e-01 -3.973451629281044006e-02 1.698389351367950439e-01 -1.831483095884323120e-01 2.444141656160354614e-01 -2.412741035223007202e-01 1.273779124021530151e-01 1.787000298500061035e-01 -1.582232266664505005e-01
-1.326160430908203125e-01 4.128788039088249207e-02 1.300593912601470947e-01 -7.202953845262527466e-02 -2.092813551425933838e-01 -2.121721059083938599e-01 3.089335560798645020e-01 9.864835441112518311e-02 1.674588322639465332e-01 1.656427234411239624e-01 1.710653752088546753e-01 8.015673607587814331e-02 -1.684021204710006714e-01 -8.329510688781738281e-02 -2.013328820466995239e-01 -4.348157644271850586e-01 1.209654584527015686e-01 -2.756002247333526611e-01 1.239890679717063904e-01 5.879842676222324371e-03 -1.735454499721527100e-01 -3.547165989875793457e-01 2.303858995437622070e-01 -4.971783980727195740e-02 -8.461824059486389160e-02 6.139867473393678665e-03 -2.060914635658264160e-01 -1.243110094219446182e-02 1.236829087138175964e-01 6.266584247350692749e-02 1.468959599733352661e-01 -2.087304554879665375e-02
-2.559977583587169647e-02 -4.773305356502532959e-02 -4.031158238649368286e-02 2.080012299120426178e-02 -1.095519587397575378e-01 -1.311843544244766235e-01 3.599470257759094238e-01 -1.066246703267097473e-01 -2.527512907981872559e-01 -7.017248868942260742e-02 -6.930670142173767090e-02 1.848230957984924316e-01 -3.282474279403686523e-01 -1.160231307148933411e-01 -2.988575259223580360e-03 -6.225729733705520630e-02 3.439840078353881836e-01 -4.366838932037353516e-02 -4.398501664400100708e-02 3.364472687244415283e-01 9.253574162721633911e-02 -2.114909589290618896e-01 1.079064682126045227e-01 2.904291450977325439e-01 7.082316093146800995e-03 1.158698350191116333e-01 -1.969533413648605347e-01 -2.089164704084396362e-01 -1.240760311484336853e-01 -1.928115189075469971e-01 1.885960251092910767e-01 -1.526565402746200562e-01
9.896254539489746094e-02 2.848649919033050537e-01 1.140988022089004517e-01 -2.428464293479919434e-01 -9.345356374979019165e-02 8.289857953786849976e-02 1.041061878204345703e-01 -2.228109687566757202e-01 2.199517488479614258e-01 -2.838092669844627380e-02 -2.700359821319580078e-01 2.117655277252197266e-01 -7.019605487585067749e-02 3.014751523733139038e-02 6.626615673303604126e-02 -1.802737414836883545e-01 1.480123698711395264e-01 -1.098174303770065308e-01 2.023636735975742340e-02 -2.904751524329185486e-02 5.754536017775535583e-02 -2.407006770372390747e-01 2.939961552619934082e-01 3.424712121486663818e-01 -2.517009377479553223e-01 2.590896785259246826e-01 -1.806662678718566895e-01 -9.620994329452514648e-02 1.536936312913894653e-01 -2.308366447687149048e-01 -3.664604946970939636e-02 2.202951721847057343e-02
-8.514701575040817261e-02 1.641065329313278198e-01 2.455246895551681519e-01 -2.477977424860000610e-01 5.204307287931442261e-02 -2.143111079931259155e-01 4.195088744163513184e-01 2.631229460239410400e-01 9.219199419021606445e-02 -1.550404131412506104e-01 -1.341235935688018799e-01 -5.937827751040458679e-02 -1.209152787923812866e-01 -1.237719971686601639e-02 -2.118013650178909302e-01 -4.905362427234649658e-02 -7.301815599203109741e-02 -2.543219625949859619e-01 -1.375940293073654175e-01 3.261331021785736084e-01 -3.234644830226898193e-01 1.028638035058975220e-01 1.935133486986160278e-01 -5.180194601416587830e-02 1.968005299568176270e-02 -5.979995802044868469e-02 -1.521096378564834595e-01 -4.640017577912658453e-04 -5.101791024208068848e-02 -2.219598293304443359e-01 1.087982859462499619e-02 6.668389588594436646e-02
-6.427230685949325562e-02 1.689807474613189697e-01 1.210933849215507507e-01 -3.603323698043823242e-01 1.741344928741455078e-01 -1.503769010305404663e-01 9.848621487617492676e-02 -2.426431477069854736e-01 -1.331863254308700562e-01 7.648333907127380371e-02 1.001672670245170593e-01 1.088567152619361877e-01 -1.023837402462959290e-01 -1.906530000269412994e-03 5.759689491242170334e-03 -3.658407330513000488e-01 1.546570062637329102e-01 2.317627519369125366e-01 1.507512181997299194e-01 2.808136343955993652e-01 -1.161392331123352051e-01 -8.235378563404083252e-02 2.639329135417938232e-01 -1.596862077713012695e-01 4.613642767071723938e-02 1.207923591136932373e-01 -1.096687465906143188e-01 -3.134326338768005371e-01 -1.707804501056671143e-01 -2.411148548126220703e-01 1.771747134625911713e-02 -4.713054373860359192e-02
1.660589501261711121e-02 8.068442344665527344e-02 2.245362661778926849e-02 -1.416032910346984863e-01 3.249491453170776367e-01 1.122986599802970886e-01 -1.189577728509902954e-01 -1.424799561500549316e-01 6.502974778413772583e-02 1.520633101463317871e-01 1.495333313941955566e-01 1.233109273016452789e-02 -1.521326750516891479e-01 2.149097770452499390e-01 8.768675476312637329e-02 -3.073537051677703857e-01 2.343233861029148102e-02 -2.077457606792449951e-01 7.585079222917556763e-02 2.474600672721862793e-01 -2.285581976175308228e-01 -4.268501996994018555e-01 1.692886948585510254e-01 6.363647431135177612e-02 -2.383887767791748047e-01 -2.484212629497051239e-02 -2.611600160598754883e-01 1.329493969678878784e-01 -1.225632131099700928e-01 -9.067156165838241577e-02 -2.264006286859512329e-01 5.460669472813606262e-02
-9.626564383506774902e-02 -5.834351480007171631e-02 -7.058364897966384888e-02 -2.295980304479598999e-01 -1.277120877057313919e-02 -2.340987622737884521e-01 2.182455360889434814e-01 -1.998194158077239990e-01 -6.150330230593681335e-02 4.646966233849525452e-02 1.791841089725494385e-01 2.346890866756439209e-01 1.025037690997123718e-01 -1.425803154706954956e-01 5.532050877809524536e-02 -1.445486396551132202e-01 1.973448246717453003e-01 -1.961165107786655426e-03 1.840431094169616699e-01 1.898435503244400024e-01 -3.151324093341827393e-01 -3.559516072273254395e-01 1.880822032690048218e-01 2.318481653928756714e-01 -9.584771096706390381e-02 1.568445563316345215e-01 -8.115814626216888428e-02 5.816915258765220642e-02 6.306058168411254883e-02 -1.781809180974960327e-01 2.750144302845001221e-01 -2.450992316007614136e-01
-1.462077349424362183e-01 2.559209987521171570e-02 9.136407077312469482e-02 -3.922016918659210205e-01 -2.349288575351238251e-02 -2.358689904212951660e-01 1.056229248642921448e-01 -1.370581686496734619e-01 2.148887068033218384e-01 2.945197746157646179e-02 1.231214404106140137e-01 2.093323469161987305e-01 -2.035733163356781006e-01 -3.173351585865020752e-01 -7.060402631759643555e-02 -1.928945332765579224e-01 1.218200922012329102e-01 -3.426989018917083740e-01 1.315559744834899902e-01 6.165181100368499756e-02 -2.902353405952453613e-01 -1.762581318616867065e-01 1.333744227886199951e-01 -1.403666287660598755e-01 -2.608235739171504974e-02 1.746884360909461975e-02 -2.239305675029754639e-01 5.357905104756355286e-02 1.511606574058532715e-01 -1.545228064060211182e-01 1.740349829196929932e-01 4.592967033386230469e-02
1.445987075567245483e-01 2.244752198457717896e-01 -1.126830503344535828e-01 -1.043347120285034180e-01 9.316249750554561615e-03 -2.615112364292144775e-01 -5.153965577483177185e-02 5.647670105099678040e-02 6.061445176601409912e-02 -1.491591427475214005e-02 -6.143916398286819458e-02 8.751193434000015259e-02 -8.156046271324157715e-02 -1.620336472988128662e-01 9.111410379409790039e-02 1.698619574308395386e-01 1.620204001665115356e-02 4.787692055106163025e-02 -6.973856687545776367e-02 4.785285592079162598e-01 -1.148754432797431946e-01 -2.696199119091033936e-01 3.879402577877044678e-01 1.897324472665786743e-01 -2.858405411243438721e-01 1.157054454088211060e-01 -1.854995042085647583e-01 1.160574331879615784e-01 -1.848943084478378296e-01 -1.386387050151824951e-01 2.684459090232849121e-02 1.987764388322830200e-01
-8.786904066801071167e-02 -1.233963854610919952e-02 -2.976798452436923981e-02 6.520628184080123901e-02 -1.419370323419570923e-01 1.091672256588935852e-01 4.016662389039993286e-02 6.721381098031997681e-03 1.250924617052078247e-01 1.203051507472991943e-01 1.523728966712951660e-01 1.333974301815032959e-01 1.401792466640472412e-02 -9.409461170434951782e-02 2.720537222921848297e-02 -2.891097068786621094e-01 2.986950576305389404e-01 -2.276486754417419434e-01 2.698969841003417969e-02 -1.522628813982009888e-01 -5.480329692363739014e-02 -5.254718288779258728e-02 2.810887396335601807e-01 -5.100273713469505310e-02 2.561007253825664520e-02 2.499301135540008545e-01 -5.665905475616455078e-01 1.138163730502128601e-02 -2.957481741905212402e-01 -1.634801477193832397e-01 -1.752837896347045898e-01 -8.505148440599441528e-02
-2.449783869087696075e-02 -1.349373459815979004e-01 1.245935112237930298e-01 -2.049429714679718018e-01 -1.681329160928726196e-01 1.113470941781997681e-01 3.503423035144805908e-01 2.587130665779113770e-02 1.361995637416839600e-01 3.263503313064575195e-02 -1.476671546697616577e-01 2.816759422421455383e-02 1.043914407491683960e-01 -6.313481181859970093e-02 -1.865966618061065674e-01 -2.508492171764373779e-01 8.172201365232467651e-02 -3.223826289176940918e-01 2.346106991171836853e-02 2.097533792257308960e-01 -9.792390465736389160e-02 -1.976446658372879028e-01 -1.507451087236404419e-01 1.909610778093338013e-01 -8.113017305731773376e-03 3.667625784873962402e-01 -2.527197599411010742e-01 -2.478947639465332031e-01 -1.452612727880477905e-01 7.084824889898300171e-02 1.833058148622512817e-01 1.487599164247512817e-01
1.115127801895141602e-01 2.662047743797302246e-01 9.861474484205245972e-02 -2.661713361740112305e-01 -1.109474375844001770e-01 -3.213794529438018799e-02 5.362285971641540527e-01 1.597002446651458740e-01 1.656268984079360962e-01 -2.385930866003036499e-01 -3.722054138779640198e-02 -9.159914334304630756e-04 -8.351571112871170044e-02 -1.945514976978302002e-01 4.061538726091384888e-02 1.696597784757614136e-02 -9.232492744922637939e-02 9.863167256116867065e-02 -2.269701808691024780e-01 3.418073654174804688e-01 -1.590431332588195801e-01 1.596309244632720947e-02 1.490719616413116455e-01 3.137807827442884445e-03 -8.299070410430431366e-03 2.424343377351760864e-01 -1.370511502027511597e-01 2.301897667348384857e-02 -4.056122526526451111e-02 -4.400412365794181824e-02 -1.002167910337448120e-01 -2.259863317012786865e-01
3.537479788064956665e-02 1.080561652779579163e-01 1.346291974186897278e-03 -5.119257569313049316e-01 -2.073888927698135376e-01 -1.578132808208465576e-02 1.800690591335296631e-01 -1.516298502683639526e-01 -1.288546714931726456e-02 -1.243777014315128326e-02 1.182860881090164185e-01 -2.238574624061584473e-02 5.158400163054466248e-02 -2.146044559776782990e-02 -1.570315361022949219e-01 4.059785604476928711e-02 2.663413621485233307e-02 8.370372653007507324e-02 3.948345780372619629e-02 8.420165628194808960e-02 -1.481631845235824585e-01 -2.054580301046371460e-01 2.954195141792297363e-01 3.783103823661804199e-01 -2.190325111150741577e-01 4.726799950003623962e-02 -2.982671558856964111e-01 1.078568473458290100e-01 -8.876718580722808838e-02 -1.434550881385803223e-01 2.902789711952209473e-01 -8.738996833562850952e-02
-7.453552633523941040e-02 -1.617800742387771606e-01 2.037425637245178223e-01 2.807083912193775177e-02 1.852824911475181580e-02 1.472519617527723312e-02 2.098505198955535889e-01 -7.203506678342819214e-02 -1.301956325769424438e-01 -2.347829639911651611e-01 9.244852513074874878e-02 -4.735848680138587952e-02 -8.258428424596786499e-02 -8.950685709714889526e-02 -7.948623597621917725e-02 -2.092204988002777100e-02 -1.970330998301506042e-02 -2.177895307540893555e-01 1.487583369016647339e-01 3.414198160171508789e-01 -2.119271606206893921e-01 -4.134315252304077148e-02 3.033150434494018555e-01 3.887843191623687744e-01 -2.346717566251754761e-01 3.317217230796813965e-01 1.478086858987808228e-01 -1.673732511699199677e-02 -1.496792733669281006e-01 -1.851959526538848877e-01 -2.213388383388519287e-01 -5.012639611959457397e-02
-3.293134272098541260e-02 -1.581412255764007568e-01 4.108104854822158813e-02 -2.328026890754699707e-01 -4.555839672684669495e-02 -1.927822642028331757e-02 2.951861619949340820e-01 -1.151361130177974701e-02 1.085722446441650391e-01 9.729963541030883789e-02 -3.859465420246124268e-01 5.032822117209434509e-02 1.631823182106018066e-02 -2.753863334655761719e-01 -7.119102776050567627e-02 -7.807357609272003174e-02 -1.859246045351028442e-01 2.757624387741088867e-01 -1.031554862856864929e-02 1.374983489513397217e-01 -1.111137270927429199e-01 -9.968917816877365112e-02 2.317263782024383545e-01 1.135544478893280029e-01 -2.100286483764648438e-01 2.330856621265411377e-01 -1.433592438697814941e-01 9.286122024059295654e-02 -3.053582012653350830e-01 -2.465410083532333374e-01 5.972990021109580994e-02 -2.541384696960449219e-01
1.138732507824897766e-01 1.032779738306999207e-01 -1.138046942651271820e-02 -5.840543508529663086e-01 -3.650212287902832031e-02 2.642660588026046753e-02 -1.140998899936676025e-01 -4.928070120513439178e-03 -2.698276005685329437e-02 -4.877980798482894897e-02 -1.861234754323959351e-01 2.746836841106414795e-01 -2.075403034687042236e-01 -1.779055297374725342e-01 -3.964997231960296631e-01 -2.542092502117156982e-01 8.653590828180313110e-02 -1.257391870021820068e-01 4.338442161679267883e-02 -1.003598049283027649e-01 -2.169036865234375000e-01 -1.850170940160751343e-01 2.774578891694545746e-02 4.611090198159217834e-02 5.164967849850654602e-02 1.058937385678291321e-01 -2.144592404365539551e-01 9.043645858764648438e-02 -1.020491197705268860e-01 -1.820190437138080597e-02 -8.933731913566589355e-02 -6.386266648769378662e-02
-1.732469499111175537e-01 9.314127266407012939e-02 2.740273475646972656e-01 -3.709972500801086426e-01 -9.463615715503692627e-02 -1.367999762296676636e-01 2.882765531539916992e-01 -5.396145582199096680e-02 1.514594256877899170e-01 7.421745359897613525e-02 1.419778168201446533e-01 2.181178182363510132e-01 -1.305908709764480591e-01 -3.142958283424377441e-01 -1.997517794370651245e-01 -2.940334379673004150e-01 2.623635716736316681e-02 -1.581780761480331421e-01 6.438732892274856567e-02 1.121910959482192993e-01 -1.477850377559661865e-01 -2.539490461349487305e-01 -5.705944728106260300e-03 -8.733277767896652222e-02 6.841006129980087280e-02 7.579803932458162308e-03 -1.948691606521606445e-01 -7.497532665729522705e-02 -3.738459944725036621e-02 -3.161245882511138916e-01 9.856922179460525513e-02 -2.662701159715652466e-02
9.844405949115753174e-02 1.363915354013442993e-01 -1.330657601356506348e-01 -2.971177399158477783e-01 -6.205753888934850693e-03 -1.625186353921890259e-01 2.316589653491973877e-01 9.789795428514480591e-02 8.327826857566833496e-02 -2.009346894919872284e-02 -1.144000291824340820e-01 5.915801040828227997e-03 -1.556045562028884888e-01 -3.040575087070465088e-01 5.672726780176162720e-02 -3.505108654499053955e-01 9.773892164230346680e-02 -4.127764999866485596e-01 1.151667386293411255e-01 1.859405934810638428e-01 -5.320810154080390930e-02 1.225761994719505310e-01 1.797622442245483398e-01 -6.825235486030578613e-02 -1.908969730138778687e-01 7.326775789260864258e-02 1.904122158885002136e-02 3.686023354530334473e-01 -1.126148179173469543e-01 -2.910759067162871361e-03 -1.745452433824539185e-01 -9.496738016605377197e-02
-7.360943406820297241e-02 8.232439868152141571e-03 1.770244389772415161e-01 -2.661260776221752167e-02 7.145299762487411499e-02 3.744530677795410156e-02 1.286050230264663696e-01 -3.614946827292442322e-02 5.603322014212608337e-02 5.374637246131896973e-02 -6.942339241504669189e-02 1.509061008691787720e-01 -5.646527558565139771e-02 -1.903314888477325439e-01 -1.592915058135986328e-01 -2.408746331930160522e-01 9.145523607730865479e-02 -2.827403247356414795e-01 1.828507632017135620e-01 3.650556504726409912e-01 -3.467233479022979736e-01 5.146002396941184998e-02 9.328114241361618042e-02 -1.527165323495864868e-01 7.217700779438018799e-02 7.276079058647155762e-02 -4.292251467704772949e-01 -1.681859940290451050e-01 -1.133674532175064087e-01 -5.104904249310493469e-02 3.024937510490417480e-01 2.044616788625717163e-01
3.026954643428325653e-02 -1.672864258289337158e-01 6.224957481026649475e-02 -1.285089105367660522e-01 2.973477244377136230e-01 1.669664531946182251e-01 4.439608752727508545e-01 -1.450411975383758545e-02 -1.584706902503967285e-01 2.258001565933227539e-01 7.880082726478576660e-02 6.216561421751976013e-02 -2.426333874464035034e-01 3.561646863818168640e-02 2.630992978811264038e-02 -7.058952003717422485e-02 9.222383052110671997e-02 -1.406286656856536865e-01 1.228334084153175354e-01 3.231014311313629150e-01 -2.091719657182693481e-01 -5.945799872279167175e-03 1.744692623615264893e-01 -1.504154205322265625e-01 2.391983382403850555e-02 2.827070951461791992e-01 -1.681065857410430908e-01 -2.672717906534671783e-02 3.112857043743133545e-02 1.039424091577529907e-01 -2.445088624954223633e-01 -2.438709139823913574e-01
-3.111014515161514282e-02 -1.749447584152221680e-01 4.270642995834350586e-01 -2.452901154756546021e-01 1.567851006984710693e-01 7.653450220823287964e-02 1.344763934612274170e-01 -9.865149110555648804e-02 1.187030747532844543e-01 1.574736088514328003e-01 -2.648410797119140625e-01 -4.540189728140830994e-02 -1.072078198194503784e-01 -2.023714184761047363e-01 1.567696928977966309e-01 1.488796342164278030e-02 1.191498246043920517e-02 -2.061354182660579681e-02 1.559705734252929688e-01 1.290641874074935913e-01 -1.447157263755798340e-01 -2.377007752656936646e-01 2.964259684085845947e-01 -1.474995166063308716e-01 -1.602846831083297729e-01 5.526493117213249207e-02 -1.568422466516494751e-01 9.680648148059844971e-02 -2.049133479595184326e-01 1.145767793059349060e-01 -2.504210770130157471e-01 -2.648004591464996338e-01
-2.192869633436203003e-01 9.146758913993835449e-02 2.202248424291610718e-01 -2.878229022026062012e-01 4.357566833496093750e-01 8.661256730556488037e-02 1.696593910455703735e-01 9.054122865200042725e-02 -1.325022727251052856e-01 -9.385909140110015869e-02 1.802087873220443726e-01 6.942378729581832886e-02 -9.623482078313827515e-02 -1.344845741987228394e-01 7.379341870546340942e-02 5.790174007415771484e-02 1.532446295022964478e-01 -1.024748291820287704e-02 -1.366890817880630493e-01 1.290280520915985107e-01 -1.427201777696609497e-01 -2.705411314964294434e-01 1.225260049104690552e-01 -4.466917365789413452e-02 3.994803875684738159e-02 9.293841570615768433e-02 -2.688695788383483887e-01 -1.080976203083992004e-01 -4.086343050003051758e-01 9.903415292501449585e-02 -8.085988461971282959e-02 -1.760795116424560547e-01
-2.759480178356170654e-01 -7.604715228080749512e-02 3.564432859420776367e-01 -1.512952595949172974e-01 1.818874031305313110e-01 -9.452538937330245972e-02 1.448615193367004395e-01 7.910611480474472046e-02 -3.102735280990600586e-01 4.646203294396400452e-02 -4.519245028495788574e-02 7.336511462926864624e-02 1.004360616207122803e-01 -6.763108074665069580e-02 1.996702253818511963e-01 -2.640770971775054932e-01 1.349138617515563965e-01 -1.154755149036645889e-02 1.853852421045303345e-01 1.336197555065155029e-01 -5.570282042026519775e-02 -2.695664167404174805e-01 1.150680631399154663e-01 5.269713699817657471e-03 -2.480056434869766235e-01 2.159134298563003540e-01 -1.000533476471900940e-01 -9.933520108461380005e-03 -2.669034302234649658e-01 -1.625999361276626587e-01 -2.536203265190124512e-01 -1.700547933578491211e-01
5.510348081588745117e-02 1.879760809242725372e-02 -1.043047904968261719e-01 -1.689966022968292236e-01 -9.811216965317726135e-03 -7.077859248965978622e-03 2.576747536659240723e-01 -3.985556364059448242e-01 -5.913686007261276245e-02 -2.859644591808319092e-01 -2.666163742542266846e-01 1.079803854227066040e-01 -1.750122010707855225e-01 1.035689041018486023e-01 -1.439093053340911865e-01 -1.541665494441986084e-01 2.804976105690002441e-01 -2.109888792037963867e-01 -4.814035817980766296e-02 3.127276599407196045e-01 1.991591043770313263e-02 -1.185878589749336243e-01 2.788830995559692383e-01 1.061861366033554077e-01 6.139553710818290710e-02 -1.475791633129119873e-01 -1.453202068805694580e-01 1.682190038263797760e-02 -5.697922408580780029e-02 -2.807390987873077393e-01 8.741254359483718872e-02 -1.202401891350746155e-01
2.839797921478748322e-02 -5.369106680154800415e-02 -2.873116638511419296e-03 -2.538751065731048584e-01 -5.212360993027687073e-02 -5.839573591947555542e-02 -4.264143109321594238e-02 1.027432903647422791e-01 -4.458901658654212952e-02 3.257092833518981934e-02 1.513837724924087524e-01 2.595516107976436615e-02 -2.529061436653137207e-01 1.404421478509902954e-01 -2.753525227308273315e-02 -2.041215896606445312e-01 1.817024499177932739e-01 3.010186851024627686e-01 1.689939498901367188e-01 3.415467143058776855e-01 -1.192613155581057072e-03 -3.417670428752899170e-01 4.316410422325134277e-01 3.636028850451111794e-03 -9.093359112739562988e-02 1.339650005102157593e-01 -1.117575764656066895e-01 1.671821326017379761e-01 -3.448592126369476318e-02 2.501155249774456024e-02 -3.464134037494659424e-01 1.237064879387617111e-02
6.860137730836868286e-02 -9.873544424772262573e-02 3.332257568836212158e-01 -2.565463185310363770e-01 -1.286954432725906372e-01 -1.691377013921737671e-01 1.486197412014007568e-01 -5.518573522567749023e-02 2.132954150438308716e-01 -2.376135587692260742e-01 -5.680079758167266846e-02 6.024736911058425903e-03 -3.262685611844062805e-02 -3.523338586091995239e-02 4.405786693096160889e-01 -1.573492586612701416e-01 2.216448932886123657e-01 -3.649451211094856262e-02 -1.940920352935791016e-01 1.781230866909027100e-01 -7.757086772471666336e-03 -1.321686059236526489e-01 1.721988171339035034e-01 1.624334305524826050e-01 2.042162269353866577e-01 2.414638549089431763e-01 -1.135736927390098572e-01 2.576549351215362549e-01 1.371481362730264664e-02 -1.053403392434120178e-01 -1.557529270648956299e-01 -6.109722331166267395e-02
-2.729404270648956299e-01 7.486965623684227467e-04 -5.135678872466087341e-02 -9.468641132116317749e-03 5.185484513640403748e-02 2.052980810403823853e-01 1.153822839260101318e-01 -2.442996650934219360e-01 1.570461839437484741e-01 -2.437108606100082397e-01 -8.649667724967002869e-03 3.026143461465835571e-02 -2.584097906947135925e-03 -3.160852193832397461e-01 -4.863438755273818970e-02 -1.755031943321228027e-01 2.094659060239791870e-01 -4.752375185489654541e-02 -8.938379585742950439e-02 1.834481060504913330e-01 -2.715858519077301025e-01 -1.758455187082290649e-01 1.032590717077255249e-01 1.140953898429870605e-01 -4.213442280888557434e-02 3.024037778377532959e-01 -3.596158921718597412e-01 -1.927102804183959961e-01 -3.083143234252929688e-01 1.017435193061828613e-01 3.450981155037879944e-02 6.625331938266754150e-02
-2.455735206604003906e-02 -1.843287944793701172e-01 6.499942392110824585e-02 2.406751066446304321e-01 -5.311180651187896729e-02 -1.756955981254577637e-01 1.855735182762145996e-01 -5.915324017405509949e-02 2.108971625566482544e-01 1.379540115594863892e-01 -2.469903081655502319e-01 4.680428281426429749e-02 -9.583292156457901001e-02 -3.704755380749702454e-02 -4.810674488544464111e-02 -3.006185889244079590e-01 -2.528114058077335358e-02 6.043792888522148132e-02 8.605481684207916260e-02 8.047170192003250122e-02 -9.341520071029663086e-02 -3.144299983978271484e-01 2.018118351697921753e-01 1.833117604255676270e-01 -2.515033483505249023e-01 1.620683819055557251e-01 -4.345399737358093262e-01 1.792070716619491577e-01 -2.248683869838714600e-01 1.342017855495214462e-02 -1.886184960603713989e-01 6.941124796867370605e-02
3.549944236874580383e-02 2.867144346237182617e-01 3.070936501026153564e-01 -2.767307758331298828e-01 4.746532067656517029e-03 -2.412355542182922363e-01 1.251692771911621094e-01 -2.780504822731018066e-01 -1.062896475195884705e-01 7.696843147277832031e-02 -1.633748412132263184e-01 -5.586643517017364502e-02 -1.638209372758865356e-01 -3.493829444050788879e-02 -1.221978440880775452e-01 -2.073895335197448730e-01 7.930885255336761475e-02 2.445668913424015045e-02 4.490756243467330933e-02 7.454469799995422363e-03 1.523534804582595825e-01 -2.395739406347274780e-02 1.623367667198181152e-01 3.752447366714477539e-01 -1.204836145043373108e-01 1.257680803537368774e-01 -3.683839738368988037e-01 2.433050610125064850e-02 -2.359742969274520874e-01 -1.401484310626983643e-01 1.370757222175598145e-01 2.759193070232868195e-02
6.966657936573028564e-02 -9.990568459033966064e-02 -9.355052560567855835e-02 -2.404905855655670166e-01 -9.392080456018447876e-02 -8.723681420087814331e-02 1.557760387659072876e-01 -2.041498422622680664e-01 -4.728746786713600159e-02 -1.936198920011520386e-01 -2.718117535114288330e-01 1.371996551752090454e-01 -1.478200256824493408e-01 1.439969390630722046e-01 -4.491920582950115204e-03 -2.107713818550109863e-01 3.557068109512329102e-01 -1.256492733955383301e-01 -1.564168483018875122e-01 3.294094502925872803e-01 8.407826535403728485e-03 -3.132692873477935791e-01 3.682011738419532776e-02 -1.522074081003665924e-02 1.787952333688735962e-01 9.908505529165267944e-02 -1.335213035345077515e-01 -2.661730907857418060e-02 -1.910625845193862915e-01 -3.446664512157440186e-01 1.068851351737976074e-01 -1.208660006523132324e-01
3.263805061578750610e-02 2.962470650672912598e-01 1.250459104776382446e-01 -3.099198639392852783e-01 -9.119997918605804443e-02 -7.339133322238922119e-02 3.685817122459411621e-01 9.746462106704711914e-03 -1.740613020956516266e-02 6.361801922321319580e-02 -2.911276817321777344e-01 -3.264036774635314941e-02 -1.381913125514984131e-01 -1.157871633768081665e-01 -2.251684665679931641e-01 4.515881091356277466e-02 5.302130430936813354e-02 8.462518453598022461e-04 -1.941249966621398926e-01 6.194472312927246094e-02 8.043216168880462646e-02 -1.762532889842987061e-01 1.092820763587951660e-01 2.370412796735763550e-01 -3.685551881790161133e-01 1.355302184820175171e-01 -3.039945960044860840e-01 1.781086027622222900e-01 -1.906425207853317261e-01 -8.140230178833007812e-02 4.970371723175048828e-02 2.534532733261585236e-02
-1.705335527658462524e-01 3.717189654707908630e-02 7.116600126028060913e-02 -3.000521063804626465e-01 1.567045301198959351e-01 2.419931627810001373e-02 -1.594411209225654602e-02 -1.009795144200325012e-01 1.093061417341232300e-01 8.504409343004226685e-04 -1.467132195830345154e-02 2.945032715797424316e-01 1.236574873328208923e-01 -2.606828808784484863e-01 1.366381198167800903e-01 -3.099330067634582520e-01 9.823298454284667969e-02 -1.778734326362609863e-01 6.892139464616775513e-02 2.027577906847000122e-01 -2.285044789314270020e-01 2.953538298606872559e-02 4.368289932608604431e-02 -2.366467379033565521e-03 -8.390369266271591187e-02 4.686482846736907959e-01 -4.458095878362655640e-02 -5.923385918140411377e-02 -1.486891508102416992e-01 -3.806256130337715149e-02 3.727397620677947998e-01 7.188337296247482300e-02
9.978680312633514404e-02 -5.849990621209144592e-02 3.026987239718437195e-02 -1.632254570722579956e-01 2.330483403056859970e-03 3.135287761688232422e-02 -3.334181010723114014e-02 -1.406609863042831421e-01 1.796213835477828979e-01 1.836240291595458984e-01 2.100128084421157837e-01 3.975423052906990051e-02 -1.668433994054794312e-01 1.887924671173095703e-01 -4.085271432995796204e-02 -1.352823376655578613e-01 4.137221276760101318e-01 1.487110257148742676e-01 1.415411382913589478e-01 3.221218585968017578e-01 2.835996635258197784e-02 -1.240276638418436050e-02 3.649359643459320068e-01 1.558168083429336548e-01 -2.861646115779876709e-01 1.577989757061004639e-01 -1.185455396771430969e-01 1.406140029430389404e-01 -1.265680193901062012e-01 -1.921939104795455933e-01 -2.591109275817871094e-01 -7.651010900735855103e-02
1.777993291616439819e-01 -7.983596622943878174e-02 2.449594289064407349e-01 -1.999816447496414185e-01 -2.622109353542327881e-01 -2.525188326835632324e-01 4.041028320789337158e-01 7.371276617050170898e-02 -1.392921246588230133e-02 -1.071890071034431458e-01 7.055985927581787109e-02 7.035120576620101929e-02 3.409798145294189453e-01 -9.375371783971786499e-02 2.317906357347965240e-02 2.936414442956447601e-02 1.347897350788116455e-01 -4.849163442850112915e-02 1.545431166887283325e-01 2.144504636526107788e-01 -1.015183180570602417e-01 -3.449882864952087402e-01 4.942020028829574585e-02 2.257348895072937012e-01 1.043521538376808167e-01 -6.634601857513189316e-03 -1.889189481735229492e-01 2.293505221605300903e-01 -9.137516468763351440e-02 -1.454661637544631958e-01 -7.718070596456527710e-02 -6.992145627737045288e-02
2.350166998803615570e-02 4.489968419075012207e-01 2.066622972488403320e-01 -3.163860440254211426e-01 5.812761560082435608e-02 -1.368706226348876953e-01 8.361914008855819702e-02 -1.925016343593597412e-01 9.926165640354156494e-02 1.375873088836669922e-01 -3.084262907505035400e-01 9.501048922538757324e-02 -8.300288766622543335e-02 -8.869218826293945312e-02 6.879732012748718262e-02 -1.610285043716430664e-01 1.024614870548248291e-01 3.938833717256784439e-03 2.711410634219646454e-03 1.869290024042129517e-01 5.745531991124153137e-02 9.399101138114929199e-02 3.077102005481719971e-01 2.273972779512405396e-01 -6.201885640621185303e-02 5.688178911805152893e-02 -3.473724424839019775e-01 -6.425352394580841064e-02 9.876739233732223511e-02 -5.461424216628074646e-02 1.096786335110664368e-01 2.233456671237945557e-01
-6.230105459690093994e-02 8.007216267287731171e-03 3.730060160160064697e-02 -2.093104720115661621e-01 2.009630650281906128e-01 -9.438143111765384674e-03 1.319732964038848877e-01 -1.206013336777687073e-01 -2.018935084342956543e-01 1.879103481769561768e-02 2.229026407003402710e-01 5.500544980168342590e-02 1.450190246105194092e-01 4.633029922842979431e-02 7.829586416482925415e-02 -3.815000951290130615e-01 2.735489308834075928e-01 9.236987680196762085e-03 3.202652037143707275e-01 2.214851528406143188e-01 4.064809996634721756e-03 -2.149491310119628906e-01 5.184735357761383057e-02 -1.583692580461502075e-01 -2.220796793699264526e-01 1.586540490388870239e-01 -3.248156309127807617e-01 -2.027246952056884766e-01 -2.115233093500137329e-01 -9.768711030483245850e-02 -1.755543351173400879e-01 5.490896850824356079e-02
5.452400818467140198e-02 2.605021595954895020e-01 -9.456751495599746704e-02 -2.897946238517761230e-01 -9.635081142187118530e-02 -1.132535710930824280e-01 2.670885920524597168e-01 -4.161386564373970032e-02 3.824186325073242188e-02 4.853611439466476440e-02 -1.665077954530715942e-01 -5.328364204615354538e-03 -1.186290904879570007e-01 -1.423068344593048096e-01 8.557356894016265869e-02 -3.860749900341033936e-01 1.184210553765296936e-01 -4.012475013732910156e-01 1.001086309552192688e-01 1.174556687474250793e-01 -1.388067603111267090e-01 -3.444110602140426636e-02 7.847145199775695801e-02 -9.961871057748794556e-02 -2.100898921489715576e-01 2.483104914426803589e-02 -1.078511029481887817e-01 4.275919198989868164e-01 1.850187033414840698e-02 -6.357550621032714844e-03 -1.590787917375564575e-01 -1.360371112823486328e-01
1.782453954219818115e-01 -1.417418941855430603e-02 5.117378756403923035e-02 -1.576168388128280640e-01 -1.768539845943450928e-02 -7.966718636453151703e-03 2.773140072822570801e-01 -2.068915367126464844e-01 -1.151581034064292908e-01 5.999113991856575012e-02 4.419767484068870544e-02 1.588104218244552612e-01 -1.559598313178867102e-04 1.858231276273727417e-01 2.222819775342941284e-01 1.238375455141067505e-01 1.838801205158233643e-01 -2.708508074283599854e-01 1.527204960584640503e-01 3.840872049331665039e-01 1.625366508960723877e-02 4.448923468589782715e-02 1.672644466161727905e-01 3.460697233676910400e-01 -6.920675933361053467e-02 1.230889707803726196e-01 -2.189004123210906982e-01 -4.971070215106010437e-02 -4.044579863548278809e-01 -6.731212139129638672e-02 -7.644355297088623047e-02 6.985000520944595337e-02
-1.938669681549072266e-01 -2.857025265693664551e-01 1.835351139307022095e-01 -5.150539427995681763e-02 -3.086062893271446228e-02 -3.069289624691009521e-01 2.060875594615936279e-01 -1.698075681924819946e-01 6.374052166938781738e-02 7.721828669309616089e-02 -2.576013505458831787e-01 -3.102794662117958069e-02 -1.218305453658103943e-01 8.678020536899566650e-02 2.639654278755187988e-01 -6.676572561264038086e-02 6.382985040545463562e-03 -1.588080972433090210e-01 -9.286906570196151733e-02 -1.653255894780158997e-02 -1.207332592457532883e-02 -2.072300761938095093e-01 2.405777573585510254e-01 1.449974924325942993e-01 -2.587398886680603027e-01 3.371264934539794922e-01 -2.232964485883712769e-01 1.521389782428741455e-01 -1.114454269409179688e-01 -1.429765969514846802e-01 -1.386145967990159988e-02 -2.476251125335693359e-01
-9.667214006185531616e-02 -8.588261902332305908e-02 1.335339248180389404e-01 -3.014884889125823975e-01 2.373178899288177490e-01 -1.962823718786239624e-01 1.705587506294250488e-01 8.451469242572784424e-02 -1.464324295520782471e-01 1.754985749721527100e-02 -9.176068007946014404e-02 1.422498971223831177e-01 -8.243912458419799805e-02 3.572797868400812149e-03 8.885695040225982666e-02 2.224731631577014923e-02 2.188383191823959351e-01 6.703673303127288818e-02 4.264999628067016602e-01 -3.624634444713592529e-02 -1.682408601045608521e-01 -1.604766845703125000e-01 1.870235949754714966e-01 1.586699336767196655e-01 2.635737061500549316e-01 3.187491595745086670e-01 -2.402290105819702148e-01 1.111589968204498291e-01 -1.037334427237510681e-01 -1.292688399553298950e-01 -2.581256441771984100e-02 -2.424457818269729614e-01
-3.122532367706298828e-01 1.546037942171096802e-01 3.500362485647201538e-02 -1.092502549290657043e-01 -1.163303479552268982e-01 4.380336403846740723e-02 2.839655280113220215e-01 1.718889805488288403e-03 1.269266009330749512e-01 -1.395688205957412720e-01 2.821175009012222290e-02 1.202133148908615112e-01 -1.769266873598098755e-01 -4.903445541858673096e-01 -8.826944231986999512e-02 -8.566129952669143677e-03 -1.717004626989364624e-01 -8.749528229236602783e-02 -9.462694078683853149e-02 2.159191220998764038e-01 -1.282572001218795776e-01 1.166361290961503983e-02 1.158299297094345093e-01 1.419656276702880859e-01 -3.178773820400238037e-01 1.209470704197883606e-01 -2.790025770664215088e-01 1.234611682593822479e-02 -1.110289618372917175e-01 8.820263296365737915e-02 -5.752143263816833496e-02 2.809761762619018555e-01
8.560160547494888306e-02 -3.240514546632766724e-02 5.061059817671775818e-02 -3.008979260921478271e-01 -6.789037585258483887e-02 1.251179911196231842e-02 4.254649579524993896e-02 -2.388758659362792969e-01 7.542228791862726212e-03 -1.974226385354995728e-01 5.014578625559806824e-02 1.022417247295379639e-01 -6.752475164830684662e-03 -4.402069002389907837e-02 -3.655605390667915344e-02 -3.757359385490417480e-01 1.754348725080490112e-01 2.682925462722778320e-01 6.206120550632476807e-02 2.864616215229034424e-01 2.627933025360107422e-01 -1.582049578428268433e-01 5.428722128272056580e-02 -1.931419074535369873e-01 -9.572473168373107910e-02 2.886602580547332764e-01 -3.997409045696258545e-01 7.297256588935852051e-02 -5.415633693337440491e-02 -1.350770741701126099e-01 -1.856117844581604004e-01 4.625593125820159912e-02
1.090724486857652664e-03 1.171546503901481628e-01 2.041243575513362885e-02 -6.092002987861633301e-01 8.160856552422046661e-03 -8.572608977556228638e-02 6.671427935361862183e-02 5.306257866322994232e-03 1.863928735256195068e-01 4.748402163386344910e-02 6.214908510446548462e-02 2.039616852998733521e-01 -1.041123941540718079e-01 -2.848716378211975098e-01 -3.798280060291290283e-01 -2.147911041975021362e-01 8.415208011865615845e-02 -1.562211662530899048e-01 1.479118019342422485e-01 6.158347800374031067e-02 -2.102438062429428101e-01 -1.660413444042205811e-01 -4.810891672968864441e-02 4.592383280396461487e-02 -2.185091376304626465e-02 1.150101423263549805e-01 -1.462063640356063843e-01 1.234915852546691895e-01 8.851153403520584106e-02 -2.114116847515106201e-01 4.153878986835479736e-02 6.559303961694240570e-03
1.804149001836776733e-01 3.563927486538887024e-02 2.475420571863651276e-02 -5.286691337823867798e-02 -8.818167448043823242e-02 -5.594846792519092560e-03 1.724143475294113159e-01 -6.199287250638008118e-02 2.429347485303878784e-02 7.510398048907518387e-03 7.761140912771224976e-02 -9.284836053848266602e-02 -1.590715497732162476e-01 2.091177366673946381e-02 -3.265858069062232971e-02 4.438913613557815552e-02 -2.206239290535449982e-02 -8.689091354608535767e-02 3.462801277637481689e-01 4.456522464752197266e-01 9.261257201433181763e-02 -2.765513658523559570e-01 3.307065963745117188e-01 3.536573052406311035e-01 -2.580780684947967529e-01 6.741715222597122192e-02 -1.312069594860076904e-01 -8.985388278961181641e-02 -1.915027052164077759e-01 -1.585610955953598022e-01 -1.203305646777153015e-01 -2.419568002223968506e-01
-1.542269624769687653e-02 2.678272724151611328e-01 -2.137803472578525543e-02 -3.414143323898315430e-01 -1.407021731138229370e-01 -4.275437071919441223e-02 1.014083698391914368e-01 1.529312785714864731e-02 -1.105486303567886353e-01 -4.306286573410034180e-02 -2.497581951320171356e-02 -8.267591148614883423e-02 -9.159626066684722900e-02 -2.367048114538192749e-01 -1.166783869266510010e-01 -5.385406613349914551e-01 2.445831196382641792e-03 -8.749199658632278442e-02 1.059681735932826996e-02 3.211694359779357910e-01 -1.901033967733383179e-01 1.604771427810192108e-02 1.004901528358459473e-01 -1.123113259673118591e-01 -2.767073214054107666e-01 5.296854302287101746e-02 -1.750446259975433350e-01 2.056602239608764648e-01 1.211767196655273438e-01 -7.844053208827972412e-02 -2.119769603013992310e-01 -3.408612310886383057e-02
-1.329427361488342285e-01 1.992177814245223999e-01 -2.301086904481053352e-03 -2.222418338060379028e-01 -1.915650814771652222e-01 -8.969077840447425842e-03 9.002009779214859009e-02 6.884931772947311401e-02 -1.774119678884744644e-03 -6.096418946981430054e-02 -2.124003916978836060e-01 3.508516550064086914e-01 4.783115815371274948e-03 -3.951101005077362061e-01 -2.021767385303974152e-02 8.281370997428894043e-02 -7.575374096632003784e-02 6.129571050405502319e-02 -1.548766940832138062e-01 2.061713784933090210e-01 -3.398224413394927979e-01 -1.625779569149017334e-01 1.262760907411575317e-01 1.126344501972198486e-01 -1.302004605531692505e-01 2.095315754413604736e-01 -3.184444010257720947e-01 2.741829864680767059e-02 -1.245470531284809113e-02 2.116142399609088898e-02 -2.224565148353576660e-01 2.205710411071777344e-01
3.145838081836700439e-01 1.779632419347763062e-01 -1.184960678219795227e-01 -2.292971611022949219e-01 3.312644064426422119e-01 1.252913009375333786e-02 2.552099227905273438e-01 1.127073094248771667e-01 3.351721912622451782e-02 -1.850972510874271393e-02 -1.046488955616950989e-01 -5.779497697949409485e-02 -4.490826278924942017e-02 -1.191617250442504883e-01 -4.853421449661254883e-02 2.249665856361389160e-01 2.626937814056873322e-02 -7.502468768507242203e-03 1.152468174695968628e-01 2.510084211826324463e-01 -3.460139632225036621e-01 -3.978402540087699890e-02 1.468323767185211182e-01 5.537023022770881653e-02 1.616155542433261871e-02 1.347505897283554077e-01 -3.220445215702056885e-01 1.516621708869934082e-01 -3.421996533870697021e-01 6.703022122383117676e-02 -5.996695836074650288e-04 -2.009617686271667480e-01
7.269872725009918213e-02 -2.389222010970115662e-02 -1.451849341392517090e-01 -2.104034572839736938e-01 6.805793941020965576e-02 2.150296717882156372e-01 -1.403128448873758316e-02 3.613524511456489563e-02 -3.125625103712081909e-02 -3.218328952789306641e-02 2.105304598808288574e-01 1.391501277685165405e-01 -3.292062878608703613e-01 1.310732364654541016e-01 1.159163340926170349e-01 -1.758673638105392456e-01 -1.421599984169006348e-01 9.059868752956390381e-02 3.636471927165985107e-02 1.708883941173553467e-01 -1.920128911733627319e-01 -2.926119565963745117e-01 1.273499578237533569e-01 5.960787087678909302e-02 -1.461286544799804688e-01 1.892160773277282715e-01 -2.523287534713745117e-01 4.030014276504516602e-01 -2.860165834426879883e-01 -1.820453554391860962e-01 -1.946213543415069580e-01 5.947801470756530762e-02
7.938063144683837891e-02 6.371677666902542114e-02 4.339032620191574097e-02 -1.473131626844406128e-01 -3.512352406978607178e-01 4.804669693112373352e-02 1.373970955610275269e-01 -1.249259263277053833e-01 -5.082405731081962585e-02 -1.960969343781471252e-02 -2.874195277690887451e-01 6.901904940605163574e-02 -2.401840388774871826e-01 -3.334372490644454956e-02 -5.225431174039840698e-02 -1.553357243537902832e-01 1.712121069431304932e-01 1.076626256108283997e-01 4.002757370471954346e-02 1.232531368732452393e-01 -6.731157004833221436e-02 -2.740562558174133301e-01 1.173048466444015503e-01 -8.208076655864715576e-02 1.264882981777191162e-01 3.196687102317810059e-01 -2.928620278835296631e-01 3.777469396591186523e-01 -2.799782156944274902e-01 4.202429950237274170e-02 8.735719323158264160e-02 1.939784288406372070e-01
9.119733422994613647e-02 1.134038269519805908e-01 -1.278748363256454468e-01 -1.223823726177215576e-01 2.781303524971008301e-01 -3.547518700361251831e-02 3.574937880039215088e-01 -5.175057426095008850e-02 1.722897440195083618e-01 8.368082344532012939e-03 2.633394598960876465e-01 1.780263334512710571e-01 -2.164230793714523315e-01 -5.915723741054534912e-02 -1.013459730893373489e-02 -3.044962584972381592e-01 1.234173402190208435e-01 -1.521616280078887939e-01 2.059137523174285889e-01 -2.633935213088989258e-02 -2.354197949171066284e-01 -1.587169617414474487e-01 1.994786262512207031e-01 1.230017617344856262e-01 2.054913043975830078e-01 1.731615699827671051e-02 -1.724332869052886963e-01 1.942693293094635010e-01 -2.959746494889259338e-02 -2.093871384859085083e-01 2.809951603412628174e-01 1.172726601362228394e-01
7.561842445284128189e-03 3.270443677902221680e-01 3.107426464557647705e-01 -3.154748976230621338e-01 -1.219938397407531738e-01 -5.881161987781524658e-02 2.946198284626007080e-01 1.190625876188278198e-02 5.025652237236499786e-03 1.037361174821853638e-01 -1.446260213851928711e-01 -1.962676085531711578e-02 -1.929565817117691040e-01 -2.038827687501907349e-01 -2.351922839879989624e-01 -3.925237804651260376e-03 1.418761759996414185e-01 -6.652157753705978394e-02 -1.884302198886871338e-01 3.725460171699523926e-02 1.040668413043022156e-01 -9.363067895174026489e-02 1.521724611520767212e-01 3.047766983509063721e-01 -3.018004298210144043e-01 1.811980307102203369e-01 -2.669187188148498535e-01 7.591272890567779541e-02 -1.522565484046936035e-01 -3.571860119700431824e-02 -5.116341635584831238e-02 1.749398186802864075e-02
3.091610036790370941e-02 -1.834723949432373047e-01 -1.600235104560852051e-01 2.300187014043331146e-02 -7.899514585733413696e-02 2.828143350780010223e-02 1.712303757667541504e-01 -1.155426129698753357e-01 1.201766878366470337e-01 4.795608669519424438e-02 -2.298674285411834717e-01 -4.646772891283035278e-02 -1.280471831560134888e-01 -1.640573143959045410e-01 -1.088263168931007385e-01 -2.657671570777893066e-01 -3.515833616256713867e-02 8.313108980655670166e-02 -1.169343739748001099e-01 3.281000852584838867e-01 -6.353309005498886108e-02 -1.330365240573883057e-01 1.444339901208877563e-01 5.519133433699607849e-02 -1.496217250823974609e-01 -4.071402177214622498e-02 -2.528051733970642090e-01 2.379213869571685791e-01 -5.947163105010986328e-01 -9.121874719858169556e-02 8.556024730205535889e-02 -5.482519790530204773e-02
1.675848513841629028e-01 -5.038173869252204895e-02 2.148520201444625854e-01 -2.528380155563354492e-01 -2.644582837820053101e-02 5.638258904218673706e-02 1.882590055465698242e-01 -1.596513986587524414e-01 -6.667885184288024902e-02 2.670421451330184937e-02 1.087740734219551086e-01 1.191445887088775635e-01 4.558428749442100525e-02 2.974141680169850588e-04 1.642988771200180054e-01 1.536587625741958618e-01 2.381561994552612305e-01 -2.407973259687423706e-01 1.055040434002876282e-01 1.827996075153350830e-01 -2.740143798291683197e-02 -1.892721801996231079e-01 2.264520972967147827e-01 2.363923192024230957e-01 -1.762554645538330078e-01 1.742774248123168945e-01 -2.318753302097320557e-01 -1.913219690322875977e-01 -4.541401863098144531e-01 -1.830637603998184204e-01 -1.088952273130416870e-01 6.482705473899841309e-02
9.156412631273269653e-02 1.313642710447311401e-01 -1.242604851722717285e-02 -1.753402650356292725e-01 3.965636715292930603e-02 -1.575831323862075806e-01 4.915110468864440918e-01 2.926230728626251221e-01 6.567196547985076904e-02 -6.420476734638214111e-02 -2.116811126470565796e-01 -6.951975077390670776e-02 -3.068759143352508545e-01 -1.386187225580215454e-01 -6.320282071828842163e-02 -2.170456498861312866e-01 1.521539986133575439e-01 -2.520782351493835449e-01 1.577286869287490845e-01 1.461438536643981934e-01 -1.057703718543052673e-01 -2.478029206395149231e-02 -5.034878477454185486e-02 -1.242805458605289459e-02 -8.240302652120590210e-02 -3.607832267880439758e-02 2.934738993644714355e-02 3.369505703449249268e-01 -3.225016966462135315e-02 -2.461652010679244995e-01 -1.552879065275192261e-01 -1.077694892883300781e-01
1.340355724096298218e-03 -3.651418983936309814e-01 8.515243977308273315e-02 -3.041050732135772705e-01 -4.446858167648315430e-02 -8.804160356521606445e-02 3.317924737930297852e-01 1.274737119674682617e-01 1.345077753067016602e-01 -9.007657319307327271e-02 -1.495824158191680908e-01 -9.215766191482543945e-02 -2.817962765693664551e-01 1.538248807191848755e-01 2.008081078529357910e-01 -5.220403522253036499e-02 2.320657251402735710e-03 -2.112944610416889191e-02 1.487666815519332886e-01 1.665598601102828979e-01 1.472686883062124252e-03 -2.993820309638977051e-01 5.707960575819015503e-02 1.960722953081130981e-01 1.908341199159622192e-01 3.643412888050079346e-01 -1.252011805772781372e-01 1.494186669588088989e-01 7.360503822565078735e-02 -1.588936299085617065e-01 -3.322578966617584229e-02 8.418840169906616211e-02
1.019697561860084534e-01 1.790061295032501221e-01 1.164506450295448303e-01 -4.026141017675399780e-02 -3.914059326052665710e-02 5.408374592661857605e-02 3.544221818447113037e-02 -7.061015069484710693e-02 1.181832030415534973e-01 1.628238111734390259e-01 -1.626071333885192871e-01 9.065240621566772461e-02 -3.321085572242736816e-01 -1.142859458923339844e-02 -1.509462743997573853e-01 -1.527940779924392700e-01 1.844954788684844971e-01 -1.354083651676774025e-03 -4.618543013930320740e-02 3.721423745155334473e-01 5.325673148036003113e-02 -2.737148404121398926e-01 1.010227501392364502e-01 -1.954401433467864990e-01 1.168935671448707581e-01 3.645673692226409912e-01 -2.587119638919830322e-01 2.703722417354583740e-01 -2.676796019077301025e-01 -9.724819101393222809e-03 1.498606055974960327e-01 -1.354603767395019531e-01
3.342495858669281006e-02 9.086655825376510620e-02 -2.744414657354354858e-02 -8.762083202600479126e-02 -2.168835606426000595e-03 1.118740439414978027e-01 6.801214814186096191e-02 -2.636310458183288574e-01 1.499164253473281860e-01 -1.168667525053024292e-01 -1.446890532970428467e-01 1.862923204898834229e-01 -3.719039261341094971e-01 -1.400806903839111328e-01 -1.486861854791641235e-01 -1.163909062743186951e-01 2.857382223010063171e-02 -2.600649371743202209e-02 8.291488885879516602e-02 9.546374529600143433e-02 1.836307942867279053e-01 -7.678563892841339111e-02 1.283210813999176025e-01 1.706285327672958374e-01 -1.626046299934387207e-01 3.613419234752655029e-01 -3.510916829109191895e-01 -6.147316098213195801e-02 -3.015221357345581055e-01 -2.370196580886840820e-01 2.581697702407836914e-01 -9.853967279195785522e-02
2.179984468966722488e-03 1.065519228577613831e-01 7.936075329780578613e-02 -1.324432529509067535e-02 -5.650362744927406311e-02 -8.726249635219573975e-02 3.676343560218811035e-01 2.120348438620567322e-02 -2.148771286010742188e-02 -9.972124546766281128e-02 -7.954178750514984131e-02 -4.331460595130920410e-02 -2.820408344268798828e-01 -1.184542849659919739e-01 -1.090131327509880066e-01 -4.143231809139251709e-01 2.080736905336380005e-01 -3.162190318107604980e-01 1.903402358293533325e-01 1.475910395383834839e-01 2.793058007955551147e-02 -2.507883012294769287e-01 -1.383269429206848145e-01 -7.214776426553726196e-02 -6.581129878759384155e-02 -1.383471419103443623e-03 -5.537699908018112183e-03 4.092518091201782227e-01 -4.060199484229087830e-02 -2.010161280632019043e-01 -1.595493257045745850e-01 -1.065011918544769287e-01
1.452105958014726639e-02 2.883450090885162354e-01 1.379998177289962769e-01 -1.621861457824707031e-01 -6.551238242536783218e-03 -3.740134462714195251e-02 8.565079420804977417e-02 -2.513922452926635742e-01 2.392863184213638306e-01 1.795776337385177612e-01 -2.072427123785018921e-01 1.670769751071929932e-01 -1.403496414422988892e-01 2.210834249854087830e-02 1.412059366703033447e-01 -2.185888029634952545e-02 -1.133540552109479904e-02 -7.197565864771604538e-03 1.090533286333084106e-02 2.141222804784774780e-01 1.987847872078418732e-02 -8.801129460334777832e-02 2.428059279918670654e-01 3.917394876480102539e-01 -2.160993665456771851e-01 3.482414782047271729e-01 -2.236838787794113159e-01 7.671174407005310059e-02 1.144798770546913147e-01 -2.847132980823516846e-01 9.929780662059783936e-02 6.105040758848190308e-02
7.852341979742050171e-02 1.153326928615570068e-01 -1.831689476966857910e-01 -5.953952297568321228e-02 -9.727854281663894653e-02 3.894985467195510864e-02 1.199820041656494141e-01 -8.880311250686645508e-02 1.298954486846923828e-01 -5.064211785793304443e-02 -2.903199568390846252e-02 1.156218051910400391e-01 9.800351411104202271e-02 2.211868949234485626e-02 9.843347966670989990e-02 -1.662414968013763428e-01 1.427028775215148926e-01 -2.703751027584075928e-01 1.839047968387603760e-01 1.886573731899261475e-01 -3.012022376060485840e-01 9.870453923940658569e-02 3.570760190486907959e-01 9.043725579977035522e-02 -9.001521766185760498e-02 4.902644455432891846e-01 -1.027359068393707275e-01 -2.741424925625324249e-02 -3.160769641399383545e-01 -3.010695241391658783e-02 1.874020546674728394e-01 -1.854211091995239258e-01
-2.318677008152008057e-01 -2.739363014698028564e-01 4.304889440536499023e-01 -2.439537942409515381e-01 1.316676735877990723e-01 -6.113854236900806427e-03 2.544498443603515625e-01 -4.183061246294528246e-04 1.511805206537246704e-01 -1.201729848980903625e-01 -9.176948666572570801e-02 2.355163097381591797e-01 1.020599603652954102e-01 3.628852963447570801e-02 -1.285397820174694061e-02 7.168313115835189819e-02 1.875175386667251587e-01 1.989450491964817047e-02 2.720578014850616455e-01 1.517554372549057007e-01 -2.422059327363967896e-02 6.071243807673454285e-02 2.976429760456085205e-01 1.405524741858243942e-02 5.360043048858642578e-02 2.258317545056343079e-02 -1.406960338354110718e-01 1.424822211265563965e-01 -3.483204841613769531e-01 -3.317959606647491455e-02 -9.969574213027954102e-02 -1.565497368574142456e-01
-1.175275519490242004e-01 2.215401679277420044e-01 1.017925608903169632e-02 -3.878078162670135498e-01 -1.690791174769401550e-02 7.221472263336181641e-02 2.277792841196060181e-01 -1.979300677776336670e-01 2.325982153415679932e-01 -1.874990463256835938e-01 1.555727422237396240e-01 7.218291610479354858e-02 -1.097126975655555725e-01 -1.422133296728134155e-01 -2.207418531179428101e-01 -9.792996197938919067e-02 1.745115071535110474e-01 -1.750064492225646973e-01 -6.607772666029632092e-04 -4.767044633626937866e-02 -2.662136852741241455e-01 -3.175605237483978271e-01 1.541849374771118164e-01 1.944524943828582764e-01 -1.324313730001449585e-01 -5.873314291238784790e-02 -5.823924019932746887e-02 -7.548192888498306274e-02 -2.171079218387603760e-01 -5.356435477733612061e-02 3.225195109844207764e-01 -6.632751785218715668e-03
-1.450393795967102051e-01 8.027289807796478271e-02 -2.034346945583820343e-02 1.930933296680450439e-01 8.745612949132919312e-02 -7.916362583637237549e-02 3.604666590690612793e-01 1.398364603519439697e-01 -1.091607660055160522e-01 5.922831967473030090e-02 -1.476954072713851929e-01 -1.838940680027008057e-01 -2.466603666543960571e-01 -2.143594026565551758e-01 1.439322531223297119e-01 -3.243833780288696289e-03 6.374024599790573120e-02 -2.149134278297424316e-01 3.366956412792205811e-01 1.727237701416015625e-01 -3.129567503929138184e-01 -1.843597441911697388e-01 1.711357831954956055e-01 2.761602401733398438e-01 -1.208391785621643066e-01 2.077057361602783203e-01 -2.049257457256317139e-01 -1.674572974443435669e-01 1.957873255014419556e-02 -1.153288409113883972e-01 -1.993422210216522217e-02 -7.048671133816242218e-03
-1.643624901771545410e-01 -8.338642865419387817e-02 2.493956387042999268e-01 -3.861793875694274902e-01 2.464451044797897339e-01 1.692792624235153198e-01 1.398691087961196899e-01 -1.887487918138504028e-01 1.926897764205932617e-01 -3.594933450222015381e-02 2.909358218312263489e-02 1.115010678768157959e-02 -1.829525381326675415e-01 -1.181252971291542053e-01 9.404821693897247314e-02 -3.034448623657226562e-01 1.409997195005416870e-01 -6.898908317089080811e-02 -1.785589940845966339e-02 1.256076693534851074e-01 -1.085976660251617432e-01 -5.213584378361701965e-02 1.506150364875793457e-01 3.722519576549530029e-01 1.866277605295181274e-01 1.640698909759521484e-01 1.333680301904678345e-01 -1.996781378984451294e-01 -1.871069669723510742e-01 -1.621651202440261841e-01 1.135605946183204651e-01 -1.107384338974952698e-01
-1.991267353296279907e-01 -2.801835909485816956e-02 -8.532566577196121216e-02 -2.485949844121932983e-01 1.550197899341583252e-01 -1.374045759439468384e-01 2.156949602067470551e-02 -2.796682119369506836e-01 -1.104312017560005188e-01 1.978778280317783356e-02 1.897207647562026978e-01 1.228315904736518860e-01 1.078670192509889603e-02 -7.232651859521865845e-02 6.974675506353378296e-02 -3.228197097778320312e-01 1.820530891418457031e-01 2.093482613563537598e-01 3.078257739543914795e-01 2.397625744342803955e-01 1.126927062869071960e-01 -1.126112695783376694e-02 1.996336877346038818e-01 6.297247111797332764e-02 -1.171259954571723938e-01 2.348507195711135864e-01 -2.957221567630767822e-01 -1.788638383150100708e-01 -2.674708366394042969e-01 -1.974442601203918457e-01 -2.915126085281372070e-02 7.245501875877380371e-02
-2.386694215238094330e-02 1.903359293937683105e-01 -3.727288916707038879e-02 -1.667927056550979614e-01 1.114327739924192429e-02 1.810806095600128174e-01 9.174631536006927490e-02 -2.327602207660675049e-01 -8.541380614042282104e-02 -5.736466124653816223e-02 -1.647698581218719482e-01 2.206326872110366821e-01 -2.213171720504760742e-01 -1.324436366558074951e-01 -1.135670244693756104e-01 -3.241635113954544067e-02 -2.705559693276882172e-02 1.073574125766754150e-01 8.957458287477493286e-02 2.214864343404769897e-01 1.156806573271751404e-01 -1.711271107196807861e-01 -9.548866190016269684e-03 2.828567028045654297e-01 -2.034296691417694092e-01 3.353194594383239746e-01 -2.816789150238037109e-01 -4.209559038281440735e-02 -3.041258156299591064e-01 -2.343718856573104858e-01 2.890469431877136230e-01 -1.165671423077583313e-01
-2.597715556621551514e-01 4.491109028458595276e-02 -2.737908065319061279e-01 -5.071955546736717224e-02 7.284125685691833496e-02 2.662816643714904785e-01 3.293144404888153076e-01 -5.036007612943649292e-02 1.777378469705581665e-02 -8.054754137992858887e-02 -1.968368738889694214e-01 1.038409322500228882e-01 8.018311858177185059e-02 -8.537786453962326050e-02 1.751492545008659363e-02 -1.068986803293228149e-01 1.372871547937393188e-01 3.074859455227851868e-02 1.689473688602447510e-01 1.016774922609329224e-01 8.097670227289199829e-02 -2.679769396781921387e-01 1.606395542621612549e-01 -1.187942549586296082e-02 -4.629128426313400269e-02 2.579933106899261475e-01 -7.692100852727890015e-02 8.071207255125045776e-02 -5.763412117958068848e-01 -3.910408914089202881e-02 5.161904729902744293e-03 7.834573090076446533e-02
-2.139344811439514160e-01 1.104732304811477661e-01 -3.790178161580115557e-04 -2.335720658302307129e-01 1.066756546497344971e-01 -4.420831426978111267e-02 2.883757650852203369e-01 4.855286329984664917e-02 -2.133905887603759766e-01 1.144553869962692261e-01 1.892302185297012329e-01 -1.933910883963108063e-03 -8.012146502733230591e-02 2.309313267469406128e-01 1.775510609149932861e-01 -3.540906906127929688e-01 2.398876100778579712e-01 3.449490293860435486e-02 1.152534261345863342e-01 1.686548143625259399e-01 1.658610552549362183e-01 3.325750306248664856e-02 1.307525336742401123e-01 8.393991738557815552e-02 -2.612798213958740234e-01 3.289753198623657227e-02 -2.995283901691436768e-01 9.268478024750947952e-04 -3.270092010498046875e-01 -2.381497174501419067e-01 1.805905252695083618e-02 -3.539958968758583069e-02
-2.654995024204254150e-01 -1.117472723126411438e-01 1.943953782320022583e-01 -3.658143281936645508e-01 1.571127027273178101e-01 1.253743171691894531e-01 2.220136672258377075e-01 -2.463914752006530762e-01 6.040430441498756409e-02 -1.512134522199630737e-01 1.822426356375217438e-02 -2.668467350304126740e-02 -6.577782914973795414e-04 -2.302930206060409546e-01 1.449725776910781860e-01 -2.240674048662185669e-01 1.860887855291366577e-01 -3.325032442808151245e-02 1.210644692182540894e-01 2.246673405170440674e-01 -1.482211500406265259e-01 4.931317269802093506e-02 2.899648249149322510e-01 3.007742464542388916e-01 1.786697506904602051e-01 -7.513453811407089233e-02 -1.049087643623352051e-01 -1.639689356088638306e-01 -1.334432512521743774e-01 -1.820776760578155518e-01 -9.690228104591369629e-02 8.701889216899871826e-02
1.095645036548376083e-02 1.116399839520454407e-01 1.008681058883666992e-01 -3.671391010284423828e-01 -1.266997074708342552e-03 -2.094483077526092529e-01 3.653143048286437988e-01 -2.295724749565124512e-01 -5.176846683025360107e-02 -4.359133541584014893e-02 9.937662631273269653e-02 5.078347027301788330e-02 -2.349504530429840088e-01 -1.837806850671768188e-01 1.836256496608257294e-02 8.153086900711059570e-02 -1.125997211784124374e-02 -2.198233306407928467e-01 2.157009392976760864e-02 2.001663446426391602e-01 -1.282528936862945557e-01 -1.862878203392028809e-01 1.268558055162429810e-01 -1.070192307233810425e-01 2.969549782574176788e-02 -5.420104786753654480e-02 -3.767139017581939697e-01 -2.027945518493652344e-01 1.851142756640911102e-02 -2.649451196193695068e-01 1.157969310879707336e-01 2.468641996383666992e-01
2.972951903939247131e-02 2.789272367954254150e-01 1.802438050508499146e-01 -8.158728480339050293e-02 5.654384195804595947e-02 2.306404262781143188e-01 2.056429088115692139e-01 2.288261661306023598e-03 -1.006298363208770752e-01 7.828765362501144409e-02 1.468778103590011597e-01 8.921933919191360474e-02 2.320193313062191010e-02 -4.919444769620895386e-02 -5.622016638517379761e-02 7.685013115406036377e-02 1.379220187664031982e-01 3.048473782837390900e-02 2.316948473453521729e-01 2.716621458530426025e-01 -7.370465993881225586e-02 -3.033941090106964111e-01 1.731117069721221924e-01 3.340851888060569763e-02 -4.234776198863983154e-01 1.853641271591186523e-01 -5.802283808588981628e-02 2.512548267841339111e-01 -2.685577571392059326e-01 -1.024676710367202759e-01 -1.530743837356567383e-01 -2.518517076969146729e-01
-9.044060856103897095e-02 2.466187775135040283e-01 2.347053885459899902e-01 -3.545203506946563721e-01 7.155022770166397095e-02 -7.814586162567138672e-03 4.133307933807373047e-01 -5.086901038885116577e-02 6.379079818725585938e-02 -8.915800601243972778e-02 1.719971448183059692e-01 -3.209889829158782959e-01 -2.278027236461639404e-01 -4.009034112095832825e-02 -1.432346105575561523e-01 -8.382139354944229126e-02 2.735234498977661133e-01 -2.174782454967498779e-01 1.188758853822946548e-02 -4.909908026456832886e-02 -1.927910894155502319e-01 2.914711460471153259e-02 1.169394850730895996e-01 4.946214333176612854e-02 -1.931164413690567017e-03 1.192640811204910278e-01 -2.201855927705764771e-01 1.891807839274406433e-02 7.232539355754852295e-02 -3.025413751602172852e-01 7.675690203905105591e-02 -3.761627525091171265e-02
-5.808313935995101929e-02 -2.053614892065525055e-02 9.883919358253479004e-02 -4.783900827169418335e-02 -7.005994766950607300e-02 5.028581246733665466e-02 2.068930417299270630e-01 2.360623562708497047e-03 -9.680021554231643677e-02 4.632479511201381683e-03 -3.833827376365661621e-02 -9.010040760040283203e-02 -3.139269351959228516e-01 -1.726242154836654663e-01 1.378660351037979126e-01 -1.710583567619323730e-01 1.804313510656356812e-01 1.015187129378318787e-01 -3.828638046979904175e-02 2.135558873414993286e-01 -1.460777670145034790e-01 -1.825539171695709229e-01 3.636639937758445740e-02 5.405725166201591492e-02 -6.306240707635879517e-02 3.264223039150238037e-01 -1.715136915445327759e-01 2.897597551345825195e-01 -5.543628334999084473e-01 1.593419164419174194e-01 1.309719830751419067e-01 -1.252678036689758301e-01
-2.065370976924896240e-02 5.019757151603698730e-01 4.283852875232696533e-03 -1.743868738412857056e-01 1.482192426919937134e-01 1.264514923095703125e-01 4.490001127123832703e-02 -7.223992794752120972e-02 7.121164351701736450e-02 2.079576700925827026e-01 8.040316402912139893e-02 9.906605631113052368e-02 -1.199604272842407227e-01 -1.376536935567855835e-01 -3.643032535910606384e-02 -7.385432720184326172e-02 4.053309559822082520e-02 1.320424526929855347e-01 1.916496008634567261e-01 1.934018582105636597e-01 -4.974790289998054504e-02 -4.760732129216194153e-02 3.178646564483642578e-01 4.748523980379104614e-02 -2.849925756454467773e-01 7.333768531680107117e-03 -2.140909135341644287e-01 3.111281991004943848e-01 -3.564061224460601807e-01 6.789671629667282104e-02 -1.447842456400394440e-02 -1.012572348117828369e-01
1.484593749046325684e-01 1.826335936784744263e-01 -9.976377338171005249e-02 -1.902170330286026001e-01 7.668095082044601440e-02 -1.694618142209947109e-03 6.040301322937011719e-01 -1.557043343782424927e-01 1.182430237531661987e-01 1.057527959346771240e-01 -1.658033877611160278e-01 4.245870187878608704e-02 -1.265551596879959106e-01 -6.369111686944961548e-02 -7.153037935495376587e-02 5.691153556108474731e-02 -1.392285674810409546e-01 1.777448356151580811e-01 -1.909597367048263550e-01 3.045587241649627686e-01 -2.533621191978454590e-01 -9.946167469024658203e-02 1.120976433157920837e-01 3.810264915227890015e-02 -1.613602600991725922e-02 2.673674821853637695e-01 4.082978889346122742e-02 2.204923927783966064e-01 -1.655288189649581909e-01 -3.352038562297821045e-02 -3.361799940466880798e-02 2.486069314181804657e-02
-1.730965226888656616e-01 7.300841808319091797e-02 1.015828326344490051e-01 -7.917325943708419800e-02 -6.036223098635673523e-02 2.256847359240055084e-02 1.215239316225051880e-01 -8.068030327558517456e-02 2.142897248268127441e-01 6.065022572875022888e-02 8.522226661443710327e-02 1.930354237556457520e-01 1.154606714844703674e-01 -3.392209112644195557e-01 -6.896810233592987061e-02 -2.935381531715393066e-01 7.708672434091567993e-02 -3.012495040893554688e-01 1.221481338143348694e-01 -6.539715919643640518e-03 -4.768718183040618896e-01 -3.283771872520446777e-02 4.573314264416694641e-02 8.601938933134078979e-02 -1.196471601724624634e-01 1.289680302143096924e-01 -4.344452023506164551e-01 -6.016894709318876266e-03 -9.698828309774398804e-02 -7.437399774789810181e-02 1.568472087383270264e-01 1.852878555655479431e-02
-3.457714617252349854e-01 8.492988417856395245e-04 -6.891362369060516357e-02 1.296529471874237061e-01 -1.053354740142822266e-01 -3.619080185890197754e-01 1.619604229927062988e-01 -2.227457761764526367e-01 3.304846882820129395e-01 -4.321257025003433228e-02 -1.616526097059249878e-01 -1.119663044810295105e-01 -7.565499097108840942e-02 5.479404702782630920e-02 4.845706280320882797e-03 -1.099800784140825272e-02 2.722482010722160339e-02 -1.176181957125663757e-01 1.303977519273757935e-01 1.874770224094390869e-01 -3.767558634281158447e-01 -2.735095918178558350e-01 -1.418566424399614334e-02 6.525937467813491821e-02 -1.350371539592742920e-01 1.806112080812454224e-01 -2.959061861038208008e-01 5.320741608738899231e-02 -1.304078847169876099e-01 -1.841743588447570801e-01 -4.553011059761047363e-02 -1.230416074395179749e-02
-6.641821563243865967e-02 -1.331644505262374878e-01 -1.305909156799316406e-01 -1.287624984979629517e-01 -9.083710610866546631e-02 7.687478326261043549e-03 3.828952014446258545e-01 1.978503763675689697e-01 -1.690148375928401947e-03 -2.305025979876518250e-02 -1.549443304538726807e-01 1.545428633689880371e-01 -1.008438542485237122e-01 -4.989337548613548279e-02 -6.680823117494583130e-02 -9.245369583368301392e-02 4.305020347237586975e-02 -4.315117001533508301e-01 1.108710318803787231e-01 2.222924232482910156e-01 -1.041902452707290649e-01 1.660368144512176514e-01 9.765592962503433228e-02 2.753026187419891357e-01 1.775532029569149017e-02 1.690762490034103394e-01 -3.583157360553741455e-01 -1.653141230344772339e-01 3.878240659832954407e-02 -2.988765239715576172e-01 -1.548028439283370972e-01 5.597100779414176941e-02
1.093711145222187042e-02 -2.967840619385242462e-02 -6.180772557854652405e-02 -1.014144942164421082e-01 -2.754933573305606842e-02 2.083622105419635773e-02 -4.968216270208358765e-02 -2.638796865940093994e-01 2.745071239769458771e-02 -8.013109117746353149e-02 -1.700677126646041870e-01 2.686259150505065918e-01 -4.059444367885589600e-01 -1.983974277973175049e-01 -6.850302219390869141e-02 3.783477935940027237e-03 1.550973653793334961e-01 1.257923841476440430e-01 -1.300597656518220901e-02 7.480669021606445312e-02 1.516543328762054443e-01 -8.030726760625839233e-02 1.238028407096862793e-01 1.689948588609695435e-01 -2.095886766910552979e-01 1.730718016624450684e-01 -4.072172045707702637e-01 2.227164804935455322e-01 -7.038820534944534302e-02 -4.073332846164703369e-01 1.020170673727989197e-01 7.009135931730270386e-02
-4.053725861012935638e-03 1.892830282449722290e-01 -1.482970826327800751e-02 -3.708953857421875000e-01 -1.476639360189437866e-01 -1.149533689022064209e-01 3.000279664993286133e-01 -2.757124975323677063e-02 -2.560756504535675049e-01 9.412194602191448212e-03 2.464723885059356689e-01 1.891309320926666260e-01 -9.805263578891754150e-02 -3.156920075416564941e-01 -5.529730394482612610e-02 -1.997577399015426636e-01 1.755116283893585205e-01 -2.203992307186126709e-01 2.182784304022789001e-02 2.100754380226135254e-01 -1.910730302333831787e-01 -2.268470823764801025e-01 -6.934860348701477051e-02 -1.661067306995391846e-01 -7.649049162864685059e-02 1.322925388813018799e-01 -1.863146871328353882e-01 1.282116472721099854e-01 1.429686695337295532e-01 -1.701442524790763855e-02 1.917824447154998779e-01 9.892544895410537720e-02
-1.010138317942619324e-01 -9.858528524637222290e-02 -1.028033271431922913e-01 -3.388384878635406494e-01 -6.889522820711135864e-02 1.090570818632841110e-02 1.689455211162567139e-01 -1.551793795078992844e-02 -3.557931631803512573e-02 -1.310472935438156128e-01 8.462593704462051392e-02 -3.131858259439468384e-02 3.481251653283834457e-03 -3.692821785807609558e-02 3.566478490829467773e-01 -2.651678621768951416e-01 6.702866405248641968e-03 -1.379611492156982422e-01 -1.462463587522506714e-01 5.282792448997497559e-01 2.529026567935943604e-01 -2.899633646011352539e-01 1.948085725307464600e-01 1.021994836628437042e-02 -1.450065076351165771e-01 -2.266101352870464325e-02 -7.926122844219207764e-02 -1.002246793359518051e-02 -2.080168873071670532e-01 5.624739080667495728e-02 -9.062793850898742676e-02 -8.584462851285934448e-02
-2.142353206872940063e-01 -7.620331645011901855e-02 4.252808988094329834e-01 -1.771063506603240967e-01 2.667953260242938995e-02 1.337028294801712036e-01 2.927737832069396973e-01 -3.546597361564636230e-01 1.674237251281738281e-01 -8.487931638956069946e-02 7.093863189220428467e-02 -1.020674183964729309e-01 -2.252280712127685547e-01 -3.444462269544601440e-02 1.928426474332809448e-01 -3.558795526623725891e-02 1.294302791357040405e-01 1.527307182550430298e-01 1.221118029206991196e-03 2.007799744606018066e-01 -3.905105963349342346e-02 4.950573667883872986e-02 1.827902197837829590e-01 1.892689764499664307e-01 1.892250031232833862e-01 1.300146579742431641e-01 -1.655937582254409790e-01 2.174523472785949707e-01 -2.382975816726684570e-01 -1.065159589052200317e-01 -1.043927073478698730e-01 6.981191039085388184e-02
-1.811383962631225586e-01 1.120538711547851562e-01 -1.126818433403968811e-01 5.880386754870414734e-02 2.502386868000030518e-01 -1.701793521642684937e-01 2.256087362766265869e-01 8.739899098873138428e-02 2.713074721395969391e-02 -4.213488474488258362e-02 -3.658109158277511597e-02 2.415357679128646851e-01 -1.314160041511058807e-02 -2.235768921673297882e-02 -1.294823437929153442e-01 1.749567985534667969e-01 2.387305162847042084e-02 -3.998118638992309570e-01 1.405136436223983765e-01 2.277503013610839844e-01 -3.394065797328948975e-01 -9.166537970304489136e-02 2.200554013252258301e-01 2.555857598781585693e-01 -1.276405900716781616e-01 2.087920010089874268e-01 -2.704045474529266357e-01 1.693066656589508057e-01 3.425356745719909668e-02 -1.477145403623580933e-01 -1.250267624855041504e-01 -9.190420061349868774e-02
-8.417156338691711426e-02 1.927825510501861572e-01 3.224940598011016846e-01 -2.403537929058074951e-01 -1.294122077524662018e-02 -5.531405564397573471e-03 1.320105046033859253e-01 1.799681633710861206e-01 -8.604948967695236206e-02 1.079762633889913559e-02 5.469340458512306213e-02 1.561809033155441284e-01 1.592259407043457031e-01 -3.821842372417449951e-02 -1.434620171785354614e-01 -3.421652615070343018e-01 1.071860864758491516e-01 2.661359906196594238e-01 -5.794164165854454041e-02 2.528645992279052734e-01 -1.301313936710357666e-01 -2.345735132694244385e-01 1.032934710383415222e-01 -1.146747171878814697e-01 -2.126942873001098633e-01 3.823166191577911377e-01 2.310575731098651886e-02 -1.183452736586332321e-02 -2.016638070344924927e-01 -1.109386831521987915e-01 -1.268153786659240723e-01 1.950823813676834106e-01
1.858770102262496948e-01 1.879134327173233032e-01 3.032767027616500854e-02 -3.398525714874267578e-01 -1.156564429402351379e-01 8.053155615925788879e-03 3.671126961708068848e-01 5.988308787345886230e-02 9.807451814413070679e-02 4.373880103230476379e-02 -4.251491650938987732e-02 -9.750084578990936279e-02 -8.139941096305847168e-02 -2.597815990447998047e-01 -5.554210767149925232e-02 -4.613623917102813721e-01 8.836309611797332764e-02 -2.659820914268493652e-01 5.211165174841880798e-02 2.346910238265991211e-01 -7.278701663017272949e-02 -4.248763620853424072e-02 2.686783857643604279e-02 4.483525082468986511e-02 -1.898621767759323120e-01 4.835288226604461670e-02 3.621113300323486328e-02 2.982273101806640625e-01 -3.002273850142955780e-03 2.979211695492267609e-02 -2.160004526376724243e-01 -1.632400751113891602e-01
-3.521205484867095947e-02 -1.250533610582351685e-01 1.782809644937515259e-01 -2.414894402027130127e-01 1.437522917985916138e-01 -3.699947893619537354e-01 4.126723706722259521e-01 -1.941056996583938599e-01 1.297065764665603638e-01 -2.571868002414703369e-01 1.105518639087677002e-02 -4.946936666965484619e-02 5.423663184046745300e-02 4.889350011944770813e-02 2.255966514348983765e-01 -3.913374245166778564e-01 -1.614745147526264191e-02 1.661082804203033447e-01 -5.550323426723480225e-02 1.791545301675796509e-01 6.606876850128173828e-02 -9.259249083697795868e-03 1.436583101749420166e-01 2.732500433921813965e-01 8.000751584768295288e-02 -7.093819323927164078e-03 -1.591093689203262329e-01 1.050700023770332336e-01 6.649357080459594727e-02 -1.165039138868451118e-03 -7.069993019104003906e-02 -1.325256675481796265e-01
1.864136606454849243e-01 5.632645264267921448e-02 -2.120715565979480743e-02 -2.896841764450073242e-01 -1.086735874414443970e-01 -1.326902210712432861e-01 3.583766520023345947e-01 -2.502326369285583496e-01 2.610409259796142578e-02 -5.287582427263259888e-02 -2.487154006958007812e-01 9.519686549901962280e-02 7.129960507154464722e-02 3.584549129009246826e-01 -1.691693253815174103e-02 -2.425611615180969238e-01 2.959172427654266357e-01 -7.557003945112228394e-02 -1.344753801822662354e-01 1.942448019981384277e-01 -9.326965361833572388e-02 -2.751901447772979736e-01 1.337920874357223511e-01 4.045806452631950378e-02 9.384998120367527008e-03 -1.926814019680023193e-02 -1.176047921180725098e-01 2.382165044546127319e-01 -6.451150774955749512e-02 -1.900754868984222412e-01 1.412221789360046387e-01 -7.628230750560760498e-02
-7.985281944274902344e-02 3.062126934528350830e-01 1.329717040061950684e-01 -1.865170001983642578e-01 -1.211979240179061890e-01 9.459165483713150024e-02 -4.206386860460042953e-03 -2.315215170383453369e-01 3.082609176635742188e-01 1.291257292032241821e-01 -1.654575020074844360e-01 1.511702537536621094e-01 3.814738476648926735e-03 1.599644869565963745e-01 -3.997980803251266479e-02 -1.949827224016189575e-01 1.446822434663772583e-01 -1.050822436809539795e-01 -1.033685132861137390e-01 9.095302224159240723e-02 -4.412713274359703064e-02 -3.849586099386215210e-02 2.257472127676010132e-01 4.009780883789062500e-01 -1.521110683679580688e-01 2.492197602987289429e-01 -1.405116170644760132e-01 1.002923026680946350e-01 -1.150978729128837585e-02 -3.952271938323974609e-01 -2.788039855659008026e-03 -7.403881847858428955e-02
-2.098823040723800659e-01 -1.041335612535476685e-01 2.117598429322242737e-02 -1.905225664377212524e-01 -1.638460010290145874e-01 -1.114173978567123413e-01 4.613263309001922607e-01 -2.116248011589050293e-01 -1.158017590641975403e-01 -9.066050499677658081e-02 -3.287594318389892578e-01 -6.046680733561515808e-02 -1.005812808871269226e-01 -1.346335411071777344e-01 -8.204606710933148861e-04 -1.485627740621566772e-01 2.738217413425445557e-01 -2.744251489639282227e-01 2.082975208759307861e-01 1.474829912185668945e-01 -6.177523359656333923e-02 -1.898545175790786743e-01 -5.498795583844184875e-02 -1.570224612951278687e-01 -5.834841728210449219e-02 -1.270646154880523682e-01 -1.930926442146301270e-01 1.028737276792526245e-01 6.995792686939239502e-02 -2.099432200193405151e-01 -7.943240553140640259e-02 -1.488104611635208130e-01
-4.918851703405380249e-02 5.180249363183975220e-02 8.579846471548080444e-02 -3.183515667915344238e-01 1.209395453333854675e-01 -2.492244541645050049e-01 8.622252196073532104e-02 -1.938610523939132690e-01 2.191435694694519043e-01 1.231899135746061802e-03 -5.442710220813751221e-02 1.455436795949935913e-01 -1.285958439111709595e-01 -3.727726638317108154e-01 -1.078521683812141418e-01 -3.227687776088714600e-01 -1.523200981318950653e-02 -1.718865782022476196e-01 8.528182655572891235e-02 7.652962207794189453e-02 -3.132551610469818115e-01 -3.499582111835479736e-01 4.743763431906700134e-02 -2.014831602573394775e-01 2.209871076047420502e-02 4.818497225642204285e-02 -5.702213570475578308e-02 -1.654089093208312988e-01 -5.748889967799186707e-02 -2.173051387071609497e-01 -8.005946874618530273e-03 1.748978048563003540e-01
1.485485583543777466e-01 1.319411844015121460e-01 -1.009725034236907959e-03 2.657907456159591675e-02 -1.970123499631881714e-03 -1.004144474864006042e-01 1.842179149389266968e-01 -2.209621965885162354e-01 -3.597917780280113220e-02 -1.099946275353431702e-01 -2.643029205501079559e-02 3.230254352092742920e-01 -2.095383554697036743e-01 -2.073081582784652710e-01 1.095026656985282898e-01 -1.822327375411987305e-01 5.298659950494766235e-02 -9.054098278284072876e-02 -1.224299818277359009e-01 4.003979861736297607e-01 3.175220489501953125e-01 -1.325562447309494019e-01 1.774995476007461548e-01 2.583428919315338135e-01 1.815052004531025887e-03 7.264462858438491821e-02 -2.596044838428497314e-01 -1.998622715473175049e-02 -2.174510955810546875e-01 -1.251933723688125610e-01 2.850091550499200821e-03 -2.783121466636657715e-01
3.670567274093627930e-02 -1.840201467275619507e-01 1.209630593657493591e-01 -2.119685858488082886e-01 -4.745150730013847351e-02 -1.801948994398117065e-01 3.751361072063446045e-01 -1.730727255344390869e-01 -6.947517395019531250e-02 -6.939022988080978394e-02 -3.579474985599517822e-02 1.338581144809722900e-01 1.882094591856002808e-01 -2.561946772038936615e-02 -3.124758787453174591e-02 -6.198904663324356079e-02 2.134345471858978271e-02 -4.409672319889068604e-01 6.782290339469909668e-02 6.868983060121536255e-02 -2.929956912994384766e-01 2.279562503099441528e-02 2.083194702863693237e-01 3.262268602848052979e-01 -1.583204790949821472e-02 2.654220759868621826e-01 -7.860884070396423340e-02 1.868834719061851501e-02 -2.557157576084136963e-01 1.034193858504295349e-01 -4.072555527091026306e-02 -1.862748414278030396e-01
1.389784961938858032e-01 8.613917231559753418e-02 1.458331942558288574e-01 -1.539866179227828979e-01 -1.518362611532211304e-01 1.735734194517135620e-01 6.858634948730468750e-02 -3.728908002376556396e-01 7.478211820125579834e-02 -4.369968920946121216e-02 7.237565517425537109e-02 -2.020564489066600800e-02 -2.688319683074951172e-01 -4.697939753532409668e-02 -3.640471771359443665e-02 2.197299152612686157e-01 1.576242744922637939e-01 -5.309773981571197510e-02 3.204334974288940430e-01 1.738482266664505005e-01 1.408031284809112549e-01 -3.341779112815856934e-01 2.473028749227523804e-01 1.096118688583374023e-01 -2.558793723583221436e-01 1.973426342010498047e-01 -2.571436166763305664e-01 9.708356857299804688e-02 -1.552478075027465820e-01 -1.445354372262954712e-01 -9.145168587565422058e-03 -6.194906681776046753e-02
7.855737954378128052e-02 3.508327901363372803e-02 1.631300598382949829e-01 7.423333078622817993e-02 -7.512979209423065186e-02 -8.927065879106521606e-03 2.733442485332489014e-01 1.578621193766593933e-02 -1.732687279582023621e-02 6.474176049232482910e-02 2.265468798577785492e-02 4.534669220447540283e-02 -8.968508802354335785e-03 -7.631794363260269165e-02 1.515578776597976685e-01 1.092597618699073792e-01 -1.019913926720619202e-01 5.132807046175003052e-02 4.240924119949340820e-02 4.816139042377471924e-01 2.192541658878326416e-01 -3.315846621990203857e-01 4.731957018375396729e-01 1.469238102436065674e-01 -1.610906571149826050e-01 6.504385918378829956e-02 -2.856418490409851074e-01 7.590846717357635498e-02 -1.697181463241577148e-01 -1.673055887222290039e-01 -8.197744935750961304e-02 -2.351447567343711853e-02
-3.212150186300277710e-02 1.258238255977630615e-01 -2.679806351661682129e-01 -2.099327147006988525e-01 3.239255398511886597e-03 2.706149220466613770e-02 4.546943604946136475e-01 -1.741942912340164185e-01 -1.000919118523597717e-01 2.520200014114379883e-01 -1.948425471782684326e-01 -1.074383109807968140e-01 -1.889160573482513428e-01 -1.496700942516326904e-01 -1.142630204558372498e-01 -4.662547260522842407e-02 -1.394034363329410553e-02 8.064263314008712769e-02 -5.988108366727828979e-02 2.515704929828643799e-01 -4.703247174620628357e-02 9.358444064855575562e-02 3.800195157527923584e-01 1.045680567622184753e-01 -2.178855985403060913e-01 1.097966879606246948e-01 -2.663697861135005951e-02 -6.284228712320327759e-02 -2.362318634986877441e-01 -1.317831724882125854e-01 -2.089936882257461548e-01 -1.101327985525131226e-01
-1.008371077477931976e-02 -1.592017477378249168e-03 -2.674460783600807190e-02 -3.424812853336334229e-01 1.467085033655166626e-01 -3.485563397407531738e-02 2.189821749925613403e-01 -1.341021656990051270e-01 -6.423503160476684570e-02 -1.677550934255123138e-02 -7.119228690862655640e-02 5.532909557223320007e-02 -1.790812164545059204e-01 -1.502653658390045166e-01 -3.081742823123931885e-01 -4.262795746326446533e-01 -1.949383169412612915e-01 -1.606798321008682251e-01 3.386261463165283203e-01 5.972724780440330505e-02 2.965970663353800774e-03 -7.877890765666961670e-02 1.917141824960708618e-01 6.201016530394554138e-02 3.342997282743453979e-02 -9.982040524482727051e-02 -2.829684317111968994e-01 2.403080165386199951e-01 -6.080077216029167175e-02 2.198031842708587646e-01 -1.365669220685958862e-01 3.015939705073833466e-02
-3.620311915874481201e-01 4.022220894694328308e-02 -4.554372653365135193e-02 -3.279138505458831787e-01 -1.596664786338806152e-01 -2.881694138050079346e-01 2.213758379220962524e-01 -1.717972010374069214e-02 -3.019936382770538330e-01 -1.308286637067794800e-01 9.697393327951431274e-02 8.205475658178329468e-02 -1.316870003938674927e-01 6.266471743583679199e-02 2.722019702196121216e-02 -3.082669675350189209e-01 1.084843873977661133e-01 -1.373855471611022949e-01 7.893237285315990448e-03 -3.494193777441978455e-02 -2.010902166366577148e-01 6.232160609215497971e-03 4.259032309055328369e-01 -1.411566790193319321e-02 -8.737112581729888916e-02 9.621306508779525757e-02 -1.975498646497726440e-01 -2.468310296535491943e-02 -1.328277438879013062e-01 -1.334453523159027100e-01 1.113575696945190430e-01 -3.527939086779952049e-03
1.281425207853317261e-01 2.058124691247940063e-01 -5.675960332155227661e-02 -1.952104270458221436e-01 -1.417992413043975830e-01 -8.367711305618286133e-02 3.019882738590240479e-01 -4.397695139050483704e-02 1.464483737945556641e-01 -8.614134043455123901e-02 -1.159056425094604492e-01 -4.160281270742416382e-02 -1.297869831323623657e-01 -1.347590982913970947e-01 2.625699155032634735e-02 -4.125297963619232178e-01 8.717257529497146606e-02 -3.909253180027008057e-01 3.462225571274757385e-02 7.350020110607147217e-02 -1.117243543267250061e-01 2.069429680705070496e-02 2.415946274995803833e-01 -1.173023954033851624e-01 -2.242259830236434937e-01 5.210413411259651184e-02 -4.435807839035987854e-02 3.903213441371917725e-01 6.943190097808837891e-02 -1.491462253034114838e-02 -2.128474414348602295e-01 -1.415140628814697266e-01
9.016043622978031635e-04 -2.324174791574478149e-01 1.814406067132949829e-01 9.467109292745590210e-02 -4.765722900629043579e-02 -6.391447782516479492e-02 1.311795711517333984e-01 -5.805975198745727539e-02 2.883028090000152588e-01 1.434113830327987671e-01 -2.078009098768234253e-01 1.689171344041824341e-01 -4.042193666100502014e-02 -1.551577597856521606e-01 3.196923062205314636e-02 -2.777659893035888672e-01 7.739603053778409958e-03 2.140491269528865814e-02 2.888315618038177490e-01 2.144786566495895386e-01 -5.011213012039661407e-03 -2.808575034141540527e-01 5.149255506694316864e-03 1.482915580272674561e-01 -2.964052557945251465e-01 3.564073443412780762e-01 -2.873040139675140381e-01 6.223009899258613586e-02 -2.463728487491607666e-01 1.146239228546619415e-02 -6.016460433602333069e-02 -3.555817902088165283e-02
1.580959260463714600e-01 1.346926540136337280e-01 -1.068596243858337402e-01 -3.326281309127807617e-01 1.263679116964340210e-01 -2.860737405717372894e-02 3.114040493965148926e-01 8.306301385164260864e-02 1.734340935945510864e-01 6.412307173013687134e-02 3.063788115978240967e-01 1.387420743703842163e-01 -1.663471609354019165e-01 -1.607775539159774780e-01 -1.319248322397470474e-02 -3.189386725425720215e-01 4.007271677255630493e-02 -7.116765528917312622e-02 1.672027707099914551e-01 -3.303692862391471863e-02 -1.979289352893829346e-01 -2.411109358072280884e-01 2.578179836273193359e-01 8.688077330589294434e-02 2.550094425678253174e-01 -7.891977578401565552e-02 -1.505767107009887695e-01 1.011368855834007263e-01 -8.612991869449615479e-02 -2.080820351839065552e-01 1.873596459627151489e-01 1.199615597724914551e-01
-2.127829343080520630e-01 -2.731690108776092529e-01 1.306581795215606689e-01 -1.440200358629226685e-01 1.532277613878250122e-01 -7.517406344413757324e-02 4.034526944160461426e-01 -1.036726385354995728e-01 1.594277024269104004e-01 -1.750975102186203003e-01 -1.193559691309928894e-01 -1.024890393018722534e-01 -2.440875768661499023e-01 -4.640066623687744141e-02 2.144886702299118042e-01 -1.349847018718719482e-01 -7.238215953111648560e-02 -7.784675061702728271e-02 6.169994175434112549e-02 1.228642165660858154e-01 -5.346863064914941788e-03 -1.833080947399139404e-01 -1.361278742551803589e-01 2.060052752494812012e-01 -5.836644023656845093e-02 3.001379966735839844e-01 -8.983816206455230713e-02 2.064483910799026489e-01 -1.561656445264816284e-01 8.952865749597549438e-02 -2.093162685632705688e-01 -2.960637211799621582e-01
2.155297100543975830e-01 2.322579734027385712e-02 2.573462575674057007e-02 -2.678377628326416016e-01 -1.127268746495246887e-01 -2.558011710643768311e-01 3.100606501102447510e-01 3.707259893417358398e-02 -7.361254841089248657e-02 1.735020279884338379e-01 -5.740597844123840332e-02 1.578528732061386108e-01 -1.159347221255302429e-01 -2.541529834270477295e-01 -1.348028630018234253e-01 -7.673450559377670288e-02 1.771361380815505981e-01 -2.887072265148162842e-01 2.165639549493789673e-01 1.292932927608489990e-01 -2.537736594676971436e-01 1.287222951650619507e-01 8.106781169772148132e-03 -4.866422619670629501e-03 -3.223141729831695557e-01 5.289725586771965027e-02 -9.749957919120788574e-02 3.948137760162353516e-01 -6.391791254281997681e-02 -5.681897327303886414e-02 1.804140955209732056e-02 -3.394852625206112862e-03
-1.015593409538269043e-01 -9.207960963249206543e-02 -2.407453395426273346e-02 -1.725227236747741699e-01 -8.111615478992462158e-02 8.272939175367355347e-02 1.710179448127746582e-01 5.933460593223571777e-02 4.587253183126449585e-02 3.441947698593139648e-02 -3.096416294574737549e-01 -3.287739679217338562e-02 1.732803434133529663e-01 -1.217935457825660706e-01 4.432848468422889709e-02 -2.082234472036361694e-01 1.993084549903869629e-01 1.176961325109004974e-02 1.174849718809127808e-01 4.590546488761901855e-01 -2.529464960098266602e-01 2.028983980417251587e-01 2.456912957131862640e-02 1.384572684764862061e-01 -1.422527581453323364e-01 7.940348982810974121e-02 -5.072714686393737793e-01 -9.309881925582885742e-02 -1.028461754322052002e-01 -2.575910184532403946e-03 7.463461160659790039e-02 1.274171918630599976e-01
-1.903678178787231445e-01 2.047983705997467041e-01 -2.261578291654586792e-02 -2.334329783916473389e-01 -1.086353659629821777e-01 -1.875936388969421387e-01 -5.089261569082736969e-03 -3.326406329870223999e-02 9.554687887430191040e-02 -9.911210089921951294e-02 -2.336909472942352295e-01 1.475803405046463013e-01 1.519007533788681030e-01 -3.319240808486938477e-01 1.032825484871864319e-01 -2.842355072498321533e-01 -1.710930317640304565e-01 -1.337404847145080566e-01 -2.242116257548332214e-02 -4.346490278840065002e-02 4.682689905166625977e-02 -4.580442607402801514e-01 2.122544050216674805e-01 1.983215063810348511e-01 -2.847878038883209229e-01 -1.045777834951877594e-02 -7.561457157135009766e-02 1.438050121068954468e-01 6.811470538377761841e-02 -1.249538362026214600e-01 1.496699750423431396e-01 4.944075271487236023e-02
-1.103575602173805237e-01 1.762940734624862671e-01 -4.321789741516113281e-02 -1.306224912405014038e-01 2.023757994174957275e-01 2.436448633670806885e-02 3.307117521762847900e-01 1.492899358272552490e-01 -2.330105518922209740e-03 -2.474085688591003418e-01 5.466486327350139618e-03 1.173004582524299622e-01 -2.637298405170440674e-01 -1.500680744647979736e-01 -5.848044063895940781e-03 -1.482642441987991333e-01 1.777969002723693848e-01 9.600453823804855347e-02 -9.629850834608078003e-02 1.156164407730102539e-01 -1.103651598095893860e-01 1.110434085130691528e-01 3.041558861732482910e-01 -1.129564866423606873e-01 5.856032669544219971e-02 1.656289100646972656e-01 -2.381015717983245850e-01 -3.080607391893863678e-02 -5.107947587966918945e-01 8.210664987564086914e-02 -3.337748721241950989e-02 -1.580743193626403809e-01
-9.162771701812744141e-02 1.645491719245910645e-01 2.867039442062377930e-01 -3.079411983489990234e-01 6.191164720803499222e-04 -7.502060383558273315e-02 1.884664446115493774e-01 -1.297187060117721558e-01 9.237828850746154785e-02 -2.170210145413875580e-02 1.073165163397789001e-01 4.156000018119812012e-01 -2.189725637435913086e-01 -2.533028125762939453e-01 -1.358526647090911865e-01 -2.376457601785659790e-01 1.091552898287773132e-01 -2.049804180860519409e-01 1.143434643745422363e-01 -6.498564034700393677e-02 -1.410054564476013184e-01 -2.519063055515289307e-01 -6.090474501252174377e-02 -2.312785685062408447e-01 -1.000281348824501038e-01 7.683762907981872559e-02 -2.145380377769470215e-01 -5.608762800693511963e-02 -1.707922518253326416e-01 -1.746962219476699829e-01 1.084184125065803528e-01 -3.074161894619464874e-02
-1.913911700248718262e-01 -8.167246729135513306e-02 -1.680688560009002686e-01 -5.165175199508666992e-01 8.164475113153457642e-02 4.385614395141601562e-02 3.531206250190734863e-01 -2.758775949478149414e-01 -9.943079203367233276e-02 -2.179450169205665588e-02 1.193607449531555176e-01 1.962363719940185547e-02 -4.057301580905914307e-02 -8.073917776346206665e-02 1.185303926467895508e-01 -1.411669850349426270e-01 1.233252212405204773e-01 -1.121011897921562195e-01 -4.970556497573852539e-02 1.449037715792655945e-02 -2.372433394193649292e-01 -1.372883170843124390e-01 1.715684533119201660e-01 1.432269513607025146e-01 2.028925418853759766e-01 -4.541716352105140686e-02 -1.168191432952880859e-01 -1.231295391917228699e-01 -2.992994487285614014e-01 -1.976130008697509766e-01 -1.621600091457366943e-01 -5.130610987544059753e-02
-1.392952352762222290e-01 7.273877412080764771e-02 -1.543795764446258545e-01 3.343351185321807861e-02 -3.058006055653095245e-02 5.861471593379974365e-02 1.531764566898345947e-01 -3.775254264473915100e-02 1.031097695231437683e-01 -3.056805394589900970e-02 -2.802513539791107178e-01 -1.615724116563796997e-01 5.129455123096704483e-03 -9.168795496225357056e-02 -1.155015006661415100e-01 -3.450372517108917236e-01 -3.182220086455345154e-02 -2.467365115880966187e-01 -3.654573112726211548e-02 3.135619163513183594e-01 -7.828888297080993652e-02 -1.659773886203765869e-01 1.860992312431335449e-01 6.588678807020187378e-02 8.210229873657226562e-02 2.328910380601882935e-01 -3.075565993785858154e-01 6.784569472074508667e-02 -4.671778380870819092e-01 1.936364769935607910e-01 7.304257899522781372e-02 9.274060279130935669e-02
-7.516492158174514771e-02 -1.449980773031711578e-02 6.816889345645904541e-02 -6.237901281565427780e-03 3.529211580753326416e-01 1.594289839267730713e-01 1.839766651391983032e-01 5.916392430663108826e-02 1.678378507494926453e-02 2.082721292972564697e-01 3.791024535894393921e-02 2.690863907337188721e-01 -8.486061543226242065e-02 1.389558017253875732e-01 1.209216788411140442e-01 -4.018137454986572266e-01 -9.792016819119453430e-03 2.728248015046119690e-03 2.850613370537757874e-02 3.450263440608978271e-01 1.150797531008720398e-01 -1.948246508836746216e-01 2.408394217491149902e-01 3.723713457584381104e-01 -9.709757566452026367e-02 2.360046654939651489e-01 -1.307657808065414429e-01 1.265682131052017212e-01 -8.180633187294006348e-02 -3.122381307184696198e-02 6.205243244767189026e-02 -6.677701324224472046e-02
2.459296584129333496e-02 1.747711561620235443e-03 1.246903017163276672e-01 -3.574542403221130371e-01 1.313022822141647339e-01 5.934612080454826355e-02 1.532673239707946777e-01 -2.333793640136718750e-01 -7.629416882991790771e-02 8.772712945938110352e-02 1.004207413643598557e-02 1.554918736219406128e-01 2.484990842640399933e-02 -1.092480495572090149e-01 -2.211825549602508545e-01 -4.399696588516235352e-01 4.415615648031234741e-02 -3.220836818218231201e-01 3.406521677970886230e-01 5.628906190395355225e-02 1.232966631650924683e-01 -5.163838341832160950e-02 1.680259406566619873e-01 8.296912163496017456e-02 -1.604104489088058472e-01 -5.773271247744560242e-02 -1.895180642604827881e-01 3.169336318969726562e-01 4.252167046070098877e-02 8.514618128538131714e-02 -1.473446842283010483e-02 1.091787442564964294e-01
7.354923337697982788e-02 -3.497084602713584900e-02 1.318833380937576294e-01 -2.020052820444107056e-01 -1.478698998689651489e-01 -2.846626043319702148e-01 2.275598943233489990e-01 1.525427121669054031e-02 8.299107104539871216e-02 9.189854562282562256e-02 2.648140788078308105e-01 7.797849923372268677e-02 -1.139981448650360107e-01 -2.160961925983428955e-01 -5.630183964967727661e-02 -3.284531235694885254e-01 6.430120021104812622e-02 -3.163772821426391602e-01 1.890534162521362305e-01 5.930124595761299133e-02 5.931045487523078918e-02 -2.054642289876937866e-01 2.299038320779800415e-01 1.821906566619873047e-01 2.578106820583343506e-01 9.174764901399612427e-02 8.366446942090988159e-02 3.808097839355468750e-01 -2.842130511999130249e-02 -3.297353535890579224e-02 9.000334143638610840e-02 -7.618546485900878906e-02
8.281058073043823242e-02 1.785381436347961426e-01 3.261339850723743439e-03 8.694908767938613892e-02 -1.967107057571411133e-01 4.528582841157913208e-02 1.050453707575798035e-01 -2.426990568637847900e-01 2.036343812942504883e-01 -2.860784232616424561e-01 -7.955607026815414429e-02 1.968836188316345215e-01 -6.298876553773880005e-02 -1.196949630975723267e-01 9.145057946443557739e-02 -2.582722604274749756e-01 1.321183443069458008e-01 -1.054888814687728882e-01 1.804912239313125610e-01 1.027851998805999756e-01 -3.048912584781646729e-01 -1.761860102415084839e-01 2.334854751825332642e-01 1.108600944280624390e-01 -1.875207573175430298e-01 3.277781903743743896e-01 -2.217671275138854980e-01 -5.340059846639633179e-02 -2.728389501571655273e-01 8.094243705272674561e-03 2.038287818431854248e-01 -8.961956202983856201e-02
3.923904895782470703e-02 2.154858857393264771e-01 2.563000321388244629e-01 -1.734388917684555054e-01 2.213458158075809479e-02 6.187621131539344788e-02 -1.274059265851974487e-01 -2.868342995643615723e-01 1.259084492921829224e-01 3.876213729381561279e-02 -9.331405162811279297e-02 2.377709597349166870e-01 -2.777028381824493408e-01 -2.259255349636077881e-01 5.284176394343376160e-02 -5.122511461377143860e-02 1.549225151538848877e-01 -1.370415538549423218e-01 -9.723550081253051758e-02 1.432416588068008423e-01 3.477342426776885986e-03 -6.845988333225250244e-03 4.781466722488403320e-02 -7.018164265900850296e-03 -1.834179013967514038e-01 1.866311430931091309e-01 -3.806022107601165771e-01 1.367482244968414307e-01 2.997187711298465729e-02 -4.443090856075286865e-01 -2.632055059075355530e-02 -1.762767881155014038e-01
-9.655585139989852905e-02 -1.499015390872955322e-01 -8.691970258951187134e-02 -5.075166374444961548e-02 1.234397292137145996e-01 -2.010602504014968872e-02 2.896935343742370605e-01 -1.426641792058944702e-01 3.272646367549896240e-01 -2.096305787563323975e-01 -3.698277175426483154e-01 3.545169532299041748e-02 -1.850137710571289062e-01 5.197655782103538513e-02 2.267718762159347534e-01 6.289157271385192871e-02 1.174762770533561707e-01 -2.617590725421905518e-01 5.464384704828262329e-02 4.726605862379074097e-02 -1.019442677497863770e-01 -4.482536613941192627e-01 -7.089007180184125900e-03 -2.020356804132461548e-02 -1.075231730937957764e-01 8.865435421466827393e-02 -2.984238862991333008e-01 1.189471334218978882e-01 -5.157599970698356628e-02 5.707047507166862488e-02 -4.086259752511978149e-02 -1.650326550006866455e-01
-1.356077194213867188e-01 -4.668817389756441116e-03 1.851575672626495361e-01 -1.670553386211395264e-01 -1.820352524518966675e-01 -3.895643400028347969e-03 1.585423648357391357e-01 -1.155159100890159607e-01 7.908061146736145020e-03 6.156414374709129333e-02 1.168858408927917480e-01 -9.208217263221740723e-02 -3.027243316173553467e-01 2.844789437949657440e-02 -1.518398225307464600e-01 -4.619146883487701416e-01 1.932194828987121582e-01 -1.644820719957351685e-01 2.761743366718292236e-01 3.126859664916992188e-01 -2.247018218040466309e-01 4.105602577328681946e-02 8.364290744066238403e-02 3.124136477708816528e-02 8.981265127658843994e-02 -3.051980771124362946e-02 -1.121414303779602051e-01 1.662013530731201172e-01 1.056296825408935547e-01 -2.579995989799499512e-01 1.856290698051452637e-01 -1.815018355846405029e-01
-5.820620059967041016e-02 -2.523206174373626709e-01 -5.377362668514251709e-02 3.216985985636711121e-02 2.246964722871780396e-01 -2.236540615558624268e-01 4.497335553169250488e-01 -1.685363054275512695e-01 -1.244186833500862122e-01 2.747437059879302979e-01 -4.883966874331235886e-03 2.974369749426841736e-02 -3.929730057716369629e-01 -8.137212693691253662e-02 5.753350257873535156e-02 -1.579797714948654175e-01 9.627068042755126953e-02 -1.337791420519351959e-02 2.118648141622543335e-01 1.410848349332809448e-01 -2.832859195768833160e-02 -1.796156913042068481e-01 2.400285750627517700e-01 8.898913115262985229e-02 -1.297453343868255615e-01 1.443158984184265137e-01 -1.027259379625320435e-01 4.591488838195800781e-02 -4.254450090229511261e-03 2.085185348987579346e-01 2.959853969514369965e-02 2.216395139694213867e-01
7.120101898908615112e-02 -9.849516302347183228e-02 2.626072056591510773e-02 -2.178228944540023804e-01 2.298552244901657104e-01 -1.351389586925506592e-01 -3.095471486449241638e-02 -6.446237862110137939e-02 5.211015790700912476e-02 1.548431217670440674e-01 2.430299073457717896e-01 1.092080250382423401e-01 -1.076358780264854431e-01 2.016710303723812103e-02 -2.791916579008102417e-02 -4.412933811545372009e-02 1.037270352244377136e-01 -1.569347083568572998e-01 3.380386531352996826e-02 4.495320916175842285e-01 5.044848844408988953e-02 -1.878867298364639282e-01 5.489025637507438660e-02 -5.270936712622642517e-02 -3.436220884323120117e-01 3.145577013492584229e-01 -7.559445500373840332e-02 3.771235346794128418e-01 -2.892403304576873779e-01 1.275015324354171753e-01 2.127407677471637726e-02 3.010518103837966919e-02
-1.618736386299133301e-01 -1.097591072320938110e-01 -2.333132177591323853e-01 -9.801238030195236206e-02 3.092142045497894287e-01 -2.545479238033294678e-01 2.405686676502227783e-01 -6.576271355152130127e-02 4.687302187085151672e-02 7.790446281433105469e-02 1.417354196310043335e-01 1.655860841274261475e-01 -2.535243518650531769e-02 -3.035114109516143799e-01 -1.824198365211486816e-01 -3.063731193542480469e-01 -3.033475205302238464e-02 -2.749798893928527832e-01 1.466142535209655762e-01 -1.299884542822837830e-02 1.420223563909530640e-01 -2.747975587844848633e-01 5.906160175800323486e-02 2.174455821514129639e-01 -2.200873196125030518e-01 6.211448833346366882e-02 -1.408833563327789307e-01 6.002341583371162415e-02 6.723516155034303665e-03 -1.769403219223022461e-01 -1.299279928207397461e-01 -1.754691898822784424e-01
5.848343297839164734e-02 -1.245967596769332886e-01 4.761538002640008926e-03 5.600540339946746826e-02 -1.482991725206375122e-01 -8.918012678623199463e-02 6.448505818843841553e-02 4.703725874423980713e-02 2.626029849052429199e-01 8.863415569067001343e-02 -1.240670979022979736e-01 4.951649531722068787e-02 -1.243493854999542236e-01 -2.083547860383987427e-01 -1.265346854925155640e-01 -1.890490204095840454e-01 -1.439059376716613770e-01 2.891617128625512123e-03 1.253289431333541870e-01 2.791016399860382080e-01 -1.094984263181686401e-01 -1.104197427630424500e-01 1.215429529547691345e-01 1.084426715970039368e-01 -3.158029615879058838e-01 4.181956052780151367e-01 -3.132785856723785400e-01 2.642413079738616943e-01 -3.471559584140777588e-01 7.109992206096649170e-02 -1.870080083608627319e-02 -5.242142826318740845e-02
-1.052188277244567871e-01 1.785466820001602173e-01 -7.034189254045486450e-02 -2.078513801097869873e-01 2.848760783672332764e-01 1.196199581027030945e-01 1.885196268558502197e-01 1.498585473746061325e-02 7.838850468397140503e-02 5.489533767104148865e-02 -3.004402518272399902e-01 1.366328299045562744e-01 -1.921054124832153320e-01 -5.243311636149883270e-03 -1.582828015089035034e-01 1.659781672060489655e-03 -3.619096055626869202e-02 1.611045151948928833e-01 2.609728276729583740e-01 2.341843545436859131e-01 1.485707312822341919e-01 -1.181556731462478638e-01 9.013471752405166626e-02 -3.477435186505317688e-02 -2.439307570457458496e-01 8.873003721237182617e-02 -1.345714330673217773e-01 1.221546232700347900e-01 -5.124094486236572266e-01 -9.638149291276931763e-02 1.444577127695083618e-01 9.425727277994155884e-02
8.515624329447746277e-03 1.114551126956939697e-01 1.039034947752952576e-01 -3.209519684314727783e-01 -2.649297006428241730e-02 9.640691429376602173e-02 5.477784276008605957e-01 8.247350342571735382e-03 1.396649777889251709e-01 -2.826574444770812988e-01 -9.450877457857131958e-02 -9.321141242980957031e-02 -7.332421094179153442e-02 -1.629087142646312714e-02 -2.253006100654602051e-01 4.718063026666641235e-02 -1.720625907182693481e-02 -1.383184827864170074e-02 -1.739651858806610107e-01 3.520276248455047607e-01 -3.669925034046173096e-02 1.387635022401809692e-01 2.125993967056274414e-01 -1.184656247496604919e-01 4.344770312309265137e-02 1.359710991382598877e-01 -1.883856207132339478e-01 1.605635732412338257e-01 -2.180959843099117279e-02 -2.549538612365722656e-01 9.873735718429088593e-03 -7.870113104581832886e-02
6.924743205308914185e-02 2.116760984063148499e-02 1.375417858362197876e-01 -3.059628605842590332e-01 -2.253932803869247437e-01 -1.930468976497650146e-01 1.574470698833465576e-01 -1.149737611413002014e-01 -2.580225765705108643e-01 -1.801595091819763184e-02 6.125700101256370544e-02 2.541437149047851562e-01 -3.171048164367675781e-01 3.885190188884735107e-02 7.683467864990234375e-02 -1.553117036819458008e-01 1.424214988946914673e-01 -3.124776482582092285e-01 -7.549113780260086060e-02 1.326101124286651611e-01 -1.149549335241317749e-01 -1.584341228008270264e-01 2.437904626131057739e-01 -2.507858574390411377e-01 1.837013661861419678e-01 6.724379211664199829e-02 -2.306315600872039795e-01 -1.274392590858042240e-03 -9.840698540210723877e-02 -2.916225492954254150e-01 1.958118006587028503e-02 -1.976606994867324829e-02
-2.894673943519592285e-01 -2.510091476142406464e-02 1.617103815078735352e-01 -1.120845377445220947e-01 2.597526013851165771e-01 -1.230536215007305145e-02 2.862441539764404297e-01 -3.642127662897109985e-02 -1.084127351641654968e-01 -1.692483872175216675e-01 7.757967710494995117e-02 -1.732078045606613159e-01 -1.430310867726802826e-02 2.079011499881744385e-01 -5.769018083810806274e-03 -3.845664262771606445e-01 2.965833544731140137e-01 -5.272570997476577759e-02 9.756977669894695282e-03 6.552366167306900024e-02 9.077210724353790283e-02 1.065168753266334534e-01 3.875551223754882812e-01 -2.245415747165679932e-02 -1.581469029188156128e-01 2.962344326078891754e-02 -2.398668527603149414e-01 2.247626706957817078e-02 -2.576587200164794922e-01 -1.690020561218261719e-01 1.109811067581176758e-01 -3.994354605674743652e-02
-4.391214996576309204e-02 -8.603578805923461914e-02 -2.339160442352294922e-01 3.888036310672760010e-02 3.040433488786220551e-02 -3.482596576213836670e-02 2.981702089309692383e-01 1.472364962100982666e-01 1.489638537168502808e-01 4.816542193293571472e-02 -2.704339921474456787e-01 3.364524543285369873e-01 5.648143589496612549e-03 -2.745838761329650879e-01 -1.471868306398391724e-01 -2.485812753438949585e-01 2.504354156553745270e-02 -2.012744545936584473e-01 2.283268272876739502e-01 7.876629382371902466e-02 -2.438280135393142700e-01 4.873922467231750488e-02 1.647417843341827393e-01 3.133294880390167236e-01 -7.583146449178457260e-03 1.475368589162826538e-01 -2.025976628065109253e-01 -1.675681397318840027e-02 -6.511943787336349487e-02 -1.444337815046310425e-01 -2.739718556404113770e-01 4.536314308643341064e-02
-7.194571197032928467e-02 4.189945012331008911e-02 2.308158427476882935e-01 -1.769456267356872559e-01 3.376765642315149307e-03 1.339357346296310425e-01 2.894734144210815430e-01 -1.124631687998771667e-01 3.034057319164276123e-01 -1.139989197254180908e-01 -1.064602136611938477e-01 1.810013502836227417e-01 -8.220213651657104492e-02 -1.205867808312177658e-02 -1.291052103042602539e-01 -9.515797346830368042e-02 2.360838949680328369e-01 1.737495511770248413e-01 4.447796046733856201e-01 3.152615427970886230e-01 -1.975741088390350342e-01 -2.447360903024673462e-01 -5.654898472130298615e-03 -1.302637308835983276e-01 1.694487221539020538e-02 -5.486740544438362122e-02 -9.723878651857376099e-02 -1.465224772691726685e-01 -3.825115412473678589e-02 -2.753429412841796875e-01 -4.161897301673889160e-02 3.408465301617980003e-03
5.469905957579612732e-02 1.891281008720397949e-01 9.589724987745285034e-02 -1.699446737766265869e-01 -5.032360926270484924e-02 -2.962073683738708496e-01 -1.013325154781341553e-01 -5.947845056653022766e-02 -1.830896921455860138e-02 -2.667965888977050781e-01 -4.574834927916526794e-02 4.745570942759513855e-03 -2.578887045383453369e-01 -2.366357892751693726e-01 -4.822897911071777344e-02 -2.812403440475463867e-01 4.251822829246520996e-03 6.965529918670654297e-02 -2.968599796295166016e-01 2.441784739494323730e-01 7.253789156675338745e-02 -1.473315656185150146e-01 2.029795646667480469e-01 3.585944697260856628e-02 -1.069854423403739929e-01 -1.045821756124496460e-01 -1.604608446359634399e-01 2.058264911174774170e-01 -4.639205932617187500e-01 -1.451921835541725159e-02 -1.136141121387481689e-01 -2.483756095170974731e-02
-2.390498965978622437e-01 1.922392286360263824e-02 -2.358379773795604706e-02 -1.282928138971328735e-01 -1.953396759927272797e-02 -1.191282272338867188e-01 1.803354471921920776e-01 -1.438438743352890015e-01 1.011865660548210144e-01 -1.022476032376289368e-01 1.809446662664413452e-01 3.600523471832275391e-01 -1.784689873456954956e-01 -2.353483885526657104e-01 -8.052381128072738647e-02 -4.104954600334167480e-01 4.772752895951271057e-02 -1.997145116329193115e-01 -1.296197343617677689e-02 -1.325823552906513214e-02 -2.755557000637054443e-01 -2.160979658365249634e-01 6.295511126518249512e-02 -1.826718300580978394e-01 2.741296309977769852e-03 1.705543547868728638e-01 -3.599041700363159180e-01 3.875727299600839615e-03 -1.579595170915126801e-02 -1.359665840864181519e-01 1.936643384397029877e-02 1.793309897184371948e-01
7.711513340473175049e-02 1.991369277238845825e-01 -1.125995367765426636e-01 -3.168251514434814453e-01 5.305461585521697998e-02 -2.586695849895477295e-01 3.412435352802276611e-01 -2.610872089862823486e-01 -1.227336898446083069e-01 -9.867668896913528442e-02 8.321490883827209473e-02 1.361415088176727295e-01 -1.604036688804626465e-01 -3.122276663780212402e-01 -7.086666673421859741e-02 -5.912103503942489624e-02 1.146502494812011719e-01 -2.018884122371673584e-01 -7.646001875400543213e-02 1.312732845544815063e-01 -3.052568435668945312e-01 -7.910154759883880615e-02 -2.745578624308109283e-02 -6.952152401208877563e-02 -1.540569961071014404e-02 1.819382309913635254e-01 -2.743281722068786621e-01 -7.957617938518524170e-02 2.967032231390476227e-02 -2.744428813457489014e-01 9.379070997238159180e-02 1.519156992435455322e-01
-4.469948762562125921e-04 -3.028838196769356728e-03 -9.910674393177032471e-02 1.151813287287950516e-02 2.037823386490345001e-02 1.477625370025634766e-01 2.352548539638519287e-01 -1.599205732345581055e-01 8.885945379734039307e-02 1.871432512998580933e-01 -1.509039402008056641e-01 -3.654033318161964417e-02 -3.694985210895538330e-01 -1.774029135704040527e-01 -1.780020892620086670e-01 -2.336211502552032471e-01 7.231882214546203613e-02 1.437647733837366104e-02 -9.993696212768554688e-02 2.263341546058654785e-01 1.612082123756408691e-02 -2.655393183231353760e-01 -1.394681353121995926e-02 -9.000508487224578857e-02 -4.700772091746330261e-02 2.829436063766479492e-01 -1.831361651420593262e-01 3.493365347385406494e-01 -4.161719977855682373e-01 3.308549290522933006e-03 9.139896929264068604e-02 -2.130417339503765106e-02
-7.485110312700271606e-02 1.741303950548171997e-01 1.638062447309494019e-01 -5.438283085823059082e-01 1.875965483486652374e-02 -5.058020353317260742e-02 3.001329302787780762e-01 1.176061183214187622e-01 1.039655804634094238e-01 1.390662342309951782e-01 4.751474782824516296e-02 1.991268545389175415e-01 8.844619244337081909e-02 -3.263376951217651367e-01 -2.423392534255981445e-01 -2.741898298263549805e-01 -2.273932471871376038e-02 -8.483356982469558716e-02 -3.617653250694274902e-02 5.756055191159248352e-02 -2.008586525917053223e-01 -1.362788528203964233e-01 9.144855290651321411e-02 1.059506759047508240e-01 6.681509315967559814e-02 -9.728527814149856567e-02 -1.182402968406677246e-01 1.636303812265396118e-01 -7.347482256591320038e-03 -9.460630267858505249e-02 1.805281341075897217e-01 -1.651332080364227295e-01
8.861830085515975952e-02 1.601748615503311157e-01 2.564232051372528076e-01 -2.415482103824615479e-01 -4.547965526580810547e-02 2.613966166973114014e-02 -4.249898344278335571e-02 -2.121278196573257446e-01 -8.233408629894256592e-02 -1.315019726753234863e-01 2.294702082872390747e-02 -2.470247261226177216e-02 -4.017740488052368164e-01 -9.019184112548828125e-02 -1.130793839693069458e-01 7.693564891815185547e-02 1.981708556413650513e-01 -8.613304235041141510e-03 1.542747616767883301e-01 5.827030912041664124e-02 4.541580006480216980e-02 -1.772582232952117920e-01 2.833324968814849854e-01 1.362653374671936035e-01 -2.880313098430633545e-01 3.135191798210144043e-01 -3.513986468315124512e-01 1.210027635097503662e-01 -1.475499123334884644e-01 -7.367373257875442505e-02 6.459552794694900513e-02 -1.724641621112823486e-01
2.358624339103698730e-02 1.374466270208358765e-01 9.642119705677032471e-02 -7.772947102785110474e-02 1.178563535213470459e-01 -1.022471934556961060e-01 2.788788080215454102e-01 1.815902441740036011e-02 -2.313074097037315369e-02 -1.483514010906219482e-01 2.228394336998462677e-02 1.135825812816619873e-01 -4.915531277656555176e-01 -1.999449133872985840e-01 -2.420450188219547272e-02 -2.116924822330474854e-01 1.857310235500335693e-01 2.751171588897705078e-01 -1.883572489023208618e-01 1.338359266519546509e-01 -4.818596411496400833e-03 -1.354290693998336792e-01 1.142971888184547424e-01 1.715501248836517334e-01 -9.154719114303588867e-02 -4.482015222311019897e-02 -2.506134212017059326e-01 7.643911242485046387e-02 -3.360951244831085205e-01 2.893523871898651123e-02 -1.161049604415893555e-01 -2.628154456615447998e-01
-9.776286035776138306e-02 -2.404197901487350464e-01 1.869781017303466797e-01 -2.301866114139556885e-01 -1.633241027593612671e-01 -2.679529786109924316e-01 -2.306388691067695618e-03 -2.388372719287872314e-01 1.686782985925674438e-01 9.610669314861297607e-02 3.815395757555961609e-02 -9.883125871419906616e-02 -2.762946188449859619e-01 -4.556397721171379089e-02 -2.013295888900756836e-01 -1.346464753150939941e-01 -5.492006614804267883e-02 3.623625263571739197e-02 -3.700452297925949097e-02 2.883236408233642578e-01 -1.157084256410598755e-01 -1.103413626551628113e-01 1.283780205994844437e-02 2.653768360614776611e-01 -1.709039062261581421e-01 1.529095917940139771e-01 -3.615824580192565918e-01 5.379014462232589722e-02 -2.861038744449615479e-01 -1.128452345728874207e-01 1.522373110055923462e-01 1.192014813423156738e-01
-2.935408055782318115e-01 -1.047850865870714188e-02 -6.434855982661247253e-03 -4.084669649600982666e-01 -8.441972732543945312e-02 -3.834690749645233154e-01 2.817160785198211670e-01 -4.103167355060577393e-02 -1.429729461669921875e-01 -7.616970688104629517e-02 -2.592770755290985107e-02 1.237783357501029968e-01 4.890667274594306946e-02 -4.415054619312286377e-02 -6.246884819120168686e-03 5.975249037146568298e-02 5.356354638934135437e-02 -2.066286951303482056e-01 -8.869429677724838257e-02 1.485452204942703247e-01 -1.422323435544967651e-01 -1.232989281415939331e-01 4.035748839378356934e-01 -1.911515370011329651e-02 -7.680613547563552856e-02 3.395653516054153442e-02 -1.746559441089630127e-01 4.647123813629150391e-02 -1.282650884240865707e-02 -2.546221017837524414e-01 1.047905310988426208e-01 2.675174474716186523e-01
3.628794103860855103e-02 2.079870700836181641e-01 6.836388260126113892e-02 -2.841663360595703125e-01 -2.678715065121650696e-02 -8.306490257382392883e-03 1.931855380535125732e-01 8.646769449114799500e-03 -2.182088643312454224e-01 1.936057060956954956e-01 5.567589774727821350e-03 -1.409494280815124512e-01 2.469337359070777893e-02 -1.923439055681228638e-01 -1.110856384038925171e-01 -5.478758215904235840e-01 -1.158946752548217773e-01 -2.089398801326751709e-01 1.391151845455169678e-01 2.115706503391265869e-01 -1.125191375613212585e-01 -1.100829616189002991e-02 1.026695221662521362e-01 3.470280021429061890e-02 -1.378375291824340820e-01 1.372716724872589111e-01 -2.012027204036712646e-01 3.683279454708099365e-01 5.728104710578918457e-02 -1.023421511054039001e-01 -2.747126854956150055e-02 -4.978331178426742554e-02
1.541532669216394424e-02 -4.008536040782928467e-02 -1.293965727090835571e-01 -4.118040502071380615e-01 -1.388817131519317627e-01 -1.935106813907623291e-01 1.730037033557891846e-01 -5.178828537464141846e-02 -1.505461782217025757e-01 -2.054393440485000610e-01 -5.807796865701675415e-02 1.093253791332244873e-01 -3.543246984481811523e-01 4.728356376290321350e-02 -1.330205649137496948e-01 -4.827963933348655701e-02 -3.170347306877374649e-03 -1.190669164061546326e-01 8.099789917469024658e-02 2.166379541158676147e-01 -8.497104048728942871e-02 -1.415737718343734741e-01 2.128624767065048218e-01 -2.301877588033676147e-01 1.458978056907653809e-01 5.857579037547111511e-02 -2.305689901113510132e-01 -1.022134125232696533e-01 -1.989427059888839722e-01 -4.046871662139892578e-01 3.438524669036269188e-03 9.773748368024826050e-02
1.756970025599002838e-02 -4.379524663090705872e-02 -1.145519390702247620e-01 6.916761398315429688e-02 1.621829122304916382e-01 -9.868080914020538330e-02 4.490280523896217346e-02 1.254636645317077637e-01 7.395021617412567139e-02 -4.717887192964553833e-02 -3.057515025138854980e-01 1.376838237047195435e-01 1.584085673093795776e-01 3.028743667528033257e-03 4.426679015159606934e-02 -3.078711330890655518e-01 6.491200625896453857e-02 -6.879099458456039429e-02 -2.565498352050781250e-01 3.829890787601470947e-01 -8.218730986118316650e-02 -2.083501592278480530e-02 5.366889387369155884e-02 2.872271537780761719e-01 -1.107407510280609131e-01 3.100058734416961670e-01 -2.661628127098083496e-01 1.261211931705474854e-01 -6.684695929288864136e-02 -3.988150656223297119e-01 -1.022811084985733032e-01 -3.120857290923595428e-02
4.490545392036437988e-02 1.634337753057479858e-01 -8.589176833629608154e-02 -2.932067513465881348e-01 -1.551996469497680664e-01 -3.033069334924221039e-02 6.144142150878906250e-02 9.816593676805496216e-02 -3.867975622415542603e-02 -2.797107584774494171e-02 3.276364505290985107e-02 -9.929762035608291626e-02 -1.612593531608581543e-01 -2.502035200595855713e-01 -1.862433552742004395e-01 -5.858437418937683105e-01 -5.388979800045490265e-03 -7.397019863128662109e-02 1.315481662750244141e-01 2.654912173748016357e-01 -1.915715262293815613e-02 -6.170235201716423035e-02 1.945624649524688721e-01 3.134039044380187988e-02 -3.425577878952026367e-01 -7.360349595546722412e-02 -1.326000094413757324e-01 2.291685193777084351e-01 3.122510574758052826e-02 -1.294265240430831909e-01 -1.119757294654846191e-01 1.891898177564144135e-02
1.444416493177413940e-01 8.653781376779079437e-03 -3.988956660032272339e-02 -3.354719579219818115e-01 -1.588809341192245483e-01 -1.108579561114311218e-01 2.380187511444091797e-01 -2.636351250112056732e-02 -7.776350528001785278e-02 -5.849891901016235352e-02 7.155518978834152222e-02 -1.566553562879562378e-01 -1.851300299167633057e-01 -2.739762663841247559e-01 -2.918233573436737061e-01 -4.904959797859191895e-01 1.977478712797164917e-02 -2.702428996562957764e-01 2.456922531127929688e-01 5.781994387507438660e-02 -4.286462813615798950e-02 -4.477908834815025330e-02 -2.530507044866681099e-03 1.129662469029426575e-01 -2.546449005603790283e-01 3.933670744299888611e-02 -1.805734634399414062e-01 1.456667929887771606e-01 8.316525071859359741e-02 -1.157094612717628479e-01 1.787549443542957306e-02 3.539594635367393494e-02
8.168451488018035889e-02 3.108940720558166504e-01 7.885547727346420288e-02 8.349179290235042572e-03 -5.893068015575408936e-02 1.918976455926895142e-01 3.210433721542358398e-01 -6.483874469995498657e-02 2.192254215478897095e-01 -1.026834994554519653e-01 4.275653138756752014e-02 -2.477137744426727295e-01 -5.843994673341512680e-03 -1.052533984184265137e-01 -2.353951930999755859e-01 -4.756811633706092834e-02 -5.552330613136291504e-02 7.854648865759372711e-03 -1.557399183511734009e-01 3.153401613235473633e-01 -1.317593008279800415e-01 4.218612983822822571e-02 1.580322384834289551e-01 9.683400392532348633e-02 -2.999780476093292236e-01 1.656810045242309570e-01 -3.891521692276000977e-01 1.692263484001159668e-01 -1.645453646779060364e-02 -1.996518671512603760e-01 -8.648990094661712646e-02 -1.636398732662200928e-01
3.779611736536026001e-02 1.159422248601913452e-01 2.702686786651611328e-01 -4.534637555480003357e-02 2.619411423802375793e-02 -8.913851529359817505e-02 9.308322519063949585e-02 -8.576523512601852417e-02 2.322539985179901123e-01 -2.164556086063385010e-01 -1.185846552252769470e-01 3.833929449319839478e-02 -4.461495578289031982e-02 -7.041428983211517334e-02 1.509626656770706177e-01 -4.051267504692077637e-01 -4.668065533041954041e-02 6.125799193978309631e-02 5.242897570133209229e-02 1.231589540839195251e-01 -1.209973618388175964e-01 -2.711538411676883698e-02 2.295516431331634521e-02 1.654672622680664062e-01 -2.121144682168960571e-01 3.330617547035217285e-01 -2.737552821636199951e-01 -1.975333318114280701e-02 -4.862184524536132812e-01 5.823972634971141815e-03 -1.876014322042465210e-01 -7.183536887168884277e-02
6.318041682243347168e-02 4.535357654094696045e-02 -1.859452724456787109e-01 -3.289390206336975098e-01 -1.021079942584037781e-01 -6.305138766765594482e-02 3.525674641132354736e-01 -1.967646926641464233e-01 8.098402619361877441e-02 -2.228323072195053101e-01 -3.365564942359924316e-01 1.684558093547821045e-01 -2.665881812572479248e-01 5.307158082723617554e-02 -8.682655543088912964e-02 -4.064730182290077209e-02 2.183528840541839600e-01 -1.589052677154541016e-01 -1.194131299853324890e-01 1.783902496099472046e-01 -1.392433512955904007e-02 -3.485576510429382324e-01 4.210026189684867859e-02 5.806659162044525146e-02 1.093146726489067078e-01 -4.426180943846702576e-02 8.763682097196578979e-03 -6.842475384473800659e-02 -1.377441436052322388e-01 -2.819926440715789795e-01 -2.573993615806102753e-02 -1.707354336977005005e-01
3.237043740227818489e-03 -1.678854599595069885e-02 2.322129905223846436e-01 -3.297331333160400391e-01 1.250205934047698975e-01 -1.271610707044601440e-01 2.620898783206939697e-01 -1.912586390972137451e-01 1.005218476057052612e-01 -1.143547892570495605e-02 6.502138823270797729e-02 1.818843632936477661e-01 -1.725486069917678833e-01 -3.844712674617767334e-01 -2.650964260101318359e-01 -1.628380417823791504e-01 1.871571503579616547e-02 -2.313028126955032349e-01 2.737561240792274475e-02 -6.232409924268722534e-02 -6.509482860565185547e-02 -2.734636664390563965e-01 1.353622227907180786e-01 -3.072757720947265625e-01 -8.703921735286712646e-02 3.990024328231811523e-02 -2.854945659637451172e-01 -8.738385885953903198e-02 -1.694488897919654846e-02 -1.650010049343109131e-01 -4.413083195686340332e-02 6.669379305094480515e-03
2.461882494390010834e-02 -5.693396553397178650e-02 8.188761770725250244e-02 -1.696429252624511719e-01 1.514635086059570312e-01 5.746312811970710754e-02 1.212517172098159790e-01 1.248765215277671814e-01 -4.206526651978492737e-02 3.229902386665344238e-01 2.341446429491043091e-01 2.430846989154815674e-01 -2.031212747097015381e-01 -1.907246187329292297e-02 -2.146689686924219131e-03 -8.027113974094390869e-02 -3.295553475618362427e-02 -6.928173452615737915e-02 4.297913610935211182e-02 1.775856912136077881e-01 -4.654603451490402222e-02 -2.607258260250091553e-01 1.268628090620040894e-01 -4.080406576395034790e-02 -1.647285968065261841e-01 1.976106762886047363e-01 -2.624748349189758301e-01 4.048388898372650146e-01 -3.420054912567138672e-01 -1.444517076015472412e-01 -2.501771748065948486e-01 9.738267958164215088e-02
-2.620288133621215820e-01 -1.396099925041198730e-01 2.368513941764831543e-01 -2.702955305576324463e-01 1.439451277256011963e-01 1.287024915218353271e-01 1.813888400793075562e-01 -3.832424879074096680e-01 8.118703961372375488e-02 -2.212545275688171387e-01 -7.045950740575790405e-03 1.139475554227828979e-01 4.689353983849287033e-03 -9.681675583124160767e-02 2.043332345783710480e-02 -1.429630964994430542e-01 3.980601578950881958e-02 2.219465523958206177e-01 1.922191977500915527e-01 3.125719130039215088e-01 -2.489443719387054443e-01 4.341444000601768494e-03 2.743998765945434570e-01 1.923135370016098022e-01 6.918209791183471680e-02 2.317618876695632935e-01 4.497092589735984802e-02 1.332993507385253906e-01 -2.192630246281623840e-02 1.156203746795654297e-01 -7.377284020185470581e-02 9.722270816564559937e-02
3.288936242461204529e-02 -2.096454612910747528e-02 1.510885208845138550e-01 -5.949860066175460815e-02 -8.069188892841339111e-02 2.027957327663898468e-02 5.581400543451309204e-02 -1.673443019390106201e-01 1.126295235008001328e-02 1.143975332379341125e-01 -7.518680393695831299e-02 1.585590094327926636e-02 -2.832423448562622070e-01 -1.638536155223846436e-01 -1.063968613743782043e-01 -2.645769119262695312e-01 1.635989844799041748e-01 1.520667076110839844e-01 -4.639945179224014282e-02 4.514895081520080566e-01 -6.891887634992599487e-02 -1.616171151399612427e-01 -9.986229985952377319e-02 -9.303692728281021118e-03 -6.537697277963161469e-03 2.857734560966491699e-01 -2.536846399307250977e-01 2.749982178211212158e-01 -4.168236255645751953e-01 1.022979468107223511e-01 1.426017582416534424e-01 5.925166606903076172e-02
-3.980320692062377930e-02 1.242551021277904510e-02 -1.189342737197875977e-01 -2.089551389217376709e-01 -4.264796897768974304e-02 7.609081268310546875e-02 1.426086276769638062e-01 -7.687319070100784302e-03 6.987398024648427963e-03 7.566403597593307495e-02 -2.768273465335369110e-02 4.007992893457412720e-02 -2.689269483089447021e-01 -1.843624264001846313e-01 -4.042111039161682129e-01 -4.936411976814270020e-01 -3.838913142681121826e-02 -2.605908215045928955e-01 2.080139666795730591e-01 1.057353094220161438e-01 -2.439962029457092285e-01 -1.186366751790046692e-01 2.077853679656982422e-01 1.127159446477890015e-01 -1.752432286739349365e-01 -7.891898858360946178e-04 -1.406981647014617920e-01 2.050442695617675781e-01 1.347011029720306396e-01 8.193622529506683350e-02 4.929393157362937927e-02 1.332868188619613647e-01
-5.222958512604236603e-03 -7.571129500865936279e-02 1.895492970943450928e-01 -4.747500121593475342e-01 9.505247324705123901e-02 -1.827106326818466187e-01 1.561582982540130615e-01 2.137405276298522949e-01 1.332572847604751587e-01 -1.125333830714225769e-01 -1.717814505100250244e-01 -4.402102902531623840e-02 -1.654081195592880249e-01 1.684342026710510254e-01 1.024478003382682800e-01 -1.446147561073303223e-01 1.278335452079772949e-01 -7.101329416036605835e-02 2.764841616153717041e-01 1.436221152544021606e-01 -9.469959884881973267e-02 -2.793203294277191162e-01 1.057461835443973541e-02 2.004452645778656006e-01 7.883403450250625610e-02 2.764066755771636963e-01 -1.318529844284057617e-01 -2.420628815889358521e-02 2.590449750423431396e-01 -2.197799384593963623e-01 -7.087734341621398926e-02 6.839313358068466187e-02
-1.197045519948005676e-01 -4.175722599029541016e-02 2.724067866802215576e-01 -2.322715520858764648e-02 -6.926980614662170410e-02 -1.711141020059585571e-01 1.661648303270339966e-01 9.346424788236618042e-02 -5.709831789135932922e-02 -2.633590810000896454e-02 -7.110123336315155029e-02 9.617709368467330933e-02 -3.041240572929382324e-01 2.051777392625808716e-02 1.098997294902801514e-01 1.938230246305465698e-01 -3.530981391668319702e-02 -1.179417371749877930e-01 4.131775349378585815e-02 2.106819450855255127e-01 3.784703463315963745e-02 -4.413239657878875732e-01 2.501497864723205566e-01 1.424976140260696411e-01 -3.751546740531921387e-01 -4.389803484082221985e-02 -3.301986455917358398e-01 1.746022850275039673e-01 -1.902063041925430298e-01 -1.346166711300611496e-02 -5.670949816703796387e-02 -1.258924752473831177e-01
-1.697925776243209839e-01 1.474357694387435913e-01 1.582421362400054932e-01 -2.534688711166381836e-01 -8.248079568147659302e-02 8.301630616188049316e-02 4.212534427642822266e-01 -2.305396348237991333e-01 1.183288637548685074e-02 1.999956816434860229e-01 -3.483282029628753662e-02 1.268293857574462891e-01 -2.816065549850463867e-01 -2.683020532131195068e-01 4.495402052998542786e-02 -1.624956279993057251e-01 -9.674501419067382812e-02 1.570995301008224487e-01 -2.009191811084747314e-01 2.255641110241413116e-02 -1.484945416450500488e-01 -7.014319300651550293e-02 3.886678218841552734e-01 -2.791046537458896637e-02 -1.987216919660568237e-01 1.619983762502670288e-01 -2.065607905387878418e-01 -3.685705363750457764e-02 -1.328631676733493805e-02 4.103537648916244507e-02 1.104138940572738647e-01 3.400532528758049011e-02
7.583981752395629883e-02 -5.904828757047653198e-02 -9.167435020208358765e-02 -2.703130543231964111e-01 -7.151025533676147461e-02 -2.950129471719264984e-02 2.465299963951110840e-01 -1.694734394550323486e-01 -1.664427965879440308e-01 -3.773277103900909424e-01 -1.780151724815368652e-01 3.212698400020599365e-01 -1.615647822618484497e-01 1.654528453946113586e-02 -1.696897745132446289e-01 -1.076246872544288635e-01 2.140661478042602539e-01 -2.604606747627258301e-01 -7.422707974910736084e-02 3.122290968894958496e-01 -8.641659468412399292e-02 -2.641319632530212402e-01 3.199356421828269958e-02 -1.689653694629669189e-01 1.539326757192611694e-01 1.835489645600318909e-02 -1.717486530542373657e-01 -7.051805406808853149e-02 -6.279084831476211548e-02 -2.354550808668136597e-01 -2.536606974899768829e-02 -8.559387177228927612e-03
-1.686345934867858887e-01 1.225682049989700317e-01 -1.098736524581909180e-01 -1.293652206659317017e-01 2.648742496967315674e-01 -1.829532980918884277e-01 8.199337124824523926e-02 -9.935580193996429443e-03 -1.207450255751609802e-01 -1.264715287834405899e-02 1.164287179708480835e-01 1.030695438385009766e-01 -7.110098749399185181e-02 -3.016076982021331787e-01 -1.873495578765869141e-01 -3.081176280975341797e-01 1.098075583577156067e-01 -2.655332982540130615e-01 -3.416778752580285072e-03 3.439743816852569580e-01 -2.711090743541717529e-01 -2.852508127689361572e-01 -2.753442339599132538e-02 5.603338778018951416e-02 2.015487290918827057e-02 -3.631330654025077820e-02 -6.244998425245285034e-02 9.074236266314983368e-03 -2.337742745876312256e-01 -1.972136944532394409e-01 2.748762667179107666e-01 -1.335407346487045288e-01
2.406388148665428162e-02 -5.132078751921653748e-02 2.919809706509113312e-02 -3.752287626266479492e-01 2.131936997175216675e-01 1.244373545050621033e-01 4.532589018344879150e-01 7.683788985013961792e-02 1.088705193251371384e-02 -1.828482151031494141e-01 1.901989728212356567e-01 3.400368615984916687e-02 -1.490832716226577759e-01 1.428638305515050888e-02 -6.546829640865325928e-02 -1.490116268396377563e-01 2.906513810157775879e-01 -1.314034461975097656e-01 1.030028536915779114e-01 -1.086454838514328003e-01 -2.524121105670928955e-01 -3.376315161585807800e-02 6.303811818361282349e-02 1.767984628677368164e-01 1.595652550458908081e-01 1.364184468984603882e-01 -2.341747730970382690e-01 2.832140028476715088e-02 -6.350450217723846436e-02 -3.316050171852111816e-01 1.230573728680610657e-01 9.979467093944549561e-02
1.549561619758605957e-01 2.334390431642532349e-01 7.972580380737781525e-03 -3.202176094055175781e-01 1.996867358684539795e-01 -1.255169808864593506e-01 3.340001702308654785e-01 6.531878560781478882e-02 8.318948000669479370e-02 -1.092591732740402222e-01 -1.285456717014312744e-01 -2.144812792539596558e-01 -1.596048623323440552e-01 5.672244727611541748e-02 -1.965433806180953979e-01 3.816211363300681114e-03 -1.601805686950683594e-01 8.971149101853370667e-03 -1.128317564725875854e-01 3.224802911281585693e-01 -2.360116541385650635e-01 9.769432246685028076e-02 -3.271958604454994202e-02 8.685760200023651123e-03 -6.902774423360824585e-02 2.246727347373962402e-01 -1.900868564844131470e-01 2.581350039690732956e-03 -4.222072660923004150e-01 -4.888741672039031982e-02 -1.174178645014762878e-01 6.362396478652954102e-02
-1.392319351434707642e-01 2.159929126501083374e-01 7.725026458501815796e-02 -3.843462765216827393e-01 5.551271606236696243e-03 6.006159260869026184e-02 1.559164971113204956e-01 1.718583703041076660e-01 -5.437222123146057129e-02 7.562219351530075073e-02 7.716237008571624756e-02 3.208402097225189209e-01 3.827729821205139160e-02 -2.791872918605804443e-01 -3.578486740589141846e-01 -2.079762220382690430e-01 3.210758417844772339e-02 -2.759600281715393066e-01 -4.236705228686332703e-02 1.701016128063201904e-01 -1.708633899688720703e-01 -2.235464602708816528e-01 1.945237219333648682e-01 3.927227854728698730e-02 1.210810393095016479e-01 -1.143941096961498260e-02 -1.694569587707519531e-01 5.637167021632194519e-02 -1.188746094703674316e-01 -1.497932672500610352e-01 2.110919207334518433e-01 1.493040099740028381e-02
3.064246475696563721e-02 -1.427611988037824631e-02 2.168207466602325439e-01 -2.077658623456954956e-01 4.057211801409721375e-03 -1.790145635604858398e-01 3.518468439579010010e-01 -2.204453349113464355e-01 6.941875070333480835e-02 -3.146961331367492676e-02 1.673879772424697876e-01 1.160404458642005920e-01 -1.390514075756072998e-01 -2.770384550094604492e-01 -1.207190379500389099e-01 -3.113406598567962646e-01 8.586734533309936523e-02 -3.516858220100402832e-01 -1.519384211860597134e-03 4.084521159529685974e-02 -1.268397122621536255e-01 -2.397072017192840576e-01 -3.309310600161552429e-02 -2.617920041084289551e-01 -4.243066161870956421e-02 1.760091930627822876e-01 -2.571877539157867432e-01 -1.251241564750671387e-01 -6.166231632232666016e-02 -7.668630033731460571e-02 4.639836400747299194e-02 2.168349772691726685e-01
-9.080250561237335205e-02 -2.073435485363006592e-01 -2.425145357847213745e-01 -2.408936470746994019e-01 -2.344508096575737000e-02 -6.424490362405776978e-02 2.735458910465240479e-01 2.095684558153152466e-01 3.672514483332633972e-02 1.795241683721542358e-01 -5.670095235109329224e-02 6.130605563521385193e-02 3.067058138549327850e-02 -2.832039073109626770e-02 -5.139540508389472961e-02 -2.552607953548431396e-01 -2.454340830445289612e-02 -5.658302456140518188e-02 2.791434824466705322e-01 5.254049971699714661e-02 -2.286982238292694092e-01 -7.835695147514343262e-02 1.499139331281185150e-02 1.433109641075134277e-01 4.453917965292930603e-02 -1.185406520962715149e-01 -5.914654731750488281e-01 1.703545004129409790e-01 4.254004731774330139e-02 -1.943433880805969238e-01 1.241096854209899902e-02 -9.584681130945682526e-03
-2.174867093563079834e-01 -2.183886989951133728e-02 1.578236222267150879e-01 -4.150137305259704590e-01 -1.030186116695404053e-01 -1.487425118684768677e-01 -2.715203352272510529e-02 7.892153412103652954e-02 1.393430083990097046e-01 -1.416453272104263306e-01 -2.239530235528945923e-01 1.138986125588417053e-01 -3.377562165260314941e-01 -3.374921530485153198e-02 6.512789428234100342e-02 -4.245239868760108948e-02 5.492548272013664246e-02 -3.194968774914741516e-02 3.193489015102386475e-01 3.132051527500152588e-01 2.564601600170135498e-02 -2.146346867084503174e-01 5.804522708058357239e-02 2.524919211864471436e-01 1.354655027389526367e-01 2.436399832367897034e-02 -1.932026594877243042e-01 2.233237028121948242e-01 2.268208116292953491e-01 -1.181334853172302246e-01 8.034051395952701569e-03 -4.388617351651191711e-02
5.713186040520668030e-02 2.066303938627243042e-01 7.838223129510879517e-02 -7.180513441562652588e-02 -8.758617192506790161e-02 -1.165032833814620972e-01 3.397178351879119873e-01 2.188705205917358398e-01 1.370829343795776367e-01 5.865999031811952591e-03 4.258603230118751526e-02 -2.645575813949108124e-02 -2.302690148353576660e-01 -2.645981609821319580e-01 -4.280396271497011185e-03 -4.147977530956268311e-01 2.284789085388183594e-01 -3.174062967300415039e-01 6.827760487794876099e-02 8.754720538854598999e-02 -6.812125444412231445e-02 -6.327050924301147461e-02 2.154033482074737549e-01 7.171012461185455322e-02 -1.110405400395393372e-01 1.203180849552154541e-02 -3.454728052020072937e-02 4.016833603382110596e-01 9.867142140865325928e-02 3.773842705413699150e-03 -1.228487342596054077e-01 -1.281087994575500488e-01
5.599042028188705444e-02 2.214546129107475281e-02 -1.075646132230758667e-01 -1.632647514343261719e-01 -1.157210320234298706e-01 -2.806529588997364044e-02 2.174075394868850708e-01 1.831763796508312225e-02 1.369098424911499023e-01 -5.578814074397087097e-02 1.602792143821716309e-01 2.125726491212844849e-01 9.045670181512832642e-02 1.726888865232467651e-02 -1.904389411211013794e-01 6.979483179748058319e-03 8.039434999227523804e-02 -1.026583462953567505e-01 2.130283713340759277e-01 2.587514817714691162e-01 1.702475994825363159e-01 -1.447506248950958252e-01 4.238851964473724365e-01 3.336952328681945801e-01 3.080066479742527008e-02 3.745916485786437988e-01 -1.711477488279342651e-01 -4.322450608015060425e-02 -2.482962012290954590e-01 -4.113788157701492310e-02 8.187961764633655548e-03 2.295596301555633545e-01
-6.168001331388950348e-03 -4.722539335489273071e-02 2.737420201301574707e-01 -3.735350668430328369e-01 2.301881760358810425e-01 -2.460818141698837280e-01 1.866843551397323608e-02 4.589652642607688904e-02 -3.825323283672332764e-02 5.508205667138099670e-02 -5.718106776475906372e-02 -5.849644914269447327e-02 -4.007714614272117615e-02 -1.299011856317520142e-01 1.688089780509471893e-02 7.494555413722991943e-02 -4.593990370631217957e-02 3.884262591600418091e-02 -2.366843447089195251e-02 4.222366213798522949e-01 -2.082923203706741333e-01 -1.220212504267692566e-01 -4.513197392225265503e-02 -7.261771708726882935e-02 -1.758343540132045746e-02 2.627738118171691895e-01 -3.072749674320220947e-01 2.785661816596984863e-01 -2.124031186103820801e-01 -1.671179533004760742e-01 1.536672711372375488e-01 -2.135834991931915283e-01
-1.301187276840209961e-01 -9.494926780462265015e-02 9.136833250522613525e-02 9.938015788793563843e-02 -8.574013411998748779e-02 -3.463973524048924446e-03 3.767159581184387207e-01 -1.724021285772323608e-01 3.327118456363677979e-01 1.654319465160369873e-02 -1.335718035697937012e-01 2.389541640877723694e-02 2.076870389282703400e-02 -9.665765613317489624e-02 4.422654584050178528e-02 -3.792245090007781982e-01 -2.329321056604385376e-01 1.282526254653930664e-01 -1.306996792554855347e-01 1.838015019893646240e-01 -1.088761761784553528e-01 -2.943232655525207520e-01 1.473649442195892334e-01 8.664084598422050476e-03 -3.047457337379455566e-01 2.938602566719055176e-01 -8.958030492067337036e-02 1.185295432806015015e-01 -1.129823550581932068e-01 -9.463746845722198486e-02 -1.553452461957931519e-01 5.394035577774047852e-02
5.736418068408966064e-02 7.891061156988143921e-02 2.721972465515136719e-01 -4.302031993865966797e-01 9.925571084022521973e-02 -2.124244123697280884e-01 5.007267594337463379e-01 8.994661271572113037e-02 -9.737575799226760864e-02 3.273621946573257446e-02 -3.724218159914016724e-02 -1.922463178634643555e-01 -2.375130206346511841e-01 7.436676323413848877e-02 6.691590696573257446e-02 2.383987884968519211e-03 -1.243252828717231750e-01 -2.423222064971923828e-01 -7.977320998907089233e-02 1.863743960857391357e-01 -2.283841073513031006e-01 5.341094732284545898e-02 -3.087420947849750519e-02 1.931410096585750580e-02 -2.945886552333831787e-02 8.178578317165374756e-02 -2.031674534082412720e-01 2.328190356492996216e-01 1.013971120119094849e-01 -8.519931882619857788e-02 5.283277481794357300e-02 -8.492882549762725830e-02
-2.232341282069683075e-02 2.778723277151584625e-02 9.169135987758636475e-02 -2.499293982982635498e-01 -2.773556858301162720e-02 1.628712117671966553e-01 1.752382367849349976e-01 -1.976497173309326172e-01 -1.871848106384277344e-01 -2.028683200478553772e-02 -5.721783638000488281e-02 5.628389492630958557e-02 -6.611851602792739868e-02 -3.947991132736206055e-01 -8.792111277580261230e-02 -3.755010962486267090e-01 -2.301230579614639282e-01 -2.253185212612152100e-01 1.617835275828838348e-02 1.635317206382751465e-01 5.378478765487670898e-02 -1.559585034847259521e-01 3.341996073722839355e-01 -2.337132394313812256e-01 -8.237273246049880981e-02 1.557618975639343262e-01 -2.477888315916061401e-01 1.272624284029006958e-01 9.728217869997024536e-02 1.264905035495758057e-01 1.278186589479446411e-01 -7.229758054018020630e-02
-2.831939607858657837e-02 -3.016577102243900299e-02 6.707418709993362427e-02 2.507080510258674622e-02 -2.913864850997924805e-01 -1.555669605731964111e-01 1.188344061374664307e-01 1.280217170715332031e-01 2.082094699144363403e-01 1.354219466447830200e-01 -1.105277314782142639e-01 -4.005788941867649555e-04 -2.448997199535369873e-01 -1.017734557390213013e-01 -2.137469351291656494e-01 -2.418377846479415894e-01 -4.476724192500114441e-02 1.352762430906295776e-01 3.550513181835412979e-03 4.146824777126312256e-01 -8.985592052340507507e-03 -1.097526177763938904e-01 9.619699418544769287e-02 5.607606843113899231e-02 -1.131687983870506287e-01 2.393724769353866577e-01 -3.365936577320098877e-01 1.292362809181213379e-01 -4.182602465152740479e-01 -2.260978706181049347e-02 1.025201752781867981e-02 1.125345677137374878e-01
-3.898572325706481934e-01 1.028480939567089081e-02 7.125537842512130737e-02 -1.498756259679794312e-01 1.626387238502502441e-01 -5.025211721658706665e-02 2.264510393142700195e-01 -4.228552803397178650e-02 3.697995543479919434e-01 -2.652444839477539062e-01 -2.760571241378784180e-01 -1.060791965574026108e-02 -1.185882687568664551e-01 -8.815324865281581879e-03 1.887918822467327118e-02 3.977400809526443481e-02 2.581073939800262451e-01 -1.872540414333343506e-01 -6.726674735546112061e-02 2.196518518030643463e-02 -1.918022632598876953e-01 -1.978349387645721436e-01 6.264986097812652588e-02 5.828289315104484558e-02 -2.674352228641510010e-01 1.920459419488906860e-01 -1.773404181003570557e-01 1.801301725208759308e-02 -1.284593343734741211e-01 9.896316379308700562e-02 -4.276837036013603210e-02 -2.838549017906188965e-01
-5.776580795645713806e-02 1.028496399521827698e-01 -2.458588033914566040e-01 -3.254179656505584717e-01 -1.048564016819000244e-01 -2.523982711136341095e-02 4.025061428546905518e-01 -3.321508467197418213e-01 -2.331607788801193237e-02 -2.089584469795227051e-01 -1.203392893075942993e-01 1.369876116514205933e-01 -2.040645778179168701e-01 -1.590363532304763794e-01 -1.087035164237022400e-01 -8.645442873239517212e-02 2.456795871257781982e-01 -2.739923894405364990e-01 4.186476394534111023e-02 1.367168575525283813e-01 -2.036787569522857666e-01 -2.409228831529617310e-01 -3.698360547423362732e-02 1.441161893308162689e-02 6.868571043014526367e-02 5.557596450671553612e-04 -9.264869987964630127e-02 -9.578844159841537476e-02 -5.208291579037904739e-03 -2.993219494819641113e-01 -2.287910319864749908e-03 5.488263443112373352e-02
-1.676337122917175293e-01 1.911725103855133057e-01 1.412691920995712280e-01 -5.335507392883300781e-01 -1.685897819697856903e-02 -1.048020645976066589e-01 1.979205757379531860e-01 1.280648857355117798e-01 1.267218887805938721e-01 1.586295813322067261e-01 4.505033418536186218e-02 1.727735847234725952e-01 -3.327153250575065613e-02 -2.692068517208099365e-01 -3.438604474067687988e-01 -1.730158925056457520e-01 3.957930952310562134e-03 -1.179590076208114624e-01 1.243891194462776184e-01 7.513142377138137817e-02 -1.101411804556846619e-01 -2.579689919948577881e-01 5.493018403649330139e-02 9.895540028810501099e-02 1.029512658715248108e-01 -2.522106841206550598e-02 -4.033422563225030899e-03 9.150902926921844482e-02 -1.125323697924613953e-01 -1.829430013895034790e-01 2.219165712594985962e-01 -1.657765656709671021e-01
1.614444106817245483e-01 -1.064549237489700317e-01 1.580764204263687134e-01 -4.413080811500549316e-01 2.180778533220291138e-01 -1.864203363656997681e-01 5.529294535517692566e-02 -1.269982010126113892e-02 -8.042100071907043457e-02 2.899066917598247528e-02 2.961620315909385681e-02 -1.730437874794006348e-01 -5.417609214782714844e-02 -1.165334433317184448e-01 3.530905246734619141e-01 -5.136387422680854797e-02 2.474837750196456909e-01 -5.411780253052711487e-02 -7.514226436614990234e-02 3.535158336162567139e-01 -3.847959041595458984e-01 -6.636278331279754639e-02 2.538110315799713135e-01 3.505525365471839905e-02 -2.505715191364288330e-02 1.504311412572860718e-01 -8.310086093842983246e-03 1.509372889995574951e-02 -1.821696609258651733e-01 7.448921352624893188e-02 6.587997544556856155e-03 1.129957195371389389e-02
1.457005888223648071e-01 2.014297842979431152e-01 -3.795924782752990723e-02 -2.647020518779754639e-01 1.458557695150375366e-01 -2.042261138558387756e-02 3.389973342418670654e-01 -1.948929391801357269e-02 1.769821345806121826e-01 6.364580243825912476e-02 3.228558301925659180e-01 7.781383395195007324e-02 -1.953415721654891968e-01 -4.076644033193588257e-02 -6.519949529320001602e-03 -3.441656231880187988e-01 1.137441247701644897e-01 -1.699517965316772461e-01 2.506766319274902344e-01 1.862862554844468832e-04 -2.311771512031555176e-01 -2.789677381515502930e-01 1.831002980470657349e-01 4.933442547917366028e-02 2.191079258918762207e-01 -4.293588921427726746e-02 -2.442941516637802124e-01 1.254137754440307617e-01 2.299323119223117828e-02 -1.034480631351470947e-01 1.307476311922073364e-01 -1.585577614605426788e-02
1.303808689117431641e-01 -1.599142104387283325e-01 1.883053779602050781e-01 -1.894682198762893677e-01 -2.292668074369430542e-01 -1.327282935380935669e-01 -6.289927661418914795e-02 -1.552257686853408813e-01 2.649947106838226318e-01 1.483899652957916260e-01 -6.727910041809082031e-02 7.387722283601760864e-02 -2.745677530765533447e-01 -7.640655338764190674e-02 -2.483857572078704834e-01 -1.188444569706916809e-01 1.565613783895969391e-02 -1.329737603664398193e-01 -4.570559784770011902e-02 3.436157703399658203e-01 2.680952847003936768e-02 7.476760447025299072e-02 2.550455629825592041e-01 1.637233495712280273e-01 -1.871700957417488098e-02 2.777958810329437256e-01 -3.766691386699676514e-01 1.341904699802398682e-01 -1.753669977188110352e-01 4.481724277138710022e-02 1.244803220033645630e-01 8.156828582286834717e-02
2.514650821685791016e-01 7.147658616304397583e-02 1.417384919477626681e-04 -3.548607602715492249e-02 -1.514984816312789917e-01 2.933409996330738068e-02 2.184496968984603882e-01 -2.601174078881740570e-02 1.175628453493118286e-01 2.250028401613235474e-01 1.840734034776687622e-01 1.548541337251663208e-01 1.534423790872097015e-02 4.892590641975402832e-02 -3.257932513952255249e-02 8.830558508634567261e-02 1.095909252762794495e-01 -4.316261410713195801e-02 2.836422920227050781e-01 4.194157719612121582e-01 -6.526039540767669678e-02 -3.705111518502235413e-02 2.312817871570587158e-01 2.582573294639587402e-01 -1.419319305568933487e-02 1.379372924566268921e-01 -3.005311787128448486e-01 -5.345632880926132202e-02 -1.537648290395736694e-01 -4.352547228336334229e-01 -5.094014853239059448e-02 -1.562019344419240952e-02
-8.878334611654281616e-02 -2.779408097267150879e-01 -2.123230993747711182e-01 2.113284915685653687e-02 -1.061680689454078674e-01 -1.362179517745971680e-01 2.013468742370605469e-01 2.263863086700439453e-01 3.500923886895179749e-02 2.319546416401863098e-03 5.653133615851402283e-02 6.626869738101959229e-02 -3.937953114509582520e-01 1.554276142269372940e-02 3.847904875874519348e-02 -7.467994000762701035e-04 9.875477105379104614e-02 -1.013885959982872009e-01 2.162161469459533691e-01 1.087307780981063843e-01 -1.999114304780960083e-01 -1.008466929197311401e-01 4.630537927150726318e-01 -2.381606027483940125e-02 -1.159406155347824097e-01 2.063947319984436035e-01 -1.676236093044281006e-01 -1.117846518754959106e-01 -1.156374439597129822e-01 -3.170646131038665771e-01 -1.431809067726135254e-01 -8.568904548883438110e-02
-1.377209872007369995e-01 -5.083397403359413147e-02 1.829278469085693359e-01 -2.866452038288116455e-01 -2.555406652390956879e-02 -1.315741240978240967e-01 2.825103104114532471e-01 -5.176406353712081909e-02 1.532888412475585938e-01 -3.524698317050933838e-02 2.687244117259979248e-01 2.230329662561416626e-01 -9.396541863679885864e-02 -2.919382452964782715e-01 -5.046581104397773743e-02 -2.993807494640350342e-01 -3.492014855146408081e-02 -3.744711279869079590e-01 -3.284206241369247437e-02 2.794960513710975647e-02 -1.352406144142150879e-01 -2.057220637798309326e-01 -1.152216456830501556e-02 -1.883280426263809204e-01 -1.628241240978240967e-01 8.996044844388961792e-02 -3.494942188262939453e-01 5.924069881439208984e-02 -1.470121275633573532e-02 -5.429169535636901855e-02 1.327929794788360596e-01 9.411410987377166748e-02
-4.971444606781005859e-02 1.817704550921916962e-02 1.891064047813415527e-01 -4.038659036159515381e-01 -1.169227212667465210e-01 -1.444222331047058105e-01 1.497956961393356323e-01 -2.070018798112869263e-01 2.304390445351600647e-02 -1.147027835249900818e-01 2.600558474659919739e-02 -1.254124753177165985e-02 -2.365883588790893555e-01 -1.325475126504898071e-01 1.962511688470840454e-01 -2.195532619953155518e-01 3.731225430965423584e-01 1.555240303277969360e-01 2.705379426479339600e-01 7.314933836460113525e-02 -1.163305416703224182e-01 5.272601172327995300e-02 8.248360455036163330e-02 3.941192924976348877e-01 -4.654496163129806519e-02 4.139709845185279846e-02 4.882766678929328918e-02 -8.215216919779777527e-03 -1.132837682962417603e-01 6.027786806225776672e-02 -1.957493722438812256e-01 2.054681777954101562e-01
-9.570115059614181519e-02 6.863041967153549194e-02 1.277000457048416138e-01 -3.601144552230834961e-01 1.179270520806312561e-01 1.017813310027122498e-01 -1.364914327859878540e-01 -2.228233264759182930e-03 3.143964707851409912e-02 3.239753097295761108e-02 6.085577234625816345e-02 -4.128933697938919067e-02 1.047505512833595276e-01 6.954708695411682129e-02 1.278997361660003662e-01 -8.945836871862411499e-02 2.582888677716255188e-02 -1.094437316060066223e-01 -9.596172720193862915e-02 5.768254399299621582e-01 1.490391641855239868e-01 -2.115085870027542114e-01 1.532287299633026123e-01 5.741050839424133301e-02 -2.813185453414916992e-01 -2.245222963392734528e-02 -3.355249464511871338e-01 2.663914561271667480e-01 -1.366711705923080444e-01 -1.465376093983650208e-02 -1.275757551193237305e-01 -5.444117635488510132e-02
7.430233061313629150e-02 -6.436730921268463135e-02 8.117680996656417847e-02 -8.757736533880233765e-02 8.009820431470870972e-02 4.682586528360843658e-03 2.062086313962936401e-01 8.747668564319610596e-02 -1.344532519578933716e-01 1.437180638313293457e-01 1.532774865627288818e-01 1.636583805084228516e-01 -2.608352303504943848e-01 1.261874735355377197e-01 -8.652880042791366577e-02 -2.000917494297027588e-01 -1.279207468032836914e-01 -3.323611915111541748e-01 1.279461383819580078e-01 2.838722169399261475e-01 -3.123543225228786469e-02 -1.916879266500473022e-01 -4.147777333855628967e-02 2.532850503921508789e-01 9.828071296215057373e-02 4.131811857223510742e-01 -1.415499150753021240e-01 -2.723788283765316010e-02 -8.964944630861282349e-02 -2.217184752225875854e-01 -1.574822664260864258e-01 2.973953187465667725e-01
-1.551505029201507568e-01 -1.542968326248228550e-03 1.996968090534210205e-01 -1.422543525695800781e-01 8.926071226596832275e-02 -6.257983297109603882e-02 2.824503183364868164e-01 8.156556636095046997e-02 8.605784177780151367e-02 4.034155979752540588e-02 -1.038748547434806824e-01 -1.197211146354675293e-01 1.059663295745849609e-01 -1.266208589076995850e-01 3.603626042604446411e-03 -2.047381848096847534e-01 -8.162677288055419922e-02 -1.516469269990921021e-01 7.462636381387710571e-02 -9.952227585017681122e-03 -2.491610944271087646e-01 -2.600843906402587891e-01 -2.797090709209442139e-01 2.002471983432769775e-01 -8.730188012123107910e-02 3.254679739475250244e-01 -4.486593902111053467e-01 -1.052421107888221741e-01 -2.525869011878967285e-01 -2.958566136658191681e-02 1.986168622970581055e-01 2.667439356446266174e-02
-2.177391946315765381e-02 3.236342594027519226e-02 -4.341852292418479919e-02 -3.177914023399353027e-01 -2.286496460437774658e-01 1.067340746521949768e-02 1.879338324069976807e-01 -2.866459190845489502e-01 -1.954298838973045349e-02 2.159547656774520874e-01 2.146720513701438904e-02 7.989326864480972290e-02 1.060794517397880554e-01 -4.143055975437164307e-01 3.885245695710182190e-02 -2.449034154415130615e-01 1.450417041778564453e-01 5.227249860763549805e-02 -2.182723283767700195e-01 2.360582053661346436e-01 -6.691895425319671631e-02 -1.802798211574554443e-01 8.229218423366546631e-02 9.820152074098587036e-02 -1.462880223989486694e-01 3.942266479134559631e-02 -6.557778269052505493e-02 3.611998260021209717e-01 2.385276108980178833e-01 -1.749395132064819336e-01 -1.640428788959980011e-02 -3.810826689004898071e-02
-4.274622723460197449e-02 5.859647318720817566e-02 -7.348364591598510742e-02 -3.761675655841827393e-01 3.473968431353569031e-02 -3.467367589473724365e-02 3.055846095085144043e-01 -3.135202229022979736e-01 5.458549782633781433e-02 -1.916060745716094971e-01 6.114389747381210327e-02 -1.450237724930047989e-02 -2.507652621716260910e-03 -8.679637312889099121e-02 4.913520440459251404e-02 -9.381684660911560059e-02 6.506811827421188354e-02 -2.107417732477188110e-01 -8.689135313034057617e-02 1.217500939965248108e-01 -3.356007039546966553e-01 -1.758393794298171997e-01 3.397440314292907715e-01 1.789603531360626221e-01 1.516292393207550049e-01 7.002422958612442017e-02 -2.123585045337677002e-01 -2.145191431045532227e-01 -1.462066173553466797e-01 -2.756773829460144043e-01 7.662988454103469849e-02 8.413718640804290771e-02
7.958579808473587036e-02 -1.967935413122177124e-01 5.889364704489707947e-02 -3.344066441059112549e-02 -2.680963277816772461e-01 -6.726566702127456665e-02 6.066212058067321777e-02 5.683943629264831543e-03 3.181283473968505859e-01 6.799556314945220947e-02 -3.213933110237121582e-01 8.619152009487152100e-02 -1.501905471086502075e-01 -5.558848008513450623e-02 9.660637378692626953e-02 -2.224101275205612183e-01 3.165237233042716980e-02 -1.820140145719051361e-02 8.685621619224548340e-02 1.595938205718994141e-01 -1.185854822397232056e-01 -2.059853971004486084e-01 6.499030441045761108e-02 8.651551604270935059e-02 -3.060639798641204834e-01 3.283882439136505127e-01 -2.133415639400482178e-01 1.190458685159683228e-01 -3.967119157314300537e-01 8.253747597336769104e-03 -2.190677672624588013e-01 -7.260141894221305847e-03
-8.534304797649383545e-02 -1.243355944752693176e-01 -6.256339699029922485e-02 -1.401688009500503540e-01 -1.173539683222770691e-01 -6.343387998640537262e-03 3.178824484348297119e-01 -3.341808617115020752e-01 -1.331626176834106445e-01 5.406253784894943237e-02 -1.633044928312301636e-01 -1.044709160923957825e-01 -5.470615252852439880e-02 -2.524728477001190186e-01 -2.545679174363613129e-02 -1.938453167676925659e-01 2.591736614704132080e-02 7.520122826099395752e-02 -1.540792882442474365e-01 1.408720016479492188e-01 -6.030969321727752686e-02 -2.671351730823516846e-01 1.830980628728866577e-01 3.559966385364532471e-01 -1.607891619205474854e-01 -9.349696338176727295e-02 -1.403876692056655884e-01 2.814389169216156006e-01 3.021932244300842285e-01 -2.306376546621322632e-01 2.036284096539020538e-02 -1.873098686337471008e-02
3.761541098356246948e-02 1.830635815858840942e-01 2.470342069864273071e-02 -2.230429053306579590e-01 -2.686178311705589294e-02 1.447274982929229736e-01 4.016320109367370605e-01 -2.409368902444839478e-01 2.987170964479446411e-02 -3.665015846490859985e-02 -2.684601843357086182e-01 -1.026011928915977478e-01 6.925578415393829346e-02 3.348665311932563782e-02 -8.065088838338851929e-02 8.902348577976226807e-03 1.328366696834564209e-01 -2.813529074192047119e-01 2.602298557758331299e-01 2.082370668649673462e-01 1.128291636705398560e-01 -1.251761019229888916e-01 3.667782247066497803e-01 1.133663728833198547e-01 -1.401120610535144806e-02 1.004953086376190186e-01 -2.101437151432037354e-01 -1.352561116218566895e-01 -4.087286069989204407e-02 -7.235518097877502441e-02 2.308995127677917480e-01 2.443715482950210571e-01
-1.729204356670379639e-01 -1.775739341974258423e-02 1.359647512435913086e-01 -2.099765986204147339e-01 -5.712533369660377502e-02 1.190107762813568115e-01 2.879889607429504395e-01 -4.157746136188507080e-01 5.353240296244621277e-02 6.612311303615570068e-02 4.023554548621177673e-02 -3.210520371794700623e-02 -7.613151520490646362e-02 -2.789398729801177979e-01 1.269833594560623169e-01 -1.846693158149719238e-01 -7.090159505605697632e-02 2.928724288940429688e-01 2.375906407833099365e-01 3.295609652996063232e-01 5.413705855607986450e-02 -3.077933192253112793e-01 9.135772287845611572e-02 -8.188406378030776978e-02 6.032406166195869446e-02 2.991718053817749023e-01 -7.652166485786437988e-02 -8.241811394691467285e-02 -2.357143908739089966e-02 -6.830641627311706543e-02 -8.245831727981567383e-02 6.215564906597137451e-02
-4.606470465660095215e-02 2.470522969961166382e-01 2.320496141910552979e-01 -1.054116114974021912e-01 1.064626574516296387e-01 -2.174650728702545166e-01 1.122368946671485901e-01 -1.445113569498062134e-01 1.785380691289901733e-01 -3.148170188069343567e-02 1.087975949048995972e-01 -6.027962267398834229e-02 -1.598614268004894257e-02 -1.158305928111076355e-01 1.204431653022766113e-01 -3.426395356655120850e-01 1.142415776848793030e-01 7.976529747247695923e-02 3.720588982105255127e-02 5.485340021550655365e-03 -1.027708351612091064e-01 -6.983857601881027222e-02 8.826030790805816650e-02 1.064921468496322632e-01 -3.038499951362609863e-01 2.510754764080047607e-01 -3.117175400257110596e-01 -1.922391057014465332e-01 -4.567317366600036621e-01 -5.103074759244918823e-02 2.461396157741546631e-02 -1.707671433687210083e-01
3.986726701259613037e-02 -1.502034217119216919e-01 1.572784334421157837e-01 -1.126601323485374451e-01 -1.693387478590011597e-01 -1.737316995859146118e-01 -2.458256483078002930e-02 -2.469258755445480347e-01 1.757178902626037598e-01 -9.830073267221450806e-02 2.902569063007831573e-02 4.963917285203933716e-02 -1.665513068437576294e-01 3.146058320999145508e-02 -3.538677394390106201e-01 -2.504245042800903320e-01 -6.020426377654075623e-02 1.085746511816978455e-01 -2.433908544480800629e-02 1.361262202262878418e-01 -5.482713505625724792e-02 2.664206363260746002e-02 2.090010344982147217e-01 2.663920223712921143e-01 -9.442380070686340332e-02 1.748654618859291077e-02 -4.139879047870635986e-01 2.363050282001495361e-01 -3.661472201347351074e-01 -1.780882775783538818e-01 -4.844457283616065979e-02 -1.980918692424893379e-03
-2.230336144566535950e-02 1.037181094288825989e-01 1.272403746843338013e-01 -4.966021478176116943e-01 7.681914418935775757e-02 7.789075374603271484e-02 4.215739071369171143e-01 1.173736527562141418e-01 2.247188389301300049e-01 -1.861480474472045898e-01 1.356441676616668701e-01 -1.512160301208496094e-01 6.445981096476316452e-03 8.774362504482269287e-02 -1.717463284730911255e-01 -1.321589201688766479e-01 9.247298538684844971e-02 -1.788811087608337402e-01 -9.768715500831604004e-02 7.367734611034393311e-02 1.260321140289306641e-01 1.185327991843223572e-01 1.992875523865222931e-02 7.826847583055496216e-02 4.229877889156341553e-02 1.153879091143608093e-01 -2.299502342939376831e-01 9.872370213270187378e-02 -1.968173533678054810e-01 -3.280788660049438477e-01 1.247038096189498901e-01 -9.861303120851516724e-02
-1.921944320201873779e-01 1.434149593114852905e-01 3.798574581742286682e-02 -1.759272515773773193e-01 9.971140325069427490e-02 -3.925707936286926270e-02 1.630486398935317993e-01 4.722711816430091858e-02 -8.715774863958358765e-02 -4.367173835635185242e-02 8.461203426122665405e-02 1.589357703924179077e-01 -1.039320304989814758e-01 -1.348781436681747437e-01 1.764617115259170532e-01 -3.103461563587188721e-01 3.286671340465545654e-01 1.163937821984291077e-01 -1.286880075931549072e-01 2.077606618404388428e-01 8.760923147201538086e-02 -1.187289878726005554e-01 2.370069324970245361e-01 -1.434632986783981323e-01 -1.807481795549392700e-01 1.127256751060485840e-01 -1.915134191513061523e-01 -3.797616809606552124e-02 -5.060619115829467773e-01 9.872325509786605835e-02 -5.941987037658691406e-02 -1.968186348676681519e-01
8.395292609930038452e-02 -1.288534253835678101e-01 1.092345118522644043e-01 -1.604582220315933228e-01 -4.368885979056358337e-02 9.251005947589874268e-03 4.521854519844055176e-01 -9.958476573228836060e-02 1.040265783667564392e-01 -9.749679267406463623e-02 -1.060232371091842651e-01 -1.846400946378707886e-01 5.098425969481468201e-02 -3.336304426193237305e-02 -6.205301359295845032e-02 -1.768344193696975708e-01 4.351366683840751648e-02 -6.277692317962646484e-02 1.368855535984039307e-01 2.563318312168121338e-01 -3.277286291122436523e-01 -1.389117389917373657e-01 5.742071941494941711e-02 -8.498321473598480225e-02 1.747859865427017212e-01 -1.204954907298088074e-01 -2.942641675472259521e-01 3.278938531875610352e-01 3.518941625952720642e-02 -3.324404954910278320e-01 6.797787547111511230e-02 -1.863927096128463745e-01
2.055273205041885376e-02 1.727950125932693481e-01 -4.276132583618164062e-02 -3.261488378047943115e-01 -1.209034919738769531e-01 7.808052934706211090e-03 2.559972405433654785e-01 -6.910566240549087524e-02 6.678665429353713989e-02 2.858595550060272217e-02 2.179586291313171387e-01 9.530133008956909180e-02 1.439779400825500488e-01 -1.354953199625015259e-01 -7.746610790491104126e-02 -2.810401320457458496e-01 -8.625926077365875244e-02 -2.355939894914627075e-01 5.790605396032333374e-02 8.029923588037490845e-02 -4.432319998741149902e-01 -2.452252060174942017e-01 1.263538450002670288e-01 -5.988989770412445068e-02 -5.576241761445999146e-02 1.186255738139152527e-01 -3.734463453292846680e-01 1.699849814176559448e-01 3.120342455804347992e-02 1.272877752780914307e-01 1.964084804058074951e-01 -2.027504518628120422e-02
-1.080988720059394836e-01 -6.483154743909835815e-02 2.061877995729446411e-01 -2.661286592483520508e-01 7.321792095899581909e-02 2.190436050295829773e-02 3.879405260086059570e-01 -8.800842799246311188e-03 -2.748957648873329163e-02 1.216372475028038025e-01 -2.009251415729522705e-01 -1.449118107557296753e-01 -2.227534353733062744e-02 9.913901239633560181e-02 -1.172750666737556458e-01 -2.385443598031997681e-01 2.689054310321807861e-01 7.413916289806365967e-02 2.219391465187072754e-01 1.909231394529342651e-02 -1.972824037075042725e-01 -1.195019185543060303e-01 1.432662755250930786e-01 -1.785069704055786133e-01 3.603058159351348877e-01 -4.728012159466743469e-02 -2.089047431945800781e-01 2.065886259078979492e-01 -1.558622717857360840e-02 -2.388545423746109009e-01 -1.193230412900447845e-02 -2.182264178991317749e-01
-1.640562266111373901e-01 2.754302024841308594e-01 8.857937902212142944e-02 -3.921820819377899170e-01 8.346909657120704651e-03 -3.845982998609542847e-02 5.257473513484001160e-02 4.385507479310035706e-02 -1.661992818117141724e-02 8.864619582891464233e-02 2.410394139587879181e-02 3.400862812995910645e-01 -2.171832323074340820e-02 -1.528565883636474609e-01 -2.652228474617004395e-01 -1.882178038358688354e-01 1.597632654011249542e-02 -2.545456886291503906e-01 -4.839593172073364258e-02 1.991119831800460815e-01 -2.819573283195495605e-01 -2.836513519287109375e-01 1.790983527898788452e-01 -6.964373588562011719e-02 6.019524484872817993e-02 -9.990072250366210938e-02 -2.333332002162933350e-01 1.484285742044448853e-01 -1.531728804111480713e-01 -3.844512253999710083e-02 2.360985279083251953e-01 -2.592669613659381866e-02
-5.714164301753044128e-02 2.130721211433410645e-01 -1.030830573290586472e-02 -1.167083159089088440e-01 -7.182016223669052124e-02 -9.391276165843009949e-03 4.679078459739685059e-01 -3.423438966274261475e-01 7.585345301777124405e-03 -1.707501709461212158e-02 -2.154683619737625122e-01 -7.974479347467422485e-02 9.459833055734634399e-02 5.708501115441322327e-02 -3.245438262820243835e-02 -5.532677751034498215e-03 2.329648286104202271e-01 -2.073326557874679565e-01 2.359481751918792725e-01 1.838917434215545654e-01 1.252786666154861450e-01 -1.373928636312484741e-01 3.007391095161437988e-01 4.594987630844116211e-02 -4.136953037232160568e-03 2.339071482419967651e-01 -2.136361300945281982e-01 -1.045086979866027832e-01 9.616207331418991089e-02 3.950175642967224121e-02 2.425175458192825317e-01 1.871081888675689697e-01
-1.834419071674346924e-01 2.369457855820655823e-02 5.717950989492237568e-04 -3.651939034461975098e-01 -6.857214123010635376e-02 -1.124680340290069580e-01 3.473284542560577393e-01 -1.925286487676203251e-03 -9.750065952539443970e-02 1.718330830335617065e-01 -3.434593975543975830e-02 2.392246574163436890e-01 -1.227950230240821838e-01 -3.873662054538726807e-01 -2.683778703212738037e-01 -1.462795734405517578e-01 -1.338178366422653198e-01 2.410044521093368530e-02 -1.985805481672286987e-01 2.568369805812835693e-01 -2.838501632213592529e-01 -1.405640989542007446e-01 2.302878051996231079e-01 -6.536904722452163696e-03 8.095777034759521484e-02 -6.039790809154510498e-02 -8.956904709339141846e-02 3.129802271723747253e-02 -3.431379422545433044e-02 -2.258600108325481415e-02 1.654906272888183594e-01 1.134081706404685974e-01
-1.753197014331817627e-01 -2.465063929557800293e-01 9.014633297920227051e-02 -9.655682742595672607e-02 3.000357449054718018e-01 -2.545216679573059082e-01 1.147749871015548706e-01 -7.171913981437683105e-02 8.022432774305343628e-02 -1.735836267471313477e-01 -1.943219304084777832e-01 -9.764813631772994995e-02 -7.160130143165588379e-02 -2.897874116897583008e-01 1.163160130381584167e-01 -1.607896760106086731e-02 2.099736332893371582e-01 -1.306085474789142609e-02 6.810943782329559326e-02 1.278269737958908081e-01 1.134193409234285355e-02 -1.052323430776596069e-01 -3.070573695003986359e-02 1.175628229975700378e-01 -2.556546628475189209e-01 2.645592391490936279e-01 -2.583903074264526367e-01 2.737072706222534180e-01 -2.307542115449905396e-01 8.137615025043487549e-02 -2.000469863414764404e-01 -2.510948479175567627e-01
-4.297560155391693115e-01 -1.634363532066345215e-01 1.905443370342254639e-01 -2.086075842380523682e-01 7.403614372014999390e-02 3.948022425174713135e-02 1.488414257764816284e-01 -1.612869203090667725e-01 -1.322404444217681885e-01 -2.201921045780181885e-01 -1.563966274261474609e-01 -5.815008282661437988e-02 -7.549685984849929810e-02 -1.852043420076370239e-01 5.257797986268997192e-02 -1.336854696273803711e-01 2.065501809120178223e-01 6.125180050730705261e-02 4.939865693449974060e-02 2.379420548677444458e-01 -5.097152292728424072e-02 -2.909963130950927734e-01 5.473028868436813354e-02 -2.553484737873077393e-01 -1.356337517499923706e-01 4.386869072914123535e-02 -3.061636686325073242e-01 -3.284842893481254578e-02 -3.014425374567508698e-02 -2.613062560558319092e-01 -6.758981198072433472e-02 -2.219815254211425781e-01
-2.000060677528381348e-01 -1.499488800764083862e-01 6.303887069225311279e-02 2.813573740422725677e-02 2.531776130199432373e-01 -1.775943487882614136e-01 4.160887598991394043e-01 -7.212341576814651489e-02 -8.560330420732498169e-02 2.726152539253234863e-01 4.507298767566680908e-02 -8.811853826045989990e-02 -1.953098773956298828e-01 -5.688305571675300598e-02 2.510429918766021729e-01 -2.396561801433563232e-01 1.301230639219284058e-01 -2.390649616718292236e-01 2.238619923591613770e-01 1.213398948311805725e-01 -1.071952376514673233e-02 -1.179636716842651367e-01 2.390497922897338867e-01 1.307854950428009033e-01 -2.131786048412322998e-01 2.796920537948608398e-01 3.706359863281250000e-02 9.229896217584609985e-02 -6.826660037040710449e-02 7.041141390800476074e-02 -1.079354807734489441e-02 1.870626062154769897e-01
1.008158735930919647e-02 4.185428470373153687e-02 1.428838670253753662e-01 -1.341249495744705200e-01 1.553316414356231689e-01 -4.946965724229812622e-02 3.905469775199890137e-01 3.199732601642608643e-01 -8.570675738155841827e-03 1.416060626506805420e-01 -1.752666234970092773e-01 9.016636759042739868e-02 9.677609056234359741e-02 8.223533630371093750e-02 -1.366474926471710205e-01 -9.073198586702346802e-02 -1.128995046019554138e-01 -5.537512525916099548e-02 -6.552423536777496338e-02 3.690620362758636475e-01 -7.804337143898010254e-02 -1.859523504972457886e-01 3.294163569808006287e-02 1.689108908176422119e-01 1.050881817936897278e-01 2.591108344495296478e-02 -5.186178684234619141e-01 -1.832583397626876831e-01 -1.576839834451675415e-01 3.014304116368293762e-02 2.334551140666007996e-02 9.523803740739822388e-02
2.352980077266693115e-01 4.235919937491416931e-02 -2.545370347797870636e-02 -9.405969083309173584e-02 -1.720654517412185669e-01 1.438684910535812378e-01 1.228953450918197632e-01 1.464733760803937912e-02 -5.110977962613105774e-02 -3.275923728942871094e-01 -6.967780739068984985e-02 1.441146582365036011e-01 1.053457334637641907e-01 -2.071542143821716309e-01 2.275137603282928467e-01 -9.725403040647506714e-02 1.961600482463836670e-01 3.362392017152160406e-04 5.046176165342330933e-02 3.694429695606231689e-01 -2.474808096885681152e-01 -7.571424357593059540e-03 2.477277070283889771e-01 7.898637652397155762e-02 -2.242957428097724915e-02 3.010790646076202393e-01 6.100510060787200928e-02 1.765324175357818604e-01 -3.388063013553619385e-01 -1.615819185972213745e-01 7.654440402984619141e-02 1.942134797573089600e-01
-9.248739480972290039e-02 -3.433860093355178833e-02 -1.067426428198814392e-01 -1.288386881351470947e-01 8.766872435808181763e-02 5.894788727164268494e-02 2.641953825950622559e-01 -8.571425080299377441e-02 1.737182214856147766e-02 1.585291326045989990e-01 -2.324734926223754883e-01 -1.110182479023933411e-01 2.701944410800933838e-01 -9.828230738639831543e-02 1.523350272327661514e-02 -2.421589940786361694e-01 2.031898498535156250e-01 -1.740542948246002197e-01 1.753379255533218384e-01 2.951079308986663818e-01 -4.322410821914672852e-01 5.279261246323585510e-02 -1.262153591960668564e-02 1.053767800331115723e-01 -2.236321419477462769e-01 1.606814265251159668e-01 -2.585389614105224609e-01 -1.192713975906372070e-01 -6.551165133714675903e-02 3.769858740270137787e-03 -6.273897737264633179e-02 2.918749153614044189e-01
-1.650227159261703491e-01 -1.216822117567062378e-01 4.378331452608108521e-02 -2.009590417146682739e-01 1.898028254508972168e-01 -2.564105987548828125e-01 1.252841949462890625e-01 -3.196230232715606689e-01 -3.988829255104064941e-02 9.528852999210357666e-02 6.297079473733901978e-02 5.808579549193382263e-02 8.953293412923812866e-02 -1.770430803298950195e-01 1.178428381681442261e-01 -2.621435225009918213e-01 4.480708390474319458e-02 2.069444209337234497e-01 1.492239832878112793e-01 3.107846081256866455e-01 9.990603476762771606e-02 -3.161456286907196045e-01 1.962461918592453003e-01 -4.308358207345008850e-02 -2.779894880950450897e-02 2.779438793659210205e-01 -1.585671454668045044e-01 -2.486126720905303955e-01 -1.675193458795547485e-01 -7.543650269508361816e-02 1.074159294366836548e-01 1.783271878957748413e-01
-1.191468685865402222e-01 1.670395373366773129e-03 5.064907670021057129e-02 -1.267564892768859863e-01 3.031951934099197388e-02 2.137042023241519928e-02 1.796179115772247314e-01 -2.735748291015625000e-01 5.351911112666130066e-02 1.432437300682067871e-01 -2.346517518162727356e-02 4.815269261598587036e-02 4.485380649566650391e-02 -1.507189273834228516e-01 2.778121531009674072e-01 -1.773673295974731445e-01 -1.427330672740936279e-01 1.922999024391174316e-01 3.224128782749176025e-01 3.911787271499633789e-01 2.965833842754364014e-01 -2.723819017410278320e-01 7.940001785755157471e-02 -5.465254932641983032e-02 -1.447665225714445114e-02 2.961062192916870117e-01 -1.718192994594573975e-01 5.964650772511959076e-03 -2.094187736511230469e-01 -1.838079690933227539e-01 -1.348623931407928467e-01 4.975880961865186691e-03
6.124729290604591370e-02 6.050875782966613770e-02 2.434249371290206909e-01 -4.070993959903717041e-01 4.645384475588798523e-02 -2.012473046779632568e-01 5.759381055831909180e-01 -1.621786877512931824e-02 1.582991629838943481e-01 -1.678272187709808350e-01 1.126081421971321106e-01 -7.319146394729614258e-02 -2.823542058467864990e-02 1.626047939062118530e-01 1.564536057412624359e-02 2.118499204516410828e-02 -1.511650085449218750e-01 -1.121603250503540039e-01 -6.966420263051986694e-02 2.702897489070892334e-01 -7.457611709833145142e-02 1.023927181959152222e-01 4.074450954794883728e-02 -1.413808017969131470e-01 -2.138533443212509155e-01 8.305456489324569702e-02 -2.317454665899276733e-01 1.225362941622734070e-01 3.625887678936123848e-03 -1.294446289539337158e-01 6.253480166196823120e-02 2.674220129847526550e-02
-7.152562588453292847e-02 9.919665753841400146e-02 -7.312615960836410522e-02 4.451004415750503540e-02 1.599138528108596802e-01 -1.411963105201721191e-01 6.727604568004608154e-02 1.609323322772979736e-01 8.007485419511795044e-02 1.165538504719734192e-01 -9.487995877861976624e-03 9.410683065652847290e-02 -1.599171459674835205e-01 -1.333217974752187729e-02 1.492169350385665894e-01 -1.460486203432083130e-01 -2.455638647079467773e-01 1.006825417280197144e-01 4.841533303260803223e-02 4.821947216987609863e-01 1.287862285971641541e-02 -2.757091522216796875e-01 2.312884479761123657e-01 4.704497754573822021e-03 -3.347426652908325195e-01 2.392804473638534546e-01 -1.342407166957855225e-01 2.150141298770904541e-01 -2.129682153463363647e-01 -1.909849345684051514e-01 2.078349143266677856e-01 -9.956774115562438965e-02
-2.467412501573562622e-03 1.788338646292686462e-02 2.056630514562129974e-02 -2.028463482856750488e-01 -2.614632248878479004e-01 -4.869888722896575928e-02 2.077594846487045288e-01 1.120276674628257751e-01 9.780135005712509155e-02 -7.642492651939392090e-02 7.874138653278350830e-03 2.747680246829986572e-01 -1.148353219032287598e-01 8.855460584163665771e-02 1.852641552686691284e-01 -6.342005729675292969e-02 -5.296127498149871826e-02 -1.806489825248718262e-01 1.107608973979949951e-01 2.828252017498016357e-01 1.168203651905059814e-01 2.756990864872932434e-02 5.241497159004211426e-01 1.194821894168853760e-01 8.910897374153137207e-02 2.333578765392303467e-01 -2.608357667922973633e-01 -8.489886671304702759e-02 7.128235697746276855e-02 -2.494863569736480713e-01 -2.078017741441726685e-01 4.536211118102073669e-02
9.971866011619567871e-02 -1.610773801803588867e-01 -5.915220826864242554e-02 -4.607617259025573730e-01 1.461580581963062286e-02 -1.185104623436927795e-01 1.032895818352699280e-01 -2.090069353580474854e-01 -7.047031819820404053e-02 2.413859963417053223e-02 -5.288173258304595947e-02 4.176835417747497559e-01 -3.203456401824951172e-01 2.773353084921836853e-02 -2.768183350563049316e-01 -2.461339682340621948e-01 6.884302198886871338e-02 -2.317683398723602295e-01 1.363235525786876678e-02 -1.199135407805442810e-01 -2.254108190536499023e-01 6.348034739494323730e-02 1.310683488845825195e-01 1.538781672716140747e-01 -1.088548451662063599e-01 6.113792583346366882e-02 -1.498720347881317139e-01 1.711643785238265991e-01 4.347250238060951233e-02 -1.056417971849441528e-01 7.574547082185745239e-02 3.797006607055664062e-02
1.261349767446517944e-01 2.182498276233673096e-01 -3.363612340763211250e-03 -3.849748969078063965e-01 -1.851497218012809753e-02 -1.992895305156707764e-01 2.582022845745086670e-01 2.363322768360376358e-03 6.942928582429885864e-02 1.616934686899185181e-02 -1.185222417116165161e-01 -6.241049617528915405e-02 -7.604962587356567383e-02 -1.680258810520172119e-01 3.263972327113151550e-02 -3.766997158527374268e-01 3.083799965679645538e-02 -3.035867810249328613e-01 1.439291983842849731e-01 1.779741495847702026e-01 -2.491973936557769775e-01 -1.919676363468170166e-02 7.860329747200012207e-02 -1.354297399520874023e-01 -3.572033941745758057e-01 4.153817892074584961e-02 -2.413951419293880463e-02 3.047176599502563477e-01 -4.062512889504432678e-02 6.318046152591705322e-02 -6.947901844978332520e-02 -1.256173402070999146e-01
1.373672951012849808e-02 5.546080879867076874e-03 1.947246305644512177e-02 5.197061598300933838e-02 4.048505723476409912e-01 1.350635141134262085e-01 1.973337382078170776e-01 3.500632569193840027e-02 9.862715750932693481e-02 8.444918692111968994e-02 5.980473384261131287e-02 2.529581189155578613e-01 -7.802966237068176270e-02 -5.051073059439659119e-02 2.589876651763916016e-01 -3.405475914478302002e-01 7.734075188636779785e-02 -2.004045099020004272e-01 2.213155291974544525e-02 3.963957428932189941e-01 8.922807872295379639e-02 3.927161172032356262e-02 2.395881414413452148e-01 2.370983213186264038e-01 -7.850410416722297668e-03 1.513172239065170288e-01 -1.327681839466094971e-01 2.070242166519165039e-01 -1.155264228582382202e-01 -9.311836212873458862e-02 2.038517445325851440e-01 -1.561245620250701904e-01
-1.671096831560134888e-01 -2.613091170787811279e-01 7.050565630197525024e-02 1.400259733200073242e-01 -4.624196887016296387e-02 9.700588881969451904e-02 9.717524051666259766e-02 -1.398826539516448975e-01 2.290478646755218506e-01 1.613811403512954712e-01 -9.201592952013015747e-02 -1.156068686395883560e-02 -3.627122044563293457e-01 -1.886890828609466553e-01 6.798046082258224487e-02 -1.216917037963867188e-01 7.023276388645172119e-02 2.029596455395221710e-02 2.757885158061981201e-01 8.292082697153091431e-02 -1.053743660449981689e-01 -1.360312849283218384e-01 1.237113997340202332e-01 2.141666412353515625e-01 -4.339446425437927246e-01 2.205999642610549927e-01 -1.950124204158782959e-01 1.579429954290390015e-01 -2.678310871124267578e-01 2.142987214028835297e-02 -5.216088518500328064e-02 -1.050340905785560608e-01
-2.411072403192520142e-01 1.530714631080627441e-01 1.678519994020462036e-01 -1.039443090558052063e-01 9.205893427133560181e-02 1.757232472300529480e-02 9.320167452096939087e-02 -2.488206773996353149e-01 -6.715878099203109741e-02 -1.454720795154571533e-01 5.216353386640548706e-02 2.984652817249298096e-01 6.317757815122604370e-02 -5.854659900069236755e-02 1.337547302246093750e-01 -3.307777643203735352e-01 1.411756277084350586e-01 -3.491276502609252930e-02 7.473096251487731934e-03 2.963979244232177734e-01 -1.552278846502304077e-01 -1.070213094353675842e-01 2.174052596092224121e-01 -6.194417923688888550e-02 1.826756820082664490e-02 2.108368724584579468e-01 -5.568405240774154663e-02 -1.445065140724182129e-01 -3.545635640621185303e-01 -2.470026016235351562e-01 -3.016002476215362549e-01 7.557923346757888794e-02
-3.790820762515068054e-02 -5.512939393520355225e-02 -8.341449499130249023e-02 3.952660784125328064e-02 5.374890193343162537e-02 -2.203953638672828674e-02 2.419919371604919434e-01 -9.204743802547454834e-02 -8.846614509820938110e-03 7.923120632767677307e-03 -2.374342409893870354e-03 1.679205000400543213e-01 -1.172874346375465393e-01 -3.799129128456115723e-01 -1.603021770715713501e-01 -3.478314578533172607e-01 2.509479820728302002e-01 -1.650883406400680542e-01 9.622629731893539429e-02 3.466829657554626465e-01 -6.082779169082641602e-02 -2.786103487014770508e-01 -6.159079447388648987e-02 1.666674762964248657e-01 -1.853342726826667786e-02 -9.837427735328674316e-02 -2.640176415443420410e-01 6.181060598464682698e-05 1.509376317262649536e-01 -1.590469330549240112e-01 3.422963619232177734e-01 -7.703438401222229004e-02
-4.926570132374763489e-02 2.642295658588409424e-01 1.075867749750614166e-02 -4.860922321677207947e-02 -5.522631108760833740e-02 -1.240826472640037537e-01 3.323159813880920410e-01 -3.944185376167297363e-02 -1.848473586142063141e-02 -6.571204215288162231e-02 -5.108955129981040955e-02 6.718526035547256470e-02 -4.884437844157218933e-02 -1.879454404115676880e-01 9.821897745132446289e-02 1.268022656440734863e-01 -4.739112034440040588e-02 -4.296288192272186279e-01 1.862674802541732788e-01 4.071861132979393005e-02 -2.148455232381820679e-01 -3.970359265804290771e-01 5.620769411325454712e-02 2.220218628644943237e-01 -1.012952998280525208e-01 2.499150484800338745e-01 -7.128767669200897217e-02 -6.916256248950958252e-02 -1.474699527025222778e-01 -1.631085723638534546e-01 -3.131039142608642578e-01 1.059393361210823059e-01
-1.734348088502883911e-01 1.354312300682067871e-01 2.234756350517272949e-01 -2.246689051389694214e-01 -1.333861947059631348e-01 -7.600735407322645187e-03 2.562359273433685303e-01 -2.212698161602020264e-01 -9.518186748027801514e-02 -1.833273172378540039e-01 7.222044467926025391e-02 2.555397152900695801e-01 -2.204343080520629883e-01 -1.857457309961318970e-01 8.779160678386688232e-02 -2.795246243476867676e-01 2.000061329454183578e-03 3.888691961765289307e-01 5.927314609289169312e-02 -9.002350270748138428e-02 -2.388870418071746826e-01 -1.528781056404113770e-01 2.209543585777282715e-01 1.011733412742614746e-01 -1.388855129480361938e-01 2.915089428424835205e-01 -4.108385369181632996e-02 4.896194115281105042e-02 -1.524011790752410889e-01 2.395649813115596771e-02 5.071247927844524384e-03 4.540434479713439941e-02
-6.705937534570693970e-02 1.057585999369621277e-01 2.297939807176589966e-01 2.922383323311805725e-02 1.456416994333267212e-01 -2.358786016702651978e-02 1.127187535166740417e-01 -2.204875648021697998e-01 2.265590429306030273e-02 -3.813123404979705811e-01 -2.348259240388870239e-01 1.367400735616683960e-01 -2.088061124086380005e-01 -2.759509086608886719e-01 -6.586356461048126221e-02 -1.645143926143646240e-01 1.837429255247116089e-01 2.707957662642002106e-02 -1.579258590936660767e-01 5.882574245333671570e-02 -8.441838435828685760e-04 -8.700303733348846436e-02 2.473747581243515015e-01 3.100347816944122314e-01 -2.169780731201171875e-01 -4.413020983338356018e-02 -1.152949035167694092e-01 3.126457631587982178e-01 -1.023800820112228394e-01 -2.664709389209747314e-01 5.725238472223281860e-02 6.363922357559204102e-02
9.958144277334213257e-02 -1.586594581604003906e-01 1.121981367468833923e-01 -3.855139911174774170e-01 2.566235698759555817e-02 -1.601763814687728882e-01 1.879870444536209106e-01 1.214286610484123230e-01 5.743900686502456665e-02 -1.905270367860794067e-01 -4.589173197746276855e-01 8.825693279504776001e-03 -2.327642738819122314e-01 -2.473005652427673340e-01 -7.056637853384017944e-02 2.432286506518721581e-03 9.922426193952560425e-02 -3.628862649202346802e-02 2.929649353027343750e-01 3.245348036289215088e-01 -4.780473187565803528e-02 -5.483831744641065598e-03 6.999030709266662598e-02 -3.667052835226058960e-02 -1.447582840919494629e-01 1.635117828845977783e-02 -8.756400644779205322e-02 1.390454620122909546e-01 -5.963906645774841309e-03 -1.533013731241226196e-01 2.379136085510253906e-01 -1.321420371532440186e-01
-8.672006428241729736e-02 1.432907860726118088e-02 -2.159337401390075684e-01 -7.370255887508392334e-02 6.564847379922866821e-02 -1.376425325870513916e-01 3.171369135379791260e-01 1.146316751837730408e-01 2.394964993000030518e-01 2.098381705582141876e-02 -2.102827578783035278e-01 3.285415470600128174e-01 1.210477352142333984e-01 -1.720721274614334106e-01 1.848983578383922577e-02 -1.348067820072174072e-01 -1.057431027293205261e-01 -3.352180719375610352e-01 7.845935225486755371e-02 8.843352645635604858e-02 -3.516300320625305176e-01 -5.898955836892127991e-02 1.381417661905288696e-01 2.660080492496490479e-01 -2.519213557243347168e-01 9.760651737451553345e-02 -8.796717971563339233e-02 3.739926218986511230e-02 -1.721461564302444458e-01 -1.463697105646133423e-01 -1.942175030708312988e-01 7.146179676055908203e-02
4.571696743369102478e-02 2.396105229854583740e-02 -1.805990003049373627e-02 -3.963672518730163574e-01 1.022753641009330750e-01 5.335576087236404419e-02 1.716215610504150391e-01 9.533044695854187012e-02 5.131391063332557678e-02 7.583137601613998413e-03 6.682602223008871078e-03 3.873519599437713623e-02 6.127695366740226746e-02 1.177575588226318359e-01 1.244185641407966614e-01 -1.233930350281298161e-03 -1.346530858427286148e-02 -1.333368420600891113e-01 3.828087151050567627e-01 2.914805710315704346e-01 2.083810716867446899e-01 -2.707518935203552246e-01 4.292290806770324707e-01 2.587803304195404053e-01 1.943403184413909912e-01 2.844014763832092285e-01 -5.044772475957870483e-02 -2.074148040264844894e-03 -4.486325010657310486e-02 9.763071686029434204e-02 -6.372846197336912155e-03 -2.303558401763439178e-02
-3.078716248273849487e-02 4.214272648096084595e-02 8.887233585119247437e-02 -5.021228641271591187e-02 -1.861740201711654663e-01 -8.330962061882019043e-02 5.043663457036018372e-02 -1.815183609724044800e-01 2.254892885684967041e-02 -1.310289502143859863e-01 -2.376520819962024689e-02 9.181819111108779907e-02 -4.114806950092315674e-01 -4.062762111425399780e-02 -1.918037831783294678e-01 -8.730565011501312256e-02 1.531885862350463867e-01 5.893793329596519470e-02 -8.521696180105209351e-02 1.225626468658447266e-01 1.437123268842697144e-01 -1.950053274631500244e-01 4.304816201329231262e-02 1.787707358598709106e-01 -1.798505783081054688e-01 2.211973220109939575e-01 -5.074863433837890625e-01 2.069926112890243530e-01 -3.088324368000030518e-01 -2.204812467098236084e-01 -1.418187096714973450e-02 -1.194349117577075958e-02
-2.155230939388275146e-01 1.177647858858108521e-01 3.955527208745479584e-03 -3.586670160293579102e-01 9.823608398437500000e-02 -6.136081740260124207e-02 5.362702906131744385e-02 -1.610986441373825073e-01 2.712133824825286865e-01 -3.738607093691825867e-02 1.836778819561004639e-01 2.426673471927642822e-01 -2.084061205387115479e-01 -2.642389535903930664e-01 -1.862723082304000854e-01 -2.621722817420959473e-01 9.222795069217681885e-02 -1.128351166844367981e-01 1.478733122348785400e-01 -4.964558407664299011e-02 -2.374694868922233582e-02 -3.043142557144165039e-01 1.322385072708129883e-01 -2.205864340066909790e-01 -1.068490892648696899e-01 1.629283428192138672e-01 -1.969641298055648804e-01 -4.374992102384567261e-02 5.608137696981430054e-02 -1.234931573271751404e-01 1.268594525754451752e-02 2.870535850524902344e-01
-1.582697778940200806e-02 -1.661443710327148438e-01 6.263274699449539185e-02 -3.955658674240112305e-01 1.961090117692947388e-01 -1.549251377582550049e-01 3.206241428852081299e-01 1.978482156991958618e-01 7.221796363592147827e-02 1.489979960024356842e-02 -1.568692475557327271e-01 -4.322042316198348999e-02 -1.374725252389907837e-01 -2.406589500606060028e-02 5.188498646020889282e-02 -6.118937954306602478e-02 1.031792685389518738e-01 -6.849083304405212402e-02 3.200552463531494141e-01 -1.727660745382308960e-01 -2.599523365497589111e-01 -2.077994346618652344e-01 5.515853315591812134e-02 1.862529665231704712e-01 2.251780629158020020e-01 1.534776091575622559e-01 -2.261327803134918213e-01 1.206380687654018402e-02 3.018253669142723083e-02 -3.534572124481201172e-01 -4.464535042643547058e-02 -5.607161670923233032e-03
7.492750138044357300e-02 7.976502180099487305e-02 9.044117480516433716e-02 -6.703308969736099243e-02 -6.682129204273223877e-02 -1.821705549955368042e-01 1.500545535236597061e-02 4.114041849970817566e-02 1.610799431800842285e-01 1.577321588993072510e-01 -2.197311818599700928e-02 -5.976080894470214844e-02 -9.037189185619354248e-02 -3.398727476596832275e-01 -2.537308260798454285e-02 -1.913014501333236694e-01 2.805020101368427277e-02 9.429574757814407349e-02 -1.322782784700393677e-01 4.410308301448822021e-01 2.137084864079952240e-02 -1.799688041210174561e-01 1.058068498969078064e-01 3.220923990011215210e-02 -2.790534198284149170e-01 1.750441938638687134e-01 -3.250456750392913818e-01 1.956629455089569092e-01 -4.334708452224731445e-01 7.075070589780807495e-02 8.405760675668716431e-02 2.828548476099967957e-02
-9.501157701015472412e-02 7.344062626361846924e-02 -1.571649461984634399e-01 -7.379189878702163696e-02 1.020883172750473022e-01 -7.586064934730529785e-02 -3.771489858627319336e-02 -4.362366348505020142e-02 2.220742255449295044e-01 -7.275594770908355713e-02 7.041403651237487793e-02 -1.108425855636596680e-01 -2.059109210968017578e-01 2.533395588397979736e-02 1.657455712556838989e-01 -2.494633011519908905e-02 1.752065271139144897e-01 1.344305574893951416e-01 1.029960811138153076e-01 2.606911659240722656e-01 -1.661626845598220825e-01 -3.758267164230346680e-01 4.348979890346527100e-01 6.337002664804458618e-02 -8.884399384260177612e-02 -2.370690926909446716e-02 -9.404481947422027588e-02 3.051356673240661621e-01 2.967876382172107697e-02 -1.210025846958160400e-01 -4.209118783473968506e-01 2.235342748463153839e-02
4.280163720250129700e-02 2.358864396810531616e-01 9.759962558746337891e-02 -2.147565484046936035e-01 5.233661737293004990e-03 -3.500565886497497559e-02 1.261218190193176270e-01 1.420138925313949585e-01 -1.569094061851501465e-01 2.534711956977844238e-01 2.158343642950057983e-01 1.911299377679824829e-01 -2.381054461002349854e-01 -1.177616789937019348e-01 8.386529050767421722e-03 1.531705958768725395e-03 -4.433976113796234131e-02 1.472778022289276123e-01 1.399058103561401367e-01 2.124096304178237915e-01 -1.666007786989212036e-01 -1.336085498332977295e-01 1.106118485331535339e-01 -1.230828166007995605e-01 -3.039919137954711914e-01 1.929582208395004272e-01 -3.166010603308677673e-02 3.176966011524200439e-01 -3.710969090461730957e-01 -1.995407193899154663e-01 -1.391322910785675049e-01 1.308802515268325806e-01
-3.227644264698028564e-01 -7.244689762592315674e-02 3.706107735633850098e-01 -4.920748062431812286e-03 2.263610810041427612e-01 -1.956469267606735229e-01 2.913427054882049561e-01 -1.050561517477035522e-01 -1.941658407449722290e-01 7.342515140771865845e-02 -1.188988834619522095e-01 -1.209176331758499146e-01 -8.528402447700500488e-02 -1.544766128063201904e-01 1.700944602489471436e-01 -2.234828770160675049e-01 -1.952058635652065277e-02 -2.067886143922805786e-01 1.790420264005661011e-01 1.717885285615921021e-01 -3.752456395886838436e-04 -3.226009905338287354e-01 9.759311378002166748e-02 -1.937098503112792969e-01 -1.698754429817199707e-01 1.146725416183471680e-01 -9.021063894033432007e-02 1.327348202466964722e-01 -1.466062813997268677e-01 1.430408656597137451e-01 -3.363456577062606812e-02 -1.386440992355346680e-01
-7.732941955327987671e-02 -1.618051528930664062e-01 4.203561320900917053e-02 -2.394498139619827271e-01 -3.375842049717903137e-02 -1.055683493614196777e-01 3.614240139722824097e-02 -1.630270034074783325e-01 7.051800936460494995e-02 4.730778187513351440e-02 -4.463722184300422668e-02 -1.122671142220497131e-01 -3.274212405085563660e-02 -6.547157466411590576e-02 1.786804199218750000e-01 -2.423910796642303467e-01 4.682793617248535156e-01 6.516873091459274292e-02 2.353630661964416504e-01 3.140542507171630859e-01 6.754708290100097656e-02 -2.444847375154495239e-01 1.305797100067138672e-01 -3.627338632941246033e-02 -2.521289587020874023e-01 -5.884825438261032104e-02 3.616367280483245850e-02 1.022845208644866943e-01 -2.306951731443405151e-01 -3.055956363677978516e-01 -2.543846964836120605e-01 -1.839888840913772583e-02
-1.654409617185592651e-01 -1.223546266555786133e-01 9.149204194545745850e-02 -2.588995993137359619e-01 -6.095042824745178223e-02 -6.001228000968694687e-03 2.491938173770904541e-01 8.840552717447280884e-02 2.974779009819030762e-01 7.392174005508422852e-02 -6.578509509563446045e-02 6.147219613194465637e-02 -1.895407885313034058e-01 -5.655022338032722473e-02 4.497415572404861450e-02 -1.252302825450897217e-01 3.384424149990081787e-01 -1.886765062808990479e-01 4.081827774643898010e-02 2.221546918153762817e-01 -2.737170457839965820e-01 1.330434530973434448e-01 3.351605534553527832e-01 3.150299489498138428e-01 2.144592553377151489e-01 -5.371841415762901306e-02 -2.183778285980224609e-01 -1.879179775714874268e-01 -5.620896443724632263e-02 8.489841595292091370e-03 5.005391687154769897e-02 8.200949430465698242e-02
5.944183841347694397e-02 1.874422580003738403e-01 -1.884153671562671661e-02 -2.428644150495529175e-01 2.818172797560691833e-02 2.315606689080595970e-03 2.002770304679870605e-01 -4.078731536865234375e-01 -2.908559888601303101e-02 -1.649478524923324585e-01 -1.408634036779403687e-01 5.290475115180015564e-02 -1.906427294015884399e-01 -2.247417420148849487e-01 -1.023462191224098206e-01 -9.431687742471694946e-02 2.888200879096984863e-01 7.157072424888610840e-02 3.914736211299896240e-02 8.834966272115707397e-02 -1.124860420823097229e-01 -1.194214373826980591e-01 1.204451099038124084e-01 3.403737023472785950e-02 3.038547467440366745e-03 1.955805346369743347e-02 -1.953195035457611084e-01 -8.829957991838455200e-02 -3.797407150268554688e-01 -2.796350121498107910e-01 3.579078614711761475e-01 2.261008322238922119e-02
-1.144170537590980530e-01 1.399672031402587891e-01 -1.590940952301025391e-01 8.158188313245773315e-02 -1.372989714145660400e-01 -4.713169857859611511e-02 2.609112560749053955e-01 -1.298445463180541992e-01 1.959169507026672363e-01 2.775883674621582031e-01 -3.106353990733623505e-02 -2.411765046417713165e-02 -3.336358964443206787e-01 -1.285027712583541870e-01 -2.723471522331237793e-01 -1.667747199535369873e-01 2.581929974257946014e-02 5.179763585329055786e-02 6.224289536476135254e-03 3.702922761440277100e-01 5.892259255051612854e-02 -1.664736270904541016e-01 1.172219067811965942e-01 -7.481439411640167236e-02 -1.273774653673171997e-01 1.723404526710510254e-01 -2.337974607944488525e-01 9.590066224336624146e-02 -3.966755867004394531e-01 6.751270592212677002e-02 3.002850525081157684e-02 1.375605911016464233e-01
5.999135598540306091e-02 -2.128662168979644775e-01 4.026449099183082581e-02 1.729314029216766357e-02 1.953251957893371582e-01 -2.113870978355407715e-01 1.725414693355560303e-01 6.440656632184982300e-02 -1.535913795232772827e-01 -6.887007504701614380e-02 -2.316230162978172302e-02 1.557515114545822144e-01 -3.156091272830963135e-01 4.778758808970451355e-02 -1.553198695182800293e-01 -3.214782774448394775e-01 -7.091851532459259033e-02 -1.465046107769012451e-01 1.822818219661712646e-01 1.073727905750274658e-01 -1.488669663667678833e-01 -2.085860669612884521e-01 1.112749353051185608e-01 2.510335445404052734e-01 7.502859085798263550e-02 3.062152862548828125e-01 -1.126652806997299194e-01 -3.979632258415222168e-02 -1.716898828744888306e-01 -2.353520691394805908e-01 -2.986240684986114502e-01 2.233455330133438110e-01
-7.016025483608245850e-02 -2.298285961151123047e-01 8.278176188468933105e-02 -2.452812194824218750e-01 3.020518422126770020e-01 -1.463519930839538574e-01 3.968832641839981079e-02 2.179849147796630859e-01 -1.778501570224761963e-01 3.249819204211235046e-02 5.412850528955459595e-02 1.530736498534679413e-02 -2.342557013034820557e-01 -9.447968751192092896e-02 1.272599101066589355e-01 -2.017035037279129028e-01 4.893295094370841980e-02 -2.227369099855422974e-01 5.508345365524291992e-02 2.582666575908660889e-01 -6.641291081905364990e-03 -2.697296254336833954e-02 3.445137292146682739e-02 -2.653164416551589966e-02 1.022660583257675171e-01 3.436858654022216797e-01 -3.314870297908782959e-01 2.471719384193420410e-01 -5.975320190191268921e-02 -2.987385690212249756e-01 -1.669837534427642822e-01 1.109145507216453552e-01
8.887042105197906494e-02 1.010278612375259399e-01 -2.159901894629001617e-02 -2.385416179895401001e-01 1.173777803778648376e-01 9.680138528347015381e-02 9.710937738418579102e-02 -1.441853493452072144e-01 1.684691607952117920e-01 2.189409285783767700e-01 -1.344402879476547241e-01 2.157279402017593384e-01 2.121906355023384094e-02 -9.501131623983383179e-02 3.251371160149574280e-02 3.058349192142486572e-01 2.376066595315933228e-01 -9.099482744932174683e-02 2.870264351367950439e-01 1.942555904388427734e-01 5.485283210873603821e-02 -3.006543219089508057e-01 2.337462753057479858e-01 1.426762044429779053e-01 -2.308775633573532104e-01 1.841845363378524780e-01 -3.049667775630950928e-01 -4.211579635739326477e-02 -2.067794203758239746e-01 -1.936661005020141602e-01 -9.447849541902542114e-02 -4.135902971029281616e-02
-1.866411268711090088e-01 -4.384946078062057495e-02 -2.534119188785552979e-01 -2.839122116565704346e-01 -5.035917833447456360e-02 -1.028626635670661926e-01 9.898373484611511230e-02 -1.543398294597864151e-02 6.280490010976791382e-02 -9.275300055742263794e-02 2.063708007335662842e-01 2.987447977066040039e-01 -1.543765813112258911e-01 3.310102969408035278e-02 7.163755595684051514e-03 -1.280770450830459595e-01 -2.981993556022644043e-02 -1.160432100296020508e-01 2.160634100437164307e-01 2.746323347091674805e-01 -5.220578983426094055e-02 -2.597108781337738037e-01 -1.756207495927810669e-01 2.038776427507400513e-01 -3.460019826889038086e-01 3.499898910522460938e-01 5.735394358634948730e-02 1.722721457481384277e-01 -1.306704282760620117e-01 1.862058043479919434e-02 -9.152220189571380615e-02 1.716893315315246582e-01
2.283034287393093109e-02 -1.602510660886764526e-01 -1.530413422733545303e-02 -1.849197149276733398e-01 -2.363118678331375122e-01 -3.152689710259437561e-02 1.948557794094085693e-02 -6.467079371213912964e-02 3.491472601890563965e-01 -1.305696815252304077e-01 -2.953737042844295502e-02 1.217429339885711670e-01 4.620507732033729553e-02 -7.750432938337326050e-02 1.022651139646768570e-02 -6.621649116277694702e-02 -7.220035046339035034e-02 -1.297371685504913330e-01 2.970380708575248718e-02 2.505908310413360596e-01 -8.429447561502456665e-02 -1.161634847521781921e-01 2.832232713699340820e-01 -1.269905944354832172e-03 -3.054699599742889404e-01 4.300532341003417969e-01 -1.980231553316116333e-01 2.313761115074157715e-01 -3.145294487476348877e-01 1.640921980142593384e-01 1.609739959239959717e-01 -3.714616596698760986e-02
1.649594865739345551e-02 1.969734281301498413e-01 3.935645893216133118e-02 -1.713037937879562378e-01 1.905143819749355316e-02 3.371099755167961121e-02 2.909976243972778320e-01 -5.435151979327201843e-04 -3.693896532058715820e-02 -1.531705409288406372e-01 -2.813740074634552002e-01 2.402719482779502869e-02 -1.634130626916885376e-02 -2.295781970024108887e-01 -7.206284254789352417e-02 -2.382340468466281891e-02 7.455880939960479736e-02 4.110758006572723389e-01 1.339887529611587524e-01 2.597883045673370361e-01 8.798960596323013306e-02 -9.959789365530014038e-02 2.384188957512378693e-02 9.853046387434005737e-03 -5.310308560729026794e-02 3.585404753684997559e-01 -3.194846808910369873e-01 -9.111642092466354370e-02 -2.925972044467926025e-01 -2.580171227455139160e-01 -9.053711593151092529e-02 1.042724493891000748e-02
-1.838027089834213257e-01 -7.848692685365676880e-02 -5.241997539997100830e-03 -5.007370188832283020e-02 -1.764410734176635742e-02 7.379919756203889847e-03 7.467932254076004028e-02 9.411916136741638184e-03 7.809875532984733582e-03 1.617989838123321533e-01 -2.264013290405273438e-01 -1.030361186712980270e-02 -1.006516665220260620e-01 -2.781763076782226562e-01 -2.526711523532867432e-01 -2.208489626646041870e-01 5.181896686553955078e-02 4.368038102984428406e-02 8.258929103612899780e-02 4.128867983818054199e-01 -3.968750685453414917e-02 -7.065929472446441650e-02 5.462827533483505249e-02 2.097523584961891174e-02 -2.921726368367671967e-02 -4.770199209451675415e-02 -3.892017900943756104e-01 6.261557340621948242e-02 -5.501616597175598145e-01 -5.743616074323654175e-02 -9.431149810552597046e-02 -9.206373244524002075e-02
2.465395182371139526e-01 -1.733302623033523560e-01 3.896809741854667664e-02 -4.890557527542114258e-01 -2.143619209527969360e-02 -1.176461204886436462e-01 7.345516979694366455e-02 1.207312643527984619e-01 -9.341833740472793579e-02 1.902210265398025513e-01 -2.051028162240982056e-01 -1.379924118518829346e-01 -9.783906489610671997e-02 -1.864730864763259888e-01 -2.480349391698837280e-01 2.245331741869449615e-02 1.066612228751182556e-01 -2.014510482549667358e-01 1.038856431841850281e-01 6.262043863534927368e-02 -2.739274501800537109e-01 -1.137354224920272827e-01 -5.930715426802635193e-02 5.161336809396743774e-02 -2.144125401973724365e-01 1.651572138071060181e-01 -3.020603954792022705e-01 2.817179560661315918e-01 7.879986613988876343e-02 -6.887370347976684570e-02 4.200222715735435486e-02 6.648667156696319580e-02
1.349760778248310089e-02 1.687254160642623901e-01 -6.065250188112258911e-02 -4.448094666004180908e-01 4.109673202037811279e-02 1.260989755392074585e-01 1.471225768327713013e-01 -8.996460586786270142e-02 -8.793076127767562866e-02 4.299475252628326416e-02 -1.820276826620101929e-01 -3.739761188626289368e-02 -3.051236830651760101e-02 -1.398915797472000122e-01 -2.210553586483001709e-01 -5.759385228157043457e-01 -5.950066447257995605e-02 -2.058423757553100586e-01 1.498451530933380127e-01 1.409787833690643311e-01 -8.811097592115402222e-02 -1.199645623564720154e-01 6.496064364910125732e-02 -3.407077863812446594e-02 -1.281234025955200195e-01 4.712382331490516663e-02 -1.071685999631881714e-01 3.610931932926177979e-01 -7.190138567239046097e-03 -2.023520693182945251e-02 1.786534301936626434e-02 -1.537906844168901443e-02
9.396891109645366669e-03 6.780433468520641327e-04 6.112490221858024597e-02 -2.273758687078952789e-02 -2.525519952178001404e-02 -3.388006240129470825e-02 9.543707966804504395e-02 -4.042389392852783203e-01 -8.653814345598220825e-02 -2.119872868061065674e-01 -2.913849949836730957e-01 1.853717714548110962e-01 -2.726618945598602295e-01 -9.828501194715499878e-02 1.166324988007545471e-01 -9.488684684038162231e-02 7.941408455371856689e-02 5.691957846283912659e-02 1.957054808735847473e-02 6.031829491257667542e-02 4.997197538614273071e-02 -1.961788833141326904e-01 5.642963200807571411e-02 1.107857450842857361e-01 -2.473556697368621826e-01 1.925750076770782471e-01 -2.930763959884643555e-01 1.872038841247558594e-01 -2.866922691464424133e-02 -3.691370785236358643e-01 -2.098487019538879395e-01 -2.696479558944702148e-01
-1.854780502617359161e-02 -2.693081796169281006e-01 -6.735042482614517212e-02 -1.517180651426315308e-01 -2.374977469444274902e-01 -2.201643884181976318e-01 3.136725723743438721e-01 1.502738595008850098e-01 8.703402429819107056e-02 -1.401259154081344604e-01 -8.426249027252197266e-03 1.191416569054126740e-02 1.427972018718719482e-01 -9.548827260732650757e-02 -1.410194933414459229e-01 -1.703877300024032593e-01 -1.010065153241157532e-01 3.149634972214698792e-02 8.229876309633255005e-02 3.179728388786315918e-01 -1.740432083606719971e-01 -1.340502202510833740e-01 3.300717175006866455e-01 3.310202360153198242e-01 -1.368103176355361938e-01 9.496189653873443604e-02 -3.349029719829559326e-01 4.883797094225883484e-02 7.794678211212158203e-02 -1.625646352767944336e-01 -3.422756120562553406e-02 7.786561548709869385e-02
1.897197961807250977e-01 1.777190566062927246e-01 2.398667782545089722e-01 -8.656846731901168823e-02 -1.099542342126369476e-02 7.755159586668014526e-02 2.749602794647216797e-01 1.065582409501075745e-01 1.036214157938957214e-01 -1.446902751922607422e-01 -1.838105618953704834e-01 7.995944470167160034e-02 -6.715608388185501099e-02 -1.554769277572631836e-01 1.202778667211532593e-01 -4.459587112069129944e-02 7.240237295627593994e-02 1.731753051280975342e-01 1.540188640356063843e-01 6.017557159066200256e-02 2.028769552707672119e-01 -2.276106923818588257e-01 1.140226572751998901e-01 -1.038603782653808594e-01 -8.294817060232162476e-02 3.422552645206451416e-01 -4.055076837539672852e-01 2.746582925319671631e-01 -2.163222730159759521e-01 -9.971630573272705078e-02 -2.006574273109436035e-01 -1.307091861963272095e-01
1.285699456930160522e-01 1.800089627504348755e-01 -4.293574020266532898e-02 -2.311904728412628174e-01 -4.003102332353591919e-02 1.003454476594924927e-01 1.821270138025283813e-01 2.208505570888519287e-02 -3.465171530842781067e-02 -4.216049332171678543e-03 5.753330141305923462e-02 2.571381628513336182e-01 8.352922648191452026e-02 3.425328806042671204e-02 -3.770184889435768127e-02 -5.806354433298110962e-02 -9.009090252220630646e-03 -9.052848070859909058e-02 1.636557281017303467e-01 4.816082417964935303e-01 2.386949807405471802e-01 -1.829855144023895264e-01 4.774515628814697266e-01 1.956945359706878662e-01 7.483312487602233887e-02 1.347010880708694458e-01 -1.869879066944122314e-01 -8.967975527048110962e-02 -2.175445556640625000e-01 6.807015161029994488e-04 -5.492256209254264832e-02 1.613599359989166260e-01
-1.147724017500877380e-01 -6.957958638668060303e-02 -2.197410613298416138e-01 -2.504455149173736572e-01 3.123738467693328857e-01 -2.134739458560943604e-01 2.579529285430908203e-01 -4.623863846063613892e-02 1.000522226095199585e-01 1.817177683115005493e-01 1.050192117691040039e-01 1.206203028559684753e-01 -4.361157864332199097e-02 -3.048271536827087402e-01 -2.102358937263488770e-01 -3.635372221469879150e-01 -2.937568165361881256e-02 -2.018798589706420898e-01 2.165286689996719360e-01 -3.577128425240516663e-02 9.324103593826293945e-02 -2.001899629831314087e-01 2.246007882058620453e-02 1.377964615821838379e-01 -2.071735709905624390e-01 1.056963279843330383e-01 -4.592530429363250732e-02 1.339062396436929703e-02 -1.367643475532531738e-02 -2.176289409399032593e-01 -1.672776937484741211e-01 -1.714738607406616211e-01
-2.506267838180065155e-02 -8.945014327764511108e-02 -1.959988614544272423e-03 -4.380635321140289307e-01 1.702467054128646851e-01 -1.874661892652511597e-01 1.360367238521575928e-01 -8.742620050907135010e-02 -1.816396117210388184e-01 1.180143505334854126e-01 -1.188179701566696167e-01 8.694931864738464355e-02 -2.815022170543670654e-01 -9.283731132745742798e-02 -2.291853576898574829e-01 -2.068327516317367554e-01 -1.871402859687805176e-01 -7.764960080385208130e-02 3.030217587947845459e-01 4.308210685849189758e-02 3.274834528565406799e-02 -1.081512197852134705e-01 1.589832752943038940e-01 1.809179335832595825e-01 1.704434007406234741e-01 -1.650998443365097046e-01 -3.057186305522918701e-01 1.860491633415222168e-01 -1.184215396642684937e-01 1.742057353258132935e-01 -1.183516979217529297e-01 -9.567233175039291382e-02
1.044195294380187988e-01 -5.429670959711074829e-02 1.168806254863739014e-01 -4.892978072166442871e-01 1.925664395093917847e-02 2.213581800460815430e-01 3.007163703441619873e-01 -1.835431009531021118e-01 -1.228737980127334595e-01 6.143645383417606354e-03 -5.345037207007408142e-02 -3.612540662288665771e-02 2.795630507171154022e-02 -1.051939651370048523e-01 -2.636739015579223633e-01 -4.086561501026153564e-01 5.299121513962745667e-02 -1.400687694549560547e-01 2.976610064506530762e-01 5.928561836481094360e-02 1.226339414715766907e-01 -1.683208197355270386e-01 -6.844046711921691895e-02 9.395359456539154053e-02 -3.002458950504660606e-03 -4.023214429616928101e-02 -1.103928461670875549e-01 2.407128512859344482e-01 6.362657248973846436e-02 -4.330904781818389893e-02 -2.067867070436477661e-01 -7.029533851891756058e-03
9.538883715867996216e-02 -7.832562923431396484e-02 -1.009207367897033691e-01 -4.606968164443969727e-01 2.457089349627494812e-02 -2.066723555326461792e-01 2.196875512599945068e-01 2.839897014200687408e-02 4.862339422106742859e-02 -2.378358989953994751e-01 -1.122617796063423157e-01 -1.018192321062088013e-01 -2.354260534048080444e-01 -2.343084365129470825e-01 6.143446266651153564e-02 -4.349468648433685303e-02 -1.208366230130195618e-01 -2.485195100307464600e-01 2.685039341449737549e-01 8.421012759208679199e-02 -2.032021731138229370e-01 -3.431705534458160400e-01 -2.861663699150085449e-02 8.362276852130889893e-02 6.833305954933166504e-02 8.843772858381271362e-02 -1.080868616700172424e-01 2.767501175403594971e-01 1.123327463865280151e-01 1.361630558967590332e-01 -1.621035486459732056e-02 -1.321267932653427124e-01
7.385078072547912598e-02 9.127376973628997803e-02 2.098536491394042969e-01 -3.505541086196899414e-01 -4.133142530918121338e-02 -1.858529597520828247e-01 3.229171633720397949e-01 -5.989202857017517090e-02 -8.444478362798690796e-02 -2.473586499691009521e-01 -5.003682896494865417e-02 -1.064205467700958252e-01 -8.103767037391662598e-02 1.025647073984146118e-01 5.054900795221328735e-02 7.632800191640853882e-02 -3.045109845697879791e-02 -2.726957499980926514e-01 -1.892358809709548950e-01 3.002825677394866943e-01 -1.047045886516571045e-01 3.449784219264984131e-02 3.619685769081115723e-02 -1.280875056982040405e-01 -4.373208060860633850e-02 1.490579098463058472e-01 -2.673299610614776611e-01 3.497006595134735107e-01 -8.511414378881454468e-02 -2.392562329769134521e-01 -5.750835686922073364e-02 -2.252564281225204468e-01
1.100939586758613586e-01 -8.177640289068222046e-02 -1.163273975253105164e-01 -8.831524103879928589e-02 6.423059105873107910e-02 -2.460152059793472290e-01 2.141221761703491211e-01 -3.442391157150268555e-01 5.897862836718559265e-02 -1.440790593624114990e-01 -5.313485488295555115e-02 1.563145965337753296e-01 1.372393667697906494e-01 -1.740191876888275146e-01 -8.106600493192672729e-02 -1.331736296415328979e-01 -1.459223330020904541e-01 -4.393063783645629883e-01 1.971601247787475586e-01 2.041676789522171021e-01 -3.127277791500091553e-01 -4.443456977605819702e-02 6.961394101381301880e-02 2.524382472038269043e-01 -2.848637290298938751e-02 1.553838402032852173e-01 -1.088801696896553040e-01 -2.512311562895774841e-03 -2.168468385934829712e-01 8.399743586778640747e-02 -2.154185026884078979e-01 -7.388507574796676636e-02
1.544601917266845703e-01 -6.838787347078323364e-02 -7.334195822477340698e-02 -3.303566575050354004e-02 6.382659077644348145e-02 -1.992050111293792725e-01 2.249588668346405029e-01 -3.566270694136619568e-02 1.456161886453628540e-01 1.898126490414142609e-02 1.711309552192687988e-01 1.634027436375617981e-02 -1.627192348241806030e-01 1.857196241617202759e-01 3.216626122593879700e-02 3.112458437681198120e-02 1.194436401128768921e-01 6.468351930379867554e-02 4.559849575161933899e-02 4.000661373138427734e-01 4.281948495190590620e-04 -2.502032518386840820e-01 3.392809033393859863e-01 -3.423601016402244568e-02 -5.607671290636062622e-02 1.202812269330024719e-01 -1.825898289680480957e-01 3.595668971538543701e-01 -1.148426085710525513e-01 3.884949162602424622e-02 -4.342994987964630127e-01 1.106705516576766968e-01
-6.645411252975463867e-03 -1.572460085153579712e-01 -1.689981818199157715e-01 -3.281868994235992432e-01 3.179148137569427490e-01 -1.216144189238548279e-01 1.547805666923522949e-01 -1.845632791519165039e-01 -4.048632457852363586e-03 7.211509346961975098e-02 -1.088783740997314453e-01 7.437944877892732620e-03 -4.390164837241172791e-02 -1.498471200466156006e-01 4.212359338998794556e-02 -1.540567129850387573e-01 -1.880750656127929688e-01 -2.732344567775726318e-01 3.975600898265838623e-01 3.403149545192718506e-02 -1.218132078647613525e-01 -1.075699105858802795e-01 1.719881296157836914e-01 1.319589912891387939e-01 2.468202710151672363e-01 -3.768093511462211609e-02 -3.204026818275451660e-01 7.753689587116241455e-02 -1.101741641759872437e-01 5.166158452630043030e-02 -2.571401596069335938e-01 -5.901902914047241211e-02
-1.565694212913513184e-01 -9.878628700971603394e-02 -3.444004803895950317e-02 -2.315468788146972656e-01 8.669596910476684570e-02 -2.821811735630035400e-01 2.392382472753524780e-01 -1.133050024509429932e-01 5.005514994263648987e-02 2.746363542973995209e-02 1.572345346212387085e-01 2.021661996841430664e-01 6.625599414110183716e-02 -3.306690752506256104e-01 1.694742776453495026e-02 -5.140846967697143555e-02 2.231680750846862793e-01 -1.215356439352035522e-01 -2.472500503063201904e-02 2.084618657827377319e-01 -3.600971996784210205e-01 -2.686539292335510254e-01 2.318344116210937500e-01 2.455233931541442871e-01 -1.623141914606094360e-01 -8.106073737144470215e-02 -7.711865007877349854e-02 -7.063544541597366333e-02 4.663461446762084961e-02 -1.296193897724151611e-01 1.209893673658370972e-01 -2.573168873786926270e-01
-4.274325072765350342e-02 -1.812469586730003357e-02 1.723361462354660034e-01 1.360707264393568039e-02 -2.356979697942733765e-01 4.783133789896965027e-02 2.216180264949798584e-01 -1.459767073392868042e-01 1.702988594770431519e-01 8.313614875078201294e-02 -4.177419096231460571e-02 1.575151681900024414e-01 2.103333733975887299e-02 -3.717708587646484375e-02 -1.721247434616088867e-01 -2.828320562839508057e-01 -8.457592874765396118e-02 -7.131546735763549805e-02 6.602301448583602905e-02 3.079338371753692627e-01 -3.166888654232025146e-01 -2.157415449619293213e-01 2.071132063865661621e-01 1.532955318689346313e-01 4.806859791278839111e-02 5.120269209146499634e-02 -2.841453552246093750e-01 -4.555480927228927612e-02 -4.594510495662689209e-01 1.986570470035076141e-02 8.828552067279815674e-02 -1.846519559621810913e-01
1.059186533093452454e-01 1.489164084196090698e-01 1.636701226234436035e-01 -1.391418650746345520e-02 1.672234684228897095e-01 -4.031997174024581909e-02 4.909991845488548279e-02 -9.302071481943130493e-02 -1.527962740510702133e-02 -2.651459276676177979e-01 -1.950875520706176758e-01 2.389248013496398926e-01 -1.307008862495422363e-01 -9.128192812204360962e-02 -1.509719341993331909e-01 -2.416555583477020264e-01 1.837005913257598877e-01 2.630830705165863037e-01 2.318351296707987785e-03 1.476166099309921265e-01 -1.647612452507019043e-01 -3.943937644362449646e-02 9.059493243694305420e-02 3.741547763347625732e-01 -1.564857512712478638e-01 3.475053012371063232e-01 -2.955972850322723389e-01 3.976969793438911438e-02 9.412863105535507202e-02 -2.853345572948455811e-01 -2.304495126008987427e-02 -3.958730492740869522e-03
1.823733150959014893e-01 1.400869786739349365e-01 -1.312424093484878540e-01 -3.034089207649230957e-01 2.636262774467468262e-01 -1.647742539644241333e-01 4.574979543685913086e-01 -4.897540435194969177e-02 1.930415481328964233e-01 -1.433095335960388184e-01 2.295460402965545654e-01 5.452951788902282715e-02 -4.920795187354087830e-02 -1.164681315422058105e-01 1.903330348432064056e-02 -1.963490098714828491e-01 1.890373080968856812e-01 -8.542790263891220093e-02 1.281689852476119995e-02 6.921148300170898438e-02 5.096241831779479980e-03 -1.005017831921577454e-01 -7.935822755098342896e-02 8.905310928821563721e-02 1.774888038635253906e-01 2.483114451169967651e-01 -1.621639728546142578e-01 4.796140268445014954e-02 -2.057484835386276245e-01 -1.060975622385740280e-02 1.082931682467460632e-01 3.359163701534271240e-01
-1.580480784177780151e-01 2.138238698244094849e-01 -1.737860888242721558e-01 -2.958381772041320801e-01 -6.543150544166564941e-02 -1.409787405282258987e-02 -9.965937584638595581e-02 -1.347697079181671143e-01 1.117115467786788940e-01 -2.855823002755641937e-02 -3.514558672904968262e-01 2.121773511171340942e-01 -6.921808421611785889e-02 -2.059900462627410889e-01 -3.659855946898460388e-02 -1.935006976127624512e-01 -1.789199411869049072e-01 -3.019991815090179443e-01 -1.240384392440319061e-02 -2.155344747006893158e-02 -2.575737051665782928e-02 -3.871676921844482422e-01 4.701938852667808533e-02 4.215387627482414246e-02 2.004278637468814850e-02 2.740345299243927002e-01 -2.504253089427947998e-01 1.779982596635818481e-01 1.489139199256896973e-01 -1.400760263204574585e-01 1.436634361743927002e-01 2.121158316731452942e-02
-9.084422886371612549e-02 1.356111317873001099e-01 6.645790487527847290e-02 -3.982040882110595703e-01 8.463527262210845947e-02 6.893431395292282104e-02 1.335986554622650146e-01 -6.116519495844841003e-02 -2.443887852132320404e-02 -3.199483156204223633e-01 -2.049329727888107300e-01 1.692113876342773438e-01 -8.421754837036132812e-02 1.442486643791198730e-01 1.093566119670867920e-01 -4.089179635047912598e-02 1.920073181390762329e-01 6.034358590841293335e-02 7.831446826457977295e-02 4.032290875911712646e-01 7.594236731529235840e-02 -2.198505029082298279e-02 -1.060341522097587585e-01 1.264004409313201904e-01 2.418008893728256226e-01 1.333078555762767792e-02 -2.486701011657714844e-01 1.466228812932968140e-01 -4.543662443757057190e-02 -4.089408218860626221e-01 -2.334511652588844299e-02 -8.494076877832412720e-02
1.207646634429693222e-02 -4.828343167901039124e-02 9.668151289224624634e-02 -3.415375947952270508e-02 2.016839683055877686e-01 9.872038662433624268e-02 -7.584858685731887817e-02 -6.348475813865661621e-03 4.279069229960441589e-02 2.665591835975646973e-01 2.435608506202697754e-01 1.048282012343406677e-01 -3.032286167144775391e-01 -2.025298774242401123e-03 -9.554996155202388763e-03 -1.286025196313858032e-01 -1.371047180145978928e-02 -1.399701982736587524e-01 1.707023084163665771e-01 2.080641835927963257e-01 -1.936232149600982666e-01 -1.992416679859161377e-01 1.044884771108627319e-01 4.648648202419281006e-03 -3.159187138080596924e-01 1.871104836463928223e-01 -1.432137042284011841e-01 4.278595149517059326e-01 -3.312003016471862793e-01 -1.378935128450393677e-01 -1.255818158388137817e-01 1.257462799549102783e-01
1.631238125264644623e-02 6.333844363689422607e-02 2.414823919534683228e-01 -1.149701923131942749e-01 -2.702978253364562988e-01 9.235729277133941650e-02 6.624112278223037720e-02 1.823393553495407104e-01 -4.896342754364013672e-02 -4.860582202672958374e-02 -1.587813645601272583e-01 6.353028118610382080e-02 -3.517727553844451904e-01 7.141588628292083740e-02 -1.094364970922470093e-01 -2.250799536705017090e-02 -1.079139187932014465e-01 -2.029130160808563232e-01 -2.533028833568096161e-02 2.321256697177886963e-01 4.411625489592552185e-02 -7.748053222894668579e-02 2.834088802337646484e-01 5.728712305426597595e-02 -3.648208379745483398e-01 -4.940463230013847351e-02 -3.239184916019439697e-01 2.805725038051605225e-01 -2.553656101226806641e-01 -2.013877034187316895e-01 7.542500644922256470e-02 9.878627955913543701e-03
-3.310239613056182861e-01 2.214615494012832642e-01 7.137005031108856201e-02 -3.551535904407501221e-01 2.192620486021041870e-01 -1.611608713865280151e-01 1.044729650020599365e-01 6.650403887033462524e-02 1.060620173811912537e-01 -1.334691047668457031e-01 1.657379865646362305e-01 2.454414404928684235e-02 -1.357876211404800415e-01 -3.258740305900573730e-01 -3.229264914989471436e-02 -3.277776837348937988e-01 -3.524626838043332100e-03 -2.257052809000015259e-01 -3.996120393276214600e-02 1.918692141771316528e-01 -1.922303587198257446e-01 -2.042272239923477173e-01 8.252725750207901001e-02 -1.601490974426269531e-01 -9.450507164001464844e-02 6.082258373498916626e-02 -1.998967975378036499e-01 -5.128004029393196106e-02 -1.994846388697624207e-02 -1.616895198822021484e-01 2.167795300483703613e-01 3.573025390505790710e-02
-2.205174043774604797e-02 5.407272372394800186e-03 1.088227033615112305e-01 -4.597843065857887268e-02 -9.924975782632827759e-02 2.249537855386734009e-01 4.591181874275207520e-01 9.110873937606811523e-02 3.007504642009735107e-01 -2.171212881803512573e-01 -6.907430291175842285e-02 1.292063146829605103e-01 -1.399712264537811279e-01 -2.334569394588470459e-02 9.827773272991180420e-02 -3.231543004512786865e-01 1.633484512567520142e-01 1.509797573089599609e-01 -6.186650600284337997e-03 1.440402716398239136e-01 -1.142385452985763550e-01 -1.348992586135864258e-01 2.440706193447113037e-01 -2.302554547786712646e-01 -3.807241097092628479e-02 3.034346997737884521e-01 -8.341476321220397949e-02 -5.795662477612495422e-02 -1.826263070106506348e-01 -3.666691109538078308e-02 -2.285230457782745361e-01 8.855681121349334717e-02
-3.694172576069831848e-02 -4.476601257920265198e-02 2.743477374315261841e-02 -2.249722331762313843e-01 3.353598713874816895e-01 -1.537100672721862793e-01 -8.334206044673919678e-02 1.019589696079492569e-02 -6.948778033256530762e-02 -6.302157044410705566e-02 1.090754121541976929e-01 6.651768088340759277e-02 -4.230351448059082031e-01 -1.363992318511009216e-02 1.511552780866622925e-01 -1.393106281757354736e-01 -8.518523536622524261e-03 -3.426062762737274170e-01 2.956183850765228271e-01 2.087362706661224365e-01 -1.169633567333221436e-01 -1.025228947401046753e-01 9.800735116004943848e-02 6.479527801275253296e-02 2.283731400966644287e-01 2.053018957376480103e-01 -1.750646829605102539e-01 2.414340525865554810e-02 -2.843400537967681885e-01 3.852854296565055847e-02 -2.456354647874832153e-01 -3.144261986017227173e-02
6.683210283517837524e-02 1.045214012265205383e-02 1.646953821182250977e-01 -2.597146630287170410e-01 1.097805723547935486e-01 7.408072054386138916e-02 1.641021668910980225e-01 4.400080442428588867e-02 -1.442000549286603928e-02 -2.942966856062412262e-02 -1.100524067878723145e-01 -2.755043469369411469e-02 -1.618443988263607025e-02 -9.155402332544326782e-02 2.025986649096012115e-02 -7.228414714336395264e-02 2.149084396660327911e-02 2.905180752277374268e-01 7.788630574941635132e-02 8.989981561899185181e-02 -3.045266494154930115e-02 -3.831629175692796707e-03 1.197933033108711243e-01 -5.007200408726930618e-03 -2.579013109207153320e-01 4.892745614051818848e-01 -2.832509577274322510e-01 2.998665869235992432e-01 -3.882843255996704102e-01 -2.257291376590728760e-01 -1.838857680559158325e-01 -1.743737235665321350e-02
-4.037112370133399963e-02 3.528397157788276672e-02 -1.919869929552078247e-01 -9.259041398763656616e-02 -1.882116943597793579e-01 -2.365456372499465942e-01 1.436490416526794434e-01 8.915325254201889038e-02 -9.343783371150493622e-03 -2.731874287128448486e-01 1.578052043914794922e-01 1.821004450321197510e-01 1.265806239098310471e-02 -8.403263241052627563e-02 5.407182499766349792e-02 -1.909246891736984253e-01 1.233157813549041748e-01 -2.537651360034942627e-01 -1.083479374647140503e-01 1.450702846050262451e-01 -2.996827065944671631e-01 -2.855236530303955078e-01 1.481260657310485840e-01 4.531392753124237061e-01 -7.751809805631637573e-02 1.263063102960586548e-01 -3.067547678947448730e-01 -8.480473421514034271e-03 -8.132600039243698120e-02 1.083002090454101562e-01 -3.435672074556350708e-02 -7.548953592777252197e-02
-9.893880784511566162e-02 -1.555285453796386719e-01 1.320273876190185547e-01 2.346131056547164917e-01 -1.414147913455963135e-01 -1.266067661345005035e-02 1.940421760082244873e-01 1.892566494643688202e-02 1.760140806436538696e-01 1.758286058902740479e-01 -1.483726203441619873e-01 3.392349183559417725e-02 -9.072058647871017456e-02 -2.223419025540351868e-02 -8.940698951482772827e-02 -4.241775870323181152e-01 7.812304049730300903e-02 -4.941784217953681946e-02 2.775191888213157654e-02 2.383947968482971191e-01 -1.385550349950790405e-01 -2.737567126750946045e-01 6.606282293796539307e-02 3.127090334892272949e-01 -3.336878418922424316e-01 2.291065156459808350e-01 -1.548699289560317993e-01 1.181843355298042297e-01 -2.508659064769744873e-01 2.664361335337162018e-02 -1.525974422693252563e-01 -5.013345927000045776e-02
9.231279790401458740e-02 -1.568470150232315063e-01 1.695698201656341553e-01 -7.039400935173034668e-02 4.302210733294487000e-02 -3.591728806495666504e-01 4.916572272777557373e-01 1.352085731923580170e-03 -3.832515329122543335e-02 -7.038946449756622314e-02 -1.388079375028610229e-01 8.799176663160324097e-02 2.006561905145645142e-01 1.812117248773574829e-01 9.298385679721832275e-02 -9.972608089447021484e-02 2.121809273958206177e-01 1.827928610146045685e-02 1.704443991184234619e-01 1.662452518939971924e-01 -1.108816489577293396e-01 -3.675744831562042236e-01 8.689953386783599854e-02 2.152725160121917725e-01 1.678389757871627808e-01 9.421890228986740112e-02 -1.443590670824050903e-01 1.027188226580619812e-01 -1.496079415082931519e-01 -1.374550312757492065e-01 1.142556443810462952e-01 -9.667608141899108887e-02
7.307155989110469818e-03 -9.194142371416091919e-02 1.985425502061843872e-01 1.388711039908230305e-03 -2.135142683982849121e-01 1.074244156479835510e-01 9.290065616369247437e-02 -2.500610947608947754e-01 1.120179891586303711e-02 -2.366761267185211182e-01 -1.350217312574386597e-01 1.028033122420310974e-01 8.746736496686935425e-02 -2.451410591602325439e-01 2.047601640224456787e-01 -3.915392756462097168e-01 2.706021666526794434e-01 9.958288632333278656e-03 2.344112396240234375e-01 1.631377786397933960e-01 -9.511560201644897461e-02 5.202495679259300232e-02 9.160150587558746338e-02 5.945904925465583801e-02 -1.654589027166366577e-01 2.631510794162750244e-01 -2.944228053092956543e-01 -3.110366687178611755e-02 -2.991757690906524658e-01 5.247470736503601074e-02 -1.367894858121871948e-01 -4.530373588204383850e-02
-1.418926566839218140e-01 5.460917949676513672e-02 3.824602812528610229e-02 -1.627381592988967896e-01 -1.394736468791961670e-01 -4.219981282949447632e-02 2.160950899124145508e-01 1.634746491909027100e-01 -2.342071197926998138e-02 1.794542819261550903e-01 1.956034600734710693e-01 1.069874241948127747e-01 -2.303422540426254272e-01 -1.608392745256423950e-01 -2.208228260278701782e-01 -2.832142710685729980e-01 -8.779595606029033661e-03 -3.192211687564849854e-01 1.584400981664657593e-01 -2.362202154472470284e-03 -2.657541632652282715e-01 -2.176527231931686401e-01 2.754252552986145020e-01 1.090165898203849792e-01 -1.205955371260643005e-01 4.454094450920820236e-03 -3.636527359485626221e-01 5.562334880232810974e-02 6.832158565521240234e-02 1.021265760064125061e-01 2.553568184375762939e-01 2.981362491846084595e-02
3.741933032870292664e-02 -3.495552763342857361e-02 2.819555997848510742e-01 -4.082348048686981201e-01 4.230099543929100037e-02 8.244042843580245972e-02 1.588053852319717407e-01 -1.076345052570104599e-02 -1.779110133647918701e-01 6.484983861446380615e-02 9.952719323337078094e-03 -6.847909092903137207e-02 1.352722756564617157e-02 -1.736368834972381592e-01 -2.368806898593902588e-01 -3.640901744365692139e-01 -9.452717006206512451e-02 -3.042641878128051758e-01 5.699389427900314331e-02 -2.000042237341403961e-02 -1.192798167467117310e-01 -3.098824024200439453e-01 2.232632786035537720e-01 8.161237835884094238e-02 -2.161639928817749023e-01 3.384394571185112000e-02 -1.282115280628204346e-01 3.023153841495513916e-01 6.996381282806396484e-02 1.373461633920669556e-01 -4.247754439711570740e-02 6.677351146936416626e-02
1.394185274839401245e-01 4.916512966156005859e-02 -8.302705734968185425e-02 -1.656334400177001953e-01 1.134190559387207031e-01 -4.406529664993286133e-02 2.750443220138549805e-01 -2.967579960823059082e-01 9.628967940807342529e-02 -1.871604621410369873e-01 1.231218874454498291e-01 -7.428081240504980087e-03 7.207255810499191284e-02 5.231802351772785187e-03 2.500867843627929688e-02 9.807828068733215332e-02 -8.545057475566864014e-02 -2.084173262119293213e-01 2.378325462341308594e-01 2.048184275627136230e-01 -9.538193792104721069e-02 -2.070115879178047180e-02 4.142623841762542725e-01 3.317747116088867188e-01 -1.212089508771896362e-01 3.117922842502593994e-01 7.666141539812088013e-02 4.814241454005241394e-02 -2.222721576690673828e-01 -2.668967843055725098e-02 -2.742145359516143799e-01 -6.660044938325881958e-02
1.196509599685668945e-01 1.577261835336685181e-02 2.002321183681488037e-02 -7.193922251462936401e-02 1.286134589463472366e-02 1.362849324941635132e-01 1.729553192853927612e-01 -8.472856134176254272e-02 3.867323696613311768e-02 -2.575522661209106445e-01 -6.879372894763946533e-02 -4.023328050971031189e-02 -7.252742070704698563e-03 -6.120986863970756531e-02 2.565476000308990479e-01 -2.423268854618072510e-01 1.429373174905776978e-01 -2.380041778087615967e-01 1.585962176322937012e-01 5.533595755696296692e-02 -2.437545955181121826e-01 -3.443488851189613342e-02 1.993819773197174072e-01 -3.870361717417836189e-03 -5.347767099738121033e-02 4.297741055488586426e-01 -3.090246021747589111e-01 3.670205175876617432e-02 -4.358710646629333496e-01 1.496378928422927856e-01 8.322024345397949219e-02 -1.101702377200126648e-01
-3.067296445369720459e-01 -1.167791858315467834e-01 2.356892228126525879e-01 -2.950303554534912109e-01 -5.818240717053413391e-02 -6.742102652788162231e-02 1.341376751661300659e-01 -3.475915193557739258e-01 9.003596007823944092e-02 -3.720026928931474686e-03 2.745338017120957375e-03 1.254660636186599731e-01 8.782247081398963928e-03 -3.610788583755493164e-01 5.276912078261375427e-02 -1.302556842565536499e-01 2.130674123764038086e-01 2.672219276428222656e-01 1.158996447920799255e-01 2.043443769216537476e-01 6.754045933485031128e-02 -1.504401266574859619e-01 1.983817517757415771e-01 -6.091808155179023743e-02 9.282551705837249756e-02 2.353548109531402588e-01 -1.821388900279998779e-01 -4.099794104695320129e-02 -1.100960671901702881e-01 -9.641212224960327148e-02 -2.503757476806640625e-01 -6.037156656384468079e-02
7.874549925327301025e-02 7.115039229393005371e-02 2.992959618568420410e-01 -1.482155621051788330e-01 -1.444331556558609009e-01 -2.728114090859889984e-02 8.788353204727172852e-02 1.878112554550170898e-02 6.800454109907150269e-02 8.083749562501907349e-02 2.310557849705219269e-02 -1.221090033650398254e-01 -3.212384879589080811e-01 2.996080322191119194e-03 -1.789897382259368896e-01 2.220376580953598022e-02 2.530371546745300293e-01 6.271988153457641602e-02 -5.168270319700241089e-02 2.364300489425659180e-01 -3.895406378433108330e-03 -1.369739770889282227e-01 1.189523637294769287e-01 8.653404563665390015e-02 -2.475578188896179199e-01 4.750713333487510681e-02 -4.981804192066192627e-01 2.314213514328002930e-01 -3.230620622634887695e-01 -6.521530449390411377e-02 1.518720090389251709e-01 1.457972973585128784e-01
-1.831867545843124390e-01 2.620609104633331299e-01 -3.408892452716827393e-02 -4.438034892082214355e-01 -3.625990822911262512e-02 -1.109863147139549255e-01 2.916020154953002930e-01 -3.297147452831268311e-01 -1.118618249893188477e-02 -2.872049510478973389e-01 -1.869652718305587769e-01 5.610642954707145691e-02 -1.047483161091804504e-01 1.309314519166946411e-01 -2.248298972845077515e-01 -1.359073072671890259e-01 1.824762076139450073e-01 -1.165051534771919250e-01 -7.909925282001495361e-02 2.942188382148742676e-01 2.118417434394359589e-02 -7.967492192983627319e-02 2.621486783027648926e-02 5.169889330863952637e-02 -1.233815215528011322e-02 -8.047465234994888306e-02 2.355368621647357941e-02 6.947711110115051270e-02 -7.201355695724487305e-02 -3.223907947540283203e-01 -1.150600798428058624e-02 -5.747201293706893921e-02
-2.120086364448070526e-02 1.604500561952590942e-01 1.499250829219818115e-01 -1.449208259582519531e-01 1.064495220780372620e-01 -1.524791717529296875e-01 5.040658712387084961e-01 4.119699820876121521e-02 6.059307232499122620e-02 -3.153672218322753906e-01 -1.741331517696380615e-01 -2.932221293449401855e-01 -5.339355394244194031e-02 3.376153111457824707e-02 -1.361353546380996704e-01 -1.194157823920249939e-01 -2.470178157091140747e-01 -8.076455444097518921e-02 -1.136424243450164795e-01 2.516780793666839600e-01 -2.211875021457672119e-01 -1.375228315591812134e-01 2.627843022346496582e-01 6.022547557950019836e-02 -3.450984880328178406e-02 1.289220154285430908e-01 -2.578536259534303099e-05 1.519729048013687134e-01 -1.440308690071105957e-01 5.696184188127517700e-02 6.647739559412002563e-02 -1.735506355762481689e-01
-1.343009769916534424e-01 -2.018031775951385498e-01 2.767829895019531250e-01 -1.181149929761886597e-01 1.222051084041595459e-01 -3.026390969753265381e-01 2.693006694316864014e-01 -1.380101740360260010e-01 5.783120542764663696e-02 -2.565736472606658936e-01 -1.205873936414718628e-01 -1.645552366971969604e-01 -1.782582700252532959e-01 -8.764437586069107056e-02 2.342153191566467285e-01 -2.213827818632125854e-01 7.232189178466796875e-02 -4.215343669056892395e-02 8.174530416727066040e-02 1.869710683822631836e-01 -1.513903588056564331e-01 -8.824904263019561768e-02 -1.323889344930648804e-01 2.681329250335693359e-01 -3.288587927818298340e-02 2.213833481073379517e-01 -2.151655703783035278e-01 9.025646746158599854e-02 -5.542982742190361023e-02 7.530853897333145142e-02 -2.610028684139251709e-01 -2.197448313236236572e-01
1.831536293029785156e-01 5.421627685427665710e-02 3.348001465201377869e-02 -4.513705894351005554e-02 -1.383828222751617432e-01 -1.490668579936027527e-02 1.285909712314605713e-01 -1.415608730167150497e-02 -2.471995539963245392e-02 -1.315234750509262085e-01 6.591576337814331055e-02 -3.006063029170036316e-02 -2.065816670656204224e-01 -1.144472658634185791e-01 1.581947319209575653e-02 -4.413931444287300110e-02 -1.504055112600326538e-01 -1.191368401050567627e-01 2.949189245700836182e-01 1.346734762191772461e-01 2.647874057292938232e-01 -3.355934917926788330e-01 5.266249775886535645e-01 2.904352545738220215e-01 -1.097959578037261963e-01 2.513868510723114014e-01 -1.078094765543937683e-01 -8.523993194103240967e-03 -2.232069522142410278e-01 -5.398394539952278137e-02 7.067712722346186638e-04 1.307087242603302002e-01
5.367141962051391602e-02 5.405102670192718506e-02 6.051959469914436340e-02 -7.130660116672515869e-02 7.527744770050048828e-02 5.866418778896331787e-02 2.500262558460235596e-01 1.714999675750732422e-01 -3.085774742066860199e-02 1.227604150772094727e-01 1.725936979055404663e-01 -1.581701785326004028e-01 -3.801483809947967529e-01 -2.702351808547973633e-01 -9.403110481798648834e-03 -1.603100448846817017e-01 1.619813293218612671e-01 1.428811848163604736e-01 -1.774373948574066162e-01 1.864125877618789673e-01 -1.126944944262504578e-01 -1.673511117696762085e-01 1.093235611915588379e-01 6.275426596403121948e-02 -1.363683491945266724e-01 1.239508017897605896e-01 -3.239061236381530762e-01 2.382551580667495728e-01 -4.071043729782104492e-01 1.785750240087509155e-01 1.668245159089565277e-02 -8.506423979997634888e-02
-1.436311751604080200e-01 -3.308791667222976685e-02 1.162082143127918243e-02 -3.609376251697540283e-01 -2.866464667022228241e-02 -3.501882851123809814e-01 1.452040076255798340e-01 -2.711034715175628662e-01 -7.528120279312133789e-02 -9.648516029119491577e-02 2.052666693925857544e-01 -9.179988992400467396e-04 -1.494245082139968872e-01 1.566851139068603516e-02 8.790623396635055542e-02 -4.199313372373580933e-02 7.645562291145324707e-02 -2.704142034053802490e-01 1.899911090731620789e-03 5.581099167466163635e-02 6.110478192567825317e-03 -2.023375630378723145e-01 4.551452696323394775e-01 -2.582042291760444641e-02 -1.577188372611999512e-01 2.003337442874908447e-01 -1.601166576147079468e-01 8.444933593273162842e-02 2.168514765799045563e-02 -2.256403714418411255e-01 1.508889812976121902e-02 2.457124441862106323e-01
2.923953160643577576e-02 2.039167881011962891e-01 -1.343058645725250244e-01 -2.397768646478652954e-01 -1.992921829223632812e-01 -8.175525069236755371e-02 8.447252213954925537e-02 -1.101275160908699036e-01 -3.885511308908462524e-02 2.922226861119270325e-02 2.830073237419128418e-02 -1.437749713659286499e-01 -7.084429264068603516e-02 -2.634630501270294189e-01 -6.040927767753601074e-02 -5.694983601570129395e-01 -6.435693800449371338e-02 -7.691600918769836426e-02 9.372456371784210205e-02 3.266690373420715332e-01 -1.523213684558868408e-01 -3.113774769008159637e-02 1.277396827936172485e-01 -1.579791754484176636e-01 -2.325059622526168823e-01 6.057319045066833496e-02 -7.619567960500717163e-02 2.889407873153686523e-01 -3.682868182659149170e-02 -1.284489035606384277e-01 -1.547839641571044922e-01 1.014224514365196228e-01
1.239303797483444214e-01 -9.624554216861724854e-02 1.457170695066452026e-01 -3.063428401947021484e-01 1.313603818416595459e-01 -9.204179793596267700e-02 -5.165912583470344543e-02 1.003329679369926453e-01 -4.287286847829818726e-02 2.920598983764648438e-01 4.070174694061279297e-02 2.323121875524520874e-01 -1.153019219636917114e-01 -3.172619268298149109e-02 1.895192861557006836e-01 -1.840749979019165039e-01 9.738318622112274170e-03 -1.157287359237670898e-01 -6.822221726179122925e-02 2.237059921026229858e-01 -1.323564201593399048e-01 -2.651228904724121094e-01 6.322927027940750122e-02 1.700028963387012482e-02 -3.443498536944389343e-02 2.108505815267562866e-01 -1.607733666896820068e-01 3.137834370136260986e-01 -3.014263808727264404e-01 -2.279057800769805908e-01 -7.852464169263839722e-02 3.402533531188964844e-01
-9.924487210810184479e-03 -2.718059122562408447e-01 -3.422332108020782471e-01 -1.301063597202301025e-01 -7.489516586065292358e-02 -6.072407960891723633e-02 2.692640721797943115e-01 4.349382966756820679e-02 1.343601942062377930e-01 -2.884463667869567871e-01 -1.722295582294464111e-01 8.242464810609817505e-02 3.748785331845283508e-02 2.787280827760696411e-02 -2.107041031122207642e-01 -1.162992641329765320e-01 -1.265058070421218872e-01 1.761732697486877441e-01 2.774118185043334961e-01 1.677147001028060913e-01 -1.079824045300483704e-01 -9.751122444868087769e-02 2.537498474121093750e-01 2.306327670812606812e-01 -1.068518683314323425e-01 3.012852072715759277e-01 -2.839088737964630127e-01 1.338953524827957153e-01 -5.110682919621467590e-02 -1.092941537499427795e-01 -2.873297967016696930e-02 5.903458595275878906e-02
[truncated: 3,275,479 more chars]
