# Supplementary material for: The Language of Innovation
Source: PLoS One. 2020 Apr 30;15(4):e0230107. doi: 10.1371/journal.pone.0230107 (PMC7194493; doi:10.1371/journal.pone.0230107)
Supplement: S12 File — (GZ) [file pone.0230107.s012.tar.gz › 1990-1994/V2Run_1_VS_4500_embeddings1990-1994ED32.txt]

7.134249806404113770e-02 -1.652267277240753174e-01 8.319991827011108398e-02 1.797828078269958496e-01 -1.653461158275604248e-01 2.108891904354095459e-01 -2.695914804935455322e-01 -2.088410258293151855e-01 -2.138614356517791748e-01 -1.805557310581207275e-01 3.416489064693450928e-02 -3.093448281288146973e-01 -4.230538010597229004e-01 1.654035747051239014e-01 1.543231904506683350e-01 1.563798487186431885e-01 5.071917548775672913e-02 7.197162508964538574e-02 1.779702901840209961e-01 -2.983785569667816162e-01 -7.881856709718704224e-02 1.817590929567813873e-02 2.012182772159576416e-01 -1.713713854551315308e-01 4.485255852341651917e-02 -5.729997903108596802e-02 1.516680698841810226e-02 5.213149264454841614e-02 -2.876735329627990723e-01 2.451635152101516724e-02 1.177945137023925781e-01 -1.123658567667007446e-02
2.079221792519092560e-02 -3.320509567856788635e-02 -2.307958528399467468e-02 1.286395043134689331e-01 -1.645998209714889526e-01 1.655703336000442505e-01 -8.381462097167968750e-02 -1.837995797395706177e-01 -2.109965533018112183e-01 -8.635710924863815308e-03 7.826996594667434692e-02 -3.281813561916351318e-01 -2.895308136940002441e-01 -1.172417625784873962e-01 1.322717964649200439e-01 9.605687111616134644e-02 7.734845578670501709e-02 3.059479892253875732e-01 1.414875984191894531e-01 -9.169196709990501404e-03 9.284581243991851807e-02 1.469630300998687744e-01 -1.616854220628738403e-01 -2.505212426185607910e-01 4.137865304946899414e-01 1.747498661279678345e-01 6.417939811944961548e-02 -3.243144452571868896e-01 -2.728809975087642670e-02 -3.493198007345199585e-02 1.727177649736404419e-01 1.472668647766113281e-01
3.100040256977081299e-01 -2.366776019334793091e-01 1.624670922756195068e-01 -2.408694773912429810e-01 -1.150228381156921387e-01 -9.174044430255889893e-02 -3.447754681110382080e-01 1.245635077357292175e-01 -2.041699439287185669e-01 2.250021696090698242e-01 1.861705631017684937e-02 3.069850848987698555e-03 -4.175828993320465088e-01 -1.038653701543807983e-01 2.120264321565628052e-01 1.725488603115081787e-01 9.073248505592346191e-02 2.492773532867431641e-01 1.252022236585617065e-01 -1.798925846815109253e-01 9.056328982114791870e-02 2.996805869042873383e-02 -1.567955501377582550e-02 -2.486678361892700195e-01 2.049683332443237305e-01 -6.553445756435394287e-02 -3.662480786442756653e-02 3.657155483961105347e-02 -3.343135863542556763e-02 -4.362258315086364746e-02 -7.604735344648361206e-02 -8.658196032047271729e-02
-1.203542128205299377e-01 -2.001822590827941895e-01 1.094253882765769958e-01 -1.336857378482818604e-01 -1.617979109287261963e-01 -2.751073539257049561e-01 -1.828747093677520752e-01 -1.140350326895713806e-01 -1.203641965985298157e-01 1.035785675048828125e-01 9.341721981763839722e-02 -2.215493023395538330e-01 -2.990479171276092529e-01 -8.951846510171890259e-02 3.176150023937225342e-01 1.214783042669296265e-01 1.048655509948730469e-01 2.773766517639160156e-01 -1.075438857078552246e-01 -7.967904210090637207e-02 -4.749744758009910583e-02 -1.827712804079055786e-01 5.021355673670768738e-02 -2.691656351089477539e-01 -4.350902512669563293e-02 -3.163500130176544189e-01 3.108359873294830322e-01 -9.191444516181945801e-02 6.456621736288070679e-02 -1.287126690149307251e-01 8.306582272052764893e-02 1.415091007947921753e-01
-6.035000085830688477e-02 -1.653797328472137451e-01 8.376401849091053009e-03 -2.099516391754150391e-01 2.701886743307113647e-02 -1.138100922107696533e-01 -1.906651258468627930e-01 -1.179983764886856079e-01 -9.261263906955718994e-02 2.800384759902954102e-01 2.420611083507537842e-01 -3.357278108596801758e-01 -3.065240681171417236e-01 -1.627761572599411011e-01 2.074034959077835083e-01 1.546293348073959351e-01 -1.206125244498252869e-01 2.369364351034164429e-01 1.168754696846008301e-01 -6.985718756914138794e-02 1.713399775326251984e-02 -1.930655390024185181e-01 7.070038001984357834e-03 -1.548159122467041016e-01 3.386839032173156738e-01 -9.952095896005630493e-02 -2.268057502806186676e-02 2.009874433279037476e-01 1.606133878231048584e-01 2.541162073612213135e-01 -3.251966089010238647e-02 8.631571382284164429e-02
6.703499704599380493e-02 -2.555509507656097412e-01 2.327778190374374390e-01 -1.410304158926010132e-01 1.247678250074386597e-01 3.057597577571868896e-02 -2.563343346118927002e-01 -1.220733672380447388e-01 -8.743654936552047729e-02 -1.476674377918243408e-01 1.174564510583877563e-01 -4.667587876319885254e-01 -2.748837172985076904e-01 1.013310328125953674e-01 2.225075066089630127e-01 8.069158345460891724e-02 1.395280510187149048e-01 1.293109059333801270e-01 2.294200062751770020e-01 6.241589784622192383e-02 1.051387563347816467e-01 -1.011067107319831848e-01 -1.193607598543167114e-01 1.107029616832733154e-01 -1.847825944423675537e-01 -1.036555320024490356e-01 -2.595743238925933838e-01 2.157205482944846153e-03 1.201817914843559265e-01 2.629866600036621094e-01 4.901693761348724365e-02 1.314348280429840088e-01
-6.060321256518363953e-02 -5.860721692442893982e-02 1.229864358901977539e-02 1.741159893572330475e-02 1.254095137119293213e-01 7.401482015848159790e-02 -1.976666897535324097e-01 -3.064143359661102295e-01 -4.174325242638587952e-02 2.270407741889357567e-03 -7.561212778091430664e-02 1.293714046478271484e-01 -3.221572041511535645e-01 -2.233459353446960449e-01 2.955845296382904053e-01 1.161013990640640259e-01 -2.691596932709217072e-02 2.209712862968444824e-01 6.738496571779251099e-02 -3.001106679439544678e-01 3.434211313724517822e-01 8.005841821432113647e-02 -3.673639521002769470e-02 -2.917574346065521240e-01 1.331535130739212036e-01 2.079947590827941895e-01 -1.106013804674148560e-01 -2.204102426767349243e-01 2.385712265968322754e-01 9.531324356794357300e-02 9.732368588447570801e-02 8.539916574954986572e-02
6.273224949836730957e-02 -1.431677788496017456e-01 8.099853247404098511e-02 -1.496056765317916870e-01 2.131380327045917511e-02 -7.548253983259201050e-02 -2.042949199676513672e-01 -1.624328494071960449e-01 8.183983300114050508e-05 -6.668016314506530762e-02 3.450397402048110962e-02 -3.210168704390525818e-02 -3.036224544048309326e-01 2.421817332506179810e-01 8.912514150142669678e-02 8.761589229106903076e-02 -7.133632898330688477e-02 4.134478569030761719e-01 1.435896456241607666e-01 -2.671785056591033936e-01 2.612806260585784912e-01 -2.761196494102478027e-01 -1.474750787019729614e-01 -2.392651438713073730e-01 1.408406794071197510e-01 1.751646846532821655e-01 -1.012743487954139709e-01 -1.682321727275848389e-01 -1.058021932840347290e-01 2.521257400512695312e-01 1.619443595409393311e-01 1.327601373195648193e-01
-6.113616377115249634e-02 -2.132384032011032104e-01 2.982454895973205566e-01 -4.356093332171440125e-02 1.838107779622077942e-02 1.354590356349945068e-01 -2.784031629562377930e-01 -1.811034977436065674e-02 -1.534262150526046753e-01 1.381889581680297852e-01 -2.037502825260162354e-01 -2.174881547689437866e-01 -2.138562947511672974e-01 2.974931150674819946e-02 1.751385033130645752e-01 1.615711748600006104e-01 1.258113682270050049e-01 3.874558508396148682e-01 1.240383237600326538e-01 -1.961310505867004395e-01 -1.470689382404088974e-02 -2.919287979602813721e-01 1.351258754730224609e-01 -7.481057941913604736e-02 3.687836825847625732e-01 -5.070950835943222046e-02 1.625528484582901001e-01 -3.902592882513999939e-02 1.775644421577453613e-01 -4.214531800244003534e-04 2.804598771035671234e-02 2.526398375630378723e-02
-3.515819087624549866e-03 1.724130660295486450e-02 4.665194079279899597e-03 4.124676063656806946e-02 -3.863010555505752563e-02 2.183799445629119873e-02 -2.043284326791763306e-01 -1.651318222284317017e-01 1.865941449068486691e-03 -4.289689660072326660e-02 -1.773532927036285400e-01 -1.307753622531890869e-01 -4.178145229816436768e-01 -5.316329747438430786e-02 1.259016692638397217e-01 3.695018291473388672e-01 -1.137663871049880981e-01 4.327749609947204590e-01 -8.088984177447855473e-04 9.134206920862197876e-02 4.842017218470573425e-02 1.095174849033355713e-01 -5.938326357863843441e-04 6.832210719585418701e-02 3.363273441791534424e-01 -1.697069257497787476e-01 -2.438831627368927002e-01 -1.442004591226577759e-01 1.998625323176383972e-02 -1.638536006212234497e-01 2.619753777980804443e-01 3.384750708937644958e-02
2.195662111043930054e-01 -2.269027382135391235e-02 1.599590182304382324e-01 1.370525360107421875e-01 -5.991070345044136047e-02 -2.617380395531654358e-02 -1.490272302180528641e-02 -1.862298399209976196e-01 1.145698055624961853e-01 1.807245463132858276e-01 3.218314051628112793e-02 -4.084870219230651855e-03 -1.281893402338027954e-01 1.889986917376518250e-02 3.292775452136993408e-01 4.970742762088775635e-02 -1.364867202937602997e-02 3.165331184864044189e-01 1.966714709997177124e-01 -1.379527300596237183e-01 2.340305298566818237e-01 -5.976798012852668762e-02 -9.841942042112350464e-02 -2.134986370801925659e-01 3.159168958663940430e-01 -2.041202932596206665e-01 -2.204620838165283203e-01 -9.627457708120346069e-02 4.897334426641464233e-02 -1.619503200054168701e-01 3.949477970600128174e-01 1.937824636697769165e-01
2.210594266653060913e-01 -5.895130336284637451e-02 2.199953496456146240e-01 -2.308507636189460754e-02 6.585590541362762451e-02 2.033864259719848633e-01 -1.109844222664833069e-01 -2.550943493843078613e-01 -1.790977828204631805e-02 -1.236591041088104248e-01 1.643982827663421631e-01 1.689573191106319427e-02 -3.269888758659362793e-01 -2.318482398986816406e-01 2.336457669734954834e-01 2.115399986505508423e-01 1.854930967092514038e-01 3.195599615573883057e-01 4.622475057840347290e-02 -7.261457294225692749e-02 2.027301937341690063e-01 4.177773371338844299e-02 -4.293332248926162720e-02 -1.815868020057678223e-01 8.120793849229812622e-02 5.123478546738624573e-02 -1.571238189935684204e-01 -1.589818745851516724e-01 3.508296012878417969e-01 7.893310487270355225e-02 -4.856745153665542603e-02 2.454431354999542236e-01
3.871619701385498047e-02 -2.553610205650329590e-01 2.070089578628540039e-01 -5.371344462037086487e-02 2.887859940528869629e-02 2.259130477905273438e-01 -3.048503994941711426e-01 -1.188507229089736938e-01 -8.068189769983291626e-02 -1.502355281263589859e-02 2.437715679407119751e-01 -1.938938200473785400e-01 -1.366333812475204468e-01 2.616606652736663818e-01 2.522001266479492188e-01 1.194292381405830383e-01 8.536465466022491455e-02 3.002448976039886475e-01 -1.008319258689880371e-01 -2.354760318994522095e-01 2.751750946044921875e-01 -1.337061226367950439e-01 1.104214116930961609e-01 -1.923834681510925293e-01 1.495065838098526001e-01 -4.283751919865608215e-02 2.487377263605594635e-02 9.567734599113464355e-02 2.993988990783691406e-01 1.361304372549057007e-01 3.778580576181411743e-02 -1.022447496652603149e-01
-5.607158318161964417e-02 5.574441980570554733e-03 3.727534413337707520e-01 -2.910040915012359619e-01 4.809064045548439026e-02 -1.085913032293319702e-01 -1.873701810836791992e-01 -6.381024420261383057e-02 -9.737895429134368896e-02 6.934387981891632080e-02 1.460995152592658997e-02 -8.360308408737182617e-02 -2.780385315418243408e-01 -1.862819194793701172e-01 1.024120822548866272e-01 -8.751039952039718628e-02 -4.426688700914382935e-02 2.653324902057647705e-01 1.740303486585617065e-01 -3.237858116626739502e-01 2.510789036750793457e-01 1.414644122123718262e-01 1.395867466926574707e-01 -2.610214352607727051e-01 3.441552519798278809e-01 -2.472433634102344513e-02 -4.889093711972236633e-02 1.002752184867858887e-01 9.912241250276565552e-02 1.724061071872711182e-01 -6.437928229570388794e-02 -1.221392601728439331e-01
2.091280519962310791e-01 -8.182789385318756104e-02 2.096033394336700439e-01 -2.891704626381397247e-02 4.267711192369461060e-03 -5.732880532741546631e-02 -6.432659924030303955e-02 -4.157836139202117920e-01 -1.394512504339218140e-01 4.653191193938255310e-02 -7.771678268909454346e-02 -2.445184290409088135e-01 -1.240337938070297241e-01 -1.339603066444396973e-01 3.438554704189300537e-01 1.897659003734588623e-01 -5.102452263236045837e-02 1.366372257471084595e-01 -1.241880059242248535e-01 -1.714623421430587769e-01 1.373467296361923218e-01 -3.598810732364654541e-01 -1.796964406967163086e-01 -2.888320386409759521e-01 1.718861013650894165e-01 -2.568332552909851074e-01 1.671220175921916962e-02 8.361042710021138191e-04 -2.426479384303092957e-02 1.043545082211494446e-01 4.014582186937332153e-02 -1.019600108265876770e-01
1.232434436678886414e-01 -2.930405437946319580e-01 -7.248484343290328979e-02 -5.462797358632087708e-03 1.030110269784927368e-01 1.641921550035476685e-01 -9.356093406677246094e-02 -1.850450038909912109e-01 1.589084565639495850e-01 2.529261410236358643e-01 -5.805243272334337234e-03 -9.043254703283309937e-02 -3.119845390319824219e-01 3.087319061160087585e-02 -3.254979476332664490e-02 2.122694998979568481e-01 4.482550173997879028e-02 3.496135473251342773e-01 1.146462634205818176e-01 -1.000435128808021545e-01 1.912293881177902222e-01 -7.793916016817092896e-02 2.461768537759780884e-01 -2.365362197160720825e-01 1.436582952737808228e-01 -9.644558280706405640e-02 -7.051318138837814331e-02 -2.277975231409072876e-01 7.084720581769943237e-02 -1.180034428834915161e-01 3.671982288360595703e-01 1.551752388477325439e-01
-1.725413799285888672e-01 -1.594557762145996094e-01 -3.251657634973526001e-02 -1.144120469689369202e-01 8.456268906593322754e-02 -2.415426373481750488e-01 -2.780405879020690918e-01 -1.009123921394348145e-01 -2.730182707309722900e-01 7.630640268325805664e-02 -8.803974837064743042e-02 -1.051623597741127014e-01 -3.632113337516784668e-01 -1.983489245176315308e-01 2.876393198966979980e-01 1.488607525825500488e-01 -2.167553454637527466e-02 1.367759555578231812e-01 -1.763218641281127930e-01 -1.104309335350990295e-01 4.147666320204734802e-02 -2.043855637311935425e-01 -6.549153476953506470e-02 -1.383576691150665283e-01 2.423027604818344116e-01 -2.226917147636413574e-01 8.399754762649536133e-02 1.646480709314346313e-01 1.234587654471397400e-01 -1.263526976108551025e-01 3.148473799228668213e-01 1.222245488315820694e-02
-7.780835498124361038e-03 -2.480746209621429443e-01 1.199767217040061951e-01 -2.643929719924926758e-01 3.622317686676979065e-02 7.971516251564025879e-02 -3.655430078506469727e-01 -2.333902865648269653e-01 -1.370877176523208618e-01 6.166083365678787231e-02 7.894143462181091309e-02 -4.467143490910530090e-02 -6.664826720952987671e-02 8.077400922775268555e-02 4.130010902881622314e-01 2.539607882499694824e-01 -2.009706199169158936e-02 1.623014062643051147e-01 2.013684660196304321e-01 -1.585512459278106689e-01 9.858155995607376099e-02 3.686066484078764915e-03 3.188536465167999268e-01 -4.010988026857376099e-02 1.871773749589920044e-01 1.455717086791992188e-01 1.502644717693328857e-01 4.170797020196914673e-02 1.638678908348083496e-01 1.707749217748641968e-01 1.284120231866836548e-01 -1.516326814889907837e-01
-1.745082065463066101e-02 1.371446847915649414e-01 7.724379003047943115e-02 -8.042840659618377686e-02 8.145981281995773315e-02 -7.260913494974374771e-03 -1.058874279260635376e-01 4.120030999183654785e-02 -2.789961099624633789e-01 -5.653409287333488464e-02 7.138796150684356689e-02 -4.131751954555511475e-01 -2.337504923343658447e-01 3.651182400062680244e-03 4.202435910701751709e-01 -1.731230318546295166e-01 -6.248707324266433716e-02 8.685328066349029541e-02 1.778273284435272217e-01 1.229557301849126816e-02 2.132591754198074341e-01 -6.668972223997116089e-02 2.646185457706451416e-01 -2.893761992454528809e-01 -4.111307486891746521e-02 9.528935700654983521e-02 -3.145128116011619568e-02 -1.749611645936965942e-01 -4.480525478720664978e-02 1.053765043616294861e-01 2.272782474756240845e-01 2.770040929317474365e-01
-3.738177195191383362e-02 -8.054788410663604736e-02 2.734025418758392334e-01 -3.427361324429512024e-02 1.509990543127059937e-02 -3.878336399793624878e-02 -1.412023901939392090e-01 -2.431510388851165771e-02 -1.370451897382736206e-01 -1.644761115312576294e-02 3.465000167489051819e-02 -2.266489863395690918e-01 -3.013803660869598389e-01 9.335897862911224365e-02 2.123290598392486572e-01 1.562300231307744980e-02 -4.136602580547332764e-02 2.795742154121398926e-01 1.765835583209991455e-01 -1.375524699687957764e-01 3.388624191284179688e-01 -1.725309789180755615e-01 2.514383196830749512e-01 -2.141766101121902466e-01 3.133605420589447021e-01 8.216665685176849365e-02 -1.173894479870796204e-02 -1.187807880342006683e-02 1.361391134560108185e-02 1.356990486383438110e-01 9.674083441495895386e-02 -4.007333219051361084e-01
-1.338368356227874756e-01 -8.673386275768280029e-02 1.935448944568634033e-01 3.982780128717422485e-02 6.640958134084939957e-03 1.280811429023742676e-01 -2.679228782653808594e-01 -2.340634614229202271e-01 -1.880616098642349243e-01 4.530733823776245117e-02 1.556141078472137451e-01 -1.611092388629913330e-01 -2.563149034976959229e-01 1.894705891609191895e-01 2.514216303825378418e-01 2.219517827033996582e-01 -5.567047372460365295e-02 1.074400767683982849e-01 1.940875053405761719e-01 -4.079755544662475586e-01 2.587034106254577637e-01 1.977752149105072021e-02 6.648284196853637695e-02 -1.971167698502540588e-02 3.269720971584320068e-01 3.868163004517555237e-02 9.563448280096054077e-02 1.889877170324325562e-01 1.500753909349441528e-01 -7.677336037158966064e-02 -1.051499396562576294e-01 8.492279797792434692e-02
2.213627249002456665e-01 3.144753277301788330e-01 1.155452057719230652e-01 -2.701567411422729492e-01 1.101140752434730530e-01 -3.847264498472213745e-02 -1.845435649156570435e-01 -2.088155299425125122e-01 -6.222686916589736938e-02 -6.988283246755599976e-03 2.326403260231018066e-01 -5.336664244532585144e-02 -3.138985037803649902e-01 1.249668672680854797e-01 2.459831237792968750e-01 3.502044379711151123e-01 -1.463780254125595093e-01 1.954120248556137085e-01 1.377495825290679932e-01 -9.192125499248504639e-02 -2.895844914019107819e-02 -1.033410802483558655e-02 1.560109853744506836e-01 -2.862045168876647949e-01 8.991599082946777344e-02 -2.902627922594547272e-03 3.625829517841339111e-02 -2.554166913032531738e-01 -1.936431974172592163e-01 3.490086272358894348e-02 9.324855357408523560e-02 -4.619004670530557632e-03
4.593672230839729309e-02 -6.548923254013061523e-02 -9.529082477092742920e-02 -3.481636941432952881e-01 -3.597182035446166992e-01 -6.502896547317504883e-03 1.998827420175075531e-02 -8.671259880065917969e-02 -1.900823563337326050e-01 -1.111855283379554749e-01 -2.066593468189239502e-01 -3.020260483026504517e-03 -1.603800207376480103e-01 -1.104772835969924927e-01 1.165237054228782654e-01 -1.055210381746292114e-01 -1.264592707157135010e-01 3.086707890033721924e-01 1.687831431627273560e-01 -1.372147798538208008e-01 1.471993774175643921e-01 -1.669556945562362671e-01 1.071416810154914856e-01 -4.080505371093750000e-01 2.218255698680877686e-01 -3.804503753781318665e-02 -1.149479448795318604e-01 -1.775442063808441162e-01 7.963708043098449707e-02 -2.204414159059524536e-01 1.631521135568618774e-01 9.507334977388381958e-02
4.758778959512710571e-02 -4.321376979351043701e-02 1.334653887897729874e-02 -2.112537175416946411e-01 1.276880502700805664e-01 2.593303620815277100e-01 1.485908180475234985e-01 -1.257456392049789429e-01 -1.652378402650356293e-02 1.124989539384841919e-01 -7.898996025323867798e-02 -1.844622343778610229e-01 -4.195680022239685059e-01 -4.851343110203742981e-02 8.752633631229400635e-02 2.595793902873992920e-01 -5.532709509134292603e-02 5.873057246208190918e-02 7.321617752313613892e-02 -5.545672774314880371e-01 -2.860106900334358215e-02 -3.644717484712600708e-02 2.543525956571102142e-02 4.911281168460845947e-02 1.697861254215240479e-01 -2.297567874193191528e-01 -2.442874312400817871e-01 -1.636966690421104431e-02 -6.466899812221527100e-02 -8.090470731258392334e-02 1.907317638397216797e-01 -9.848231077194213867e-02
-1.719625592231750488e-01 -2.495031952857971191e-01 2.076407372951507568e-01 -1.908111125230789185e-01 1.945464611053466797e-01 2.993054091930389404e-01 -2.205788195133209229e-01 -1.075945347547531128e-01 -4.557250812649726868e-02 -1.024675089865922928e-02 1.530758589506149292e-01 -7.343963533639907837e-02 -2.061509042978286743e-01 4.229498654603958130e-02 3.378985822200775146e-01 1.028549224138259888e-01 3.958012675866484642e-04 -2.120987325906753540e-02 9.625811129808425903e-02 -1.101231947541236877e-01 1.234228014945983887e-01 -1.218578070402145386e-01 1.959818005561828613e-01 -7.846980541944503784e-02 3.822818994522094727e-01 3.951111063361167908e-02 3.756475076079368591e-02 2.138786017894744873e-01 3.309830427169799805e-01 3.744958899915218353e-03 1.971859484910964966e-01 -3.387166187167167664e-02
2.026645839214324951e-02 -2.755450904369354248e-01 1.794065386056900024e-01 7.557927817106246948e-02 1.974670030176639557e-02 1.086664721369743347e-01 3.334394469857215881e-02 -3.198355436325073242e-02 -2.859909832477569580e-01 -1.428458541631698608e-01 -1.518898606300354004e-01 -2.049478236585855484e-03 -4.449793696403503418e-01 2.924590185284614563e-02 2.069382965564727783e-01 -1.291349530220031738e-01 -1.671683341264724731e-01 -3.306020796298980713e-02 -8.422744274139404297e-02 -1.789899542927742004e-02 -1.806679554283618927e-02 1.166780758649110794e-02 2.445525676012039185e-02 -5.528634041547775269e-02 -8.064825832843780518e-02 -2.765673995018005371e-01 -4.353780448436737061e-01 1.231618151068687439e-01 2.447863817214965820e-01 1.484180893748998642e-02 1.780397742986679077e-01 2.601439058780670166e-01
1.985548995435237885e-02 -8.173058182001113892e-02 1.273799836635589600e-01 -3.078578412532806396e-01 5.260687787085771561e-03 -6.001400202512741089e-02 -5.035731196403503418e-02 -3.744347691535949707e-01 -2.730140648782253265e-02 1.089014783501625061e-01 -2.473096549510955811e-01 -9.845119901001453400e-03 -4.790930151939392090e-01 1.157021522521972656e-01 2.434639781713485718e-01 2.234064042568206787e-01 1.465574204921722412e-01 7.631979882717132568e-02 7.085238397121429443e-02 -1.772761642932891846e-01 -4.193589836359024048e-02 8.311729878187179565e-02 -1.317355781793594360e-01 2.847239561378955841e-02 -6.896690279245376587e-02 -2.180625647306442261e-01 -3.139020502567291260e-01 -7.133784145116806030e-02 -9.394849836826324463e-02 -1.231764778494834900e-01 1.936579048633575439e-01 -3.968444466590881348e-02
-2.618874423205852509e-03 -3.992152214050292969e-02 3.832213580608367920e-01 -1.483194530010223389e-02 -1.961360573768615723e-01 1.932084560394287109e-02 -2.891459167003631592e-01 -2.558827102184295654e-01 6.978224217891693115e-02 3.385040163993835449e-02 1.604692935943603516e-01 1.000529006123542786e-01 -1.895553171634674072e-01 -3.998781368136405945e-02 3.208738565444946289e-01 2.129786163568496704e-01 -7.889200001955032349e-02 1.774397045373916626e-01 1.392658501863479614e-01 6.517840921878814697e-02 2.225977182388305664e-01 1.648629158735275269e-01 2.133007794618606567e-01 -1.812159270048141479e-01 3.639089465141296387e-01 -7.012816518545150757e-02 4.834706336259841919e-02 -1.450396180152893066e-01 1.193086504936218262e-01 6.690306961536407471e-02 4.864517226815223694e-02 1.937879621982574463e-01
9.221482276916503906e-02 -1.160699278116226196e-01 -1.345380488783121109e-02 -8.596249669790267944e-02 -6.214110925793647766e-02 4.657051339745521545e-02 6.603884696960449219e-02 -2.424922287464141846e-01 5.753983929753303528e-02 -1.956242024898529053e-01 1.233174502849578857e-01 -3.485189378261566162e-02 -5.529740452766418457e-01 1.599672138690948486e-01 1.349226832389831543e-01 4.127749428153038025e-02 1.043065264821052551e-02 3.676600754261016846e-01 3.542056540027260780e-03 8.931627497076988220e-03 8.858595788478851318e-02 -1.176295578479766846e-01 -4.200153052806854248e-02 -2.270861417055130005e-01 2.907012403011322021e-01 -3.336424827575683594e-01 -7.046576589345932007e-02 -3.494583442807197571e-02 1.186638548970222473e-01 2.316458821296691895e-01 -2.222284860908985138e-02 1.065046414732933044e-01
1.173732206225395203e-01 9.522529318928718567e-03 8.058369159698486328e-02 -1.751060485839843750e-01 -3.997461497783660889e-02 -1.898398399353027344e-01 5.836527794599533081e-02 -1.633663428947329521e-03 -2.197874039411544800e-01 -4.124621674418449402e-02 2.388919591903686523e-01 -8.759053424000740051e-03 -4.034132957458496094e-01 -2.008809000253677368e-01 -5.023432895541191101e-02 1.525857746601104736e-01 3.893528878688812256e-02 1.148453727364540100e-01 4.074681103229522705e-01 -2.506653666496276855e-01 -2.178612500429153442e-01 -1.209587305784225464e-01 3.151183947920799255e-02 1.104233637452125549e-01 1.736277639865875244e-01 -1.521835327148437500e-01 -2.516134381294250488e-01 7.886367966420948505e-04 1.460558176040649414e-01 -2.279719859361648560e-01 2.510946691036224365e-01 7.566192653030157089e-03
-2.063930183649063110e-01 1.235148683190345764e-01 2.057029902935028076e-01 3.847115207463502884e-03 1.347113102674484253e-01 8.434774726629257202e-02 -3.079603910446166992e-01 -9.192160516977310181e-02 -6.292455643415451050e-02 4.299722239375114441e-02 2.799293100833892822e-01 -1.779533922672271729e-01 -2.778124511241912842e-01 1.496319025754928589e-01 2.361148595809936523e-01 -1.202378794550895691e-01 -1.233006194233894348e-01 2.195777893066406250e-01 -6.823440641164779663e-02 1.012242138385772705e-01 2.005104273557662964e-01 -1.393566578626632690e-01 3.349028155207633972e-02 -3.008851706981658936e-01 1.751500815153121948e-01 -1.254543364048004150e-01 -2.514628171920776367e-01 5.325367674231529236e-02 -3.051938116550445557e-01 1.046101823449134827e-01 1.907452791929244995e-01 5.567485839128494263e-02
-4.760077968239784241e-02 -4.576259106397628784e-02 1.610494554042816162e-01 -1.184774488210678101e-01 -8.583869785070419312e-03 1.945148855447769165e-01 -3.418061733245849609e-01 -3.572362661361694336e-01 -1.278917770832777023e-02 2.468806505203247070e-01 5.175773426890373230e-02 -6.011369079351425171e-02 -1.540359705686569214e-01 1.145982891321182251e-01 3.672560155391693115e-01 2.205232623964548111e-03 1.470511704683303833e-01 9.262175112962722778e-02 3.276606500148773193e-01 -2.490228414535522461e-01 1.525989472866058350e-01 -1.487902551889419556e-01 6.851246207952499390e-02 -1.239651069045066833e-01 3.215879797935485840e-01 3.189086914062500000e-02 1.569983735680580139e-02 9.521459788084030151e-02 1.728906631469726562e-01 -1.341952383518218994e-01 6.286719441413879395e-02 -5.912922695279121399e-02
-5.251353606581687927e-02 -4.819215089082717896e-02 1.982309669256210327e-01 -2.400591075420379639e-01 5.644012708216905594e-03 1.898778080940246582e-01 -2.612360520288348198e-03 -2.017607986927032471e-01 -9.760095179080963135e-02 4.009256884455680847e-02 -6.753668934106826782e-02 1.476135198026895523e-02 -1.427809298038482666e-01 2.704394459724426270e-01 4.014394804835319519e-02 2.121793180704116821e-01 7.353834062814712524e-02 5.210670232772827148e-01 1.013704226352274418e-03 -2.616346180438995361e-01 1.261121779680252075e-01 2.879158258438110352e-01 4.006862640380859375e-02 -2.754307985305786133e-01 -1.216945145279169083e-02 -2.504707574844360352e-01 -7.406746596097946167e-02 2.010023742914199829e-01 8.138711005449295044e-02 2.065418660640716553e-02 1.169549301266670227e-01 1.182713359594345093e-01
8.175657689571380615e-02 -2.777470462024211884e-02 4.308640956878662109e-01 -2.265245020389556885e-01 2.792665502056479454e-03 9.005883336067199707e-02 -1.140602156519889832e-01 -4.744568169116973877e-01 -8.903787471354007721e-03 -3.086175918579101562e-01 -1.557182427495718002e-02 -1.392959207296371460e-01 -2.739003598690032959e-01 8.539890497922897339e-02 1.199921295046806335e-01 -6.096361204981803894e-02 -1.356935501098632812e-02 8.487278968095779419e-02 2.922188937664031982e-01 5.742658860981464386e-03 1.279684901237487793e-01 -1.446122080087661743e-01 -7.693354040384292603e-02 -1.409744918346405029e-01 -2.485027462244033813e-01 -4.597894474864006042e-02 -1.674784272909164429e-01 -1.229467615485191345e-01 -3.827510029077529907e-02 -1.550366729497909546e-01 -5.448696017265319824e-02 -5.054302513599395752e-02
1.818024367094039917e-01 1.178231015801429749e-01 1.663306355476379395e-01 -2.026818692684173584e-01 -3.149217069149017334e-01 4.347411170601844788e-02 1.070565506815910339e-01 -9.867841005325317383e-02 -1.523933112621307373e-01 -6.893014162778854370e-02 -1.158606540411710739e-02 -1.344103664159774780e-01 -3.356723487377166748e-01 4.208166524767875671e-02 2.359225004911422729e-01 5.403439048677682877e-03 -9.129147976636886597e-02 3.366366326808929443e-01 3.439932167530059814e-01 -2.260982096195220947e-01 1.973498426377773285e-02 -1.001943126320838928e-01 -1.349986344575881958e-01 -3.655094504356384277e-01 2.567649483680725098e-01 3.784271329641342163e-02 2.513829246163368225e-02 6.502246856689453125e-02 -6.425075978040695190e-02 5.413325130939483643e-02 -8.356135338544845581e-02 7.825120538473129272e-02
1.529018282890319824e-01 -1.908482052385807037e-03 2.842114567756652832e-01 8.111591450870037079e-03 -3.507345169782638550e-02 1.723118722438812256e-01 -2.843267321586608887e-01 -2.222582548856735229e-01 -2.146872133016586304e-01 -2.296525985002517700e-02 3.787566721439361572e-02 -5.533186346292495728e-02 -8.446170389652252197e-02 9.595623612403869629e-02 3.007078468799591064e-01 5.538527294993400574e-02 -9.973809123039245605e-03 1.273869276046752930e-01 1.790717244148254395e-01 -2.613191902637481689e-01 2.395501434803009033e-01 -1.451851129531860352e-01 2.263637073338031769e-02 -8.509482443332672119e-02 3.643215298652648926e-01 2.243753150105476379e-02 2.456485182046890259e-01 2.208679765462875366e-01 1.887248456478118896e-01 1.594766527414321899e-01 2.552889883518218994e-01 4.674941673874855042e-02
-8.167414367198944092e-02 2.333607375621795654e-01 9.364739060401916504e-02 -2.770193517208099365e-01 -8.143297582864761353e-02 1.214907392859458923e-01 2.526438422501087189e-02 -2.199519574642181396e-01 -6.304977834224700928e-02 1.458619832992553711e-01 -1.221494227647781372e-01 -2.714471817016601562e-01 -4.560403525829315186e-02 1.296532005071640015e-01 6.272940337657928467e-02 7.470626384019851685e-02 -3.435684368014335632e-02 1.691214293241500854e-01 1.170545890927314758e-01 -4.683288037776947021e-01 4.221224412322044373e-02 1.120923608541488647e-01 1.621183566749095917e-02 -2.610722184181213379e-01 1.217925474047660828e-01 -1.342865824699401855e-01 -1.000831350684165955e-01 1.180434450507164001e-01 7.893890142440795898e-02 5.402401834726333618e-02 4.459100961685180664e-01 1.740870922803878784e-01
1.323980540037155151e-01 9.816520661115646362e-02 1.799703687429428101e-01 -1.311105340719223022e-01 3.960980772972106934e-01 1.290020644664764404e-01 -1.612235903739929199e-01 -1.707451343536376953e-01 -2.976171672344207764e-01 -2.052211910486221313e-01 -1.689884364604949951e-01 -3.615766763687133789e-01 -1.306304186582565308e-01 -1.660218238830566406e-01 3.775026500225067139e-01 -9.952946007251739502e-02 1.121361777186393738e-01 1.047836616635322571e-01 2.759099006652832031e-01 -7.525164633989334106e-02 1.132139563560485840e-01 4.235306754708290100e-02 9.945321828126907349e-02 -6.650432944297790527e-02 -2.297245152294635773e-02 -1.330214589834213257e-01 -1.046586632728576660e-01 2.747406251728534698e-02 -7.308319956064224243e-02 7.379823178052902222e-02 1.558377444744110107e-01 9.095501154661178589e-02
-2.736550569534301758e-01 -4.374949261546134949e-02 2.315510213375091553e-01 4.054794460535049438e-02 -7.030513882637023926e-02 3.087606839835643768e-02 1.691734343767166138e-01 -1.077031120657920837e-01 -1.210634037852287292e-01 2.844311855733394623e-02 2.131226658821105957e-01 -6.224753707647323608e-02 -3.714617192745208740e-01 -5.661283060908317566e-02 2.100783735513687134e-01 -8.593562990427017212e-02 -1.448359638452529907e-01 -2.060129642486572266e-01 1.359588503837585449e-01 -3.365634679794311523e-01 1.673830151557922363e-01 -6.622444093227386475e-02 -1.110110133886337280e-01 -1.297222264111042023e-02 1.434667110443115234e-01 -4.959286004304885864e-02 -2.718813419342041016e-01 9.012104570865631104e-02 -1.678271591663360596e-01 2.036485671997070312e-01 2.515537738800048828e-01 2.937353551387786865e-01
1.308016479015350342e-01 4.033493343740701675e-03 3.487301170825958252e-01 -1.911364309489727020e-02 1.049428656697273254e-01 -9.301442652940750122e-03 -3.223125040531158447e-01 -1.398380547761917114e-01 3.476216271519660950e-02 -7.797255367040634155e-02 1.807267218828201294e-01 -1.953862083610147238e-04 -3.284876942634582520e-01 4.651080816984176636e-02 2.657091617584228516e-01 8.264672011137008667e-02 -9.377703815698623657e-02 -1.566698960959911346e-02 1.936393380165100098e-01 -3.616640865802764893e-01 7.227783557027578354e-03 -3.914118930697441101e-02 2.791692018508911133e-01 -8.101053535938262939e-02 2.927875220775604248e-01 -1.964398175477981567e-01 1.560000032186508179e-01 5.227210372686386108e-02 2.557128667831420898e-01 7.883231155574321747e-03 3.020393196493387222e-03 1.365525126457214355e-01
-3.119506640359759331e-03 -1.285294443368911743e-01 3.114935457706451416e-01 -3.811033070087432861e-01 1.124253571033477783e-01 9.657891094684600830e-02 -5.070130527019500732e-02 -1.849360316991806030e-01 -3.005686700344085693e-01 -1.779450923204421997e-01 -3.396101295948028564e-02 -3.547857999801635742e-01 -2.027974128723144531e-01 -1.663733273744583130e-01 3.766552507877349854e-01 3.912502527236938477e-02 1.780973821878433228e-01 5.271236971020698547e-02 9.087360650300979614e-02 -3.152358904480934143e-02 6.573112332262098789e-04 -2.359335683286190033e-02 2.313101887702941895e-01 -3.315838798880577087e-02 -8.032522350549697876e-02 -1.357786208391189575e-01 -1.479930728673934937e-01 -2.958744764328002930e-02 -1.328643970191478729e-02 2.177387923002243042e-01 -4.590282589197158813e-02 1.579729765653610229e-01
-2.737000770866870880e-02 -1.009772717952728271e-02 8.004658669233322144e-02 -3.948256373405456543e-02 1.712029576301574707e-01 1.603184044361114502e-01 -1.767969280481338501e-01 -2.874711453914642334e-01 -2.529983222484588623e-01 -1.386040747165679932e-01 -1.504764407873153687e-01 -4.398985207080841064e-01 -3.017176389694213867e-01 -2.348498404026031494e-01 2.432203292846679688e-01 5.691745504736900330e-02 1.652822047472000122e-01 1.706755012273788452e-01 1.292906552553176880e-01 6.012331694364547729e-02 1.611294895410537720e-01 -3.042945265769958496e-02 1.357702612876892090e-01 -6.143570318818092346e-02 -1.694499701261520386e-01 -1.592691391706466675e-01 2.634268812835216522e-02 -6.812714785337448120e-02 2.191629260778427124e-02 2.414237409830093384e-01 3.173238784074783325e-02 2.631596028804779053e-01
-1.353333611041307449e-02 2.736445330083370209e-02 -5.655725300312042236e-02 1.698065102100372314e-01 -5.545535683631896973e-02 9.102022647857666016e-02 -3.403758108615875244e-01 6.320440769195556641e-02 -5.450129508972167969e-02 -7.804140448570251465e-02 7.370181381702423096e-02 -1.339819133281707764e-01 -2.957386076450347900e-01 9.849509596824645996e-02 2.002725750207901001e-01 2.104252874851226807e-01 1.389843132346868515e-02 2.930016815662384033e-01 1.458825077861547470e-02 -7.484021782875061035e-02 3.796537220478057861e-01 4.383983835577964783e-02 2.404010891914367676e-01 -4.504419267177581787e-01 1.477069705724716187e-01 -1.951093673706054688e-01 -9.758141636848449707e-02 3.107539750635623932e-02 -7.138665020465850830e-02 2.127179354429244995e-01 1.251262612640857697e-02 -4.846964403986930847e-02
5.509269237518310547e-02 -1.597576588392257690e-01 7.992513477802276611e-02 -1.103865727782249451e-01 -2.482548952102661133e-01 -8.408801257610321045e-02 2.890252470970153809e-01 -3.003122508525848389e-01 -1.380553990602493286e-01 -5.724816117435693741e-03 5.816313624382019043e-02 -7.588889449834823608e-02 -1.837179511785507202e-01 -1.957656145095825195e-01 1.995525509119033813e-01 3.553705811500549316e-01 -1.672341823577880859e-01 1.060083582997322083e-01 1.171969994902610779e-01 -1.029692515730857849e-01 1.752341091632843018e-01 1.624457389116287231e-01 1.258604228496551514e-01 -1.470508575439453125e-01 -1.886307299137115479e-01 1.130397897213697433e-02 -2.015627026557922363e-01 -2.184585928916931152e-01 -2.286497736349701881e-03 1.339247077703475952e-01 1.725269109010696411e-01 3.378663361072540283e-01
-2.253325432538986206e-01 -3.976691514253616333e-02 2.315971255302429199e-01 -1.428656876087188721e-01 -2.720290981233119965e-02 3.938772156834602356e-02 -3.783648014068603516e-01 5.974250659346580505e-02 -8.078851550817489624e-02 5.877362564206123352e-02 1.610924862325191498e-02 -8.056975156068801880e-02 -2.255212366580963135e-01 -1.187169179320335388e-01 3.318107724189758301e-01 2.024750262498855591e-01 1.054282188415527344e-01 1.611295044422149658e-01 8.777943998575210571e-02 -3.069868981838226318e-01 2.795717120170593262e-01 -3.539434075355529785e-01 5.523149296641349792e-02 -6.640468537807464600e-02 1.736788153648376465e-01 3.310271725058555603e-02 -2.188281416893005371e-01 4.635149613022804260e-03 2.165039330720901489e-01 8.087880909442901611e-03 -8.277785032987594604e-02 -9.442427754402160645e-02
2.831473648548126221e-01 -1.368740648031234741e-01 9.936347603797912598e-02 -1.042806431651115417e-01 -8.294580131769180298e-02 6.158144026994705200e-02 -5.264668259769678116e-03 -1.263072341680526733e-01 -2.570169270038604736e-01 -1.938407421112060547e-01 1.499402076005935669e-01 -2.356517165899276733e-01 -1.682493090629577637e-01 1.947584450244903564e-01 3.233048021793365479e-01 -1.897973120212554932e-01 -1.992716193199157715e-01 -3.615869209170341492e-02 4.229373633861541748e-01 -1.581574827432632446e-01 1.788730919361114502e-01 6.943181902170181274e-02 1.539247334003448486e-01 -7.958901673555374146e-02 -1.843413561582565308e-01 -2.549119591712951660e-01 6.819615513086318970e-02 -1.364425420761108398e-01 -1.471210718154907227e-01 9.423190355300903320e-02 1.897699199616909027e-02 1.987773552536964417e-02
-2.445990219712257385e-02 -2.567141652107238770e-01 2.431045323610305786e-01 -2.258971929550170898e-01 -8.310092240571975708e-02 9.760899096727371216e-02 -2.225063145160675049e-01 -9.574519842863082886e-02 -2.118353545665740967e-01 1.812191903591156006e-01 -9.828238934278488159e-02 1.844944246113300323e-02 -1.002851054072380066e-01 7.745697349309921265e-02 2.826330959796905518e-01 -4.725624993443489075e-02 -1.845352202653884888e-01 -3.688067197799682617e-02 1.732088029384613037e-01 -3.110422492027282715e-01 6.330238282680511475e-02 -1.139182597398757935e-01 1.506128311157226562e-01 -3.489862084388732910e-01 3.317097723484039307e-01 -3.027514740824699402e-02 -2.306242287158966064e-01 1.524702757596969604e-01 -7.286468148231506348e-02 -7.776458561420440674e-02 -1.110080257058143616e-01 1.664055585861206055e-01
1.509820967912673950e-01 -2.287342399358749390e-01 9.173397719860076904e-02 9.655220806598663330e-02 -8.445942401885986328e-02 -6.044419854879379272e-02 -4.145026504993438721e-01 -2.385115623474121094e-01 -1.953765302896499634e-01 8.791701495647430420e-02 6.279179453849792480e-02 -1.166451256722211838e-02 -2.717447280883789062e-01 -1.070456281304359436e-01 -1.200672835111618042e-01 5.755225941538810730e-02 -1.549690216779708862e-01 1.054082289338111877e-01 2.584232687950134277e-01 -3.588032126426696777e-01 2.321783155202865601e-01 1.336006261408329010e-02 1.799878105521202087e-02 -1.607923805713653564e-01 2.764192223548889160e-01 -9.303480386734008789e-02 -9.079439193010330200e-02 -2.319550374522805214e-03 2.053568065166473389e-01 2.868286706507205963e-02 -1.730854511260986328e-01 1.935742050409317017e-01
7.211546599864959717e-02 -2.616745829582214355e-01 2.491818927228450775e-02 3.084904700517654419e-02 1.025898009538650513e-01 -2.181904762983322144e-01 -3.411483764648437500e-01 -1.319293975830078125e-01 -1.508848220109939575e-01 -3.170074895024299622e-02 -5.218770354986190796e-02 -1.119500324130058289e-01 -2.309589087963104248e-01 -1.710359938442707062e-02 -1.931407302618026733e-01 5.647654831409454346e-02 -1.203025411814451218e-02 1.804322898387908936e-01 2.821644246578216553e-01 -3.303380012512207031e-01 1.290608793497085571e-01 -9.637554176151752472e-03 3.787714242935180664e-01 -1.614964604377746582e-01 2.314996123313903809e-01 -7.743170857429504395e-02 1.412719190120697021e-01 -5.892210453748703003e-02 2.631426155567169189e-01 7.737861573696136475e-02 8.134607970714569092e-02 1.645414084196090698e-01
9.362892061471939087e-02 6.518940627574920654e-02 8.814533054828643799e-02 -2.240721285343170166e-01 7.827578485012054443e-02 6.182035058736801147e-02 -1.178270056843757629e-01 -2.117606252431869507e-01 -2.918623685836791992e-01 -4.818427860736846924e-01 -1.011634767055511475e-01 -3.620593845844268799e-01 -2.540133595466613770e-01 -6.983149051666259766e-02 1.510336399078369141e-01 4.083739966154098511e-02 2.880622148513793945e-01 2.691346406936645508e-02 1.395761072635650635e-01 -3.362315148115158081e-02 1.913554221391677856e-01 7.340385019779205322e-02 2.267898805439472198e-02 -1.278271824121475220e-01 -8.524543792009353638e-02 -1.562175303697586060e-01 -8.948335051536560059e-02 1.853723824024200439e-01 -7.391113042831420898e-02 2.323912233114242554e-01 9.581317007541656494e-02 4.371852800250053406e-02
-2.278458476066589355e-01 3.521564230322837830e-02 1.386244148015975952e-01 2.253832519054412842e-01 -2.538212835788726807e-01 -3.921827301383018494e-02 -3.535145819187164307e-01 -1.202168539166450500e-01 8.661835640668869019e-02 -1.154238060116767883e-01 1.680188626050949097e-01 -1.460683345794677734e-01 -1.666853874921798706e-01 1.797431409358978271e-01 1.558040231466293335e-01 -1.220419723540544510e-02 1.239354908466339111e-01 1.450714319944381714e-01 2.425720840692520142e-01 -1.105493009090423584e-01 2.600774466991424561e-01 1.084256395697593689e-01 -1.670346707105636597e-01 -2.660920023918151855e-01 -2.322878874838352203e-02 -3.155902922153472900e-01 8.441666513681411743e-02 -1.182660311460494995e-01 1.388468742370605469e-01 -7.612124085426330566e-02 2.632592022418975830e-01 -1.238482967019081116e-01
7.255417853593826294e-02 -2.475846111774444580e-01 2.395343407988548279e-02 -1.912605911493301392e-01 -1.087134052067995071e-02 -5.522821471095085144e-02 7.958845794200897217e-02 -4.404374361038208008e-01 -2.355495281517505646e-02 1.765736788511276245e-01 -1.256819069385528564e-01 -1.708879619836807251e-01 -3.628429472446441650e-01 5.716877803206443787e-02 4.676657915115356445e-02 1.988399922847747803e-01 1.502133160829544067e-01 1.586140692234039307e-01 7.715184986591339111e-02 -3.289321362972259521e-01 8.979613333940505981e-02 9.840182960033416748e-02 -7.433424890041351318e-02 -2.566671371459960938e-01 -2.193304151296615601e-01 -1.891126185655593872e-01 -1.375954896211624146e-01 -2.065271586179733276e-01 9.269031882286071777e-02 -1.226588562130928040e-01 7.612811774015426636e-02 1.162218749523162842e-01
-1.933929771184921265e-01 1.085597500205039978e-01 2.524270117282867432e-01 1.455327589064836502e-02 -2.145345658063888550e-01 -1.640404341742396355e-03 -4.557278752326965332e-02 8.121034502983093262e-02 -1.330567896366119385e-01 -7.239814847707748413e-02 2.170142084360122681e-01 -1.183915510773658752e-02 -2.953161001205444336e-01 1.567161828279495239e-01 2.575894594192504883e-01 2.917008697986602783e-01 3.148784041404724121e-01 2.338007837533950806e-01 2.511214613914489746e-01 -2.177153676748275757e-01 9.200552850961685181e-02 -5.624512583017349243e-02 9.742166846990585327e-02 -1.115370020270347595e-01 2.714080512523651123e-01 1.286799609661102295e-01 1.155842542648315430e-01 2.896267361938953400e-02 2.085056155920028687e-01 1.260810792446136475e-01 1.738859564065933228e-01 -8.323971182107925415e-02
1.002923995256423950e-01 6.469453126192092896e-02 -2.828613854944705963e-02 -2.397365868091583252e-01 -2.389633655548095703e-02 -4.097118601202964783e-02 7.814119011163711548e-02 -2.705968320369720459e-01 -1.054196506738662720e-01 2.283674031496047974e-01 -1.248589456081390381e-01 -3.699797391891479492e-01 -3.509729206562042236e-01 -1.903076469898223877e-02 1.593913733959197998e-01 1.155520677566528320e-01 4.317022860050201416e-03 1.520961225032806396e-01 2.527372241020202637e-01 -3.705276250839233398e-01 3.883910924196243286e-02 1.477186679840087891e-01 -5.934779718518257141e-02 -1.989153325557708740e-01 1.039547324180603027e-01 -2.043695002794265747e-01 -1.997787058353424072e-01 -1.887923032045364380e-01 -1.625540852546691895e-01 -6.682778149843215942e-02 1.345627307891845703e-01 -3.593100409489125013e-04
-5.475739389657974243e-02 -1.828907728195190430e-01 7.299503684043884277e-02 2.848052792251110077e-02 7.742287218570709229e-02 9.225933998823165894e-02 -3.805371224880218506e-01 -2.368961870670318604e-01 -4.433120414614677429e-02 9.817569702863693237e-02 6.867619603872299194e-02 1.572670638561248779e-01 -1.949967741966247559e-01 -2.028393931686878204e-02 4.112452268600463867e-01 2.336208522319793701e-01 -1.241681203246116638e-01 2.503503262996673584e-01 2.211021929979324341e-01 -2.688171267509460449e-01 9.864643961191177368e-02 -4.173349589109420776e-02 1.366380900144577026e-01 3.365926072001457214e-02 2.938470244407653809e-01 -1.538441479206085205e-01 7.366369012743234634e-03 1.105360463261604309e-01 8.428455889225006104e-02 -2.394775003194808960e-01 1.837870478630065918e-02 1.455814540386199951e-01
-5.895294621586799622e-02 -2.431701570749282837e-01 2.274912744760513306e-01 9.569209814071655273e-02 -1.814952939748764038e-01 -1.769767403602600098e-01 -2.925068140029907227e-01 -2.051689177751541138e-01 -9.216336160898208618e-02 2.289752215147018433e-01 -3.038563393056392670e-02 -1.834809780120849609e-01 -2.576543092727661133e-01 -8.401253819465637207e-02 4.170121252536773682e-01 2.798910737037658691e-01 -1.560945063829421997e-01 1.767900586128234863e-01 8.862684480845928192e-03 -1.742347627878189087e-01 -2.478174306452274323e-02 -2.745210528373718262e-01 -7.862377911806106567e-02 -4.295922815799713135e-02 2.176705002784729004e-02 -1.031657904386520386e-01 4.589509963989257812e-02 2.313562035560607910e-01 7.204944640398025513e-02 -7.199750095605850220e-02 1.186229139566421509e-01 4.603089392185211182e-02
1.806444376707077026e-01 -2.084759473800659180e-01 2.552776932716369629e-01 -2.831957936286926270e-01 -3.667851388454437256e-01 1.098926514387130737e-01 9.027009457349777222e-02 -1.758546084165573120e-01 9.338891506195068359e-02 -3.294876962900161743e-02 -1.451049596071243286e-01 -2.197202593088150024e-01 -4.024665355682373047e-01 -1.036991849541664124e-01 7.858216017484664917e-02 2.599352300167083740e-01 -9.337607771158218384e-02 1.247007399797439575e-02 1.543722450733184814e-01 -2.210053950548171997e-01 -9.673052281141281128e-02 -3.227894380688667297e-02 -3.708398714661598206e-02 -7.800266891717910767e-02 1.455601155757904053e-01 -7.714964449405670166e-02 -2.760801315307617188e-01 -1.855413019657135010e-01 1.073389202356338501e-01 -1.315816193819046021e-01 2.837741188704967499e-02 2.025202661752700806e-02
-1.220371574163436890e-01 -1.532966345548629761e-01 2.314867228269577026e-01 -1.817436069250106812e-01 1.323073953390121460e-01 -8.616927661933004856e-04 -1.756346374750137329e-01 -1.563128232955932617e-01 -1.500750035047531128e-01 -8.651439845561981201e-02 9.948252886533737183e-02 -4.749208092689514160e-01 -3.104732334613800049e-01 -5.412073433399200439e-02 1.009294912219047546e-01 -7.869242131710052490e-02 2.116005495190620422e-02 2.961988188326358795e-02 3.130634129047393799e-01 8.854275569319725037e-03 4.339408129453659058e-02 2.487377822399139404e-02 -2.002477087080478668e-02 -7.943917810916900635e-02 -1.506582796573638916e-01 -1.679091751575469971e-01 -1.302312463521957397e-01 -4.279434084892272949e-01 -1.960193067789077759e-01 -1.295501589775085449e-01 -6.528016179800033569e-02 -4.434396326541900635e-02
4.937065020203590393e-02 -2.349228709936141968e-01 2.844116985797882080e-01 -1.920482888817787170e-02 6.077962927520275116e-03 9.116316586732864380e-02 -3.467357754707336426e-01 -1.511678844690322876e-01 2.595395408570766449e-02 4.358899891376495361e-01 3.247442096471786499e-02 1.468052119016647339e-01 -2.442558705806732178e-01 3.961464390158653259e-03 -1.224524378776550293e-01 2.640317082405090332e-01 -2.605003118515014648e-01 1.409204751253128052e-01 1.815764605998992920e-01 -3.241141885519027710e-02 4.913976043462753296e-02 -2.611600980162620544e-02 9.651402384042739868e-02 -8.689224720001220703e-02 2.172370553016662598e-01 -1.368919014930725098e-01 -1.260080188512802124e-01 -1.318456232547760010e-01 1.376568675041198730e-01 7.880434393882751465e-02 2.930843830108642578e-01 -8.590738289058208466e-03
1.511006504297256470e-01 -1.222544610500335693e-01 9.180196374654769897e-02 2.019093744456768036e-02 -2.288904339075088501e-01 2.781506180763244629e-01 1.439632028341293335e-01 4.655945301055908203e-02 -5.631964653730392456e-02 -7.454562932252883911e-02 -1.104676350951194763e-02 -2.537927031517028809e-02 -3.610235154628753662e-01 -2.688652873039245605e-01 2.347062677145004272e-01 2.898580729961395264e-01 -8.489980548620223999e-02 1.529808193445205688e-01 -1.054233461618423462e-01 -2.804459929466247559e-01 4.604551941156387329e-02 3.177304565906524658e-02 7.157905399799346924e-02 -3.543975651264190674e-01 -6.963848136365413666e-03 -5.280043184757232666e-02 -3.467233180999755859e-01 -1.468927264213562012e-01 -1.170387212187051773e-02 8.382389694452285767e-02 1.764213293790817261e-01 1.111941486597061157e-01
-6.789593398571014404e-02 -3.245598450303077698e-02 3.866727650165557861e-01 -4.368205741047859192e-02 -7.029779255390167236e-02 -8.686336874961853027e-02 -3.161449730396270752e-01 -8.091370016336441040e-02 -2.020531296730041504e-01 -5.059428513050079346e-03 5.319975689053535461e-02 -1.845572739839553833e-01 -3.842073678970336914e-01 -3.886084537953138351e-03 -2.596517093479633331e-02 8.212664723396301270e-02 -2.808061838150024414e-01 -1.596997678279876709e-02 1.693118959665298462e-01 -3.201018869876861572e-01 7.460429519414901733e-02 -2.192153930664062500e-01 2.058840841054916382e-01 6.233755964785814285e-03 2.497706711292266846e-01 -9.350283443927764893e-02 9.052305668592453003e-02 -1.017817780375480652e-01 2.803810834884643555e-01 3.410745412111282349e-02 -3.235478326678276062e-02 -1.197747141122817993e-01
1.253614276647567749e-01 -2.160844951868057251e-01 3.396512866020202637e-01 -1.026368215680122375e-01 -8.898940868675708771e-03 -1.661011725664138794e-01 -3.278840780258178711e-01 -2.802797555923461914e-01 -5.968359485268592834e-02 -2.786047197878360748e-02 1.848924346268177032e-02 -1.051819100975990295e-01 -1.921873986721038818e-01 -6.033152341842651367e-02 -3.068137541413307190e-02 2.775345146656036377e-01 -5.006777495145797729e-02 7.973102480173110962e-02 4.759699478745460510e-02 -3.542318344116210938e-01 1.997042149305343628e-01 -4.622068256139755249e-02 6.923487409949302673e-03 -1.626867204904556274e-01 9.172806143760681152e-02 -2.286934852600097656e-01 1.046693176031112671e-01 -1.602435298264026642e-02 2.628997564315795898e-01 -2.247815728187561035e-01 -1.968555748462677002e-01 1.679591536521911621e-01
-6.406749784946441650e-02 -8.085299283266067505e-02 1.545539647340774536e-01 -3.527378663420677185e-02 -5.916093662381172180e-02 -1.215051263570785522e-01 -2.757098972797393799e-01 -1.269480139017105103e-01 1.278772801160812378e-01 -1.721117496490478516e-01 -1.911477446556091309e-01 -2.898254990577697754e-01 -3.271588087081909180e-01 1.261515468358993530e-01 1.230642721056938171e-01 1.357332617044448853e-01 3.321169316768646240e-02 -1.693669557571411133e-01 3.190712034702301025e-01 -5.660297721624374390e-02 2.515497803688049316e-01 -1.042179837822914124e-01 -1.999629437923431396e-01 -1.107007265090942383e-01 1.651975959539413452e-01 -1.600131392478942871e-01 -4.137720912694931030e-02 9.222380816936492920e-02 1.540815532207489014e-01 2.009445279836654663e-01 2.491825222969055176e-01 2.833805680274963379e-01
-3.291787952184677124e-02 -2.508989572525024414e-01 1.537158042192459106e-01 -2.493657916784286499e-01 -1.183086037635803223e-01 -2.316958084702491760e-02 -3.544749915599822998e-01 1.248703822493553162e-01 7.682958990335464478e-02 1.848620325326919556e-01 1.267184913158416748e-01 1.634682295843958855e-03 -2.984375655651092529e-01 -1.580674648284912109e-01 2.363281697034835815e-01 -1.715386658906936646e-02 2.692345976829528809e-01 2.085263878107070923e-01 1.176747381687164307e-01 -3.145111203193664551e-01 1.031101495027542114e-01 -9.554884582757949829e-02 -4.956203326582908630e-02 -3.711394667625427246e-01 1.250806003808975220e-01 -1.616177111864089966e-01 -5.215939879417419434e-02 -1.053968891501426697e-01 4.099859297275543213e-02 -7.596842944622039795e-03 -5.670388787984848022e-02 1.371018439531326294e-01
2.187100797891616821e-01 -1.421771496534347534e-01 4.265892505645751953e-01 -7.872049510478973389e-02 2.563641369342803955e-01 1.227985247969627380e-01 -3.307383358478546143e-01 4.465274512767791748e-02 -1.770861297845840454e-01 8.282634615898132324e-02 -9.479628503322601318e-02 -2.607968449592590332e-01 -1.733967810869216919e-01 2.125411853194236755e-02 1.557660847902297974e-01 2.556542307138442993e-02 2.548543969169259071e-03 1.087042316794395447e-01 -6.090089306235313416e-02 2.286377921700477600e-02 6.378995627164840698e-02 1.693305075168609619e-01 5.798470228910446167e-02 -3.902616798877716064e-01 -2.171323820948600769e-02 1.633564084768295288e-01 -1.723234951496124268e-01 -1.675197333097457886e-01 2.883270680904388428e-01 3.677600622177124023e-02 3.833428025245666504e-02 -7.486048340797424316e-02
-5.645608995109796524e-03 -1.173913255333900452e-01 2.146685123443603516e-01 -1.550268083810806274e-01 1.474594026803970337e-01 -1.091332063078880310e-01 -2.574132680892944336e-01 -2.791739404201507568e-01 -1.863728612661361694e-01 -4.872074816375970840e-03 2.765974700450897217e-01 -1.551764309406280518e-01 -2.599116861820220947e-01 6.010408326983451843e-02 8.488748222589492798e-02 1.416867524385452271e-01 8.153755916282534599e-04 -1.046341434121131897e-01 1.627065986394882202e-01 -3.014038205146789551e-01 5.405474454164505005e-02 -3.339523077011108398e-01 2.509993016719818115e-01 -5.129155889153480530e-02 2.080798745155334473e-01 -4.937543720006942749e-02 7.787166535854339600e-02 -1.951704025268554688e-01 2.910553812980651855e-01 -4.853047057986259460e-02 -1.124931648373603821e-01 8.042040467262268066e-02
1.448237299919128418e-01 1.164188887923955917e-02 9.126820415258407593e-02 -1.465132236480712891e-01 2.326103597879409790e-01 1.182901784777641296e-01 -1.262319386005401611e-01 -9.723869711160659790e-02 -5.353401228785514832e-02 2.735664136707782745e-02 7.318199425935745239e-02 -5.236601456999778748e-02 -5.239717364311218262e-01 -4.325375426560640335e-03 6.796732544898986816e-02 1.028367727994918823e-01 6.245538592338562012e-02 2.955129444599151611e-01 -6.757877022027969360e-02 -2.417338043451309204e-01 -9.687886387109756470e-02 -1.951980590820312500e-01 -7.221273332834243774e-02 -4.410160183906555176e-01 1.323654502630233765e-01 4.841906949877738953e-02 -1.855131834745407104e-01 -3.636077279224991798e-03 -2.787775993347167969e-01 9.468463249504566193e-03 1.209126934409141541e-01 -7.735859602689743042e-02
2.374879568815231323e-01 -1.350792646408081055e-01 1.466421633958816528e-01 -7.754988223314285278e-02 3.155333176255226135e-02 -4.923075437545776367e-02 -5.718920752406120300e-02 -1.973326057195663452e-01 1.242681220173835754e-02 1.162234991788864136e-01 -1.105723455548286438e-01 -2.459445744752883911e-01 -5.104930400848388672e-01 3.218643069267272949e-01 7.265199720859527588e-02 6.857999414205551147e-02 1.490721553564071655e-01 2.744391933083534241e-02 1.256093662232160568e-02 -2.529020607471466064e-01 -1.205785050988197327e-01 8.365967124700546265e-02 -3.772276104427874088e-04 -8.896879851818084717e-02 -3.278433158993721008e-02 -3.562112748622894287e-01 -2.148080766201019287e-01 -1.482050120830535889e-01 1.577653288841247559e-01 -5.226405337452888489e-02 1.869102120399475098e-01 -1.283532828092575073e-01
-3.208318352699279785e-02 -5.483408644795417786e-02 2.073988616466522217e-01 -8.392633497714996338e-02 1.172898709774017334e-01 3.130053579807281494e-01 -1.819752901792526245e-02 6.490973383188247681e-02 4.064831882715225220e-03 1.330581307411193848e-02 3.778167814016342163e-02 1.132291033864021301e-01 -4.202703535556793213e-01 -2.984971180558204651e-02 3.343721926212310791e-01 9.870548546314239502e-02 -1.559994667768478394e-01 1.535665839910507202e-01 3.181322813034057617e-01 -1.565602719783782959e-01 2.169614434242248535e-01 3.665995970368385315e-02 -1.258123964071273804e-01 -3.002797812223434448e-02 -8.736111968755722046e-02 -3.063015043735504150e-01 -1.496566534042358398e-01 3.662692755460739136e-02 -6.983711570501327515e-02 -2.744123339653015137e-01 6.946091353893280029e-02 -2.591233551502227783e-01
-1.680065244436264038e-01 -2.229282706975936890e-01 1.963360905647277832e-01 -3.677206113934516907e-02 -6.543445587158203125e-02 7.354477420449256897e-03 -1.471232771873474121e-01 -9.498148411512374878e-02 -1.012766137719154358e-01 2.256240844726562500e-01 -2.211463823914527893e-02 2.255746573209762573e-01 -1.054998114705085754e-02 -7.008705288171768188e-02 6.579679436981678009e-03 4.148474335670471191e-01 -1.359141767024993896e-01 2.986865043640136719e-01 1.601313650608062744e-01 -3.926492631435394287e-01 1.291026473045349121e-01 7.246728241443634033e-02 -4.849519580602645874e-02 -1.456481963396072388e-01 2.770994901657104492e-01 -2.325715571641921997e-01 5.155202746391296387e-02 -1.941231042146682739e-01 5.407506227493286133e-02 4.791453108191490173e-02 2.180620133876800537e-01 2.238448709249496460e-02
-3.984207659959793091e-02 -8.732288144528865814e-03 1.494455337524414062e-01 -9.037424623966217041e-02 1.573958992958068848e-01 2.790904343128204346e-01 8.378859609365463257e-02 -1.063352227210998535e-01 1.279470622539520264e-01 1.143915057182312012e-01 -1.438374221324920654e-01 -7.136747241020202637e-02 -1.182108595967292786e-01 8.799219876527786255e-02 3.343756124377250671e-02 3.157211542129516602e-01 -1.035962346941232681e-02 2.910115122795104980e-01 2.400667518377304077e-01 -3.647804856300354004e-01 9.253242611885070801e-02 1.464264243841171265e-01 -7.344926148653030396e-02 -3.616738617420196533e-01 -1.385458111763000488e-01 -1.045305579900741577e-01 -4.708178341388702393e-02 1.588417291641235352e-01 6.733696907758712769e-02 2.643760852515697479e-02 4.050860106945037842e-01 -2.224827744066715240e-02
5.773759260773658752e-02 -1.480594426393508911e-01 1.512706875801086426e-01 1.267737597227096558e-01 6.511323153972625732e-02 -3.531718160957098007e-03 2.583558484911918640e-02 -2.061868607997894287e-01 -3.164620101451873779e-01 2.833426892757415771e-01 5.672023445367813110e-02 -1.046753451228141785e-01 -2.428114414215087891e-01 -2.718229889869689941e-01 1.276952773332595825e-01 2.047994881868362427e-01 2.875761389732360840e-01 -2.244187593460083008e-01 8.620917052030563354e-02 -9.963363409042358398e-02 1.231713220477104187e-01 -9.162368625402450562e-02 3.071978390216827393e-01 -2.737118899822235107e-01 6.619843840599060059e-02 1.487780213356018066e-01 6.104175373911857605e-02 -5.384060367941856384e-02 4.214635118842124939e-02 2.464528083801269531e-01 1.974741220474243164e-01 1.572495251893997192e-01
3.450979664921760559e-02 -1.819953024387359619e-01 2.711106464266777039e-02 -3.436537683010101318e-01 -1.323052346706390381e-01 -9.166710823774337769e-02 8.622992038726806641e-02 5.958957225084304810e-02 -2.389539331197738647e-01 1.223460957407951355e-02 -3.195694088935852051e-02 -9.767140448093414307e-02 6.292076408863067627e-02 -3.204190731048583984e-01 2.461617439985275269e-01 3.529346585273742676e-01 1.471915841102600098e-01 -1.595392823219299316e-02 1.839127242565155029e-01 -8.885855786502361298e-03 1.810304522514343262e-01 1.419473141431808472e-01 -4.985576029866933823e-03 -2.697792947292327881e-01 4.124264046549797058e-02 -1.640895605087280273e-01 -1.818299442529678345e-01 -3.186528086662292480e-01 1.415663585066795349e-02 2.874822122976183891e-03 3.235280215740203857e-01 -2.660319395363330841e-02
-3.601926192641258240e-02 -2.962968945503234863e-01 1.913739740848541260e-01 -4.111266881227493286e-02 3.074947595596313477e-01 1.378303468227386475e-01 -2.914667725563049316e-01 -1.023037433624267578e-01 9.039095789194107056e-02 6.322198361158370972e-02 1.579650491476058960e-01 8.680888265371322632e-02 -2.942531406879425049e-01 -2.078672498464584351e-01 2.134463489055633545e-01 2.647702395915985107e-01 1.403023153543472290e-01 8.872528560459613800e-03 1.390407234430313110e-01 -2.434300184249877930e-01 6.205447018146514893e-02 -1.534012556076049805e-01 -1.848583817481994629e-01 -2.953488826751708984e-01 3.312892019748687744e-01 8.672328293323516846e-02 -7.711974531412124634e-02 -5.069115385413169861e-02 1.614503748714923859e-02 -5.429613403975963593e-03 -1.493884064257144928e-02 -8.409019559621810913e-03
-1.712902635335922241e-01 -4.033066332340240479e-03 -5.759977176785469055e-02 -1.011630073189735413e-01 1.835679262876510620e-01 -4.012861102819442749e-02 -1.831738650798797607e-01 -6.634578108787536621e-02 -2.017672061920166016e-01 2.250549644231796265e-01 4.249778389930725098e-02 1.215999349951744080e-01 -4.425114095211029053e-01 -8.092229836620390415e-04 4.556770995259284973e-02 1.040121316909790039e-01 6.048015318810939789e-03 3.573910295963287354e-01 6.995731592178344727e-02 -2.110311836004257202e-01 8.983432501554489136e-02 -1.198339834809303284e-01 2.439800202846527100e-01 -4.788849949836730957e-01 5.355568602681159973e-02 -1.621610224246978760e-01 -9.830326586961746216e-02 -8.680664747953414917e-02 -1.681526005268096924e-01 5.154237523674964905e-02 -5.032477900385856628e-03 3.693454712629318237e-02
-1.360542476177215576e-01 4.123948141932487488e-02 1.832980364561080933e-01 -1.778019666671752930e-01 -2.507202513515949249e-02 9.323087334632873535e-02 -7.392475008964538574e-02 -1.892980933189392090e-02 -4.134239256381988525e-02 4.581547901034355164e-02 -1.098115071654319763e-01 -2.657083272933959961e-01 -1.094324588775634766e-01 2.003012895584106445e-01 2.644732892513275146e-01 2.529321610927581787e-01 8.905083686113357544e-02 4.904851913452148438e-01 6.004843115806579590e-02 -2.308316081762313843e-01 -1.344205737113952637e-01 2.226050347089767456e-01 -4.717378690838813782e-02 -2.734529972076416016e-01 -8.500887453556060791e-02 -1.065604612231254578e-01 -1.292084008455276489e-01 1.084625497460365295e-01 -6.678635627031326294e-02 -9.411707520484924316e-02 3.075761795043945312e-01 1.482151001691818237e-01
-4.474752768874168396e-02 -1.258618086576461792e-01 1.189632713794708252e-02 -1.399687379598617554e-01 4.913486167788505554e-02 1.044428795576095581e-01 -2.476291544735431671e-02 -5.940582230687141418e-02 3.074718188145197928e-05 -1.476597320288419724e-02 -2.899885177612304688e-02 -2.276094108819961548e-01 -4.250478744506835938e-01 2.880285084247589111e-01 2.798258662223815918e-01 1.169697418808937073e-01 -9.986490011215209961e-02 8.840330690145492554e-02 2.920947223901748657e-02 -3.484812006354331970e-02 3.492351621389389038e-02 -5.660663843154907227e-01 -8.308877795934677124e-02 -2.411264926195144653e-01 -2.816097997128963470e-02 -1.237641796469688416e-01 -2.018034905195236206e-01 -6.549222767353057861e-02 1.239224150776863098e-02 -2.024288177490234375e-01 1.498358994722366333e-01 -7.228200882673263550e-02
1.416845917701721191e-01 1.205307021737098694e-01 4.143315553665161133e-01 6.248895823955535889e-02 1.520092487335205078e-01 8.478547632694244385e-02 -5.900581181049346924e-02 -1.860388517379760742e-01 -2.800438106060028076e-01 -1.146240253001451492e-02 1.101967245340347290e-01 -2.194354981184005737e-01 -2.637782096862792969e-01 2.211004681885242462e-02 2.281467318534851074e-01 -3.927342221140861511e-02 -7.133104652166366577e-02 6.534353643655776978e-02 -1.395661681890487671e-01 1.204084679484367371e-01 2.114030867815017700e-01 -6.970669329166412354e-02 1.705746352672576904e-01 -3.393403589725494385e-01 2.284457236528396606e-01 -5.218164622783660889e-02 -1.046108901500701904e-01 -9.347981214523315430e-02 -1.397605389356613159e-01 -1.014517098665237427e-01 3.223938345909118652e-01 1.159070134162902832e-01
-3.240307094529271126e-03 -7.414516061544418335e-02 1.399064362049102783e-01 -2.901518531143665314e-02 2.023066431283950806e-01 1.858137547969818115e-01 -3.357101678848266602e-01 -5.116077139973640442e-02 1.072375997900962830e-01 8.382534980773925781e-02 6.784048164263367653e-04 -2.937558852136135101e-02 -2.717338204383850098e-01 -1.186760738492012024e-01 5.932624638080596924e-02 3.554407358169555664e-01 -1.667983084917068481e-02 1.870860159397125244e-01 1.697555035352706909e-01 -3.528884351253509521e-01 1.535605490207672119e-01 -1.993363052606582642e-01 -3.117817342281341553e-01 -2.662954330444335938e-01 3.182393014430999756e-01 1.957422681152820587e-02 -7.133411616086959839e-02 3.697899046528618783e-06 -1.088074222207069397e-01 7.138246297836303711e-02 4.615068808197975159e-02 1.600037142634391785e-02
-7.621933519840240479e-02 -2.196583524346351624e-02 1.241723913699388504e-02 -1.827998906373977661e-01 3.333785831928253174e-01 -6.800643354654312134e-02 -2.214806228876113892e-01 -4.189437255263328552e-02 -5.649587512016296387e-02 -7.863240689039230347e-02 5.734135955572128296e-02 2.527127042412757874e-02 -3.510485589504241943e-01 1.988409459590911865e-02 1.648480296134948730e-01 2.301230877637863159e-01 -3.293571248650550842e-02 2.906042337417602539e-01 -1.745177060365676880e-02 -2.869905233383178711e-01 3.553555160760879517e-02 -1.232007890939712524e-01 3.672851994633674622e-02 -5.221436619758605957e-01 1.748010516166687012e-01 -7.874952629208564758e-03 -1.880294680595397949e-01 -9.144451469182968140e-02 -1.421773880720138550e-01 8.525940030813217163e-02 1.822034828364849091e-02 -1.253857612609863281e-01
-9.136352688074111938e-02 4.406386613845825195e-02 -2.435214258730411530e-02 -1.577653288841247559e-01 1.210648007690906525e-02 1.058857515454292297e-01 -1.625106185674667358e-01 -6.522858887910842896e-02 -3.742796778678894043e-01 -1.725004613399505615e-01 -9.339576959609985352e-02 -3.396507799625396729e-01 -1.613541692495346069e-01 -2.326049506664276123e-01 4.113073647022247314e-01 -5.001012980937957764e-02 1.805444955825805664e-01 2.034808509051799774e-02 1.793298870325088501e-01 -2.414449118077754974e-02 1.746896356344223022e-01 -2.380852028727531433e-02 -8.839002810418605804e-03 -1.133253350853919983e-01 -1.867586225271224976e-01 -2.086103707551956177e-01 -3.356182873249053955e-01 1.342658698558807373e-01 -1.368027180433273315e-01 6.696123629808425903e-02 1.252939552068710327e-01 1.369130611419677734e-01
-6.895482540130615234e-02 -1.596210002899169922e-01 2.744824886322021484e-01 -3.373784422874450684e-01 5.759448185563087463e-02 -6.070998683571815491e-02 -2.466602176427841187e-01 -1.634601801633834839e-01 -1.804352700710296631e-01 -1.803381443023681641e-01 3.714715130627155304e-03 -4.469943046569824219e-01 -3.269807696342468262e-01 2.539589069783687592e-02 2.221980690956115723e-01 -4.351124633103609085e-03 5.906198918819427490e-02 -2.652520313858985901e-02 2.699615359306335449e-01 1.484352350234985352e-01 2.064360380172729492e-01 -8.529504388570785522e-02 7.934552617371082306e-03 -5.720589309930801392e-02 -1.901941299438476562e-01 -1.478597670793533325e-01 -7.195927947759628296e-02 1.524410843849182129e-01 -2.822467684745788574e-02 -2.043775655329227448e-02 7.886536419391632080e-02 1.340592652559280396e-01
1.233277693390846252e-01 -1.359538733959197998e-01 7.072926498949527740e-03 -2.372341454029083252e-01 -9.664908051490783691e-02 9.473354369401931763e-02 1.531806439161300659e-01 -1.223845332860946655e-01 -5.165507271885871887e-02 -5.080529674887657166e-02 4.163262620568275452e-02 -2.050797343254089355e-01 -2.208607792854309082e-01 -7.958058267831802368e-03 -1.075341776013374329e-01 3.062746822834014893e-01 -1.473385244607925415e-01 1.942549645900726318e-01 1.262928592041134834e-03 -3.587529957294464111e-01 1.608024984598159790e-01 -5.265722423791885376e-02 -1.391618996858596802e-01 -1.094009801745414734e-01 1.264781057834625244e-01 -4.687312841415405273e-01 -2.927696406841278076e-01 -1.852744445204734802e-02 -6.496846675872802734e-02 -7.131280750036239624e-02 2.633320987224578857e-01 -3.796180710196495056e-02
-4.592042043805122375e-02 -7.607612758874893188e-02 6.062782183289527893e-02 6.308144330978393555e-02 -6.307250261306762695e-02 -2.143800817430019379e-02 6.243306025862693787e-02 -1.693335771560668945e-01 -7.954184710979461670e-02 -1.405645906925201416e-01 -2.165116965770721436e-01 -2.056071609258651733e-01 -5.226756334304809570e-01 -1.495419535785913467e-02 4.067886155098676682e-03 1.140380650758743286e-01 7.769346120767295361e-04 2.790963351726531982e-01 2.188903391361236572e-01 -1.237073093652725220e-01 -2.078612893819808960e-01 -8.252348005771636963e-02 1.029039826244115829e-02 -1.302487254142761230e-01 -1.654537171125411987e-01 -2.126595973968505859e-01 -3.748540580272674561e-01 -1.181382462382316589e-01 -2.681683301925659180e-01 4.897272214293479919e-02 5.457798019051551819e-02 1.822257339954376221e-01
-1.093185096979141235e-01 -1.926547475159168243e-02 2.406245172023773193e-01 -2.059184014797210693e-01 8.658768981695175171e-02 1.372577846050262451e-01 -3.409355878829956055e-01 -9.558188170194625854e-02 -1.238487884402275085e-01 -2.697328031063079834e-01 2.366258203983306885e-01 -2.483121603727340698e-01 -1.298902183771133423e-01 -2.420664392411708832e-02 2.188059538602828979e-01 2.800400853157043457e-01 -9.243682026863098145e-02 2.230274491012096405e-02 1.809761673212051392e-01 -8.812572807073593140e-02 6.969591975212097168e-02 7.663188152946531773e-04 -6.273415684700012207e-02 -1.774021387100219727e-01 2.796159684658050537e-01 6.274905800819396973e-02 2.302076369524002075e-01 -4.153729975223541260e-02 3.070012331008911133e-01 -1.034913286566734314e-01 1.486430224031209946e-02 -2.330545186996459961e-01
4.023282974958419800e-02 -1.163889244198799133e-01 3.236309289932250977e-01 -1.451311707496643066e-01 2.177585065364837646e-01 -1.515017747879028320e-01 -3.571270406246185303e-01 -1.567063033580780029e-01 -1.849959492683410645e-01 1.677552163600921631e-01 8.584438264369964600e-02 -1.091086268424987793e-01 -1.757948994636535645e-01 6.199606228619813919e-03 2.712043225765228271e-01 -3.262545540928840637e-02 -6.758638471364974976e-02 6.977470591664314270e-03 1.562038809061050415e-01 -4.975081980228424072e-01 3.664384409785270691e-02 -3.236957266926765442e-02 1.570722609758377075e-01 2.717333845794200897e-02 2.691786885261535645e-01 -8.419497311115264893e-02 1.041053384542465210e-01 2.973267622292041779e-02 1.495225727558135986e-01 -7.221169024705886841e-02 1.616161018610000610e-01 8.861875161528587341e-03
-6.033413484692573547e-02 9.571439027786254883e-02 1.756894141435623169e-01 -2.892981171607971191e-01 1.047689318656921387e-01 2.692591845989227295e-01 -1.173251122236251831e-01 -1.329954713582992554e-01 -3.336267471313476562e-01 1.629131436347961426e-01 1.558431982994079590e-01 -3.240973949432373047e-01 -1.978343725204467773e-01 -3.704978525638580322e-02 -4.501064866781234741e-02 2.868740856647491455e-01 1.691039055585861206e-01 -1.047503277659416199e-01 1.256852992810308933e-03 -1.470220983028411865e-01 1.330002993345260620e-01 -5.295029282569885254e-02 -2.605340071022510529e-02 -1.185245141386985779e-01 -6.879588961601257324e-02 -9.681873023509979248e-02 -1.359477937221527100e-01 -3.311904370784759521e-01 2.208786904811859131e-01 2.094304263591766357e-01 -1.134564727544784546e-01 -1.466247439384460449e-01
-4.932308942079544067e-02 -1.648923009634017944e-01 1.773021519184112549e-01 -9.643781930208206177e-02 1.508822850883007050e-02 7.037366926670074463e-02 -3.061852753162384033e-01 -1.119140461087226868e-01 -1.932311505079269409e-01 -3.736037388443946838e-02 9.471646626479923725e-04 -2.431710660457611084e-01 -2.948948740959167480e-01 -8.195841312408447266e-02 3.007679581642150879e-01 1.265892982482910156e-01 1.633416563272476196e-01 1.597010940313339233e-01 -1.471604555845260620e-01 -3.119504451751708984e-01 7.339027523994445801e-02 -1.497992724180221558e-01 8.356998115777969360e-02 -1.366793066263198853e-01 2.643980383872985840e-01 3.643663972616195679e-02 -1.677578389644622803e-01 2.362570166587829590e-01 8.921217918395996094e-02 1.101198494434356689e-01 5.941039416939020157e-03 -3.466898798942565918e-01
1.985719949007034302e-01 1.044110879302024841e-01 2.836458683013916016e-01 -1.776337474584579468e-01 3.899923712015151978e-02 -8.752877265214920044e-02 -1.460392326116561890e-01 -2.560284137725830078e-01 -2.090587615966796875e-01 6.889596581459045410e-02 8.083521574735641479e-02 -2.506440579891204834e-01 -1.344478577375411987e-01 9.884036332368850708e-02 1.298125386238098145e-01 2.176630198955535889e-01 -1.564384698867797852e-01 1.499516963958740234e-01 2.480233311653137207e-01 -4.207131862640380859e-01 2.402364611625671387e-01 -2.591404691338539124e-02 2.201437801122665405e-01 2.339454554021358490e-02 2.117695659399032593e-01 -4.057123884558677673e-02 3.568901494145393372e-02 -1.722579896450042725e-01 2.109303176403045654e-01 4.119782522320747375e-02 -5.104067176580429077e-02 1.123073846101760864e-01
-8.402694761753082275e-02 -1.932289153337478638e-01 1.613508313894271851e-01 -2.910932302474975586e-01 -1.676045730710029602e-02 1.734352707862854004e-01 -2.470536381006240845e-01 1.129394844174385071e-01 -1.824003159999847412e-01 -6.549835950136184692e-02 -1.299385130405426025e-01 1.221533715724945068e-01 -3.348533511161804199e-01 -1.049149110913276672e-01 2.299598604440689087e-01 -4.560549929738044739e-02 -1.368978805840015411e-02 3.189601004123687744e-02 2.336373180150985718e-01 -2.087002545595169067e-01 -5.069543421268463135e-02 -2.214571982622146606e-01 6.860007345676422119e-02 -3.549822866916656494e-01 3.043834269046783447e-01 -1.358807645738124847e-02 -1.062767505645751953e-01 2.463007122278213501e-01 1.401341557502746582e-01 -1.508098691701889038e-01 -6.574280560016632080e-02 6.771576590836048126e-03
-9.341060370206832886e-02 1.422751992940902710e-01 2.502465248107910156e-01 -6.844963133335113525e-02 8.737315982580184937e-02 2.497629225254058838e-01 -6.979335844516754150e-02 -2.914211452007293701e-01 -2.796632945537567139e-01 -1.984674930572509766e-01 1.293621491640806198e-03 -4.092398881912231445e-01 -1.471179574728012085e-01 -1.360725909471511841e-01 3.927002549171447754e-01 1.457378119230270386e-01 1.010672152042388916e-01 6.931609660387039185e-02 3.004184663295745850e-01 7.673085480928421021e-02 1.137995794415473938e-01 -1.580689474940299988e-02 9.789235144853591919e-02 6.874101608991622925e-02 -1.006741300225257874e-01 -1.046052277088165283e-01 -1.212124824523925781e-01 -8.420299738645553589e-02 2.028553560376167297e-02 1.401973962783813477e-01 4.242127016186714172e-02 1.995626091957092285e-01
3.480673581361770630e-02 -1.965941041707992554e-01 1.309789121150970459e-01 -7.370840758085250854e-02 -4.124563932418823242e-02 2.442745864391326904e-01 1.123249158263206482e-02 -3.463630750775337219e-02 -3.087358474731445312e-01 -6.080570444464683533e-02 -4.268465191125869751e-02 -2.202349603176116943e-01 -3.934419751167297363e-01 1.603008992969989777e-02 7.190914452075958252e-02 7.470644265413284302e-02 -2.117816656827926636e-01 7.239340245723724365e-02 1.045677810907363892e-01 -4.156089723110198975e-01 2.109954953193664551e-01 2.041121870279312134e-01 4.164303094148635864e-02 7.451965659856796265e-02 -4.542348906397819519e-02 -4.104214608669281006e-01 -2.280383557081222534e-02 -1.732081323862075806e-01 -1.124351173639297485e-01 -1.044804304838180542e-01 -3.011934692040085793e-03 -8.879780024290084839e-02
-1.015063300728797913e-01 -1.015388444066047668e-01 3.999477624893188477e-01 -1.597071141004562378e-01 7.724869996309280396e-02 -1.688146963715553284e-02 -2.936491072177886963e-01 -1.805525273084640503e-01 -2.631018161773681641e-01 3.159017488360404968e-02 2.304336875677108765e-01 1.149829104542732239e-01 -1.804364100098609924e-02 5.980296526104211807e-03 8.484738320112228394e-02 7.657463103532791138e-02 -1.899228096008300781e-01 1.165949851274490356e-01 2.432674765586853027e-01 -3.951935768127441406e-01 -1.452778577804565430e-01 -8.202278614044189453e-02 3.464340418577194214e-02 -2.751636207103729248e-01 3.077204525470733643e-01 2.522015944123268127e-02 1.315100342035293579e-01 7.761544734239578247e-02 -1.787053234875202179e-02 1.300527304410934448e-01 1.134789586067199707e-01 1.862606033682823181e-02
1.450071781873703003e-01 -5.792358145117759705e-02 -9.127857163548469543e-03 -1.434184014797210693e-01 1.465083062648773193e-01 1.876073926687240601e-01 9.202250093221664429e-02 -1.104034557938575745e-01 -7.203511148691177368e-02 1.298549398779869080e-02 1.960031501948833466e-02 -2.935384213924407959e-01 -3.324796557426452637e-01 -9.318295866250991821e-02 -6.130456179380416870e-02 2.035211771726608276e-01 -1.561106294393539429e-01 3.058113753795623779e-01 1.224096789956092834e-01 -4.049874544143676758e-01 -2.887000562623143196e-03 -1.261635720729827881e-01 1.441893912851810455e-02 -1.521070599555969238e-01 3.222891315817832947e-02 -2.553549706935882568e-01 -2.285480648279190063e-01 -1.363359093666076660e-01 -1.059685945510864258e-01 -1.928614825010299683e-01 2.876293361186981201e-01 -1.302054375410079956e-01
-9.842031449079513550e-02 -1.182012539356946945e-02 2.652922570705413818e-01 -5.271952226758003235e-02 5.307581275701522827e-02 -2.520008757710456848e-02 -3.156941533088684082e-01 -6.314767152070999146e-02 -3.570306673645973206e-02 7.904300838708877563e-02 9.901317954063415527e-02 -2.118343710899353027e-01 -4.542016386985778809e-01 2.890517935156822205e-02 1.709081679582595825e-01 -9.659986943006515503e-03 2.362909168004989624e-02 3.529176712036132812e-01 1.043738052248954773e-01 3.110603938694112003e-05 3.039780855178833008e-01 -5.940583720803260803e-02 2.744584083557128906e-01 -3.047051131725311279e-01 1.941135674715042114e-01 8.819944411516189575e-02 -9.231103211641311646e-02 1.017741188406944275e-01 1.043816953897476196e-01 5.668871849775314331e-02 2.479304932057857513e-02 -1.791779547929763794e-01
-9.290570020675659180e-02 -1.962347477674484253e-01 3.063386678695678711e-01 1.329081654548645020e-01 7.098149508237838745e-02 7.790086790919303894e-03 -1.988936066627502441e-01 -1.538551747798919678e-01 -1.832504272460937500e-01 3.391786813735961914e-01 2.155768573284149170e-01 -7.136921584606170654e-02 -1.625775098800659180e-01 -2.141194641590118408e-01 1.901876479387283325e-01 1.721015870571136475e-01 2.675041258335113525e-01 -1.540544778108596802e-01 1.687274575233459473e-01 1.192859001457691193e-02 3.043880462646484375e-01 3.470189869403839111e-02 2.867015004158020020e-01 -1.599327027797698975e-01 1.312161833047866821e-01 -4.629987850785255432e-02 -1.134249642491340637e-01 8.055210113525390625e-02 5.946662649512290955e-02 1.357600390911102295e-01 2.064719051122665405e-01 7.692012935876846313e-02
7.530126720666885376e-02 -2.861618101596832275e-01 5.210751667618751526e-02 1.270524412393569946e-01 -8.431116491556167603e-02 -1.555189639329910278e-01 -1.577768176794052124e-01 -1.084788888692855835e-01 -1.181018203496932983e-01 -1.671570986509323120e-01 -8.667361736297607422e-02 -1.103628799319267273e-01 -3.521487116813659668e-01 -1.498648151755332947e-02 -8.728313446044921875e-02 5.255123600363731384e-03 2.643072307109832764e-01 -2.155708968639373779e-01 2.082352936267852783e-01 -7.391947507858276367e-02 2.908882498741149902e-01 -2.054370492696762085e-01 -2.778026461601257324e-01 -1.561958342790603638e-01 2.011564560234546661e-02 -1.376089304685592651e-01 -1.837872862815856934e-01 -7.851331681013107300e-02 -7.601097971200942993e-02 1.128488928079605103e-01 3.224200904369354248e-01 2.384738475084304810e-01
-8.718141168355941772e-02 -5.428358167409896851e-02 -1.225047037005424500e-01 6.534761190414428711e-02 1.390606760978698730e-01 6.093883514404296875e-02 5.970061756670475006e-03 -3.591003715991973877e-01 -2.925516366958618164e-01 3.210212588310241699e-01 -5.689264461398124695e-02 -6.035861745476722717e-02 -1.181631013751029968e-01 -1.825201138854026794e-02 -1.724452674388885498e-01 1.161159425973892212e-01 2.085002213716506958e-01 2.254567295312881470e-01 1.033701673150062561e-01 -1.560397297143936157e-01 -1.073432266712188721e-01 -2.422727793455123901e-01 2.291352599859237671e-01 -3.059957921504974365e-01 8.078045397996902466e-02 -3.914774358272552490e-01 -7.809573411941528320e-02 3.474294906482100487e-03 -1.179444044828414917e-02 -4.592662677168846130e-02 2.051438540220260620e-01 9.582635015249252319e-02
-5.251596122980117798e-02 -5.890529602766036987e-02 1.038909405469894409e-01 -1.254978328943252563e-01 -1.691402345895767212e-01 2.195317447185516357e-01 7.544860243797302246e-02 -6.178545579314231873e-02 1.098319888114929199e-02 -1.172062084078788757e-01 2.226081937551498413e-01 2.037283731624484062e-03 -3.521480560302734375e-01 -3.118615150451660156e-01 3.153335750102996826e-01 2.579929828643798828e-01 -1.544808000326156616e-01 1.167502030730247498e-01 3.069418296217918396e-02 -4.735745489597320557e-02 2.764606662094593048e-02 1.075160577893257141e-01 -1.468064934015274048e-01 -2.523328363895416260e-01 9.194348752498626709e-02 -2.740629762411117554e-02 -2.363231033086776733e-01 -3.978054225444793701e-02 -1.119593530893325806e-01 2.373210787773132324e-01 2.649900317192077637e-01 2.937672138214111328e-01
-1.179454568773508072e-02 6.665601581335067749e-02 -1.159702520817518234e-02 -1.810280978679656982e-01 7.541798055171966553e-02 1.351957172155380249e-01 1.110608410090208054e-02 -1.424296796321868896e-01 -2.548967301845550537e-01 1.838598772883415222e-02 -9.209237992763519287e-02 -3.180946707725524902e-01 -2.489107698202133179e-01 3.946282342076301575e-02 -2.369797229766845703e-01 2.112557291984558105e-01 -1.212289929389953613e-01 2.168669551610946655e-01 5.647489055991172791e-02 -4.005601406097412109e-01 8.977734297513961792e-02 -1.299988329410552979e-01 8.020827174186706543e-02 -4.481208696961402893e-02 -1.146307587623596191e-01 -1.769738048315048218e-01 -2.821567952632904053e-01 -8.768794685602188110e-02 -1.083943899720907211e-02 -1.344375312328338623e-01 4.106873273849487305e-01 3.841480985283851624e-02
-8.981725573539733887e-02 -2.906554639339447021e-01 1.917404867708683014e-02 1.574766784906387329e-01 -1.814300268888473511e-01 7.806209474802017212e-02 -4.931014478206634521e-01 -1.802423000335693359e-01 2.385616004467010498e-01 -4.934782162308692932e-02 -1.634851843118667603e-01 -2.492217905819416046e-02 -2.431421577930450439e-01 -2.262993454933166504e-01 4.062233865261077881e-02 2.440093755722045898e-01 -1.209187041968107224e-02 -1.044787392020225525e-01 2.949279174208641052e-02 -1.863156259059906006e-01 3.626703098416328430e-02 4.330600798130035400e-02 2.108175605535507202e-01 -7.078124582767486572e-02 -8.329360932111740112e-02 1.145552918314933777e-01 2.819721773266792297e-02 -1.361121833324432373e-01 1.305641978979110718e-01 3.178524971008300781e-02 3.516921997070312500e-01 1.703117638826370239e-01
-1.547087281942367554e-01 -1.069486215710639954e-01 3.069063127040863037e-01 -2.992009520530700684e-01 4.956816881895065308e-02 2.425856143236160278e-02 -1.320769339799880981e-01 -2.191816717386245728e-01 -6.374219059944152832e-02 -9.257557243108749390e-02 -2.269707247614860535e-02 -4.566726982593536377e-01 -2.834748029708862305e-01 9.847816079854965210e-02 2.019345909357070923e-01 -6.261786818504333496e-02 1.586072444915771484e-01 6.782252807170152664e-03 2.442633509635925293e-01 -1.738333702087402344e-01 1.643971502780914307e-01 -4.552385210990905762e-02 1.283764243125915527e-01 -1.358305960893630981e-01 -3.372872769832611084e-01 -1.196889299899339676e-02 -8.480136748403310776e-04 -1.751856952905654907e-01 6.160492543131113052e-03 2.766863070428371429e-02 -1.472135912626981735e-02 1.766352802515029907e-01
-2.239863723516464233e-01 -2.198287844657897949e-01 1.701976917684078217e-02 -2.194647639989852905e-01 -2.855572402477264404e-01 1.027131304144859314e-01 -1.888991296291351318e-01 -2.587560750544071198e-02 -2.131902873516082764e-01 -4.800041764974594116e-02 1.041083261370658875e-01 1.799553930759429932e-01 -2.330072075128555298e-01 1.761691719293594360e-01 2.321649938821792603e-01 1.029389873147010803e-01 -1.487912684679031372e-01 1.739302277565002441e-01 2.841923236846923828e-01 -1.064600646495819092e-01 1.075848415493965149e-01 -6.762281805276870728e-02 -8.277446031570434570e-03 -3.364908993244171143e-01 1.888826638460159302e-01 -8.393527567386627197e-02 -6.885447353124618530e-02 1.663173735141754150e-01 2.006935924291610718e-01 -1.826380193233489990e-01 -1.356848031282424927e-01 2.066479176282882690e-01
-9.539651125669479370e-02 -2.916591763496398926e-01 -1.789851667126640677e-04 -1.261436790227890015e-01 -1.206235513091087341e-01 -3.985198214650154114e-03 -2.191872596740722656e-01 3.355470718815922737e-03 2.948028966784477234e-02 1.429089009761810303e-01 -5.617588385939598083e-02 -6.400044262409210205e-02 -5.858787894248962402e-01 -9.903832525014877319e-02 1.003999412059783936e-01 1.227503567934036255e-01 -2.631333842873573303e-02 1.375123411417007446e-01 -6.075104465708136559e-04 -1.073640584945678711e-01 1.718718111515045166e-01 -1.153149455785751343e-01 -9.245719015598297119e-02 -3.854548037052154541e-01 5.758244544267654419e-02 -1.373345702886581421e-01 2.230284661054611206e-01 1.204703673720359802e-01 -1.104686502367258072e-02 2.761604487895965576e-01 1.388116478919982910e-01 -8.585160970687866211e-02
1.347613632678985596e-01 -3.178638219833374023e-01 2.507587671279907227e-01 -2.224687719717621803e-03 -5.012116581201553345e-02 3.277819156646728516e-01 -2.383256703615188599e-01 -3.007988631725311279e-01 -4.537810012698173523e-02 -2.781956829130649567e-02 -3.518609330058097839e-02 -5.042073503136634827e-02 -1.006619259715080261e-01 -2.163950651884078979e-01 4.373633861541748047e-01 3.357123211026191711e-02 6.691437959671020508e-02 2.849848568439483643e-01 -2.116565825417637825e-03 -3.144327700138092041e-01 1.092348098754882812e-01 7.617515325546264648e-02 4.503972455859184265e-02 -1.776097118854522705e-01 9.266570210456848145e-02 1.486646682024002075e-01 8.192255161702632904e-03 4.605607315897941589e-02 1.110376715660095215e-01 -1.689941622316837311e-02 8.199082314968109131e-02 1.288771182298660278e-01
-1.816308051347732544e-01 -7.536904513835906982e-02 1.638312488794326782e-01 -2.238488942384719849e-01 -2.062274962663650513e-01 -3.493915125727653503e-02 -3.661277294158935547e-01 -1.929676830768585205e-01 -3.494178950786590576e-01 1.179295927286148071e-01 1.356822401285171509e-01 1.380397677421569824e-01 -4.009859859943389893e-01 -1.774364411830902100e-01 1.082074120640754700e-01 2.723259627819061279e-01 -4.264546558260917664e-02 2.949313446879386902e-02 3.578904271125793457e-02 -4.322768375277519226e-02 7.817273028194904327e-03 9.851194173097610474e-02 -4.407930374145507812e-02 6.804654374718666077e-03 1.457470357418060303e-01 9.544925391674041748e-02 1.920468807220458984e-01 -2.666453421115875244e-01 4.135668277740478516e-02 -9.171587973833084106e-02 1.505030095577239990e-01 1.703956127166748047e-01
8.013756573200225830e-02 -9.091531485319137573e-02 1.178059652447700500e-01 1.776015907526016235e-01 -7.641919888556003571e-03 -2.805552259087562561e-02 -2.159100621938705444e-01 -1.704872250556945801e-01 -6.063455715775489807e-02 -4.715835209935903549e-03 2.516303658485412598e-01 8.352009207010269165e-02 -3.540749549865722656e-01 -1.481051743030548096e-01 3.195490837097167969e-01 6.870728731155395508e-02 1.090884581208229065e-02 3.889088928699493408e-01 -9.906984865665435791e-02 -4.452936947345733643e-01 -4.240697249770164490e-02 3.557557612657546997e-02 -1.312789469957351685e-01 -1.799589991569519043e-01 -7.312426343560218811e-03 -3.532554581761360168e-02 -1.306473612785339355e-01 -1.261360794305801392e-01 -7.981859892606735229e-02 4.491378366947174072e-02 9.035792201757431030e-02 2.687886953353881836e-01
7.444096356630325317e-02 1.198361590504646301e-01 6.961625069379806519e-02 -1.930581480264663696e-01 4.918668046593666077e-02 1.982497721910476685e-01 -1.979597508907318115e-01 -3.601218163967132568e-01 -3.979447484016418457e-01 -2.581133842468261719e-01 -1.070232987403869629e-01 -2.228867113590240479e-01 -2.617514133453369141e-01 1.245638588443398476e-03 3.271641731262207031e-01 -5.362815782427787781e-02 -3.479051589965820312e-02 1.930480822920799255e-02 2.192357480525970459e-01 1.553900837898254395e-01 9.954052418470382690e-02 -1.293758768588304520e-02 -2.394762448966503143e-02 -5.603964254260063171e-02 -1.577312201261520386e-01 -1.702167540788650513e-01 -6.485763192176818848e-02 8.864108473062515259e-02 -5.082770809531211853e-02 2.613321244716644287e-01 6.512840837240219116e-02 1.849857866764068604e-01
3.323611319065093994e-01 -2.158135622739791870e-01 -1.112150326371192932e-01 -3.050492405891418457e-01 9.991317987442016602e-02 1.153683438897132874e-01 1.581411063671112061e-02 -2.263891324400901794e-02 -1.044084727764129639e-01 -9.443126618862152100e-02 4.502132162451744080e-02 -8.205999433994293213e-02 -6.157320141792297363e-01 5.791920050978660583e-02 3.188039064407348633e-01 -5.428559705615043640e-02 -9.541589766740798950e-02 1.137546151876449585e-01 8.856780081987380981e-02 -4.856445826590061188e-03 2.761889994144439697e-02 -4.639802034944295883e-03 1.200300157070159912e-01 -1.828829348087310791e-01 1.111070290207862854e-01 -9.119538962841033936e-02 -1.342043001204729080e-02 1.308951824903488159e-01 -1.541876196861267090e-01 -7.756211608648300171e-02 2.257130444049835205e-01 -2.404133602976799011e-02
-8.389363065361976624e-03 6.435330957174301147e-02 1.500709205865859985e-01 -2.383391559123992920e-01 1.395965516567230225e-01 1.896924525499343872e-01 -7.849126309156417847e-02 -1.447193324565887451e-01 -1.101273298263549805e-01 2.167467027902603149e-01 1.700851768255233765e-01 -3.319843709468841553e-01 -2.379713207483291626e-01 5.971395224332809448e-02 1.093098297715187073e-01 1.885753273963928223e-01 -2.274481654167175293e-01 3.143084645271301270e-01 4.738680552691221237e-03 -1.491103619337081909e-01 -5.704981088638305664e-02 1.783297657966613770e-01 -1.381390634924173355e-02 -1.064957305788993835e-01 6.348989903926849365e-02 -3.848534226417541504e-01 -1.079287230968475342e-01 1.551389247179031372e-01 -8.670970797538757324e-02 -9.151711314916610718e-02 3.237393200397491455e-01 -1.813126960769295692e-03
-1.575624197721481323e-01 9.745495766401290894e-02 1.856674849987030029e-01 -4.325150698423385620e-02 1.732523739337921143e-01 2.488928139209747314e-01 -2.349629551172256470e-01 1.153166405856609344e-02 -1.291480213403701782e-01 -2.154499143362045288e-01 -1.916124373674392700e-01 -2.383072078227996826e-01 -3.591106832027435303e-01 -9.014619886875152588e-02 4.504463672637939453e-01 -1.316211093217134476e-02 1.305051594972610474e-01 -2.275313436985015869e-02 9.822276234626770020e-02 -2.149016596376895905e-02 1.953743398189544678e-01 7.895270735025405884e-02 9.465854614973068237e-02 -2.028417140245437622e-01 1.522781141102313995e-02 -5.533866351470351219e-04 -1.147562563419342041e-01 3.169405832886695862e-02 5.222746729850769043e-02 2.579175829887390137e-01 8.622224628925323486e-02 2.683389186859130859e-01
-1.155095919966697693e-01 -2.652286291122436523e-01 1.897111833095550537e-01 -4.051304757595062256e-01 1.152004525065422058e-01 1.427863091230392456e-01 -2.218293771147727966e-02 -1.537491083145141602e-01 1.651746183633804321e-01 1.223288029432296753e-01 -1.775142997503280640e-01 -3.077948093414306641e-01 -3.377501964569091797e-01 1.665000170469284058e-01 -1.456362605094909668e-01 8.258222788572311401e-02 6.620098650455474854e-02 5.959225818514823914e-02 8.764719218015670776e-02 4.417444579303264618e-03 -1.024200320243835449e-01 -1.180860996246337891e-01 -9.077680110931396484e-02 -2.242398411035537720e-01 2.240946143865585327e-02 -1.825980395078659058e-01 -3.335999250411987305e-01 1.056922506541013718e-02 9.513486176729202271e-02 5.656865611672401428e-02 2.459675520658493042e-01 5.905953049659729004e-02
9.229710698127746582e-02 -2.328369915485382080e-01 2.170179039239883423e-02 -1.233546063303947449e-01 -4.401583224534988403e-02 2.874312102794647217e-01 -7.372388243675231934e-02 -2.004373520612716675e-01 -3.427825868129730225e-02 1.037658471614122391e-02 -5.123578384518623352e-02 -1.935779005289077759e-01 -3.581391572952270508e-01 4.095819965004920959e-02 2.181956321001052856e-01 2.578642070293426514e-01 -3.153592944145202637e-01 2.408899515867233276e-01 2.130250036716461182e-01 -2.039792239665985107e-01 -2.662211358547210693e-01 -2.979313768446445465e-02 8.307372033596038818e-02 -1.959952861070632935e-01 5.217451974749565125e-02 6.068827956914901733e-02 8.537115901708602905e-02 -9.069833904504776001e-02 1.073371767997741699e-01 -1.570290774106979370e-01 -5.056017264723777771e-02 -2.894701659679412842e-01
-1.751689612865447998e-02 -7.877737283706665039e-02 2.488897740840911865e-01 -1.517341565340757370e-02 -1.726881116628646851e-01 8.982681483030319214e-02 -2.961577177047729492e-01 -2.133490890264511108e-01 -2.228900343179702759e-01 1.728758066892623901e-01 1.536484211683273315e-01 1.468994021415710449e-01 -1.259691864252090454e-01 -5.016442388296127319e-02 2.013661563396453857e-01 1.255249381065368652e-01 1.320956461131572723e-02 4.175652861595153809e-01 1.048029288649559021e-01 -2.943186461925506592e-01 1.762604117393493652e-01 -1.599656790494918823e-02 8.357783406972885132e-02 -2.479071915149688721e-01 -2.339393645524978638e-02 2.625847756862640381e-01 2.878821641206741333e-02 -7.440637797117233276e-02 8.490706235170364380e-02 -1.619239896535873413e-02 1.906672567129135132e-01 2.629700899124145508e-01
1.629231311380863190e-02 -2.886920273303985596e-01 6.372894346714019775e-02 -9.835644811391830444e-02 -3.284972906112670898e-02 1.190935149788856506e-01 -5.062312632799148560e-02 -4.216305539011955261e-02 -1.956876963376998901e-01 -1.447391696274280548e-02 1.939862519502639771e-01 4.125755280256271362e-02 -4.279390871524810791e-01 -2.524403631687164307e-01 7.027536630630493164e-02 1.912833303213119507e-01 -4.735393822193145752e-02 2.464045882225036621e-01 2.558574676513671875e-01 -9.609831869602203369e-02 1.524046361446380615e-01 4.193268343806266785e-02 8.919030427932739258e-02 -2.475614994764328003e-01 1.515413820743560791e-01 -2.441442906856536865e-01 2.660852298140525818e-02 1.171095762401819229e-02 -2.233677655458450317e-01 7.971171289682388306e-02 -3.734802901744842529e-01 -7.614136487245559692e-02
-9.012057632207870483e-02 -1.188620850443840027e-01 1.485075354576110840e-01 -2.088016420602798462e-01 2.836705558001995087e-02 1.381077468395233154e-01 -1.220568493008613586e-01 -2.520385384559631348e-01 4.909793287515640259e-02 -5.061573162674903870e-02 -1.928483247756958008e-01 -1.791763007640838623e-01 -4.379732012748718262e-01 1.790900677442550659e-01 2.523852884769439697e-01 -5.353667587041854858e-02 -1.316353771835565567e-02 1.984557323157787323e-02 -9.782143868505954742e-03 -1.595260649919509888e-01 -2.430558800697326660e-01 -6.053157150745391846e-02 -4.630364105105400085e-02 -1.802665442228317261e-01 2.587331235408782959e-01 -1.525222957134246826e-01 -1.594260483980178833e-01 -2.751098573207855225e-01 -4.920663312077522278e-02 9.550017118453979492e-02 3.195166885852813721e-01 1.436677426099777222e-01
1.432167142629623413e-01 -6.580643355846405029e-02 7.372404797933995724e-04 -1.035358160734176636e-01 -1.081489212810993195e-02 5.877235904335975647e-02 -1.006557717919349670e-01 -2.818991243839263916e-01 -7.623750716447830200e-02 7.806506007909774780e-02 -2.953079640865325928e-01 -2.413366287946701050e-01 -4.629388153553009033e-01 1.205753609538078308e-01 2.613167464733123779e-01 4.089184850454330444e-02 1.136374697089195251e-01 1.251289993524551392e-01 1.223002970218658447e-01 -2.958430051803588867e-01 7.258118130266666412e-03 1.051009148359298706e-01 1.252754125744104385e-02 -1.534009128808975220e-01 -2.149180024862289429e-01 -9.852280467748641968e-02 -3.051049709320068359e-01 -2.259747087955474854e-01 1.340056210756301880e-02 -1.492226421833038330e-01 1.269770711660385132e-01 1.031669974327087402e-01
1.698661446571350098e-01 6.726142764091491699e-02 1.036330312490463257e-01 -1.723599433898925781e-01 -9.642104059457778931e-02 -1.817672513425350189e-02 2.859226614236831665e-02 -1.191617697477340698e-01 -1.584253907203674316e-01 3.843898698687553406e-02 6.002270616590976715e-03 -2.861938774585723877e-01 -3.164041638374328613e-01 1.465306282043457031e-01 1.029369700700044632e-02 8.968764543533325195e-02 -7.283332943916320801e-02 2.613378763198852539e-01 3.743579983711242676e-02 -3.578523397445678711e-01 -4.560381919145584106e-02 3.515550494194030762e-01 2.220715433359146118e-01 -3.625490963459014893e-01 -3.039325028657913208e-02 -2.563189864158630371e-01 -2.416789345443248749e-02 -8.509461767971515656e-03 -4.443568177521228790e-03 -4.613233357667922974e-02 2.899697422981262207e-01 1.664270274341106415e-02
4.889904335141181946e-02 1.417756378650665283e-01 -2.653136616572737694e-03 1.940773874521255493e-01 -2.701574265956878662e-01 7.613597810268402100e-02 -2.848970592021942139e-01 -1.296387612819671631e-01 -7.517347694374620914e-04 2.341910749673843384e-01 7.042233645915985107e-02 -1.360593438148498535e-01 -2.863956689834594727e-01 -1.543767750263214111e-01 1.697831302881240845e-01 5.176971852779388428e-02 -5.386827513575553894e-02 1.653655916452407837e-01 1.398630589246749878e-01 -1.011120080947875977e-01 1.825545281171798706e-01 1.262724846601486206e-01 1.212198585271835327e-01 -1.215055137872695923e-01 3.412038087844848633e-01 -3.498350083827972412e-01 -5.757129192352294922e-02 -2.548162937164306641e-01 1.888951063156127930e-01 -3.851388394832611084e-02 2.096619457006454468e-01 -1.430657207965850830e-01
-1.614159941673278809e-01 -2.350310683250427246e-01 1.577314138412475586e-01 -1.874681413173675537e-01 -2.496788203716278076e-01 2.258711308240890503e-01 -6.771364808082580566e-02 1.656288206577301025e-01 -1.306443065404891968e-01 9.319638460874557495e-02 2.797051668167114258e-01 3.828658163547515869e-02 -2.671487629413604736e-01 -9.382440894842147827e-02 7.080594450235366821e-02 1.610203832387924194e-01 -8.010160923004150391e-02 4.773422330617904663e-02 3.586681783199310303e-01 -1.837616860866546631e-01 1.036939993500709534e-01 -3.450346738100051880e-02 -1.846301928162574768e-02 -3.283484280109405518e-01 3.864749073982238770e-01 -7.966989278793334961e-02 -6.812373548746109009e-02 8.445665240287780762e-02 9.983047842979431152e-02 -1.298007220029830933e-01 -1.056166216731071472e-01 -9.159718640148639679e-03
1.083426252007484436e-01 1.073225215077400208e-01 7.901177555322647095e-02 9.865091182291507721e-03 7.707441598176956177e-02 -1.223900020122528076e-01 -2.162782549858093262e-01 -6.299704313278198242e-02 -1.242065429687500000e-01 8.243350684642791748e-02 2.727093696594238281e-01 7.564345840364694595e-03 -4.921457767486572266e-01 -2.466255985200405121e-02 5.881772935390472412e-02 2.976702153682708740e-01 2.195318974554538727e-02 1.527986526489257812e-01 1.113103851675987244e-01 -4.161564409732818604e-01 1.347476849332451820e-03 -1.903873309493064880e-02 1.378438770771026611e-01 -2.380379587411880493e-01 2.264440953731536865e-01 2.043425291776657104e-01 -8.231358230113983154e-02 3.786357864737510681e-02 6.552957743406295776e-02 1.649038791656494141e-01 2.963642776012420654e-02 2.194667309522628784e-01
8.934923261404037476e-02 -2.614207565784454346e-01 -5.896506085991859436e-02 -5.331195890903472900e-02 -1.045955345034599304e-02 2.283394187688827515e-01 -9.933934360742568970e-02 -3.005314767360687256e-01 1.298756711184978485e-02 1.636322587728500366e-01 -2.511011362075805664e-01 -1.800021231174468994e-01 -3.584798872470855713e-01 1.087907552719116211e-01 1.256684064865112305e-01 1.821472942829132080e-01 8.996885269880294800e-02 2.326759099960327148e-01 2.370421141386032104e-01 -2.316680364310741425e-02 2.327849715948104858e-02 5.075943842530250549e-02 -3.295175433158874512e-01 -2.200356218963861465e-03 -9.437522850930690765e-03 -1.458727419376373291e-01 -2.685123682022094727e-01 -2.370079308748245239e-01 1.425686329603195190e-01 -3.147083148360252380e-02 1.611083298921585083e-01 1.601130366325378418e-01
-2.119109928607940674e-01 4.107421636581420898e-02 9.974133223295211792e-02 -2.612280845642089844e-01 2.306688725948333740e-01 -4.929727688431739807e-02 -3.198662102222442627e-01 -2.377523332834243774e-01 -1.637949794530868530e-01 -3.432741761207580566e-01 1.097655594348907471e-01 -2.767234146595001221e-01 -3.564885258674621582e-01 -8.817707002162933350e-02 2.245110422372817993e-01 4.880094155669212341e-02 1.090462207794189453e-01 -1.015414483845233917e-02 1.897247880697250366e-01 -5.982187390327453613e-02 2.520083189010620117e-01 -4.769555851817131042e-02 -2.096110209822654724e-02 3.682151436805725098e-02 -1.051352918148040771e-01 -4.516517370939254761e-02 -2.380371093750000000e-01 8.208642154932022095e-02 -2.403796277940273285e-02 -7.305274717509746552e-03 -6.281122565269470215e-02 1.989644169807434082e-01
3.009221516549587250e-03 -1.599063575267791748e-01 4.530848264694213867e-01 8.426319807767868042e-02 -1.958552896976470947e-01 6.470445543527603149e-02 4.703923687338829041e-02 -2.172355651855468750e-01 -3.242834806442260742e-01 9.006939083337783813e-02 -2.301897294819355011e-02 1.637896299362182617e-01 -8.743070065975189209e-02 -1.772310137748718262e-01 2.040572762489318848e-01 -4.141754657030105591e-02 3.328039497137069702e-02 1.267133951187133789e-01 2.067399621009826660e-01 -5.852585285902023315e-02 -6.985812634229660034e-02 5.794494971632957458e-02 1.332187801599502563e-01 -2.851231694221496582e-01 -2.363379150629043579e-01 -6.803940981626510620e-02 7.658090442419052124e-02 1.600694060325622559e-01 1.146373227238655090e-01 1.896314918994903564e-01 2.296448051929473877e-01 2.874449789524078369e-01
4.199634864926338196e-02 -2.547706365585327148e-01 -7.881265878677368164e-02 9.363020071759819984e-04 3.354857116937637329e-02 2.389186024665832520e-01 -7.298792898654937744e-02 -1.737840324640274048e-01 -1.432625669986009598e-02 -9.897254407405853271e-02 -2.043823897838592529e-01 -1.465084999799728394e-01 -1.847788542509078979e-01 2.577242627739906311e-02 1.443393677473068237e-01 2.446923553943634033e-01 -3.341386020183563232e-01 2.467446923255920410e-01 2.206437140703201294e-01 -2.909952402114868164e-01 5.148807540535926819e-02 8.476061373949050903e-02 8.830712735652923584e-02 -3.664902150630950928e-01 3.371765911579132080e-01 1.614341512322425842e-02 -1.399725489318370819e-02 3.893566876649856567e-02 2.345589399337768555e-01 -1.171362102031707764e-01 -4.873066022992134094e-02 -3.261113772168755531e-03
2.606910094618797302e-02 3.336598724126815796e-02 -9.230400621891021729e-02 -7.893328368663787842e-02 3.303058072924613953e-02 -1.637909095734357834e-03 -3.295554220676422119e-01 -2.345447391271591187e-01 -1.011843681335449219e-01 9.780519455671310425e-02 9.147409349679946899e-02 -1.059806160628795624e-02 -3.223870396614074707e-01 3.744257241487503052e-02 3.558460474014282227e-01 3.263942599296569824e-01 -1.716087311506271362e-01 1.581188887357711792e-01 -1.236376836895942688e-01 -2.619655132293701172e-01 -7.190338522195816040e-02 -2.139271004125475883e-03 1.052226964384317398e-02 -3.576775789260864258e-01 6.736694276332855225e-02 1.183119788765907288e-01 -1.173955276608467102e-01 -1.061616837978363037e-01 2.740205824375152588e-02 2.340188324451446533e-01 1.701899319887161255e-01 2.287262529134750366e-01
1.297211796045303345e-01 -4.004677012562751770e-02 5.018918961286544800e-02 -1.757711619138717651e-01 -5.955834686756134033e-02 2.132145911455154419e-01 -2.343111783266067505e-01 1.385310590267181396e-01 -1.902902424335479736e-01 -1.564826667308807373e-01 7.151453197002410889e-02 -5.317378789186477661e-02 -3.170332014560699463e-01 -2.481599897146224976e-01 1.559460759162902832e-01 8.888270705938339233e-02 -8.631584793329238892e-02 5.347022041678428650e-02 -2.003294974565505981e-01 1.543276607990264893e-01 7.072303444147109985e-02 -5.134015157818794250e-02 -2.487367838621139526e-01 -3.496022522449493408e-01 2.125703543424606323e-01 -1.000083386898040771e-01 -1.284612268209457397e-01 4.919775575399398804e-02 2.115250080823898315e-01 1.921420693397521973e-01 3.682008981704711914e-01 6.907050311565399170e-02
-1.587741225957870483e-01 6.433077901601791382e-02 -4.651588574051856995e-02 1.427831053733825684e-01 1.097456961870193481e-01 -1.111574247479438782e-01 -1.872254163026809692e-01 -1.386969983577728271e-01 7.899045594967901707e-04 -2.631406188011169434e-01 2.258197218179702759e-01 5.370403081178665161e-02 -3.377791643142700195e-01 2.405304461717605591e-02 -6.793342530727386475e-02 8.510638959705829620e-03 -7.697885483503341675e-02 2.043030411005020142e-01 3.698012530803680420e-01 -1.140185594558715820e-01 -3.867452964186668396e-02 -1.828617006540298462e-01 2.559266239404678345e-02 -3.343394026160240173e-02 -8.184913545846939087e-02 -3.942182362079620361e-01 -1.900375634431838989e-01 8.346383273601531982e-02 1.929787993431091309e-01 2.427191883325576782e-01 2.687088847160339355e-01 -1.387699693441390991e-01
-7.293593138456344604e-02 -2.914333641529083252e-01 3.607284426689147949e-01 -2.618157677352428436e-02 -5.320087075233459473e-02 1.464427113533020020e-01 -9.449928998947143555e-02 -2.224448025226593018e-01 -1.831051111221313477e-01 8.304488658905029297e-02 8.038803935050964355e-02 -1.977621316909790039e-01 -1.133104506880044937e-02 -3.180329203605651855e-01 -1.028253138065338135e-01 6.402537971735000610e-02 8.001309633255004883e-02 -1.418491941876709461e-03 3.651945292949676514e-01 8.571141213178634644e-02 7.383065670728683472e-02 9.494137763977050781e-02 3.489572405815124512e-01 -1.574155837297439575e-01 1.119170188903808594e-01 -2.505488395690917969e-01 1.542719304561614990e-01 -3.241193015128374100e-03 1.504245847463607788e-01 2.281508594751358032e-01 9.761191904544830322e-02 -5.343564599752426147e-02
-2.703905105590820312e-01 -3.885839879512786865e-01 1.063279733061790466e-01 -2.179560959339141846e-01 -1.606533527374267578e-01 -1.107528135180473328e-01 -4.406768083572387695e-02 9.497714042663574219e-02 -1.071284711360931396e-01 -1.806570589542388916e-01 1.591754332184791565e-02 -4.221539944410324097e-02 -1.304619014263153076e-01 -1.241438686847686768e-01 1.249966025352478027e-01 2.780754566192626953e-01 -9.788827598094940186e-02 -4.273713380098342896e-02 1.192960143089294434e-02 1.113878339529037476e-01 1.937517710030078888e-02 -1.269378885626792908e-02 4.775076732039451599e-02 -2.089835256338119507e-01 1.401718705892562866e-01 -1.248795166611671448e-01 -2.187964022159576416e-01 -1.775956302881240845e-01 2.610382735729217529e-01 -7.792752981185913086e-02 4.329646229743957520e-01 -2.230143994092941284e-01
1.711217500269412994e-02 -1.864622235298156738e-01 2.217647582292556763e-01 -2.401911467313766479e-01 1.743448674678802490e-01 2.414978574961423874e-03 -2.376428544521331787e-01 -1.608145236968994141e-01 -2.269786000251770020e-01 -1.271089315414428711e-01 5.599423125386238098e-02 -2.960267663002014160e-01 -4.093906581401824951e-01 1.484459787607192993e-01 2.482526004314422607e-01 1.301381289958953857e-01 1.257103830575942993e-01 -2.794507425278425217e-03 2.062776535749435425e-01 1.079937815666198730e-01 2.845103740692138672e-01 -9.200283139944076538e-02 1.617888212203979492e-01 8.429047465324401855e-02 -1.345350593328475952e-01 -2.086302489042282104e-01 -6.439670454710721970e-03 4.905041307210922241e-02 2.595734409987926483e-02 -3.510660259053111076e-03 -2.350375428795814514e-02 2.462872266769409180e-01
2.381649315357208252e-01 -1.617164909839630127e-01 6.509616225957870483e-02 -3.445169329643249512e-01 -1.105235740542411804e-01 3.694672882556915283e-02 3.798003122210502625e-02 -1.136315241456031799e-01 -1.139862239360809326e-01 2.745853662490844727e-01 -3.147374987602233887e-01 -2.147672921419143677e-01 -4.320967197418212891e-01 1.259190589189529419e-01 1.125332564115524292e-01 4.125851020216941833e-02 1.323368996381759644e-01 9.963894635438919067e-02 2.308827787637710571e-01 -2.153120189905166626e-01 2.559257298707962036e-02 6.257582455873489380e-02 -5.707652494311332703e-02 -1.724419295787811279e-01 -7.322872430086135864e-02 -1.564425677061080933e-01 -2.331807315349578857e-01 -1.284867525100708008e-01 2.457606419920921326e-02 -6.103469058871269226e-02 1.539372950792312622e-01 -1.494664400815963745e-01
-7.602214068174362183e-02 6.561067700386047363e-02 2.384548932313919067e-01 1.911447197198867798e-01 2.036257088184356689e-01 1.594415903091430664e-01 7.565172016620635986e-02 -7.899364829063415527e-02 -3.297840952873229980e-01 -1.471122503280639648e-01 5.869695916771888733e-02 -3.058738112449645996e-01 -3.445519506931304932e-01 5.506793037056922913e-02 3.443508148193359375e-01 4.127373546361923218e-02 -2.430795431137084961e-01 1.098815053701400757e-01 -8.834445476531982422e-02 -1.930680125951766968e-02 1.345200277864933014e-02 5.081727728247642517e-02 1.274515688419342041e-01 -1.743183732032775879e-01 1.125558316707611084e-01 -2.487293072044849396e-02 -8.284824341535568237e-02 -9.056131541728973389e-02 4.219301044940948486e-02 3.443826735019683838e-01 2.529742121696472168e-01 8.231594413518905640e-02
-1.007964834570884705e-01 -8.101452887058258057e-02 -2.168972790241241455e-01 -1.131084337830543518e-01 1.972350757569074631e-03 -4.109536483883857727e-02 -2.279675751924514771e-01 3.398442640900611877e-02 -1.602412760257720947e-01 -1.738084256649017334e-01 1.599268466234207153e-01 1.324260383844375610e-01 -2.434425055980682373e-01 -9.835960716009140015e-02 -1.466571260243654251e-02 1.965382844209671021e-01 -1.642151921987533569e-02 1.456358730792999268e-01 2.778351604938507080e-01 -2.796502411365509033e-01 -2.925493754446506500e-02 -2.282657176256179810e-01 -1.097184121608734131e-01 8.215972781181335449e-02 6.275448948144912720e-03 -1.693989932537078857e-01 -2.570044696331024170e-01 1.606098413467407227e-01 2.797959744930267334e-01 -6.860521435737609863e-02 4.282212555408477783e-01 1.620708853006362915e-01
2.127607464790344238e-01 -3.423878848552703857e-01 2.645295858383178711e-01 -2.738069929182529449e-02 2.127575129270553589e-01 7.336347550153732300e-02 6.157035753130912781e-02 -1.550191938877105713e-01 -2.170902788639068604e-01 6.498477607965469360e-02 4.811115935444831848e-02 3.796649351716041565e-02 -3.424370586872100830e-01 4.005884751677513123e-02 6.268645077943801880e-02 1.777170747518539429e-01 -7.957743108272552490e-02 1.434736251831054688e-01 -2.210727035999298096e-01 -1.758913546800613403e-01 -2.660445496439933777e-02 -7.162485271692276001e-02 1.425367430783808231e-03 -6.239214912056922913e-02 -4.176100343465805054e-02 4.204826056957244873e-02 5.039908923208713531e-03 7.414030283689498901e-02 -2.343071550130844116e-01 4.018118977546691895e-02 5.371658802032470703e-01 -9.090127050876617432e-02
4.790800437331199646e-02 -5.253054201602935791e-02 1.777590066194534302e-01 3.516833111643791199e-02 -6.211471930146217346e-02 5.004238919354975224e-04 -5.119776129722595215e-01 -1.873548030853271484e-01 3.067451901733875275e-02 9.788792580366134644e-02 1.180313155055046082e-01 -2.609458863735198975e-01 1.237868964672088623e-01 5.135440453886985779e-02 -5.250548012554645538e-03 1.636655330657958984e-01 1.584108471870422363e-01 7.104640454053878784e-02 3.432338535785675049e-01 -2.521230578422546387e-01 7.020751945674419403e-03 -7.011806964874267578e-02 1.483776122331619263e-01 -3.832077682018280029e-01 2.116055488586425781e-01 9.897392243146896362e-02 -1.413580477237701416e-01 -4.995845630764961243e-02 1.911889575421810150e-02 1.669244319200515747e-01 3.855129703879356384e-02 -1.777471303939819336e-01
-2.255767732858657837e-01 -1.995899528264999390e-01 4.668670892715454102e-02 1.136407554149627686e-01 -1.115207299590110779e-01 -1.195450201630592346e-01 -6.410329788923263550e-02 -2.423688918352127075e-01 -7.868160307407379150e-02 8.565429598093032837e-02 -8.164806663990020752e-02 -1.632748097181320190e-01 -3.926168382167816162e-01 -6.067110970616340637e-02 -6.388456095010042191e-03 -7.628967612981796265e-02 -3.556186333298683167e-02 2.129857838153839111e-01 9.373749792575836182e-02 -9.406911209225654602e-03 1.312713772058486938e-01 -1.303687989711761475e-01 -1.451873779296875000e-01 -4.668467342853546143e-01 5.355952680110931396e-02 -2.488943338394165039e-01 1.526441872119903564e-01 1.244996041059494019e-01 2.513099014759063721e-01 7.053024321794509888e-02 2.466067224740982056e-01 -1.809501945972442627e-01
-3.617543280124664307e-01 4.890765063464641571e-03 4.246198758482933044e-02 -1.305172592401504517e-01 -3.563490509986877441e-02 -1.726682782173156738e-01 -1.999756842851638794e-01 -1.481321007013320923e-01 -1.184543818235397339e-01 -1.009714379906654358e-01 -1.270931912586092949e-03 4.588102549314498901e-02 -4.458845257759094238e-01 3.219676204025745392e-03 4.724671691656112671e-02 3.090037107467651367e-01 -1.099841818213462830e-01 2.414647042751312256e-01 -1.016898751258850098e-01 -2.426903396844863892e-01 -7.028054445981979370e-02 -1.960939317941665649e-01 4.972789064049720764e-02 -4.252204298973083496e-01 5.717573314905166626e-02 5.106066167354583740e-02 -2.824445441365242004e-02 -4.844732582569122314e-02 -1.188821941614151001e-01 1.915119737386703491e-01 7.278224453330039978e-03 -9.044209122657775879e-02
-1.440318524837493896e-01 -7.769656926393508911e-02 3.292256891727447510e-01 -2.856713533401489258e-01 -1.904071122407913208e-02 -7.968153059482574463e-02 -2.066428512334823608e-01 -3.352494239807128906e-01 4.029596969485282898e-02 -2.754052579402923584e-01 1.354115828871726990e-02 -1.338757276535034180e-01 -3.217776119709014893e-01 -2.574963262304663658e-03 9.497430175542831421e-02 -1.391864009201526642e-02 -1.246248334646224976e-01 3.541459143161773682e-02 3.423858582973480225e-01 9.027039259672164917e-02 7.518316060304641724e-02 -1.146713346242904663e-01 1.306917816400527954e-01 -9.110487252473831177e-02 -2.293788492679595947e-01 -2.658934891223907471e-01 -8.379904180765151978e-02 -2.098050415515899658e-01 -1.249992176890373230e-01 1.717096269130706787e-01 3.851253166794776917e-02 7.605612277984619141e-02
-8.719231933355331421e-02 -2.928974339738488197e-03 8.057815581560134888e-02 -1.152660548686981201e-01 1.953557431697845459e-01 9.976840764284133911e-02 -7.007658481597900391e-02 1.180178895592689514e-01 -4.198577702045440674e-01 1.393337100744247437e-01 2.859704196453094482e-01 1.124531775712966919e-01 -4.093682467937469482e-01 9.728658944368362427e-03 1.072463206946849823e-02 2.905721068382263184e-01 -6.061838939785957336e-03 -7.190856337547302246e-02 6.636684387922286987e-02 -1.602258980274200439e-01 -9.816905856132507324e-02 -3.442846238613128662e-02 3.703607246279716492e-02 1.686597466468811035e-01 4.529469087719917297e-02 -2.421726137399673462e-01 -8.095455914735794067e-02 1.446138173341751099e-01 6.204597651958465576e-02 1.017970293760299683e-01 3.000634312629699707e-01 3.081703484058380127e-01
-2.071490734815597534e-01 -4.051825776696205139e-02 3.705716878175735474e-02 6.859491020441055298e-02 -6.091246753931045532e-02 -1.791803389787673950e-01 -1.684086583554744720e-02 -2.482224255800247192e-01 -1.399742662906646729e-01 1.623292416334152222e-01 2.870714850723743439e-02 -6.591081619262695312e-02 -4.850070178508758545e-01 -5.942301824688911438e-03 1.994899064302444458e-01 1.389608830213546753e-01 -1.118861138820648193e-02 1.321929320693016052e-02 1.484082043170928955e-01 -1.999155804514884949e-02 2.089490890502929688e-01 -1.619467139244079590e-01 -1.814379394054412842e-01 -3.187055885791778564e-01 -1.235977858304977417e-01 -1.984609514474868774e-01 1.062179356813430786e-01 -2.312243543565273285e-02 2.699243426322937012e-01 2.189079113304615021e-02 1.457924842834472656e-01 -3.434993624687194824e-01
-1.256874948740005493e-01 2.731749601662158966e-02 3.055104315280914307e-01 -4.962854459881782532e-02 7.081010192632675171e-02 5.556324869394302368e-02 -1.642212271690368652e-01 -1.956237107515335083e-01 -3.990080058574676514e-01 -2.070555686950683594e-01 -1.430603265762329102e-01 -4.395020008087158203e-01 -2.162355333566665649e-01 1.491819787770509720e-02 3.613244593143463135e-01 -3.637086600065231323e-02 2.309623658657073975e-01 1.103009581565856934e-01 1.513809114694595337e-01 -5.295751616358757019e-02 4.234167560935020447e-02 -6.236265599727630615e-02 1.461380422115325928e-01 -1.004480645060539246e-01 -1.501500755548477173e-01 -9.807969629764556885e-02 -8.088289201259613037e-02 -1.126546561717987061e-01 8.581465482711791992e-02 1.299083530902862549e-01 -6.774640083312988281e-02 1.056676208972930908e-01
-3.114800751209259033e-01 -4.474969953298568726e-02 -1.068531721830368042e-01 -3.899837657809257507e-02 -2.106928080320358276e-01 -1.321886181831359863e-01 -2.479220926761627197e-01 -2.593001127243041992e-01 -1.388047635555267334e-01 9.892255812883377075e-02 -8.064147830009460449e-02 -1.773750931024551392e-01 -1.914032399654388428e-01 -4.939040914177894592e-02 4.191026985645294189e-01 2.653993107378482819e-02 -5.986285954713821411e-02 4.869810119271278381e-02 6.291041523218154907e-02 -1.800467371940612793e-01 -3.515513241291046143e-02 -3.045496642589569092e-01 -8.840854465961456299e-02 -2.072962522506713867e-01 6.535635888576507568e-02 -3.032749593257904053e-01 1.004796698689460754e-01 2.243808656930923462e-01 1.912662684917449951e-01 1.980041898787021637e-02 1.830203533172607422e-01 2.762733772397041321e-02
5.915651842951774597e-02 4.757770523428916931e-02 8.532433211803436279e-02 9.068959206342697144e-02 8.595576137304306030e-02 7.095935940742492676e-02 -1.855228245258331299e-01 -1.716478615999221802e-01 1.748174312524497509e-03 -6.351486593484878540e-02 2.415327429771423340e-01 -5.239206831902265549e-03 -3.588219583034515381e-01 7.220827788114547729e-02 2.375532090663909912e-01 2.452055960893630981e-01 1.477719098329544067e-01 3.759677708148956299e-02 -6.388546526432037354e-02 -2.829872071743011475e-01 -8.694045990705490112e-02 -1.628068387508392334e-01 1.364195346832275391e-01 -4.500921964645385742e-01 6.278804689645767212e-02 1.037627533078193665e-01 2.356965839862823486e-02 -3.835397958755493164e-01 -1.065784245729446411e-01 1.722216308116912842e-01 1.530799567699432373e-01 2.828138647601008415e-03
1.026393398642539978e-01 -6.672766059637069702e-02 5.275994408293627203e-05 -9.145583957433700562e-02 -6.953688710927963257e-02 9.475880861282348633e-02 -7.328925281763076782e-02 -6.723486632108688354e-02 3.159568086266517639e-02 -8.915824443101882935e-02 4.573806822299957275e-01 -2.303884327411651611e-01 -4.688764214515686035e-01 2.633242905139923096e-01 -7.239244878292083740e-02 3.166511058807373047e-01 -2.542154490947723389e-01 3.881597146391868591e-02 3.695432841777801514e-02 2.898576110601425171e-02 8.883795142173767090e-02 1.197487786412239075e-01 6.670711189508438110e-02 -2.310681194067001343e-01 5.565709248185157776e-02 -7.431047409772872925e-02 -1.415043622255325317e-01 -1.952615976333618164e-01 9.224452078342437744e-02 -1.837777793407440186e-01 1.496161818504333496e-01 8.470049500465393066e-02
1.263397037982940674e-01 -1.551836878061294556e-01 2.897217869758605957e-01 -8.846392482519149780e-02 -4.898312687873840332e-02 1.446385830640792847e-01 -1.961659491062164307e-01 -2.797533869743347168e-01 2.469411352649331093e-03 9.582747519016265869e-02 2.075677812099456787e-01 3.260905668139457703e-02 -1.321295797824859619e-01 2.454235106706619263e-01 -1.107559204101562500e-01 5.117760300636291504e-01 -1.908023953437805176e-01 1.846659332513809204e-01 1.536694616079330444e-01 2.350475639104843140e-03 3.179601952433586121e-02 -8.768452703952789307e-02 1.507915407419204712e-01 -7.983703911304473877e-02 1.739008873701095581e-01 -1.798530071973800659e-01 -1.157542169094085693e-01 -2.134175449609756470e-01 8.958200365304946899e-02 -2.893252670764923096e-02 2.324513792991638184e-01 8.093672990798950195e-02
-5.016745626926422119e-02 -6.368136405944824219e-02 1.157337948679924011e-01 -2.257865965366363525e-01 -1.155880913138389587e-01 2.340453565120697021e-01 1.870789676904678345e-01 -1.333876699209213257e-01 -3.283078595995903015e-02 -2.560931146144866943e-01 -1.237438898533582687e-02 -1.923599392175674438e-01 -4.799998402595520020e-01 -2.188213914632797241e-01 4.212595522403717041e-02 2.254398912191390991e-01 5.874616280198097229e-02 2.697184085845947266e-01 -1.044723577797412872e-02 -8.033820241689682007e-02 -1.077079623937606812e-01 2.523640729486942291e-02 5.396789405494928360e-03 -9.188333153724670410e-02 2.457066066563129425e-02 -2.965187728404998779e-01 -1.624467223882675171e-01 -8.811140060424804688e-02 1.593264490365982056e-01 -3.054653406143188477e-01 1.427963972091674805e-01 9.050659090280532837e-02
1.623410582542419434e-01 -1.402236372232437134e-01 7.268316298723220825e-02 -2.370792478322982788e-01 -1.116268262267112732e-01 3.797623794525861740e-03 1.422616839408874512e-01 -1.914777457714080811e-01 -1.409173011779785156e-01 -1.481255739927291870e-01 1.787024736404418945e-01 -1.035144180059432983e-01 -1.513667106628417969e-01 -1.264629065990447998e-01 5.600304529070854187e-02 1.095862910151481628e-01 -1.079160645604133606e-01 4.298268556594848633e-01 1.899015009403228760e-01 -2.953270971775054932e-01 -2.110531181097030640e-01 -2.262587249279022217e-01 6.372416764497756958e-02 9.775329381227493286e-02 -1.073739603161811829e-01 -2.307320535182952881e-01 -2.271677553653717041e-01 -2.502072975039482117e-02 1.669547110795974731e-01 2.733791712671518326e-03 3.319357335567474365e-01 2.294495701789855957e-02
1.127334125339984894e-02 -1.494652777910232544e-01 1.463535577058792114e-01 -2.850577794015407562e-02 -1.435693204402923584e-01 2.498131841421127319e-01 -2.124470919370651245e-01 1.171711906790733337e-01 -1.068234071135520935e-01 1.098185218870639801e-02 -2.374162673950195312e-01 1.312752366065979004e-01 -2.056898623704910278e-01 -1.114546414464712143e-02 -2.809576131403446198e-02 2.631666362285614014e-01 -1.778053492307662964e-01 1.595654785633087158e-01 2.438291162252426147e-01 -3.009007871150970459e-01 1.829975396394729614e-01 -1.042880341410636902e-01 -6.182856857776641846e-03 -2.598784863948822021e-01 3.552428483963012695e-01 -3.370904028415679932e-01 2.556212246417999268e-02 8.118558675050735474e-02 -1.905132457613945007e-02 -1.665561199188232422e-01 -6.372300535440444946e-02 1.325290948152542114e-01
-6.433171033859252930e-02 -2.189253568649291992e-01 1.296968311071395874e-01 -1.953681260347366333e-01 -2.342478930950164795e-01 2.616720795631408691e-01 2.006635628640651703e-02 1.082144901156425476e-01 -2.937465906143188477e-01 1.328497827053070068e-01 7.342952769249677658e-03 1.014248579740524292e-01 -3.267364203929901123e-01 1.751234382390975952e-01 1.994788646697998047e-01 1.735672205686569214e-01 1.098773926496505737e-01 1.655837893486022949e-01 2.601852715015411377e-01 2.139294147491455078e-02 -1.372773349285125732e-01 -1.850699335336685181e-01 -1.313810050487518311e-02 -4.134337902069091797e-01 1.871945112943649292e-01 -9.071308304555714130e-04 -9.044818580150604248e-02 1.010839715600013733e-01 1.894563585519790649e-01 -5.447991564869880676e-02 2.914565987884998322e-02 1.042716279625892639e-01
-2.902944758534431458e-02 -1.599828153848648071e-01 2.608671784400939941e-01 -4.080619513988494873e-01 9.968940168619155884e-02 4.297176748514175415e-02 -3.485700190067291260e-01 -1.869239062070846558e-01 -1.735143512487411499e-01 -1.111292913556098938e-01 7.633196562528610229e-02 -3.022606670856475830e-01 -3.648719787597656250e-01 1.056910455226898193e-01 1.719108521938323975e-01 -2.576637081801891327e-02 1.391439437866210938e-01 -6.754326820373535156e-02 2.044094949960708618e-01 4.887298867106437683e-02 2.716170251369476318e-01 -1.546763032674789429e-01 1.463851146399974823e-02 1.180845126509666443e-01 -1.709491573274135590e-02 -1.700425148010253906e-01 -1.303836517035961151e-02 -2.467522025108337402e-02 3.540880605578422546e-02 1.269315928220748901e-01 3.575446456670761108e-02 1.674005389213562012e-01
1.288393512368202209e-02 3.280413523316383362e-02 9.499121457338333130e-02 -1.401086300611495972e-01 1.797521859407424927e-01 2.844961285591125488e-01 -1.632798910140991211e-01 -1.355058699846267700e-01 -2.654377818107604980e-01 -2.533887326717376709e-01 -1.332351863384246826e-01 -3.026457428932189941e-01 -1.494735628366470337e-01 -2.427764087915420532e-01 4.159300029277801514e-01 4.923779889941215515e-02 1.768842339515686035e-01 -7.564081996679306030e-02 1.520515084266662598e-01 -3.043115139007568359e-02 -3.456963598728179932e-02 4.852497577667236328e-02 -1.519160461612045765e-03 -3.486582636833190918e-01 -1.225812658667564392e-01 -2.170952260494232178e-01 -7.314395159482955933e-02 -5.578994378447532654e-02 4.450236447155475616e-03 8.360315859317779541e-02 -5.615279078483581543e-02 2.101611644029617310e-01
2.627169713377952576e-02 5.950911715626716614e-02 1.538703590631484985e-01 3.312573581933975220e-02 -1.407807469367980957e-01 2.418802827596664429e-01 -3.821662068367004395e-01 3.976082801818847656e-02 -3.467258810997009277e-01 -1.215206552296876907e-02 -1.502013299614191055e-02 -2.718388140201568604e-01 -1.392180770635604858e-01 -3.379119932651519775e-02 1.772284954786300659e-01 3.039930760860443115e-01 -1.643955148756504059e-02 -1.097646132111549377e-01 -2.089812606573104858e-01 -1.508186608552932739e-01 1.872321218252182007e-01 -7.090006768703460693e-02 -3.504997119307518005e-02 -3.108540177345275879e-01 5.485763773322105408e-02 5.555794388055801392e-02 -2.009656280279159546e-01 -2.258512675762176514e-01 7.195673882961273193e-02 -2.117188870906829834e-01 -4.035332053899765015e-02 2.010014057159423828e-01
1.447671353816986084e-01 -9.805159270763397217e-02 -1.900716125965118408e-02 -1.729964762926101685e-01 2.192331850528717041e-01 -9.653273969888687134e-03 -3.667689561843872070e-01 -3.773922100663185120e-02 -1.794407963752746582e-01 -4.070797562599182129e-02 4.112764075398445129e-02 -3.896972164511680603e-02 -1.221600323915481567e-01 -7.434556633234024048e-02 -1.612370014190673828e-01 2.270766496658325195e-01 1.710721403360366821e-01 4.389829337596893311e-01 2.980018556118011475e-01 1.317400136031210423e-03 -1.796655654907226562e-01 -4.199400544166564941e-02 -5.176401138305664062e-02 -3.017770051956176758e-01 9.884691238403320312e-02 -3.489230945706367493e-02 -7.068899273872375488e-02 -7.009922713041305542e-02 -1.995594948530197144e-01 8.567392081022262573e-02 2.936013340950012207e-01 1.646996885538101196e-01
2.717055082321166992e-01 -2.513799965381622314e-01 2.433706074953079224e-02 -3.107839226722717285e-01 -2.191034853458404541e-01 4.285362735390663147e-02 -1.003219336271286011e-01 3.696996718645095825e-02 -1.944429427385330200e-02 5.602033343166112900e-03 -3.889251872897148132e-02 5.433477461338043213e-03 1.008897367864847183e-02 -2.194199711084365845e-02 1.914680749177932739e-01 4.245539382100105286e-02 1.206035092473030090e-01 -9.581678546965122223e-03 1.197376940399408340e-02 -1.191009357571601868e-01 1.005161255598068237e-01 -1.168346554040908813e-01 1.697720885276794434e-01 -4.488755464553833008e-01 2.824819646775722504e-03 -1.081080585718154907e-01 -3.960438966751098633e-01 -3.567582741379737854e-02 8.597350865602493286e-02 -2.222343534231185913e-01 3.766070604324340820e-01 1.098722666501998901e-01
1.832626461982727051e-01 -7.695319503545761108e-02 1.051407530903816223e-01 -8.302761614322662354e-02 9.557373076677322388e-02 -5.253232643008232117e-02 -4.001474976539611816e-01 -3.114999234676361084e-01 -1.709429919719696045e-01 -6.349837873131036758e-03 8.255253732204437256e-02 -1.531763821840286255e-01 -1.203330457210540771e-01 -2.830704450607299805e-01 2.594765275716781616e-02 1.825972795486450195e-01 -2.791407108306884766e-01 -8.874662220478057861e-02 1.368078738451004028e-01 -3.345929980278015137e-01 5.585849657654762268e-02 7.412898354232311249e-03 1.617773175239562988e-01 -1.814264804124832153e-01 2.971283197402954102e-01 -1.609389483928680420e-01 -2.275599166750907898e-02 3.749772533774375916e-02 2.995288968086242676e-01 9.728240780532360077e-03 -9.806625545024871826e-03 2.431448735296726227e-02
1.536975149065256119e-02 -2.036669105291366577e-01 -2.534296363592147827e-02 -1.984835863113403320e-01 1.109512299299240112e-01 9.582092054188251495e-03 -1.300176084041595459e-01 -5.498436465859413147e-02 -1.321556121110916138e-01 -3.912438154220581055e-01 -2.290581315755844116e-01 -2.286556959152221680e-01 -5.433923006057739258e-01 6.435710936784744263e-02 9.479237347841262817e-02 1.379404962062835693e-01 -9.038721211254596710e-03 -3.456621244549751282e-02 2.711424529552459717e-01 7.423811405897140503e-02 1.982424855232238770e-01 -7.376986742019653320e-02 -4.208321496844291687e-02 5.693507939577102661e-02 -2.090833932161331177e-01 1.382648646831512451e-01 -1.244633719325065613e-01 -5.006391555070877075e-02 2.184815704822540283e-01 -2.735589863732457161e-03 1.537323594093322754e-01 3.051121532917022705e-02
1.702397912740707397e-01 -5.145251750946044922e-02 2.847484350204467773e-01 -2.093056738376617432e-01 -2.064105495810508728e-02 6.766908615827560425e-02 -4.876144975423812866e-02 -1.439759582281112671e-01 2.523468993604183197e-02 -2.185686826705932617e-01 -3.232837319374084473e-01 -1.958115547895431519e-01 -2.965658009052276611e-01 1.326577365398406982e-01 2.196511328220367432e-01 2.539147734642028809e-01 1.237966045737266541e-01 -3.825107216835021973e-02 2.076168507337570190e-01 -1.953342109918594360e-01 1.874024868011474609e-01 -1.308359950780868530e-01 -9.899965673685073853e-02 -3.016576766967773438e-01 -9.217291325330734253e-02 -9.537046402692794800e-02 1.357402279973030090e-02 -4.857896268367767334e-02 -6.278676539659500122e-02 1.601030379533767700e-01 5.319719389081001282e-02 3.197041153907775879e-01
-4.121713340282440186e-02 -5.306629464030265808e-02 2.641485035419464111e-01 -2.277307063341140747e-01 1.752727478742599487e-01 1.309250891208648682e-01 -2.674494385719299316e-01 -1.722840815782546997e-01 -1.101104915142059326e-01 -1.875632405281066895e-01 3.873655572533607483e-03 -1.968875527381896973e-01 -4.312610924243927002e-01 -4.370803013443946838e-03 3.059660792350769043e-01 -8.419302850961685181e-02 3.034290671348571777e-01 3.279341384768486023e-02 2.534157633781433105e-01 3.988622501492500305e-02 2.253005653619766235e-01 -1.991936415433883667e-01 6.142233312129974365e-02 -5.351373925805091858e-03 -1.651730835437774658e-01 -1.263423115015029907e-01 -8.816265501081943512e-03 2.690016850829124451e-02 -6.048076786100864410e-03 -2.778383204713463783e-04 2.820103056728839874e-02 2.321874946355819702e-01
-6.467445194721221924e-02 -1.364496201276779175e-01 1.782944798469543457e-01 5.773168057203292847e-02 -2.739602327346801758e-02 -1.692506819963455200e-01 3.063300438225269318e-02 -1.348355859518051147e-01 -2.150771766901016235e-01 4.452687874436378479e-02 1.839707493782043457e-01 -1.146891266107559204e-01 -1.534328609704971313e-01 -3.523239400237798691e-03 -1.007429212331771851e-01 5.704846978187561035e-02 -7.774830609560012817e-02 -3.284879326820373535e-01 9.252698719501495361e-02 -1.279593259096145630e-01 3.177314400672912598e-01 -1.288654953241348267e-01 1.933341175317764282e-01 -1.568183004856109619e-01 1.606685668230056763e-01 -2.484495490789413452e-01 -8.604740351438522339e-02 1.212139204144477844e-01 -9.887769818305969238e-02 1.790474951267242432e-01 5.133848786354064941e-01 1.670720875263214111e-01
-2.087514698505401611e-01 -3.145304322242736816e-01 4.310826957225799561e-02 -1.530966311693191528e-01 -2.381078004837036133e-01 -1.331728696823120117e-01 -2.354097217321395874e-01 -2.265935093164443970e-01 1.452068239450454712e-01 -1.778422296047210693e-01 -4.224328696727752686e-02 -7.385057955980300903e-02 -5.116116628050804138e-02 -2.143785208463668823e-01 -3.434933954849839211e-03 2.033873945474624634e-01 2.420776933431625366e-01 1.247533634305000305e-01 1.195828840136528015e-01 -9.265983849763870239e-02 3.124051094055175781e-01 1.134069040417671204e-01 5.795113369822502136e-02 -1.228699535131454468e-01 5.644550174474716187e-02 -7.638592272996902466e-02 -1.640005260705947876e-01 -2.663798257708549500e-02 1.036463771015405655e-02 1.229691207408905029e-01 2.355360835790634155e-01 4.096358716487884521e-01
-8.801846206188201904e-02 -1.519660204648971558e-01 -1.696469634771347046e-02 -1.067910566926002502e-01 -8.594952523708343506e-02 5.009278282523155212e-02 2.005542069673538208e-01 -3.409071862697601318e-01 -3.509224206209182739e-02 -2.076731324195861816e-01 7.383511960506439209e-02 -9.877058863639831543e-02 -3.369948565959930420e-01 -9.921142458915710449e-02 -1.983139850199222565e-02 3.419931530952453613e-01 -1.109778210520744324e-01 3.008350133895874023e-01 -1.282682083547115326e-02 -1.873000413179397583e-01 7.549077272415161133e-02 -8.229532837867736816e-02 7.557227462530136108e-02 -1.023247689008712769e-01 -5.101012066006660461e-02 -1.463376916944980621e-02 -4.199764728546142578e-01 -1.394654512405395508e-01 7.379217445850372314e-02 6.042603030800819397e-02 2.264138013124465942e-01 2.551067769527435303e-01
8.330117911100387573e-02 -1.995166391134262085e-01 1.532734930515289307e-01 -1.082128211855888367e-01 -1.159219294786453247e-01 -8.383025974035263062e-02 -4.033091366291046143e-01 9.795429650694131851e-04 -3.884370625019073486e-02 -2.937728166580200195e-02 -2.401029877364635468e-02 -3.357493281364440918e-01 -3.448006212711334229e-01 -1.379132866859436035e-01 2.262240499258041382e-01 -2.113503664731979370e-01 8.061541244387626648e-03 9.383212029933929443e-02 8.983338624238967896e-02 -3.008199930191040039e-01 2.898880839347839355e-01 -1.970442831516265869e-01 6.074035167694091797e-02 -2.060659080743789673e-01 2.401173561811447144e-01 -3.760449215769767761e-02 -9.422178566455841064e-02 1.905799806118011475e-01 7.900632917881011963e-03 7.024197839200496674e-03 4.885198920965194702e-02 -4.778703302145004272e-02
-5.954953283071517944e-02 -1.698524355888366699e-01 1.329613178968429565e-01 1.628351956605911255e-01 1.169461160898208618e-01 2.005160599946975708e-02 -1.875104904174804688e-01 -2.729674577713012695e-01 8.434019982814788818e-02 2.283636666834354401e-02 2.657252550125122070e-01 -6.254730373620986938e-02 -3.126849532127380371e-01 -1.206810399889945984e-01 1.918871700763702393e-01 2.324093431234359741e-01 -2.151455879211425781e-01 4.698508083820343018e-01 5.414496734738349915e-02 -3.170680999755859375e-01 -1.248130202293395996e-02 -2.823689579963684082e-02 -8.091873675584793091e-02 -1.663118153810501099e-01 -1.850822567939758301e-02 1.553570181131362915e-01 -5.652293935418128967e-02 -8.861464262008666992e-02 -1.187826320528984070e-01 1.543439775705337524e-01 1.850414276123046875e-01 3.104067966341972351e-02
2.282489463686943054e-02 -5.912283062934875488e-02 1.375065743923187256e-02 2.490231096744537354e-01 -2.535453736782073975e-01 2.245605140924453735e-01 -1.497723907232284546e-01 -1.249094679951667786e-01 -4.578511416912078857e-01 -5.838384386152029037e-03 1.056969016790390015e-01 5.556530877947807312e-02 -2.654894590377807617e-01 -1.948600262403488159e-02 2.411808371543884277e-01 2.910771667957305908e-01 -8.382841199636459351e-02 3.053787909448146820e-02 9.518317878246307373e-02 1.422867327928543091e-01 1.696543544530868530e-01 -2.271240353584289551e-01 1.670522987842559814e-01 -2.942619919776916504e-01 1.474218219518661499e-01 -3.949146345257759094e-02 -2.194519042968750000e-01 -1.095862314105033875e-01 8.974727988243103027e-02 9.102416038513183594e-02 -1.359510421752929688e-02 -1.060190498828887939e-01
-1.365962177515029907e-01 -2.256977111101150513e-01 2.440226525068283081e-01 1.047790944576263428e-01 -9.588820487260818481e-02 -1.766830533742904663e-01 -5.141149461269378662e-02 -1.199085563421249390e-01 -1.184570416808128357e-01 2.333688735961914062e-01 -1.895802840590476990e-02 -2.204058133065700531e-02 -2.623191177845001221e-01 -1.114752665162086487e-01 1.318297237157821655e-01 6.263761967420578003e-02 2.386770099401473999e-01 -2.969307005405426025e-01 2.208551913499832153e-01 9.105696529150009155e-02 1.753788441419601440e-01 4.205677658319473267e-02 1.133696436882019043e-01 -3.245710730552673340e-01 7.631018012762069702e-02 -1.276620030403137207e-01 -1.693675667047500610e-01 9.144310653209686279e-02 -1.521432101726531982e-01 3.860465809702873230e-02 4.237088859081268311e-01 1.195875704288482666e-01
-5.738838016986846924e-02 1.351775228977203369e-02 1.280466467142105103e-01 5.610185861587524414e-02 -1.022791042923927307e-01 8.812937885522842407e-02 -2.337746769189834595e-01 7.941433787345886230e-02 -3.799689114093780518e-01 2.127998620271682739e-01 -2.257450111210346222e-02 8.176217973232269287e-02 -2.938219904899597168e-01 -6.022284924983978271e-02 1.299556493759155273e-01 2.891512513160705566e-01 3.326741605997085571e-02 2.103862166404724121e-01 1.706053763628005981e-01 8.637424558401107788e-02 7.809500396251678467e-02 -1.608093678951263428e-01 2.240329086780548096e-01 -3.681879043579101562e-01 9.633605182170867920e-02 2.465579509735107422e-01 -3.175103962421417236e-01 -5.558799952268600464e-02 1.293799728155136108e-01 2.507730945944786072e-02 1.387885659933090210e-01 -1.528579834848642349e-02
-2.806542441248893738e-02 -3.378247022628784180e-01 2.455103695392608643e-01 -1.315631568431854248e-01 -2.290488779544830322e-01 -1.558379381895065308e-01 -9.296809136867523193e-02 -1.540937423706054688e-01 -2.339891940355300903e-01 2.264152169227600098e-01 -4.525378718972206116e-02 -1.055490449070930481e-01 -5.530592799186706543e-02 -1.169355064630508423e-01 2.623127996921539307e-01 1.915381103754043579e-01 1.875954419374465942e-01 -1.550376266241073608e-01 3.321716189384460449e-02 -1.330217123031616211e-01 1.931423842906951904e-01 2.086748927831649780e-02 2.484869807958602905e-01 -1.757220029830932617e-01 1.251909285783767700e-01 -2.325424402952194214e-01 -1.701796203851699829e-01 3.319893777370452881e-01 -1.372768133878707886e-01 1.072468310594558716e-01 7.596697658300399780e-02 -5.916272476315498352e-02
6.690163165330886841e-02 2.759363353252410889e-01 1.938013583421707153e-01 3.884392976760864258e-02 8.571176975965499878e-02 6.148542463779449463e-02 -2.919922173023223877e-01 -9.866996854543685913e-02 6.255639344453811646e-02 1.028975248336791992e-01 4.030366614460945129e-02 -3.610132932662963867e-01 -1.897189468145370483e-01 -5.272813513875007629e-02 -3.326214551925659180e-01 9.767991304397583008e-02 1.073553636670112610e-01 2.678455114364624023e-01 1.757275909185409546e-01 -1.377286016941070557e-01 2.635706961154937744e-01 -1.841645240783691406e-01 2.736772596836090088e-01 -1.948015838861465454e-01 9.864100813865661621e-02 -3.501818329095840454e-02 -1.688494533300399780e-01 1.429027318954467773e-01 2.074022777378559113e-02 4.193431138992309570e-02 2.373195439577102661e-01 3.224435076117515564e-02
-1.333139836788177490e-01 -4.676788672804832458e-02 -2.138993330299854279e-02 -7.435542065650224686e-03 -1.419064402580261230e-01 7.213329523801803589e-02 -6.773348897695541382e-02 7.673080265522003174e-02 -8.948956429958343506e-02 7.081148773431777954e-02 3.636442422866821289e-01 -1.737336218357086182e-01 -2.586957216262817383e-01 9.739905595779418945e-02 1.791007816791534424e-01 4.342949688434600830e-01 4.280804470181465149e-02 1.590244174003601074e-01 -1.175272613763809204e-01 -2.579917013645172119e-01 8.448741585016250610e-02 3.193677635863423347e-03 5.142169073224067688e-03 -2.192129939794540405e-01 1.661827713251113892e-01 -1.650863289833068848e-01 -9.668949991464614868e-02 -1.824759393930435181e-01 -2.070025354623794556e-01 3.527827560901641846e-01 1.753245145082473755e-01 -1.135131046175956726e-01
-3.925253078341484070e-02 1.550420373678207397e-01 -7.849219255149364471e-03 -1.859228909015655518e-01 3.655296936631202698e-02 8.697826415300369263e-02 -9.708540514111518860e-03 -1.066769808530807495e-01 -1.453434228897094727e-01 2.804664149880409241e-02 -1.084350347518920898e-01 -3.699258267879486084e-01 -2.411712110042572021e-01 1.767253130674362183e-01 -1.547658443450927734e-01 3.401273190975189209e-01 7.292531430721282959e-02 2.767785787582397461e-01 2.126433551311492920e-01 -2.452157139778137207e-01 1.382597982883453369e-01 2.201242446899414062e-01 9.197378903627395630e-02 -1.792872399091720581e-01 -2.519114874303340912e-02 -1.500019133090972900e-01 -7.426044344902038574e-02 6.899473071098327637e-02 4.476864356547594070e-03 -5.451247096061706543e-03 4.334760308265686035e-01 5.532258749008178711e-02
1.278718411922454834e-01 -1.939540803432464600e-01 1.677207350730895996e-01 -8.014442771673202515e-02 2.232661470770835876e-02 -1.019870489835739136e-01 -3.461977541446685791e-01 -2.118388414382934570e-01 -7.801222056150436401e-02 1.305449455976486206e-01 2.833110392093658447e-01 -1.392684876918792725e-01 -2.624341547489166260e-01 9.248680621385574341e-02 1.671444624662399292e-01 4.018121957778930664e-02 -1.694077253341674805e-01 -7.747764140367507935e-02 1.656229794025421143e-01 -5.300532579421997070e-01 1.742379814386367798e-01 3.615620359778404236e-02 2.019064128398895264e-01 -8.947028219699859619e-02 1.097023785114288330e-01 -2.798487804830074310e-02 -1.794884540140628815e-02 6.793363392353057861e-02 1.846431344747543335e-01 1.699544303119182587e-02 3.148373216390609741e-03 1.743835359811782837e-01
8.487348258495330811e-02 -1.424002349376678467e-01 8.987317979335784912e-02 -3.688477575778961182e-01 -1.771383881568908691e-01 6.541552138514816761e-04 -1.694670319557189941e-01 -2.174382507801055908e-01 -1.798289567232131958e-01 2.153258323669433594e-01 9.473586827516555786e-02 1.659643203020095825e-01 -1.124666184186935425e-01 -9.131373465061187744e-02 2.676365710794925690e-02 2.672094702720642090e-01 3.101904876530170441e-02 5.385435000061988831e-02 8.485279045999050140e-03 -1.495053470134735107e-01 3.517984151840209961e-01 8.217124640941619873e-02 -3.246440365910530090e-02 -1.232496798038482666e-01 1.059290468692779541e-01 2.598768798634409904e-03 -1.186422556638717651e-01 -1.464909911155700684e-01 2.605411410331726074e-01 -2.049560099840164185e-01 4.085962474346160889e-01 1.266542822122573853e-01
5.543401464819908142e-02 -1.821671240031719208e-02 4.272490143775939941e-01 -3.459246829152107239e-02 9.919612854719161987e-02 1.385827958583831787e-01 -3.391782641410827637e-01 -1.939246654510498047e-01 -6.957279890775680542e-02 1.980840414762496948e-01 1.842857003211975098e-01 5.844001471996307373e-02 -2.179356515407562256e-01 -7.776417583227157593e-02 -1.219204813241958618e-01 4.274570643901824951e-01 -3.050224296748638153e-02 1.099488064646720886e-01 6.924323737621307373e-02 -2.263768315315246582e-01 1.060749143362045288e-01 9.069798886775970459e-02 2.605978250503540039e-01 -9.595489501953125000e-02 1.817535310983657837e-01 -1.359832882881164551e-01 1.087152510881423950e-01 1.814545989036560059e-01 -9.971009194850921631e-02 -3.666943311691284180e-02 1.062993034720420837e-01 -1.186086162924766541e-01
2.248255014419555664e-01 5.801121518015861511e-02 2.008311301469802856e-01 4.804911091923713684e-02 -8.057396858930587769e-02 -2.974945008754730225e-01 -2.898099124431610107e-01 -2.740976214408874512e-01 -4.514079988002777100e-01 2.428771182894706726e-02 -9.542135894298553467e-02 -1.958283036947250366e-01 -1.052611693739891052e-01 -8.948110789060592651e-02 -1.086701750755310059e-01 -1.524064224213361740e-03 1.397549659013748169e-01 3.213860690593719482e-01 3.530044108629226685e-02 -1.888855695724487305e-01 1.922670453786849976e-01 -1.467957794666290283e-01 1.036063581705093384e-01 -2.992424368858337402e-01 1.168949380517005920e-01 5.368389561772346497e-02 -1.030639037489891052e-01 -5.560402944684028625e-02 -3.984513133764266968e-02 1.004472598433494568e-01 6.519196182489395142e-02 -4.350343346595764160e-02
1.439058929681777954e-01 -2.029367387294769287e-01 -5.299139302223920822e-03 -3.143410682678222656e-01 -3.726830482482910156e-01 2.461858838796615601e-01 -1.589422672986984253e-01 7.836742699146270752e-02 -1.791170835494995117e-01 -5.913023836910724640e-03 1.973528414964675903e-02 -1.221864204853773117e-02 -2.679363787174224854e-01 2.139510810375213623e-01 2.433956861495971680e-01 2.756120823323726654e-02 -1.305984407663345337e-01 8.240447193384170532e-02 2.105664461851119995e-01 -1.564722955226898193e-01 -4.881222546100616455e-02 -2.132551074028015137e-01 -1.239190548658370972e-01 -4.047035276889801025e-01 1.650726646184921265e-01 8.424539119005203247e-02 2.577808219939470291e-03 -2.783656306564807892e-02 -3.766069933772087097e-02 8.584347553551197052e-03 1.865032762289047241e-01 8.408105373382568359e-02
6.457472592592239380e-02 -1.082836687564849854e-01 2.004981786012649536e-01 3.149930760264396667e-02 -8.407637476921081543e-02 6.791931390762329102e-02 -2.871090769767761230e-01 9.916181862354278564e-02 -3.530789166688919067e-02 -1.195101290941238403e-01 1.351507306098937988e-01 1.783890277147293091e-01 -1.857195645570755005e-01 -2.559276297688484192e-03 3.516003489494323730e-01 -6.756539642810821533e-02 9.746584296226501465e-02 1.860145032405853271e-01 3.148379027843475342e-01 -8.141418918967247009e-03 2.291744016110897064e-02 -2.019921131432056427e-02 -2.286586612462997437e-01 -2.727425396442413330e-01 -6.489209830760955811e-02 -1.944397538900375366e-01 1.174752935767173767e-01 2.534919232130050659e-02 2.662917077541351318e-01 -1.740309596061706543e-01 3.578877449035644531e-01 -2.324293851852416992e-01
9.611400216817855835e-02 -7.958431541919708252e-02 7.925790548324584961e-02 -1.834178119897842407e-01 8.763621002435684204e-02 1.795348897576332092e-02 1.896740794181823730e-01 -2.663606703281402588e-01 1.188952252268791199e-01 -7.526903599500656128e-02 2.111509889364242554e-01 1.531970221549272537e-02 -2.069252133369445801e-01 8.470654487609863281e-03 2.371805608272552490e-01 2.259325981140136719e-02 5.080419033765792847e-02 1.323668360710144043e-01 3.338032662868499756e-01 -3.162612318992614746e-01 -2.981295250356197357e-02 -1.268771737813949585e-01 3.216028213500976562e-01 -8.285878598690032959e-02 -6.188808754086494446e-02 5.998915433883666992e-02 -3.844254016876220703e-01 -2.615027315914630890e-02 1.332701295614242554e-01 4.218170791864395142e-02 3.151907920837402344e-01 1.780242174863815308e-01
-2.410691976547241211e-01 2.739354036748409271e-02 3.334642946720123291e-02 -3.210783898830413818e-01 -1.413927823305130005e-01 1.450042277574539185e-01 5.362731963396072388e-02 -1.951659023761749268e-01 -4.301658570766448975e-01 1.527595371007919312e-01 5.521583929657936096e-02 4.158711433410644531e-02 -6.766012310981750488e-02 3.735003247857093811e-02 -9.011277556419372559e-02 4.511674642562866211e-01 -1.972657442092895508e-01 -3.571470081806182861e-02 2.168095111846923828e-01 -6.408867239952087402e-02 1.811220347881317139e-01 -2.355884313583374023e-01 1.320715397596359253e-01 -1.927575767040252686e-01 1.853111535310745239e-01 -1.679707318544387817e-01 -1.456442289054393768e-02 2.457511052489280701e-02 6.679845601320266724e-02 3.806621581315994263e-02 9.279791265726089478e-02 1.097494214773178101e-01
1.730660647153854370e-01 1.579858362674713135e-02 5.295142158865928650e-02 6.366757303476333618e-02 1.271418482065200806e-01 2.598393894731998444e-02 9.382189810276031494e-02 6.969689577817916870e-02 -1.424017101526260376e-01 -2.821185290813446045e-01 7.771066576242446899e-02 -1.713880300521850586e-01 -2.421390414237976074e-01 -2.615141570568084717e-01 4.553573206067085266e-02 2.538382112979888916e-01 -7.504260540008544922e-02 1.825417280197143555e-01 2.035694122314453125e-01 -3.595783114433288574e-01 -1.173826083540916443e-01 -1.913309246301651001e-01 -2.242414355278015137e-01 -2.175174504518508911e-01 -1.399165950715541840e-02 -1.215297952294349670e-01 8.859816938638687134e-02 1.481719762086868286e-01 1.927664428949356079e-01 -6.848803162574768066e-02 3.761787712574005127e-01 1.335159093141555786e-01
-1.434220969676971436e-01 -1.194699928164482117e-01 1.140444949269294739e-01 -3.933539986610412598e-02 -1.191458329558372498e-01 1.230840235948562622e-01 -3.246584832668304443e-01 -2.918082773685455322e-01 -7.690947502851486206e-02 -3.683274239301681519e-02 5.692510679364204407e-02 9.598085284233093262e-02 -1.804914921522140503e-01 -2.720279991626739502e-01 -1.878676265478134155e-01 2.630063295364379883e-01 -5.479159206151962280e-02 -1.438781153410673141e-02 1.985551416873931885e-01 -3.594873249530792236e-01 2.551748752593994141e-01 8.188239485025405884e-02 1.267296522855758667e-01 -7.702823728322982788e-02 2.006894648075103760e-01 2.216981947422027588e-01 2.243811041116714478e-01 -2.394568175077438354e-02 -1.493542790412902832e-01 2.052682265639305115e-02 2.667922079563140869e-01 -2.401414560154080391e-03
-1.223221980035305023e-02 -1.082767993211746216e-01 2.322403490543365479e-01 -1.536874622106552124e-01 1.119224131107330322e-01 2.134278714656829834e-01 1.784721738658845425e-03 -3.414081633090972900e-01 1.900992915034294128e-02 -1.248238682746887207e-01 -2.637021839618682861e-01 -6.424828618764877319e-02 -2.471624761819839478e-01 -1.706183999776840210e-01 6.459568440914154053e-02 -1.716145873069763184e-01 -7.530645281076431274e-02 1.858046054840087891e-01 3.581916689872741699e-01 9.181481599807739258e-02 2.694529294967651367e-01 -1.568811535835266113e-01 -7.097255904227495193e-03 -1.218190863728523254e-01 -1.157289743423461914e-01 -1.590056568384170532e-01 -3.143326044082641602e-01 -1.378762871026992798e-01 -8.389301598072052002e-02 1.361776143312454224e-01 1.951576620340347290e-01 1.153469160199165344e-01
-1.884849369525909424e-01 4.785721376538276672e-02 2.183673977851867676e-01 -8.786817640066146851e-02 2.839621603488922119e-01 2.954971604049205780e-02 -1.600887477397918701e-01 -1.200481951236724854e-01 -2.910779714584350586e-01 -2.142430990934371948e-01 -4.840635880827903748e-02 -3.166430294513702393e-01 -2.531122565269470215e-01 -6.708377599716186523e-02 3.530729413032531738e-01 -1.557439565658569336e-02 1.784857660531997681e-01 1.612206697463989258e-01 2.350418567657470703e-01 1.502725481986999512e-01 1.248450651764869690e-01 -1.137527897953987122e-01 1.230932548642158508e-01 -1.517799943685531616e-01 -1.891640126705169678e-01 -1.789864003658294678e-01 -1.306676566600799561e-01 -6.348291784524917603e-02 7.479425519704818726e-02 1.579943746328353882e-01 1.074038147926330566e-01 1.585007905960083008e-01
-2.141683548688888550e-02 -1.984036117792129517e-01 1.631365716457366943e-02 -1.038754060864448547e-01 -2.919174171984195709e-02 3.334832191467285156e-02 -7.579965889453887939e-02 -2.992322742938995361e-01 4.852524027228355408e-02 2.633298337459564209e-01 -1.302000433206558228e-01 -1.516146212816238403e-01 -4.201286733150482178e-01 1.276685148477554321e-01 7.480718940496444702e-02 9.656815975904464722e-02 1.485165655612945557e-01 2.967447638511657715e-01 2.676573693752288818e-01 -9.592126309871673584e-02 4.765323922038078308e-02 2.121123522520065308e-01 -1.499305106699466705e-02 -9.973988682031631470e-02 1.613920927047729492e-01 -2.222085744142532349e-01 -3.215435147285461426e-01 -2.259920090436935425e-01 -5.390988662838935852e-02 -1.522238701581954956e-01 -1.300582475960254669e-02 1.672740131616592407e-01
-3.991892561316490173e-02 -1.014491915702819824e-01 -4.694672301411628723e-02 1.808422654867172241e-01 2.938418388366699219e-01 3.397469520568847656e-01 -2.232813835144042969e-02 -1.539371311664581299e-01 -2.644988596439361572e-01 -1.955404132604598999e-01 5.550576001405715942e-02 -1.536676585674285889e-01 -2.736071646213531494e-01 1.253554522991180420e-01 1.393248587846755981e-01 -2.005362659692764282e-01 1.226874813437461853e-01 -5.788126960396766663e-02 2.300116419792175293e-01 -1.041966006159782410e-01 1.199126988649368286e-01 1.572818160057067871e-01 4.851090162992477417e-02 -1.422993838787078857e-01 7.560808211565017700e-02 -9.789331257343292236e-02 -3.672522902488708496e-01 8.236513286828994751e-02 1.543119102716445923e-01 -1.646217554807662964e-01 1.712215393781661987e-01 2.471395283937454224e-01
9.843476861715316772e-02 -8.372260257601737976e-03 1.833425313234329224e-01 1.232953146100044250e-01 -1.498879790306091309e-01 9.877349436283111572e-02 -3.554554656147956848e-02 -2.090744376182556152e-01 8.810362964868545532e-02 -1.757684499025344849e-01 -3.235764801502227783e-02 -2.094780355691909790e-01 -9.575477242469787598e-02 -3.970431908965110779e-02 2.552085816860198975e-01 3.298892080783843994e-01 -2.236470729112625122e-01 7.331418246030807495e-02 3.846116736531257629e-02 -1.794782727956771851e-01 2.948138862848281860e-02 -4.002964124083518982e-03 -1.225417107343673706e-01 -4.136841595172882080e-01 -4.619892314076423645e-02 1.777940988540649414e-01 -2.286569923162460327e-01 -2.071069329977035522e-01 1.581681221723556519e-01 1.489569991827011108e-01 2.096403539180755615e-01 3.158160150051116943e-01
-2.065495103597640991e-01 1.054773554205894470e-01 2.291356325149536133e-01 4.696476086974143982e-02 4.012901708483695984e-02 9.865260683000087738e-03 3.412901163101196289e-01 -3.860429525375366211e-01 -2.698723375797271729e-01 -5.907427147030830383e-02 -2.900268696248531342e-02 -8.128462731838226318e-02 -8.195959776639938354e-02 -2.560697197914123535e-01 -7.593256235122680664e-02 3.781645596027374268e-01 2.174784662202000618e-03 2.174737751483917236e-01 1.604727059602737427e-01 -1.645937412977218628e-01 1.197150349617004395e-01 1.458619721233844757e-02 9.863065928220748901e-02 -2.939333319664001465e-01 -2.952613309025764465e-02 -1.222439184784889221e-01 -9.216438978910446167e-02 1.023753657937049866e-01 -9.741368889808654785e-02 6.055781990289688110e-02 1.810914129018783569e-01 1.670397967100143433e-01
-5.996534973382949829e-02 -4.378674551844596863e-02 2.194314152002334595e-01 -2.304628118872642517e-02 -1.353177279233932495e-01 -1.360329687595367432e-01 -1.621909625828266144e-02 1.729079931974411011e-01 -5.482494831085205078e-01 1.422969996929168701e-01 -1.028257161378860474e-01 -3.427696228027343750e-02 -2.359913438558578491e-01 -1.819056719541549683e-01 8.083298057317733765e-02 1.628708690404891968e-01 -4.632202163338661194e-02 1.492357812821865082e-02 1.756608039140701294e-01 -1.889493465423583984e-01 -3.189086541533470154e-02 -1.234999969601631165e-01 -7.169229537248611450e-02 1.379733383655548096e-01 1.097176969051361084e-01 -1.302122473716735840e-01 -1.824969202280044556e-01 -4.405126348137855530e-02 -1.375470869243144989e-02 -2.351545095443725586e-01 3.284439742565155029e-01 2.957009971141815186e-01
-1.091241650283336639e-02 -3.364402353763580322e-01 -6.089729070663452148e-02 -6.604620814323425293e-02 -7.086493819952011108e-02 -1.168452873826026917e-01 1.768902130424976349e-02 8.177445083856582642e-02 -2.082638442516326904e-01 -2.480618059635162354e-01 -8.888685703277587891e-02 -2.981987409293651581e-02 -1.400204724632203579e-03 -7.002575695514678955e-02 3.024380803108215332e-01 3.367633223533630371e-01 1.351394057273864746e-01 6.162722036242485046e-02 1.289391070604324341e-01 -2.346439659595489502e-01 5.765603110194206238e-02 9.678936004638671875e-02 -6.869492679834365845e-02 -2.247691005468368530e-01 2.905386090278625488e-01 -1.927106231451034546e-01 -2.291474044322967529e-01 -1.686688661575317383e-01 9.542951732873916626e-02 -8.922795951366424561e-02 3.304091989994049072e-01 -1.975819319486618042e-01
1.950799375772476196e-01 -6.997331511229276657e-03 2.492590248584747314e-01 -3.342077136039733887e-02 1.125542595982551575e-01 3.140610456466674805e-02 6.259525567293167114e-02 -1.732165813446044922e-01 -1.303556412458419800e-01 1.298022121191024780e-01 1.131368428468704224e-01 1.538682132959365845e-01 -3.771508932113647461e-01 -1.322631090879440308e-01 -2.205986827611923218e-01 4.447316229343414307e-01 -6.387587636709213257e-02 1.849392354488372803e-01 2.680760920047760010e-01 -1.075485423207283020e-01 -5.752759426832199097e-02 1.496481895446777344e-01 1.708732247352600098e-01 2.592627517879009247e-02 8.543299138545989990e-02 -9.040307253599166870e-02 1.049664840102195740e-01 -4.069088771939277649e-02 2.329600453376770020e-01 1.252796351909637451e-01 3.132585585117340088e-01 -3.222720697522163391e-02
1.915921270847320557e-01 -1.530312448740005493e-01 1.071334481239318848e-01 1.438768655061721802e-01 -1.230054721236228943e-01 2.766165137290954590e-01 -2.909192740917205811e-01 -2.501538395881652832e-01 -1.832708418369293213e-01 1.341347396373748779e-01 9.260255098342895508e-02 7.589629292488098145e-02 -3.612446486949920654e-01 -1.433667093515396118e-01 3.680894374847412109e-01 1.105792969465255737e-01 6.174386665225028992e-02 1.131820604205131531e-01 -8.655958808958530426e-03 -3.331556916236877441e-01 7.716558873653411865e-02 6.512948870658874512e-02 1.250062882900238037e-01 4.331301152706146240e-02 1.326752156019210815e-01 1.526817083358764648e-01 -1.123637855052947998e-01 4.737947508692741394e-02 2.525360286235809326e-01 1.021234467625617981e-01 1.115905269980430603e-01 7.951480150222778320e-02
6.534354388713836670e-02 -1.583721786737442017e-01 1.988250017166137695e-01 2.225499600172042847e-02 4.931609332561492920e-02 -2.149206548929214478e-01 -1.719041317701339722e-01 -2.461603283882141113e-01 -9.419546276330947876e-02 -1.718208491802215576e-01 -1.943432837724685669e-01 -1.698158830404281616e-01 -3.325462639331817627e-01 1.426904499530792236e-01 1.480331122875213623e-01 1.096148267388343811e-01 1.909575611352920532e-01 -1.056530028581619263e-01 8.539678156375885010e-02 -1.156697720289230347e-01 1.143202856183052063e-01 -1.606172025203704834e-01 -3.923173844814300537e-01 -7.725787907838821411e-02 8.457809686660766602e-02 -2.445525377988815308e-01 -2.357667535543441772e-01 -3.974938765168190002e-02 -1.090569305233657360e-03 1.119694486260414124e-01 1.926649957895278931e-01 2.848555445671081543e-01
-1.782876849174499512e-01 4.619592428207397461e-02 2.022872120141983032e-01 -7.781659066677093506e-02 2.267230749130249023e-01 2.255963161587715149e-02 -2.638815045356750488e-01 -1.877176314592361450e-01 -2.951205372810363770e-01 -1.264790594577789307e-01 9.435460902750492096e-03 -1.809758991003036499e-01 -1.510328799486160278e-01 1.888451725244522095e-01 3.455501496791839600e-01 1.150638461112976074e-01 -1.557611301541328430e-02 1.406806260347366333e-01 1.127935200929641724e-01 -2.139818668365478516e-01 7.514422386884689331e-02 -3.243665397167205811e-02 -1.346144359558820724e-02 -2.402215600013732910e-01 2.868519127368927002e-01 1.047933623194694519e-01 6.279487907886505127e-02 1.155026070773601532e-02 3.427621722221374512e-01 -3.772501274943351746e-02 7.870451360940933228e-02 -2.639917731285095215e-01
-7.627458125352859497e-02 -2.252277135848999023e-01 8.321756124496459961e-02 2.512496709823608398e-02 1.212143301963806152e-01 1.353131979703903198e-01 -2.160147726535797119e-01 -7.685879617929458618e-02 -6.844118982553482056e-02 2.165074944496154785e-01 7.878373563289642334e-02 1.712924093008041382e-01 -7.465650886297225952e-02 -7.167507708072662354e-02 -1.485554687678813934e-02 3.515113294124603271e-01 -1.109708994626998901e-01 2.832122147083282471e-01 1.654716581106185913e-01 -3.916623294353485107e-01 1.757602840662002563e-01 -1.142769306898117065e-01 2.271825075149536133e-02 -2.710843980312347412e-01 1.164990812540054321e-01 -2.918562591075897217e-01 9.885749965906143188e-02 -1.368398666381835938e-01 1.797175705432891846e-01 -2.137733548879623413e-01 1.662790924310684204e-01 6.761995702981948853e-02
-4.005720466375350952e-02 -1.624290347099304199e-01 -5.363178998231887817e-02 -1.428767293691635132e-01 1.825821846723556519e-01 1.222086846828460693e-01 -7.144299149513244629e-02 -3.932883590459823608e-02 -3.127136826515197754e-02 -1.818096041679382324e-01 5.553777888417243958e-02 3.011527471244335175e-03 -2.484502494335174561e-01 6.710302084684371948e-02 1.271718647330999374e-03 -1.199060678482055664e-01 -9.771779179573059082e-02 -1.234104037284851074e-01 2.668349146842956543e-01 -2.546189725399017334e-01 1.407449692487716675e-01 3.445230126380920410e-01 5.898162350058555603e-02 -1.339636296033859253e-01 1.354275345802307129e-01 7.218514382839202881e-02 -4.330883622169494629e-01 8.048184961080551147e-02 1.995992511510848999e-01 1.806392073631286621e-01 4.058066606521606445e-01 -2.408145554363727570e-02
1.801254749298095703e-01 -3.576807677745819092e-02 5.678705126047134399e-02 -3.560245931148529053e-01 -7.678675930947065353e-03 1.874324530363082886e-01 1.406947076320648193e-01 -2.141420543193817139e-01 -8.507649600505828857e-02 -1.665116474032402039e-02 -1.275205910205841064e-01 -2.206069529056549072e-01 -5.309598445892333984e-01 -4.844926670193672180e-02 -7.153506577014923096e-02 3.688865527510643005e-02 -1.034545972943305969e-01 1.601902246475219727e-01 -3.788523003458976746e-02 -2.943606376647949219e-01 2.984579838812351227e-02 5.575385689735412598e-02 -5.674104019999504089e-02 -2.444815188646316528e-01 4.364936053752899170e-02 -2.756852507591247559e-01 -1.594603955745697021e-01 -6.324175000190734863e-02 -1.325338035821914673e-01 6.705646961927413940e-02 2.213464975357055664e-01 4.939279705286026001e-02
-1.010561585426330566e-01 -6.796535849571228027e-02 5.500040203332901001e-02 -1.875649094581604004e-01 8.696644008159637451e-02 -1.228926777839660645e-01 -4.580904841423034668e-01 -1.973598450422286987e-01 -1.316941976547241211e-01 -1.206284463405609131e-01 -2.933012694120407104e-02 -1.838548928499221802e-01 -1.758851557970046997e-01 4.489202424883842468e-02 3.309277892112731934e-01 6.842476874589920044e-02 -1.356632262468338013e-01 1.644356995820999146e-01 7.685030996799468994e-02 -1.290384531021118164e-01 2.600275576114654541e-01 -1.425308138132095337e-01 1.466730237007141113e-01 -3.508318364620208740e-01 2.657845914363861084e-01 7.979241758584976196e-02 -6.557190418243408203e-02 1.523746699094772339e-01 5.668069049715995789e-02 1.830930821597576141e-02 4.420226812362670898e-02 -2.263669818639755249e-01
-1.094724684953689575e-01 2.150432579219341278e-02 1.808398365974426270e-01 7.799623068422079086e-03 1.143960282206535339e-01 5.724424123764038086e-02 1.059218645095825195e-01 -2.174304276704788208e-01 -9.128250181674957275e-02 -5.065029114484786987e-02 -4.883264005184173584e-02 -3.322616517543792725e-01 -2.220439761877059937e-01 -4.011342674493789673e-02 7.941602915525436401e-02 -1.194572225213050842e-01 1.821664720773696899e-02 -3.547635674476623535e-01 1.388222128152847290e-01 -1.604103595018386841e-01 2.129681855440139771e-01 -1.106127128005027771e-01 5.243500927463173866e-04 -1.751265376806259155e-01 -6.726641207933425903e-02 -9.581819921731948853e-02 -1.138801127672195435e-01 -3.076742291450500488e-01 1.177516505122184753e-01 -4.726128652691841125e-02 4.092295467853546143e-01 3.469907641410827637e-01
3.829542174935340881e-02 1.141191944479942322e-01 4.357123002409934998e-02 -1.998740136623382568e-01 -5.845952033996582031e-02 2.157704234123229980e-01 1.502802968025207520e-01 -6.900139898061752319e-02 -1.448958665132522583e-01 1.041537001729011536e-01 3.946923185139894485e-03 -3.886836469173431396e-01 -2.427138388156890869e-01 1.369138807058334351e-01 -5.635082721710205078e-03 2.231503874063491821e-01 -3.422723338007926941e-02 2.257808446884155273e-01 1.789938658475875854e-01 -5.032737255096435547e-01 -9.242889471352100372e-03 1.571965217590332031e-01 -5.390630289912223816e-02 -2.477185726165771484e-01 5.366712436079978943e-02 -1.710473299026489258e-01 -3.918920457363128662e-02 -4.629306495189666748e-02 9.177114069461822510e-02 -9.491391479969024658e-02 2.675149738788604736e-01 -6.764962524175643921e-02
-1.366684865206480026e-02 -2.603340148925781250e-02 3.522108122706413269e-02 -2.683033049106597900e-01 -8.203347772359848022e-02 7.266631722450256348e-02 2.422377467155456543e-02 -1.365322917699813843e-01 -6.632708013057708740e-02 4.795859009027481079e-02 -2.587431669235229492e-02 -3.671634495258331299e-01 -1.737546771764755249e-01 1.732043921947479248e-01 -4.011844471096992493e-02 1.150259226560592651e-01 4.538192413747310638e-03 4.747022688388824463e-01 1.124399974942207336e-01 -3.479302823543548584e-01 1.289807558059692383e-01 1.833088248968124390e-01 3.812615573406219482e-02 -2.925266027450561523e-01 -1.340038236230611801e-02 -1.055557578802108765e-01 -1.563308686017990112e-01 1.419385522603988647e-01 5.213014781475067139e-03 5.143344402313232422e-02 3.486555516719818115e-01 3.156691417098045349e-02
-2.565917372703552246e-01 -7.034716755151748657e-02 -7.960904389619827271e-03 -1.079790946096181870e-02 -1.085134893655776978e-01 -3.136323019862174988e-02 1.525112539529800415e-01 -1.835174411535263062e-01 -1.604194790124893188e-01 -1.447590291500091553e-01 -9.914150834083557129e-02 -1.324781477451324463e-01 -1.184510067105293274e-01 -1.609302014112472534e-01 -1.436424553394317627e-01 3.003453016281127930e-01 1.568029969930648804e-01 1.758331209421157837e-01 1.504191607236862183e-01 -1.423506252467632294e-02 4.934719204902648926e-02 -6.410278379917144775e-02 9.145337343215942383e-02 -5.284162163734436035e-01 2.751775681972503662e-01 -1.691121906042098999e-01 -2.080096155405044556e-01 1.334676891565322876e-01 7.382078468799591064e-02 -2.172759473323822021e-01 1.760293245315551758e-01 1.139446943998336792e-01
8.431639522314071655e-02 1.581422239542007446e-02 1.976625025272369385e-01 -2.549024112522602081e-02 -5.264387652277946472e-02 1.231136322021484375e-01 4.904032498598098755e-02 -4.713683202862739563e-02 -3.933363780379295349e-02 -2.850646376609802246e-01 1.445601284503936768e-01 -6.738089025020599365e-02 -4.450561702251434326e-01 -1.605767011642456055e-02 2.770567536354064941e-01 -1.060136035084724426e-01 1.126940548419952393e-01 -7.222251594066619873e-02 -8.469443768262863159e-02 -2.542779743671417236e-01 6.225067749619483948e-02 6.617853790521621704e-02 -1.518280059099197388e-01 -2.888635098934173584e-01 1.096172183752059937e-01 -3.958585858345031738e-02 -1.482784003019332886e-01 -1.312536448240280151e-01 -2.658095769584178925e-02 4.579311981797218323e-02 4.025088846683502197e-01 3.371603190898895264e-01
3.210552781820297241e-02 1.554343402385711670e-01 -3.026866912841796875e-02 -3.392509520053863525e-01 -2.229562699794769287e-01 -2.407631650567054749e-02 -1.011173427104949951e-01 -2.733366787433624268e-01 -1.925396621227264404e-01 1.801114082336425781e-01 -1.614781469106674194e-01 -2.000436931848526001e-01 -4.734853506088256836e-01 -1.331924796104431152e-01 -1.232058629393577576e-01 -4.829502850770950317e-02 1.263879239559173584e-01 -8.992604911327362061e-03 1.750532388687133789e-01 -2.899674475193023682e-01 2.151933461427688599e-01 -5.770884081721305847e-02 2.918980643153190613e-02 6.913756579160690308e-02 -7.541146874427795410e-02 -7.965400815010070801e-02 -8.229359239339828491e-02 -1.117748171091079712e-01 6.455524265766143799e-02 2.121637314558029175e-01 2.489820420742034912e-01 -3.090252168476581573e-03
-1.934717595577239990e-01 1.303319483995437622e-01 7.730314135551452637e-02 -3.375793397426605225e-01 -2.014740742743015289e-02 -1.521826256066560745e-02 7.595808058977127075e-02 -1.941892057657241821e-01 -1.388121023774147034e-02 -1.106240227818489075e-01 -4.558149725198745728e-02 -2.235002368688583374e-01 -3.129767477512359619e-01 2.307509779930114746e-01 -1.045692861080169678e-01 9.561981260776519775e-02 4.836760088801383972e-02 -6.887831259518861771e-04 2.868119478225708008e-01 -4.493799507617950439e-01 3.052883222699165344e-02 1.271345019340515137e-01 -1.871853768825531006e-01 -1.784149408340454102e-01 1.050397753715515137e-02 -2.294723093509674072e-01 -2.805303633213043213e-01 -1.495085358619689941e-01 3.072386980056762695e-02 4.581366851925849915e-02 1.322546005249023438e-01 3.050396032631397247e-02
1.731697469949722290e-01 -1.330260336399078369e-01 3.089329227805137634e-02 -3.303403556346893311e-01 -3.729714453220367432e-01 8.351240307092666626e-02 -2.632835805416107178e-01 -9.453412145376205444e-02 -2.287331819534301758e-01 1.216221302747726440e-01 2.153201214969158173e-02 -6.542896479368209839e-02 -9.747181832790374756e-02 1.721684187650680542e-01 1.359049379825592041e-01 2.698926925659179688e-01 -1.477040257304906845e-02 -4.876691848039627075e-02 -1.628344804048538208e-01 6.775812059640884399e-02 1.376924067735671997e-01 -6.477598100900650024e-02 -1.473604738712310791e-01 -2.410356998443603516e-01 1.270944774150848389e-01 -1.232271715998649597e-01 -1.875202059745788574e-01 -7.684606313705444336e-02 4.785996302962303162e-02 -2.423539459705352783e-01 3.775893151760101318e-01 5.396357178688049316e-02
-4.457459226250648499e-02 -1.032633036375045776e-01 4.417594373226165771e-01 -3.169941008090972900e-01 3.920968621969223022e-02 -8.474088460206985474e-02 -8.116538077592849731e-02 -4.476317763328552246e-01 -6.629849970340728760e-02 -1.277300864458084106e-01 -6.780819594860076904e-02 -1.385255604982376099e-01 -2.826586663722991943e-01 -5.346321314573287964e-02 1.042268872261047363e-01 -7.192081958055496216e-02 -1.401996314525604248e-01 1.770289689302444458e-01 2.975798547267913818e-01 -5.738256964832544327e-03 -1.213895976543426514e-01 -5.854291096329689026e-02 -5.600596219301223755e-02 4.485748242586851120e-03 -1.849341392517089844e-01 -2.439958453178405762e-01 -1.196137219667434692e-01 -2.131604356691241264e-03 -1.676332056522369385e-01 1.422706693410873413e-01 7.031413167715072632e-02 1.025228649377822876e-01
-1.524090468883514404e-01 -1.077945828437805176e-01 1.618743389844894409e-01 -2.514447569847106934e-01 -9.307345747947692871e-02 1.749432981014251709e-01 -1.947550177574157715e-01 -3.637250959873199463e-01 -2.035919278860092163e-01 7.127543538808822632e-02 -3.961585089564323425e-02 2.314254492521286011e-01 -2.881460785865783691e-01 -2.692708075046539307e-01 1.265169233083724976e-01 2.369359433650970459e-01 1.237985715270042419e-01 1.818751841783523560e-01 -1.123805437237024307e-02 -2.239336669445037842e-01 1.207372844219207764e-01 -1.419159919023513794e-01 1.028799787163734436e-01 -6.629992276430130005e-02 1.874385029077529907e-01 3.199579939246177673e-02 1.553575992584228516e-01 -2.221430540084838867e-01 7.891233265399932861e-02 7.345897704362869263e-02 1.319575309753417969e-01 2.232534587383270264e-01
1.579861044883728027e-01 -1.700537055730819702e-01 3.638058155775070190e-02 -3.518122062087059021e-02 -7.887969166040420532e-02 7.004383951425552368e-02 -2.318215370178222656e-01 -1.032020077109336853e-01 -1.867617219686508179e-01 1.070268526673316956e-01 1.750733889639377594e-02 -1.216685771942138672e-01 -2.152288109064102173e-01 -6.178274750709533691e-02 2.193505018949508667e-01 5.612780526280403137e-02 9.495860897004604340e-03 -1.159601584076881409e-01 2.504620850086212158e-01 -6.175878047943115234e-01 2.097011916339397430e-02 -5.751750618219375610e-02 1.869763582944869995e-01 -1.639667004346847534e-01 2.902697920799255371e-01 5.842915177345275879e-02 1.143342554569244385e-01 -2.207841910421848297e-02 9.359724819660186768e-02 1.316154450178146362e-01 -2.220203727483749390e-02 2.326121628284454346e-01
-1.418884377926588058e-03 -2.143386602401733398e-01 1.936826705932617188e-01 -3.868869319558143616e-02 -1.829950362443923950e-01 9.638926014304161072e-03 -3.931887745857238770e-01 -3.430109843611717224e-02 -1.881294101476669312e-01 1.329556852579116821e-01 -1.038300395011901855e-01 -2.113188952207565308e-01 -4.466263949871063232e-01 5.649729818105697632e-02 6.828229129314422607e-02 -1.765699386596679688e-01 1.226623654365539551e-01 -2.348218113183975220e-02 5.121885240077972412e-02 -3.035164773464202881e-01 2.475805133581161499e-01 -1.798296123743057251e-01 2.329302579164505005e-01 -1.339887827634811401e-01 1.673823148012161255e-01 3.801107406616210938e-02 -5.995668098330497742e-02 9.572343551553785801e-04 2.308790534734725952e-01 -3.455049172043800354e-02 -1.058647111058235168e-01 6.106876581907272339e-02
5.737802013754844666e-02 -2.663883566856384277e-01 3.903922140598297119e-01 -4.138750582933425903e-02 -2.479429170489311218e-02 -1.525695025920867920e-01 -7.485236227512359619e-02 -2.501153051853179932e-01 2.123400568962097168e-01 -2.289366908371448517e-02 -2.157583683729171753e-01 -2.805751264095306396e-01 -4.138097167015075684e-01 -2.899019606411457062e-02 3.247274085879325867e-02 2.540225908160209656e-02 -1.446758359670639038e-01 1.801511198282241821e-01 7.947398722171783447e-02 -9.552825242280960083e-02 -1.326694786548614502e-01 1.114182397723197937e-01 -7.852500677108764648e-02 -2.160840481519699097e-01 -2.529281675815582275e-01 -1.062338277697563171e-01 -2.002284526824951172e-01 -6.831102073192596436e-02 -4.231405630707740784e-02 8.453931659460067749e-02 2.204476445913314819e-01 -7.521010190248489380e-02
-1.383184455335140228e-02 -1.615108996629714966e-01 5.547979101538658142e-02 -2.170611172914505005e-02 -2.866058349609375000e-01 2.663846313953399658e-01 -1.545007675886154175e-01 1.194931566715240479e-01 -2.268869727849960327e-01 1.304407715797424316e-01 -2.846628725528717041e-01 -6.309630721807479858e-02 -2.692293822765350342e-01 6.602808088064193726e-02 1.348055303096771240e-01 5.155360791832208633e-03 -1.016810387372970581e-01 2.742395997047424316e-01 2.047897577285766602e-01 -2.016168683767318726e-01 -5.762100685387849808e-03 -7.449920475482940674e-02 -7.023156434297561646e-02 -3.843663334846496582e-01 1.610332131385803223e-01 -2.427573055028915405e-01 7.319744676351547241e-02 -2.125444449484348297e-02 -2.479230798780918121e-02 -3.270966410636901855e-01 4.996263608336448669e-02 5.663634464144706726e-02
-2.997619807720184326e-01 -5.040356144309043884e-02 6.930293049663305283e-03 5.906983092427253723e-02 -1.445207148790359497e-01 -2.654087245464324951e-01 -1.239750981330871582e-01 -3.301344215869903564e-01 -2.200055867433547974e-01 1.820130795240402222e-01 -6.373691558837890625e-02 -2.810691893100738525e-01 -3.135690689086914062e-01 -9.180682152509689331e-02 2.385550588369369507e-01 1.427187174558639526e-01 -2.012697160243988037e-01 1.292896568775177002e-01 2.250836491584777832e-01 -3.118752501904964447e-02 1.720564663410186768e-01 -2.363436855375766754e-02 -5.402047187089920044e-02 -7.594880461692810059e-02 7.263886183500289917e-02 -1.116859465837478638e-01 1.303474307060241699e-01 -8.964805863797664642e-03 1.152676939964294434e-01 -4.854165017604827881e-02 2.118186801671981812e-01 -3.109880685806274414e-01
-1.305845677852630615e-01 -2.539146691560745239e-02 8.548702113330364227e-03 -3.994238376617431641e-01 1.305668056011199951e-01 1.323879957199096680e-01 -2.552797198295593262e-01 -5.178196355700492859e-02 -1.687749177217483521e-01 1.179642304778099060e-01 1.614957600831985474e-01 -4.125995039939880371e-01 -7.549469172954559326e-02 2.907992340624332428e-02 2.554401196539402008e-02 5.512662231922149658e-02 1.474301964044570923e-01 8.974478393793106079e-02 9.581383317708969116e-02 -8.208713680505752563e-02 5.002203956246376038e-02 1.972001492977142334e-01 5.889562517404556274e-02 -4.143146574497222900e-01 -2.014625370502471924e-01 3.119592368602752686e-02 -1.456036716699600220e-01 -2.601151764392852783e-01 -6.636303663253784180e-02 1.614145338535308838e-01 2.057581245899200439e-01 -7.662437111139297485e-02
-2.723908796906471252e-02 2.165909558534622192e-01 2.020106911659240723e-01 -1.668930351734161377e-01 -1.209213361144065857e-01 1.298798471689224243e-01 -8.115608245134353638e-02 -1.333108544349670410e-01 -1.442206837236881256e-02 3.575333207845687866e-02 6.360918283462524414e-02 -1.021921038627624512e-01 -1.231004074215888977e-01 -1.825410574674606323e-01 -1.538837105035781860e-01 2.592487037181854248e-01 1.570036262273788452e-01 2.925224304199218750e-01 1.679819524288177490e-01 -5.424528121948242188e-01 -8.532818406820297241e-03 -1.680697053670883179e-01 -8.408743888139724731e-02 -1.686702966690063477e-01 -1.059322357177734375e-01 -2.694559097290039062e-01 -1.228523626923561096e-01 1.138721257448196411e-01 -1.492311479523777962e-03 -1.512869149446487427e-01 1.914234757423400879e-01 -6.739016622304916382e-02
-9.527716040611267090e-02 6.783533841371536255e-02 2.932270467281341553e-01 -2.636254727840423584e-01 -5.599470809102058411e-02 2.100589722394943237e-01 3.463687747716903687e-02 -3.817291855812072754e-01 -1.023921221494674683e-01 1.476650685071945190e-01 9.032537043094635010e-02 -1.830280125141143799e-01 -4.261683672666549683e-02 -2.166882157325744629e-01 -3.300927812233567238e-03 1.748129278421401978e-01 1.805142164230346680e-01 -6.860400736331939697e-02 3.928315341472625732e-01 3.963508084416389465e-02 -1.625268459320068359e-01 -1.260041375644505024e-03 1.935497373342514038e-01 -1.462857723236083984e-01 2.267530560493469238e-01 -2.773145139217376709e-01 1.075292453169822693e-01 1.907832622528076172e-01 -9.993325173854827881e-02 6.382843852043151855e-02 1.204091012477874756e-01 -8.857640437781810760e-03
-2.364686578512191772e-01 -1.281462460756301880e-01 1.002707406878471375e-01 -2.211091220378875732e-01 -6.743700057268142700e-02 3.321307301521301270e-01 7.839033752679824829e-02 -2.322241812944412231e-01 7.380553334951400757e-02 -2.160070985555648804e-01 7.933429628610610962e-02 -3.849491849541664124e-02 -6.300446391105651855e-01 -2.047395855188369751e-01 2.952929772436618805e-02 1.792359203100204468e-01 6.134648621082305908e-02 2.221078872680664062e-01 -8.495964854955673218e-02 -1.827998608350753784e-01 -1.206669490784406662e-02 7.466213405132293701e-02 -4.685300216078758240e-02 -5.401443317532539368e-02 1.095333918929100037e-01 -1.430502682924270630e-01 -5.826612934470176697e-02 4.614908993244171143e-02 7.090483792126178741e-03 -9.840966761112213135e-02 7.932690531015396118e-02 5.879370123147964478e-02
1.870949193835258484e-02 -9.714847058057785034e-02 3.877104446291923523e-02 -2.302289605140686035e-01 1.905574277043342590e-02 2.908824756741523743e-02 -1.852603070437908173e-02 -3.990502655506134033e-01 3.774642944335937500e-02 7.886788807809352875e-03 -1.282577961683273315e-01 -2.645137012004852295e-01 -4.920103251934051514e-01 1.508499085903167725e-01 1.485298871994018555e-01 2.524148672819137573e-02 1.330256164073944092e-01 1.527083516120910645e-01 8.165744692087173462e-02 -2.812547385692596436e-01 -8.484880626201629639e-02 1.894812583923339844e-01 3.829802572727203369e-02 -2.323021739721298218e-01 -1.082087308168411255e-01 -1.043494194746017456e-01 -2.197894901037216187e-01 -1.619621068239212036e-01 -7.224631309509277344e-02 -5.601259320974349976e-02 2.466949522495269775e-01 8.833733201026916504e-02
-9.812304377555847168e-02 1.712803170084953308e-02 -8.147534914314746857e-03 3.080008924007415771e-01 -9.143501520156860352e-02 2.053693681955337524e-01 -2.350657582283020020e-01 3.535598516464233398e-02 -2.954707443714141846e-01 4.363646358251571655e-02 3.815912082791328430e-02 -5.601050704717636108e-02 -3.232615888118743896e-01 -9.438014030456542969e-02 2.054838836193084717e-01 2.186901420354843140e-01 -5.519825965166091919e-02 4.385835304856300354e-02 1.553559750318527222e-01 1.236687079071998596e-01 1.491517126560211182e-01 -1.810593754053115845e-01 1.692700833082199097e-01 -2.771825492382049561e-01 2.789765596389770508e-01 -9.458063542842864990e-02 -3.097410798072814941e-01 -4.030176252126693726e-02 9.752140194177627563e-02 1.694610267877578735e-01 1.019603610038757324e-01 -2.301695346832275391e-01
-9.284611791372299194e-02 -3.058830201625823975e-01 1.138320267200469971e-01 9.132366627454757690e-02 -5.970397219061851501e-02 9.608221054077148438e-02 -2.018682211637496948e-01 -1.073579266667366028e-01 2.726771831512451172e-01 1.284275054931640625e-01 -8.313718251883983612e-03 2.707725949585437775e-02 -3.469712436199188232e-01 -2.164980769157409668e-01 -1.721249669790267944e-01 1.922015696763992310e-01 -6.895387917757034302e-02 1.518436968326568604e-01 2.641355097293853760e-01 -3.577390611171722412e-01 2.501593232154846191e-01 2.705339491367340088e-01 1.812375485897064209e-01 -6.766609102487564087e-02 8.016697317361831665e-02 -6.219970807433128357e-02 1.925732567906379700e-02 5.537449195981025696e-02 -8.325427770614624023e-02 -3.622363135218620300e-02 2.398884594440460205e-01 8.771651983261108398e-02
1.486040651798248291e-01 -1.894810199737548828e-01 -3.848443180322647095e-02 -9.154900163412094116e-02 -2.572919428348541260e-01 2.842942066490650177e-02 -1.659445315599441528e-01 -2.284235209226608276e-01 -1.208283603191375732e-01 1.838341057300567627e-01 1.119349449872970581e-01 -1.710965298116207123e-02 -3.953154385089874268e-01 4.097970947623252869e-02 6.409845501184463501e-02 2.728890180587768555e-01 1.265178471803665161e-01 2.374821901321411133e-01 -1.403853744268417358e-01 -2.968809753656387329e-02 2.063016146421432495e-01 -3.255385532975196838e-02 1.807218790054321289e-01 1.034676209092140198e-01 4.489247128367424011e-02 -1.481073945760726929e-01 -2.415874898433685303e-01 -1.762042045593261719e-01 1.747434772551059723e-02 -4.191040992736816406e-02 3.317943811416625977e-01 2.866862416267395020e-01
5.672096833586692810e-02 -9.444060921669006348e-02 1.993084400892257690e-01 -3.168419897556304932e-01 1.121949478983879089e-01 4.962421208620071411e-02 -2.746544480323791504e-01 1.028785556554794312e-01 -2.825925052165985107e-01 3.333953022956848145e-01 2.651515901088714600e-01 -2.152152545750141144e-02 -1.408929228782653809e-01 1.175838038325309753e-01 2.116483300924301147e-01 -1.344482749700546265e-01 8.889815956354141235e-02 8.572751283645629883e-02 1.628258377313613892e-01 -1.523099988698959351e-01 1.516825109720230103e-01 -3.817111998796463013e-02 -7.433337718248367310e-02 -3.983862400054931641e-01 -1.092434749007225037e-01 -2.496775798499584198e-02 -1.053998693823814392e-01 -2.326719760894775391e-01 -2.854413352906703949e-02 1.862274110317230225e-01 1.229865700006484985e-01 -7.915585488080978394e-02
8.431728184223175049e-02 -2.827852591872215271e-02 -1.307998597621917725e-02 8.754807640798389912e-05 -8.241762965917587280e-02 1.304704546928405762e-01 -1.968383789062500000e-01 -1.421161144971847534e-01 5.066538229584693909e-02 -1.718026101589202881e-01 -1.309800148010253906e-01 -1.312431097030639648e-01 -4.736230671405792236e-01 4.938697814941406250e-02 4.268449246883392334e-01 5.735649913549423218e-02 -1.355868484824895859e-02 2.853345274925231934e-01 -7.264298386871814728e-03 -1.080331355333328247e-01 2.442937493324279785e-01 -7.706031203269958496e-02 2.517020329833030701e-02 -1.823721230030059814e-01 2.685404419898986816e-01 -2.241497188806533813e-01 -1.333227008581161499e-01 -1.754486411809921265e-01 3.340266272425651550e-02 1.446485221385955811e-01 7.148556411266326904e-02 -1.988883167505264282e-01
-2.060726433992385864e-01 4.533401131629943848e-02 2.697006240487098694e-02 -2.120713330805301666e-02 -1.604485660791397095e-01 -3.867660462856292725e-02 -1.840668171644210815e-01 2.921926602721214294e-02 -2.098020613193511963e-01 -7.652781158685684204e-02 3.773142099380493164e-01 8.905772864818572998e-02 -1.458842456340789795e-01 -1.058823391795158386e-01 9.414614737033843994e-02 3.411084115505218506e-01 7.518196851015090942e-02 7.369358092546463013e-02 1.139233782887458801e-01 -1.100691556930541992e-01 8.645257353782653809e-02 7.522436976432800293e-02 1.414080709218978882e-01 -8.374416828155517578e-02 2.814428210258483887e-01 -3.630827665328979492e-01 -2.426655888557434082e-01 -2.533254027366638184e-01 -1.238300800323486328e-01 6.667939573526382446e-02 2.880939543247222900e-01 -1.457701176404953003e-01
-5.554080009460449219e-02 1.325277704745531082e-02 2.475713342428207397e-01 -7.534150779247283936e-02 1.057907715439796448e-01 -1.762681156396865845e-01 -1.770328283309936523e-01 8.264663070440292358e-02 -1.377980113029479980e-01 5.132528021931648254e-02 1.594369262456893921e-01 -2.035583928227424622e-02 -3.360476493835449219e-01 -1.735893785953521729e-01 2.386232912540435791e-01 1.948825567960739136e-01 -1.550790816545486450e-01 3.699450194835662842e-01 2.915628440678119659e-02 -1.846430748701095581e-01 1.433476358652114868e-01 -2.239113301038742065e-02 2.170921713113784790e-01 -3.557707965373992920e-01 8.314239978790283203e-02 1.529374420642852783e-01 -1.196274757385253906e-01 -1.215006411075592041e-02 -2.365627735853195190e-01 9.642785042524337769e-02 1.922629475593566895e-01 1.622031629085540771e-01
-4.127975925803184509e-02 -1.504987776279449463e-01 1.795153319835662842e-02 -1.373348832130432129e-01 1.654064655303955078e-01 2.571623399853706360e-02 -1.030015349388122559e-01 -2.517291307449340820e-01 9.143111295998096466e-03 1.040258817374706268e-02 -1.437792181968688965e-01 -2.071593701839447021e-01 -3.306601941585540771e-01 2.847714722156524658e-01 2.704394161701202393e-01 1.388746649026870728e-01 -2.265359163284301758e-01 -2.544650137424468994e-01 1.785845607519149780e-01 -1.187340542674064636e-02 -8.411848545074462891e-02 1.400063186883926392e-01 -1.739463359117507935e-01 -1.337192356586456299e-01 2.165937125682830811e-01 -2.016510367393493652e-01 -4.163443110883235931e-03 -2.910830974578857422e-01 1.298580616712570190e-01 7.063155062496662140e-03 2.413237690925598145e-01 1.934906393289566040e-01
-2.537342719733715057e-02 -1.609342247247695923e-01 1.268808990716934204e-01 -1.984857320785522461e-01 5.218321830034255981e-02 7.232823222875595093e-02 1.728357374668121338e-02 -4.036840796470642090e-01 2.137529896572232246e-03 1.168357357382774353e-01 -1.357088536024093628e-01 -8.200967311859130859e-02 -4.828131198883056641e-01 1.318658739328384399e-01 1.228540688753128052e-01 -1.379025285132229328e-03 2.061126381158828735e-01 1.602507382631301880e-01 9.493950754404067993e-02 -3.836863040924072266e-01 -1.355234235525131226e-01 -5.596667900681495667e-02 3.414884582161903381e-02 -1.728803366422653198e-01 -3.224774822592735291e-02 -1.593106985092163086e-01 -2.234423905611038208e-01 -2.609933912754058838e-01 3.650569543242454529e-02 1.524453237652778625e-02 1.392171084880828857e-01 -1.718991901725530624e-03
-6.791334599256515503e-02 3.722810745239257812e-02 2.162229716777801514e-01 -2.792910635471343994e-01 1.777236163616180420e-01 2.258464507758617401e-02 -2.171467244625091553e-01 -1.918531656265258789e-01 -1.443816125392913818e-01 -2.121091336011886597e-01 1.019609272480010986e-01 -3.548008799552917480e-01 -4.104993641376495361e-01 7.520020008087158203e-02 3.035350441932678223e-01 1.237475872039794922e-01 1.502484530210494995e-01 2.687698695808649063e-03 3.183559179306030273e-01 1.161836907267570496e-01 1.137998327612876892e-01 -4.268014803528785706e-02 1.208408847451210022e-01 -2.546756900846958160e-02 -1.460583209991455078e-01 -1.701705753803253174e-01 -2.633261680603027344e-02 1.177687868475914001e-01 -6.007366254925727844e-02 1.614375114440917969e-01 2.918040193617343903e-02 8.143629133701324463e-02
1.222225278615951538e-01 -9.061048179864883423e-02 -3.382248431444168091e-02 -1.704680770635604858e-01 1.280174404382705688e-01 -2.790972031652927399e-02 3.204224258661270142e-02 -4.478712677955627441e-01 -2.729820832610130310e-02 1.731024235486984253e-01 4.966252669692039490e-02 7.517449557781219482e-03 -4.540619254112243652e-01 6.152790412306785583e-02 -4.710580036044120789e-02 2.027122974395751953e-01 -8.248481154441833496e-02 2.186327707022428513e-03 -3.723369445651769638e-03 -1.226110979914665222e-01 5.415149405598640442e-02 9.123184531927108765e-02 6.298940628767013550e-02 -3.521442413330078125e-01 1.693071275949478149e-01 -1.532641798257827759e-02 -2.662301659584045410e-01 -2.382366359233856201e-01 7.962147146463394165e-02 -1.371199935674667358e-01 2.490223795175552368e-01 1.912859976291656494e-01
-4.964887797832489014e-01 -1.573820859193801880e-01 -7.822313904762268066e-02 3.644699975848197937e-02 1.194830760359764099e-01 1.717587113380432129e-01 -5.607638880610466003e-02 -1.229188889265060425e-01 -3.325860500335693359e-01 1.884743273258209229e-01 -7.222218066453933716e-02 1.629874259233474731e-01 -6.717126816511154175e-02 1.063321605324745178e-01 3.664790838956832886e-02 2.401677966117858887e-01 -1.316947024315595627e-02 -6.685425341129302979e-02 3.328146338462829590e-01 -7.165146619081497192e-02 -2.828654274344444275e-02 -1.230006664991378784e-02 7.055086642503738403e-02 -1.186391562223434448e-01 1.409237831830978394e-01 -3.127346932888031006e-01 -2.227861583232879639e-01 -1.103798672556877136e-01 -6.639148294925689697e-02 -1.127318385988473892e-02 1.446671336889266968e-01 2.469871044158935547e-01
-1.311626583337783813e-01 -5.706618353724479675e-02 2.522186636924743652e-01 1.287908405065536499e-01 8.516348153352737427e-02 -1.028595715761184692e-01 -2.817178964614868164e-01 1.420340687036514282e-01 -4.560061395168304443e-01 1.163973957300186157e-01 -1.010805275291204453e-02 -1.150900032371282578e-02 -3.728264868259429932e-01 7.742536813020706177e-02 6.473075598478317261e-02 7.957802712917327881e-02 1.686367690563201904e-01 -5.844165384769439697e-02 1.417746394872665405e-01 -2.520666420459747314e-01 -1.920909136533737183e-01 -1.741936206817626953e-01 1.892937272787094116e-01 3.438669443130493164e-02 1.070645153522491455e-01 -8.620856329798698425e-03 1.399673670530319214e-01 -2.259735912084579468e-01 6.130469962954521179e-02 -6.887552142143249512e-02 2.773694992065429688e-01 1.317158639430999756e-01
-2.388951182365417480e-02 -1.826597005128860474e-02 3.814142197370529175e-02 -1.634799093008041382e-01 1.559527404606342316e-02 -7.303693890571594238e-02 -1.604636907577514648e-01 -7.055122405290603638e-02 -4.995216727256774902e-01 1.463580578565597534e-01 5.232344567775726318e-02 -6.006347388029098511e-02 -6.704471260309219360e-02 1.140842139720916748e-01 -2.758861482143402100e-01 6.450249254703521729e-02 1.998134106397628784e-01 2.795717716217041016e-01 -7.001478970050811768e-02 -3.775338232517242432e-01 1.666690222918987274e-02 -1.739418059587478638e-01 2.673875689506530762e-01 -9.018764644861221313e-02 6.077831238508224487e-02 -3.596602082252502441e-01 -3.865539655089378357e-02 -3.140150383114814758e-02 1.441512908786535263e-02 8.388102054595947266e-02 1.906468123197555542e-01 6.882349401712417603e-02
-1.141631081700325012e-01 -2.595877461135387421e-02 4.921551942825317383e-01 7.631061226129531860e-02 -8.217835426330566406e-02 6.308765709400177002e-02 -1.912736743688583374e-01 1.808085143566131592e-01 -2.254226952791213989e-01 2.119179368019104004e-01 -9.910950064659118652e-02 -4.306689836084842682e-03 -1.372612416744232178e-01 -2.541867494583129883e-01 4.183902870863676071e-03 2.140126973390579224e-01 1.370414495468139648e-01 9.093201160430908203e-02 6.514327228069305420e-02 -3.055279254913330078e-01 -1.443844586610794067e-01 -4.260946437716484070e-02 1.054857149720191956e-01 -8.686291426420211792e-02 8.086339384317398071e-02 -2.216921448707580566e-01 -9.450579993426799774e-03 -6.375272059813141823e-04 -1.648997664451599121e-01 1.888082735240459442e-02 2.902730703353881836e-01 2.997466325759887695e-01
9.168494492769241333e-02 -5.008783936500549316e-02 1.126529648900032043e-01 -7.773459702730178833e-02 -5.661280360072851181e-03 2.476801127195358276e-01 -1.834142394363880157e-02 -9.775830805301666260e-02 -2.031063586473464966e-01 1.275700032711029053e-01 8.533093333244323730e-02 -1.359673142433166504e-01 -2.947346270084381104e-01 -2.055489569902420044e-01 1.858811974525451660e-01 -6.855543702840805054e-02 -3.838410079479217529e-01 -9.407570213079452515e-02 2.479481697082519531e-01 -3.400532007217407227e-01 8.748061209917068481e-02 3.683373332023620605e-02 -1.310287714004516602e-01 -2.052575498819351196e-01 -1.001490056514739990e-01 -3.892559111118316650e-01 8.097711205482482910e-02 -1.632062718272209167e-02 -1.454698592424392700e-01 -1.759831607341766357e-02 1.704290211200714111e-01 -1.640652120113372803e-01
7.072729617357254028e-02 5.669022351503372192e-02 2.840695977210998535e-01 1.386352777481079102e-01 1.780827343463897705e-01 6.990543007850646973e-02 -6.733100116252899170e-02 1.700623631477355957e-01 -2.907173037528991699e-01 -5.298215523362159729e-02 1.013725996017456055e-01 5.603418126702308655e-02 -1.843030005693435669e-01 -2.368114292621612549e-01 9.333585947751998901e-02 1.965315788984298706e-01 2.324393987655639648e-01 5.635397508740425110e-02 4.419423043727874756e-01 -1.028545871376991272e-01 -1.462977826595306396e-01 3.992241248488426208e-02 2.687007784843444824e-01 -3.357073664665222168e-01 -2.934676222503185272e-02 -1.999458521604537964e-01 -1.048745140433311462e-01 1.726022958755493164e-01 5.081056803464889526e-02 1.227786764502525330e-01 8.767229318618774414e-02 -7.566720247268676758e-02
-3.355911001563072205e-02 -2.088772207498550415e-01 3.478094339370727539e-01 8.044904470443725586e-02 2.379043698310852051e-01 1.985307335853576660e-01 1.761196851730346680e-01 -6.459689140319824219e-02 -3.305674493312835693e-01 -1.629219204187393188e-01 3.580072522163391113e-02 1.247708499431610107e-01 -7.742205262184143066e-02 -1.227922663092613220e-01 -1.281764954328536987e-01 3.700994700193405151e-02 -4.584949463605880737e-02 2.548896074295043945e-01 2.997466325759887695e-01 -1.875118613243103027e-01 8.432742953300476074e-02 1.479113996028900146e-01 -1.352198570966720581e-01 -3.838628157973289490e-02 -8.582994341850280762e-02 -3.012674488127231598e-02 -1.861623376607894897e-01 2.112687937915325165e-02 1.788553148508071899e-01 2.346381098031997681e-01 3.621643483638763428e-01 -5.144837871193885803e-02
1.250459849834442139e-01 -1.666840761899948120e-01 -8.817046135663986206e-02 4.751633480191230774e-02 -1.626470834016799927e-01 -5.905113182961940765e-03 -1.114401444792747498e-01 -1.518529057502746582e-01 -1.558526903390884399e-01 7.161746174097061157e-02 5.431177467107772827e-02 -8.472179993987083435e-03 -1.968415975570678711e-01 2.105189487338066101e-02 -1.303220093250274658e-01 3.117507994174957275e-01 -2.033074647188186646e-01 2.349290549755096436e-01 1.190616115927696228e-01 -3.841056525707244873e-01 1.619662046432495117e-01 -1.744751185178756714e-01 3.744735568761825562e-02 -1.644866168498992920e-01 1.368606537580490112e-01 -1.687474846839904785e-01 3.844735026359558105e-02 -3.136240243911743164e-01 9.188500791788101196e-02 -2.604484558105468750e-01 2.840909659862518311e-01 2.266672402620315552e-01
-6.632273644208908081e-02 -1.335981488227844238e-01 1.997643113136291504e-01 -1.396244913339614868e-01 -1.285637766122817993e-01 8.105468004941940308e-02 -2.960865199565887451e-01 -4.155722558498382568e-01 -2.833214700222015381e-01 1.113285720348358154e-01 6.008180603384971619e-02 2.277875244617462158e-01 -3.912144005298614502e-01 -2.182787358760833740e-01 9.312138706445693970e-02 7.620248943567276001e-02 1.329464912414550781e-01 1.907288283109664917e-01 -4.409027472138404846e-02 -1.368814408779144287e-01 1.290317177772521973e-01 -1.033700779080390930e-01 2.182405441999435425e-02 -3.651196882128715515e-02 1.030796468257904053e-01 1.258813887834548950e-01 1.673718690872192383e-01 -6.604379415512084961e-02 2.473560906946659088e-02 6.372687965631484985e-02 2.263295054435729980e-01 2.300648391246795654e-01
-2.354836761951446533e-01 -1.373189687728881836e-01 1.860828548669815063e-01 1.678925603628158569e-01 8.523403853178024292e-02 4.606685042381286621e-02 -1.499532163143157959e-01 -1.428605169057846069e-01 -4.308917373418807983e-02 1.679127812385559082e-01 4.105472192168235779e-02 -2.451954782009124756e-01 -2.651741504669189453e-01 6.610400229692459106e-02 4.176974892616271973e-01 2.452853024005889893e-01 -1.387883070856332779e-02 9.529768675565719604e-02 1.112282052636146545e-01 -3.024022877216339111e-01 3.091593831777572632e-02 -3.239996135234832764e-01 -1.481548417359590530e-02 -1.077470183372497559e-01 2.546035051345825195e-01 -1.918692290782928467e-01 -9.614887833595275879e-02 9.702258557081222534e-02 1.406867653131484985e-01 4.204600676894187927e-02 -3.579815477132797241e-02 -1.882092654705047607e-01
-2.384240925312042236e-01 2.686627022922039032e-02 1.501024216413497925e-01 6.091161444783210754e-02 6.038127839565277100e-02 3.167497813701629639e-01 -1.251047104597091675e-02 -1.869649626314640045e-02 -2.545163631439208984e-01 9.071035683155059814e-02 -1.833886280655860901e-02 -4.222729429602622986e-02 -2.902843356132507324e-01 -8.379769325256347656e-02 1.729468405246734619e-01 1.027859747409820557e-01 -1.764681488275527954e-01 1.021370440721511841e-01 1.226292774081230164e-01 -3.938782215118408203e-01 2.829336225986480713e-01 -2.941901236772537231e-02 -1.664104163646697998e-01 -1.160369515419006348e-01 -1.531803756952285767e-01 -4.282511472702026367e-01 -5.940234661102294922e-02 -6.928552407771348953e-03 9.646931663155555725e-03 -2.255200594663619995e-01 6.512530148029327393e-02 -7.322168350219726562e-02
-1.529764533042907715e-01 -2.208129465579986572e-01 1.911437660455703735e-01 -1.274343729019165039e-01 -7.751377671957015991e-02 -1.009779870510101318e-01 -2.897446751594543457e-01 -3.116997703909873962e-02 -2.207446694374084473e-01 -4.056290537118911743e-02 2.366479299962520599e-02 -3.173610568046569824e-01 -3.562256991863250732e-01 -1.231694221496582031e-01 1.915463209152221680e-01 -1.720285415649414062e-02 4.341157525777816772e-02 3.005726039409637451e-01 -1.720073074102401733e-01 -2.076665461063385010e-01 2.721805572509765625e-01 -1.495419144630432129e-01 1.538728028535842896e-01 -2.073720842599868774e-01 2.062578052282333374e-01 -3.583291172981262207e-02 -1.110564172267913818e-01 9.235904365777969360e-02 1.716816984117031097e-02 8.619634062051773071e-02 -3.049613907933235168e-02 -2.045019418001174927e-01
9.300735592842102051e-02 9.431038051843643188e-02 2.260589599609375000e-01 -7.609122432768344879e-03 -1.593906432390213013e-01 2.770979655906558037e-03 -1.790847182273864746e-01 -2.318578660488128662e-01 7.292735576629638672e-02 8.697309345006942749e-02 -1.790437251329421997e-01 8.876837044954299927e-02 -3.856623768806457520e-01 6.669299304485321045e-02 -2.188631445169448853e-01 2.849562168121337891e-01 -6.831643730401992798e-02 6.079261749982833862e-02 2.217614836990833282e-02 -1.367284506559371948e-01 -7.491923868656158447e-02 -2.028754912316799164e-02 2.647259235382080078e-01 -2.709161937236785889e-01 -7.414409890770912170e-03 -2.934860289096832275e-01 -1.169068738818168640e-01 -3.687805235385894775e-01 1.471008360385894775e-01 -1.147264540195465088e-01 1.552745848894119263e-01 1.145986616611480713e-01
-1.204167455434799194e-01 1.136197149753570557e-01 1.997714042663574219e-01 2.399428039789199829e-01 -6.419637054204940796e-02 8.293377608060836792e-02 -3.482087254524230957e-01 1.896123215556144714e-02 -9.127560257911682129e-02 5.384964495897293091e-02 1.752341240644454956e-01 -1.242558136582374573e-01 -3.962142169475555420e-01 -7.058681547641754150e-02 -1.772636026144027710e-01 1.115709096193313599e-01 1.224657446146011353e-01 2.586751803755760193e-02 5.451614260673522949e-01 -6.251283735036849976e-02 5.538787320256233215e-02 1.827745735645294189e-01 4.234287142753601074e-02 -1.313988268375396729e-01 -4.734114743769168854e-03 -1.905416995286941528e-01 1.116942539811134338e-01 1.781007647514343262e-01 9.020899236202239990e-02 6.770748645067214966e-02 1.075886189937591553e-01 -4.642251506447792053e-02
-1.971335262060165405e-01 -1.260495483875274658e-01 1.248782575130462646e-01 -4.814211279153823853e-02 -2.600317262113094330e-02 3.331252038478851318e-01 2.091617695987224579e-02 -3.208308517932891846e-01 -1.325719505548477173e-01 -2.237536311149597168e-01 -9.306913614273071289e-02 1.595333516597747803e-01 -3.130225241184234619e-01 -6.380814313888549805e-02 2.953541930764913559e-03 -9.675229340791702271e-02 2.414300478994846344e-02 3.037132024765014648e-01 5.103483051061630249e-02 5.710989236831665039e-02 2.936522066593170166e-01 1.557109355926513672e-01 -5.865851417183876038e-02 -1.434253752231597900e-01 8.415234088897705078e-02 -2.869816720485687256e-01 -8.417893946170806885e-02 -2.637463621795177460e-02 1.159357279539108276e-01 2.291717231273651123e-01 3.202075660228729248e-01 -1.568233408033847809e-02
-1.647320836782455444e-01 -2.370412461459636688e-02 6.143243610858917236e-02 1.431572586297988892e-01 -1.796786934137344360e-01 -1.714566498994827271e-01 1.836508139967918396e-02 -1.597347110509872437e-01 -1.172860562801361084e-01 9.143812209367752075e-02 -8.726221323013305664e-02 -3.255752325057983398e-01 -2.304914295673370361e-01 -1.265224516391754150e-01 4.014940261840820312e-01 2.118080556392669678e-01 -1.849832981824874878e-01 1.454223692417144775e-02 1.292678415775299072e-01 -1.881614029407501221e-01 -4.880354925990104675e-02 -3.398900032043457031e-01 1.279752999544143677e-01 -1.791608184576034546e-01 1.268121153116226196e-01 -2.223187088966369629e-01 5.686309933662414551e-02 -5.189246311783790588e-02 2.824980318546295166e-01 1.229572892189025879e-01 1.507112532854080200e-01 -8.703343570232391357e-02
7.500658743083477020e-03 8.173979073762893677e-02 2.483422309160232544e-01 1.037690937519073486e-01 1.335854232311248779e-01 2.778703272342681885e-01 -2.441115677356719971e-01 -1.415139436721801758e-01 -9.149856865406036377e-03 -4.729221109300851822e-03 1.260119080543518066e-01 -1.002909392118453979e-01 -1.913875341415405273e-02 -4.990561865270137787e-03 -1.805702447891235352e-01 2.818196415901184082e-01 2.123855203390121460e-01 1.389172524213790894e-01 1.220608428120613098e-01 -3.139964342117309570e-01 1.692012697458267212e-01 -1.185609027743339539e-01 4.409889504313468933e-02 -1.108251884579658508e-01 -9.862278401851654053e-02 -3.768563270568847656e-01 -1.307733058929443359e-01 3.740265071392059326e-01 -3.041150630451738834e-04 2.141966251656413078e-03 2.517059147357940674e-01 2.771699428558349609e-02
-7.199203968048095703e-02 -1.305676847696304321e-01 2.401987463235855103e-01 -3.077949881553649902e-01 1.163982227444648743e-01 5.181898921728134155e-02 -2.258881926536560059e-01 -1.409482061862945557e-01 -1.332061439752578735e-01 -1.706398129463195801e-01 6.527070701122283936e-02 -2.199015766382217407e-01 -4.021530449390411377e-01 3.495493903756141663e-02 2.490329593420028687e-01 8.873570710420608521e-03 2.132605761289596558e-01 -3.519776463508605957e-02 3.366511762142181396e-01 1.201331168413162231e-01 2.955947816371917725e-01 7.074706256389617920e-02 -4.553567850962281227e-04 5.818444117903709412e-02 -2.008650600910186768e-01 -2.633937299251556396e-01 -4.514868929982185364e-02 -3.295497223734855652e-02 -4.470827523618936539e-03 1.251171827316284180e-01 -3.453640639781951904e-02 1.171319335699081421e-01
-1.664789021015167236e-01 1.285865604877471924e-01 -1.629267334938049316e-01 1.905640214681625366e-01 5.432805791497230530e-02 1.316267549991607666e-01 -7.297988235950469971e-02 -1.894856542348861694e-01 -1.192482411861419678e-01 9.674088656902313232e-02 4.001024365425109863e-01 -1.032464504241943359e-01 -2.866187691688537598e-01 -4.526206105947494507e-02 3.072062134742736816e-02 2.274172902107238770e-01 1.580916941165924072e-01 1.508630961179733276e-01 1.987208425998687744e-01 2.024102210998535156e-02 3.117694258689880371e-01 1.046964153647422791e-01 3.513499349355697632e-02 -2.421361356973648071e-01 6.947316974401473999e-02 -3.428786396980285645e-01 -1.157364845275878906e-01 1.117767319083213806e-01 2.749506831169128418e-01 -6.208819895982742310e-02 1.274719834327697754e-01 -2.321694232523441315e-02
-1.245567575097084045e-01 -1.853726655244827271e-01 3.724020719528198242e-01 1.889002509415149689e-02 1.496665626764297485e-01 7.191030681133270264e-02 1.372713246382772923e-03 -6.386994570493698120e-02 -3.493349254131317139e-01 -1.012120693922042847e-01 -8.217421174049377441e-02 6.196111440658569336e-02 -3.282715082168579102e-01 2.039379030466079712e-01 8.069775253534317017e-02 3.022067248821258545e-01 -4.450029879808425903e-02 2.359953224658966064e-01 -1.417963355779647827e-01 -1.963305026292800903e-01 5.123331025242805481e-02 3.718261420726776123e-02 5.806149914860725403e-02 -4.023351892828941345e-02 5.595642328262329102e-02 -4.110463708639144897e-02 3.107681572437286377e-01 4.343483224511146545e-02 -1.246057972311973572e-01 1.320427209138870239e-01 3.571842610836029053e-01 1.469273958355188370e-02
-3.942842185497283936e-01 -1.365201026201248169e-01 8.164303749799728394e-02 2.999635972082614899e-02 9.779494255781173706e-02 1.243039779365062714e-02 -7.941636722534894943e-04 1.200874894857406616e-01 -3.491599857807159424e-01 1.557826846837997437e-01 1.080060377717018127e-01 -2.370665222406387329e-02 -3.519875705242156982e-01 7.669583708047866821e-02 1.487053744494915009e-02 -7.221971452236175537e-02 1.714493036270141602e-01 7.695634663105010986e-02 1.065566167235374451e-01 -2.709714472293853760e-01 1.500496268272399902e-01 9.197829663753509521e-02 -6.226773187518119812e-02 -5.375266447663307190e-02 1.331808269023895264e-01 -2.501743286848068237e-02 -1.221458613872528076e-01 5.204788967967033386e-02 -1.365854740142822266e-01 5.895865336060523987e-02 5.255166888236999512e-01 9.189556539058685303e-02
1.229434385895729065e-01 -3.254773020744323730e-01 8.543989807367324829e-02 -2.475133240222930908e-01 -1.510755270719528198e-01 -5.595589056611061096e-02 -1.769595965743064880e-02 -1.735602505505084991e-02 1.796742342412471771e-02 -9.775453060865402222e-02 5.583529919385910034e-02 2.954343147575855255e-02 -2.786464691162109375e-01 -3.356953263282775879e-01 5.594237707555294037e-03 2.156519889831542969e-01 1.116243079304695129e-01 3.068881295621395111e-02 1.545364558696746826e-01 -1.837327927350997925e-01 2.338135838508605957e-01 -2.833864390850067139e-01 -2.210490591824054718e-02 -1.942866444587707520e-01 2.382481545209884644e-01 9.926527738571166992e-02 -2.215468734502792358e-01 -3.025430142879486084e-01 1.063412278890609741e-01 1.682800501585006714e-01 1.094567999243736267e-01 -1.731579601764678955e-01
3.752672672271728516e-02 5.360908806324005127e-02 2.031435668468475342e-01 -2.519645169377326965e-02 -9.738764911890029907e-02 1.091751158237457275e-01 -1.938538998365402222e-01 3.193667158484458923e-02 -1.383480727672576904e-01 -9.575798362493515015e-02 -3.373868018388748169e-02 -7.445776462554931641e-02 -1.303558051586151123e-01 -2.936322689056396484e-01 5.666117742657661438e-02 3.775935769081115723e-01 -1.405991315841674805e-01 -4.014883190393447876e-03 3.309068977832794189e-01 -3.712078928947448730e-01 7.559891045093536377e-02 -1.346771419048309326e-01 1.813976615667343140e-01 -2.327996194362640381e-01 -3.001954555511474609e-01 4.778631404042243958e-02 1.834702491760253906e-01 6.842482089996337891e-02 2.899437546730041504e-01 -5.944443494081497192e-02 1.159353032708168030e-01 -1.363571500405669212e-03
7.326344400644302368e-02 -1.885552704334259033e-01 5.330859497189521790e-02 -8.754995465278625488e-02 1.395024359226226807e-01 4.016084130853414536e-03 -2.608526870608329773e-02 -2.727351784706115723e-01 -3.800468693953007460e-04 -2.758542634546756744e-02 -2.586629986763000488e-01 -2.801756262779235840e-01 -4.768108427524566650e-01 1.383665055036544800e-01 1.672734320163726807e-01 1.419478747993707657e-02 1.254532951861619949e-02 -1.106681674718856812e-01 1.346859335899353027e-01 -1.763764023780822754e-01 -1.457069963216781616e-01 3.485465049743652344e-02 4.512499272823333740e-02 -1.599448472261428833e-01 2.274906784296035767e-01 -2.546035349369049072e-01 -1.728424131870269775e-01 -2.994623780250549316e-01 -3.510740771889686584e-02 1.930992603302001953e-01 1.791703999042510986e-01 1.213344261050224304e-01
-1.449015736579895020e-01 9.672621637582778931e-02 1.256961077451705933e-01 -2.688150294125080109e-02 -1.336844563484191895e-01 2.677568197250366211e-01 -3.706708177924156189e-02 -5.830202996730804443e-02 -2.707815766334533691e-01 -2.805627696216106415e-02 3.041619956493377686e-01 6.158378720283508301e-02 -2.645781636238098145e-01 -4.617787897586822510e-02 1.957246214151382446e-01 1.433199942111968994e-01 9.229334443807601929e-02 6.580152362585067749e-02 2.894027829170227051e-01 -1.521081477403640747e-01 1.016144827008247375e-01 9.978831559419631958e-02 -2.546409703791141510e-02 -3.686757385730743408e-01 2.420741617679595947e-01 -1.027952730655670166e-01 1.587633192539215088e-01 -8.478578925132751465e-02 4.374774917960166931e-02 1.526393741369247437e-01 1.546806097030639648e-01 -3.606874346733093262e-01
1.245032064616680145e-02 -2.848646938800811768e-01 2.717874348163604736e-01 -3.023178875446319580e-01 9.001450985670089722e-02 -4.479826986789703369e-02 -1.367050707340240479e-01 -1.419828683137893677e-01 -2.640656232833862305e-01 -7.385513186454772949e-02 -5.476401373744010925e-02 -4.405933618545532227e-01 -3.817389011383056641e-01 5.433760583400726318e-02 2.373178005218505859e-01 2.625519633293151855e-01 -1.170281134545803070e-02 -2.059499733150005341e-03 1.460817307233810425e-01 5.986304953694343567e-02 5.817200616002082825e-02 -9.610539674758911133e-02 -9.288647025823593140e-02 1.390863656997680664e-01 5.944084841758012772e-03 1.546390950679779053e-01 2.747987862676382065e-03 3.162012668326497078e-03 -9.438890218734741211e-02 -8.188016712665557861e-02 1.790772080421447754e-01 1.446796953678131104e-01
4.903425648808479309e-02 -1.115113645792007446e-01 2.490038424730300903e-01 -2.755565047264099121e-01 -1.564235538244247437e-01 -9.999760240316390991e-02 -1.288747191429138184e-01 2.998201176524162292e-02 6.467531621456146240e-02 -6.373645365238189697e-02 1.803138256072998047e-01 -9.736721217632293701e-02 -2.897000312805175781e-01 -3.833914995193481445e-01 1.627148091793060303e-01 1.115932166576385498e-01 5.528051406145095825e-02 1.893961131572723389e-01 1.142453309148550034e-02 -1.312433332204818726e-01 -8.852535393089056015e-05 -7.984905689954757690e-02 -1.907934099435806274e-01 -1.065016165375709534e-01 3.234824538230895996e-01 -7.734188437461853027e-02 -3.019241094589233398e-01 -2.266912907361984253e-01 3.735682694241404533e-03 1.424368917942047119e-01 2.747740447521209717e-01 -1.256688833236694336e-01
-3.306033462285995483e-02 1.010580435395240784e-01 6.796221435070037842e-02 -5.528411269187927246e-02 1.875684261322021484e-01 -1.478790789842605591e-01 -3.693826496601104736e-01 -1.235877722501754761e-01 -4.427275061607360840e-01 7.581850141286849976e-02 3.184493258595466614e-02 -1.902665793895721436e-01 -2.134247124195098877e-01 3.362780064344406128e-02 -2.285533398389816284e-02 1.024533808231353760e-01 1.483595222234725952e-01 2.475404143333435059e-01 -1.777109503746032715e-01 1.240913942456245422e-01 9.915727376937866211e-02 -1.100691109895706177e-01 2.403206676244735718e-01 -1.149302273988723755e-01 7.039677351713180542e-02 -1.952921748161315918e-01 -1.652925759553909302e-01 -1.867669075727462769e-01 2.023224234580993652e-01 1.892886608839035034e-01 2.642124891281127930e-01 2.306017838418483734e-02
-1.300502568483352661e-02 -7.294452935457229614e-02 4.261757135391235352e-01 -1.066675782203674316e-01 -9.049280732870101929e-02 1.146892681717872620e-01 -4.527505859732627869e-02 -6.901148706674575806e-02 -6.698025017976760864e-02 -2.510423399507999420e-02 2.542404830455780029e-01 -1.454083323478698730e-01 9.145067632198333740e-02 -3.210455477237701416e-01 1.776901036500930786e-01 1.062689870595932007e-01 1.635239273309707642e-01 3.862510621547698975e-02 3.461222946643829346e-01 4.228773526847362518e-03 6.585046648979187012e-02 -7.648208737373352051e-02 4.017935693264007568e-01 -3.823038637638092041e-01 4.415656626224517822e-02 -8.808775246143341064e-02 5.292215198278427124e-02 1.626090519130229950e-02 -1.527997199445962906e-02 -8.322305977344512939e-02 1.937459409236907959e-01 6.964457035064697266e-02
8.893282711505889893e-02 2.599823474884033203e-02 2.388672530651092529e-01 -2.100441902875900269e-01 2.762655615806579590e-01 1.521651726216077805e-02 -3.208284974098205566e-01 -2.488576471805572510e-01 -1.593785434961318970e-01 1.873033493757247925e-01 1.042262613773345947e-01 -2.302807569503784180e-01 -3.875251114368438721e-01 8.974582888185977936e-03 5.346455052495002747e-02 6.387466192245483398e-02 -1.289391815662384033e-01 -4.589683562517166138e-02 1.497586518526077271e-01 -3.958356678485870361e-01 5.951018631458282471e-02 2.706310711801052094e-02 1.468060165643692017e-01 -6.287728250026702881e-02 2.246195226907730103e-01 1.597033068537712097e-02 1.258953511714935303e-01 -4.777367226779460907e-03 1.645245552062988281e-01 4.322371259331703186e-02 4.235900938510894775e-02 2.057074010372161865e-01
-1.219451352953910828e-01 4.979009274393320084e-03 2.229580283164978027e-02 -3.208075761795043945e-01 -1.533979773521423340e-01 1.250194609165191650e-01 -9.331706911325454712e-02 -3.821960091590881348e-01 6.611378490924835205e-02 -4.546933248639106750e-02 -1.836980432271957397e-01 -2.479736059904098511e-01 -3.944570422172546387e-01 -1.352511197328567505e-01 -7.486329227685928345e-02 2.544384822249412537e-02 3.415345773100852966e-02 8.143558353185653687e-02 1.845016032457351685e-01 -1.984284371137619019e-01 1.623433381319046021e-01 -1.915280669927597046e-01 5.508941411972045898e-02 -4.790359735488891602e-02 -1.643283516168594360e-01 1.338471174240112305e-01 -2.737181484699249268e-01 1.007234770804643631e-02 -1.119121536612510681e-01 7.424837350845336914e-02 3.210568428039550781e-01 -1.236705780029296875e-01
-1.828507184982299805e-01 -3.146772980690002441e-01 2.643872201442718506e-01 -8.836145699024200439e-02 -6.679465621709823608e-02 2.979337796568870544e-02 -3.396236598491668701e-01 -5.876342952251434326e-02 -6.090886145830154419e-02 1.901294477283954620e-02 2.684011496603488922e-02 -2.766925692558288574e-01 -3.082350194454193115e-01 -1.166478544473648071e-01 2.503417432308197021e-01 1.658933609724044800e-02 5.300826579332351685e-02 2.060803920030593872e-01 9.367809630930423737e-03 -1.770170480012893677e-01 1.982769519090652466e-01 -1.470747888088226318e-01 5.672997981309890747e-02 -2.398066520690917969e-01 2.230586111545562744e-01 -1.052047591656446457e-02 -1.202102079987525940e-01 7.952607423067092896e-02 3.594739362597465515e-02 1.359684616327285767e-01 -8.743073046207427979e-02 -3.410867452621459961e-01
1.663867533206939697e-01 -2.069694995880126953e-01 1.518248468637466431e-01 -1.038347855210304260e-01 3.760375315323472023e-03 1.067405939102172852e-01 -3.885021507740020752e-01 -2.702299058437347412e-01 -1.887175142765045166e-01 5.722853913903236389e-02 -9.204568713903427124e-02 9.977785497903823853e-02 -2.570865452289581299e-01 -2.005309015512466431e-01 1.178220435976982117e-01 4.743888601660728455e-02 -2.341465093195438385e-02 2.633612453937530518e-01 -8.059710264205932617e-02 -1.955836713314056396e-01 4.099681973457336426e-02 2.017929702997207642e-01 1.400051862001419067e-01 -2.941089868545532227e-01 2.001446038484573364e-01 2.779608778655529022e-02 -1.292496174573898315e-01 -2.234072685241699219e-01 2.143489718437194824e-01 -6.378395855426788330e-02 2.074110507965087891e-02 2.438746541738510132e-01
-4.293756559491157532e-02 4.776494577527046204e-02 1.172198634594678879e-02 1.421128362417221069e-01 2.090651355683803558e-02 2.328470349311828613e-01 -8.015084266662597656e-02 -1.795139908790588379e-01 -6.761425733566284180e-02 6.116990931332111359e-03 4.046691358089447021e-01 -2.782916650176048279e-02 -2.583594918251037598e-01 -2.630762755870819092e-02 8.950782567262649536e-02 1.990712732076644897e-01 2.249961197376251221e-01 2.679645717144012451e-01 2.701022028923034668e-01 -4.422848578542470932e-03 1.702395081520080566e-01 -1.551686786115169525e-02 -2.698837593197822571e-02 -1.991473883390426636e-01 2.780989110469818115e-01 -3.130418360233306885e-01 1.877139881253242493e-02 1.397796124219894409e-01 1.424691081047058105e-01 -1.934774070978164673e-01 2.338094562292098999e-01 -1.593041121959686279e-01
-1.317649036645889282e-01 -1.635260283946990967e-01 3.103160262107849121e-01 -2.013440877199172974e-01 1.156187355518341064e-01 2.594212591648101807e-01 -1.278034746646881104e-01 -1.925080716609954834e-01 -2.522855103015899658e-01 -2.389035969972610474e-01 4.384897649288177490e-02 -5.381510257720947266e-01 -1.419353634119033813e-01 -1.349985301494598389e-01 1.265046000480651855e-01 -9.124032407999038696e-02 1.556259393692016602e-01 -6.352131068706512451e-02 2.196614444255828857e-01 -6.156236305832862854e-02 1.635742932558059692e-01 3.276469185948371887e-02 3.871122375130653381e-02 -3.998375311493873596e-02 -1.517270952463150024e-01 -1.416486948728561401e-01 -1.266139000654220581e-01 -1.257803887128829956e-01 -3.091822750866413116e-02 1.446085274219512939e-01 -3.191538155078887939e-02 3.169874474406242371e-02
-2.323380857706069946e-01 -1.718849390745162964e-01 2.189778238534927368e-01 1.913291364908218384e-01 2.082482911646366119e-02 3.328133225440979004e-01 1.647626161575317383e-01 -2.354426383972167969e-01 -4.296802282333374023e-01 2.752234227955341339e-03 6.532432045787572861e-03 -1.776293478906154633e-02 -1.213881596922874451e-01 1.551507413387298584e-01 1.152160167694091797e-01 -1.559451371431350708e-01 1.653315573930740356e-01 1.402835845947265625e-01 9.690766781568527222e-02 -1.362800300121307373e-01 5.864572525024414062e-02 -9.224929660558700562e-02 1.431036554276943207e-02 -1.593974083662033081e-01 -1.171527579426765442e-01 -4.606297612190246582e-02 -2.643150091171264648e-01 1.029082536697387695e-01 1.121736615896224976e-01 -1.916501522064208984e-01 3.019827008247375488e-01 1.655369848012924194e-01
8.160819113254547119e-02 -2.427208870649337769e-01 2.763176560401916504e-01 -8.155164867639541626e-02 -8.216192573308944702e-02 -1.942640542984008789e-02 -1.792393326759338379e-01 -1.314667165279388428e-01 -1.814386546611785889e-01 8.280934393405914307e-02 1.652278006076812744e-01 -1.646816730499267578e-01 -3.581227660179138184e-01 1.400611549615859985e-01 6.224123015999794006e-02 -6.158747151494026184e-02 -8.941370993852615356e-02 -8.934257924556732178e-02 9.113571047782897949e-02 -4.132291972637176514e-01 -5.933707952499389648e-02 7.030454277992248535e-02 2.346696555614471436e-01 -2.074600458145141602e-01 3.658339977264404297e-01 -2.519074594601988792e-03 7.675521820783615112e-02 1.210566088557243347e-01 2.540692687034606934e-01 5.615506693720817566e-02 9.132191538810729980e-02 1.144875511527061462e-01
-2.929087728261947632e-02 -1.825290769338607788e-01 7.835903018712997437e-02 1.764605194330215454e-02 -1.457003597170114517e-02 1.011771857738494873e-01 -1.291530877351760864e-01 -2.875174880027770996e-01 -5.722135677933692932e-02 -4.116073995828628540e-02 -4.781457781791687012e-02 -6.381665915250778198e-02 -1.997344195842742920e-01 4.600042104721069336e-02 1.964327841997146606e-01 3.275872468948364258e-01 -2.196265608072280884e-01 2.117147594690322876e-01 3.576512038707733154e-01 -2.000272423028945923e-01 3.179395571351051331e-02 -3.891273587942123413e-02 6.348951905965805054e-02 -3.613564074039459229e-01 2.688311636447906494e-01 1.377646476030349731e-01 1.113733947277069092e-01 8.662007004022598267e-02 2.955296337604522705e-01 -2.051899880170822144e-01 -2.449775487184524536e-02 -1.050021350383758545e-01
7.219217717647552490e-02 -3.569162189960479736e-01 3.896656632423400879e-01 -1.852784603834152222e-01 -1.930977776646614075e-02 2.001226544380187988e-01 -2.767130732536315918e-01 -1.597887575626373291e-01 -1.106241047382354736e-01 -3.247342705726623535e-01 -3.611994534730911255e-02 -4.205633997917175293e-01 -1.042788773775100708e-01 -8.581057935953140259e-02 1.813610792160034180e-01 -1.351127400994300842e-02 6.333608180284500122e-02 -4.879527166485786438e-02 3.110094070434570312e-01 2.651363983750343323e-02 5.512513592839241028e-02 3.946685418486595154e-02 2.754763327538967133e-02 -4.152507334947586060e-02 -1.817634850740432739e-01 -1.565372943878173828e-01 -2.081690169870853424e-02 -9.564242511987686157e-02 -9.295627474784851074e-02 6.310790032148361206e-02 -6.862998008728027344e-03 2.884264104068279266e-02
-1.880877465009689331e-01 6.678593927063047886e-04 -3.178817778825759888e-02 1.115986928343772888e-01 -5.905028432607650757e-02 -1.647830009460449219e-01 -2.092331796884536743e-01 -2.759808897972106934e-01 -3.087345957756042480e-01 7.066743075847625732e-02 -5.683718249201774597e-02 -1.781690120697021484e-01 -3.290066123008728027e-01 1.465332657098770142e-01 2.985018789768218994e-01 5.432992056012153625e-02 -1.807751953601837158e-01 1.983711719512939453e-01 1.277782917022705078e-01 4.505253210663795471e-02 1.205818951129913330e-01 -2.292292267084121704e-01 1.552720274776220322e-02 -3.036546707153320312e-01 3.626773878931999207e-02 -1.872422397136688232e-01 2.773772776126861572e-01 1.284244209527969360e-01 9.985222667455673218e-02 1.070276647806167603e-01 2.001532167196273804e-01 -4.797467589378356934e-02
1.685129553079605103e-01 2.896571159362792969e-02 1.542486846446990967e-01 -2.457560785114765167e-02 -3.057852014899253845e-02 1.164978817105293274e-01 -1.256298124790191650e-01 -3.284119665622711182e-01 -3.051091171801090240e-02 1.011489704251289368e-01 1.047543063759803772e-01 -2.076594978570938110e-01 -1.030953824520111084e-01 1.352373808622360229e-01 -8.901574462652206421e-02 5.124582052230834961e-01 -1.233666911721229553e-01 1.702034920454025269e-01 1.071007251739501953e-01 1.769153475761413574e-01 1.960255950689315796e-01 -3.872350230813026428e-02 9.275826066732406616e-02 -2.152743786573410034e-01 1.219778880476951599e-01 -1.154494136571884155e-01 1.633995398879051208e-02 -2.396452724933624268e-01 1.320861428976058960e-01 -8.056120947003364563e-03 3.749135136604309082e-01 -1.330562978982925415e-01
-1.373874843120574951e-01 1.915679872035980225e-02 9.344729036092758179e-02 1.051403433084487915e-01 1.390916854143142700e-01 -1.247715950012207031e-01 -1.653471440076828003e-01 1.460334807634353638e-01 -2.999072670936584473e-01 3.292723745107650757e-02 1.175188496708869934e-01 1.647640317678451538e-01 -2.611381709575653076e-01 5.521662905812263489e-02 1.197580993175506592e-01 5.236452817916870117e-02 -2.612643316388130188e-02 1.994440108537673950e-01 2.061263620853424072e-01 -2.434565275907516479e-01 1.230814605951309204e-01 -2.548550441861152649e-02 -8.606111258268356323e-02 1.324391067028045654e-01 1.296056509017944336e-01 -9.413648396730422974e-02 -1.732042431831359863e-01 9.422396123409271240e-02 2.658109180629253387e-02 -2.560769952833652496e-02 5.584876537322998047e-01 3.103317320346832275e-01
-7.982172816991806030e-02 -2.892020903527736664e-02 1.152798756957054138e-01 -2.513215318322181702e-02 1.157501898705959320e-02 1.954337060451507568e-01 -1.900705546140670776e-01 -2.916902601718902588e-01 1.399498134851455688e-01 -3.792379423975944519e-02 -8.228030055761337280e-02 -2.398828268051147461e-01 -3.200967013835906982e-01 4.691124707460403442e-02 4.172087088227272034e-02 1.295426785945892334e-01 -2.303548157215118408e-01 1.753208637237548828e-01 8.669547736644744873e-02 -2.884732484817504883e-01 -1.330267488956451416e-01 -2.245946079492568970e-01 -2.685853652656078339e-02 -4.413898289203643799e-02 -3.752992302179336548e-02 -2.304132878780364990e-01 -1.959604956209659576e-02 -4.219509065151214600e-01 5.822774767875671387e-02 -1.880468726158142090e-01 3.005548119544982910e-01 -5.880004167556762695e-02
1.277565956115722656e-02 -2.678932547569274902e-01 -7.469297200441360474e-02 7.957191020250320435e-02 -2.936806529760360718e-02 -3.878577053546905518e-02 -1.173770129680633545e-01 6.935346871614456177e-02 -2.079425454139709473e-01 -3.334154188632965088e-01 3.145829737186431885e-01 -1.673337966203689575e-01 -2.995509505271911621e-01 6.179276108741760254e-02 1.855477690696716309e-01 3.402246534824371338e-01 2.936228513717651367e-01 6.565923243761062622e-02 -4.955196753144264221e-02 1.336450874805450439e-01 2.047787792980670929e-02 1.658542007207870483e-01 2.232169508934020996e-01 -1.834613829851150513e-01 -6.568078882992267609e-03 -7.332016527652740479e-02 -1.461914777755737305e-01 -1.336890757083892822e-01 1.597491651773452759e-01 -2.068409472703933716e-01 1.867503076791763306e-01 3.340566297993063927e-03
-7.754497230052947998e-02 -3.312889635562896729e-01 1.018861532211303711e-01 -3.381973877549171448e-02 1.879257761174812913e-04 -2.279127947986125946e-02 -3.087256662547588348e-02 -2.486400902271270752e-01 -1.028782874345779419e-01 -7.381465286016464233e-02 -6.424845196306705475e-04 8.870695717632770538e-03 -2.419949471950531006e-01 -8.711266331374645233e-03 -2.409796863794326782e-01 1.752379685640335083e-01 -4.616808518767356873e-02 2.824692726135253906e-01 3.390181958675384521e-01 -3.288522064685821533e-01 -1.894527822732925415e-01 -8.660214394330978394e-02 4.975393414497375488e-02 2.018781602382659912e-01 -7.458294183015823364e-02 -1.794958263635635376e-01 -2.032232284545898438e-01 1.788012683391571045e-02 5.053506046533584595e-02 -2.093509435653686523e-01 3.272449076175689697e-01 -1.462706923484802246e-01
1.327917575836181641e-01 1.160718798637390137e-01 1.739149838685989380e-01 1.642575412988662720e-01 -9.931547194719314575e-02 2.076812535524368286e-01 -1.500921696424484253e-01 4.946629330515861511e-02 -4.984400793910026550e-02 -5.085885524749755859e-02 6.263212859630584717e-02 -1.696962118148803711e-01 -7.338920235633850098e-02 -9.576551616191864014e-02 -2.014720886945724487e-01 2.637414038181304932e-01 3.213990852236747742e-02 1.117491498589515686e-01 1.198242902755737305e-01 -4.820065200328826904e-01 1.030172333121299744e-01 -1.529986560344696045e-01 -8.420128375291824341e-03 -3.241417407989501953e-01 -4.547445476055145264e-02 -2.037929445505142212e-01 -4.948130995035171509e-02 3.007304370403289795e-01 1.936997771263122559e-01 7.734531164169311523e-02 3.030273914337158203e-01 3.970643505454063416e-03
1.062865555286407471e-01 5.312717705965042114e-02 1.991702429950237274e-02 -1.397166121751070023e-02 -1.435699760913848877e-01 -1.468264590948820114e-02 -1.469932347536087036e-01 -1.197164133191108704e-01 -1.603516489267349243e-01 6.353783607482910156e-02 -3.635925427079200745e-02 -1.526126265525817871e-01 -3.162142038345336914e-01 6.210954487323760986e-02 2.626800835132598877e-01 2.426306903362274170e-01 -1.612736582756042480e-01 2.841440439224243164e-01 2.123375385999679565e-01 -2.414669841527938843e-01 9.609172493219375610e-02 -7.845375686883926392e-02 1.014724373817443848e-01 -5.065224766731262207e-01 1.311047822237014771e-01 1.143620088696479797e-01 7.982125133275985718e-02 1.833554357290267944e-02 2.932810783386230469e-01 -9.599421173334121704e-02 -8.267126977443695068e-02 -1.049337312579154968e-01
2.163601070642471313e-01 -2.217068523168563843e-01 1.366749703884124756e-01 1.543807536363601685e-01 -1.168244928121566772e-01 -2.791715562343597412e-01 -1.792435944080352783e-01 -1.752280145883560181e-01 -1.681793928146362305e-01 -9.917410463094711304e-02 8.484818041324615479e-02 -9.475159645080566406e-02 -1.130744889378547668e-01 -2.653062045574188232e-01 -1.564297378063201904e-01 1.576384603977203369e-01 -1.230331808328628540e-01 2.873811125755310059e-01 1.825830191373825073e-01 -3.455762863159179688e-01 -3.407440707087516785e-02 5.301228538155555725e-02 1.606708467006683350e-01 -2.687410116195678711e-01 2.805868983268737793e-01 -2.372279763221740723e-01 -9.404324740171432495e-02 -9.761136956512928009e-03 3.615166246891021729e-02 -6.539142876863479614e-02 1.326924711465835571e-01 -2.615427039563655853e-02
-4.968014359474182129e-02 9.944784641265869141e-02 1.137415841221809387e-01 -2.215421497821807861e-01 -1.404741108417510986e-01 4.077593386173248291e-01 -3.356081843376159668e-01 8.988700807094573975e-02 -1.765382885932922363e-01 2.126529626548290253e-02 -1.022121906280517578e-01 -1.039078459143638611e-01 6.967045366764068604e-02 -9.285452216863632202e-02 -2.736850678920745850e-01 1.846304535865783691e-01 5.443068686872720718e-03 1.606711149215698242e-01 3.533377945423126221e-01 -2.232760190963745117e-01 2.541614137589931488e-02 -1.052060499787330627e-01 2.999782562255859375e-01 -1.466038376092910767e-01 -3.577127307653427124e-02 -1.244908794760704041e-01 1.874580979347229004e-02 -3.935926035046577454e-02 1.490644812583923340e-01 1.527660489082336426e-01 2.078152298927307129e-01 1.114416420459747314e-01
-1.068737208843231201e-01 -5.585768073797225952e-02 4.384916275739669800e-02 7.958327978849411011e-02 1.210365258157253265e-02 -5.340769886970520020e-02 1.643413454294204712e-01 -9.867921471595764160e-02 -8.147187530994415283e-02 -1.371360272169113159e-01 2.248027622699737549e-01 -1.223326101899147034e-01 -3.201669156551361084e-01 6.445536762475967407e-02 -9.067082777619361877e-03 2.366604208946228027e-01 -9.184141457080841064e-02 3.263454437255859375e-01 4.197362065315246582e-01 -3.541342616081237793e-01 -1.135593727231025696e-01 -1.787751317024230957e-01 6.150521221570670605e-04 1.502156853675842285e-01 -5.538881197571754456e-02 -1.166590899229049683e-01 -2.588240206241607666e-01 2.367036044597625732e-02 8.766300976276397705e-02 -5.606662482023239136e-02 3.092429935932159424e-01 9.552970528602600098e-02
7.620887458324432373e-02 5.576580390334129333e-02 -6.897550821304321289e-02 -2.352430820465087891e-01 -9.763673692941665649e-02 1.412509679794311523e-01 1.369147598743438721e-01 -8.679907023906707764e-02 -1.770303994417190552e-01 1.213038563728332520e-01 -1.675799190998077393e-01 -2.055924087762832642e-01 -4.042435884475708008e-01 3.080724179744720459e-01 1.813143938779830933e-01 2.006026506423950195e-01 6.854353845119476318e-02 8.747104555368423462e-02 1.284474581480026245e-01 -3.803050816059112549e-01 1.033325679600238800e-03 8.212316781282424927e-02 3.955526277422904968e-02 -2.011678069829940796e-01 1.017459016293287277e-02 -1.039659157395362854e-01 -4.137418791651725769e-02 -5.987974256277084351e-02 1.490020155906677246e-01 7.505681831389665604e-03 3.542722761631011963e-01 -2.028359472751617432e-01
-6.829009205102920532e-02 1.690571606159210205e-01 1.599065214395523071e-01 7.494355738162994385e-02 -1.527360230684280396e-01 -2.572857402265071869e-02 -4.996516704559326172e-01 -2.177888900041580200e-01 -2.674520909786224365e-01 -1.539647877216339111e-01 1.289380937814712524e-01 -1.250241696834564209e-01 -1.837384998798370361e-01 -1.441329866647720337e-01 -7.167942076921463013e-02 -2.058423496782779694e-02 2.508781254291534424e-01 9.199649840593338013e-02 1.748215407133102417e-01 -2.087178826332092285e-01 7.594949007034301758e-02 1.337470263242721558e-01 1.494209766387939453e-01 -1.931407600641250610e-01 1.372034847736358643e-01 -9.455278515815734863e-02 1.211972236633300781e-01 8.709878474473953247e-02 -1.916087418794631958e-01 -5.065299919806420803e-04 3.577506169676780701e-02 -3.317504823207855225e-01
-2.879620790481567383e-01 1.926691271364688873e-02 6.686811894178390503e-02 -2.304747998714447021e-01 -7.210272550582885742e-02 2.157195657491683960e-01 -3.051140308380126953e-01 -1.204235330224037170e-01 1.548059843480587006e-02 3.821194171905517578e-02 1.406441628932952881e-01 -4.222404956817626953e-01 -4.076430201530456543e-01 1.792374700307846069e-01 -8.372142165899276733e-02 -2.072016522288322449e-02 -9.703740477561950684e-02 -1.272649168968200684e-01 5.145176500082015991e-02 -3.482309281826019287e-01 -1.058809012174606323e-01 -6.069343537092208862e-02 1.873286627233028412e-02 1.093132235109806061e-02 -1.931671053171157837e-01 -4.020736366510391235e-02 5.052751675248146057e-02 -2.096355557441711426e-01 1.033986918628215790e-02 7.889130711555480957e-02 1.932650357484817505e-01 -1.671552099287509918e-02
1.105559542775154114e-01 -1.242205426096916199e-01 2.926941215991973877e-01 -1.824143379926681519e-01 -5.690327659249305725e-02 1.678989641368389130e-02 -4.531905055046081543e-01 -2.389687858521938324e-02 -1.924110352993011475e-01 1.534742712974548340e-01 2.050376981496810913e-01 9.513355791568756104e-02 -2.228945791721343994e-01 5.492987483739852905e-02 2.066159434616565704e-02 6.431064009666442871e-02 -6.544888764619827271e-02 6.436839699745178223e-02 -8.490130305290222168e-03 -4.041842222213745117e-01 1.349638253450393677e-01 1.964568160474300385e-02 1.468969583511352539e-01 -4.772124066948890686e-02 2.573917806148529053e-01 -1.285455226898193359e-01 -9.390090405941009521e-02 -7.226338982582092285e-02 2.725424170494079590e-01 2.116027623414993286e-01 1.012961342930793762e-01 1.858743578195571899e-01
2.229341864585876465e-01 9.712154045701026917e-03 1.598940789699554443e-01 3.894233703613281250e-02 -7.112375646829605103e-02 -9.152412414550781250e-03 -4.169044196605682373e-01 -1.403572708368301392e-01 -3.510439395904541016e-02 -1.541272848844528198e-01 -2.352041192352771759e-02 -1.488751024007797241e-01 -1.536890417337417603e-01 -1.783670298755168915e-02 1.248197047971189022e-03 1.070263981819152832e-01 3.491645157337188721e-01 -7.967872917652130127e-02 6.162977963685989380e-02 -2.381675690412521362e-01 7.904259860515594482e-02 -2.591643035411834717e-01 1.936350762844085693e-01 -4.397647082805633545e-01 1.884879171848297119e-01 -9.080240502953529358e-03 -1.560418754816055298e-01 7.061996310949325562e-02 1.420117765665054321e-01 -8.110434748232364655e-03 4.770677536725997925e-02 -2.466352134943008423e-01
-3.955312445759773254e-02 5.222894251346588135e-02 1.002402901649475098e-01 -4.355956241488456726e-02 -8.188123814761638641e-03 -1.405543982982635498e-01 -3.906046152114868164e-01 6.290439516305923462e-02 -2.501140832901000977e-01 2.396230101585388184e-01 6.583103537559509277e-02 -9.462745487689971924e-02 -3.641448915004730225e-01 -1.076293513178825378e-01 3.208246454596519470e-02 1.539015620946884155e-01 4.858862981200218201e-02 7.743807137012481689e-02 1.609575450420379639e-01 -2.064967602491378784e-01 2.181312590837478638e-01 1.099108438938856125e-02 -4.799370840191841125e-02 -2.658174932003021240e-01 -1.289913058280944824e-02 -1.309558451175689697e-01 -1.518152207136154175e-01 -3.001537024974822998e-01 -1.429500877857208252e-01 3.317986726760864258e-01 -1.995114833116531372e-01 -8.300483971834182739e-02
8.359295129776000977e-02 -2.161183953285217285e-01 1.857392676174640656e-02 -4.621008038520812988e-02 1.140234060585498810e-02 3.490011207759380341e-03 -1.216396987438201904e-01 -4.005912244319915771e-01 1.980660408735275269e-01 1.613802835345268250e-02 -1.106321141123771667e-01 -3.134476020932197571e-02 -3.538162410259246826e-01 -4.689122363924980164e-02 -9.316072799265384674e-03 2.849705517292022705e-01 -8.566461503505706787e-02 8.825084567070007324e-02 1.153336316347122192e-01 -1.636545062065124512e-01 3.169399201869964600e-01 3.426158102229237556e-03 8.642737567424774170e-02 -1.868823617696762085e-01 1.376214902848005295e-02 -9.266087412834167480e-02 -3.166633248329162598e-01 -3.198617398738861084e-01 -1.333296597003936768e-01 -1.544890701770782471e-01 1.752700954675674438e-01 1.588275134563446045e-01
8.044695854187011719e-02 -2.808590829372406006e-01 2.680518925189971924e-01 -1.477695107460021973e-01 9.183748066425323486e-02 1.911277472972869873e-01 6.367069482803344727e-02 -1.118463650345802307e-01 -1.656976640224456787e-01 -5.165223777294158936e-02 1.866539418697357178e-01 1.498817056417465210e-01 -1.722504645586013794e-01 8.852083235979080200e-02 2.728032469749450684e-01 1.058555468916893005e-01 7.647118717432022095e-02 1.802047938108444214e-01 -1.497696153819561005e-02 -2.753630876541137695e-01 8.187060058116912842e-02 4.232995212078094482e-02 1.222343221306800842e-01 3.563560545444488525e-02 4.112693294882774353e-02 -1.790607161819934845e-02 -3.352148830890655518e-02 -1.419416666030883789e-01 -2.660009264945983887e-01 -4.306795820593833923e-02 4.975222349166870117e-01 -2.576254308223724365e-01
-1.070226505398750305e-01 -3.193965554237365723e-01 -1.213964968919754028e-01 -1.830449104309082031e-01 -2.505189478397369385e-01 9.072171524167060852e-03 -3.095550648868083954e-02 -1.182244271039962769e-01 -2.335251867771148682e-01 -9.530763328075408936e-02 1.074097454547882080e-01 -2.668497264385223389e-01 -4.892987012863159180e-02 -1.015947200357913971e-02 4.183030873537063599e-02 2.982672154903411865e-01 6.588787585496902466e-02 1.204901188611984253e-01 -6.775966286659240723e-02 -8.085880428552627563e-02 2.450302839279174805e-01 1.587609350681304932e-01 -1.537272334098815918e-01 -2.515674531459808350e-01 -1.890531331300735474e-01 2.797998301684856415e-02 -3.409490585327148438e-01 -2.626347169280052185e-02 9.535028785467147827e-02 1.207960695028305054e-01 3.728993535041809082e-01 5.088900402188301086e-02
-1.007630825042724609e-01 -1.966472715139389038e-01 5.891332775354385376e-02 2.427380345761775970e-02 -4.069601371884346008e-02 1.171454340219497681e-01 -9.048879146575927734e-02 -2.894570827484130859e-01 -2.114897072315216064e-01 3.685849532485008240e-02 1.698969677090644836e-02 -1.587567180395126343e-01 -8.232200145721435547e-02 5.506452918052673340e-02 1.994711309671401978e-01 8.172194659709930420e-02 -2.295302301645278931e-01 9.421832859516143799e-02 3.699696660041809082e-01 -2.249939292669296265e-01 7.332351058721542358e-02 -7.672587782144546509e-02 -7.875242084264755249e-02 -3.584456145763397217e-01 6.219801306724548340e-02 2.862714044749736786e-02 6.534180045127868652e-02 -2.685942128300666809e-02 5.010823607444763184e-01 -2.132939547300338745e-01 -1.015048325061798096e-01 -1.842227764427661896e-02
-3.700902685523033142e-02 -7.608801871538162231e-02 -1.324782520532608032e-01 -4.116262495517730713e-01 -7.179775834083557129e-02 3.536318987607955933e-02 -9.468621015548706055e-02 1.255998760461807251e-02 -1.994779892265796661e-02 1.158682703971862793e-01 -2.243428379297256470e-01 -2.653374373912811279e-01 -4.832458794116973877e-01 9.159813821315765381e-02 2.853868901729583740e-01 7.039824128150939941e-02 4.167801141738891602e-02 1.400514543056488037e-01 2.842504084110260010e-01 -1.607317663729190826e-02 4.988599941134452820e-02 5.988083779811859131e-02 -3.322301059961318970e-02 -1.338706463575363159e-01 -2.238275706768035889e-01 -2.536483705043792725e-01 -2.112024575471878052e-01 -1.272863447666168213e-01 -3.799465671181678772e-02 1.209345273673534393e-02 1.220776289701461792e-01 9.058371931314468384e-02
1.036527380347251892e-01 4.363967478275299072e-02 9.505097568035125732e-02 1.708412021398544312e-01 -1.352168172597885132e-01 2.651710808277130127e-01 -4.395964369177818298e-02 -1.534045338630676270e-01 -4.217298924922943115e-01 2.288123518228530884e-01 -2.067951560020446777e-01 -1.855254322290420532e-01 -1.945989578962326050e-01 -8.835786581039428711e-02 -1.124687418341636658e-01 2.557386159896850586e-01 1.571713574230670929e-02 1.279829740524291992e-01 1.839316040277481079e-01 -3.202531486749649048e-02 -6.478809565305709839e-02 -3.511959910392761230e-01 1.411383301019668579e-01 -5.457700788974761963e-02 5.163910798728466034e-03 -3.762574791908264160e-01 -1.139875054359436035e-01 9.216763079166412354e-02 8.131709694862365723e-02 -3.061225451529026031e-02 4.139409959316253662e-02 1.722722947597503662e-01
1.131715625524520874e-02 -1.474631279706954956e-01 6.704450119286775589e-03 5.526906251907348633e-02 1.438226401805877686e-01 5.076724663376808167e-02 -1.523247957229614258e-01 -1.428463906049728394e-01 -4.049287140369415283e-01 -2.109521031379699707e-01 1.652708351612091064e-01 6.694610416889190674e-02 -1.840518265962600708e-01 -2.067512832581996918e-03 -6.442055106163024902e-02 -3.995095565915107727e-02 -7.216098159551620483e-02 2.564034461975097656e-01 3.414109051227569580e-01 -3.710727393627166748e-01 -1.084641590714454651e-01 -2.783848643302917480e-01 -1.015907526016235352e-01 3.237240761518478394e-02 -8.028269559144973755e-02 -2.887445688247680664e-02 -5.917716398835182190e-02 -1.964783109724521637e-02 2.314860820770263672e-01 4.607229679822921753e-02 3.591863214969635010e-01 8.086577802896499634e-02
-2.363912016153335571e-02 -2.150979340076446533e-01 1.482221633195877075e-01 -1.723009347915649414e-01 8.313864469528198242e-03 -2.200625538825988770e-01 1.324218511581420898e-01 -1.026064604520797729e-01 -2.306522279977798462e-01 -2.700692415237426758e-01 9.367767721414566040e-03 1.101843491196632385e-01 -1.178223565220832825e-01 -9.059623628854751587e-02 1.860761493444442749e-01 2.324420064687728882e-01 1.278723031282424927e-01 3.137468546628952026e-02 6.632588338106870651e-03 3.619983419775962830e-02 2.918477952480316162e-01 1.626715436577796936e-02 -2.617298252880573273e-02 -2.801797389984130859e-01 1.300932317972183228e-01 -1.754321604967117310e-01 -2.382073402404785156e-01 -2.408659905195236206e-01 1.474311649799346924e-01 1.626182533800601959e-02 3.869123756885528564e-01 -2.415981292724609375e-01
1.301607489585876465e-01 -4.898805916309356689e-02 1.586555391550064087e-01 -1.389268785715103149e-01 5.023589823395013809e-03 1.534545719623565674e-01 -4.154853820800781250e-01 -2.006258964538574219e-01 -4.878323990851640701e-03 8.587443083524703979e-02 3.174752295017242432e-01 -5.019036680459976196e-02 -2.672331780195236206e-02 -8.524536341428756714e-02 -1.168980449438095093e-01 2.488579750061035156e-01 1.756984591484069824e-01 3.399794995784759521e-01 2.518625557422637939e-01 -1.694168895483016968e-01 -4.574655368924140930e-02 -1.401980668306350708e-01 9.735666215419769287e-02 -3.703950047492980957e-01 -1.537599414587020874e-01 -9.348032996058464050e-03 -8.695726841688156128e-02 1.578941643238067627e-01 -8.786746859550476074e-02 1.250651925802230835e-01 7.573922723531723022e-02 1.145326197147369385e-01
-7.231675833463668823e-02 -1.847795993089675903e-01 2.808238863945007324e-01 -3.038766682147979736e-01 3.567624464631080627e-02 -7.511280477046966553e-02 -2.060829848051071167e-01 -2.224702984094619751e-01 -1.777720302343368530e-01 -2.671480774879455566e-01 8.818372339010238647e-02 -4.112039208412170410e-01 -3.457553386688232422e-01 8.259291201829910278e-02 1.582639664411544800e-01 4.051574319601058960e-02 1.458221077919006348e-01 7.447442412376403809e-02 2.861093580722808838e-01 1.246421039104461670e-01 1.644508689641952515e-01 -6.747041642665863037e-02 5.733514577150344849e-02 1.831227354705333710e-02 -9.259034693241119385e-02 -1.299892812967300415e-01 -1.820126897655427456e-03 -3.141551464796066284e-02 6.448170542716979980e-02 1.147729530930519104e-01 -5.994017422199249268e-02 2.254878431558609009e-01
-8.817580342292785645e-02 -3.016324639320373535e-01 1.848897486925125122e-01 3.657888993620872498e-02 8.828155696392059326e-02 3.574628531932830811e-01 1.764389500021934509e-02 3.421837836503982544e-02 -4.060836732387542725e-01 -1.958449333906173706e-01 1.071596294641494751e-01 -5.978258326649665833e-02 -2.569013833999633789e-01 6.677360832691192627e-02 -2.466094791889190674e-01 -7.658135145902633667e-02 -2.003976702690124512e-02 2.899568080902099609e-01 1.053232029080390930e-01 -1.065302267670631409e-01 -1.101764515042304993e-01 -1.049041077494621277e-01 -1.248838379979133606e-01 -1.023373827338218689e-01 -6.306690722703933716e-02 -1.561801731586456299e-01 -3.260293602943420410e-02 -1.349289417266845703e-01 2.952509820461273193e-01 -1.289402507245540619e-02 2.181463092565536499e-01 1.857808530330657959e-01
-4.193375408649444580e-01 -1.910781264305114746e-01 -1.105451770126819611e-02 -7.511226087808609009e-02 9.580247849225997925e-02 2.592030465602874756e-01 -4.823585972189903259e-02 -1.141458377242088318e-01 -1.422638446092605591e-01 -4.840630292892456055e-02 6.396378576755523682e-02 -1.261661350727081299e-01 -2.907775342464447021e-01 -2.434444874525070190e-01 1.796087920665740967e-01 9.571527689695358276e-02 -3.122948706150054932e-01 -1.888194493949413300e-02 5.898557603359222412e-02 -3.131845593452453613e-01 1.674178540706634521e-01 1.270329356193542480e-01 -4.936876147985458374e-02 -1.608947515487670898e-01 -2.154223918914794922e-01 -3.138053119182586670e-01 1.352886408567428589e-01 -4.673123359680175781e-02 1.501487791538238525e-01 -2.445951476693153381e-02 4.322160407900810242e-02 -3.778003854677081108e-03
-2.368158549070358276e-01 -6.212726607918739319e-02 3.556464612483978271e-02 1.818776428699493408e-01 3.747818619012832642e-02 -2.165258228778839111e-01 -2.043814659118652344e-01 -1.802069246768951416e-01 -8.677262812852859497e-02 -2.379791578277945518e-03 -4.950679466128349304e-02 -2.630034983158111572e-01 -4.710153043270111084e-01 -1.674284040927886963e-01 9.308242052793502808e-02 8.242905884981155396e-02 -2.694312632083892822e-01 2.173616886138916016e-01 1.522401273250579834e-01 -2.801990695297718048e-02 1.535160839557647705e-01 -4.785242304205894470e-02 -2.007879763841629028e-01 -2.630530595779418945e-01 2.668579109013080597e-02 -2.634878456592559814e-01 8.221060037612915039e-02 1.903151422739028931e-01 1.290219426155090332e-01 7.330410927534103394e-02 8.958654850721359253e-02 -1.278385519981384277e-01
1.329451054334640503e-01 -1.049107238650321960e-01 3.057271242141723633e-01 -1.014329865574836731e-01 -1.726070642471313477e-01 2.869954705238342285e-01 4.276366904377937317e-02 3.805309906601905823e-02 -2.531152367591857910e-01 -2.879147231578826904e-01 -1.319162994623184204e-01 -1.229880824685096741e-01 -3.187076449394226074e-01 1.105324402451515198e-01 2.469107061624526978e-01 -2.952674217522144318e-02 -2.912425622344017029e-02 -9.705424308776855469e-02 1.352075189352035522e-01 -2.365882992744445801e-01 1.897536665201187134e-01 5.139176547527313232e-02 7.844892889261245728e-02 5.105995014309883118e-02 -1.779420971870422363e-01 -2.792783677577972412e-01 2.205453068017959595e-02 -1.746468991041183472e-01 -1.813210248947143555e-01 1.060803905129432678e-01 2.833575606346130371e-01 2.282886765897274017e-03
-1.098790392279624939e-02 -2.284083962440490723e-01 4.931313544511795044e-02 -1.059000417590141296e-01 -6.987329572439193726e-02 -1.613849587738513947e-02 4.020522907376289368e-02 -1.476803570985794067e-01 6.114582717418670654e-02 1.275024861097335815e-01 -9.414701908826828003e-02 -1.176320761442184448e-01 -5.763962864875793457e-01 1.630484312772750854e-01 -5.937345698475837708e-02 5.066826939582824707e-02 7.261613756418228149e-02 -3.499354049563407898e-02 2.200729697942733765e-01 -3.144480586051940918e-01 -1.832418590784072876e-01 1.071794256567955017e-01 -8.333020657300949097e-02 -2.757231593132019043e-01 -1.553366631269454956e-01 -2.113337367773056030e-01 -8.472125232219696045e-02 -2.698216140270233154e-01 1.585471630096435547e-01 -5.126677453517913818e-02 1.944156587123870850e-01 -4.137362539768218994e-02
-1.611890047788619995e-01 -1.078695505857467651e-01 8.208324015140533447e-02 -2.656218707561492920e-01 -2.442133575677871704e-01 8.531773090362548828e-02 -1.232080683112144470e-01 4.538096487522125244e-03 -3.644323348999023438e-01 3.184806555509567261e-02 -1.224056929349899292e-01 5.053909495472908020e-02 -1.722693145275115967e-01 -4.046553745865821838e-02 2.863601446151733398e-01 2.381295859813690186e-01 -1.097274273633956909e-01 1.967494636774063110e-01 3.135993778705596924e-01 -6.346888374537229538e-03 -2.089454978704452515e-02 -1.052259951829910278e-01 -2.183399647474288940e-01 -3.281280398368835449e-01 2.293845415115356445e-01 -1.086893007159233093e-01 -7.592326402664184570e-02 1.653346270322799683e-01 1.134015843272209167e-01 -2.301649749279022217e-01 -3.260762616991996765e-02 -3.421461582183837891e-02
-1.729422360658645630e-01 -1.361681818962097168e-01 1.558321416378021240e-01 9.658987820148468018e-02 -5.257494002580642700e-02 3.212628886103630066e-02 1.284530460834503174e-01 -1.301263272762298584e-01 -9.365986287593841553e-02 1.002633869647979736e-01 1.185132861137390137e-01 -4.588332399725914001e-02 -9.865134954452514648e-02 3.372135013341903687e-02 8.108513057231903076e-02 2.055525332689285278e-01 -1.315592676401138306e-01 2.018270641565322876e-01 2.210447639226913452e-01 4.863318055868148804e-02 2.779371142387390137e-01 -6.538835167884826660e-02 -9.148114919662475586e-02 -2.023805528879165649e-01 1.169264391064643860e-01 -3.746098279953002930e-01 -1.632881015539169312e-01 -4.228708744049072266e-01 -1.920387446880340576e-01 3.720885887742042542e-02 3.671481311321258545e-01 1.156187653541564941e-01
-9.305057674646377563e-02 -1.189728640019893646e-02 1.909995526075363159e-01 -5.390611663460731506e-02 4.167335480451583862e-02 1.074724048376083374e-01 -2.321658730506896973e-01 -1.259121950715780258e-02 -2.005046047270298004e-02 -1.208394989371299744e-01 3.299658596515655518e-01 -1.283754557371139526e-01 -3.173520863056182861e-01 9.772960096597671509e-02 1.681236773729324341e-01 1.102737262845039368e-01 2.515211142599582672e-02 -1.172043010592460632e-02 2.115368098020553589e-01 -1.184434071183204651e-01 3.462806344032287598e-02 2.768159471452236176e-02 -1.773676089942455292e-02 -2.052599638700485229e-01 2.789043784141540527e-01 -1.575619168579578400e-02 1.348167061805725098e-01 5.726664513349533081e-02 4.326358139514923096e-01 2.221499010920524597e-02 2.113377004861831665e-01 -3.970333933830261230e-01
-9.662292152643203735e-02 6.616548448801040649e-02 1.291144788265228271e-01 -1.074919383972883224e-02 -2.021618187427520752e-01 2.212200313806533813e-01 -1.914338469505310059e-01 9.320941753685474396e-03 -3.153447806835174561e-01 -9.031944721937179565e-02 2.417971938848495483e-01 2.202945351600646973e-01 -4.177114069461822510e-01 7.664898782968521118e-02 1.235021576285362244e-01 1.566447019577026367e-01 1.151649653911590576e-01 2.182809859514236450e-01 7.723984867334365845e-02 -5.878029018640518188e-02 7.781687378883361816e-02 -1.156616304069757462e-02 1.131428554654121399e-01 -3.453835248947143555e-01 2.063881456851959229e-01 -1.320610493421554565e-01 1.822035610675811768e-01 1.700070947408676147e-01 -4.805767536163330078e-02 2.237728983163833618e-01 5.903848260641098022e-02 -1.469616293907165527e-01
3.888130933046340942e-02 -2.585329115390777588e-01 -3.168059885501861572e-02 -6.183459982275962830e-02 8.518205583095550537e-02 -2.757508680224418640e-02 -1.577139645814895630e-01 -1.555978208780288696e-01 -1.035093665122985840e-01 1.015729978680610657e-01 2.638701908290386200e-02 1.452642381191253662e-01 -2.255508750677108765e-01 -1.408026218414306641e-01 1.885567903518676758e-01 1.672766506671905518e-01 -2.144630067050457001e-02 8.063106238842010498e-02 2.865658104419708252e-01 -1.756250262260437012e-01 1.182129755616188049e-01 1.049849614500999451e-01 2.261527180671691895e-01 -4.791806638240814209e-01 1.161681413650512695e-01 -1.743847429752349854e-01 -1.783121228218078613e-01 -3.511200100183486938e-02 -2.021876126527786255e-01 3.204985260963439941e-01 -1.563769578933715820e-01 -1.482949554920196533e-01
8.529324829578399658e-02 -1.796831935644149780e-01 4.212262853980064392e-02 -4.289345815777778625e-02 -1.232497859746217728e-02 -1.532913744449615479e-01 -1.172706484794616699e-01 -6.537787616252899170e-02 -1.360746175050735474e-01 -9.813042730093002319e-02 -1.065210103988647461e-01 -1.541200876235961914e-01 -3.372187912464141846e-01 5.353031307458877563e-02 8.518589287996292114e-02 7.460395991802215576e-02 2.161747664213180542e-01 -2.740804851055145264e-01 2.856253683567047119e-01 -8.479998260736465454e-02 2.193348854780197144e-01 -1.391090452671051025e-01 -2.470858395099639893e-01 -2.542077004909515381e-01 5.830037966370582581e-02 -1.222044080495834351e-01 -2.292715460062026978e-01 -2.202846668660640717e-02 1.018160954117774963e-02 2.071378231048583984e-01 3.009255826473236084e-01 3.373304903507232666e-01
-6.328271329402923584e-02 3.385403752326965332e-02 1.259265094995498657e-01 -4.000809788703918457e-01 1.380327492952346802e-01 2.116357982158660889e-01 -4.887479171156883240e-02 -9.927027672529220581e-02 -7.110166829079389572e-03 -3.144451975822448730e-02 -1.267593540251255035e-02 -1.910702884197235107e-01 -1.745828241109848022e-01 1.456472575664520264e-01 -8.473196625709533691e-02 1.611973792314529419e-01 2.507980726659297943e-02 5.175467133522033691e-01 2.206806540489196777e-01 -2.896136343479156494e-01 9.774153679609298706e-02 2.081735134124755859e-01 -3.082395717501640320e-02 -2.376151829957962036e-01 9.239281527698040009e-03 -8.041951805353164673e-02 -5.530357733368873596e-02 1.048168390989303589e-01 1.314567122608423233e-02 -7.779112085700035095e-03 2.303838431835174561e-01 1.871053129434585571e-01
-4.736739769577980042e-02 -1.823792904615402222e-01 2.518965899944305420e-01 -3.258994519710540771e-01 4.345678165555000305e-02 -3.314471989870071411e-02 -3.135777413845062256e-01 -1.368905007839202881e-01 -1.631010323762893677e-01 -2.626228034496307373e-01 1.208992600440979004e-01 -3.598753511905670166e-01 -3.186147511005401611e-01 8.441036939620971680e-02 1.811071783304214478e-01 4.155941307544708252e-02 1.278215646743774414e-01 7.771510630846023560e-02 2.219590693712234497e-01 6.841982156038284302e-02 2.339687049388885498e-01 1.692898757755756378e-02 2.737038955092430115e-02 6.738181412220001221e-02 -2.087390869855880737e-01 -2.011484056711196899e-01 -8.346061408519744873e-02 3.168379862472647801e-06 -1.151806339621543884e-01 -2.242675749585032463e-03 8.999483287334442139e-02 2.071144878864288330e-01
5.187608301639556885e-02 2.010012045502662659e-02 3.597382307052612305e-01 -1.925475299358367920e-01 -1.207202598452568054e-01 2.164951711893081665e-01 -3.513831794261932373e-01 -2.839159071445465088e-01 -2.460709065198898315e-01 5.087357014417648315e-02 2.175089418888092041e-01 1.673197746276855469e-01 -2.870404422283172607e-01 -1.634429246187210083e-01 5.489554256200790405e-02 1.016753092408180237e-01 -2.187307737767696381e-02 1.973453909158706665e-02 1.090635452419519424e-02 -6.981728225946426392e-02 1.096238493919372559e-01 -4.434616491198539734e-02 2.959095872938632965e-02 -1.574257016181945801e-01 1.208049952983856201e-01 3.630227968096733093e-02 2.782751917839050293e-01 -3.950205445289611816e-02 3.529813140630722046e-02 -3.939458355307579041e-02 2.849947214126586914e-01 2.820669114589691162e-01
-4.206287860870361328e-02 1.088170856237411499e-01 8.817897737026214600e-02 -4.061332345008850098e-01 1.070041209459304810e-02 4.866423830389976501e-02 1.892510242760181427e-02 -4.242605865001678467e-01 -3.087871894240379333e-02 -7.900750637054443359e-02 -1.560761630535125732e-01 -3.095788061618804932e-01 -3.872740268707275391e-01 -1.127417758107185364e-01 -1.086796522140502930e-01 -5.702503491193056107e-03 4.905478656291961670e-02 3.208481520414352417e-02 2.758219540119171143e-01 -1.637311577796936035e-01 4.460185393691062927e-02 -2.081945687532424927e-01 2.421827055513858795e-02 -7.094591856002807617e-02 -4.668470844626426697e-02 4.405427724123001099e-02 -1.803608983755111694e-01 -6.264858692884445190e-02 -1.786712110042572021e-01 6.546444445848464966e-02 2.620757520198822021e-01 -1.617349535226821899e-01
2.257786504924297333e-02 -3.119848966598510742e-01 5.107587575912475586e-01 1.390213072299957275e-01 1.307982802391052246e-01 1.654324820265173912e-03 2.940835431218147278e-02 -7.569559663534164429e-02 -3.120280206203460693e-01 -3.109273612499237061e-01 2.027083188295364380e-01 1.221772748976945877e-02 -2.901496589183807373e-01 1.081172004342079163e-01 -1.088209599256515503e-01 1.460029929876327515e-01 5.811286717653274536e-02 4.498698934912681580e-02 1.182590723037719727e-01 -2.298571318387985229e-01 3.329605562612414360e-03 4.674065858125686646e-02 8.817774802446365356e-02 -1.197123304009437561e-01 2.362591959536075592e-02 -6.062955036759376526e-02 6.235886365175247192e-03 -8.416639268398284912e-02 4.731218144297599792e-02 -2.518095970153808594e-01 9.946029633283615112e-02 2.247621417045593262e-01
6.327683478593826294e-02 1.024635434150695801e-01 2.934978306293487549e-01 -9.247583150863647461e-02 1.501365900039672852e-01 5.762917175889015198e-02 -2.041108347475528717e-02 -7.328554987907409668e-02 -2.715470790863037109e-01 -1.353137195110321045e-01 -5.767240747809410095e-02 -3.497505486011505127e-01 -2.853980958461761475e-01 -1.929568126797676086e-02 3.267018795013427734e-01 6.411238759756088257e-02 1.549501270055770874e-01 5.123132467269897461e-02 2.255723327398300171e-01 2.339410223066806793e-02 2.575906813144683838e-01 -4.085229244083166122e-03 1.370662301778793335e-01 -1.003272682428359985e-01 -1.238105669617652893e-01 -2.180466353893280029e-01 -1.675870418548583984e-01 -7.540097087621688843e-02 5.121332779526710510e-02 1.676773130893707275e-01 -5.822811275720596313e-03 3.848164975643157959e-01
6.327886879444122314e-02 -2.514154911041259766e-01 1.027542501688003540e-01 -2.512145787477493286e-02 -7.940646260976791382e-02 2.594927847385406494e-01 -1.323880404233932495e-01 -3.178056180477142334e-01 -1.768521517515182495e-01 -7.542383973486721516e-04 1.614756435155868530e-01 -1.046492457389831543e-01 -9.098646789789199829e-02 -5.415562167763710022e-02 2.825717069208621979e-02 2.090131789445877075e-01 -4.507428109645843506e-01 4.060890153050422668e-02 -1.138182282447814941e-01 -1.342623084783554077e-01 8.794693648815155029e-02 6.360393017530441284e-02 1.723739057779312134e-01 -3.437979519367218018e-01 1.014479715377092361e-02 2.294750064611434937e-01 -1.816773116588592529e-01 -2.014192752540111542e-02 -1.453690696507692337e-02 -1.284200232475996017e-02 2.715975046157836914e-01 2.227633297443389893e-01
3.634427860379219055e-02 -2.059029787778854370e-01 2.245014905929565430e-01 -2.069971114397048950e-01 -1.187160387635231018e-01 -1.719273924827575684e-01 4.475800693035125732e-02 -3.594298958778381348e-01 -1.127290502190589905e-01 -1.189125850796699524e-01 -4.376239702105522156e-02 -1.810137629508972168e-01 -5.361364483833312988e-01 -2.086342498660087585e-02 1.897149085998535156e-01 1.289289742708206177e-01 -1.574246771633625031e-02 1.101284474134445190e-01 -9.506046026945114136e-02 4.853568226099014282e-02 9.040711075067520142e-02 -1.651640981435775757e-01 -3.667473495006561279e-01 -2.292223423719406128e-01 -3.258879110217094421e-02 6.821922212839126587e-02 8.692043274641036987e-02 -4.391257464885711670e-02 1.274920254945755005e-01 -3.494771942496299744e-02 6.625128537416458130e-02 -5.325402319431304932e-02
1.496030092239379883e-01 -1.683942079544067383e-01 1.964594721794128418e-01 -2.180155068635940552e-01 -9.549626149237155914e-03 3.801047801971435547e-02 -1.770631670951843262e-01 -1.503331810235977173e-01 -3.678948581218719482e-01 1.494283527135848999e-01 7.500045746564865112e-02 -5.231686402112245560e-03 -5.475995130836963654e-03 -2.288667485117912292e-02 -2.324394881725311279e-01 2.803642116487026215e-02 -6.405697017908096313e-02 3.365469872951507568e-01 1.907057464122772217e-01 -3.186261951923370361e-01 1.269805133342742920e-01 -2.861349880695343018e-01 1.951813548803329468e-01 -1.630128175020217896e-01 6.779096089303493500e-03 -2.011480927467346191e-01 -2.178183645009994507e-01 -2.524298429489135742e-01 1.298553943634033203e-01 1.771104149520397186e-02 -3.341791778802871704e-02 3.259091079235076904e-02
1.276753693819046021e-01 -1.113517656922340393e-01 6.225783750414848328e-02 -2.348443120718002319e-01 2.377648092806339264e-02 -1.002015545964241028e-02 -1.864566057920455933e-01 -4.318505525588989258e-01 2.564321272075176239e-02 9.048642963171005249e-02 -2.853997051715850830e-01 -4.180785641074180603e-02 -2.975885868072509766e-01 9.573104232549667358e-02 1.526088118553161621e-01 -3.742649778723716736e-02 1.569847166538238525e-01 -4.646957293152809143e-02 2.116096578538417816e-02 -2.860541343688964844e-01 -1.050045862793922424e-01 -4.029196500778198242e-02 -6.765925139188766479e-02 -2.400599271059036255e-01 -3.951580449938774109e-02 -3.645321130752563477e-01 -9.038878977298736572e-02 -1.319043934345245361e-01 2.591860890388488770e-01 5.537479650229215622e-03 2.540676593780517578e-01 1.336477883160114288e-02
4.379581660032272339e-03 -1.134197860956192017e-01 -8.304203301668167114e-02 -1.465686559677124023e-01 1.584528833627700806e-01 2.059133946895599365e-01 1.166597977280616760e-01 -3.875066339969635010e-02 -1.797233372926712036e-01 -6.668062508106231689e-02 1.499949693679809570e-01 -2.951635718345642090e-01 -3.504348695278167725e-01 3.426673263311386108e-02 -1.253254860639572144e-01 2.413121908903121948e-01 -1.007844656705856323e-01 6.236669048666954041e-02 7.011321187019348145e-02 -4.115162491798400879e-01 2.374615147709846497e-02 -1.416355073451995850e-01 -6.599034648388624191e-03 -5.630983039736747742e-02 5.886521656066179276e-03 -2.697517275810241699e-01 -1.600293070077896118e-01 4.293356835842132568e-02 -4.140619188547134399e-02 -1.519195288419723511e-01 4.313294589519500732e-01 -9.271502494812011719e-02
2.658875882625579834e-01 -4.230328202247619629e-01 7.124037295579910278e-02 3.949193656444549561e-02 -2.871668525040149689e-02 -1.221639290452003479e-02 -1.727608293294906616e-01 -2.403087019920349121e-01 -2.005646228790283203e-01 7.708603143692016602e-02 6.480564922094345093e-02 7.872255146503448486e-02 -1.865507066249847412e-01 -2.828033864498138428e-01 5.005358159542083740e-02 1.704757511615753174e-01 -2.038744986057281494e-01 2.230291813611984253e-01 -6.365270912647247314e-02 -1.941251605749130249e-01 1.578093878924846649e-02 1.826322376728057861e-01 8.719926327466964722e-02 -1.251287013292312622e-01 2.931021451950073242e-01 -1.418397277593612671e-01 -2.624510526657104492e-01 -4.816896840929985046e-02 1.218676567077636719e-01 1.503838449716567993e-01 1.955694556236267090e-01 9.686120599508285522e-02
-1.760164946317672729e-01 5.421256646513938904e-02 -2.978108078241348267e-02 -2.405377328395843506e-01 -1.794468760490417480e-01 1.403473913669586182e-01 -1.363978236913681030e-01 -3.155569732189178467e-01 -3.703076541423797607e-01 1.481427401304244995e-01 1.156355440616607666e-01 5.539342761039733887e-02 -9.230651706457138062e-02 6.696683168411254883e-02 -3.725656867027282715e-02 2.400640547275543213e-01 -6.565449386835098267e-02 -4.103636741638183594e-02 2.382900267839431763e-01 -5.754220485687255859e-02 7.947050780057907104e-02 -1.293802559375762939e-01 1.581006497144699097e-01 -4.493502378463745117e-01 -1.812428585253655910e-03 -1.010469198226928711e-01 1.372769623994827271e-01 2.064830064773559570e-01 3.231403976678848267e-02 -2.062923274934291840e-02 1.067135483026504517e-01 2.985151708126068115e-01
8.911980688571929932e-02 -5.102319642901420593e-02 2.852962613105773926e-01 -1.501798927783966064e-01 -1.042737215757369995e-01 -1.935719400644302368e-01 -1.594104021787643433e-01 -4.930106177926063538e-02 -1.127614378929138184e-01 -1.153966858983039856e-01 -2.591502368450164795e-01 -2.038694471120834351e-01 -3.393913209438323975e-01 2.226478904485702515e-01 2.408884316682815552e-01 2.773805893957614899e-02 9.350473433732986450e-02 -1.186381727457046509e-01 4.384188354015350342e-01 -2.152240276336669922e-02 8.832485973834991455e-02 -1.153497770428657532e-01 -1.600865721702575684e-01 -2.506114840507507324e-01 3.328416123986244202e-02 -1.117242872714996338e-01 -1.535987108945846558e-01 -5.655872449278831482e-02 -3.396874293684959412e-02 1.354058235883712769e-01 1.731167137622833252e-01 1.901053786277770996e-01
-7.681188173592090607e-03 -8.454427868127822876e-02 3.257282972335815430e-01 -1.740688681602478027e-01 -1.009826585650444031e-01 9.294589608907699585e-02 -2.380231581628322601e-02 -3.260291814804077148e-01 -2.604759857058525085e-02 -2.421017736196517944e-01 -2.762530148029327393e-01 -1.358177661895751953e-01 -2.710628211498260498e-01 -6.582264602184295654e-02 -7.297837734222412109e-02 -1.389897316694259644e-01 -1.251001656055450439e-01 1.694230437278747559e-01 4.251828193664550781e-01 8.242951007559895515e-04 1.477174609899520874e-01 -6.407716125249862671e-02 -3.458773344755172729e-02 -1.377756446599960327e-01 3.385315649211406708e-03 7.026650011539459229e-02 -2.825784981250762939e-01 -3.798907622694969177e-02 -8.874088525772094727e-02 2.987208962440490723e-01 1.399849951267242432e-01 1.740566454827785492e-03
2.228989005088806152e-01 -2.004683166742324829e-01 1.611734032630920410e-01 -4.363765567541122437e-02 -3.208506479859352112e-02 1.562113314867019653e-01 -1.955006122589111328e-01 -3.516493737697601318e-01 5.973116680979728699e-02 2.129341810941696167e-01 7.475605607032775879e-02 -4.373195394873619080e-02 -1.356273889541625977e-01 1.240587979555130005e-01 -6.483828276395797729e-02 3.523022532463073730e-01 -2.619284391403198242e-01 8.384966850280761719e-02 3.376734554767608643e-01 -5.685922876000404358e-02 2.364384829998016357e-01 -5.966702103614807129e-02 -9.104613214731216431e-02 -1.859584301710128784e-01 3.220736384391784668e-01 -1.553644835948944092e-01 -5.444956943392753601e-03 -1.329434812068939209e-01 2.042620256543159485e-02 -8.118133991956710815e-02 1.690780371427536011e-01 -5.241315346211194992e-03
-2.655709087848663330e-01 -1.567650735378265381e-01 -6.517815589904785156e-02 1.055158227682113647e-01 -1.074032187461853027e-01 -3.364721313118934631e-02 -3.762597441673278809e-01 -2.602136433124542236e-01 -2.511281371116638184e-01 1.366205662488937378e-01 3.051413223147392273e-02 -2.325646430253982544e-01 -2.386310398578643799e-01 -3.188916668295860291e-02 2.669933140277862549e-01 7.017082720994949341e-02 -2.707275561988353729e-02 1.377965211868286133e-01 1.550472080707550049e-01 -1.149882599711418152e-01 6.286121904850006104e-02 2.318223193287849426e-02 -5.676448345184326172e-02 -1.807050555944442749e-01 -1.522294580936431885e-01 -1.629191450774669647e-02 4.474037885665893555e-02 9.002982079982757568e-02 4.667482972145080566e-01 -1.958643496036529541e-01 -9.434099495410919189e-02 -2.518977969884872437e-02
3.788597881793975830e-02 -3.723978996276855469e-01 3.738599717617034912e-01 -7.297859992831945419e-03 -1.320960223674774170e-01 1.265024989843368530e-01 -1.274358332157135010e-01 2.496344037353992462e-02 -3.038103282451629639e-01 -1.295856833457946777e-01 1.079427525401115417e-01 4.822910204529762268e-02 -2.173906564712524414e-01 3.447858989238739014e-02 1.129977926611900330e-01 -4.349632561206817627e-02 1.852732300758361816e-01 2.683115899562835693e-01 -3.469824418425559998e-02 -3.008254766464233398e-01 2.264618575572967529e-01 1.478790491819381714e-01 1.030302569270133972e-01 1.604632586240768433e-01 -1.252557784318923950e-01 -2.180508971214294434e-01 -6.716088950634002686e-02 -1.791468858718872070e-01 -7.119714468717575073e-02 -2.375541478395462036e-01 1.028970479965209961e-01 -6.405982375144958496e-02
1.169694364070892334e-01 -5.397874861955642700e-02 9.137310087680816650e-02 -2.372578829526901245e-01 -2.078042738139629364e-02 2.064736783504486084e-01 -1.092903241515159607e-01 5.233069416135549545e-03 -1.826062351465225220e-01 -2.676039040088653564e-01 -2.243964076042175293e-01 -2.125600278377532959e-01 -4.234462976455688477e-01 -8.644743263721466064e-02 3.195714950561523438e-02 1.202449426054954529e-01 -4.646573960781097412e-02 -1.300735026597976685e-01 2.654095590114593506e-01 -1.910116374492645264e-01 3.345684334635734558e-02 -1.094171106815338135e-01 7.873027771711349487e-02 1.122311130166053772e-01 -1.900201886892318726e-01 -7.620311528444290161e-02 -4.097017347812652588e-01 -2.742364406585693359e-01 5.504938587546348572e-02 -2.549955807626247406e-02 8.722133189439773560e-02 8.259096741676330566e-02
-2.068727761507034302e-01 -4.190194606781005859e-01 -1.371857151389122009e-02 5.496844276785850525e-02 -2.088816314935684204e-01 1.294178515672683716e-02 -1.324645727872848511e-01 -9.340010583400726318e-02 -5.270873308181762695e-01 2.984308823943138123e-02 -1.005867570638656616e-01 -2.429504543542861938e-01 6.561759859323501587e-02 -2.076703459024429321e-01 3.854895383119583130e-02 3.340576291084289551e-01 5.680026486515998840e-02 -1.067545786499977112e-01 1.557284295558929443e-01 -8.602887392044067383e-02 -3.561594337224960327e-02 1.718757599592208862e-01 -9.171226620674133301e-02 -2.242441028356552124e-01 4.931256175041198730e-02 -5.455564707517623901e-02 -4.886242374777793884e-02 -3.273105248808860779e-02 7.662051171064376831e-02 3.968131914734840393e-02 4.958123341202735901e-02 2.131381481885910034e-01
-1.052483320236206055e-01 3.216769918799400330e-02 4.439469873905181885e-01 2.729189991950988770e-01 -1.574519723653793335e-01 2.229873090982437134e-01 -1.831447184085845947e-01 -2.210212647914886475e-01 -2.191619277000427246e-01 4.093742743134498596e-02 -1.485392451286315918e-02 -1.727649867534637451e-01 -2.188901305198669434e-01 -2.445643022656440735e-02 -1.031602099537849426e-01 2.785198390483856201e-01 -3.267882391810417175e-03 -7.491187751293182373e-02 3.082136809825897217e-01 9.739158302545547485e-02 1.720600575208663940e-01 -4.199859872460365295e-02 3.714267909526824951e-01 -2.180217802524566650e-01 7.777530699968338013e-02 4.437175393104553223e-02 -4.803217947483062744e-02 -3.461042791604995728e-02 9.796842001378536224e-03 -5.960589647293090820e-02 -1.634377613663673401e-02 2.242899686098098755e-02
-1.264403015375137329e-01 -3.201770782470703125e-01 1.410119533538818359e-01 -1.432663202285766602e-01 -1.133950278162956238e-01 -4.653390869498252869e-02 2.264016717672348022e-01 -5.445846542716026306e-02 -1.049701347947120667e-01 -1.912773996591567993e-01 -3.727244436740875244e-01 -1.885893195867538452e-01 -2.933947145938873291e-01 5.643363669514656067e-02 -2.333647757768630981e-02 2.859244644641876221e-01 2.047321945428848267e-01 -5.234847962856292725e-02 2.363760471343994141e-01 -6.761390715837478638e-02 2.547945827245712280e-02 -7.131867110729217529e-02 2.148437649011611938e-01 -3.673405349254608154e-01 1.113054752349853516e-01 1.941465423442423344e-03 -1.264862418174743652e-01 -1.808291822671890259e-01 7.512278854846954346e-02 8.268853276968002319e-02 5.687933042645454407e-02 -9.718440473079681396e-02
1.057215034961700439e-01 -8.812474459409713745e-02 3.518480658531188965e-01 -7.462838292121887207e-02 -9.192354232072830200e-02 1.880535632371902466e-01 -5.020123720169067383e-01 -2.394002526998519897e-01 -1.278801709413528442e-01 4.930748045444488525e-02 2.603702060878276825e-02 1.366148591041564941e-01 -1.893679797649383545e-01 -9.066998958587646484e-02 1.921149939298629761e-01 8.564120531082153320e-02 -1.028445512056350708e-01 1.089300401508808136e-02 -7.380498945713043213e-02 -8.960589021444320679e-02 1.145570427179336548e-01 -1.286683976650238037e-01 1.329008936882019043e-01 -1.770100742578506470e-01 2.829594016075134277e-01 1.499267369508743286e-01 -7.617168128490447998e-02 -1.018225494772195816e-02 2.974150329828262329e-02 9.509401768445968628e-02 3.372501134872436523e-01 1.927081346511840820e-01
2.637092471122741699e-01 -1.867219358682632446e-01 1.268077045679092407e-01 1.553191840648651123e-01 -8.984980732202529907e-02 -1.415603011846542358e-01 -3.505194187164306641e-01 -2.556616961956024170e-01 -3.290832936763763428e-01 2.968342788517475128e-02 7.585314661264419556e-02 -1.728748828172683716e-01 -6.094071269035339355e-02 -1.611967943608760834e-02 2.511370182037353516e-02 1.520435139536857605e-02 4.201764985918998718e-02 2.528842389583587646e-01 5.728906765580177307e-02 -2.448442727327346802e-01 -7.134935259819030762e-02 4.336779192090034485e-02 2.916903197765350342e-01 -3.808539509773254395e-01 1.619885675609111786e-02 1.445767581462860107e-01 -8.813946694135665894e-02 1.089632585644721985e-01 4.880940075963735580e-03 -1.035725604742765427e-02 1.649375408887863159e-01 -2.349552959203720093e-01
-1.334007233381271362e-01 -4.669569060206413269e-02 8.837758004665374756e-02 -2.188716232776641846e-01 1.983744055032730103e-01 3.013448715209960938e-01 -3.252507150173187256e-01 9.484457224607467651e-02 -3.350428342819213867e-01 1.575366705656051636e-01 6.808426976203918457e-02 -2.204149514436721802e-01 -3.341439962387084961e-01 -1.120550855994224548e-01 5.329399928450584412e-02 -1.801977679133415222e-02 -4.653851315379142761e-02 1.230859011411666870e-01 7.963301613926887512e-03 -1.656218469142913818e-01 -5.208553746342658997e-02 1.557095497846603394e-01 -1.972430944442749023e-02 -2.476591020822525024e-01 -1.454977989196777344e-01 -1.116043608635663986e-02 -1.684969663619995117e-01 -2.161361128091812134e-01 2.087120153009891510e-02 2.257953882217407227e-01 1.017859280109405518e-01 -2.646284699440002441e-01
1.661353558301925659e-02 3.348880112171173096e-01 1.947216689586639404e-01 -2.254010438919067383e-01 6.473174691200256348e-02 2.028742134571075439e-01 1.023126393556594849e-01 -1.291169673204421997e-01 -1.756794303655624390e-01 1.120812445878982544e-01 -2.659589648246765137e-01 -2.281137555837631226e-01 -1.947311013936996460e-01 4.916159063577651978e-02 2.071845084428787231e-01 1.595784723758697510e-01 3.873430658131837845e-03 2.048740088939666748e-01 2.042965739965438843e-01 -2.580906748771667480e-01 1.610319763422012329e-01 2.200227677822113037e-01 2.185277454555034637e-02 -1.780833601951599121e-01 2.073996700346469879e-02 -3.821962475776672363e-01 -4.080570116639137268e-02 4.534091858658939600e-04 1.757289618253707886e-01 -6.918834894895553589e-02 1.035497337579727173e-01 3.619534429162740707e-03
-8.915364742279052734e-02 -8.722136169672012329e-02 9.966272115707397461e-02 -3.043305873870849609e-01 1.598119586706161499e-01 2.831884324550628662e-01 -2.972922027111053467e-01 2.177527993917465210e-01 -1.921273022890090942e-01 1.012713387608528137e-01 -3.697365894913673401e-02 -2.684608697891235352e-01 -4.265016317367553711e-02 -1.008528247475624084e-01 -3.745512068271636963e-01 1.915686726570129395e-01 -2.802533470094203949e-02 1.151030063629150391e-01 2.708435058593750000e-01 -1.971437931060791016e-01 7.460491359233856201e-02 4.465942084789276123e-02 -6.481575965881347656e-02 -6.798646599054336548e-02 1.655351817607879639e-01 -1.929218173027038574e-01 -1.140258554369211197e-02 -3.209138289093971252e-02 1.547998338937759399e-01 3.449147939682006836e-02 2.640854716300964355e-01 1.657144129276275635e-01
1.690066307783126831e-01 -3.878690302371978760e-01 9.330538660287857056e-02 -1.941769942641258240e-02 -1.602956950664520264e-01 1.509654074907302856e-01 4.301642067730426788e-03 -2.471034079790115356e-01 -6.492248177528381348e-02 -1.973392963409423828e-01 1.869099736213684082e-01 -1.387295722961425781e-01 3.392613679170608521e-02 -1.501369178295135498e-01 1.885161250829696655e-01 3.693079948425292969e-01 1.965011060237884521e-01 -5.895190406590700150e-03 6.353674829006195068e-02 -4.836043342947959900e-02 2.078628242015838623e-01 1.750935465097427368e-01 -1.749600023031234741e-01 -3.029148876667022705e-01 -1.205387860536575317e-01 -7.236170768737792969e-02 -3.092691004276275635e-01 -3.222980722784996033e-02 -1.548773143440485001e-02 -6.367065012454986572e-02 1.889248341321945190e-01 1.081450209021568298e-01
-5.624548345804214478e-02 1.087671294808387756e-01 -1.506079137325286865e-01 -1.441843360662460327e-01 5.711136851459741592e-03 -3.464211523532867432e-02 -2.879694998264312744e-01 -5.761750973761081696e-03 -3.057561218738555908e-01 -1.261360049247741699e-01 1.223467476665973663e-02 -2.610955536365509033e-01 -1.835309118032455444e-01 -2.481454759836196899e-01 1.823511719703674316e-01 -5.392220988869667053e-02 2.890615910291671753e-02 5.402206629514694214e-02 8.554757386445999146e-02 -2.191059440374374390e-01 -2.299861013889312744e-01 3.451418504118919373e-02 -2.979255616664886475e-01 -6.299117207527160645e-02 -1.440788656473159790e-01 -3.059371709823608398e-01 -3.767190128564834595e-02 -1.710023134946823120e-01 1.056279242038726807e-01 -2.423855364322662354e-01 3.359357118606567383e-01 1.205598860979080200e-01
1.820742040872573853e-01 -1.261986047029495239e-01 1.213966608047485352e-01 -2.672185301780700684e-01 4.009650647640228271e-02 2.557832002639770508e-01 -1.655035018920898438e-01 -1.781290471553802490e-01 -3.110796511173248291e-01 -1.088689640164375305e-01 2.040472030639648438e-01 6.414627283811569214e-02 -2.154151350259780884e-01 5.399810150265693665e-03 1.623462140560150146e-01 1.191558763384819031e-01 5.932614207267761230e-02 2.457786351442337036e-01 2.063994407653808594e-01 -6.184945628046989441e-02 7.231353223323822021e-02 -2.254001796245574951e-01 1.506496220827102661e-01 7.391316443681716919e-02 3.515813350677490234e-01 -1.260270476341247559e-01 -2.761880159378051758e-01 2.152362763881683350e-01 4.119392111897468567e-02 -1.538740992546081543e-01 -1.234026029706001282e-01 -4.331948235630989075e-03
8.940385282039642334e-02 -1.174242347478866577e-01 -6.847441196441650391e-02 -2.129726707935333252e-01 -1.033264864236116409e-02 -9.750917553901672363e-02 -8.568161725997924805e-02 -3.584797680377960205e-01 7.237431406974792480e-02 1.658127307891845703e-01 -1.387906223535537720e-01 -5.821818113327026367e-02 -3.898968994617462158e-01 3.685324266552925110e-02 1.197284236550331116e-01 1.463535875082015991e-01 1.969327330589294434e-01 1.582231074571609497e-01 1.286806017160415649e-01 -2.810783982276916504e-01 7.107613235712051392e-02 1.091335564851760864e-01 -4.726265370845794678e-02 -3.364276885986328125e-01 -1.414158493280410767e-01 -2.284724265336990356e-01 -3.307902812957763672e-01 -2.075248584151268005e-02 -4.144870862364768982e-02 -1.071739792823791504e-01 2.249103486537933350e-01 -2.434136345982551575e-02
1.713217943906784058e-01 9.406202472746372223e-03 -5.873943492770195007e-02 -3.757379055023193359e-01 2.396130561828613281e-02 4.689369816333055496e-03 2.897028066217899323e-02 2.134729363024234772e-02 -1.327518522739410400e-01 1.077375188469886780e-01 -2.282906025648117065e-01 -2.765584588050842285e-01 -4.110026657581329346e-01 1.811121702194213867e-01 9.434982389211654663e-02 1.283620893955230713e-01 -1.106762811541557312e-01 2.366940490901470184e-02 2.242073230445384979e-02 -2.877528071403503418e-01 8.606246113777160645e-02 1.189944520592689514e-01 1.849636882543563843e-01 -2.079781591892242432e-01 8.580304682254791260e-02 -3.003916442394256592e-01 -1.907852664589881897e-02 -7.983976602554321289e-02 5.770562961697578430e-02 -1.079273992218077183e-03 3.568994402885437012e-01 -9.441416710615158081e-02
2.254126816987991333e-01 -3.455852568149566650e-01 1.339569687843322754e-01 -2.008205503225326538e-01 -1.006479747593402863e-02 -1.280025690793991089e-01 -2.776687145233154297e-01 -1.446879059076309204e-01 -2.495672553777694702e-01 8.631642907857894897e-02 1.191990822553634644e-01 -1.106851622462272644e-01 -2.118629217147827148e-01 -9.911826997995376587e-02 1.602733880281448364e-01 -3.655110672116279602e-02 -1.238741055130958557e-01 -1.104614417999982834e-02 6.896245479583740234e-02 -3.432293832302093506e-01 1.392931118607521057e-02 1.635938286781311035e-01 2.388200759887695312e-01 -3.025896847248077393e-01 1.617307066917419434e-01 2.558102831244468689e-02 4.836838319897651672e-02 5.722547695040702820e-02 2.345013469457626343e-01 1.595557183027267456e-01 3.687389194965362549e-02 2.263246476650238037e-01
-3.649160265922546387e-02 -1.618250459432601929e-01 1.136549860239028931e-01 -1.987030953168869019e-01 1.270283162593841553e-01 2.326308637857437134e-01 -4.040244966745376587e-02 -2.539356648921966553e-01 9.902735054492950439e-02 -3.297598287463188171e-02 -1.629506200551986694e-01 -1.451070755720138550e-01 -4.100070297718048096e-01 1.415874212980270386e-01 2.466298043727874756e-01 -5.146945640444755554e-02 1.417848318815231323e-01 9.856616705656051636e-02 2.178226709365844727e-01 -1.156850457191467285e-01 -2.080219089984893799e-01 -2.103045433759689331e-01 -7.640367001295089722e-02 -1.444983631372451782e-01 6.711486726999282837e-02 -8.527863770723342896e-02 -1.736515909433364868e-01 -2.005154788494110107e-01 -8.182677626609802246e-02 2.304764688014984131e-01 2.588629722595214844e-01 2.444404512643814087e-01
-1.229835674166679382e-01 -1.187237128615379333e-01 1.785330474376678467e-01 -1.040888056159019470e-01 9.549400955438613892e-02 5.693677812814712524e-02 -3.613184988498687744e-01 -8.577632158994674683e-02 -1.522808820009231567e-01 -1.386227160692214966e-01 2.085014432668685913e-01 -1.506442576646804810e-01 -2.143651247024536133e-01 9.175118058919906616e-02 2.997525036334991455e-01 1.923318803310394287e-01 -3.432487696409225464e-02 1.603280156850814819e-01 1.666225939989089966e-01 -1.519600152969360352e-01 1.144065335392951965e-02 -6.628742069005966187e-02 -6.592060625553131104e-02 -6.578720360994338989e-02 2.808736562728881836e-01 3.101918473839759827e-02 3.589947894215583801e-02 1.799647063016891479e-01 4.365567862987518311e-01 -4.446286708116531372e-02 1.607019603252410889e-01 -2.552779018878936768e-01
8.177739381790161133e-02 -2.237319499254226685e-01 2.064369320869445801e-01 -1.980346441268920898e-01 -1.087273750454187393e-02 1.247354745864868164e-01 -2.824914753437042236e-01 -4.521977528929710388e-02 -4.473183751106262207e-01 -1.053814310580492020e-03 1.598304137587547302e-02 -8.964408189058303833e-03 -9.062242507934570312e-02 1.785400956869125366e-01 1.099401246756315231e-02 -4.625342786312103271e-02 5.004571005702018738e-02 2.872734963893890381e-01 2.672525644302368164e-01 -3.414149880409240723e-01 -3.913734108209609985e-02 -2.900545597076416016e-01 3.829925134778022766e-02 -1.326015442609786987e-01 2.803861796855926514e-01 -7.541020214557647705e-02 -1.516465097665786743e-01 -5.642783269286155701e-02 7.418467104434967041e-02 -1.001892611384391785e-01 -1.037890017032623291e-01 -8.117871731519699097e-02
1.943404525518417358e-01 -2.566348314285278320e-01 1.019264012575149536e-01 4.591607954353094101e-03 -4.777128342539072037e-03 2.258912473917007446e-01 -9.602991491556167603e-02 -3.397547304630279541e-01 -1.316197216510772705e-01 3.924093022942543030e-02 4.573674499988555908e-02 2.057933993637561798e-02 -6.365589052438735962e-02 -2.156350202858448029e-02 5.206927657127380371e-01 1.429093182086944580e-01 7.454489171504974365e-02 2.728706598281860352e-01 2.199040651321411133e-01 -1.972998976707458496e-01 2.553837001323699951e-01 1.716209575533866882e-02 6.657896935939788818e-02 -1.242719814181327820e-01 7.496167719364166260e-02 1.536242216825485229e-01 -9.101490676403045654e-02 -1.181859336793422699e-02 2.195717394351959229e-01 -2.327517606317996979e-02 1.348932534456253052e-01 1.884963363409042358e-01
-7.435447722673416138e-02 9.969836473464965820e-02 1.478582769632339478e-01 -2.024368792772293091e-01 -4.423581808805465698e-02 1.972075365483760834e-02 4.210492596030235291e-02 -1.158621907234191895e-01 -2.023398131132125854e-02 -1.945887692272663116e-02 -5.265121534466743469e-02 -2.960878610610961914e-01 -3.139041960239410400e-01 9.876065701246261597e-02 7.637512683868408203e-02 2.552883327007293701e-01 1.111450567841529846e-01 2.274479568004608154e-01 1.492370851337909698e-02 -3.834856748580932617e-01 -2.983898622915148735e-03 3.871329724788665771e-01 -4.893396794795989990e-02 -2.381989955902099609e-01 5.899427831172943115e-02 -7.578304409980773926e-02 1.211381182074546814e-01 1.849025674164295197e-02 -5.741161480545997620e-02 1.943714916706085205e-01 3.812412321567535400e-01 -5.077779293060302734e-02
3.936506435275077820e-02 -2.377403974533081055e-01 1.700449287891387939e-01 -1.561659276485443115e-01 1.139785796403884888e-01 -2.103501185774803162e-02 -2.084323912858963013e-01 -9.760221838951110840e-02 -1.746992170810699463e-01 -4.086794797331094742e-03 -1.874826997518539429e-01 -3.225787580013275146e-01 -4.632216989994049072e-01 1.417785733938217163e-01 1.425391435623168945e-01 3.219116628170013428e-01 1.337446086108684540e-02 -9.292159229516983032e-02 2.677475214004516602e-01 4.256063699722290039e-02 7.566275447607040405e-02 -1.299293339252471924e-01 -9.874119609594345093e-02 -5.902635678648948669e-02 -1.022137850522994995e-01 1.601439565420150757e-01 -1.759664118289947510e-01 -9.800221771001815796e-03 -9.656783938407897949e-02 1.373099684715270996e-01 5.932870320975780487e-03 2.834378480911254883e-01
-2.674348652362823486e-02 2.007527947425842285e-01 8.860552310943603516e-02 -2.723961472511291504e-01 7.153729349374771118e-02 2.580342888832092285e-01 6.853104382753372192e-02 3.478979319334030151e-02 -1.471934020519256592e-01 1.783211380243301392e-01 -5.963590741157531738e-02 -1.763265281915664673e-01 -3.431689143180847168e-01 -1.567023806273937225e-02 2.144909054040908813e-01 1.850704699754714966e-01 5.747010931372642517e-02 1.239537820219993591e-01 2.161872833967208862e-01 -2.962818145751953125e-01 1.750925630331039429e-01 3.269967138767242432e-01 6.558435037732124329e-03 -2.484321296215057373e-01 -1.033977046608924866e-01 -2.104468792676925659e-01 -8.891959674656391144e-03 1.733093410730361938e-01 1.368441581726074219e-01 -1.586126387119293213e-01 1.754662990570068359e-01 2.543100155889987946e-02
2.861059084534645081e-02 -2.806178033351898193e-01 5.825708154588937759e-03 -1.236434802412986755e-01 -2.477479726076126099e-01 3.110001385211944580e-01 -1.074513942003250122e-01 -5.739577859640121460e-02 -4.616862535476684570e-01 7.592708617448806763e-02 -5.969693139195442200e-02 1.851725578308105469e-02 -1.584173142910003662e-01 3.500180691480636597e-02 -3.558086976408958435e-02 3.424743115901947021e-01 -6.926367431879043579e-02 -1.201105769723653793e-02 -1.743210256099700928e-01 -5.152159929275512695e-02 1.382524669170379639e-01 -9.303908050060272217e-02 -8.531195670366287231e-02 -3.269458711147308350e-01 -1.904165148735046387e-01 1.946833133697509766e-01 9.137577563524246216e-02 8.439482003450393677e-02 8.938968926668167114e-02 6.489302217960357666e-02 2.615288496017456055e-01 -1.196453198790550232e-01
2.769549377262592316e-03 -2.513598799705505371e-01 3.032734096050262451e-01 -2.305983155965805054e-01 2.242653071880340576e-01 4.185269773006439209e-02 -1.522598117589950562e-01 -1.595230996608734131e-01 -1.519897282123565674e-01 -6.782722473144531250e-02 -3.060511127114295959e-02 -2.104956656694412231e-01 -4.579118788242340088e-01 2.720376476645469666e-02 2.883499860763549805e-01 2.310959547758102417e-01 1.373936235904693604e-01 5.102128162980079651e-02 2.356293946504592896e-01 3.537222277373075485e-03 1.402641981840133667e-01 -5.697370506823062897e-04 -1.876937150955200195e-01 9.631238877773284912e-02 -8.885335177183151245e-02 1.386614888906478882e-01 -1.864666342735290527e-01 6.125790625810623169e-02 2.412318252027034760e-03 -9.338033944368362427e-02 -1.949400454759597778e-02 2.347736954689025879e-01
2.421828657388687134e-01 -1.844660937786102295e-01 1.771102249622344971e-01 -7.832217216491699219e-02 1.078365296125411987e-01 -8.454240113496780396e-02 -6.658180058002471924e-02 -1.271414607763290405e-01 -7.636725902557373047e-02 -1.568052023649215698e-01 -2.342236042022705078e-01 -4.409184157848358154e-01 -5.589799880981445312e-01 -2.743305172771215439e-03 1.034123674035072327e-01 3.695004805922508240e-02 1.830326467752456665e-01 -8.654115721583366394e-03 2.270259112119674683e-01 -3.492772951722145081e-02 5.319998785853385925e-02 1.288495957851409912e-01 3.174782916903495789e-02 -1.581895053386688232e-01 -9.000428020954132080e-03 6.086243689060211182e-02 -9.568480402231216431e-02 -1.215119957923889160e-01 -8.421157300472259521e-02 8.511296473443508148e-03 5.794060230255126953e-02 2.370654046535491943e-01
-1.345661133527755737e-01 -1.747046709060668945e-01 1.092732325196266174e-01 -2.425469160079956055e-01 1.992179006338119507e-01 1.580055654048919678e-01 -4.184539914131164551e-01 2.057496905326843262e-01 -1.868444681167602539e-01 9.783242642879486084e-02 2.300958037376403809e-01 -2.622169852256774902e-01 -2.898829877376556396e-01 -2.212427109479904175e-01 1.623538583517074585e-01 -4.341887775808572769e-03 -2.593113342300057411e-03 1.852950453758239746e-01 -8.655343949794769287e-02 -7.107530534267425537e-02 1.753970682621002197e-01 -1.008064374327659607e-01 -2.102473005652427673e-02 -2.188829630613327026e-01 9.087601304054260254e-02 -7.828792184591293335e-02 9.302078397013247013e-04 -1.371798068284988403e-01 2.659057080745697021e-01 1.403030753135681152e-01 6.030612811446189880e-02 -9.783676266670227051e-02
-2.353526186197996140e-03 -2.599259912967681885e-01 4.210269749164581299e-01 9.253763407468795776e-02 -1.767329722642898560e-01 1.506277024745941162e-01 -3.352771997451782227e-01 -2.867537140846252441e-01 -1.332908868789672852e-01 6.849854439496994019e-02 2.042827159166336060e-01 3.666675090789794922e-02 -8.160620182752609253e-02 -1.161990389227867126e-01 -1.200490072369575500e-01 1.883505135774612427e-01 -1.397155970335006714e-01 3.534021377563476562e-01 1.828986853361129761e-01 -1.922382116317749023e-01 6.325017660856246948e-02 -2.463904321193695068e-01 -1.003550291061401367e-01 -3.497911151498556137e-03 6.797555834054946899e-02 -7.196263968944549561e-02 8.047822862863540649e-02 2.011893689632415771e-02 -1.257032714784145355e-02 5.149300768971443176e-02 2.116626203060150146e-01 9.249831736087799072e-02
-1.340122073888778687e-01 -1.628649830818176270e-01 2.195863723754882812e-01 -1.440060585737228394e-01 4.386437311768531799e-02 2.939023971557617188e-01 2.153292670845985413e-02 -2.241669781506061554e-02 -2.223634123802185059e-01 4.445454478263854980e-02 1.343593299388885498e-01 -2.244199514389038086e-01 -3.159287571907043457e-01 -9.182029217481613159e-02 9.840241819620132446e-02 -1.212645554915070534e-03 -3.003289103507995605e-01 5.630081146955490112e-02 1.431930214166641235e-01 -2.320446968078613281e-01 1.226389035582542419e-01 1.391493976116180420e-01 5.636817961931228638e-02 -5.365384370088577271e-02 -1.159194484353065491e-01 -4.737685024738311768e-01 -7.333195209503173828e-02 2.317088842391967773e-02 -1.054341197013854980e-01 -2.014170438051223755e-01 5.487786978483200073e-02 -2.298823297023773193e-01
2.328171022236347198e-02 -1.363698989152908325e-01 1.156162619590759277e-01 -2.399909645318984985e-01 1.864253729581832886e-01 -1.164074465632438660e-01 2.226349525153636932e-02 -3.577075898647308350e-01 5.003201588988304138e-02 2.192371040582656860e-01 -3.027991056442260742e-01 -1.316348612308502197e-01 -3.383156657218933105e-01 8.777788281440734863e-02 2.307045161724090576e-01 7.193275541067123413e-02 1.473628431558609009e-01 2.849963121116161346e-02 1.251462250947952271e-01 -3.305145800113677979e-01 -3.363330289721488953e-02 1.097134873270988464e-01 4.855690523982048035e-02 -1.671419590711593628e-01 4.271461069583892822e-02 -1.324810087680816650e-01 -1.819917559623718262e-01 -2.182515412569046021e-01 1.942678242921829224e-01 5.154008418321609497e-02 2.160033583641052246e-01 -1.221572905778884888e-01
-9.994745254516601562e-03 -7.116524130105972290e-02 3.928336799144744873e-01 -1.424060314893722534e-01 -9.012810885906219482e-02 1.124278306961059570e-01 -1.545872688293457031e-01 -2.143559753894805908e-01 -2.929498255252838135e-01 2.169642597436904907e-01 1.329130083322525024e-01 -4.034679755568504333e-02 -1.058372706174850464e-01 -2.798924446105957031e-01 3.718368336558341980e-02 7.178553938865661621e-02 1.410386562347412109e-01 -1.334817260503768921e-01 2.121435403823852539e-01 -8.211199939250946045e-02 3.551249951124191284e-02 1.237579039297997952e-03 4.741851687431335449e-01 -2.183920145034790039e-01 4.265220463275909424e-02 4.213991388678550720e-02 1.166809815913438797e-02 8.893179893493652344e-02 -3.237605839967727661e-02 2.252301424741744995e-01 2.203220278024673462e-01 -7.836309075355529785e-02
5.613867565989494324e-02 3.118366235867142677e-03 -1.043793261051177979e-01 2.378727123141288757e-02 2.002900987863540649e-01 -1.790709048509597778e-01 -1.635464131832122803e-01 -1.359146386384963989e-01 -3.048198521137237549e-01 6.015481427311897278e-02 3.631547093391418457e-01 -1.837266832590103149e-01 -2.136901468038558960e-01 -2.003921717405319214e-01 8.101048320531845093e-02 4.114670213311910629e-03 -8.299415558576583862e-02 2.349788397550582886e-01 1.456267535686492920e-01 -1.773446202278137207e-01 -2.101267725229263306e-01 -3.683716058731079102e-02 -8.817388862371444702e-02 -4.516487941145896912e-02 -1.076912656426429749e-01 -1.011868417263031006e-01 -2.152863144874572754e-02 -1.025739908218383789e-01 1.738700717687606812e-01 -1.435724496841430664e-01 4.408035874366760254e-01 2.556275427341461182e-01
8.763432502746582031e-02 -1.788980215787887573e-01 1.374022662639617920e-01 -1.439888626337051392e-01 -2.184227257966995239e-01 2.760080620646476746e-02 -4.746544063091278076e-01 -1.640387326478958130e-01 -2.541508376598358154e-01 1.665589660406112671e-01 8.359725773334503174e-02 -1.667897216975688934e-02 -2.101448625326156616e-01 3.965315222740173340e-02 1.812780797481536865e-01 -7.243735715746879578e-03 -1.576132327318191528e-01 4.321809858083724976e-02 1.364931464195251465e-01 -3.863614797592163086e-01 -1.327908877283334732e-02 3.786016628146171570e-02 1.230852827429771423e-01 -9.705927968025207520e-02 2.065447866916656494e-01 5.681879818439483643e-02 2.608863264322280884e-02 9.197796881198883057e-02 2.089710533618927002e-01 1.773344427347183228e-01 5.164651572704315186e-02 2.969346046447753906e-01
8.399607986211776733e-02 -1.612647324800491333e-01 2.923735082149505615e-01 -1.025750786066055298e-01 8.578132092952728271e-02 -1.681744903326034546e-01 -9.182690083980560303e-02 -2.443610876798629761e-01 -1.101654674857854843e-02 -1.519348621368408203e-01 -6.651916354894638062e-02 -3.671608865261077881e-01 -4.789158403873443604e-01 4.080517962574958801e-02 1.002779155969619751e-01 1.989685148000717163e-01 -1.156746409833431244e-02 4.896660894155502319e-02 1.940512359142303467e-01 8.622717112302780151e-02 -3.987998142838478088e-02 1.164325997233390808e-01 -2.959939837455749512e-01 -1.903288811445236206e-01 8.208369836211204529e-03 3.842470422387123108e-02 -1.717196553945541382e-01 -1.080779954791069031e-01 -2.137642800807952881e-01 -1.827830821275711060e-02 1.674198508262634277e-01 1.437490880489349365e-01
-2.324027568101882935e-01 -1.757316142320632935e-01 1.859971731901168823e-01 1.063535287976264954e-01 3.909537568688392639e-02 1.949863433837890625e-01 2.657234966754913330e-01 -9.927956759929656982e-02 -4.013235867023468018e-01 2.720976434648036957e-02 8.760782331228256226e-02 -1.806825995445251465e-01 -2.532438635826110840e-01 1.994886696338653564e-01 2.124740034341812134e-01 -1.703562438488006592e-01 7.862294465303421021e-02 1.063250601291656494e-01 1.443523019552230835e-01 -1.044843792915344238e-01 1.652338355779647827e-02 3.111524879932403564e-02 8.814473450183868408e-02 3.204600512981414795e-02 3.743625804781913757e-02 -1.947618126869201660e-01 -2.894609570503234863e-01 1.932524293661117554e-01 7.679744809865951538e-02 7.366970926523208618e-02 3.704977929592132568e-01 2.511356770992279053e-02
-1.311022788286209106e-01 -6.656084954738616943e-02 1.679317355155944824e-01 -1.162008866667747498e-01 1.891396753489971161e-02 4.019410908222198486e-02 -1.538254767656326294e-01 -8.617353439331054688e-02 -3.316662013530731201e-01 -1.561421751976013184e-01 1.121360361576080322e-01 5.646640062332153320e-02 -1.853208392858505249e-01 1.754363775253295898e-01 2.180631309747695923e-01 9.638085216283798218e-02 3.058558702468872070e-01 2.050506174564361572e-01 9.184528887271881104e-02 -1.814458668231964111e-01 -6.252299062907695770e-03 3.032566234469413757e-02 2.720689475536346436e-01 -1.982303112745285034e-01 2.744019031524658203e-01 1.761103048920631409e-02 2.990176081657409668e-01 2.200750857591629028e-01 -1.107275858521461487e-01 2.261485904455184937e-02 3.151765167713165283e-01 -1.213335692882537842e-01
-6.279443949460983276e-02 -1.636717021465301514e-01 1.513555762358009815e-04 -2.064555287361145020e-01 2.508552968502044678e-01 1.772141829133033752e-02 -1.697547882795333862e-01 -1.266742590814828873e-02 6.759455893188714981e-03 -2.949813008308410645e-02 5.319881811738014221e-02 6.751212477684020996e-02 -4.691568911075592041e-01 -2.080232352018356323e-01 3.600030392408370972e-02 1.498631387948989868e-01 1.424968689680099487e-01 2.412394434213638306e-01 1.440755128860473633e-01 -2.766520678997039795e-01 8.557594381272792816e-03 -2.348704338073730469e-01 -2.324774861335754395e-01 -3.731345236301422119e-01 2.891388535499572754e-01 -1.198894083499908447e-01 -8.099046535789966583e-03 3.432953357696533203e-02 -4.696112126111984253e-02 1.008483916521072388e-01 -2.893937565386295319e-02 -4.736623167991638184e-02
-8.223950117826461792e-02 6.758861243724822998e-03 1.027043163776397705e-01 -1.818362921476364136e-01 4.385519027709960938e-02 2.024392038583755493e-01 8.440565317869186401e-02 -2.961838804185390472e-02 -1.765805929899215698e-01 1.538982987403869629e-01 -3.968149796128273010e-02 -1.662142425775527954e-01 -2.946590781211853027e-01 -8.358675986528396606e-02 1.344274431467056274e-01 -2.351552620530128479e-02 -1.894588768482208252e-01 9.642168134450912476e-02 1.552165597677230835e-01 -3.143642246723175049e-01 2.165554016828536987e-01 1.661069691181182861e-01 -4.155852366238832474e-03 -2.659333050251007080e-01 -1.631924659013748169e-01 -5.681807398796081543e-01 -8.432215452194213867e-02 -7.036489248275756836e-02 9.422873705625534058e-02 -8.942306041717529297e-02 5.062255263328552246e-02 8.874103426933288574e-02
-7.400882989168167114e-02 -8.231867849826812744e-02 2.456069737672805786e-02 -3.795084059238433838e-01 -3.086569309234619141e-01 1.369653940200805664e-01 -5.242565646767616272e-02 -1.908448636531829834e-01 -1.588454656302928925e-02 -5.392939597368240356e-02 -3.636839240789413452e-02 -2.167871147394180298e-01 -4.076891839504241943e-01 -7.015196233987808228e-02 -8.541490137577056885e-02 1.101621687412261963e-01 4.961284995079040527e-02 5.677256360650062561e-02 2.081540077924728394e-01 -6.261713057756423950e-02 -2.692119181156158447e-01 -6.535792350769042969e-02 -1.399769335985183716e-01 -2.294835448265075684e-01 2.178592681884765625e-01 -1.615223288536071777e-01 -3.750553131103515625e-01 -1.149456650018692017e-01 -1.925933919847011566e-02 -1.186155080795288086e-01 -5.463550984859466553e-02 3.288105875253677368e-02
-2.216837406158447266e-01 1.921353489160537720e-02 -2.880701422691345215e-02 -2.428951561450958252e-01 -1.514216810464859009e-01 9.615825116634368896e-02 -1.615358740091323853e-01 -2.066171616315841675e-01 -8.622349053621292114e-02 1.012641265988349915e-01 4.682451020926237106e-03 -4.406109750270843506e-01 -2.799485027790069580e-01 1.039531454443931580e-02 -1.984373182058334351e-01 6.602863222360610962e-02 2.054295688867568970e-02 2.337080426514148712e-02 6.889818608760833740e-02 -3.469779193401336670e-01 1.149909049272537231e-01 -1.117751076817512512e-01 8.206240832805633545e-02 1.094511747360229492e-01 -9.973961859941482544e-02 -3.555762395262718201e-02 -1.675824522972106934e-01 -1.294170320034027100e-01 9.878921322524547577e-03 7.753037381917238235e-03 4.772960841655731201e-01 3.287940472364425659e-02
6.034917663782835007e-03 -1.724216341972351074e-01 1.172724068164825439e-01 -6.006419658660888672e-02 1.121621057391166687e-01 -5.413714330643415451e-03 -3.888444006443023682e-01 -2.112475484609603882e-01 -5.172833800315856934e-01 1.809382438659667969e-01 2.027638703584671021e-01 -2.996119260787963867e-01 -4.744223877787590027e-02 2.540385909378528595e-02 -1.759980432689189911e-02 8.730512112379074097e-03 1.612568646669387817e-01 1.902583390474319458e-01 -1.337961107492446899e-01 3.602727374527603388e-04 1.593305617570877075e-01 -2.699999324977397919e-02 -4.509035125374794006e-02 -1.255525499582290649e-01 7.719136774539947510e-02 -7.989417761564254761e-02 -3.333649635314941406e-01 -1.688185334205627441e-01 -5.581219866871833801e-02 1.223545521497726440e-01 -7.064782083034515381e-02 -1.043539717793464661e-01
-6.490275263786315918e-02 -1.536108851432800293e-01 9.934931993484497070e-02 -3.874167799949645996e-01 -2.157870493829250336e-02 1.935418099164962769e-01 -9.501073509454727173e-02 -2.469840198755264282e-01 1.739484071731567383e-01 1.176046207547187805e-01 -1.398041695356369019e-01 -1.010503619909286499e-01 -3.892435431480407715e-01 1.520060896873474121e-01 1.829210966825485229e-01 6.839654594659805298e-02 -7.106901705265045166e-02 1.416868120431900024e-01 2.747790813446044922e-01 -3.949506208300590515e-03 -1.727866977453231812e-01 -3.270312771201133728e-02 -7.311425358057022095e-02 -1.754942387342453003e-01 1.109345406293869019e-01 -7.318997383117675781e-02 -2.020572572946548462e-01 -2.948335409164428711e-01 -3.971086442470550537e-02 1.612332165241241455e-01 2.570615708827972412e-01 1.043662801384925842e-01
5.802633613348007202e-02 -1.162907108664512634e-01 -2.583984099328517914e-02 -1.725633740425109863e-01 2.974834851920604706e-02 -4.724433645606040955e-02 -4.926838353276252747e-02 -3.467110395431518555e-01 -9.345939382910728455e-03 1.972956806421279907e-01 -3.139928877353668213e-01 -1.937302052974700928e-01 -5.078630447387695312e-01 8.401291817426681519e-02 9.364939481019973755e-02 1.088216155767440796e-01 1.351921707391738892e-01 8.332996070384979248e-02 1.450870782136917114e-01 -3.132013678550720215e-01 1.713749319314956665e-01 1.374875754117965698e-01 2.532104402780532837e-02 -6.638395041227340698e-02 -6.203883141279220581e-02 -2.415889352560043335e-01 -2.445658445358276367e-01 -1.372661143541336060e-01 1.403929591178894043e-01 -5.185827240347862244e-02 3.888767212629318237e-02 -6.093552336096763611e-02
-9.637981653213500977e-02 -1.585687547922134399e-01 -5.258698761463165283e-02 5.821840092539787292e-02 -2.164835631847381592e-01 7.692869752645492554e-02 2.515576593577861786e-02 -2.307876646518707275e-01 3.596514090895652771e-02 -2.284113168716430664e-01 -1.787283341400325298e-03 -1.756409108638763428e-01 -4.348645508289337158e-01 -1.423507332801818848e-01 -1.905434764921665192e-02 1.760491877794265747e-01 1.296535134315490723e-01 -6.690749526023864746e-02 7.720351219177246094e-02 -2.291806489229202271e-01 9.339641779661178589e-02 2.392151206731796265e-01 6.421089917421340942e-02 -2.544362246990203857e-01 -1.233636960387229919e-02 1.602874249219894409e-01 -2.637941837310791016e-01 -2.489767968654632568e-02 -2.449119091033935547e-01 1.281118690967559814e-01 2.788302302360534668e-01 2.508327364921569824e-01
-1.418619155883789062e-01 -1.495316922664642334e-01 1.590693593025207520e-01 5.532324314117431641e-02 -7.395157217979431152e-02 1.194193512201309204e-01 1.251312494277954102e-01 -2.193308062851428986e-02 -1.217015981674194336e-01 -2.531415522098541260e-01 -2.046411298215389252e-02 -2.217511087656021118e-01 -1.431581974029541016e-01 -7.822035253047943115e-02 1.385832875967025757e-01 -2.592874467372894287e-01 1.817323453724384308e-02 -9.720783680677413940e-02 3.641991019248962402e-01 -2.199789732694625854e-01 8.459029346704483032e-02 1.695920675992965698e-01 2.127589881420135498e-01 -8.852583914995193481e-02 1.915348172187805176e-01 -5.522046983242034912e-02 -3.723454177379608154e-01 4.146566987037658691e-02 2.686325311660766602e-01 8.508533984422683716e-02 3.167262971401214600e-01 1.100244745612144470e-01
-5.929569527506828308e-02 -7.722420990467071533e-02 3.998179733753204346e-01 -2.020672857761383057e-01 -2.336651086807250977e-02 -5.570949986577033997e-02 -3.424346745014190674e-01 -1.567370742559432983e-01 -1.456314325332641602e-02 -2.046582847833633423e-01 5.838209763169288635e-02 -3.805200755596160889e-01 -4.363066554069519043e-01 -6.053411588072776794e-02 6.916303932666778564e-02 -7.886648923158645630e-02 5.403790250420570374e-02 6.832931190729141235e-02 3.013202548027038574e-01 4.503918811678886414e-02 -2.314808964729309082e-02 -8.335121092386543751e-04 3.347598016262054443e-02 -2.921797335147857666e-03 -1.794146150350570679e-01 -1.767337918281555176e-01 -1.637466251850128174e-01 4.616482555866241455e-02 -5.050065368413925171e-02 6.870988011360168457e-02 -1.001374945044517517e-01 1.930812597274780273e-01
-9.685450047254562378e-02 2.186810784041881561e-02 1.099364683032035828e-01 1.471124030649662018e-02 -3.707752525806427002e-01 2.494059652090072632e-01 -3.527691587805747986e-02 -3.805535659193992615e-02 -8.098131418228149414e-02 -2.924878522753715515e-02 2.641251087188720703e-01 -4.745376855134963989e-02 -3.543767035007476807e-01 -9.197749313898384571e-04 1.949065178632736206e-01 2.897047698497772217e-01 1.434120088815689087e-01 1.962978243827819824e-01 1.666544750332832336e-02 7.634549587965011597e-02 -5.705574154853820801e-02 -2.551872842013835907e-02 -8.776881545782089233e-02 -1.895335763692855835e-01 -4.294853657484054565e-02 -3.084386289119720459e-01 -7.953938841819763184e-02 -7.823108136653900146e-02 3.882727026939392090e-01 2.207632064819335938e-01 1.393742263317108154e-01 -8.635852485895156860e-02
-1.359596662223339081e-02 -7.326301187276840210e-02 3.331845998764038086e-01 -6.398880854249000549e-03 3.310780823230743408e-01 5.471785739064216614e-02 -3.827661648392677307e-02 -2.677786648273468018e-01 -5.491203069686889648e-01 4.050863161683082581e-02 1.966509222984313965e-01 7.222945988178253174e-02 -1.319546550512313843e-01 -1.119485720992088318e-01 2.164238393306732178e-01 8.463752269744873047e-02 -5.891828238964080811e-02 7.412132620811462402e-02 1.323167886584997177e-02 2.397694066166877747e-02 2.978144288063049316e-01 6.140178442001342773e-02 8.407818526029586792e-02 -2.490926086902618408e-01 3.592451661825180054e-02 1.082661375403404236e-01 -1.255322545766830444e-01 1.154431141912937164e-02 -4.241663590073585510e-02 1.487121079117059708e-02 2.357532829046249390e-01 -9.385424107313156128e-02
6.210458651185035706e-02 -7.038708776235580444e-02 1.858509182929992676e-01 -2.555987238883972168e-01 1.290603578090667725e-01 6.964750587940216064e-02 -4.451134502887725830e-01 -1.231154948472976685e-01 -7.916262000799179077e-02 7.513900287449359894e-03 -6.297522038221359253e-02 2.739712297916412354e-01 -3.141723573207855225e-01 -2.973834276199340820e-01 1.304842978715896606e-01 9.605855494737625122e-02 1.313166618347167969e-01 2.262731194496154785e-01 1.027394533157348633e-01 -4.555892571806907654e-02 4.447756335139274597e-02 -1.025371626019477844e-01 -3.300311043858528137e-02 3.270942717790603638e-02 2.443122565746307373e-01 -7.155325263738632202e-02 5.949954036623239517e-03 3.056751377880573273e-02 -2.451718747615814209e-01 1.358939707279205322e-01 3.310731053352355957e-01 8.996050804853439331e-02
-2.298662215471267700e-01 -5.706823244690895081e-02 1.883804649114608765e-01 -6.512334197759628296e-02 1.700841635465621948e-01 1.595596373081207275e-01 -5.147174745798110962e-02 -8.650228381156921387e-02 -4.173966646194458008e-01 1.613869369029998779e-01 1.846852600574493408e-01 -3.388135433197021484e-01 -3.795524835586547852e-01 1.268209218978881836e-01 -3.392048925161361694e-02 -1.352324038743972778e-01 -3.784553706645965576e-02 -7.962337136268615723e-02 1.100311875343322754e-01 -9.452630579471588135e-02 -1.867873361334204674e-03 1.575307846069335938e-01 1.831270381808280945e-02 -2.844596803188323975e-01 -1.481162756681442261e-01 3.363110125064849854e-02 -2.506049275398254395e-01 -1.472656875848770142e-01 -1.160104498267173767e-01 2.267974317073822021e-01 -4.851203784346580505e-02 3.479377552866935730e-02
2.283129245042800903e-01 -3.400987014174461365e-02 8.311338722705841064e-02 -2.172245979309082031e-01 2.076573371887207031e-01 8.926336653530597687e-03 -1.837735623121261597e-01 -6.184915825724601746e-02 2.148957252502441406e-01 -4.030957445502281189e-02 -3.550888970494270325e-02 -8.073557168245315552e-02 -4.906738698482513428e-01 2.677769064903259277e-01 2.697758674621582031e-01 2.103044092655181885e-01 2.459696531295776367e-01 1.876111514866352081e-02 2.178113609552383423e-01 -1.379180252552032471e-01 9.712750464677810669e-02 -2.690204679965972900e-01 -1.212918460369110107e-01 -1.501890122890472412e-01 3.895666683092713356e-03 5.626613739877939224e-03 -1.431097537279129028e-01 1.707544922828674316e-02 -2.931568957865238190e-02 5.019433051347732544e-02 2.237460017204284668e-01 7.820465415716171265e-02
6.428291648626327515e-02 -3.294746577739715576e-01 1.704964339733123779e-01 5.255474243313074112e-03 -1.837439090013504028e-01 1.075804680585861206e-01 -3.271102011203765869e-01 -1.333822309970855713e-01 -2.509270608425140381e-01 2.106247395277023315e-01 -4.481302946805953979e-02 7.510164380073547363e-02 -3.196204602718353271e-01 -1.047530248761177063e-01 1.483009159564971924e-01 4.141687229275703430e-02 4.655329976230859756e-03 1.183333769440650940e-01 1.596900634467601776e-02 -2.907440960407257080e-01 1.984764933586120605e-01 1.523407362401485443e-02 1.399791687726974487e-01 -2.543258368968963623e-01 1.673872172832489014e-01 2.899995446205139160e-01 -2.128718420863151550e-02 7.950916886329650879e-02 1.469207853078842163e-01 4.281014204025268555e-02 1.171276569366455078e-01 2.398601472377777100e-01
1.717427000403404236e-02 -1.591876596212387085e-01 4.367442727088928223e-01 -2.123263776302337646e-01 -1.663814298808574677e-02 -1.014773026108741760e-01 -1.359202861785888672e-01 -8.098247461020946503e-03 -1.953559070825576782e-01 -2.320116162300109863e-01 -3.592198016121983528e-03 1.601585596799850464e-01 -1.662860661745071411e-01 9.212511777877807617e-02 8.278285712003707886e-02 2.553297951817512512e-02 -3.291615098714828491e-02 3.638478219509124756e-01 5.312000215053558350e-02 -1.961062401533126831e-01 2.662336230278015137e-01 -1.743481457233428955e-01 1.557427048683166504e-01 1.147844716906547546e-01 4.294399544596672058e-02 -2.254328280687332153e-01 -2.048510126769542694e-02 -2.286486625671386719e-01 -5.271288007497787476e-02 -1.769287288188934326e-01 3.085706532001495361e-01 1.616408582776784897e-03
-2.007587254047393799e-02 -1.245999336242675781e-01 -2.466755360364913940e-02 -1.792362779378890991e-01 2.900736033916473389e-02 1.895562559366226196e-01 -1.251463312655687332e-02 -4.380414634943008423e-02 -9.586320072412490845e-02 -2.264514937996864319e-02 7.530622184276580811e-03 -3.163471519947052002e-01 -3.536707460880279541e-01 1.199931204319000244e-01 9.077732264995574951e-02 7.663922756910324097e-02 -2.068575173616409302e-01 5.341366678476333618e-02 1.572714895009994507e-01 -3.888947665691375732e-01 9.469327330589294434e-02 9.704466909170150757e-02 4.339828714728355408e-02 -9.047895669937133789e-02 -7.247283309698104858e-02 -4.903442561626434326e-01 -1.354372501373291016e-01 -1.482726186513900757e-01 -2.152047455310821533e-01 -1.437895447015762329e-01 1.543447822332382202e-01 -1.488608717918395996e-01
7.129217498004436493e-03 -7.610140740871429443e-02 1.052112504839897156e-01 -2.007046937942504883e-01 1.769462525844573975e-01 2.102323323488235474e-01 -1.859667152166366577e-02 -1.856277137994766235e-01 6.581636518239974976e-02 -8.561971597373485565e-03 -1.925798803567886353e-01 -1.511044204235076904e-01 -3.585027158260345459e-01 5.374570842832326889e-03 2.403077036142349243e-01 -1.106853559613227844e-01 -3.701104223728179932e-02 4.739170521497726440e-02 2.917839884757995605e-01 -1.322076618671417236e-01 -2.815740704536437988e-01 -1.497201323509216309e-01 8.111055940389633179e-02 -2.649549245834350586e-01 1.422499716281890869e-01 -1.211674660444259644e-01 -1.120607331395149231e-01 -3.280176222324371338e-01 -3.526792675256729126e-02 1.614256650209426880e-01 2.187750786542892456e-01 2.338182777166366577e-01
-8.585091680288314819e-02 1.670104563236236572e-01 3.044231832027435303e-01 6.908526271581649780e-02 -8.288966864347457886e-02 3.021956235170364380e-02 8.354762941598892212e-02 -1.813598275184631348e-01 -3.953897058963775635e-01 1.380327343940734863e-01 1.160813942551612854e-01 1.777151413261890411e-02 -3.763522505760192871e-01 -1.240349635481834412e-01 -1.919949650764465332e-01 1.354425698518753052e-01 -9.999967366456985474e-02 1.062517017126083374e-01 2.890602499246597290e-02 -1.488908827304840088e-01 -3.198576718568801880e-02 3.159104585647583008e-01 1.820636093616485596e-01 -1.504107564687728882e-02 2.949480898678302765e-02 -2.719895839691162109e-01 -1.904560476541519165e-01 7.994424551725387573e-03 1.211732700467109680e-01 2.267450690269470215e-01 2.475101202726364136e-01 3.454694524407386780e-02
-8.512527495622634888e-02 5.519914999604225159e-02 1.228362619876861572e-01 -3.663086891174316406e-01 1.725296676158905029e-02 6.335212290287017822e-02 4.273746535181999207e-02 -4.626432657241821289e-01 4.522029310464859009e-02 -1.014590933918952942e-01 -1.205589994788169861e-01 -2.332492172718048096e-01 -4.029141068458557129e-01 -1.544986367225646973e-01 -8.827120065689086914e-02 9.692177921533584595e-02 -6.733915209770202637e-02 -7.078555971384048462e-02 3.012901544570922852e-01 -1.259676069021224976e-01 1.710865050554275513e-01 -1.238878220319747925e-01 -6.210694089531898499e-02 -5.314667895436286926e-02 -7.245322316884994507e-02 2.818489260971546173e-02 -1.803239434957504272e-01 1.578957162564620376e-04 -9.113784879446029663e-02 1.306213289499282837e-01 2.857698202133178711e-01 -1.500116884708404541e-01
1.506294012069702148e-01 -2.394872307777404785e-01 2.457865178585052490e-01 -2.284117043018341064e-02 2.056626603007316589e-02 3.558526933193206787e-01 -1.948508173227310181e-01 -2.596986591815948486e-01 -2.116199582815170288e-01 9.305006265640258789e-02 9.335914254188537598e-02 -5.714002996683120728e-02 -2.935157716274261475e-01 2.399396151304244995e-01 2.643141150474548340e-01 -1.900775474496185780e-03 2.836464531719684601e-02 2.365139722824096680e-01 4.764210060238838196e-02 -1.350525170564651489e-01 1.639540344476699829e-01 -4.132571443915367126e-02 3.629573434591293335e-02 9.598198533058166504e-02 1.466113924980163574e-01 2.484186589717864990e-01 -6.409478187561035156e-02 -4.365912452340126038e-02 2.754678428173065186e-01 3.192063793540000916e-02 2.394678443670272827e-01 8.781298995018005371e-02
-1.834224462509155273e-01 1.879894435405731201e-01 -3.404218703508377075e-02 1.094795912504196167e-01 -2.787137925624847412e-01 8.605538867413997650e-03 -1.155447140336036682e-01 -1.672429442405700684e-01 -2.768394537270069122e-02 -4.196072369813919067e-02 3.687893748283386230e-01 3.597671911120414734e-02 -3.543728590011596680e-01 -2.002071961760520935e-02 2.954486012458801270e-01 1.815089881420135498e-01 8.627199381589889526e-02 2.008835822343826294e-01 3.096179962158203125e-01 2.975760772824287415e-02 1.533702760934829712e-01 1.107824742794036865e-01 -9.343031048774719238e-02 -3.525677025318145752e-01 -1.056268438696861267e-01 -1.882378756999969482e-01 7.712926715612411499e-02 3.487103804945945740e-02 7.925203442573547363e-02 6.973215192556381226e-02 1.184131503105163574e-01 -1.430286467075347900e-01
-2.967786192893981934e-01 1.201155707240104675e-01 2.605717778205871582e-01 -3.708038711920380592e-03 -1.477739363908767700e-01 1.182324960827827454e-01 -1.129704937338829041e-01 2.804814465343952179e-02 -4.720409587025642395e-02 -2.076044827699661255e-01 1.096022427082061768e-01 -1.338783651590347290e-01 -3.537065163254737854e-02 1.358492523431777954e-01 1.841591298580169678e-01 4.092120230197906494e-01 1.754184067249298096e-01 1.329939514398574829e-01 2.101322561502456665e-01 -2.600478380918502808e-02 1.371586471796035767e-01 2.513680756092071533e-01 -1.866992563009262085e-01 -3.354082405567169189e-01 -7.822674699127674103e-03 8.892144262790679932e-02 -1.712997704744338989e-01 1.029879003763198853e-01 3.492533043026924133e-02 -1.818697303533554077e-01 2.653151154518127441e-01 9.288577735424041748e-02
-2.973484061658382416e-02 -1.937043219804763794e-01 1.177160888910293579e-01 -1.969811916351318359e-01 1.032712012529373169e-01 -3.893262147903442383e-02 -9.135673195123672485e-02 -2.962311804294586182e-01 1.485194861888885498e-01 7.435172051191329956e-02 -2.174389660358428955e-01 -5.794942751526832581e-02 -5.174098014831542969e-01 8.531707525253295898e-02 5.180713534355163574e-02 -3.714370774105191231e-03 2.397510707378387451e-01 7.371231168508529663e-02 1.457400321960449219e-01 -2.401999831199645996e-01 1.092609018087387085e-01 1.257951110601425171e-01 -7.498209923505783081e-02 -3.056824803352355957e-01 -9.284110367298126221e-02 -2.346658557653427124e-01 -2.374605983495712280e-01 -1.821229606866836548e-01 1.155649498105049133e-02 -4.401911422610282898e-02 1.415029466152191162e-01 -2.697415463626384735e-02
1.603891514241695404e-02 1.934335231781005859e-01 8.509532362222671509e-02 -5.079001933336257935e-02 1.967420428991317749e-01 -9.618800133466720581e-02 1.670352369546890259e-02 -1.855424046516418457e-01 -2.777178287506103516e-01 -1.594855189323425293e-01 2.740787565708160400e-01 -1.023748815059661865e-01 -5.145754292607307434e-02 -3.197556361556053162e-02 2.176127582788467407e-01 1.038250699639320374e-01 -2.090696990489959717e-01 -4.936940222978591919e-02 4.228600263595581055e-01 -1.459781527519226074e-01 -1.743128895759582520e-01 -1.095410883426666260e-01 1.180805079638957977e-02 -1.376641094684600830e-01 -1.190966293215751648e-01 -6.575937569141387939e-02 -2.172611802816390991e-01 5.537816137075424194e-02 2.475050091743469238e-01 -4.110751673579216003e-02 4.187192618846893311e-01 7.126325368881225586e-02
5.489046871662139893e-02 -1.298051625490188599e-01 2.748177647590637207e-01 2.436833083629608154e-01 1.196895539760589600e-01 3.599058687686920166e-01 -2.372561395168304443e-01 -3.695924207568168640e-02 -3.030991554260253906e-01 5.834547057747840881e-02 -2.278619110584259033e-01 -8.004676550626754761e-02 -1.753962934017181396e-01 7.713518291711807251e-02 -1.095051765441894531e-01 2.222488224506378174e-01 2.987693548202514648e-01 4.526574537158012390e-02 2.852576375007629395e-01 1.220935657620429993e-01 -6.044370308518409729e-02 -1.215510070323944092e-01 2.406371384859085083e-01 -1.785246133804321289e-01 8.946137875318527222e-02 -2.096168696880340576e-01 -1.266650408506393433e-01 1.110251434147357941e-02 1.757885515689849854e-02 -4.733877256512641907e-02 8.523468673229217529e-02 -1.352568119764328003e-01
-6.100880727171897888e-02 -3.274107873439788818e-01 5.771039426326751709e-02 3.099717013537883759e-02 8.043687045574188232e-02 1.285129338502883911e-01 1.129681523889303207e-02 -3.689600527286529541e-02 -6.785515695810317993e-02 9.860109537839889526e-02 8.565410226583480835e-02 -8.759019523859024048e-02 -1.182026565074920654e-01 -1.072368025779724121e-01 7.751694321632385254e-02 2.148378342390060425e-01 1.988585144281387329e-01 -2.967909350991249084e-02 2.278488501906394958e-02 1.475959271192550659e-01 7.298659533262252808e-02 -1.322847157716751099e-01 1.559571623802185059e-01 -4.515469372272491455e-01 -1.729672774672508240e-02 -2.362586855888366699e-01 -2.576142251491546631e-01 3.385152220726013184e-01 1.103088110685348511e-01 1.109847649931907654e-01 4.209307134151458740e-01 -2.876218780875205994e-02
-1.993535831570625305e-02 -2.376333177089691162e-01 2.751756310462951660e-01 5.019430071115493774e-02 -5.746410414576530457e-02 -6.738974153995513916e-02 -1.218936815857887268e-01 -2.031435668468475342e-01 -1.081705167889595032e-01 2.177909463644027710e-01 1.946741938591003418e-01 -1.380724906921386719e-01 -3.404430747032165527e-01 1.717265113256871700e-03 6.443184614181518555e-02 2.624739408493041992e-01 1.375081948935985565e-02 1.205789521336555481e-01 -2.085326611995697021e-01 -1.191060841083526611e-01 1.981484144926071167e-01 -2.251850962638854980e-01 -3.559394925832748413e-02 -2.232500538229942322e-02 -5.135634541511535645e-02 1.267343759536743164e-01 -2.584473192691802979e-01 -2.857285737991333008e-01 7.818681001663208008e-02 -1.818860471248626709e-01 2.938894629478454590e-01 1.975860595703125000e-01
2.459363341331481934e-01 -3.176038265228271484e-01 4.967324435710906982e-03 -8.887245506048202515e-02 4.177439957857131958e-02 7.733251154422760010e-02 2.489773333072662354e-01 -8.375495672225952148e-02 -2.380231916904449463e-01 -8.898771554231643677e-02 4.543004184961318970e-02 -2.536276578903198242e-01 -5.567755699157714844e-01 1.092091351747512817e-01 9.135269373655319214e-02 7.897216826677322388e-02 -1.304233819246292114e-02 3.368318453431129456e-02 1.960474252700805664e-01 3.644844144582748413e-02 2.902114093303680420e-01 -2.676807940006256104e-01 -5.643545836210250854e-02 -6.670475751161575317e-02 8.485937118530273438e-02 -1.736671030521392822e-01 6.463901605457067490e-03 -9.372425079345703125e-02 -3.632111847400665283e-02 1.146451383829116821e-01 -3.936337307095527649e-02 -1.405004411935806274e-01
1.085378602147102356e-02 -1.486510783433914185e-01 -8.518532663583755493e-02 -1.017370298504829407e-01 -2.946430630981922150e-02 2.137262076139450073e-01 1.942926943302154541e-01 -1.548600047826766968e-01 -9.826437383890151978e-02 5.229583755135536194e-02 1.911194063723087311e-02 -4.077333509922027588e-01 -3.212586939334869385e-01 6.400159746408462524e-02 -8.050723373889923096e-02 2.818395495414733887e-01 -9.887678921222686768e-02 2.899489104747772217e-01 1.307898201048374176e-02 -3.952537178993225098e-01 3.071231534704566002e-03 -1.300126779824495316e-02 -1.564035750925540924e-02 -8.949224650859832764e-02 1.002041101455688477e-01 -2.167591005563735962e-01 -5.112536251544952393e-02 -1.508564315736293793e-02 2.444756031036376953e-02 -3.849531337618827820e-02 3.809800744056701660e-01 -1.179466918110847473e-01
1.808470115065574646e-02 -1.059554666280746460e-01 3.216237127780914307e-01 -6.927880644798278809e-02 -1.910581439733505249e-01 8.230018615722656250e-02 -2.821455299854278564e-01 -3.502480983734130859e-01 -2.631524801254272461e-01 -1.293177306652069092e-01 7.883781939744949341e-02 7.159578055143356323e-02 -2.431797683238983154e-01 -1.964227557182312012e-01 3.694693371653556824e-02 1.610460281372070312e-01 -1.919444352388381958e-01 7.957022637128829956e-02 1.051450595259666443e-01 -8.685202151536941528e-02 6.307933479547500610e-02 -1.768528223037719727e-01 2.984019368886947632e-02 -3.308412432670593262e-02 2.837390899658203125e-01 1.916440576314926147e-01 2.221441268920898438e-01 -1.310861706733703613e-01 6.145634129643440247e-02 -2.958169765770435333e-02 3.255292177200317383e-01 1.375273764133453369e-01
1.420996896922588348e-02 -3.810661137104034424e-01 -2.234854921698570251e-02 -3.847746178507804871e-02 -1.763213425874710083e-03 9.221993386745452881e-02 2.031785994768142700e-01 4.171181470155715942e-02 -2.770203649997711182e-01 -1.480204164981842041e-01 -8.837424218654632568e-02 -1.745471209287643433e-01 -5.348761677742004395e-01 -3.502705320715904236e-02 1.349573433399200439e-01 -9.955678880214691162e-02 -4.514785110950469971e-02 1.616880446672439575e-01 1.764597445726394653e-01 -8.232747763395309448e-02 2.723762094974517822e-01 -2.393145114183425903e-01 1.243238598108291626e-01 -1.316309869289398193e-01 2.719201743602752686e-01 -8.756796270608901978e-02 -6.536180526018142700e-02 -2.331755124032497406e-02 -1.566326171159744263e-01 -3.727133851498365402e-03 1.019654702395200729e-02 -8.537726104259490967e-02
-4.379769414663314819e-02 -8.400341123342514038e-02 -5.236164480447769165e-02 -7.530247792601585388e-03 -2.746258080005645752e-01 2.829988002777099609e-01 -1.479364484548568726e-01 -1.512987464666366577e-01 -7.934176176786422729e-02 -1.485904864966869354e-02 -4.981984198093414307e-02 -4.152946770191192627e-01 -1.388217955827713013e-01 2.634976617991924286e-02 3.173928856849670410e-01 3.509560823440551758e-01 -1.969403624534606934e-01 5.079274252057075500e-02 8.658925443887710571e-02 -5.058150738477706909e-02 -3.702033683657646179e-02 9.694998711347579956e-02 -2.297060005366802216e-02 5.303937941789627075e-02 5.150791257619857788e-02 -2.059422731399536133e-01 1.189135462045669556e-01 6.953678280115127563e-02 1.353763043880462646e-01 2.830399274826049805e-01 3.238326907157897949e-01 -1.723991483449935913e-01
1.667723953723907471e-01 7.058651745319366455e-02 4.944561049342155457e-02 1.349774599075317383e-01 -4.024465754628181458e-02 -7.372638583183288574e-02 -2.032324373722076416e-01 7.056556642055511475e-02 -1.337159723043441772e-01 -1.058908775448799133e-01 2.251618653535842896e-01 -4.443385452032089233e-02 -4.877232015132904053e-01 -1.569535434246063232e-01 1.458248049020767212e-01 2.663981914520263672e-01 6.880310922861099243e-02 1.620425134897232056e-01 1.716515421867370605e-01 -3.627917170524597168e-01 -1.748835444450378418e-01 -1.617531478404998779e-01 -9.619364887475967407e-02 -1.404603868722915649e-01 -6.207942962646484375e-02 -1.982864737510681152e-02 6.780949234962463379e-02 2.209266573190689087e-01 2.279783971607685089e-02 -2.016970664262771606e-01 2.481838911771774292e-01 1.357998698949813843e-01
4.044464975595474243e-02 -2.069510072469711304e-01 3.722394704818725586e-01 9.828193485736846924e-02 -1.273590773344039917e-01 3.045196235179901123e-01 -1.537429243326187134e-01 -1.472795158624649048e-01 -1.571440137922763824e-02 1.157527342438697815e-01 2.591890096664428711e-01 3.389954217709600925e-04 -1.890410780906677246e-01 -5.327692255377769470e-02 6.518469192087650299e-03 2.632423937320709229e-01 -2.087213546037673950e-01 2.847335040569305420e-01 1.792935431003570557e-01 -2.997061014175415039e-01 2.261945046484470367e-03 -3.602949976921081543e-01 1.110423635691404343e-02 -1.127980463206768036e-02 1.446089148521423340e-01 -4.478881508111953735e-02 -1.207883507013320923e-01 1.354879140853881836e-01 -4.968322813510894775e-02 3.340829163789749146e-02 8.128408342599868774e-02 -1.468417048454284668e-01
1.201902553439140320e-01 -1.858401447534561157e-01 2.197022736072540283e-01 4.506317526102066040e-02 1.628620326519012451e-01 4.238138496875762939e-01 -1.198990121483802795e-01 -4.226294457912445068e-01 -1.510524600744247437e-01 4.115721955895423889e-02 1.016914173960685730e-01 -3.215434029698371887e-02 -1.385102719068527222e-01 -3.661162219941616058e-03 4.502010047435760498e-01 -6.041705235838890076e-02 -2.238948829472064972e-02 2.924366891384124756e-01 1.448874175548553467e-01 -2.266268581151962280e-01 1.344975978136062622e-01 -1.914024725556373596e-02 3.064224496483802795e-02 -1.105947420001029968e-01 5.655438080430030823e-02 1.394221186637878418e-01 1.024112664163112640e-02 -5.496638640761375427e-02 5.088789388537406921e-02 -1.109625175595283508e-01 9.679246693849563599e-02 1.166098844259977341e-02
-2.681833803653717041e-01 -5.822329968214035034e-02 1.190007403492927551e-01 -1.075523868203163147e-01 1.730712652206420898e-01 2.220688909292221069e-01 -3.497223258018493652e-01 -9.372082352638244629e-02 -1.818659901618957520e-01 7.200774550437927246e-02 6.881264969706535339e-03 -5.132303833961486816e-01 -2.133691608905792236e-01 -8.429156243801116943e-02 -2.477546483278274536e-01 -9.624588489532470703e-02 -8.795672655105590820e-02 7.781942933797836304e-02 6.147445738315582275e-02 -3.075887858867645264e-01 -1.362268775701522827e-01 -5.179465189576148987e-02 1.025247573852539062e-01 -3.255045041441917419e-02 -5.807672813534736633e-02 -1.341845467686653137e-02 -6.962311267852783203e-02 -2.516380846500396729e-01 1.001549512147903442e-01 8.151366561651229858e-02 1.735968440771102905e-01 -9.194950573146343231e-03
1.295812577009201050e-01 -1.686501502990722656e-01 1.530702859163284302e-01 -1.138460636138916016e-01 -1.130140572786331177e-01 7.945418357849121094e-02 -2.853089869022369385e-01 1.390311587601900101e-02 -2.791439592838287354e-01 8.124168217182159424e-02 8.336695842444896698e-03 6.255963444709777832e-02 -7.058449834585189819e-02 -2.059361636638641357e-01 -2.824838161468505859e-01 2.643728256225585938e-01 8.282307535409927368e-03 2.177698910236358643e-01 2.327744513750076294e-01 -4.115248620510101318e-01 1.537881642580032349e-01 -2.674086987972259521e-01 1.201936379075050354e-01 -1.816593259572982788e-01 1.236021816730499268e-01 -2.178183048963546753e-01 -1.604716181755065918e-01 8.669786155223846436e-02 9.058216214179992676e-02 -5.486345617100596428e-05 -8.163869380950927734e-02 8.725971728563308716e-02
3.752734139561653137e-02 5.276576057076454163e-02 2.102401852607727051e-01 -1.624615490436553955e-01 1.668827682733535767e-01 3.454296588897705078e-01 -9.794098325073719025e-03 -7.270767819136381149e-03 -3.731258809566497803e-01 -6.576245278120040894e-02 -3.339730203151702881e-02 -6.453005969524383545e-02 -4.061418771743774414e-01 -7.577251642942428589e-02 -6.716917455196380615e-02 -5.286273732781410217e-02 -1.073760837316513062e-01 4.194444045424461365e-02 1.980164945125579834e-01 -1.247807368636131287e-01 2.153635025024414062e-01 1.624635607004165649e-01 -2.336847595870494843e-02 6.215217709541320801e-02 -8.194527029991149902e-02 -8.651203662157058716e-02 -2.060982435941696167e-01 -3.849936723709106445e-01 -1.399184167385101318e-01 2.295041829347610474e-01 1.667629629373550415e-01 2.927338145673274994e-02
2.406336739659309387e-02 3.495386987924575806e-02 -2.503868564963340759e-02 -1.211584210395812988e-01 8.223063312470912933e-03 5.925430357456207275e-02 -6.588112562894821167e-02 -2.755444049835205078e-01 1.525542140007019043e-01 4.879315942525863647e-02 -1.679824292659759521e-01 -2.394248843193054199e-01 -5.754432082176208496e-01 8.950021117925643921e-02 6.154865026473999023e-02 2.432707399129867554e-01 8.842492103576660156e-02 1.512880325317382812e-01 2.137260884046554565e-01 -8.368980884552001953e-02 2.684897482395172119e-01 2.930623479187488556e-02 -9.616066515445709229e-02 1.798918284475803375e-02 1.208367645740509033e-01 3.660884452983736992e-03 -2.258697748184204102e-01 -3.244638442993164062e-01 4.833849146962165833e-02 3.836228698492050171e-02 1.486130058765411377e-01 1.517572700977325439e-01
-1.020673066377639771e-01 -2.707914263010025024e-02 8.545477688312530518e-02 -1.505314558744430542e-01 -6.426046602427959442e-04 1.931705623865127563e-01 -1.556374281644821167e-01 -7.584879640489816666e-03 -3.359810113906860352e-01 -1.080028563737869263e-01 -3.575969859957695007e-02 -9.798253327608108521e-02 -3.649432659149169922e-01 -1.516469419002532959e-01 -7.885315269231796265e-02 -1.605362296104431152e-01 -2.356369942426681519e-01 -1.982403844594955444e-01 1.318025439977645874e-01 -3.322553634643554688e-01 2.029845863580703735e-02 -1.234922558069229126e-01 -1.748241931200027466e-01 2.022266946732997894e-02 -1.153338626027107239e-01 -1.278268843889236450e-01 -1.017935350537300110e-01 -1.000922620296478271e-01 -2.456708401441574097e-01 1.282358765602111816e-01 3.153537809848785400e-01 2.796436548233032227e-01
-1.959570497274398804e-02 -1.179033815860748291e-01 8.407472074031829834e-02 -3.721714913845062256e-01 -6.342948228120803833e-02 1.009181588888168335e-01 -1.688291281461715698e-01 -2.556364238262176514e-01 1.005555987358093262e-01 9.491167217493057251e-02 -2.079386562108993530e-01 -2.920028567314147949e-01 -2.932231426239013672e-01 1.126837283372879028e-01 1.715000867843627930e-01 4.409171175211668015e-03 -4.865800216794013977e-02 2.335293889045715332e-01 1.038013547658920288e-01 -7.464306801557540894e-02 -1.834680289030075073e-01 -2.165683731436729431e-02 -5.538376420736312866e-02 -2.454360574483871460e-01 1.911837756633758545e-01 -1.398667097091674805e-01 -2.651937901973724365e-01 -2.254400253295898438e-01 -1.049313135445117950e-02 1.351321190595626831e-01 2.345166057348251343e-01 1.871399879455566406e-01
-2.473976090550422668e-02 -1.424898207187652588e-01 1.201888173818588257e-02 8.112087845802307129e-03 -2.293134480714797974e-01 2.549538612365722656e-01 -1.463965773582458496e-01 -1.421427726745605469e-01 1.147815119475126266e-02 5.818951874971389771e-02 -1.511781811714172363e-01 -4.092020094394683838e-01 -9.919942170381546021e-02 3.038336150348186493e-02 3.781655132770538330e-01 3.366221487522125244e-01 -2.079738080501556396e-01 7.607068121433258057e-02 1.188988238573074341e-01 -1.580634862184524536e-01 -6.724715232849121094e-03 4.131830483675003052e-02 6.046142801642417908e-02 -4.549756273627281189e-02 -1.308105736970901489e-01 -1.109789833426475525e-01 1.319239735603332520e-01 -2.241770504042506218e-03 1.408571451902389526e-01 2.189966738224029541e-01 3.546562492847442627e-01 -1.506277620792388916e-01
1.736133694648742676e-01 1.357536111027002335e-02 6.103765591979026794e-02 -4.175103902816772461e-01 2.000987157225608826e-02 5.924976244568824768e-02 -1.028495840728282928e-02 -9.504802525043487549e-02 2.388752996921539307e-02 -1.213889047503471375e-01 9.460911154747009277e-02 -1.372451484203338623e-01 -4.188316166400909424e-01 5.345719307661056519e-02 1.176201030611991882e-01 5.941204261034727097e-03 5.345957726240158081e-02 2.908881306648254395e-01 9.698590636253356934e-02 -2.076328545808792114e-01 -1.061366274952888489e-01 -1.211436688899993896e-01 -9.650808572769165039e-02 -4.690337777137756348e-01 9.191897511482238770e-02 -5.725180357694625854e-02 -1.426525563001632690e-01 -2.485460042953491211e-01 -9.408292919397354126e-02 1.559946984052658081e-01 1.365809440612792969e-01 4.910827055573463440e-02
-8.802689611911773682e-02 -4.037150740623474121e-01 4.471940100193023682e-01 1.535441279411315918e-01 2.175179421901702881e-01 -1.624963060021400452e-02 -3.250142335891723633e-01 -1.945035532116889954e-02 -1.568152159452438354e-01 -1.841164827346801758e-01 2.389331161975860596e-01 1.028253287076950073e-01 -3.898390531539916992e-01 1.268599927425384521e-01 8.395361946895718575e-04 1.179000362753868103e-01 -8.360736817121505737e-02 -1.782906008884310722e-03 -3.452203422784805298e-02 -7.485844544135034084e-04 3.238304331898689270e-02 1.432587802410125732e-01 9.957528859376907349e-02 -1.101522147655487061e-01 1.560961455106735229e-01 -7.131289690732955933e-02 -2.008036151528358459e-02 1.134069487452507019e-01 -9.390619397163391113e-02 -4.203344136476516724e-02 1.929242014884948730e-01 4.084653034806251526e-02
1.364132165908813477e-01 -1.741968467831611633e-02 3.730191290378570557e-01 -2.267137318849563599e-01 -1.341593116521835327e-01 6.109261512756347656e-02 -8.570649474859237671e-02 2.276437133550643921e-01 -2.374090552330017090e-01 -1.951768547296524048e-01 -9.206419438123703003e-02 -2.005437761545181274e-02 -2.219321727752685547e-01 3.421660885214805603e-02 -1.380970980972051620e-02 2.202782332897186279e-01 -3.147166687995195389e-03 -1.560302189318463206e-04 1.568363397382199764e-03 -4.497797787189483643e-01 1.851452887058258057e-02 -4.347434639930725098e-02 -1.872687786817550659e-01 2.268171682953834534e-02 3.760380297899246216e-02 -3.397718966007232666e-01 5.405070632696151733e-02 8.655782043933868408e-02 1.108265966176986694e-01 -1.340109482407569885e-02 3.534435033798217773e-01 4.885065183043479919e-02
-1.691022664308547974e-01 -2.542841434478759766e-01 1.307699829339981079e-01 -3.747553005814552307e-02 -5.713927000761032104e-02 -1.058669537305831909e-01 3.446091338992118835e-02 -1.120885238051414490e-01 -6.545240283012390137e-01 -1.658346205949783325e-01 -2.064007073640823364e-01 -1.268531233072280884e-01 7.523453235626220703e-02 -5.369500070810317993e-02 -2.147219516336917877e-02 2.359100133180618286e-01 2.020712047815322876e-01 -8.702046424150466919e-02 2.332070171833038330e-01 -1.584971845149993896e-01 3.776005282998085022e-02 5.727232992649078369e-02 -4.347373172640800476e-02 -2.022335976362228394e-01 2.120110988616943359e-01 -1.518765091896057129e-01 -1.126490756869316101e-01 3.113719075918197632e-02 5.770890042185783386e-02 1.114484965801239014e-01 7.349387556314468384e-02 -5.027404800057411194e-02
4.632894322276115417e-02 -1.915996372699737549e-01 -7.856209576129913330e-02 -1.232595648616552353e-02 -1.636680215597152710e-01 7.066014409065246582e-02 -1.043479964137077332e-01 -2.474289089441299438e-01 -3.532066047191619873e-01 3.052917122840881348e-01 2.148639559745788574e-01 4.155658558011054993e-02 -3.903108239173889160e-01 6.935311108827590942e-02 4.731722548604011536e-02 1.125897020101547241e-01 9.788361191749572754e-02 2.197402715682983398e-01 -1.726426929235458374e-01 1.163132414221763611e-01 8.200783282518386841e-03 -1.785746961832046509e-01 6.144775822758674622e-02 -3.316846191883087158e-01 -1.388120651245117188e-01 5.834525823593139648e-02 -2.378609031438827515e-01 -1.018693745136260986e-01 1.841187775135040283e-01 8.740820735692977905e-02 1.551359891891479492e-01 1.040548011660575867e-01
1.358698010444641113e-01 1.270401030778884888e-01 1.771537065505981445e-01 1.299572139978408813e-01 -1.956352265551686287e-03 9.659598767757415771e-02 -3.349121212959289551e-01 -7.239654660224914551e-02 1.533731073141098022e-02 -1.305703818798065186e-02 8.875270932912826538e-02 1.681418269872665405e-01 -3.875465393066406250e-01 2.578062713146209717e-01 -1.509383320808410645e-01 2.641100287437438965e-01 -1.383052617311477661e-01 3.123690001666545868e-02 2.667733132839202881e-01 -2.872488275170326233e-02 -6.586302816867828369e-02 2.557927668094635010e-01 1.593245118856430054e-01 -2.236171215772628784e-01 9.445509314537048340e-02 -2.004362940788269043e-01 -7.571720331907272339e-02 -1.773228943347930908e-01 1.360949426889419556e-01 1.301017850637435913e-01 2.338021993637084961e-01 -1.760682612657546997e-01
1.495062559843063354e-01 -1.173957511782646179e-01 4.208994656801223755e-02 1.114221066236495972e-01 -4.016433283686637878e-02 2.339441776275634766e-01 -4.980934783816337585e-02 -3.918008208274841309e-01 -1.101090237498283386e-01 -1.714412569999694824e-01 2.953697443008422852e-01 -1.344769001007080078e-01 -1.301236897706985474e-01 -8.689326792955398560e-02 -7.513454556465148926e-02 3.623429834842681885e-01 -3.343027830123901367e-01 -6.885787844657897949e-02 5.269245058298110962e-02 -6.459641270339488983e-03 1.637940108776092529e-01 -5.688325688242912292e-02 1.296997815370559692e-01 -2.798078358173370361e-01 -7.416402548551559448e-02 -3.138776496052742004e-02 -3.321485221385955811e-01 -1.924808025360107422e-01 1.479968708008527756e-02 -9.251996874809265137e-02 1.304246783256530762e-01 7.029308378696441650e-02
6.393723934888839722e-02 3.141580820083618164e-01 1.562613099813461304e-01 8.168630301952362061e-03 -2.585695385932922363e-01 1.644868403673171997e-01 -1.046942472457885742e-01 -3.415676997974514961e-03 -1.216408759355545044e-01 -8.271247893571853638e-02 1.987173855304718018e-01 -2.041006535291671753e-01 -3.384563922882080078e-01 -1.786386370658874512e-01 -1.781383603811264038e-01 2.444716989994049072e-01 1.449910998344421387e-01 1.496433317661285400e-01 -1.836589723825454712e-02 -4.214554727077484131e-01 -3.770573064684867859e-02 -2.126945853233337402e-01 -1.189159750938415527e-01 -2.525667548179626465e-01 -1.029606536030769348e-01 -4.301212728023529053e-02 -2.447881177067756653e-02 1.074199229478836060e-01 3.259819373488426208e-02 -9.063898026943206787e-02 1.407722234725952148e-01 1.656643003225326538e-01
-1.172518264502286911e-02 2.170876562595367432e-01 2.556878626346588135e-01 4.953956604003906250e-02 -4.889276623725891113e-02 -2.328714355826377869e-03 -1.428752392530441284e-01 -5.443860962986946106e-02 -1.820231825113296509e-01 -2.299691289663314819e-01 1.796679347753524780e-01 7.799647748470306396e-02 -2.285403162240982056e-01 -8.831918239593505859e-02 -5.594930797815322876e-02 1.651129275560379028e-01 -2.701767534017562866e-02 2.032546848058700562e-01 2.300965487957000732e-01 -2.352693378925323486e-01 7.655979692935943604e-02 -2.621783614158630371e-01 3.201296553015708923e-02 -3.987792134284973145e-01 -8.073291182518005371e-02 -1.827503442764282227e-01 1.690536886453628540e-01 2.376043051481246948e-01 1.838389337062835693e-01 -9.714456275105476379e-03 1.622602194547653198e-01 2.723402976989746094e-01
-1.953954845666885376e-01 -1.115308329463005066e-02 2.628543078899383545e-01 -3.868695199489593506e-01 2.044042050838470459e-01 9.985932707786560059e-02 -1.143522337079048157e-01 -4.205034673213958740e-02 -2.576858401298522949e-01 2.463266998529434204e-01 1.781385987997055054e-01 -2.507879734039306641e-01 -2.846162617206573486e-01 2.134058065712451935e-02 -5.101717542856931686e-04 1.749816685914993286e-01 -3.437543520703911781e-03 4.000921174883842468e-02 -8.152777329087257385e-03 -7.051904499530792236e-02 7.054184377193450928e-02 1.436324119567871094e-01 1.055223196744918823e-01 -2.737629711627960205e-01 -3.174832463264465332e-01 9.758751839399337769e-02 -1.432975381612777710e-01 -1.287616789340972900e-01 2.163767367601394653e-01 8.894415199756622314e-02 5.807003751397132874e-02 -1.366611868143081665e-01
-5.629558488726615906e-02 -3.703299909830093384e-02 1.296833157539367676e-01 7.866445928812026978e-02 -1.011512279510498047e-01 1.440694779157638550e-01 -2.400942891836166382e-01 -1.462862491607666016e-01 -4.507132768630981445e-01 -2.351511456072330475e-02 5.150024965405464172e-02 1.322272419929504395e-02 -1.851840913295745850e-01 -6.536308676004409790e-02 4.925441369414329529e-02 2.881286442279815674e-01 1.090809032320976257e-01 6.870508939027786255e-02 2.041657865047454834e-01 7.943543791770935059e-02 1.786130070686340332e-01 -1.713517904281616211e-01 2.613826990127563477e-01 -4.146942198276519775e-01 2.462124079465866089e-01 2.151262611150741577e-01 -1.693472713232040405e-01 1.121536269783973694e-01 -1.064040139317512512e-01 -7.402943074703216553e-02 2.755939774215221405e-02 1.171450596302747726e-03
-7.344656437635421753e-02 -1.907432079315185547e-01 1.201205030083656311e-01 -1.312078237533569336e-01 -4.063048660755157471e-01 6.330546736717224121e-02 5.601708218455314636e-02 3.260799869894981384e-02 -2.298917770385742188e-01 1.269062757492065430e-01 2.987142503261566162e-01 -3.474868535995483398e-01 -6.329619884490966797e-02 1.452696621417999268e-01 3.576586768031120300e-02 1.766147613525390625e-01 -2.061465382575988770e-02 2.994805276393890381e-01 2.509725391864776611e-01 -9.798359870910644531e-02 8.705696463584899902e-02 2.381573021411895752e-01 -3.972285985946655273e-02 -1.193376481533050537e-01 8.182389289140701294e-02 -3.683787956833839417e-02 -9.578839689493179321e-02 1.170546188950538635e-01 1.133673861622810364e-01 2.670371830463409424e-01 2.302660942077636719e-01 -7.641882449388504028e-02
-4.438568066689185798e-05 -9.452105313539505005e-02 6.490033410955220461e-05 -8.967051655054092407e-02 5.854677036404609680e-02 2.769597340375185013e-03 -4.073082283139228821e-02 -2.681598365306854248e-01 -1.913335770368576050e-01 -1.344492286443710327e-02 -6.628420948982238770e-02 -2.230436950922012329e-01 -3.569757640361785889e-01 3.233848810195922852e-01 1.288605183362960815e-01 1.071768999099731445e-01 -6.466704607009887695e-02 -1.378692537546157837e-01 1.702449768781661987e-01 -6.789622455835342407e-02 -1.937615573406219482e-01 1.502781808376312256e-01 -2.833187282085418701e-01 -2.309249639511108398e-01 6.183070689439773560e-02 -3.316408991813659668e-01 1.233110949397087097e-01 -1.348776221275329590e-01 -1.400910615921020508e-01 1.303066313266754150e-01 3.023456037044525146e-01 1.710487753152847290e-01
5.917539820075035095e-02 -8.613598346710205078e-02 2.903279364109039307e-01 -2.517251670360565186e-01 1.306490600109100342e-01 6.900827586650848389e-02 -2.466972619295120239e-01 -1.668581813573837280e-01 -2.523407042026519775e-01 -7.441430538892745972e-02 2.568647451698780060e-02 -2.587539851665496826e-01 -4.389305412769317627e-01 1.214625127613544464e-02 1.785182952880859375e-01 -4.227636754512786865e-02 1.765862256288528442e-01 -4.538272693753242493e-02 2.135990262031555176e-01 1.062026694416999817e-01 3.357574939727783203e-01 -9.612619876861572266e-02 1.676970161497592926e-02 4.622385278344154358e-02 -1.521655619144439697e-01 -1.815003156661987305e-01 -1.717057824134826660e-01 1.441432833671569824e-01 -6.209039129316806793e-03 1.116732433438301086e-01 -1.202310249209403992e-02 1.845323592424392700e-01
-1.527686268091201782e-01 7.267327606678009033e-02 -6.899124011397361755e-03 -3.804267644882202148e-01 -2.078789621591567993e-01 -6.598639488220214844e-02 -8.286218158900737762e-03 -2.010076195001602173e-01 -2.797185480594635010e-01 6.450019776821136475e-02 1.641909033060073853e-01 1.965214163064956665e-01 -1.741088926792144775e-01 -4.454981070011854172e-03 1.429748088121414185e-01 2.097143381834030151e-01 -1.057825013995170593e-01 -2.022373080253601074e-01 1.976615786552429199e-01 -1.345400065183639526e-01 2.135275304317474365e-01 -7.988193631172180176e-02 1.698398590087890625e-01 -4.445143043994903564e-01 -4.898468032479286194e-02 -1.564931273460388184e-01 -2.861367724835872650e-02 -4.943314194679260254e-02 1.179404407739639282e-01 -1.335826516151428223e-01 1.192370131611824036e-01 1.789735853672027588e-01
-1.902579218149185181e-01 -2.451292984187602997e-02 2.743835747241973877e-01 -2.358131706714630127e-01 1.514005474746227264e-02 4.271728917956352234e-02 -3.778180480003356934e-01 -3.943998515605926514e-01 -1.548245102167129517e-01 -1.299765557050704956e-01 1.382912993431091309e-01 1.678938120603561401e-01 -6.257478892803192139e-02 -8.498115092515945435e-02 1.653214693069458008e-01 1.317263394594192505e-01 2.109512500464916229e-02 8.679742366075515747e-02 2.170114219188690186e-02 -2.061725258827209473e-01 -8.911798894405364990e-02 -5.196862295269966125e-02 1.101868152618408203e-01 -1.092829480767250061e-01 2.849626541137695312e-01 6.408515572547912598e-02 2.165672630071640015e-01 -6.132454052567481995e-02 -5.321474745869636536e-02 -1.266563832759857178e-01 3.783307373523712158e-01 6.552226096391677856e-02
1.680793464183807373e-01 3.689597547054290771e-02 -7.760270684957504272e-02 -8.702449500560760498e-02 1.143956929445266724e-01 1.151447445154190063e-01 -5.845995992422103882e-02 -1.351962536573410034e-01 -2.388684153556823730e-01 8.198241889476776123e-02 1.522001177072525024e-01 3.992238268256187439e-02 -7.512886542826890945e-03 -1.984604299068450928e-01 -5.944048613309860229e-02 4.977260231971740723e-01 2.251627109944820404e-02 2.680743932723999023e-01 3.297074735164642334e-01 -2.889735400676727295e-01 7.718657702207565308e-02 -1.198787614703178406e-01 -2.043414302170276642e-02 -1.582159101963043213e-01 -1.242283359169960022e-01 -3.742189407348632812e-01 -2.316521108150482178e-02 -1.348396763205528259e-02 3.612760081887245178e-02 -3.209972521290183067e-03 2.411359101533889771e-01 5.909283086657524109e-02
3.270443156361579895e-02 -3.183633387088775635e-01 -2.749907970428466797e-02 -2.390929311513900757e-01 -3.372873663902282715e-01 2.258529067039489746e-01 -4.051684588193893433e-02 -2.438114434480667114e-01 1.872851699590682983e-02 -1.172668561339378357e-01 -1.221214234828948975e-01 -1.544196903705596924e-01 -3.637280762195587158e-01 1.295956503599882126e-02 1.991354972124099731e-01 2.510779723525047302e-02 -1.283079944550991058e-02 -7.855401933193206787e-02 2.293589264154434204e-01 -1.888534128665924072e-01 -9.471816569566726685e-02 -6.054418906569480896e-02 -2.322879619896411896e-02 -3.107238411903381348e-01 1.455203164368867874e-02 3.934676200151443481e-02 -2.671552300453186035e-01 -4.761253297328948975e-02 -9.019500017166137695e-02 -3.148628771305084229e-01 6.324258167296648026e-03 3.372993692755699158e-02
-1.313752084970474243e-01 -3.179359138011932373e-01 -4.839568585157394409e-02 -5.282362923026084900e-02 1.042938530445098877e-01 -8.077860623598098755e-02 -4.876569285988807678e-02 1.616540551185607910e-01 -4.419006407260894775e-02 -2.627407312393188477e-01 7.412038743495941162e-02 -7.753916084766387939e-02 -5.451726168394088745e-02 -1.303721964359283447e-01 1.374815702438354492e-01 1.600631326436996460e-01 1.914526671171188354e-01 2.113872021436691284e-01 1.426468640565872192e-01 -9.167992323637008667e-02 1.862969547510147095e-01 -1.163948997855186462e-01 1.212817579507827759e-01 -2.750482857227325439e-01 2.607130631804466248e-02 -2.928978204727172852e-01 -1.674644351005554199e-01 -2.267304360866546631e-01 1.660361588001251221e-01 5.965110287070274353e-02 4.245493113994598389e-01 -2.400726974010467529e-01
1.343057304620742798e-02 -1.135144196450710297e-02 -2.118135243654251099e-02 7.415062189102172852e-02 2.960206568241119385e-01 2.004673033952713013e-01 -4.156424403190612793e-01 -1.355623751878738403e-01 1.851701526902616024e-03 -1.069801002740859985e-01 1.422810256481170654e-01 1.307000499218702316e-02 -2.664821445941925049e-01 -1.632794551551342010e-02 -5.008701235055923462e-02 3.625065088272094727e-01 -8.618669211864471436e-02 2.826704084873199463e-01 2.024390399456024170e-01 -3.124367594718933105e-01 -6.252916157245635986e-02 -3.085714876651763916e-01 -2.002286314964294434e-01 -1.064947396516799927e-01 1.000516563653945923e-01 -6.155966967344284058e-02 -1.844009160995483398e-01 -5.612996593117713928e-02 -4.218298569321632385e-02 7.665839046239852905e-02 3.237196058034896851e-02 3.981051966547966003e-02
-4.250742867588996887e-02 -1.478372365236282349e-01 -3.727562725543975830e-02 -7.133238762617111206e-02 5.483198910951614380e-02 1.823835223913192749e-01 -2.507799863815307617e-01 -3.398594856262207031e-01 -4.617365598678588867e-01 2.467801328748464584e-03 1.911448314785957336e-02 -2.400160580873489380e-01 -2.387216091156005859e-01 2.407764494419097900e-01 -4.220152646303176880e-02 8.764122426509857178e-02 -1.636016070842742920e-01 1.746826469898223877e-01 1.856004893779754639e-01 -2.381917089223861694e-01 -1.266251206398010254e-01 -5.304777622222900391e-02 -1.359214335680007935e-01 -1.886071711778640747e-01 8.076413720846176147e-02 -5.393557948991656303e-04 -8.201078325510025024e-02 1.229199767112731934e-01 1.047550290822982788e-01 8.595957420766353607e-03 -1.652103811502456665e-01 -2.674566805362701416e-01
3.267829120159149170e-02 1.343747228384017944e-01 -1.966365799307823181e-02 1.776691675186157227e-01 1.643903702497482300e-01 2.152485996484756470e-01 -1.022619158029556274e-01 -8.741197176277637482e-03 -3.218864798545837402e-01 -3.357250988483428955e-01 2.409703657031059265e-02 -2.974704504013061523e-01 -3.113988637924194336e-01 -1.137921400368213654e-02 3.178629875183105469e-01 -2.371574491262435913e-01 1.187545582652091980e-01 6.852510571479797363e-02 1.039536669850349426e-02 -2.769051194190979004e-01 8.182446658611297607e-02 8.195184916257858276e-02 6.146820262074470520e-02 -2.973248958587646484e-01 2.065181918442249298e-02 -6.466076523065567017e-02 -1.572739928960800171e-01 9.738329797983169556e-03 -8.140136301517486572e-02 1.536023914813995361e-01 1.594917774200439453e-01 1.378122419118881226e-01
1.488785743713378906e-01 -4.093952775001525879e-01 1.404212713241577148e-01 4.430572688579559326e-02 -1.887314170598983765e-01 1.469548940658569336e-01 -4.954465851187705994e-02 -7.409821450710296631e-02 -2.290355041623115540e-02 -1.758659780025482178e-01 1.558649688959121704e-01 -2.418871968984603882e-01 6.948379427194595337e-02 -1.385935246944427490e-01 1.463615596294403076e-01 3.671524226665496826e-01 1.317085474729537964e-01 1.281240768730640411e-02 -9.633112698793411255e-03 -1.437748074531555176e-01 8.801116794347763062e-02 1.083345711231231689e-01 6.607385724782943726e-02 -3.538532853126525879e-01 -4.780964180827140808e-02 -2.729644179344177246e-01 -1.322587877511978149e-01 -3.463549017906188965e-01 7.655355334281921387e-02 -4.983177408576011658e-02 1.239180639386177063e-01 -5.991074070334434509e-02
-4.054372310638427734e-01 -2.824806794524192810e-02 -8.964166976511478424e-03 1.224699988961219788e-01 -2.172648310661315918e-01 2.738519608974456787e-01 6.865633185952901840e-03 -5.075535923242568970e-02 -2.071222811937332153e-01 -1.056336686015129089e-01 -1.858852803707122803e-02 -5.807607620954513550e-02 -3.118554651737213135e-01 -6.174724921584129333e-02 6.050062924623489380e-02 1.146327480673789978e-01 2.083581387996673584e-01 1.901980489492416382e-01 1.097467616200447083e-01 4.322119802236557007e-02 -1.577320247888565063e-01 3.680067136883735657e-02 3.269160166382789612e-02 -1.772954314947128296e-01 1.195102334022521973e-01 -2.051044106483459473e-01 -1.540450602769851685e-01 7.651010155677795410e-02 2.843706607818603516e-01 2.771741747856140137e-01 3.511387109756469727e-01 -1.075406651943922043e-02
-2.486095950007438660e-02 -2.778055965900421143e-01 2.027304470539093018e-01 -7.070891559123992920e-02 7.447426021099090576e-02 4.949478060007095337e-02 -1.152027174830436707e-01 -1.655112802982330322e-01 -2.132623791694641113e-01 1.628153957426548004e-02 9.557603858411312103e-03 -1.721294224262237549e-01 -1.486077606678009033e-01 3.305773437023162842e-02 2.199241071939468384e-01 1.240393519401550293e-01 -4.180867969989776611e-02 2.251792848110198975e-01 4.390975236892700195e-01 -2.405839562416076660e-01 1.718118786811828613e-01 -1.041995957493782043e-01 1.521656066179275513e-01 -1.512631028890609741e-01 2.385772168636322021e-01 1.917236745357513428e-01 1.869862973690032959e-01 1.623992770910263062e-01 2.409882247447967529e-01 -2.332077175378799438e-01 4.182851687073707581e-02 -7.919264584779739380e-02
1.085646823048591614e-01 -2.454182207584381104e-01 7.577089220285415649e-02 -1.832270622253417969e-01 1.060253456234931946e-01 -2.106497138738632202e-01 -7.956658303737640381e-02 -3.934946358203887939e-01 6.725186854600906372e-02 1.463205814361572266e-01 -1.799935698509216309e-01 -2.197554111480712891e-01 -4.144062697887420654e-01 6.692201644182205200e-02 -2.795637026429176331e-02 1.458398997783660889e-01 1.320218145847320557e-01 -6.001640111207962036e-02 7.818713039159774780e-02 -3.037427961826324463e-01 -9.949803352355957031e-02 8.610209077596664429e-02 -7.049462199211120605e-02 -2.011099755764007568e-01 -7.451554294675588608e-03 -2.774392366409301758e-01 -2.397852391004562378e-01 7.609624415636062622e-02 6.534459441900253296e-02 9.324453771114349365e-02 1.462385654449462891e-01 -1.010126024484634399e-01
-2.362020611763000488e-01 -4.137979820370674133e-02 1.877403706312179565e-01 -1.500143297016620636e-02 -1.632893979549407959e-01 1.252356916666030884e-01 1.543260365724563599e-01 -9.668927639722824097e-02 -3.396746516227722168e-01 1.478015035390853882e-01 1.260977387428283691e-01 -3.297201991081237793e-01 -2.816817462444305420e-01 1.354153752326965332e-01 6.741871684789657593e-02 -1.327613592147827148e-01 1.996677517890930176e-01 -3.289506211876869202e-02 6.732150167226791382e-02 -1.738994866609573364e-01 3.964079543948173523e-02 -1.075204461812973022e-01 3.150614723563194275e-02 4.232729226350784302e-02 -3.611171245574951172e-02 4.317035526037216187e-02 -3.201497495174407959e-01 -2.523208782076835632e-02 -1.720929294824600220e-01 -7.869359105825424194e-02 4.593561291694641113e-01 7.115624099969863892e-02
1.607799902558326721e-02 -1.111778616905212402e-01 1.664488911628723145e-01 -4.835519567131996155e-02 -2.150126546621322632e-01 2.450312227010726929e-01 -3.460666239261627197e-01 -1.094170287251472473e-01 -3.300316631793975830e-01 2.816256135702133179e-03 8.197974413633346558e-02 5.155725032091140747e-02 -3.474152684211730957e-01 -1.163851171731948853e-01 1.556233167648315430e-01 5.542112514376640320e-02 -1.568311266601085663e-02 1.160004213452339172e-01 -1.714343130588531494e-01 -2.381702363491058350e-01 2.546074688434600830e-01 -1.450332254171371460e-01 1.096412986516952515e-01 -2.148586958646774292e-01 2.549560368061065674e-01 1.025894433259963989e-01 -1.212344840168952942e-01 2.243807911872863770e-01 1.489010900259017944e-01 -5.119488574564456940e-03 -3.276808559894561768e-02 1.782886981964111328e-01
-1.654422879219055176e-01 -5.857905000448226929e-02 2.233221083879470825e-01 1.197739094495773315e-01 2.338195685297250748e-03 2.947160415351390839e-02 -2.714271843433380127e-01 -2.130760997533798218e-01 -2.115761190652847290e-01 -1.513603776693344116e-01 3.056075274944305420e-01 -1.732907593250274658e-01 -8.986292406916618347e-03 -1.373376101255416870e-01 6.434222310781478882e-02 9.100556373596191406e-02 2.431067079305648804e-01 7.122841477394104004e-02 3.473471403121948242e-01 -3.218167647719383240e-02 -3.041804432868957520e-01 1.176629513502120972e-01 8.411620557308197021e-02 4.177144169807434082e-02 -1.509519387036561966e-02 2.182728145271539688e-03 -2.546285390853881836e-01 1.348693668842315674e-01 -5.009299609810113907e-03 1.385777741670608521e-01 2.972795963287353516e-01 -2.658069431781768799e-01
1.801140159368515015e-01 4.995564464479684830e-03 4.304005801677703857e-01 -2.877679839730262756e-02 -1.205581054091453552e-01 1.122137233614921570e-01 -1.784660667181015015e-01 -2.293692529201507568e-01 -1.856490373611450195e-01 3.186823800206184387e-02 2.798397243022918701e-01 -2.540197372436523438e-01 -1.276856809854507446e-01 -1.612519323825836182e-01 -1.081858649849891663e-01 5.168459191918373108e-02 1.883220970630645752e-01 9.202869981527328491e-02 9.973898530006408691e-02 -6.842854619026184082e-02 9.294006228446960449e-02 -1.162493675947189331e-01 4.087658822536468506e-01 -2.817809283733367920e-01 1.184374168515205383e-01 -2.826080843806266785e-02 -1.098963469266891479e-01 1.246710345149040222e-01 -1.009148880839347839e-01 9.447068721055984497e-02 2.071332000195980072e-02 -2.137423902750015259e-01
-1.357199400663375854e-01 -9.871577471494674683e-02 3.162277340888977051e-01 -2.290191501379013062e-01 -7.418681681156158447e-02 -1.290176957845687866e-01 -1.452009975910186768e-01 6.700767576694488525e-02 -5.015559792518615723e-01 -1.021486148238182068e-01 -1.677338778972625732e-01 2.901678346097469330e-02 -2.019190937280654907e-01 1.149926856160163879e-01 5.049226805567741394e-02 3.927629888057708740e-01 8.696510642766952515e-02 -1.136193871498107910e-01 9.176132082939147949e-02 -9.929235279560089111e-02 -2.021356523036956787e-01 1.261212825775146484e-01 2.140014618635177612e-01 1.956969685852527618e-02 1.197844594717025757e-01 -1.034665331244468689e-01 3.236603364348411560e-02 -7.562477886676788330e-02 5.825951811857521534e-04 7.676240801811218262e-02 2.241886407136917114e-01 2.005404382944107056e-01
1.386680603027343750e-01 1.223829314112663269e-01 4.124395847320556641e-01 5.630096048116683960e-02 -9.545153379440307617e-02 2.499121725559234619e-01 -3.241047859191894531e-01 -2.031101286411285400e-02 -8.018673211336135864e-02 -1.921243965625762939e-01 1.392082870006561279e-01 -8.247916586697101593e-03 -1.110937073826789856e-01 -1.783902794122695923e-01 -9.128068387508392334e-02 -1.058958247303962708e-01 1.804292500019073486e-01 -1.907851174473762512e-02 3.320613503456115723e-01 -3.314173817634582520e-01 -1.105240955948829651e-01 8.140495419502258301e-02 -1.712304912507534027e-02 -9.215439110994338989e-02 -6.433730572462081909e-02 -3.262296915054321289e-01 2.950182883068919182e-03 5.229112878441810608e-02 1.314404457807540894e-01 3.645084425806999207e-02 2.563602030277252197e-01 1.034949049353599548e-01
-3.031634911894798279e-02 -8.087699860334396362e-02 -4.806919768452644348e-02 -1.902281939983367920e-01 -2.080451399087905884e-01 -2.927745226770639420e-03 1.905349791049957275e-01 -2.619170248508453369e-01 -3.703899681568145752e-02 -1.221902817487716675e-01 2.727436125278472900e-01 -7.073013484477996826e-02 -2.510676681995391846e-01 1.343821138143539429e-01 1.353784054517745972e-01 2.363597154617309570e-01 -1.291285008192062378e-01 1.513678133487701416e-01 3.152881860733032227e-01 -1.532114595174789429e-01 -3.341643512248992920e-02 -1.621114276349544525e-02 2.119558677077293396e-02 -7.452449202537536621e-02 -5.707106366753578186e-02 3.075480274856090546e-02 -2.847602367401123047e-01 1.230607181787490845e-01 1.978598088026046753e-01 -7.304515689611434937e-02 4.459272921085357666e-01 2.030913978815078735e-01
2.282381989061832428e-02 7.506973296403884888e-02 3.763710707426071167e-02 8.510409854352474213e-03 8.409260213375091553e-02 2.106963098049163818e-01 -6.096681952476501465e-02 -2.274446189403533936e-01 4.194714128971099854e-02 -2.934323064982891083e-02 4.747186321765184402e-03 -1.772205233573913574e-01 -2.243568450212478638e-01 -5.213578417897224426e-02 1.976324766874313354e-01 2.607358992099761963e-01 -4.171376824378967285e-01 1.903091371059417725e-01 2.772805690765380859e-01 -4.337484836578369141e-01 -3.095840848982334137e-02 -1.659342050552368164e-01 2.207930199801921844e-03 -2.279216498136520386e-01 5.425750091671943665e-02 -1.899625062942504883e-01 -9.125620126724243164e-02 -1.120141372084617615e-01 -3.299383446574211121e-03 -1.390011161565780640e-01 6.477252393960952759e-02 -2.284174710512161255e-01
1.074848417192697525e-02 -3.812728822231292725e-01 -1.052649167831987143e-04 -1.560336202383041382e-01 -1.854580491781234741e-01 -1.139860879629850388e-02 -2.914208173751831055e-01 -7.943080365657806396e-02 -2.179479449987411499e-01 2.735581994056701660e-01 1.363891065120697021e-01 4.440418630838394165e-02 -2.614665627479553223e-01 -1.002682372927665710e-01 1.355865448713302612e-01 -1.232322975993156433e-01 -7.396040111780166626e-02 4.526740312576293945e-02 1.276791393756866455e-01 -3.254445493221282959e-01 2.859271690249443054e-02 -7.927060872316360474e-02 4.477123916149139404e-02 -2.792919278144836426e-01 1.127764955163002014e-01 2.492139339447021484e-01 -4.171877354383468628e-02 1.579013094305992126e-02 2.672924101352691650e-01 8.332641422748565674e-02 2.116997987031936646e-01 1.806791275739669800e-01
-1.678273677825927734e-01 -2.842639982700347900e-01 2.474719583988189697e-01 -7.499168813228607178e-02 5.209441855549812317e-02 -7.091407477855682373e-02 5.748864263296127319e-02 -1.665936112403869629e-01 -7.061611860990524292e-02 5.103054270148277283e-02 3.925762325525283813e-02 -7.008110731840133667e-02 -1.271234154701232910e-01 -5.182282999157905579e-02 1.182241216301918030e-01 3.583042323589324951e-01 3.194421231746673584e-01 1.959003880620002747e-02 -6.478250771760940552e-02 4.801015555858612061e-02 9.919729828834533691e-02 -6.747275590896606445e-03 1.479424685239791870e-01 -2.511549592018127441e-01 4.085591807961463928e-02 -2.281665951013565063e-01 -3.085681200027465820e-01 2.197608351707458496e-01 -1.699899733066558838e-01 2.133335024118423462e-01 3.504434227943420410e-01 -1.089772805571556091e-01
-1.307307630777359009e-01 -2.643144428730010986e-01 2.939852178096771240e-01 8.796764910221099854e-02 7.005961239337921143e-02 -6.768084317445755005e-02 9.207890182733535767e-02 -2.119666151702404022e-02 -2.828343212604522705e-01 1.626176834106445312e-01 8.158277720212936401e-02 -3.895473480224609375e-02 -3.311477899551391602e-01 -5.669515579938888550e-02 6.356217712163925171e-02 1.277363002300262451e-01 9.678706526756286621e-02 -2.784841954708099365e-01 9.840834885835647583e-02 -6.841913610696792603e-02 1.993260979652404785e-01 -3.551922366023063660e-02 2.261560261249542236e-01 -4.099483489990234375e-01 -2.082392573356628418e-01 -1.527547389268875122e-01 -8.435505442321300507e-03 9.891087561845779419e-02 -7.319326698780059814e-02 2.743145450949668884e-02 3.293220400810241699e-01 4.896772559732198715e-03
-1.440022885799407959e-01 -2.590202353894710541e-02 1.447314023971557617e-01 1.932431161403656006e-01 -1.513150632381439209e-01 -1.177431084215641022e-03 -3.491382896900177002e-01 -1.352461576461791992e-01 -1.341184228658676147e-01 -4.361606016755104065e-02 1.436483711004257202e-01 -1.011515930294990540e-01 -2.828239500522613525e-01 -1.053247526288032532e-01 2.182498723268508911e-01 -1.630510319955646992e-03 1.247783452272415161e-01 1.384178251028060913e-01 1.739427000284194946e-01 1.653043739497661591e-02 2.224908173084259033e-01 9.783823788166046143e-02 -9.266200661659240723e-02 -2.915609478950500488e-01 1.268337368965148926e-01 -6.027079373598098755e-02 1.061001271009445190e-01 8.464433997869491577e-02 1.277474164962768555e-01 -1.802731454372406006e-01 3.924782872200012207e-01 -3.298719823360443115e-01
-5.687177181243896484e-02 -1.634408533573150635e-01 7.369161397218704224e-02 6.624208390712738037e-02 -2.800745666027069092e-01 1.022065058350563049e-01 4.279094189405441284e-02 -2.400379031896591187e-01 -3.117103278636932373e-01 1.311886757612228394e-01 -2.622640691697597504e-02 -2.091145664453506470e-01 5.130076780915260315e-02 8.208445459604263306e-02 8.116603828966617584e-03 2.043031901121139526e-01 -6.280803680419921875e-02 1.661375164985656738e-01 5.204675793647766113e-01 8.104463666677474976e-02 -9.366431087255477905e-02 6.797591596841812134e-02 2.937624156475067139e-01 -3.087642192840576172e-01 3.412642050534486771e-03 5.791518464684486389e-02 -6.388542056083679199e-02 -6.578836590051651001e-02 -1.397010982036590576e-01 -1.212630942463874817e-01 2.212192416191101074e-01 5.449998378753662109e-02
1.598221659660339355e-01 -8.034182339906692505e-02 2.677399516105651855e-01 1.495186239480972290e-01 -3.373030573129653931e-02 2.135857641696929932e-01 -3.919335603713989258e-01 -2.266920804977416992e-01 -5.303708836436271667e-02 -4.059781506657600403e-02 -1.086287051439285278e-01 6.245917454361915588e-02 -1.465028226375579834e-01 3.204203397035598755e-02 1.104890257120132446e-01 3.044571578502655029e-01 -9.911892563104629517e-02 2.960202395915985107e-01 -7.562971673905849457e-03 3.892396390438079834e-02 2.627497315406799316e-01 -1.417484432458877563e-01 6.667547672986984253e-02 -8.610638231039047241e-02 2.140470147132873535e-01 3.466817736625671387e-02 -1.076665446162223816e-01 -1.966537535190582275e-01 1.372864991426467896e-01 -2.007668651640415192e-02 3.975928127765655518e-01 4.609839059412479401e-03
5.545331165194511414e-02 -8.353328332304954529e-03 2.408805787563323975e-01 8.169792592525482178e-02 -6.580308824777603149e-02 -1.276421546936035156e-01 -3.873515129089355469e-01 1.515361815690994263e-01 -2.485759407281875610e-01 8.354767225682735443e-03 -1.463528838939964771e-03 -2.359305769205093384e-01 -5.183184146881103516e-02 -1.990411132574081421e-01 1.513322591781616211e-01 1.800095140933990479e-01 -2.107221335172653198e-01 3.392308354377746582e-01 2.692044973373413086e-01 -2.719891965389251709e-01 1.317438483238220215e-01 -5.377874895930290222e-02 1.278122663497924805e-01 -3.439174592494964600e-01 2.171394042670726776e-02 4.269297793507575989e-02 -1.613846980035305023e-02 -1.110167205333709717e-01 4.341410472989082336e-02 -2.059005498886108398e-01 -7.978517562150955200e-03 5.812830477952957153e-02
2.491540759801864624e-01 -1.844070851802825928e-01 1.149228513240814209e-01 -1.115263029932975769e-01 -6.719078868627548218e-02 4.692282155156135559e-02 -3.647244572639465332e-01 -3.239190578460693359e-01 -3.391575217247009277e-01 1.244663819670677185e-01 -1.430613100528717041e-01 9.087941050529479980e-02 -1.289171874523162842e-01 -2.212674766778945923e-01 9.064432233572006226e-02 -1.383973956108093262e-01 -3.274463117122650146e-02 2.385408133268356323e-01 -7.996090501546859741e-02 -3.215699493885040283e-01 -9.615213610231876373e-03 8.122558891773223877e-02 7.529383897781372070e-02 -1.926244497299194336e-01 2.750932574272155762e-01 -4.528595134615898132e-02 -9.545633196830749512e-02 -7.693400233983993530e-02 1.481758896261453629e-02 -1.107505150139331818e-02 2.370676100254058838e-01 1.219553723931312561e-01
-6.002777721732854843e-03 1.416956782341003418e-01 3.061930537223815918e-01 1.251819431781768799e-01 -9.135908633470535278e-02 -9.637743979692459106e-02 -1.821517646312713623e-01 -6.092603132128715515e-02 -2.246249020099639893e-01 -1.341089978814125061e-02 1.651139929890632629e-03 -2.874446213245391846e-01 -4.807043373584747314e-01 2.276763133704662323e-02 2.405640631914138794e-01 -1.948094218969345093e-01 -4.596888646483421326e-02 -9.555906802415847778e-02 -7.871022820472717285e-02 -1.259415317326784134e-02 2.180621773004531860e-02 6.540355086326599121e-02 9.162393212318420410e-02 -2.604130506515502930e-01 -2.611561678349971771e-02 -1.374714821577072144e-01 -4.087393172085285187e-03 -9.834698587656021118e-02 2.662376128137111664e-02 2.609798610210418701e-01 1.942061781883239746e-01 3.476908504962921143e-01
8.503918349742889404e-02 -1.235183700919151306e-01 2.294440269470214844e-01 -2.477945685386657715e-01 5.141969770193099976e-02 -5.862291529774665833e-02 -8.985615521669387817e-02 -2.573966607451438904e-02 -5.226949974894523621e-02 -1.726840883493423462e-01 -7.357373088598251343e-02 -2.470978349447250366e-01 -5.279588103294372559e-01 5.756919831037521362e-02 2.435751408338546753e-01 2.304332852363586426e-01 7.073298096656799316e-02 -3.133956342935562134e-02 3.063833713531494141e-01 -2.830410748720169067e-02 1.469525843858718872e-01 -1.165707409381866455e-01 -1.651076823472976685e-01 -4.711391404271125793e-02 -1.047405377030372620e-01 -1.255425661802291870e-01 -1.563709080219268799e-01 8.592838793992996216e-02 -9.389900416135787964e-02 6.845249980688095093e-02 2.392230182886123657e-02 3.423137962818145752e-01
-7.668062578886747360e-03 -1.050654873251914978e-01 1.542341262102127075e-01 -5.426158010959625244e-02 1.013510748744010925e-01 -1.542056677863001823e-03 -3.056385219097137451e-01 -7.616124302148818970e-02 -3.243244886398315430e-01 -4.955779016017913818e-02 -2.095608562231063843e-01 -9.735604398883879185e-04 -3.939447179436683655e-02 2.727798521518707275e-01 2.337243854999542236e-01 2.885372638702392578e-01 -1.127162426710128784e-01 1.005426943302154541e-01 1.884430348873138428e-01 -2.190213948488235474e-01 1.521404534578323364e-01 2.134510278701782227e-01 -1.103094518184661865e-01 -2.698568999767303467e-01 -3.142711892724037170e-02 -2.391364872455596924e-01 2.151262462139129639e-01 -6.406810879707336426e-02 3.325276970863342285e-01 -6.748010963201522827e-02 -3.974646702408790588e-02 -4.493942484259605408e-02
5.526633188128471375e-02 -1.278886049985885620e-01 2.515122592449188232e-01 7.282051444053649902e-02 -1.814808845520019531e-01 1.180215254426002502e-01 -3.000446036458015442e-02 -6.627664715051651001e-02 -9.331796318292617798e-02 -1.949141323566436768e-01 7.115814834833145142e-03 -5.453390069305896759e-03 -2.775364816188812256e-01 -2.388971000909805298e-01 1.781236976385116577e-01 5.909239873290061951e-02 3.838037699460983276e-02 2.568008005619049072e-01 -9.976338595151901245e-02 -3.863574191927909851e-02 6.434150040149688721e-02 2.043447643518447876e-02 -2.411101013422012329e-01 -4.853328466415405273e-01 2.105955034494400024e-01 -1.050120368599891663e-01 -1.514785438776016235e-01 -1.535024046897888184e-01 7.512123137712478638e-02 9.071702510118484497e-02 3.723760545253753662e-01 1.106583029031753540e-01
-1.399742811918258667e-01 -5.245231091976165771e-02 5.286341905593872070e-01 -1.661419123411178589e-02 -1.445290260016918182e-02 -2.491218894720077515e-01 -4.417966902256011963e-01 2.924193628132343292e-02 -1.835734546184539795e-01 -7.967592775821685791e-02 2.015752941370010376e-01 -2.223246246576309204e-01 2.189925685524940491e-02 -9.112800657749176025e-02 8.800602704286575317e-02 1.407551169395446777e-01 -1.871193945407867432e-01 2.190139740705490112e-01 2.287245839834213257e-01 -2.066860944032669067e-01 1.024367939680814743e-02 -6.755943596363067627e-02 1.825374066829681396e-01 -1.084643974900245667e-01 1.565535068511962891e-01 -6.064580008387565613e-02 -4.334720596671104431e-02 1.090255938470363617e-02 1.013097614049911499e-01 -2.019824087619781494e-02 5.207144096493721008e-02 4.278232529759407043e-02
-2.785030007362365723e-01 6.133431568741798401e-02 -2.976458705961704254e-02 1.740280166268348694e-02 -2.793802618980407715e-01 3.027964532375335693e-01 -1.859861053526401520e-02 -1.042073741555213928e-01 -2.419504970312118530e-01 -5.243325140327215195e-03 1.105200871825218201e-01 -1.668529585003852844e-02 -2.907592654228210449e-01 -1.386311836540699005e-02 7.462916523218154907e-02 3.345177173614501953e-01 1.708807051181793213e-01 3.026359677314758301e-01 1.781656444072723389e-01 7.764973491430282593e-02 2.916741184890270233e-02 -2.353746592998504639e-01 -1.062290444970130920e-01 -1.968256086111068726e-01 5.241485685110092163e-02 -1.854137331247329712e-01 1.126280147582292557e-02 8.214314468204975128e-03 1.682161539793014526e-01 2.993965148925781250e-01 2.025328874588012695e-01 -4.651206359267234802e-02
-5.827733501791954041e-02 -3.252650201320648193e-01 1.965525448322296143e-01 -1.040248796343803406e-01 -5.900414288043975830e-02 -1.535407900810241699e-01 1.343195140361785889e-01 -9.860390424728393555e-02 -1.275195032358169556e-01 -2.545814514160156250e-01 -3.556191623210906982e-01 -3.435415029525756836e-01 -2.206936627626419067e-01 1.325980722904205322e-01 7.778075058013200760e-03 2.625414729118347168e-01 1.239231750369071960e-01 -1.001224592328071594e-01 2.686975002288818359e-01 -9.848233312368392944e-02 2.144882082939147949e-02 -1.574284769594669342e-02 1.915478855371475220e-01 -3.562870919704437256e-01 8.705822378396987915e-02 -8.805097639560699463e-02 -4.691449925303459167e-02 -1.350310742855072021e-01 3.145945072174072266e-02 -3.396339714527130127e-02 6.514086574316024780e-02 -1.092061698436737061e-01
1.766042970120906830e-02 -1.773287206888198853e-01 1.035844013094902039e-01 5.165149923413991928e-03 -6.247400119900703430e-02 -2.229318022727966309e-01 -1.265584379434585571e-01 -6.563451886177062988e-02 -2.078020572662353516e-01 -2.363268844783306122e-02 -1.317412257194519043e-01 -7.527975738048553467e-02 -4.508586227893829346e-01 1.955167576670646667e-02 3.107632324099540710e-02 1.537476945668458939e-02 2.000315338373184204e-01 -3.769533038139343262e-01 4.909063503146171570e-02 -2.013442665338516235e-01 3.118320107460021973e-01 -1.442082673311233521e-01 -1.957240998744964600e-01 -2.561437487602233887e-01 2.537123486399650574e-02 -2.114041522145271301e-02 -2.322801947593688965e-01 -7.296670228242874146e-02 1.630416065454483032e-01 2.955809980630874634e-02 1.712955832481384277e-01 2.185475379228591919e-01
2.268753796815872192e-01 -1.224675104022026062e-01 1.485387533903121948e-01 -5.897115170955657959e-02 -1.967429220676422119e-01 6.206924468278884888e-02 -5.808023735880851746e-02 -1.377293765544891357e-01 -1.139092072844505310e-01 -2.102972120046615601e-01 -1.600416600704193115e-01 -3.024559319019317627e-01 -5.665246769785881042e-02 1.480160951614379883e-01 1.682424694299697876e-01 5.391913652420043945e-02 1.530240178108215332e-01 -1.048970818519592285e-01 3.360714316368103027e-01 -5.524952337145805359e-02 2.768437266349792480e-01 -1.302955001592636108e-01 -2.037942707538604736e-01 -2.228341400623321533e-01 1.293782144784927368e-01 -2.219132035970687866e-01 -1.931266188621520996e-01 8.030731230974197388e-03 2.544600144028663635e-02 2.031470388174057007e-01 6.320083886384963989e-02 3.577440083026885986e-01
-2.463165111839771271e-02 -8.141794800758361816e-02 1.468531787395477295e-01 8.806136250495910645e-02 9.546077996492385864e-02 1.691553294658660889e-01 1.245442256331443787e-01 -9.539717435836791992e-02 -1.860050708055496216e-01 -1.282364875078201294e-01 3.507337346673011780e-02 -2.420140355825424194e-01 -4.030833840370178223e-01 1.659837067127227783e-01 -6.664432585239410400e-03 -2.010948210954666138e-01 2.373407334089279175e-01 -1.185735501348972321e-02 1.476688683032989502e-01 -5.115084722638130188e-02 4.348730742931365967e-01 8.091051876544952393e-02 -9.916477650403976440e-02 -2.074574530124664307e-01 1.203077845275402069e-02 -2.771306931972503662e-01 -2.987818717956542969e-01 -1.883953996002674103e-02 1.031395047903060913e-01 1.155349016189575195e-01 1.428948491811752319e-01 1.390965729951858521e-01
-1.956064552068710327e-01 -1.274956911802291870e-01 2.925067842006683350e-01 -1.121800541877746582e-01 1.951372921466827393e-01 1.259899288415908813e-01 -1.680479198694229126e-01 1.855677552521228790e-02 -4.786157310009002686e-01 2.141644060611724854e-01 9.030791372060775757e-02 -3.348364830017089844e-01 -2.005103081464767456e-01 3.744049370288848877e-02 6.412919610738754272e-02 -8.237656205892562866e-02 -1.801669597625732422e-01 -4.404302686452865601e-02 1.419349759817123413e-01 -1.534006893634796143e-01 1.317277252674102783e-01 2.959765195846557617e-01 -7.605326920747756958e-02 -1.871330887079238892e-01 -5.016145110130310059e-02 -4.473252594470977783e-02 1.000893674790859222e-02 -1.817694455385208130e-01 4.221217706799507141e-02 2.319380342960357666e-01 3.142036963254213333e-03 -2.871746430173516273e-03
4.541385918855667114e-02 -2.468048483133316040e-01 7.209149003028869629e-02 1.163331121206283569e-01 -1.298153996467590332e-01 1.605590283870697021e-01 9.239504486322402954e-02 -5.482612550258636475e-02 3.776733577251434326e-02 -1.210836544632911682e-01 3.803875297307968140e-02 -9.439461678266525269e-02 -1.134689822793006897e-01 5.192204564809799194e-02 -7.663552649319171906e-03 3.697539567947387695e-01 9.227503836154937744e-02 5.616147443652153015e-02 1.616758108139038086e-01 -5.358532816171646118e-02 3.050672411918640137e-01 -1.604506820440292358e-01 -1.428219676017761230e-01 -2.358355373144149780e-01 8.594857156276702881e-02 -3.430088162422180176e-01 -2.781724631786346436e-01 -3.010752499103546143e-01 -1.637548059225082397e-01 8.671690523624420166e-02 3.370365798473358154e-01 -9.393616765737533569e-02
-1.698693931102752686e-01 -6.534010171890258789e-02 3.932696580886840820e-01 2.391061931848526001e-01 -3.049961030483245850e-01 2.582033909857273102e-02 -2.448376119136810303e-01 -8.945766836404800415e-02 -3.003588616847991943e-01 3.910451009869575500e-02 2.423407882452011108e-01 -4.733894765377044678e-02 -1.583642661571502686e-01 -1.198298633098602295e-01 1.331110298633575439e-01 1.203161180019378662e-01 2.060872018337249756e-01 8.842667192220687866e-02 2.216452807188034058e-01 -7.297449745237827301e-03 -2.072255611419677734e-01 1.431134492158889771e-01 -1.296534109860658646e-02 -1.753724515438079834e-01 -1.374514251947402954e-01 -1.823201328516006470e-01 -6.697706878185272217e-02 2.353462278842926025e-01 3.489603474736213684e-02 2.339968234300613403e-01 8.200660347938537598e-02 -2.310716547071933746e-02
-1.507756412029266357e-01 -2.124136388301849365e-01 6.512718647718429565e-02 -1.128835305571556091e-01 1.997272949665784836e-03 -1.907473504543304443e-01 6.608434766530990601e-02 -4.499120265245437622e-02 -1.095571145415306091e-01 -1.972301490604877472e-02 2.083846032619476318e-01 -6.627558171749114990e-02 -3.041223287582397461e-01 -1.953073963522911072e-02 1.397851016372442245e-02 9.040976315736770630e-02 9.295900166034698486e-02 -2.547480463981628418e-01 2.147281765937805176e-01 -1.048711612820625305e-01 3.881415128707885742e-01 -2.551996521651744843e-02 -2.665867209434509277e-01 -2.220339030027389526e-01 6.445409357547760010e-02 -1.641545593738555908e-01 -2.217222601175308228e-01 -6.475768238306045532e-02 -1.549400091171264648e-01 1.063359435647726059e-02 4.074114263057708740e-01 1.845475584268569946e-01
-7.590564340353012085e-02 -9.230321645736694336e-02 1.941240578889846802e-01 -2.862730622291564941e-01 -1.394226551055908203e-01 2.868382334709167480e-01 1.892652809619903564e-01 -2.132739424705505371e-01 -1.443637628108263016e-02 -1.890708804130554199e-01 9.718158841133117676e-02 -2.278762161731719971e-01 -4.532460272312164307e-01 -2.488762885332107544e-01 1.096711680293083191e-01 1.341994106769561768e-01 3.460624068975448608e-02 2.461338639259338379e-01 -5.753691121935844421e-02 -1.160071417689323425e-01 -8.011484146118164062e-02 8.332794904708862305e-02 -1.558359339833259583e-02 -3.648013621568679810e-02 2.433366775512695312e-01 -1.216045618057250977e-01 -7.572349905967712402e-02 -6.883089989423751831e-02 1.070038080215454102e-01 -2.035135328769683838e-01 2.362399697303771973e-01 -4.112529754638671875e-02
7.984382100403308868e-03 -5.356138199567794800e-02 3.059397218748927116e-03 -3.415526123717427254e-03 -5.063353478908538818e-02 1.342448145151138306e-01 -2.811785936355590820e-01 -3.292459249496459961e-01 -7.387312501668930054e-02 1.917877048254013062e-01 2.773669175803661346e-02 6.566382944583892822e-02 -2.574415206909179688e-01 -1.702641546726226807e-01 1.519853323698043823e-01 3.140947818756103516e-01 -6.753099709749221802e-02 4.587171673774719238e-01 1.188182234764099121e-01 -2.098071724176406860e-01 2.519171535968780518e-01 1.202340051531791687e-01 1.026252731680870056e-01 -1.158034652471542358e-01 1.132063046097755432e-01 -7.056528329849243164e-02 -1.179438084363937378e-02 -3.156150281429290771e-01 -1.090524531900882721e-02 -4.017437249422073364e-02 1.234935671091079712e-01 1.230634450912475586e-01
-5.827083811163902283e-02 -1.868065148591995239e-01 -1.636614948511123657e-01 -9.142389893531799316e-02 5.202421545982360840e-02 1.647211760282516479e-01 -5.029079318046569824e-01 -2.639763653278350830e-01 -2.521110177040100098e-01 1.894043982028961182e-01 -1.233440563082695007e-01 2.468665875494480133e-02 -2.517249286174774170e-01 1.304607242345809937e-01 5.229767411947250366e-02 2.904738299548625946e-02 -1.467457413673400879e-01 2.090447843074798584e-01 2.375648170709609985e-01 -9.966960549354553223e-02 -6.438708305358886719e-02 3.995119780302047729e-02 -1.896010637283325195e-01 -1.842286437749862671e-01 1.265714764595031738e-01 -3.756503015756607056e-02 -3.897061198949813843e-02 7.047039270401000977e-02 2.648263573646545410e-01 -4.753621295094490051e-02 1.810897141695022583e-01 -1.963801980018615723e-01
-9.015800058841705322e-02 1.814836822450160980e-02 -1.682146936655044556e-01 -2.485934644937515259e-01 -1.333424597978591919e-01 -4.764664545655250549e-02 -2.083867341279983521e-01 -1.700337678194046021e-01 -9.361258149147033691e-02 1.308789700269699097e-01 -2.268615961074829102e-01 -2.629027366638183594e-01 -4.248547852039337158e-01 -2.419845163822174072e-01 -1.462239772081375122e-01 2.247041761875152588e-01 1.289878785610198975e-01 -3.587236255407333374e-02 2.410348504781723022e-01 -7.557412236928939819e-02 2.407637536525726318e-01 3.806963190436363220e-02 8.333912491798400879e-02 -7.143978495150804520e-03 -1.615706682205200195e-01 3.598410869017243385e-03 -5.201083049178123474e-02 3.180155903100967407e-02 -6.698621064424514771e-02 8.052714169025421143e-02 3.526398837566375732e-01 -1.958162039518356323e-01
-7.117792218923568726e-02 -2.769086062908172607e-01 9.487801790237426758e-02 -3.859672248363494873e-01 -9.471176564693450928e-02 -1.855694055557250977e-01 7.561685889959335327e-02 -3.883335888385772705e-01 -1.951539665460586548e-01 2.475373893976211548e-01 -6.865868717432022095e-02 -2.251920849084854126e-01 -2.697839140892028809e-01 -1.775812543928623199e-02 2.554956078529357910e-01 -2.637942088767886162e-03 -2.865124344825744629e-01 -1.235880609601736069e-02 -2.168927714228630066e-02 -1.347784698009490967e-02 -5.929489806294441223e-02 -9.696108102798461914e-02 -1.301411092281341553e-01 -2.716069519519805908e-01 6.228523328900337219e-02 8.642742410302162170e-03 -9.650090336799621582e-02 -5.861026793718338013e-02 -2.744660340249538422e-02 1.544232219457626343e-01 1.965340375900268555e-01 2.721714787185192108e-02
-1.564237773418426514e-01 -1.182952225208282471e-01 1.358219236135482788e-01 -9.416564553976058960e-02 -5.729561671614646912e-02 1.241386681795120239e-01 -2.260958254337310791e-01 1.114085987210273743e-01 -2.924738228321075439e-01 -4.935610294342041016e-02 -1.823083870112895966e-02 -2.286183461546897888e-02 -1.717186570167541504e-01 -1.828012317419052124e-01 9.130373597145080566e-02 -8.750092983245849609e-02 -2.976737022399902344e-01 6.896905601024627686e-02 1.640007495880126953e-01 -3.931031525135040283e-01 5.306273698806762695e-02 3.430391252040863037e-01 -7.998809218406677246e-02 8.285102993249893188e-02 8.634807541966438293e-03 -1.343439817428588867e-01 -2.370115667581558228e-01 2.258497029542922974e-01 2.056193053722381592e-01 7.578148692846298218e-02 2.442752718925476074e-01 -2.067020237445831299e-01
-7.483582198619842529e-02 -7.022856920957565308e-02 3.708243072032928467e-01 2.724230661988258362e-02 -6.756804138422012329e-02 2.503209114074707031e-01 -2.238389700651168823e-01 -3.521928489208221436e-01 -3.906599059700965881e-02 8.625894784927368164e-02 1.775528788566589355e-01 -1.366004198789596558e-01 -8.735795319080352783e-02 -1.230552345514297485e-01 -1.994020305573940277e-02 1.139041688293218613e-02 1.256764978170394897e-01 -1.492667347192764282e-01 3.137979805469512939e-01 -4.812082648277282715e-02 5.607189610600471497e-03 -2.473489381372928619e-02 4.995192587375640869e-01 -2.662426829338073730e-01 1.449498683214187622e-01 -7.281994819641113281e-02 5.292657762765884399e-02 -2.954342216253280640e-02 -5.561435595154762268e-02 9.214361011981964111e-02 1.043045520782470703e-01 -1.226146221160888672e-01
2.076901495456695557e-02 -1.410348713397979736e-01 -4.204740747809410095e-02 -1.343183815479278564e-01 1.338455975055694580e-01 7.068139314651489258e-02 -3.057943284511566162e-01 -1.585710495710372925e-01 -1.634882390499114990e-01 -1.850024163722991943e-01 1.274234354496002197e-01 -2.005468010902404785e-01 -2.494193911552429199e-01 9.221028536558151245e-02 1.675086468458175659e-01 6.684763729572296143e-02 1.508477777242660522e-01 3.372710347175598145e-01 -1.854259893298149109e-02 -5.378877371549606323e-02 2.651312649250030518e-01 -6.738354265689849854e-02 3.015845417976379395e-01 -2.374323904514312744e-01 2.478610277175903320e-01 1.617420017719268799e-01 5.698791891336441040e-02 2.756849229335784912e-01 1.113349124789237976e-01 -3.064573928713798523e-02 2.026560604572296143e-01 1.204016506671905518e-01
-1.500706970691680908e-01 -2.356529608368873596e-02 8.171663433313369751e-02 -2.827267944812774658e-01 2.573139220476150513e-02 9.695966728031635284e-03 -1.164961084723472595e-01 -2.242799550294876099e-01 1.051417365670204163e-01 7.152901589870452881e-02 -2.888368070125579834e-01 -2.053626775741577148e-01 -4.648935794830322266e-01 4.868721216917037964e-02 -7.065499573945999146e-02 2.071205973625183105e-01 1.436422578990459442e-02 1.429539546370506287e-02 8.490178734064102173e-02 -2.217919677495956421e-01 -1.514176577329635620e-01 -1.893894746899604797e-02 -1.696240156888961792e-01 -1.892242729663848877e-01 -1.386346947401762009e-02 -2.019431591033935547e-01 -3.599922657012939453e-01 -9.284221380949020386e-02 2.651409208774566650e-01 -2.162731019780039787e-03 1.502665579319000244e-01 -2.786649577319622040e-02
1.506650447845458984e-01 -1.899153441190719604e-01 1.211920827627182007e-01 -2.269039005041122437e-01 7.550586014986038208e-02 5.724462121725082397e-02 -3.885915875434875488e-01 -7.522441446781158447e-02 -2.515050768852233887e-01 -5.033190175890922546e-02 2.756164371967315674e-01 1.330391615629196167e-01 -2.047470510005950928e-01 -1.093771774321794510e-02 -1.653205603361129761e-01 2.797633111476898193e-01 -1.272698193788528442e-01 2.869073152542114258e-01 3.415212929248809814e-01 3.678461536765098572e-02 -6.708671897649765015e-02 5.983190983533859253e-02 -1.698422133922576904e-01 -6.692960858345031738e-02 7.348213344812393188e-02 -1.109777167439460754e-01 -1.449024677276611328e-01 1.576160937547683716e-01 -1.626983433961868286e-01 1.041414961218833923e-01 2.078287303447723389e-01 1.881302893161773682e-02
-1.391998082399368286e-01 -1.317911595106124878e-01 1.753313690423965454e-01 -5.060007050633430481e-02 -3.683085367083549500e-02 -7.833357155323028564e-02 -2.396006311755627394e-04 -4.906323179602622986e-02 -2.832289338111877441e-01 1.397013217210769653e-01 2.467117458581924438e-01 1.448076665401458740e-01 -3.074298799037933350e-01 -2.270233333110809326e-01 -1.096012294292449951e-01 2.190468907356262207e-01 1.010476872324943542e-01 -3.052896559238433838e-01 7.006128132343292236e-02 -1.925648748874664307e-01 8.156676590442657471e-02 -1.567724160850048065e-02 3.647103905677795410e-02 -1.699434518814086914e-01 -1.463802158832550049e-02 -2.806609869003295898e-01 -3.592619001865386963e-01 1.686929017305374146e-01 -7.179424911737442017e-02 8.984962850809097290e-02 3.136023581027984619e-01 -4.287725687026977539e-02
2.728116139769554138e-02 5.386249627918004990e-03 4.553062021732330322e-01 1.029644832015037537e-01 2.434531450271606445e-01 -2.817609533667564392e-02 -5.084426999092102051e-01 -9.407072514295578003e-02 -2.423346489667892456e-01 -1.911026611924171448e-02 1.186713948845863342e-01 -1.069127172231674194e-01 -1.599731482565402985e-02 -2.119502872228622437e-01 -8.539029210805892944e-02 1.377782970666885376e-01 -1.577631682157516479e-01 1.630415022373199463e-01 8.800851553678512573e-02 -2.076549381017684937e-01 1.737678647041320801e-01 -2.652825973927974701e-02 2.285390645265579224e-01 -2.328014969825744629e-01 6.249275431036949158e-02 -2.457107789814472198e-02 1.405993103981018066e-02 -3.758546430617570877e-03 -5.754839628934860229e-02 8.266183733940124512e-02 2.066613882780075073e-01 2.447625622153282166e-02
-1.593431979417800903e-01 -3.166902363300323486e-01 9.741321951150894165e-02 -1.685083657503128052e-01 -1.185132283717393875e-02 2.462723851203918457e-01 -6.056945770978927612e-02 3.731945902109146118e-02 1.627690792083740234e-01 -1.308191567659378052e-01 -1.693088747560977936e-02 -2.710345089435577393e-01 -2.196858376264572144e-01 -1.022711321711540222e-01 -3.693639859557151794e-02 4.119310975074768066e-01 -4.097270965576171875e-02 1.369709074497222900e-01 -1.129896566271781921e-01 -8.183768391609191895e-02 2.970165610313415527e-01 1.264830082654953003e-01 1.631264686584472656e-01 -2.132438719272613525e-01 2.092780321836471558e-01 -2.345255166292190552e-01 -1.688166260719299316e-01 1.110958983190357685e-03 -8.613945916295051575e-03 -3.913871198892593384e-02 2.380466908216476440e-01 1.472355127334594727e-01
-1.120489984750747681e-01 -1.788751035928726196e-01 2.444360256195068359e-01 -1.125475317239761353e-01 -8.864273130893707275e-02 1.695304065942764282e-01 -3.515841066837310791e-01 -2.857860028743743896e-01 -2.560565769672393799e-01 1.196654662489891052e-01 1.181926280260086060e-01 2.978014051914215088e-01 -4.387135505676269531e-01 -2.130523622035980225e-01 1.113025695085525513e-01 1.439745910465717316e-02 5.022625625133514404e-02 5.963320657610893250e-02 1.086941882967948914e-01 -1.132459416985511780e-01 -3.608182072639465332e-03 -2.524613775312900543e-02 -2.236305363476276398e-02 1.786407083272933960e-03 1.609517782926559448e-01 9.016831964254379272e-02 3.496952820569276810e-03 -2.562899887561798096e-01 -1.773258112370967865e-02 -7.619246840476989746e-02 2.271276116371154785e-01 1.372684091329574585e-01
-2.793512940406799316e-01 -2.949889302253723145e-01 5.482226237654685974e-02 4.801560193300247192e-02 1.621237955987453461e-02 2.738614380359649658e-01 -3.421287983655929565e-02 -3.180268704891204834e-01 -2.505956292152404785e-01 -1.608766168355941772e-01 7.149602752178907394e-03 4.172848537564277649e-02 -3.124564588069915771e-01 -1.223260015249252319e-01 -1.269541960209608078e-02 -2.228749357163906097e-02 6.123207136988639832e-02 1.431527584791183472e-01 -1.697504520416259766e-01 -7.062091678380966187e-02 -6.159512326121330261e-02 1.249741688370704651e-01 -1.303322613239288330e-01 -2.524878978729248047e-01 -2.925007045269012451e-01 -6.673729419708251953e-02 1.265851557254791260e-01 6.600362807512283325e-02 7.502997666597366333e-02 1.854991540312767029e-02 4.010802507400512695e-01 1.136355996131896973e-01
9.977135807275772095e-02 -1.210538297891616821e-01 3.117170929908752441e-01 8.615823835134506226e-02 8.064029365777969360e-02 -4.543601348996162415e-02 -2.758883237838745117e-01 -1.808772385120391846e-01 -1.067091003060340881e-01 4.886562004685401917e-02 1.030452921986579895e-01 2.049930244684219360e-01 -2.656387984752655029e-01 -1.416160911321640015e-01 -1.529221143573522568e-02 3.719213008880615234e-01 -2.596217393875122070e-01 5.441840365529060364e-02 2.428586184978485107e-01 -5.231582373380661011e-02 1.374257951974868774e-01 -1.549984216690063477e-01 -1.289599090814590454e-01 7.372988760471343994e-02 1.634144783020019531e-01 -1.753739565610885620e-01 5.695268139243125916e-02 3.120839037001132965e-02 2.521130144596099854e-01 -9.277413785457611084e-02 3.516197800636291504e-01 5.716016143560409546e-02
-1.639818586409091949e-02 -1.167728081345558167e-01 2.405863106250762939e-01 -1.887886971235275269e-01 7.081153802573680878e-03 -9.326126426458358765e-02 -1.700374484062194824e-01 -2.903384864330291748e-01 1.961285322904586792e-01 -8.205383270978927612e-02 -1.044830158352851868e-01 -2.292420715093612671e-01 -4.562161266803741455e-01 2.226457558572292328e-02 1.308054476976394653e-01 7.513797283172607422e-02 -5.536692216992378235e-02 2.260443717241287231e-01 5.614796187728643417e-03 -3.482829779386520386e-02 -6.350195407867431641e-02 6.685226410627365112e-02 -1.446411758661270142e-01 -1.995818167924880981e-01 -7.323342561721801758e-02 2.474575676023960114e-02 -2.453397810459136963e-01 -2.698911428451538086e-01 -1.278614550828933716e-01 6.247534602880477905e-02 3.666257858276367188e-01 1.105740517377853394e-01
-2.780858427286148071e-02 -2.029106169939041138e-01 1.941950768232345581e-01 -7.906271517276763916e-02 2.657319605350494385e-01 3.268662095069885254e-02 -1.253207921981811523e-01 -7.945850491523742676e-02 1.115318387746810913e-01 -2.386167794466018677e-01 -3.281371295452117920e-01 -1.179029867053031921e-01 -4.116182625293731689e-01 1.546574532985687256e-01 8.743955940008163452e-02 2.037925422191619873e-01 -1.061446033418178558e-02 2.791870944201946259e-02 2.889578044414520264e-01 -4.896876215934753418e-02 2.259349077939987183e-01 -1.304838955402374268e-01 -2.144140154123306274e-01 -2.932944595813751221e-01 2.181144990026950836e-02 -1.734672486782073975e-01 -5.143481865525245667e-02 -1.001473143696784973e-01 -7.243879884481430054e-02 6.221270933747291565e-02 4.021899774670600891e-02 2.146650403738021851e-01
-8.958602696657180786e-02 1.180320382118225098e-01 1.855296641588211060e-02 2.333267033100128174e-01 -7.336176931858062744e-02 9.699454158544540405e-02 -7.551106065511703491e-02 5.141575355082750320e-03 -1.613839417695999146e-01 -1.225094422698020935e-01 3.225559294223785400e-01 -8.322242647409439087e-02 -1.899522542953491211e-01 -1.425610017031431198e-02 8.206862211227416992e-02 3.085521459579467773e-01 1.750002801418304443e-01 9.161374531686306000e-03 2.160325199365615845e-01 -7.915185391902923584e-02 4.540165513753890991e-02 -1.910419464111328125e-01 -1.556830555200576782e-01 -1.528090685606002808e-01 9.900546818971633911e-02 -2.775318324565887451e-01 -1.529518216848373413e-01 -3.019871413707733154e-01 -1.989709958434104919e-02 7.261665165424346924e-02 4.191275537014007568e-01 -2.448447048664093018e-01
1.769097894430160522e-01 -2.118332237005233765e-01 3.471786379814147949e-01 -4.220961406826972961e-02 5.680029839277267456e-02 1.088697016239166260e-01 -2.379256933927536011e-01 -2.093946933746337891e-01 -1.454520970582962036e-01 1.910782456398010254e-01 -4.481319338083267212e-02 6.613243371248245239e-02 -6.767055392265319824e-02 1.148871853947639465e-01 -1.636386960744857788e-01 4.705919623374938965e-01 -2.443218231201171875e-01 1.302694529294967651e-01 1.617956608533859253e-01 -7.820934802293777466e-02 1.512041091918945312e-01 1.378888543695211411e-02 1.148805767297744751e-02 -9.797824919223785400e-02 1.672441214323043823e-01 -1.555785983800888062e-01 -4.079756885766983032e-02 -2.194630056619644165e-01 1.939511746168136597e-01 1.184889748692512512e-01 2.186251729726791382e-01 1.127815917134284973e-01
4.927838221192359924e-02 8.753371238708496094e-02 2.845386043190956116e-02 2.469001412391662598e-01 1.040677800774574280e-01 -1.188720855861902237e-02 -8.289930224418640137e-02 9.627325832843780518e-02 -2.699017524719238281e-01 -4.806505143642425537e-02 6.042229756712913513e-02 -1.131824702024459839e-01 -2.844691574573516846e-01 -2.854137495160102844e-02 1.559018623083829880e-02 2.695194482803344727e-01 4.418083652853965759e-02 2.069084048271179199e-01 2.720232307910919189e-01 -5.138293504714965820e-01 -1.066072750836610794e-02 -2.221843451261520386e-01 -1.755816489458084106e-01 -1.282843500375747681e-01 -1.191543117165565491e-01 -9.191431105136871338e-02 1.091750487685203552e-01 6.785923033021390438e-04 1.837192028760910034e-01 3.821479855105280876e-03 2.322181016206741333e-01 2.301844954490661621e-01
3.264013305306434631e-02 -2.690100669860839844e-01 1.160118430852890015e-01 -1.133153662085533142e-01 -7.278066873550415039e-02 2.971644513309001923e-02 -4.216156601905822754e-01 -2.365804761648178101e-01 -2.296340763568878174e-01 -5.924518685787916183e-03 5.411285907030105591e-02 -2.211364805698394775e-01 -1.737236678600311279e-01 9.816882759332656860e-02 3.151082992553710938e-01 -3.308317065238952637e-02 1.360416561365127563e-01 1.135108545422554016e-01 1.090216338634490967e-01 -2.266125977039337158e-01 2.795937955379486084e-01 -3.446180000901222229e-02 1.089758351445198059e-01 -8.323473483324050903e-02 3.516943752765655518e-01 1.777026504278182983e-01 5.306764692068099976e-02 1.023277416825294495e-01 1.995306909084320068e-01 -8.212422579526901245e-02 8.721511065959930420e-02 6.703773047775030136e-03
-7.836847007274627686e-02 -7.898459583520889282e-02 8.280839025974273682e-02 6.791006773710250854e-02 3.566858917474746704e-02 2.524971365928649902e-01 -1.683460474014282227e-01 -3.276993334293365479e-02 -1.959791928529739380e-01 1.779061853885650635e-01 6.963463872671127319e-02 -3.521141409873962402e-01 -2.492669075727462769e-01 -7.679902762174606323e-02 2.460016906261444092e-01 2.527480386197566986e-02 -3.690109550952911377e-01 -7.908328622579574585e-02 2.199255377054214478e-01 -3.858565092086791992e-01 -5.809317529201507568e-02 2.166189253330230713e-01 -6.537219882011413574e-02 -6.996610760688781738e-02 -2.018252909183502197e-01 -1.484851986169815063e-01 -1.375700682401657104e-01 4.500838369131088257e-02 -1.367153525352478027e-01 -9.733510762453079224e-02 1.427835077047348022e-01 -1.490035802125930786e-01
-7.092057913541793823e-02 -7.278174906969070435e-02 1.658643186092376709e-01 -8.421773463487625122e-02 2.885412871837615967e-01 1.294128131121397018e-02 -2.838980257511138916e-01 -3.849146887660026550e-02 -2.174865007400512695e-01 2.402623882517218590e-03 2.167228162288665771e-01 -2.098771929740905762e-01 -1.630638390779495239e-01 3.831031918525695801e-02 -5.598497390747070312e-02 2.123169451951980591e-01 1.314774900674819946e-01 4.108305647969245911e-02 -6.600943952798843384e-02 -1.747503727674484253e-01 9.393757581710815430e-02 -4.368610680103302002e-02 -8.028503507375717163e-02 -3.460537493228912354e-01 -1.880953162908554077e-01 8.907581120729446411e-02 -1.908753514289855957e-01 -2.955925762653350830e-01 6.165572628378868103e-02 4.055338799953460693e-01 1.910532712936401367e-01 -1.108545586466789246e-01
-3.603396192193031311e-02 -2.761635184288024902e-01 5.187027454376220703e-01 1.003782525658607483e-01 1.835130900144577026e-02 1.033297255635261536e-01 4.717082530260086060e-02 -1.012984365224838257e-01 -3.810170590877532959e-01 -1.522313356399536133e-01 1.915127933025360107e-01 9.639994055032730103e-02 -2.956523895263671875e-01 1.136672347784042358e-01 -1.260077953338623047e-01 5.897187069058418274e-02 -9.523729234933853149e-02 1.244781836867332458e-01 3.731342032551765442e-02 -1.614300310611724854e-01 -1.346443146467208862e-01 -8.663249015808105469e-02 2.792911604046821594e-02 -9.772540628910064697e-02 1.837993040680885315e-02 -1.484014838933944702e-01 -2.169542461633682251e-01 -3.522897139191627502e-02 -2.832781150937080383e-02 -1.809828728437423706e-01 1.949542909860610962e-01 2.357644587755203247e-01
-1.217217296361923218e-01 2.582901902496814728e-02 7.396616786718368530e-02 -4.366305470466613770e-02 -2.440422922372817993e-01 3.982628583908081055e-01 -6.015621125698089600e-02 -6.356777995824813843e-02 -3.443138301372528076e-01 -5.954169854521751404e-02 2.036992311477661133e-01 -8.690146356821060181e-02 -2.012009173631668091e-01 1.073403432965278625e-01 2.544209361076354980e-01 2.708267271518707275e-01 1.996289938688278198e-01 1.291743665933609009e-01 6.514776498079299927e-02 -1.375406086444854736e-01 -4.947693273425102234e-02 -1.546278893947601318e-01 -2.201143838465213776e-02 -4.102756828069686890e-02 2.935236096382141113e-01 -8.248176425695419312e-03 4.644614830613136292e-02 6.334704346954822540e-03 2.181310802698135376e-01 3.184984028339385986e-01 1.520170122385025024e-01 -1.459742635488510132e-01
5.149075761437416077e-02 -8.607586473226547241e-02 1.616632379591464996e-02 -2.370684891939163208e-01 -1.064808592200279236e-01 -1.460366882383823395e-02 -4.999953806400299072e-01 6.230297498404979706e-03 -3.483455479145050049e-01 2.562221838161349297e-03 -4.381884261965751648e-02 1.151991426013410091e-03 -1.804917603731155396e-01 -8.807131648063659668e-02 1.151165217161178589e-01 1.880634762346744537e-02 1.202286630868911743e-01 -1.484247669577598572e-02 -1.782964542508125305e-02 -3.427675366401672363e-01 1.564412117004394531e-01 -2.087893187999725342e-01 1.539888083934783936e-01 -1.220675557851791382e-01 3.097785413265228271e-01 -2.125772088766098022e-02 -2.378523647785186768e-01 5.734468623995780945e-02 2.426812052726745605e-01 1.632687747478485107e-01 3.723247442394495010e-03 1.169415861368179321e-01
3.371379896998405457e-02 1.026952564716339111e-01 1.698613762855529785e-01 -1.951647847890853882e-01 9.383016824722290039e-02 -2.262613736093044281e-02 2.369977533817291260e-02 -1.904450505971908569e-01 -3.330516815185546875e-02 6.688444316387176514e-02 2.700113877654075623e-02 -4.038892984390258789e-01 -2.431194484233856201e-01 1.855104714632034302e-01 -5.239355564117431641e-02 2.548407912254333496e-01 2.126214504241943359e-01 1.446529328823089600e-01 7.258532941341400146e-02 -2.682442069053649902e-01 -6.083396449685096741e-02 2.933915853500366211e-01 -1.844455115497112274e-02 -2.650139927864074707e-01 1.020354256033897400e-01 -1.336003392934799194e-01 5.141216795891523361e-03 3.249634802341461182e-01 3.739259764552116394e-02 4.376268014311790466e-02 2.954157888889312744e-01 -1.280603110790252686e-01
-2.170517109334468842e-02 -2.771878838539123535e-01 2.743609845638275146e-01 -2.662089169025421143e-01 2.436987608671188354e-01 -2.677042782306671143e-02 -8.498392254114151001e-02 8.501661010086536407e-03 -1.538082510232925415e-01 -4.252339899539947510e-02 1.299428381025791168e-02 -3.207473158836364746e-01 -4.111943840980529785e-01 4.656612128019332886e-02 1.844060719013214111e-01 3.449695110321044922e-01 -4.489416256546974182e-02 9.130563586950302124e-03 2.760025262832641602e-01 1.461678594350814819e-01 1.851841360330581665e-01 -1.099634915590286255e-02 5.034597590565681458e-02 6.437046825885772705e-02 -2.206694101914763451e-03 1.532846689224243164e-01 -1.288051754236221313e-01 1.069191005080938339e-02 -1.511324942111968994e-01 2.968131797388195992e-03 1.531255692243576050e-01 1.707209199666976929e-01
-1.062091663479804993e-01 -1.411718428134918213e-01 3.065280914306640625e-01 5.254777148365974426e-02 -7.603767514228820801e-02 7.737366855144500732e-02 4.557794705033302307e-02 -1.064872145652770996e-01 -2.630474865436553955e-01 3.304125964641571045e-01 1.780989617109298706e-01 -2.668221108615398407e-02 -1.393024325370788574e-01 -2.513319551944732666e-01 7.820474356412887573e-02 6.621259450912475586e-02 1.286626905202865601e-01 1.341393217444419861e-02 2.386912256479263306e-01 -1.314787119626998901e-01 6.851962953805923462e-02 -1.710650026798248291e-01 3.697644174098968506e-01 -2.915158271789550781e-01 -1.617145836353302002e-01 -1.373277418315410614e-02 -1.544140130281448364e-01 1.521147973835468292e-02 -6.394323706626892090e-02 2.633925378322601318e-01 2.657478451728820801e-01 4.303894564509391785e-02
2.347364723682403564e-01 3.745360672473907471e-02 1.486219912767410278e-01 -8.108495734632015228e-03 -1.211600229144096375e-01 1.232124939560890198e-01 -8.239015005528926849e-03 -2.100219577550888062e-01 -2.578178048133850098e-01 -3.535355925559997559e-01 4.365846142172813416e-02 1.505638062953948975e-01 -3.085052371025085449e-01 -1.894325762987136841e-01 2.766376137733459473e-01 2.465755492448806763e-01 2.420197427272796631e-02 3.347494406625628471e-03 -1.852752417325973511e-01 -1.342011839151382446e-01 7.045656442642211914e-02 7.571071386337280273e-02 -6.230173259973526001e-02 -1.552541702985763550e-01 1.875474750995635986e-01 -9.812317788600921631e-02 -2.091323733329772949e-01 -1.736440062522888184e-01 -9.029611945152282715e-02 2.389236837625503540e-01 2.931270599365234375e-01 3.761652112007141113e-02
[truncated: 3,278,053 more chars]
