# Supplementary material for: The Language of Innovation
Source: PLoS One. 2020 Apr 30;15(4):e0230107. doi: 10.1371/journal.pone.0230107 (PMC7194493; doi:10.1371/journal.pone.0230107)
Supplement: S12 File — (GZ) [file pone.0230107.s012.tar.gz › 1990-1994/V2Run_10_VS_4500_embeddings1990-1994ED32.txt]

1.198183149099349976e-01 -3.485146537423133850e-02 2.990825176239013672e-01 2.383382618427276611e-01 -4.711613431572914124e-02 1.430322825908660889e-01 -2.626285851001739502e-01 -3.161463737487792969e-01 1.759227812290191650e-01 -2.293623387813568115e-01 1.168150231242179871e-01 -2.247350960969924927e-01 -1.035168468952178955e-01 2.137853801250457764e-01 -2.440098486840724945e-02 8.148268610239028931e-02 -3.317856229841709137e-03 1.575892418622970581e-01 7.771285623311996460e-02 1.136485561728477478e-01 3.470562025904655457e-02 -2.825390696525573730e-01 1.426159590482711792e-01 -9.539064764976501465e-02 3.250965476036071777e-01 -3.619603114202618599e-03 -1.379995346069335938e-01 -3.269469132646918297e-03 -3.630668222904205322e-01 -1.106095872819423676e-02 -5.439810827374458313e-02 1.458909064531326294e-01
-4.514716193079948425e-02 -1.429971307516098022e-01 -7.372967898845672607e-02 3.523524999618530273e-01 -3.391116857528686523e-02 1.121156848967075348e-02 -2.444570809602737427e-01 -5.507436767220497131e-02 -5.869951099157333374e-02 -3.377288579940795898e-02 -3.785997687373310328e-04 -3.558893129229545593e-02 -2.947497367858886719e-02 -5.104750022292137146e-02 -1.522034555673599243e-01 -2.946218848228454590e-01 -2.538687884807586670e-01 4.615530073642730713e-01 -8.456010371446609497e-03 1.606837064027786255e-01 2.955246530473232269e-02 2.806530706584453583e-02 -7.402914017438888550e-02 -3.309815227985382080e-01 6.401170790195465088e-02 -1.170703470706939697e-01 -3.283754289150238037e-01 -2.292939275503158569e-01 -1.605552136898040771e-01 1.088023409247398376e-01 -4.110797494649887085e-02 1.642722040414810181e-01
1.472718417644500732e-01 1.666266620159149170e-01 -7.681886106729507446e-02 1.103418692946434021e-01 -1.549202501773834229e-01 4.358981549739837646e-01 -3.535079658031463623e-01 1.959879845380783081e-01 -3.149284124374389648e-01 -5.233087018132209778e-02 -1.403438299894332886e-01 5.900748656131327152e-04 8.135399781167507172e-03 1.677046418190002441e-01 -6.683705747127532959e-02 -6.884781271219253540e-02 -9.626466035842895508e-02 1.967066079378128052e-01 1.745728552341461182e-01 4.715041071176528931e-02 3.005302250385284424e-01 -1.224099546670913696e-01 -1.337363421916961670e-01 3.073905408382415771e-02 -1.068553403019905090e-01 -7.703515142202377319e-02 -1.411138176918029785e-01 -2.525862455368041992e-01 -7.381130009889602661e-02 -2.017084956169128418e-01 5.935024470090866089e-02 2.013846188783645630e-01
-6.371157616376876831e-02 -3.536153957247734070e-02 -5.282948911190032959e-02 3.386594355106353760e-01 -9.437507390975952148e-02 -1.030501816421747208e-02 -1.191622912883758545e-01 2.613759338855743408e-01 -2.333004325628280640e-01 -7.080108672380447388e-02 8.799629658460617065e-02 -1.064208373427391052e-01 -1.431679725646972656e-01 1.419369131326675415e-01 1.067785248160362244e-01 2.003881782293319702e-01 -2.563751339912414551e-01 4.346579909324645996e-01 2.027714848518371582e-01 -7.015162706375122070e-02 -8.155611902475357056e-02 -1.080607715994119644e-02 -4.781659319996833801e-02 -9.901045821607112885e-03 -2.802527882158756256e-02 2.195819169282913208e-01 -6.790178269147872925e-02 -2.299149781465530396e-01 -2.906610071659088135e-01 1.220799144357442856e-02 -4.508566856384277344e-02 3.346398472785949707e-01
4.548714682459831238e-02 -1.987438052892684937e-01 1.642284095287322998e-01 3.829939961433410645e-01 3.037723712623119354e-02 2.866792380809783936e-01 3.325618570670485497e-03 1.334461718797683716e-01 -2.747006118297576904e-01 2.718717977404594421e-02 -9.542933106422424316e-02 1.825588345527648926e-01 -2.281783670186996460e-01 2.240706682205200195e-01 4.129311442375183105e-02 -3.243391588330268860e-02 -2.373499870300292969e-01 2.514159977436065674e-01 2.743726670742034912e-01 2.191060483455657959e-01 6.319362670183181763e-02 1.870761066675186157e-02 -1.206918731331825256e-01 -1.109330430626869202e-01 -2.155031636357307434e-02 -2.310351468622684479e-03 -1.354634761810302734e-01 -2.763342261314392090e-01 -2.365261316299438477e-01 1.872539520263671875e-02 7.382816821336746216e-02 1.709094196557998657e-01
1.130916103720664978e-01 3.375597298145294189e-01 6.759671121835708618e-02 1.681711077690124512e-01 -3.116347081959247589e-02 -7.479894161224365234e-02 -2.781859636306762695e-01 1.561662554740905762e-01 -1.184565853327512741e-02 -3.569874167442321777e-01 -2.652828209102153778e-02 2.728358507156372070e-01 -8.119218796491622925e-02 4.169346392154693604e-02 -3.102811574935913086e-01 1.528556644916534424e-01 1.479561775922775269e-01 1.507626473903656006e-01 2.703643143177032471e-01 -1.254049688577651978e-01 3.111049532890319824e-01 -5.896314606070518494e-02 5.502721294760704041e-02 -7.050189375877380371e-02 5.613266676664352417e-02 -1.141039803624153137e-01 -1.727856099605560303e-01 6.713561713695526123e-02 -1.717019230127334595e-01 1.868601441383361816e-01 -1.479666829109191895e-01 1.511555761098861694e-01
1.285298764705657959e-01 -1.675434177741408348e-03 1.606914550065994263e-01 3.061563968658447266e-01 4.846312804147601128e-04 1.946382820606231689e-01 -4.291197359561920166e-01 -1.234313175082206726e-01 -2.727150917053222656e-02 -1.786585897207260132e-01 2.205994166433811188e-02 -1.289753019809722900e-01 -1.665315066929906607e-04 -3.640720620751380920e-02 -3.682366609573364258e-01 8.077115751802921295e-03 -3.265828192234039307e-01 9.546261280775070190e-02 -1.245788857340812683e-01 -1.048216670751571655e-01 2.356684952974319458e-02 -3.721787929534912109e-01 1.118278428912162781e-01 -7.021471858024597168e-02 6.859606504440307617e-02 6.118789687752723694e-02 -1.886645108461380005e-01 -2.794947326183319092e-01 -8.193454146385192871e-02 1.919309981167316437e-02 -8.212515711784362793e-02 7.152293622493743896e-02
1.618564128875732422e-01 -6.963400542736053467e-02 1.271599344909191132e-02 3.454593718051910400e-01 -5.705172941088676453e-02 1.194846332073211670e-01 -1.939323097467422485e-01 1.094215661287307739e-01 -1.663536280393600464e-01 -4.151727557182312012e-01 5.261804908514022827e-02 9.405446797609329224e-02 -1.708122044801712036e-01 9.192725270986557007e-02 -2.716777920722961426e-01 1.880987286567687988e-01 -2.488891482353210449e-01 2.705646455287933350e-01 -3.958304598927497864e-02 2.035730183124542236e-01 6.161609664559364319e-02 -1.644745320081710815e-01 1.852847635746002197e-01 -6.789412349462509155e-02 5.954408645629882812e-02 -1.001858413219451904e-01 -2.287458777427673340e-01 -1.127534881234169006e-01 -1.070463191717863083e-02 -2.053784281015396118e-01 -2.280027121305465698e-01 -5.488306283950805664e-02
1.378497332334518433e-01 1.662904210388660431e-02 2.833732962608337402e-01 3.664186298847198486e-01 1.410658508539199829e-01 2.130360007286071777e-01 -1.730082780122756958e-01 -4.673179239034652710e-03 -1.383584290742874146e-01 -7.126982510089874268e-02 6.155548617243766785e-02 1.381251364946365356e-01 3.766859322786331177e-02 1.133503764867782593e-02 6.178618595004081726e-02 -5.968330055475234985e-02 -1.027315557003021240e-01 3.898391723632812500e-01 -4.331333935260772705e-02 6.656507402658462524e-02 3.069454729557037354e-01 -1.830433011054992676e-01 -2.672449648380279541e-01 9.940318763256072998e-02 1.242229714989662170e-01 8.823522180318832397e-02 -1.356848478317260742e-01 -2.477588206529617310e-01 -1.446421742439270020e-01 5.425212532281875610e-02 7.944533228874206543e-02 3.222716152667999268e-01
-1.090821847319602966e-01 1.922064460813999176e-02 -5.065703019499778748e-02 1.684157252311706543e-01 -1.057802811264991760e-01 3.219735324382781982e-01 -2.383445799350738525e-01 3.687533363699913025e-02 2.631415054202079773e-02 -1.898743063211441040e-01 -7.607739418745040894e-02 -1.316654961556196213e-03 3.050757050514221191e-01 -4.637110233306884766e-02 5.921519175171852112e-02 7.372570782899856567e-02 -3.253274559974670410e-01 3.495840728282928467e-01 -1.627052873373031616e-01 -9.139034152030944824e-02 -8.517592400312423706e-02 -5.860576033592224121e-02 1.702778190374374390e-01 -2.587584257125854492e-01 5.370662361383438110e-02 -1.419677287340164185e-01 -1.780887693166732788e-01 -2.758686244487762451e-01 -2.543504238128662109e-01 2.570073008537292480e-01 3.565268591046333313e-02 6.849200278520584106e-02
-1.530088782310485840e-01 1.140954066067934036e-02 -3.926488161087036133e-01 3.443596363067626953e-01 5.506688728928565979e-02 1.783372610807418823e-01 -2.826963961124420166e-01 2.005659937858581543e-01 -8.432842791080474854e-02 -1.328463107347488403e-01 -4.218277335166931152e-02 1.519981324672698975e-01 1.380293071269989014e-01 1.902940571308135986e-01 -1.757427752017974854e-01 -4.362426325678825378e-02 -3.183013796806335449e-01 2.849298715591430664e-01 3.665473684668540955e-02 -8.204433321952819824e-02 -4.118353128433227539e-02 -1.397559940814971924e-01 2.161305546760559082e-01 -1.798701584339141846e-01 -5.375111941248178482e-03 -1.212038770318031311e-01 -2.784388512372970581e-02 -1.516645699739456177e-01 -1.086839586496353149e-01 4.323828220367431641e-02 -2.237818539142608643e-01 1.337915360927581787e-01
6.250982731580734253e-02 1.177110522985458374e-01 1.038969382643699646e-01 4.964490234851837158e-01 -1.366119384765625000e-01 1.650045365095138550e-01 -2.276042550802230835e-01 -1.448080837726593018e-01 -1.229200437664985657e-01 -1.341378837823867798e-01 -1.418218463659286499e-01 9.728226810693740845e-02 7.420051097869873047e-02 -2.127354443073272705e-01 -2.138900309801101685e-01 -9.295404702425003052e-02 -1.706318259239196777e-01 1.901326328516006470e-01 6.577374041080474854e-02 -3.545508682727813721e-01 2.175652086734771729e-01 -2.233708649873733521e-01 -3.104367293417453766e-02 4.085439722985029221e-03 2.686535753309726715e-02 -6.412758678197860718e-02 -3.369521796703338623e-01 -1.260035783052444458e-01 -3.248167922720313072e-03 -9.072742424905300140e-03 -4.362101852893829346e-02 -9.346441924571990967e-02
-2.166569791734218597e-02 -4.782228544354438782e-02 1.335213929414749146e-01 4.712698161602020264e-01 -1.438677869737148285e-02 3.569990694522857666e-01 -6.770419329404830933e-02 6.726073566824197769e-03 -1.126897707581520081e-01 -2.047568708658218384e-01 3.347688019275665283e-01 -1.173423230648040771e-01 5.132780596613883972e-02 4.283633083105087280e-02 7.443297654390335083e-02 -1.988314688205718994e-01 -2.081719487905502319e-01 -3.145694267004728317e-03 2.032410055398941040e-01 -4.612458497285842896e-02 2.186079621315002441e-01 -1.792749464511871338e-01 -1.797140389680862427e-01 1.077823862433433533e-01 -1.973045617341995239e-01 -4.642045125365257263e-02 -1.555705815553665161e-01 -2.071916460990905762e-01 -2.340578585863113403e-01 -3.496425598859786987e-02 1.072288118302822113e-02 1.416702568531036377e-01
1.041369736194610596e-01 2.160542160272598267e-01 2.556832134723663330e-01 2.124213725328445435e-01 -1.066111261025071144e-03 3.105908632278442383e-01 -1.627407819032669067e-01 1.540287137031555176e-01 6.963430345058441162e-02 6.946573406457901001e-02 -4.583663120865821838e-02 -2.950635552406311035e-02 7.931975275278091431e-02 2.105731070041656494e-01 2.142898179590702057e-02 -8.989074826240539551e-02 -3.775728940963745117e-01 1.819829642772674561e-01 1.044846326112747192e-01 6.205699220299720764e-02 2.273589819669723511e-01 -1.093944907188415527e-01 1.442804038524627686e-01 9.591647237539291382e-02 1.406180817866697907e-04 2.125408267602324486e-03 -2.004896700382232666e-01 -2.647114396095275879e-01 -3.944968581199645996e-01 -2.051102519035339355e-01 1.187319979071617126e-01 -8.539693057537078857e-02
1.310097426176071167e-01 -3.142051398754119873e-01 1.271198838949203491e-01 5.247042179107666016e-01 -1.182796508073806763e-01 2.296237498521804810e-01 6.130553409457206726e-02 2.516994476318359375e-01 -2.455533593893051147e-01 -2.155172824859619141e-01 -2.201801910996437073e-02 1.211606115102767944e-01 1.085207313299179077e-01 1.770853996276855469e-01 -1.782915443181991577e-01 8.013116568326950073e-02 -1.624362468719482422e-01 1.179984435439109802e-01 7.433483004570007324e-02 -1.697349399328231812e-01 7.575955986976623535e-02 -9.468837827444076538e-02 4.108894243836402893e-02 7.419129461050033569e-02 2.053495347499847412e-01 8.121822774410247803e-02 -1.681774258613586426e-01 -1.242891103029251099e-01 -1.206716820597648621e-01 1.001035794615745544e-01 1.067089512944221497e-01 1.747781187295913696e-01
8.391240611672401428e-03 -9.127563983201980591e-02 -2.314364016056060791e-01 3.537607491016387939e-01 6.813581287860870361e-02 4.330488741397857666e-01 -1.778263598680496216e-01 -8.059240877628326416e-02 1.775510460138320923e-01 -3.743175417184829712e-02 -2.540514245629310608e-02 3.746133297681808472e-02 3.447700664401054382e-02 5.320993065834045410e-02 1.405105739831924438e-01 1.794663667678833008e-01 -3.518392443656921387e-01 2.930682003498077393e-01 4.101562500000000000e-02 -1.514775585383176804e-02 4.822004586458206177e-02 -2.197064459323883057e-01 -6.995438039302825928e-02 -1.119657084345817566e-01 5.696695670485496521e-02 -1.761363595724105835e-01 -9.497796744108200073e-02 -7.537531107664108276e-02 -2.632542252540588379e-01 3.212109580636024475e-02 -3.031844794750213623e-01 -2.841718122363090515e-02
-1.351983994245529175e-01 1.591479964554309845e-02 -1.270539965480566025e-02 3.229783773422241211e-01 1.032841801643371582e-01 1.696264445781707764e-01 -4.387849196791648865e-02 1.787104904651641846e-01 -2.542760372161865234e-01 -4.720627889037132263e-02 -3.888811543583869934e-02 1.818217784166336060e-01 -3.747649863362312317e-02 3.430928289890289307e-01 2.358594909310340881e-02 2.774907648563385010e-01 -2.677895426750183105e-01 1.581101864576339722e-01 9.620955586433410645e-02 -2.429451644420623779e-01 -8.444480597972869873e-02 -8.101817220449447632e-02 -2.356452494859695435e-01 -1.113833710551261902e-01 1.650432944297790527e-01 6.973852962255477905e-02 -1.833523511886596680e-01 -3.279301524162292480e-01 -2.031831294298171997e-01 -2.230309508740901947e-02 6.129131466150283813e-02 2.003559619188308716e-01
-1.168782413005828857e-01 1.310327202081680298e-01 1.399361342191696167e-02 4.415184259414672852e-01 1.127867251634597778e-01 1.411758810281753540e-01 -1.138687580823898315e-01 -1.427511721849441528e-01 -1.502575874328613281e-01 -8.149641007184982300e-02 1.726460307836532593e-01 2.836917340755462646e-01 -1.000660136342048645e-01 2.036261111497879028e-01 1.520856842398643494e-02 -6.793716549873352051e-02 -8.162549138069152832e-02 1.457725316286087036e-01 1.031028777360916138e-01 4.446397721767425537e-02 2.460416555404663086e-01 -2.697204649448394775e-01 -1.801327317953109741e-01 2.478049509227275848e-02 -1.469018608331680298e-01 -2.513064146041870117e-01 -1.595581322908401489e-01 -3.614067435264587402e-01 -1.398717314004898071e-01 -8.558045327663421631e-02 3.266096115112304688e-02 1.912572830915451050e-01
1.484324336051940918e-01 1.552367508411407471e-01 1.628917157649993896e-01 3.548449277877807617e-02 1.753417029976844788e-02 1.646748371422290802e-02 -2.430743426084518433e-01 -1.200922019779682159e-02 -1.426706612110137939e-01 -4.046255946159362793e-01 7.525706291198730469e-02 -1.056649833917617798e-01 1.036036666482686996e-02 6.254363805055618286e-02 4.076285660266876221e-02 1.025233715772628784e-01 -2.564921975135803223e-01 -3.850602731108665466e-02 1.649766862392425537e-01 -2.145089060068130493e-01 5.453813821077346802e-02 1.349677294492721558e-01 2.439440786838531494e-01 -1.219406202435493469e-01 -9.843575768172740936e-03 -1.407952904701232910e-01 -3.466952443122863770e-01 -5.377185717225074768e-02 -2.764712870121002197e-01 3.027530573308467865e-02 -1.819208264350891113e-01 3.995531797409057617e-01
1.912659034132957458e-02 2.781464159488677979e-02 2.350387424230575562e-01 2.698523402214050293e-01 2.465020492672920227e-02 7.519323378801345825e-02 -1.401701718568801880e-01 6.131820380687713623e-02 -1.287518590688705444e-01 -2.726080119609832764e-01 2.209729999303817749e-01 -1.174184232950210571e-01 2.084506303071975708e-01 2.968620061874389648e-01 -9.394922107458114624e-02 2.376228384673595428e-02 -2.932174503803253174e-01 1.158030554652214050e-01 1.891088671982288361e-02 1.926531344652175903e-01 2.246888577938079834e-01 -4.613412544131278992e-03 6.257695704698562622e-02 1.232736408710479736e-01 -6.017975509166717529e-02 1.213750541210174561e-01 -2.926920652389526367e-01 -4.044153988361358643e-01 -2.115152925252914429e-01 -1.462831795215606689e-01 5.895791575312614441e-02 5.462512373924255371e-02
-1.851966083049774170e-01 3.990708664059638977e-02 2.910770475864410400e-01 3.203725218772888184e-01 1.101032495498657227e-01 3.509580194950103760e-01 -3.772988915443420410e-02 8.962033689022064209e-02 -1.273759454488754272e-01 -9.472098946571350098e-02 1.680587530136108398e-01 2.156778983771800995e-02 1.059000417590141296e-01 7.728856801986694336e-02 5.329188331961631775e-02 -1.613266207277774811e-02 -1.862211376428604126e-01 2.183258980512619019e-01 2.312992215156555176e-01 -6.671511381864547729e-02 2.033204883337020874e-01 -4.559450149536132812e-01 -1.298584640026092529e-01 -1.478654891252517700e-01 4.805385693907737732e-02 -1.372145861387252808e-01 -3.880727663636207581e-02 -1.911759972572326660e-01 -1.091358289122581482e-01 -1.555790901184082031e-01 1.161462813615798950e-01 1.440745145082473755e-01
-1.799177229404449463e-01 -2.061246633529663086e-01 2.562874853610992432e-01 2.128463387489318848e-01 -2.832352928817272186e-02 2.122199982404708862e-01 -1.748424917459487915e-01 3.221794366836547852e-01 -1.169121041893959045e-01 -2.045467793941497803e-01 -2.865825295448303223e-01 6.319215148687362671e-02 1.816163659095764160e-01 -5.097304657101631165e-02 -1.409201174974441528e-01 -7.867394387722015381e-02 -1.183964461088180542e-01 2.775943875312805176e-01 7.084897905588150024e-02 -8.889011293649673462e-02 1.794648170471191406e-01 4.439915530383586884e-03 1.672048307955265045e-02 -1.902623623609542847e-01 -6.688360124826431274e-02 -8.651169389486312866e-02 -2.806762754917144775e-01 -2.454074099659919739e-02 -2.926151454448699951e-01 -1.346093267202377319e-01 -7.875682413578033447e-02 -2.381091266870498657e-01
1.501156538724899292e-01 -9.509909152984619141e-02 -1.954283565282821655e-01 9.817335754632949829e-02 1.632916480302810669e-01 1.504734717309474945e-02 -4.032049477100372314e-01 -2.323549985885620117e-01 6.105051189661026001e-02 1.006166799925267696e-03 -1.302552372217178345e-01 -8.578439801931381226e-02 -4.584100097417831421e-02 -5.955667048692703247e-02 -5.197833850979804993e-02 -8.113668300211429596e-03 -2.417217195034027100e-01 3.058345913887023926e-01 1.572690457105636597e-01 6.920557469129562378e-02 1.901324838399887085e-01 -5.537580698728561401e-02 1.643972843885421753e-01 4.007441550493240356e-02 2.778193950653076172e-01 4.127795994281768799e-02 -9.975412487983703613e-02 -1.813098639249801636e-01 -4.467616677284240723e-01 -5.507266148924827576e-02 1.401266157627105713e-01 2.176134139299392700e-01
-2.837984859943389893e-01 2.003853674978017807e-03 -2.135965526103973389e-01 1.597445756196975708e-01 -3.280759155750274658e-01 2.955445349216461182e-01 -1.014374643564224243e-01 -1.880372315645217896e-02 -2.834508419036865234e-01 -3.201457560062408447e-01 9.836053848266601562e-02 2.398835681378841400e-02 4.500493872910737991e-03 1.194811686873435974e-01 7.609970122575759888e-02 1.812724024057388306e-01 -9.972140938043594360e-02 6.355510652065277100e-02 3.008516132831573486e-01 1.220310255885124207e-01 -1.262706704437732697e-02 -3.262610360980033875e-02 3.339679166674613953e-02 -5.480074137449264526e-02 3.145138621330261230e-01 -7.631482183933258057e-02 -1.536535471677780151e-01 -1.639902293682098389e-01 -2.803776562213897705e-01 -1.571458578109741211e-01 -4.955977946519851685e-02 -1.044868156313896179e-01
-1.773846745491027832e-01 -1.844724565744400024e-01 3.041678071022033691e-01 3.957259654998779297e-01 1.307408958673477173e-01 1.246415171772241592e-02 3.086104290559887886e-03 -1.735025644302368164e-01 -6.261336803436279297e-02 -1.771263033151626587e-01 2.632389366626739502e-01 9.182029962539672852e-02 -1.126640290021896362e-01 1.912820786237716675e-01 -4.771448671817779541e-02 -1.461572349071502686e-01 -2.127505987882614136e-01 8.409679681062698364e-02 6.128502264618873596e-02 -1.763872243463993073e-02 3.137393593788146973e-01 -2.987914681434631348e-01 -1.113143190741539001e-01 -2.422231808304786682e-02 1.074255853891372681e-01 -1.357663869857788086e-01 -1.157562956213951111e-01 -2.202877849340438843e-01 -1.386881768703460693e-01 -1.303006894886493683e-02 -1.112350970506668091e-01 2.670599222183227539e-01
-1.655275374650955200e-01 2.317936271429061890e-01 9.561535716056823730e-02 1.762409359216690063e-01 -1.249791532754898071e-01 3.580661714076995850e-01 -1.050089299678802490e-01 4.139394685626029968e-02 -1.276479363441467285e-01 -3.164712488651275635e-01 -7.806671201251447201e-04 2.569010667502880096e-02 8.603905886411666870e-02 1.284392774105072021e-01 -1.526081562042236328e-01 -1.068461760878562927e-01 1.366845369338989258e-01 2.339578270912170410e-01 1.083039194345474243e-01 -1.209215670824050903e-01 -1.798623502254486084e-01 3.402131143957376480e-03 1.372292190790176392e-01 -2.843971550464630127e-01 5.458272062242031097e-03 4.299888610839843750e-01 -2.890528738498687744e-01 1.530764549970626831e-01 1.484529301524162292e-02 -1.346827745437622070e-01 -5.841731280088424683e-02 2.934828400611877441e-02
-4.023662209510803223e-01 6.342414300888776779e-03 -4.249712452292442322e-02 8.819256722927093506e-02 6.936669815331697464e-03 2.117075324058532715e-01 -3.035821318626403809e-01 -1.441154927015304565e-01 -6.363136321306228638e-02 -3.300150036811828613e-01 -1.713968068361282349e-01 4.187747836112976074e-02 -2.294551432132720947e-01 6.821817718446254730e-03 -2.781176865100860596e-01 1.478526145219802856e-01 -5.065617337822914124e-02 2.034418284893035889e-01 6.292243301868438721e-02 9.161076694726943970e-02 -1.272154133766889572e-02 -1.401035785675048828e-01 1.468002349138259888e-01 -1.005521044135093689e-01 2.923161089420318604e-01 9.661661833524703979e-02 -1.489240974187850952e-01 -1.724929213523864746e-01 -2.787333726882934570e-01 1.640055477619171143e-01 -1.164505630731582642e-01 -4.535869136452674866e-02
-2.428008913993835449e-01 9.981315582990646362e-02 -5.392777547240257263e-02 4.320049583911895752e-01 1.623130738735198975e-01 2.458611279726028442e-01 -1.255035251379013062e-01 3.303097933530807495e-02 1.180724427103996277e-02 -3.546386957168579102e-02 1.120522171258926392e-01 1.219883933663368225e-01 2.242016792297363281e-01 9.243413060903549194e-02 -2.957669496536254883e-01 -8.369379676878452301e-03 -3.458432555198669434e-01 1.042770072817802429e-01 -1.100939437747001648e-01 -1.465760469436645508e-01 1.641710251569747925e-01 -1.113341450691223145e-01 3.873204067349433899e-02 -8.436970412731170654e-02 5.980135500431060791e-02 -9.908696264028549194e-02 -4.009519219398498535e-01 -7.178396731615066528e-02 -1.418540328741073608e-01 -1.949529498815536499e-01 1.112045347690582275e-01 2.937763556838035583e-02
1.330395787954330444e-01 -6.077641621232032776e-02 -1.910674124956130981e-01 4.438625872135162354e-01 2.349171787500381470e-02 5.524649098515510559e-02 -2.369236946105957031e-01 1.588918850757181644e-03 -4.502351209521293640e-02 -2.969118058681488037e-01 4.958404600620269775e-02 -7.125309854745864868e-02 -1.611864939332008362e-02 2.359674870967864990e-01 -1.752819567918777466e-01 6.111366301774978638e-02 -1.133107095956802368e-01 1.365897357463836670e-01 1.783536523580551147e-01 -6.177915632724761963e-02 2.813928760588169098e-02 9.040096774697303772e-04 9.249910712242126465e-02 -2.055461853742599487e-01 -1.899028122425079346e-01 1.988536417484283447e-01 -3.034563660621643066e-01 -2.791110575199127197e-01 -2.091833502054214478e-01 1.911701634526252747e-03 1.171856075525283813e-01 -2.746253013610839844e-01
-1.189680323004722595e-01 -3.375445725396275520e-03 3.599022701382637024e-02 3.712462959811091423e-03 -1.319274008274078369e-01 3.932476639747619629e-01 -2.560277581214904785e-01 -1.795976907014846802e-01 -2.525895833969116211e-02 -1.321106404066085815e-01 2.065107673406600952e-01 7.738413661718368530e-02 2.089255005121231079e-01 3.902486264705657959e-01 1.725011318922042847e-01 -1.319285631179809570e-01 7.922328263521194458e-02 -1.636330597102642059e-02 1.705610752105712891e-01 2.072963714599609375e-01 5.715370923280715942e-02 -1.173601448535919189e-01 2.165739685297012329e-01 -2.350503653287887573e-01 9.600602835416793823e-02 -1.219288334250450134e-01 -5.038108676671981812e-02 -1.590325683355331421e-01 -1.405143737792968750e-01 -3.068372011184692383e-01 -1.719105839729309082e-01 -1.080745905637741089e-01
2.086141556501388550e-01 -1.685043871402740479e-01 1.930962204933166504e-01 1.586789190769195557e-01 -3.024116531014442444e-02 3.860289156436920166e-01 -4.982471093535423279e-02 -2.648140862584114075e-02 -2.264775149524211884e-02 -3.635320067405700684e-01 3.025656193494796753e-02 5.678510293364524841e-03 2.053420841693878174e-01 2.549878060817718506e-01 5.691095069050788879e-02 4.445202182978391647e-03 -2.569728493690490723e-01 -5.135677009820938110e-02 1.860750317573547363e-01 7.452022284269332886e-02 -9.670618176460266113e-02 -1.855982653796672821e-02 2.202002564445137978e-03 -9.983588010072708130e-02 -1.574064046144485474e-01 -5.627624690532684326e-02 -4.926364421844482422e-01 -1.528727412223815918e-01 -1.857024803757667542e-02 -8.465999364852905273e-02 -1.289693266153335571e-01 1.475724726915359497e-01
-4.974469915032386780e-02 1.279820799827575684e-01 -6.140255369246006012e-03 2.616479396820068359e-01 1.793783344328403473e-02 2.688078284263610840e-01 -8.676749467849731445e-02 8.672977238893508911e-02 -6.524093449115753174e-03 -1.212140098214149475e-01 1.820468306541442871e-01 1.793653964996337891e-01 -3.387136757373809814e-02 -9.953386615961790085e-04 -1.295775324106216431e-01 3.645792230963706970e-02 -2.288739085197448730e-01 1.144801303744316101e-01 1.191649287939071655e-01 -1.879008114337921143e-02 2.049966305494308472e-01 -3.816154897212982178e-01 -1.967761516571044922e-01 -4.466540995053946972e-04 1.199233233928680420e-01 -1.395458281040191650e-01 -1.915594190359115601e-01 -4.450599253177642822e-01 -1.370746046304702759e-01 2.635749056935310364e-02 1.992889493703842163e-02 3.616294562816619873e-01
1.217668205499649048e-01 -1.094401627779006958e-01 -9.202113002538681030e-02 3.247973322868347168e-01 3.193099424242973328e-02 1.766920089721679688e-01 -2.170029133558273315e-01 -1.074316948652267456e-01 -4.845581576228141785e-02 -2.677477300167083740e-01 6.901387125253677368e-02 -3.591183125972747803e-01 1.475959718227386475e-01 1.033743098378181458e-01 -2.694869041442871094e-01 1.918693631887435913e-01 -1.687336415052413940e-01 -2.246887087821960449e-01 1.309645622968673706e-01 1.344565749168395996e-01 2.233857847750186920e-02 -1.291579753160476685e-01 -3.103864192962646484e-02 -1.646736711263656616e-01 1.870598345994949341e-01 -5.955346673727035522e-02 3.156302496790885925e-02 -2.866815328598022461e-01 -3.340473473072052002e-01 8.078634738922119141e-02 -1.390245854854583740e-01 -8.890117518603801727e-03
-9.412909299135208130e-02 2.011085748672485352e-01 -5.066228657960891724e-02 2.354678362607955933e-01 1.066909730434417725e-01 2.811208367347717285e-01 -3.010873682796955109e-02 -1.114923432469367981e-01 -1.340944468975067139e-01 -2.714760899543762207e-01 -5.797572433948516846e-02 6.802426278591156006e-02 -3.530643880367279053e-01 2.436304539442062378e-01 -1.114618703722953796e-01 9.427786618471145630e-02 9.660654515027999878e-02 3.468125760555267334e-01 3.039407432079315186e-01 -4.755331575870513916e-02 1.031643450260162354e-01 1.762973815202713013e-01 2.074168920516967773e-01 -6.419774889945983887e-02 -9.543778002262115479e-02 -1.158100217580795288e-01 -1.607033014297485352e-01 2.321222871541976929e-01 -1.739194542169570923e-01 1.677470058202743530e-01 -7.189233601093292236e-02 -7.099924981594085693e-02
1.258360892534255981e-01 -2.693058252334594727e-01 -1.305757611989974976e-01 1.711694896221160889e-01 2.721843123435974121e-02 -2.988492697477340698e-02 -3.602080941200256348e-01 1.579384552314877510e-03 -2.799465358257293701e-01 -1.559302061796188354e-01 -1.377868205308914185e-01 1.194363310933113098e-01 -9.744448470883071423e-04 -1.065591350197792053e-01 -1.475031971931457520e-01 1.105402968823909760e-02 -9.535796195268630981e-02 4.149364680051803589e-02 1.796376258134841919e-01 3.339731693267822266e-02 2.295245230197906494e-01 -1.476088613271713257e-01 1.921578049659729004e-01 6.522053480148315430e-02 5.567602440714836121e-02 1.152218952775001526e-01 -1.734698116779327393e-01 -3.099843561649322510e-01 -4.055927991867065430e-01 -4.404634237289428711e-02 -2.898506633937358856e-02 3.082901537418365479e-01
1.513904780149459839e-01 1.595790088176727295e-01 1.622945368289947510e-01 4.278890192508697510e-01 3.334365040063858032e-02 1.270507872104644775e-01 -1.258890032768249512e-01 -1.799898454919457436e-03 1.002974212169647217e-01 -7.308628410100936890e-02 1.468821018934249878e-01 9.501256048679351807e-02 1.024652719497680664e-01 1.575916856527328491e-01 -4.024814441800117493e-02 -2.360922470688819885e-02 -2.791222631931304932e-01 -6.351707875728607178e-02 8.337096124887466431e-02 4.802753031253814697e-02 2.257570922374725342e-01 -4.763810038566589355e-01 -2.663309499621391296e-02 -1.808985322713851929e-01 -4.658128693699836731e-02 -6.818795204162597656e-02 -9.511847048997879028e-02 -2.229358106851577759e-01 -2.263714820146560669e-01 -3.992472589015960693e-02 7.558272220194339752e-03 3.233656585216522217e-01
-1.570062190294265747e-01 -3.410546481609344482e-02 -3.545254096388816833e-02 3.487901985645294189e-01 -2.364441305398941040e-01 7.684578001499176025e-02 -2.213918566703796387e-01 1.764829307794570923e-01 -6.149082328192889690e-04 -4.718504846096038818e-02 1.342308521270751953e-01 -1.644794642925262451e-01 1.039063185453414917e-01 1.056393887847661972e-02 -1.112983897328376770e-01 -1.617564121261239052e-03 -8.227349817752838135e-02 -7.825964689254760742e-02 3.316328525543212891e-01 1.252314150333404541e-01 -2.055414579808712006e-02 -1.823060959577560425e-01 -1.508701592683792114e-01 -1.254673749208450317e-01 3.962609767913818359e-01 6.782085448503494263e-02 -1.909895986318588257e-01 -2.651478648185729980e-01 -3.266573250293731689e-01 9.249648451805114746e-02 -6.208389624953269958e-02 -2.011714130640029907e-01
3.117872774600982666e-02 3.832250535488128662e-01 2.301824092864990234e-01 -3.956610709428787231e-02 -6.355324387550354004e-02 2.024818360805511475e-01 -3.719687163829803467e-01 -2.335223555564880371e-02 2.189460098743438721e-01 -3.336931169033050537e-01 1.348766237497329712e-01 1.217907667160034180e-01 1.327082514762878418e-01 2.920598983764648438e-01 3.025858476758003235e-02 2.326169796288013458e-02 2.327248454093933105e-02 7.478054612874984741e-02 1.187705993652343750e-01 -1.343441009521484375e-01 7.767130434513092041e-02 7.593657821416854858e-02 1.220293194055557251e-01 9.315808862447738647e-02 -3.595875948667526245e-02 4.165819659829139709e-02 -3.874302804470062256e-01 1.616618596017360687e-02 -2.506958246231079102e-01 4.802626371383666992e-02 -8.851803839206695557e-02 1.302033364772796631e-01
-3.803327679634094238e-02 6.360088288784027100e-02 1.060317158699035645e-01 2.341045290231704712e-01 -5.390706658363342285e-01 2.692329287528991699e-01 -2.205566018819808960e-01 -5.834440141916275024e-02 9.332358837127685547e-03 -9.623532742261886597e-02 -6.033764686435461044e-03 1.061638966202735901e-01 1.268223524093627930e-01 3.230976760387420654e-01 -1.601130515336990356e-01 2.108413726091384888e-01 6.250742077827453613e-02 -4.292303323745727539e-02 9.074294567108154297e-02 3.115637600421905518e-02 -1.164904311299324036e-01 1.119034513831138611e-01 6.383917480707168579e-02 -3.489868044853210449e-01 -2.354021184146404266e-02 9.156233817338943481e-02 -3.051869571208953857e-01 4.540552571415901184e-02 2.759378112386912107e-04 2.061966434121131897e-02 -1.711835712194442749e-01 3.639058396220207214e-02
-1.893193423748016357e-01 1.111486926674842834e-01 3.802523612976074219e-01 1.579783558845520020e-01 -5.969284847378730774e-02 1.390233933925628662e-01 -1.342120170593261719e-01 1.250459253787994385e-01 3.315222263336181641e-02 -1.027274504303932190e-01 1.476653367280960083e-01 1.800637543201446533e-01 -1.302675008773803711e-01 2.572761774063110352e-01 -1.821693927049636841e-01 -9.424420446157455444e-02 -2.924655675888061523e-01 3.075762093067169189e-01 5.710195749998092651e-02 -5.357902497053146362e-02 3.359851837158203125e-01 -2.031200081110000610e-01 -1.487417221069335938e-01 -3.682841360569000244e-02 -4.890502989292144775e-02 -5.497020110487937927e-02 4.458229616284370422e-02 -5.257384106516838074e-02 -2.324813753366470337e-01 -1.217722445726394653e-01 -7.583676278591156006e-02 2.931205928325653076e-01
3.278645575046539307e-01 2.659416198730468750e-01 1.541014462709426880e-01 9.831111133098602295e-02 -1.292899549007415771e-01 2.361208647489547729e-01 -1.308663189411163330e-01 -1.019009873270988464e-01 1.489483118057250977e-01 -2.660286724567413330e-01 -9.612862952053546906e-03 7.348826527595520020e-02 -6.341355293989181519e-02 9.211416542530059814e-02 -6.246223300695419312e-02 1.292446553707122803e-01 2.519883215427398682e-02 2.151588648557662964e-01 1.923540830612182617e-01 2.264875220134854317e-03 2.721657752990722656e-01 -1.512243878096342087e-02 1.398830562829971313e-01 1.338981986045837402e-01 1.218750476837158203e-01 -1.290061473846435547e-01 -3.212934136390686035e-01 1.363619118928909302e-01 -2.829342186450958252e-01 2.258501648902893066e-01 -2.628609836101531982e-01 8.728464692831039429e-02
8.551230281591415405e-02 3.403761386871337891e-01 2.507922053337097168e-01 2.850863523781299591e-02 1.203141268342733383e-02 1.007635295391082764e-01 -2.116078287363052368e-01 3.769394382834434509e-02 2.242001444101333618e-01 -2.939412593841552734e-01 -5.416192114353179932e-02 1.082350686192512512e-01 7.914226502180099487e-02 2.347879707813262939e-01 -9.575358778238296509e-02 -6.393729150295257568e-02 -9.371485561132431030e-02 6.800658255815505981e-02 2.120830863714218140e-01 -2.448555827140808105e-02 1.164598613977432251e-01 -8.668316155672073364e-02 3.316506147384643555e-01 -8.278902620077133179e-02 3.144409060478210449e-01 -1.643726676702499390e-01 -2.977806925773620605e-01 1.284278631210327148e-01 -2.062270343303680420e-01 4.715042561292648315e-02 -1.482001394033432007e-01 1.896857917308807373e-01
9.280491620302200317e-02 -1.617177873849868774e-01 1.827433258295059204e-01 1.978156119585037231e-01 -1.038916222751140594e-02 1.091778427362442017e-01 -7.178204506635665894e-02 -2.530012279748916626e-02 -1.419688910245895386e-01 -2.041909545660018921e-01 -2.192115038633346558e-02 -1.141682714223861694e-01 1.597022861242294312e-01 2.715829610824584961e-01 -8.337598294019699097e-02 -8.943316526710987091e-03 -3.569521605968475342e-01 1.695857495069503784e-01 2.299600839614868164e-01 -1.114983409643173218e-01 2.132691442966461182e-01 1.197205856442451477e-01 -6.259679794311523438e-02 6.889598816633224487e-02 -8.692395687103271484e-02 -3.478542864322662354e-01 -4.214836955070495605e-01 -1.067852973937988281e-01 -2.207390069961547852e-01 -1.200953274965286255e-01 -5.104032810777425766e-03 -1.499205380678176880e-01
-1.908984966576099396e-02 -2.027886807918548584e-01 -1.265063583850860596e-01 2.513191699981689453e-01 -3.535769879817962646e-01 3.441161215305328369e-01 -2.383117526769638062e-01 -3.110756538808345795e-02 9.402409195899963379e-02 -2.236663848161697388e-01 -2.022635936737060547e-01 -6.059647351503372192e-02 -7.815402932465076447e-03 5.211051553487777710e-02 4.567367956042289734e-03 -2.604005038738250732e-01 -1.382991522550582886e-01 -1.148296054452657700e-02 2.492209076881408691e-01 -9.116444736719131470e-02 2.056484222412109375e-01 1.622882038354873657e-01 -1.697761714458465576e-01 7.312074303627014160e-02 1.826532483100891113e-01 1.196538433432579041e-01 -1.857669800519943237e-01 1.121537834405899048e-01 -1.243083477020263672e-01 1.062399819493293762e-01 -2.711006999015808105e-01 1.289060711860656738e-01
6.678030639886856079e-02 1.863774061203002930e-01 2.765993773937225342e-01 4.642356634140014648e-01 8.000927418470382690e-02 1.585339903831481934e-01 -1.868521124124526978e-01 2.278325118822976947e-04 -3.107847571372985840e-01 -1.289235502481460571e-01 8.773149549961090088e-02 -1.626548767089843750e-01 -1.440895795822143555e-01 2.013418078422546387e-02 -8.066540211439132690e-02 1.684127002954483032e-01 -2.530060708522796631e-01 6.207641214132308960e-02 8.645176887512207031e-02 8.543831855058670044e-02 1.930468976497650146e-01 -1.622241437435150146e-01 -1.486562788486480713e-01 8.061219751834869385e-02 3.925712779164314270e-02 -1.224642544984817505e-01 -1.068569496273994446e-01 -2.983910441398620605e-01 -2.477454096078872681e-01 4.585766699165105820e-03 1.820329278707504272e-01 1.121867969632148743e-01
-9.371254593133926392e-02 3.294509351253509521e-01 1.906575411558151245e-01 -1.454039290547370911e-02 -2.149237841367721558e-01 -1.321394927799701691e-02 -1.415321528911590576e-01 -8.195578306913375854e-02 1.353616267442703247e-01 -1.352804601192474365e-01 1.228683590888977051e-01 -8.694116957485675812e-03 -1.845559328794479370e-01 -1.049241945147514343e-01 9.451853483915328979e-02 8.541615097783505917e-04 -1.284298151731491089e-01 4.719613194465637207e-01 3.659949898719787598e-01 -6.694169342517852783e-02 1.933597177267074585e-01 -4.870989546179771423e-02 -3.595502302050590515e-02 -3.013756275177001953e-01 1.172772571444511414e-01 1.718769669532775879e-01 -1.295980811119079590e-01 1.494430899620056152e-01 -2.470324933528900146e-01 6.335572898387908936e-02 7.881236076354980469e-02 6.302626430988311768e-02
-1.076032891869544983e-01 2.190102823078632355e-02 1.054324060678482056e-01 1.685996204614639282e-01 1.134709864854812622e-01 2.317527830600738525e-01 -1.512058526277542114e-01 -7.547314465045928955e-02 -1.599859744310379028e-01 -1.663826406002044678e-01 -1.707505732774734497e-01 -1.770970076322555542e-01 -8.149699866771697998e-02 6.716031581163406372e-02 -2.218674272298812866e-01 -7.474277168512344360e-02 -2.090058922767639160e-01 1.121755391359329224e-01 3.022095263004302979e-01 6.725451350212097168e-02 2.287947237491607666e-01 -2.115307599306106567e-01 -2.865962386131286621e-01 9.989994019269943237e-02 1.825171709060668945e-01 -1.146394163370132446e-01 5.400281772017478943e-02 -1.804372519254684448e-01 -3.864557445049285889e-01 -1.893922686576843262e-01 1.798249036073684692e-01 1.807780116796493530e-01
-6.440985202789306641e-02 -3.852817788720130920e-02 1.685906648635864258e-01 1.633069366216659546e-01 -1.058981418609619141e-01 5.910199284553527832e-01 -1.172665208578109741e-01 4.195143654942512512e-02 7.528656721115112305e-02 3.504112735390663147e-02 -9.407085180282592773e-02 7.814912497997283936e-02 -1.388856917619705200e-01 5.064922943711280823e-02 -3.437860608100891113e-01 -9.925504773855209351e-02 -1.237015351653099060e-01 1.501158475875854492e-01 1.468902230262756348e-01 -3.270587325096130371e-02 2.920481264591217041e-01 -1.338959634304046631e-01 -1.076407581567764282e-01 1.010449975728988647e-02 1.588207781314849854e-01 -2.630652189254760742e-01 -2.622642368078231812e-02 -5.547920987010002136e-02 -2.394132465124130249e-01 -1.342540383338928223e-01 1.205589026212692261e-01 1.674348264932632446e-01
-8.342319726943969727e-02 -1.394891589879989624e-01 2.283840328454971313e-01 2.607784271240234375e-01 -2.419757246971130371e-01 4.255327880382537842e-01 -1.302902698516845703e-01 3.964770585298538208e-02 2.356065362691879272e-01 4.748811572790145874e-02 5.868073087185621262e-03 -9.843044914305210114e-03 -1.866300702095031738e-01 1.916983574628829956e-01 -7.546405494213104248e-02 -2.722508460283279419e-02 -1.699275076389312744e-01 2.644884884357452393e-01 2.449516803026199341e-01 2.824904024600982666e-02 3.066163361072540283e-01 -2.355844080448150635e-01 1.472952067852020264e-01 5.050244927406311035e-02 4.606838524341583252e-02 -1.108665987849235535e-01 -1.084128052752930671e-05 -2.819980680942535400e-02 3.176958300173282623e-03 -1.118446886539459229e-01 -3.004340827465057373e-02 3.119442760944366455e-01
1.612165942788124084e-02 3.303516805171966553e-01 2.416255325078964233e-01 8.959828317165374756e-02 1.143498122692108154e-01 1.020613610744476318e-01 -2.864267528057098389e-01 -8.278910070657730103e-02 7.749396562576293945e-02 -1.910230666399002075e-01 2.511990368366241455e-01 3.199794888496398926e-02 -1.129821985960006714e-01 2.387957721948623657e-01 -9.607054293155670166e-02 2.052335143089294434e-01 -6.512386351823806763e-02 1.031624004244804382e-01 2.966764867305755615e-01 -6.824675947427749634e-02 8.584033697843551636e-02 -9.475384652614593506e-02 2.567845284938812256e-01 9.435071796178817749e-02 1.577430367469787598e-01 5.138811469078063965e-02 -4.273431003093719482e-01 1.350118070840835571e-01 -4.174017161130905151e-02 2.106042355298995972e-01 -1.483277697116136551e-02 1.030352041125297546e-01
-6.308133900165557861e-02 -5.554711073637008667e-02 8.880227059125900269e-02 8.662138879299163818e-02 -1.443154960870742798e-01 -5.879127420485019684e-03 -1.068881060928106308e-02 5.315836519002914429e-02 7.854332774877548218e-02 -1.968322396278381348e-01 2.403102070093154907e-01 9.620796144008636475e-02 1.641621440649032593e-01 2.576358318328857422e-01 -3.485471010208129883e-01 -8.708485215902328491e-02 -3.630670011043548584e-01 1.382094770669937134e-01 4.084980487823486328e-01 -1.606767177581787109e-01 2.255174219608306885e-01 4.807163774967193604e-02 -1.832627952098846436e-01 -2.308908998966217041e-01 -9.258587658405303955e-02 2.007276006042957306e-02 -6.993508338928222656e-02 -2.446841895580291748e-01 -1.393640786409378052e-01 1.384276002645492554e-01 -1.331914216279983521e-01 -7.550152391195297241e-02
-3.085710704326629639e-01 -1.143466234207153320e-01 -9.653258323669433594e-02 2.812569737434387207e-01 1.607508398592472076e-02 4.162596166133880615e-01 -1.850379556417465210e-01 -1.522814631462097168e-01 6.984741985797882080e-02 -9.019773453474044800e-02 -1.712087988853454590e-01 -2.694127149879932404e-02 -1.713768839836120605e-01 8.121446520090103149e-02 -1.596586555242538452e-01 1.304447650909423828e-01 -3.547907993197441101e-02 2.179749310016632080e-01 2.566911876201629639e-01 7.858435809612274170e-02 5.200879648327827454e-02 1.987286955118179321e-01 -6.516523659229278564e-02 -1.113732606172561646e-01 2.136352658271789551e-01 1.593842059373855591e-01 -1.620998680591583252e-01 -1.790309697389602661e-01 -1.910421997308731079e-01 1.155572310090065002e-01 -1.695643663406372070e-01 -2.512761950492858887e-01
-1.592684835195541382e-01 1.790493167936801910e-02 1.398434769362211227e-02 3.259761333465576172e-01 -7.808474451303482056e-02 1.155343353748321533e-01 5.547515675425529480e-02 -6.388872861862182617e-02 -1.208411827683448792e-01 8.592619001865386963e-02 2.257779091596603394e-01 -2.680687904357910156e-01 2.541336119174957275e-01 2.109866738319396973e-01 -3.601226210594177246e-02 -9.610567241907119751e-02 -6.311792880296707153e-02 2.823386788368225098e-01 1.283733993768692017e-01 -6.060574948787689209e-02 4.395616948604583740e-01 -2.572260499000549316e-01 -1.343164741992950439e-01 -2.625316008925437927e-02 -1.416549235582351685e-01 -1.095819771289825439e-01 -3.199863731861114502e-01 -1.305381506681442261e-01 -1.379051208496093750e-01 7.400998473167419434e-02 1.223035436123609543e-02 1.366934031248092651e-01
-8.605925738811492920e-02 1.217740923166275024e-01 -2.046736478805541992e-01 2.383588254451751709e-01 -2.644995152950286865e-01 2.531288266181945801e-01 -2.348846048116683960e-01 9.961581975221633911e-02 2.142305113375186920e-02 -2.544805705547332764e-01 -8.987481147050857544e-02 1.348146144300699234e-02 6.925679743289947510e-02 -1.320690196007490158e-02 -1.044779866933822632e-01 3.162050619721412659e-02 -9.848189353942871094e-02 1.484544426202774048e-01 3.570437133312225342e-01 1.433214396238327026e-01 -7.379481941461563110e-02 -9.926594048738479614e-02 2.697649300098419189e-01 -1.568050235509872437e-01 2.657258510589599609e-01 1.460184454917907715e-01 -1.031412407755851746e-01 -2.267736345529556274e-01 -2.852243185043334961e-01 6.469487398862838745e-02 -9.536269307136535645e-02 -2.202680557966232300e-01
-1.740846037864685059e-01 -4.660784453153610229e-02 3.296404331922531128e-02 3.072817325592041016e-01 -1.248204782605171204e-01 3.270705342292785645e-01 -2.054212391376495361e-01 1.607358306646347046e-01 -7.577633857727050781e-02 -1.186989024281501770e-01 9.245122224092483521e-02 9.190506488084793091e-02 1.593920290470123291e-01 -2.174653299152851105e-02 3.322923928499221802e-02 1.870732605457305908e-01 -2.301222383975982666e-01 1.415080279111862183e-01 3.410524502396583557e-02 2.264588512480258942e-02 2.391328364610671997e-01 -3.153645098209381104e-01 -1.739317625761032104e-01 -5.570102855563163757e-02 6.191320344805717468e-02 -9.002801775932312012e-02 -2.212691493332386017e-02 -2.163576930761337280e-01 -1.669669896364212036e-01 -1.908063590526580811e-01 -6.066870689392089844e-02 4.367662668228149414e-01
-4.304088652133941650e-03 -1.534486562013626099e-01 1.309853941202163696e-01 4.477216303348541260e-01 6.126170605421066284e-02 1.216933578252792358e-01 4.833195731043815613e-02 7.840360701084136963e-02 -3.201602399349212646e-01 -7.949133962392807007e-02 1.532222777605056763e-01 1.481663435697555542e-01 4.145183414220809937e-02 2.148373723030090332e-01 2.708478365093469620e-03 1.420072913169860840e-01 -1.171772554516792297e-01 3.762848973274230957e-01 -2.644597366452217102e-02 -1.256629526615142822e-01 -8.418978750705718994e-02 -2.813133597373962402e-02 6.720043718814849854e-02 1.261644158512353897e-02 8.193390816450119019e-02 -9.093842655420303345e-02 2.910827659070491791e-02 -2.899750769138336182e-01 -3.905119299888610840e-01 -3.703196346759796143e-02 -1.668424159288406372e-02 2.665488719940185547e-01
-2.855236232280731201e-01 -7.307599484920501709e-02 -1.613461077213287354e-01 9.755138307809829712e-02 8.210092782974243164e-02 4.185557365417480469e-01 -2.187669575214385986e-01 -1.825465112924575806e-01 -8.587076328694820404e-03 -5.062985420227050781e-01 -4.578679800033569336e-02 7.439222186803817749e-02 6.301061809062957764e-02 5.208110064268112183e-02 1.445357780903577805e-02 -9.118713438510894775e-02 6.126080639660358429e-03 2.042008489370346069e-01 -8.964559994637966156e-03 -3.140471875667572021e-02 1.904315203428268433e-01 2.890899404883384705e-02 2.855967357754707336e-02 1.354566067457199097e-01 1.991949081420898438e-01 2.666924297809600830e-01 -1.693831235170364380e-01 -3.724602237343788147e-02 -3.046300411224365234e-01 4.307608678936958313e-02 1.763874292373657227e-02 1.768114231526851654e-02
9.118969738483428955e-02 3.200796246528625488e-01 2.453282326459884644e-01 2.410993725061416626e-01 -3.475053235888481140e-02 1.261794846504926682e-02 -1.718473583459854126e-01 -1.147884409874677658e-03 1.118971034884452820e-01 -3.171732425689697266e-01 4.959282651543617249e-02 2.157720327377319336e-01 -1.869012415409088135e-01 9.408871829509735107e-02 3.494174405932426453e-02 1.941471546888351440e-01 -3.795425966382026672e-02 2.613343000411987305e-01 2.894912660121917725e-01 1.206887215375900269e-01 -9.300684556365013123e-03 8.254608511924743652e-02 -8.507933467626571655e-03 -2.291923463344573975e-01 2.283567376434803009e-02 -2.493375837802886963e-01 -1.504058018326759338e-02 1.130680069327354431e-01 -2.737164795398712158e-01 2.107485011219978333e-02 -3.002853989601135254e-01 -1.622864305973052979e-01
-1.243895888328552246e-01 6.842106580734252930e-02 2.702916041016578674e-02 4.285511076450347900e-01 -1.712498813867568970e-01 3.252399563789367676e-01 9.906967729330062866e-02 -2.062656134366989136e-01 -1.474772840738296509e-01 7.373065501451492310e-02 3.020300157368183136e-02 3.307370096445083618e-02 2.092370688915252686e-01 1.232112422585487366e-01 -1.293378621339797974e-01 1.818997859954833984e-01 -2.933738529682159424e-01 2.164352983236312866e-01 -6.619928777217864990e-02 6.725554168224334717e-02 3.291784822940826416e-01 -6.685201078653335571e-02 1.656964719295501709e-01 9.830040484666824341e-02 1.936346665024757385e-02 -8.418456465005874634e-02 6.036877259612083435e-02 -1.186964381486177444e-02 -1.807691305875778198e-01 -3.765296190977096558e-02 -3.645762503147125244e-01 2.469110950187314302e-05
1.710258983075618744e-02 6.204224005341529846e-02 -1.109501942992210388e-01 4.958083033561706543e-01 -1.004632860422134399e-01 2.416399419307708740e-01 -4.260556399822235107e-01 -1.170504018664360046e-01 -1.694538593292236328e-01 -3.948480486869812012e-01 -1.438245028257369995e-01 -1.884221583604812622e-01 2.135593146085739136e-01 5.731272976845502853e-03 2.188000269234180450e-02 -3.078158795833587646e-01 -7.938355952501296997e-02 1.315809935331344604e-01 1.379302293062210083e-01 -1.056457385420799255e-01 1.476410590112209320e-02 1.583007164299488068e-02 -9.215687215328216553e-02 -4.557492583990097046e-02 2.144936006516218185e-03 -9.033860638737678528e-03 2.842819958459585905e-04 2.578462287783622742e-02 -8.584693819284439087e-02 -1.535027939826250076e-02 -7.919512689113616943e-02 -1.134444773197174072e-01
-5.270219221711158752e-02 3.467845171689987183e-02 2.851058244705200195e-01 2.020487785339355469e-01 -5.202035233378410339e-02 3.818663954734802246e-01 -1.911796815693378448e-02 -5.363325402140617371e-02 -5.452471226453781128e-02 2.639792114496231079e-02 3.049843907356262207e-01 2.022778429090976715e-02 -2.363415658473968506e-01 4.346189796924591064e-01 -8.535006642341613770e-02 9.979322552680969238e-02 -2.468838095664978027e-01 2.457155287265777588e-01 6.859138607978820801e-02 -7.780496031045913696e-02 3.313664793968200684e-01 -1.710341274738311768e-01 3.463270142674446106e-02 1.015381291508674622e-01 9.500876069068908691e-02 -1.084384247660636902e-01 -8.135293424129486084e-02 5.579427257180213928e-02 -1.314545124769210815e-01 -8.887133747339248657e-02 9.605316072702407837e-02 1.244130209088325500e-01
-1.799225658178329468e-01 3.091153502464294434e-01 1.323253661394119263e-01 3.250727355480194092e-01 -1.635409593582153320e-01 4.975301623344421387e-01 1.079958956688642502e-02 2.633663117885589600e-01 -5.209856480360031128e-02 -1.668860912322998047e-01 5.757291615009307861e-02 1.590649634599685669e-01 2.407077327370643616e-02 1.840314865112304688e-01 -2.390246838331222534e-01 -4.474957659840583801e-02 -1.867450326681137085e-01 1.752441525459289551e-01 1.219675019383430481e-01 1.709203980863094330e-02 1.843458563089370728e-01 -9.827914088964462280e-02 -9.857457131147384644e-02 2.287128418684005737e-01 -1.476111821830272675e-02 1.658590510487556458e-02 1.187923550605773926e-01 -7.158677279949188232e-02 -1.610690541565418243e-02 -1.273116022348403931e-01 -1.064336895942687988e-01 1.357307732105255127e-01
-1.207416728138923645e-01 1.701402813196182251e-01 7.781478017568588257e-02 2.099628001451492310e-01 -8.425907790660858154e-02 4.733293503522872925e-02 -2.554782330989837646e-01 2.438123896718025208e-02 1.489881575107574463e-01 -3.407043814659118652e-01 -2.093152515590190887e-02 -4.444715753197669983e-02 -1.818110644817352295e-01 2.343479543924331665e-01 -1.496220082044601440e-01 6.271521002054214478e-02 1.121040731668472290e-01 8.634457737207412720e-02 1.032822132110595703e-01 1.398418992757797241e-01 2.930277287960052490e-01 -7.479804009199142456e-02 -7.516606897115707397e-02 -3.450096547603607178e-01 2.045307494699954987e-02 1.784463077783584595e-01 -2.876697480678558350e-01 -2.802346050739288330e-01 1.381337493658065796e-01 1.464538425207138062e-01 -2.682847976684570312e-01 6.087337434291839600e-02
2.324473261833190918e-01 -4.842823743820190430e-02 2.011334747076034546e-01 2.168812751770019531e-01 -1.200224384665489197e-01 4.196339547634124756e-01 -3.508625924587249756e-01 7.934463769197463989e-02 -3.330246806144714355e-01 3.763531567528843880e-03 -8.317799307405948639e-03 -1.162858083844184875e-01 -7.122487574815750122e-02 -2.157478779554367065e-02 4.030928015708923340e-03 -1.207232940942049026e-02 -1.854694485664367676e-01 2.287015318870544434e-01 3.597610592842102051e-01 4.623937234282493591e-02 2.106598764657974243e-01 -1.701366454362869263e-01 -7.566693425178527832e-02 4.109551385045051575e-02 1.658258214592933655e-02 3.140280395746231079e-02 -1.702914386987686157e-01 1.274974551051855087e-02 -1.617091000080108643e-01 -1.333065479993820190e-01 1.779152750968933105e-01 3.187468275427818298e-02
-3.211796656250953674e-02 2.799033224582672119e-01 2.963510155677795410e-01 1.645495742559432983e-01 1.590754091739654541e-01 2.429044544696807861e-01 -2.980077080428600311e-02 -4.247104749083518982e-02 -1.129279583692550659e-01 -1.128695234656333923e-01 -1.403419226408004761e-01 2.101602107286453247e-01 2.349846214056015015e-01 -1.459154784679412842e-01 -5.000973492860794067e-02 1.014715656638145447e-01 -2.901380956172943115e-01 6.962012499570846558e-02 1.622500121593475342e-01 1.486959457397460938e-01 1.290802806615829468e-01 2.069838345050811768e-01 1.360412687063217163e-01 -1.572130918502807617e-01 -3.288599476218223572e-02 -1.569899022579193115e-01 -2.667240798473358154e-01 -2.049182057380676270e-01 -3.336858451366424561e-01 -9.764697402715682983e-02 3.007321245968341827e-02 1.980526447296142578e-01
-3.574512600898742676e-01 1.518838256597518921e-01 2.776325941085815430e-01 2.977632284164428711e-01 -1.728849112987518311e-01 4.116275310516357422e-01 -7.916621863842010498e-02 1.285720914602279663e-01 -1.084600463509559631e-01 -1.110043153166770935e-01 2.749822437763214111e-01 1.127891689538955688e-01 -1.570752114057540894e-01 2.669963836669921875e-01 -5.846923589706420898e-02 -4.661514610052108765e-02 -1.941721886396408081e-01 2.323094606399536133e-01 5.658487603068351746e-02 1.279978752136230469e-01 2.211537808179855347e-01 -1.658947169780731201e-01 7.910269498825073242e-02 -3.999673575162887573e-02 -6.431346386671066284e-02 -7.622186094522476196e-02 -7.188804447650909424e-02 -1.722407788038253784e-01 1.385947968810796738e-02 -2.539697475731372833e-02 2.842568047344684601e-02 7.314552366733551025e-02
-1.765585504472255707e-02 -1.749964207410812378e-01 1.477159112691879272e-01 2.101580947637557983e-01 -1.136041283607482910e-01 1.699924767017364502e-01 -3.761010169982910156e-01 1.049819141626358032e-01 -1.909117102622985840e-01 -2.829581499099731445e-01 -2.339318692684173584e-01 -9.407535940408706665e-02 -1.450936496257781982e-02 7.337735593318939209e-02 1.417579501867294312e-01 1.138405427336692810e-01 -8.991668373346328735e-02 3.684934377670288086e-01 1.437722705304622650e-02 1.205769404768943787e-01 6.492454558610916138e-02 -1.092047318816184998e-01 5.838845297694206238e-02 2.568846754729747772e-02 -1.560377050191164017e-02 2.496142638847231865e-03 -2.278497368097305298e-01 -2.970118820667266846e-01 -2.624807059764862061e-01 -2.200186401605606079e-01 -1.477192491292953491e-01 -1.781306862831115723e-01
-3.169249296188354492e-01 -5.030187219381332397e-02 4.512528702616691589e-02 2.648286521434783936e-01 -7.641089707612991333e-02 1.412576436996459961e-01 -8.324217051267623901e-02 8.909347653388977051e-02 4.727490991353988647e-02 -2.522670030593872070e-01 -1.103218719363212585e-01 3.133095502853393555e-01 -8.845936506986618042e-02 5.272398144006729126e-02 -8.147932589054107666e-02 9.680734574794769287e-02 -2.839028835296630859e-02 9.796833992004394531e-02 2.290300279855728149e-01 2.201382815837860107e-01 2.104165777564048767e-02 -5.094657093286514282e-02 -1.396657377481460571e-01 -8.998335152864456177e-02 4.621847867965698242e-01 1.874909251928329468e-01 -1.047237142920494080e-01 -5.306047573685646057e-02 -2.962208092212677002e-01 3.649406135082244873e-02 -2.368370443582534790e-01 -1.780283749103546143e-01
4.584888927638530731e-03 2.338363230228424072e-01 -1.842578202486038208e-01 -7.894112914800643921e-02 -8.760388940572738647e-02 3.700519800186157227e-01 9.254183620214462280e-02 -9.729208797216415405e-02 -1.767385900020599365e-01 -3.406258225440979004e-01 1.315410882234573364e-01 -7.005425542593002319e-02 2.125613391399383545e-01 4.138349369168281555e-02 -2.161574363708496094e-01 2.059007138013839722e-01 -5.493534356355667114e-02 3.152868747711181641e-01 9.187927842140197754e-02 -2.009466886520385742e-01 9.168633073568344116e-02 -1.522089987993240356e-01 -9.344196319580078125e-02 -1.683090031147003174e-01 1.527583003044128418e-01 -3.318173810839653015e-02 -2.869325578212738037e-01 -2.264658212661743164e-01 -1.542105227708816528e-01 -1.368935257196426392e-01 -2.986442856490612030e-02 -1.250711977481842041e-01
7.157037907745689154e-05 -1.073529291898012161e-02 -7.852984219789505005e-02 2.638565897941589355e-01 -1.843037158250808716e-01 4.578381180763244629e-01 -8.479673415422439575e-02 -2.903155386447906494e-01 -1.444791704416275024e-01 -3.821098431944847107e-02 1.649616062641143799e-01 -3.108625486493110657e-02 1.561309844255447388e-01 1.161543354392051697e-01 -2.568575739860534668e-01 4.597281292080879211e-02 -9.105379879474639893e-02 2.953512072563171387e-01 -3.229758441448211670e-01 1.945632398128509521e-01 7.468619942665100098e-02 -2.186662256717681885e-01 -4.978597164154052734e-02 -4.464868828654289246e-02 6.454210728406906128e-02 1.017013564705848694e-01 -2.928240690380334854e-03 -1.517907828092575073e-01 -1.824155449867248535e-01 -6.274215131998062134e-02 -1.915650516748428345e-01 1.598304212093353271e-01
-1.053133532404899597e-01 5.058097839355468750e-02 -9.525663405656814575e-02 3.181167542934417725e-01 -2.082077115774154663e-01 2.618768811225891113e-01 1.293572224676609039e-02 3.975769877433776855e-02 -2.173441946506500244e-01 -1.949017643928527832e-01 1.270973384380340576e-01 -1.718466579914093018e-01 1.904455274343490601e-01 -3.551607578992843628e-02 -2.006645649671554565e-01 5.317130312323570251e-02 -1.999326944351196289e-01 -1.439203917980194092e-01 1.596196442842483521e-01 -5.370061099529266357e-02 3.608734905719757080e-02 -1.786576360464096069e-01 -3.739615529775619507e-02 3.484307602047920227e-02 2.839785814285278320e-01 3.270897269248962402e-02 -3.349747136235237122e-02 -3.156850039958953857e-01 -2.769636511802673340e-01 1.086109951138496399e-01 -3.756170868873596191e-01 -1.178897470235824585e-01
-1.598098278045654297e-01 1.564511060714721680e-01 1.791815608739852905e-01 3.915601074695587158e-01 -1.284151971340179443e-01 1.603493243455886841e-01 -2.149252034723758698e-02 -1.297139823436737061e-01 -7.292803376913070679e-02 -1.613853685557842255e-02 -3.297635912895202637e-01 1.499785576015710831e-02 1.508752852678298950e-01 1.641556024551391602e-01 2.604774385690689087e-02 2.409040480852127075e-01 7.453520596027374268e-02 7.260769139975309372e-03 2.026270031929016113e-01 -3.460700809955596924e-01 4.508242756128311157e-02 -2.094071358442306519e-02 -1.529960781335830688e-01 -5.706228688359260559e-02 1.654824167490005493e-01 -3.307738602161407471e-01 -1.205927729606628418e-01 -1.767986565828323364e-01 2.566140331327915192e-02 -1.150140315294265747e-01 -5.198911949992179871e-02 2.955434322357177734e-01
-3.978340886533260345e-03 2.281188219785690308e-01 -9.148991852998733521e-02 1.895701140165328979e-01 -3.445988520979881287e-02 1.999776810407638550e-01 -2.324702143669128418e-01 -3.659566640853881836e-01 -1.598542928695678711e-01 -9.484229236841201782e-02 -2.032729834318161011e-01 -1.382164806127548218e-01 -1.489619910717010498e-02 4.378336071968078613e-01 -4.244531504809856415e-03 -1.364410817623138428e-01 -2.503988146781921387e-01 8.731976151466369629e-02 3.489799797534942627e-01 2.027824968099594116e-01 4.241850972175598145e-02 -1.295724064111709595e-01 -6.850638985633850098e-02 3.593776002526283264e-02 1.045180559158325195e-01 1.836619377136230469e-01 1.544593460857868195e-02 1.072441935539245605e-01 -8.569026738405227661e-02 1.693901419639587402e-01 -1.214904263615608215e-01 6.301268190145492554e-02
1.710820496082305908e-01 -8.295747637748718262e-02 2.122818380594253540e-01 3.896608352661132812e-01 -5.687904730439186096e-02 4.704506695270538330e-01 -2.700639367103576660e-01 7.881644368171691895e-02 -1.941339969635009766e-01 -7.739799469709396362e-02 7.569345645606517792e-03 -1.773531734943389893e-01 4.548213258385658264e-02 -6.590911746025085449e-02 5.086812376976013184e-02 7.856691628694534302e-02 4.506295546889305115e-02 1.523695290088653564e-01 -1.629526540637016296e-02 -5.367320030927658081e-02 2.434254810214042664e-02 -3.663857877254486084e-01 -4.241235554218292236e-03 -1.459144502878189087e-01 1.380123496055603027e-01 -6.932917237281799316e-02 -2.573317885398864746e-01 -1.015835627913475037e-01 -9.525883197784423828e-02 -1.818010360002517700e-01 1.342105269432067871e-01 1.667830497026443481e-01
3.134770095348358154e-01 -5.150773003697395325e-02 2.142334878444671631e-01 1.876578927040100098e-01 -1.560526639223098755e-01 8.064126223325729370e-02 -2.443102151155471802e-01 6.893430650234222412e-02 -7.936723530292510986e-02 -1.309553682804107666e-01 -2.795655727386474609e-01 -3.332215594127774239e-03 1.406679153442382812e-01 1.767969429492950439e-01 -1.388626098632812500e-01 1.448595374822616577e-01 -2.315438389778137207e-01 3.604250252246856689e-01 2.235540002584457397e-01 8.023176342248916626e-02 7.400477677583694458e-02 -1.265355944633483887e-01 -1.021331846714019775e-01 1.719708591699600220e-01 1.237469390034675598e-01 -7.986825704574584961e-02 -1.972367614507675171e-01 -2.300898879766464233e-01 -1.585563570261001587e-01 -1.856033653020858765e-01 -1.845984309911727905e-01 -1.453198343515396118e-01
-4.961626604199409485e-02 -1.635025292634963989e-01 5.305470526218414307e-02 2.422823011875152588e-01 2.526461519300937653e-02 -3.539975360035896301e-02 -8.775572478771209717e-02 1.059286668896675110e-01 -7.805763930082321167e-02 -4.250133633613586426e-01 3.207959933206439018e-03 -1.827408745884895325e-02 2.082545161247253418e-01 6.514350324869155884e-02 -2.101270407438278198e-01 -5.506242811679840088e-02 -1.337613463401794434e-01 -9.996188431978225708e-02 2.197072952985763550e-01 9.308422356843948364e-02 4.043364152312278748e-02 -1.695157438516616821e-01 -7.943013310432434082e-02 -1.239813715219497681e-01 4.137397706508636475e-01 -3.233873546123504639e-01 -1.830454915761947632e-02 -2.637040019035339355e-01 -1.650114357471466064e-01 1.734898984432220459e-01 -2.439375817775726318e-01 -8.523177355527877808e-02
2.371239960193634033e-01 -2.134291082620620728e-01 -8.758474886417388916e-02 2.240113466978073120e-01 -1.389092579483985901e-02 2.146233171224594116e-01 -1.841027662158012390e-02 -3.780847415328025818e-02 -9.269831329584121704e-02 -4.460056424140930176e-01 -4.514990374445915222e-02 -4.787216428667306900e-03 -2.784585654735565186e-01 1.642316728830337524e-01 7.862271368503570557e-02 1.289249956607818604e-01 -5.725181847810745239e-02 2.597055137157440186e-01 6.126370280981063843e-02 -2.004920989274978638e-01 3.006106019020080566e-01 -3.077442012727260590e-02 -1.828428357839584351e-01 -3.576319292187690735e-02 1.545246839523315430e-01 4.110538959503173828e-02 -1.654708534479141235e-01 -1.855208277702331543e-01 -3.101876378059387207e-01 1.283822655677795410e-01 -2.404153905808925629e-02 -1.187931001186370850e-01
1.877997815608978271e-02 1.016855612397193909e-01 1.972332745790481567e-01 3.399933576583862305e-01 1.466276943683624268e-01 1.865409016609191895e-01 -6.302948296070098877e-02 -1.122521311044692993e-01 4.483497142791748047e-02 -3.387395739555358887e-01 -2.687883563339710236e-02 -2.012426964938640594e-02 5.659892037510871887e-02 2.488409876823425293e-01 -1.884056776762008667e-01 1.109531847760081291e-03 -4.677785038948059082e-01 -1.764906453900039196e-03 -7.150367647409439087e-02 -7.024349272251129150e-02 -1.345727294683456421e-01 1.067274138331413269e-01 1.615334898233413696e-01 -4.864559322595596313e-02 4.748822376132011414e-02 1.269848346710205078e-01 -3.541815876960754395e-01 5.139156803488731384e-02 -1.530847400426864624e-01 -6.625270843505859375e-02 -1.650285869836807251e-01 2.346987873315811157e-01
1.765604466199874878e-01 -1.622606366872787476e-01 8.574897423386573792e-03 4.459337890148162842e-01 -5.997727066278457642e-02 4.517097771167755127e-01 -3.178510069847106934e-01 1.723664253950119019e-01 -6.412426382303237915e-02 -1.860519796609878540e-01 1.359150856733322144e-01 -2.138238847255706787e-01 -3.230801969766616821e-02 -5.470107123255729675e-02 -5.483896657824516296e-02 8.835714310407638550e-02 4.636915028095245361e-02 2.693933546543121338e-01 -8.620136231184005737e-02 1.347142606973648071e-01 8.854482322931289673e-02 -2.684589922428131104e-01 -1.653031562454998493e-03 -9.275855869054794312e-02 -1.455664634704589844e-02 -6.061722058802843094e-03 -1.427150666713714600e-01 -1.328252702951431274e-01 -1.591193974018096924e-01 -1.421768516302108765e-01 5.499927210621535778e-04 1.216834336519241333e-01
2.845496535301208496e-01 -5.654380843043327332e-02 1.756871342658996582e-01 1.990676373243331909e-01 -5.167368426918983459e-02 2.240196168422698975e-01 -2.445906251668930054e-01 2.332073748111724854e-01 -1.588976383209228516e-01 -2.824169397354125977e-01 -4.124977439641952515e-02 -1.267961319535970688e-02 3.424910083413124084e-02 1.640242785215377808e-01 -4.081586748361587524e-02 -7.422288507223129272e-02 -5.557384341955184937e-03 3.909006416797637939e-01 -5.813639238476753235e-02 9.055098146200180054e-02 1.004228666424751282e-01 -1.828578412532806396e-01 -4.099893942475318909e-02 1.330723613500595093e-01 1.004179473966360092e-03 -3.715863823890686035e-02 -3.437017500400543213e-01 -1.831447184085845947e-01 -3.021198809146881104e-01 -1.544785946607589722e-01 -8.461967855691909790e-02 -1.829571127891540527e-01
1.554789543151855469e-01 2.842595875263214111e-01 1.759161055088043213e-01 1.538639143109321594e-02 2.788242511451244354e-02 3.105029165744781494e-01 -2.900693714618682861e-01 1.922691762447357178e-01 1.153605952858924866e-01 -3.441439568996429443e-01 2.079537957906723022e-01 8.418482728302478790e-03 -1.099932789802551270e-01 1.926318705081939697e-01 7.554624229669570923e-03 1.986762285232543945e-01 -9.271181188523769379e-03 1.328200250864028931e-01 2.655031085014343262e-01 -2.471085488796234131e-01 2.368208393454551697e-02 -1.011344790458679199e-01 1.572968810796737671e-01 -1.045089736580848694e-01 1.458249986171722412e-01 8.040367625653743744e-03 -3.276154100894927979e-01 1.176842078566551208e-01 -7.569850236177444458e-02 -6.101462990045547485e-02 -9.290516376495361328e-02 1.594303548336029053e-01
7.772266119718551636e-02 2.950741350650787354e-01 2.265856266021728516e-01 7.692561298608779907e-02 5.508020892739295959e-02 2.574039436876773834e-02 -2.294815331697463989e-01 1.292977184057235718e-01 -1.628296822309494019e-02 -3.629662990570068359e-01 2.073383191600441933e-03 6.790257990360260010e-02 -5.768166109919548035e-02 1.125496104359626770e-01 -4.746768251061439514e-02 6.355698406696319580e-02 1.505349129438400269e-01 3.755084276199340820e-01 1.281812936067581177e-01 2.485864609479904175e-02 2.360405623912811279e-01 -6.159543246030807495e-02 1.429713815450668335e-01 -9.915152192115783691e-02 1.489993929862976074e-02 -1.202552542090415955e-01 -2.481020241975784302e-01 1.282002311199903488e-02 -1.938535124063491821e-01 3.290396630764007568e-01 -3.102287948131561279e-01 1.692825406789779663e-01
-7.295220345258712769e-02 1.216838359832763672e-01 -2.873871326446533203e-01 1.675368398427963257e-01 -2.420547455549240112e-01 2.705843150615692139e-01 -1.886750757694244385e-01 -2.137146592140197754e-01 -1.966940611600875854e-01 -2.331243306398391724e-01 2.671253308653831482e-02 1.277125477790832520e-01 2.036838382482528687e-01 2.858394980430603027e-01 1.230749338865280151e-01 -1.087652966380119324e-01 -1.290897578001022339e-01 1.437831968069076538e-01 5.081716924905776978e-02 2.144016176462173462e-01 -9.400569647550582886e-02 -1.336796432733535767e-01 8.839300274848937988e-02 -4.699462652206420898e-02 3.005418181419372559e-01 5.891389027237892151e-02 -6.510521471500396729e-02 -4.416762292385101318e-02 -3.969783782958984375e-01 -2.229496091604232788e-02 -7.842323929071426392e-02 -9.519588947296142578e-02
-9.719118475914001465e-03 3.593574091792106628e-02 -1.463178843259811401e-01 1.503157615661621094e-01 -4.676067456603050232e-02 2.204304486513137817e-01 -3.837207853794097900e-01 -1.027144640684127808e-01 -1.513729244470596313e-02 -2.323332726955413818e-01 -1.265626698732376099e-01 -4.460871219635009766e-02 -1.017230004072189331e-01 1.454651355743408203e-01 -1.267014443874359131e-01 1.280995644629001617e-02 2.680879235267639160e-01 2.779470682144165039e-01 6.359668821096420288e-02 2.398752979934215546e-02 -1.268852651119232178e-01 7.393390685319900513e-02 2.853717207908630371e-01 -2.097019702196121216e-01 2.747692465782165527e-01 -1.888708770275115967e-02 -2.668075859546661377e-01 -1.663816906511783600e-02 -3.406538367271423340e-01 2.560451254248619080e-02 -1.001770347356796265e-01 -2.265468388795852661e-01
1.351723074913024902e-01 -6.434807181358337402e-02 1.212353631854057312e-01 2.153826206922531128e-01 2.445105016231536865e-01 3.151697814464569092e-01 -1.855026036500930786e-01 1.905895173549652100e-01 -2.255640923976898193e-02 -1.631779968738555908e-01 3.406815826892852783e-01 -1.219896376132965088e-01 5.516886338591575623e-02 1.129024624824523926e-01 -1.854760348796844482e-01 -3.359535336494445801e-02 -1.151063963770866394e-01 8.325451612472534180e-02 2.180590480566024780e-01 1.299735158681869507e-02 4.041848182678222656e-01 -1.357250362634658813e-01 1.107831150293350220e-01 -2.057394385337829590e-01 -2.084729671478271484e-01 -1.041566208004951477e-01 -3.415894508361816406e-02 -1.913664042949676514e-01 -1.156583577394485474e-01 4.205255582928657532e-02 -4.921752214431762695e-02 2.515799403190612793e-01
-2.791149020195007324e-01 1.013969257473945618e-01 2.259697914123535156e-01 2.169837802648544312e-01 3.071012161672115326e-02 2.172667235136032104e-01 -1.449132263660430908e-01 1.653702706098556519e-01 6.714341230690479279e-03 -1.323891133069992065e-01 1.294673085212707520e-01 8.031269907951354980e-02 -3.112213686108589172e-03 3.697777688503265381e-01 -1.098434999585151672e-01 8.109863102436065674e-02 -1.515192389488220215e-01 2.196789681911468506e-01 2.645912393927574158e-02 1.657291501760482788e-01 1.609220057725906372e-01 -4.048802852630615234e-01 5.367031693458557129e-02 -1.948827505111694336e-02 -6.931122392416000366e-02 -1.410490181297063828e-02 1.210338808596134186e-02 -1.009055823087692261e-01 -2.343944758176803589e-01 -8.714400976896286011e-02 1.270488798618316650e-01 3.667797148227691650e-01
1.209425628185272217e-01 3.793528378009796143e-01 1.571133285760879517e-01 2.534663677215576172e-02 -1.241909861564636230e-01 2.921588420867919922e-01 -2.293686270713806152e-01 -2.556713111698627472e-02 -1.095794662833213806e-01 -2.453449815511703491e-01 -3.622542694211006165e-02 -2.262322418391704559e-02 1.180864349007606506e-01 7.472338527441024780e-02 -1.500143259763717651e-01 9.034410119056701660e-02 -1.974489539861679077e-01 -4.675415158271789551e-02 2.234652191400527954e-01 2.728874683380126953e-01 7.064972072839736938e-02 9.012111462652683258e-03 -2.738654911518096924e-01 -2.805893868207931519e-02 -2.786963880062103271e-01 -4.789963737130165100e-02 -8.956960588693618774e-02 -6.840346008539199829e-02 -3.926129043102264404e-01 8.958145976066589355e-02 -1.873582154512405396e-01 3.865513578057289124e-02
1.740567088127136230e-01 2.465870417654514313e-02 2.657155394554138184e-01 3.139697313308715820e-01 -1.783545315265655518e-01 1.195573434233665466e-01 -1.866864599287509918e-02 -3.751674294471740723e-02 -1.540150046348571777e-01 -2.024907171726226807e-01 2.434799671173095703e-01 -9.183929115533828735e-02 -3.025979921221733093e-02 1.672506779432296753e-01 4.899974912405014038e-02 6.124536693096160889e-02 -4.792901873588562012e-02 1.954587399959564209e-01 -1.222409401088953018e-02 2.210065722465515137e-02 2.730457484722137451e-01 -1.414876133203506470e-01 -8.658222109079360962e-02 3.992316871881484985e-02 4.229758307337760925e-02 -1.407485306262969971e-01 -2.565880417823791504e-01 -4.866117537021636963e-01 -2.998176217079162598e-01 -4.971174150705337524e-02 1.186793893575668335e-01 9.537843614816665649e-02
-2.822659611701965332e-01 1.518934965133666992e-01 3.425110280513763428e-01 3.965311050415039062e-01 -1.243436485528945923e-01 1.999811381101608276e-01 -1.201706230640411377e-01 1.543070673942565918e-01 1.031371280550956726e-01 4.349501337856054306e-03 7.753823697566986084e-02 9.319414943456649780e-02 -1.079989820718765259e-01 1.566546261310577393e-01 1.186606734991073608e-01 5.534818023443222046e-02 -1.409824192523956299e-01 3.866609036922454834e-01 8.973445743322372437e-02 1.820982247591018677e-01 1.706567108631134033e-01 -2.936609089374542236e-01 -6.912723183631896973e-02 1.070680171251296997e-01 -3.522412478923797607e-02 -1.237716451287269592e-01 -1.487407088279724121e-01 3.949915617704391479e-02 -2.516477704048156738e-01 -4.362878575921058655e-02 5.046499520540237427e-02 8.843936957418918610e-03
1.467613577842712402e-01 4.513369500637054443e-02 1.399587243795394897e-01 1.119460985064506531e-01 -7.417087908834218979e-03 1.512621492147445679e-01 -1.790606379508972168e-01 -1.479697823524475098e-01 -1.394212245941162109e-01 -1.595590412616729736e-01 -5.047280713915824890e-02 -1.439959704875946045e-01 1.375968009233474731e-01 4.146407172083854675e-02 -1.248513460159301758e-01 2.411765977740287781e-03 -5.358719080686569214e-02 1.970067024230957031e-01 3.171663284301757812e-01 1.245571002364158630e-01 4.448148608207702637e-01 -3.282940089702606201e-01 -9.540906548500061035e-02 1.524521708488464355e-01 1.755922436714172363e-01 -1.300902664661407471e-01 -4.029872640967369080e-02 -1.866963803768157959e-01 -2.327533811330795288e-01 -2.074658423662185669e-01 2.214755862951278687e-01 1.915931850671768188e-01
1.446752548217773438e-01 2.181418091058731079e-01 3.760598897933959961e-01 1.619405597448348999e-01 -4.968308657407760620e-02 1.530093252658843994e-01 -2.156816422939300537e-01 4.652221873402595520e-02 2.743106782436370850e-01 -3.168791532516479492e-01 -1.071611233055591583e-02 -9.752967208623886108e-02 -1.494272332638502121e-02 2.471485435962677002e-01 -8.296364545822143555e-02 1.040390953421592712e-01 6.387327611446380615e-02 4.030046053230762482e-03 2.819954454898834229e-01 -6.221561878919601440e-02 2.091077417135238647e-01 4.798458516597747803e-02 2.401461601257324219e-01 2.007288113236427307e-02 9.537640959024429321e-02 -8.655414730310440063e-02 -2.660753130912780762e-01 1.461004316806793213e-01 -2.888338565826416016e-01 5.994476377964019775e-02 -9.579634666442871094e-02 1.687033176422119141e-01
1.542665362358093262e-01 2.050919085741043091e-01 -1.587463766336441040e-01 1.008261665701866150e-01 -2.754680812358856201e-01 1.863443702459335327e-01 1.483238488435745239e-02 -1.996267139911651611e-01 -7.642493396997451782e-02 -1.352301537990570068e-01 1.639986485242843628e-01 1.337946951389312744e-02 -3.226200863718986511e-02 1.419048756361007690e-01 -4.955505952239036560e-02 1.793113052845001221e-01 2.718036994338035583e-02 2.941136062145233154e-01 1.948103457689285278e-01 2.109338492155075073e-01 1.360808908939361572e-01 4.680376872420310974e-02 -1.807102560997009277e-01 -2.082170546054840088e-01 4.277718663215637207e-01 -3.726901486515998840e-02 -2.600413262844085693e-01 1.204881295561790466e-01 -2.921456098556518555e-01 -8.338543772697448730e-02 2.210498601198196411e-02 -1.240731254220008850e-01
1.005663275718688965e-01 -2.747380733489990234e-02 2.344575226306915283e-01 2.210141718387603760e-01 1.664462983608245850e-01 3.925117850303649902e-01 -1.044610515236854553e-02 -4.433475434780120850e-02 -1.826400682330131531e-02 5.843784287571907043e-02 1.206811815500259399e-01 -1.604387462139129639e-01 -1.680386066436767578e-01 2.450021654367446899e-01 -2.415340393781661987e-01 -8.262214250862598419e-03 -3.780443593859672546e-02 2.579384148120880127e-01 -3.224914893507957458e-02 1.295845359563827515e-01 2.417398393154144287e-01 -2.254377752542495728e-01 -2.395517751574516296e-02 -2.019495815038681030e-01 -7.803212106227874756e-02 -1.869618520140647888e-02 -4.384977370500564575e-02 -1.418772619217634201e-03 -3.139100372791290283e-01 -2.870799303054809570e-01 -1.052815690636634827e-01 2.719065248966217041e-01
-7.825922966003417969e-02 -1.427969802170991898e-02 -1.297071725130081177e-01 1.689512431621551514e-01 -3.270489871501922607e-01 2.810360193252563477e-01 -1.307607591152191162e-01 -9.641935676336288452e-02 -1.249851137399673462e-01 -2.266702502965927124e-01 -1.200647931545972824e-02 7.121358066797256470e-02 1.206333413720130920e-01 1.783306896686553955e-01 1.069594323635101318e-01 1.574445962905883789e-01 -6.384851783514022827e-02 1.822219192981719971e-01 1.099209487438201904e-01 7.891425490379333496e-02 5.861118063330650330e-02 -1.731740087270736694e-01 1.193389967083930969e-01 -7.257056236267089844e-02 3.630341589450836182e-01 -1.328471116721630096e-02 -9.506193548440933228e-02 -9.540674835443496704e-02 -4.117479920387268066e-01 -2.596943080425262451e-01 -9.575556218624114990e-02 -2.763798534870147705e-01
1.109098941087722778e-01 2.174582518637180328e-02 2.545043230056762695e-01 2.074481397867202759e-01 -1.097126677632331848e-01 9.893830120563507080e-02 -2.018957436084747314e-01 -7.684411853551864624e-02 -3.660785406827926636e-02 -1.583449095487594604e-01 2.563541531562805176e-01 -5.683607235550880432e-02 1.527929157018661499e-01 2.668650448322296143e-01 5.615288391709327698e-02 1.717784404754638672e-01 -3.835601806640625000e-01 1.770956218242645264e-01 2.433963567018508911e-01 2.332668006420135498e-01 1.592631787061691284e-01 -6.962156295776367188e-02 2.858105860650539398e-02 7.313605397939682007e-02 -8.008073270320892334e-02 -1.433886438608169556e-01 -3.230904340744018555e-01 -3.181265592575073242e-01 -5.825273692607879639e-02 -1.355831921100616455e-01 7.401783764362335205e-02 2.769588259980082512e-03
-1.862652003765106201e-01 1.931747049093246460e-01 1.667379587888717651e-01 4.070765078067779541e-01 -2.264142930507659912e-01 -3.532223403453826904e-02 -1.271102018654346466e-02 1.228425931185483932e-02 -9.075120091438293457e-03 -3.711736528202891350e-03 -1.459679305553436279e-01 -8.940750360488891602e-02 7.717742025852203369e-02 2.813942134380340576e-01 -5.031569302082061768e-02 3.924905136227607727e-02 -1.540893763303756714e-01 1.493934690952301025e-01 3.651385307312011719e-01 -2.415900528430938721e-01 1.179193481802940369e-01 1.528947986662387848e-02 -1.264079213142395020e-01 -7.584542781114578247e-02 1.032578423619270325e-01 -1.510753780603408813e-01 -3.631092607975006104e-02 -2.431941181421279907e-01 7.275437563657760620e-02 -1.809221357107162476e-01 -8.060111105442047119e-02 3.885231912136077881e-01
-2.091245949268341064e-01 1.500804126262664795e-01 1.759943738579750061e-02 2.465062439441680908e-01 -1.470510065555572510e-01 6.488522142171859741e-02 -2.521633505821228027e-01 -2.652228176593780518e-01 -2.070162817835807800e-02 -1.468128263950347900e-01 -9.185288101434707642e-02 -1.376674324274063110e-01 -2.359184473752975464e-01 1.356467157602310181e-01 -9.088686108589172363e-02 1.016187965869903564e-01 4.209110140800476074e-02 9.293659031391143799e-02 6.033279001712799072e-02 -1.726974546909332275e-02 2.790229618549346924e-01 -6.195458397269248962e-02 1.696277856826782227e-01 -1.654398888349533081e-01 3.299092650413513184e-01 1.441944241523742676e-01 -3.273676633834838867e-01 -6.102646142244338989e-02 1.626580655574798584e-01 1.993340104818344116e-01 -1.891092061996459961e-01 2.760882675647735596e-01
-2.310303449630737305e-01 -2.133057415485382080e-01 7.456537801772356033e-03 9.290498495101928711e-02 -2.299613207578659058e-01 1.318068504333496094e-01 -7.803992182016372681e-02 -2.336541712284088135e-01 -5.106253921985626221e-02 -1.531553119421005249e-01 -1.859415918588638306e-01 4.612622782588005066e-02 9.672452509403228760e-02 2.149418741464614868e-01 -5.913187563419342041e-02 -8.883141726255416870e-02 1.232005134224891663e-01 2.908578217029571533e-01 2.077871859073638916e-01 -6.740976125001907349e-02 7.285949308425188065e-03 1.041058078408241272e-01 -1.615801751613616943e-01 1.446549743413925171e-01 -4.771033674478530884e-02 -8.188491314649581909e-02 5.069159716367721558e-02 -3.303574323654174805e-01 -2.516382336616516113e-01 -1.070639938116073608e-01 -4.804712533950805664e-01 6.721051409840583801e-03
-9.441091679036617279e-03 -8.011976629495620728e-02 -1.344032287597656250e-01 3.589050769805908203e-01 -1.564601808786392212e-01 6.710631400346755981e-02 -4.895566403865814209e-01 -3.681343048810958862e-02 -3.025565445423126221e-01 -5.017574429512023926e-01 -3.316233307123184204e-02 -4.571405425667762756e-02 1.262886375188827515e-01 9.760467708110809326e-02 -7.500378787517547607e-02 -1.417533010244369507e-01 -8.449612557888031006e-02 8.103355765342712402e-02 6.436174362897872925e-02 -1.050147861242294312e-01 9.035824984312057495e-02 -3.204684704542160034e-02 -9.643081575632095337e-02 -1.268648356199264526e-01 -1.981978304684162140e-02 -9.806378185749053955e-02 -5.906157195568084717e-02 2.317966707050800323e-02 4.041447490453720093e-02 1.096506416797637939e-01 -2.704209983348846436e-01 1.210128143429756165e-01
-9.228561073541641235e-02 7.761020213365554810e-02 -8.200860023498535156e-02 1.360469311475753784e-01 -3.554266095161437988e-01 4.175615608692169189e-01 -1.063148528337478638e-01 -1.113431230187416077e-01 -7.601704448461532593e-02 -6.620135903358459473e-02 1.161065474152565002e-01 1.018830575048923492e-02 1.306990087032318115e-01 1.245268732309341431e-01 9.228503704071044922e-02 1.434270143508911133e-01 -7.689557503908872604e-03 -4.034428671002388000e-02 1.371038407087326050e-01 1.956922002136707306e-02 -1.106196492910385132e-01 -1.228063330054283142e-01 1.342302560806274414e-01 2.918552048504352570e-02 3.586110770702362061e-01 -3.203246742486953735e-02 -1.281077116727828979e-01 -1.614158898591995239e-01 -4.932982623577117920e-01 6.419830769300460815e-02 -1.926734149456024170e-01 -1.633406430482864380e-01
1.040768064558506012e-02 7.892875373363494873e-02 -6.156058982014656067e-02 6.151081919670104980e-01 -1.653089672327041626e-01 2.167503386735916138e-01 -2.882091701030731201e-01 1.170671507716178894e-01 1.800849437713623047e-01 -4.410145059227943420e-02 1.318964660167694092e-01 -9.238157421350479126e-02 7.572387903928756714e-02 1.781561672687530518e-01 7.731801271438598633e-02 8.900547772645950317e-02 -1.128348782658576965e-01 -7.022462785243988037e-03 4.786566644906997681e-02 6.312668323516845703e-02 2.098820172250270844e-03 -1.918849945068359375e-01 2.995184957981109619e-01 -7.548332214355468750e-02 1.692199110984802246e-01 9.529065340757369995e-02 1.087770685553550720e-01 9.250027686357498169e-02 -4.667865857481956482e-02 -2.102168500423431396e-01 -9.960164129734039307e-02 2.511401176452636719e-01
-4.856735840439796448e-02 3.007843494415283203e-01 1.993307322263717651e-01 1.621275544166564941e-01 1.140847504138946533e-01 2.473277896642684937e-01 -1.300292313098907471e-01 -4.875039309263229370e-02 1.954092085361480713e-01 -4.237743020057678223e-01 -1.177923679351806641e-01 9.743393957614898682e-02 -1.245879475027322769e-02 9.830123744904994965e-03 -4.308895766735076904e-02 1.663051694631576538e-01 -3.919975459575653076e-02 1.468110829591751099e-01 4.023362398147583008e-01 -2.970086038112640381e-02 1.104037240147590637e-01 -5.368752777576446533e-02 9.744167327880859375e-02 -6.353148072957992554e-02 5.698361434042453766e-03 -5.998108908534049988e-02 -1.002914011478424072e-01 9.081471711397171021e-02 -3.157694339752197266e-01 3.177472949028015137e-01 -1.992944329977035522e-01 -7.964196847751736641e-04
1.403967589139938354e-01 -1.301700435578823090e-02 -1.225269660353660583e-01 2.417260706424713135e-01 2.658710777759552002e-01 1.748983263969421387e-01 -1.480590701103210449e-01 -9.548713266849517822e-02 6.278575211763381958e-02 -9.204578399658203125e-02 -7.459988445043563843e-02 1.856046319007873535e-01 1.630120724439620972e-01 1.288925856351852417e-01 -1.251101493835449219e-01 8.293544501066207886e-02 -6.933249533176422119e-02 3.540402650833129883e-02 1.764039695262908936e-01 -1.280565410852432251e-01 3.330208361148834229e-01 -2.655207216739654541e-01 -1.118258833885192871e-01 1.907705813646316528e-01 1.437921524047851562e-01 -2.097664959728717804e-02 -1.537238359451293945e-01 -2.286113947629928589e-01 -3.971554338932037354e-01 -3.341600596904754639e-01 1.438040006905794144e-02 7.563517242670059204e-02
1.786375492811203003e-01 -4.335791617631912231e-02 -6.008970737457275391e-02 2.339284718036651611e-01 3.793566673994064331e-02 2.159954160451889038e-01 -4.130021482706069946e-02 -7.167756557464599609e-02 -4.030239582061767578e-01 -1.160172671079635620e-01 -8.256260305643081665e-03 2.692705392837524414e-02 -4.541013389825820923e-03 2.984375059604644775e-01 -6.993058323860168457e-02 1.288692653179168701e-01 -1.207604333758354187e-01 4.153269827365875244e-01 2.636643350124359131e-01 2.948151901364326477e-03 -1.456789970397949219e-01 -2.488756626844406128e-01 9.382152557373046875e-02 1.526498347520828247e-01 1.499235350638628006e-02 7.307480275630950928e-02 -3.031219244003295898e-01 -2.942010462284088135e-01 6.535414606332778931e-02 -4.605647921562194824e-02 -5.805627629160881042e-02 -6.039668340235948563e-03
3.540321066975593567e-02 4.693912342190742493e-02 4.271114245057106018e-02 4.406367838382720947e-01 -2.102361172437667847e-01 5.435845255851745605e-02 -4.939316213130950928e-01 -6.077969074249267578e-02 -7.052030414342880249e-02 -6.758274137973785400e-02 1.329375505447387695e-01 1.334455162286758423e-01 1.016464605927467346e-01 1.738107646815478802e-03 -1.019888073205947876e-01 -3.752053901553153992e-02 -2.514345049858093262e-01 1.249361559748649597e-01 1.865910291671752930e-01 5.308288149535655975e-03 2.259758263826370239e-01 -3.551875650882720947e-01 -1.765345633029937744e-01 -6.820531189441680908e-02 -1.491372706368565559e-03 -2.430988401174545288e-01 -5.766513198614120483e-02 -1.617051661014556885e-01 -2.347755990922451019e-02 -9.465540945529937744e-02 1.106323748826980591e-01 3.924994915723800659e-02
-1.197852641344070435e-01 1.723374053835868835e-02 1.859467476606369019e-02 3.938443064689636230e-01 -1.357621222268790007e-04 1.141084209084510803e-01 -2.350720763206481934e-01 -1.222210526466369629e-01 -1.223594844341278076e-01 3.134531676769256592e-01 -1.484035551548004150e-01 5.321027711033821106e-03 3.618176281452178955e-02 1.422982066869735718e-01 -1.191958412528038025e-01 2.874549925327301025e-01 -2.396609634160995483e-01 5.694303289055824280e-02 2.034674733877182007e-01 -3.766234219074249268e-02 2.578364610671997070e-01 -3.029808104038238525e-01 9.916662424802780151e-02 -3.346104323863983154e-01 -5.515204742550849915e-02 3.212177380919456482e-02 -1.347327828407287598e-01 4.230259358882904053e-02 -6.533393263816833496e-02 -1.585202962160110474e-01 -2.126374691724777222e-01 1.039472520351409912e-01
2.453717403113842010e-02 -2.243678122758865356e-01 7.317376136779785156e-02 3.798504769802093506e-01 -2.730129957199096680e-01 2.006702125072479248e-01 -4.321161210536956787e-01 -1.848285496234893799e-01 -5.035469681024551392e-02 -1.647955551743507385e-02 6.771573424339294434e-02 -1.847032690420746803e-04 -9.750250726938247681e-02 1.480059176683425903e-01 -1.472094208002090454e-01 -9.920272231101989746e-02 -1.554481238126754761e-01 1.691367775201797485e-01 -7.349526882171630859e-02 -1.975462138652801514e-01 6.690799258649349213e-03 -1.765858083963394165e-01 4.793071001768112183e-02 -2.745860815048217773e-02 -1.036683004349470139e-02 5.009238049387931824e-02 -3.159117102622985840e-01 -1.122384071350097656e-01 -7.643833756446838379e-02 -3.418529927730560303e-01 -8.043295145034790039e-02 -1.332001090049743652e-01
1.032356824725866318e-02 3.149217963218688965e-01 1.695520579814910889e-01 2.478650808334350586e-01 -6.459977943450212479e-03 7.356353104114532471e-02 -1.512379944324493408e-01 7.423742115497589111e-02 2.064891755580902100e-01 -3.231351375579833984e-01 2.563365697860717773e-01 4.697986878454685211e-03 -6.526180356740951538e-02 2.176080793142318726e-01 -3.388626733794808388e-03 6.460718810558319092e-02 1.007726043462753296e-01 8.730300515890121460e-02 1.399701833724975586e-01 -2.131120264530181885e-01 1.035252362489700317e-01 -1.951131820678710938e-01 3.676957488059997559e-01 -2.603853819891810417e-03 3.411522507667541504e-02 -1.245632693171501160e-01 -3.951062560081481934e-01 1.287156790494918823e-01 -2.103760689496994019e-01 2.395804598927497864e-02 -6.538280099630355835e-02 5.357420817017555237e-02
1.490032672882080078e-01 2.314669638872146606e-02 -7.502581924200057983e-02 1.140715628862380981e-01 -2.131156176328659058e-01 2.107424288988113403e-01 -8.409335464239120483e-02 -1.658611744642257690e-01 -2.388194650411605835e-01 -4.290021061897277832e-01 -1.769105643033981323e-01 2.707889378070831299e-01 -1.364082098007202148e-01 1.351622045040130615e-01 1.514072902500629425e-02 -1.452059000730514526e-01 -6.518279761075973511e-02 2.530902922153472900e-01 2.089916467666625977e-01 3.202588856220245361e-02 1.672052145004272461e-01 8.495205081999301910e-03 8.592002838850021362e-02 -1.160915419459342957e-01 8.923549205064773560e-02 3.313178718090057373e-01 -1.951870471239089966e-01 -1.764451116323471069e-01 -2.202113717794418335e-01 3.817313537001609802e-02 4.096885398030281067e-02 -1.727062016725540161e-01
-3.039295412600040436e-02 -3.030584193766117096e-02 -6.233991682529449463e-02 1.442695111036300659e-01 -2.342597842216491699e-01 5.559957027435302734e-02 -2.254634164273738861e-02 7.402427494525909424e-02 -1.619189530611038208e-01 -1.529154926538467407e-01 5.545224249362945557e-02 -1.707120239734649658e-01 1.487368047237396240e-01 1.859519779682159424e-01 -9.941707551479339600e-02 1.546764075756072998e-01 -2.661831080913543701e-01 1.585296243429183960e-01 2.042479366064071655e-01 2.938342094421386719e-01 -8.326359093189239502e-02 -2.709212303161621094e-01 3.826927766203880310e-02 -1.796254962682723999e-01 3.104080259799957275e-01 -1.593369096517562866e-01 -4.490969330072402954e-02 -1.589936763048171997e-01 -4.648704528808593750e-01 -2.816427312791347504e-02 -1.713451445102691650e-01 -6.145736575126647949e-02
1.967148631811141968e-01 1.974813491106033325e-01 3.439429104328155518e-01 2.194514125585556030e-01 -6.889229267835617065e-02 6.929767131805419922e-02 -2.438501417636871338e-01 -3.418409079313278198e-02 1.175688728690147400e-01 -3.643462359905242920e-01 1.202884316444396973e-01 1.413887143135070801e-01 -1.255759447813034058e-01 7.403666526079177856e-02 8.350046724081039429e-02 -5.546994879841804504e-02 -1.968532055616378784e-01 1.020493730902671814e-01 2.238056212663650513e-01 -6.803507357835769653e-02 1.783505976200103760e-01 6.170008331537246704e-02 6.448326259851455688e-02 -5.305039510130882263e-02 3.803279995918273926e-02 -3.299067914485931396e-02 -4.561524093151092529e-01 9.496694058179855347e-02 -1.951622813940048218e-01 -2.825289405882358551e-02 4.521297290921211243e-02 2.575025558471679688e-01
-2.360658943653106689e-01 3.146391734480857849e-02 -2.122534960508346558e-01 1.719494760036468506e-01 7.281740009784698486e-02 4.872134700417518616e-02 -3.108710646629333496e-01 9.716930240392684937e-02 7.206520438194274902e-02 -3.493201434612274170e-01 -2.628392539918422699e-02 -4.112433269619941711e-02 1.769603975117206573e-02 -1.401915401220321655e-01 6.989448796957731247e-03 2.793597280979156494e-01 1.316088289022445679e-01 1.619861274957656860e-01 1.863536834716796875e-01 -7.757327705621719360e-02 -7.759996503591537476e-02 -9.388953447341918945e-02 -5.091530084609985352e-02 -2.664531394839286804e-02 1.605169773101806641e-01 5.836424231529235840e-02 -2.671045064926147461e-01 -2.084348797798156738e-01 -3.650356829166412354e-01 1.161906984634697437e-03 -3.790480792522430420e-01 6.254228949546813965e-02
3.101483173668384552e-02 -1.481301188468933105e-01 -2.560756504535675049e-01 4.308231174945831299e-01 -1.003334000706672668e-01 3.233667910099029541e-01 -6.110218167304992676e-02 -1.716458350419998169e-01 -7.797505706548690796e-02 -2.838459908962249756e-01 1.738676726818084717e-01 2.818946354091167450e-02 -1.229205541312694550e-02 -7.234131544828414917e-02 4.322253540158271790e-02 2.257586568593978882e-01 2.088872715830802917e-02 2.923081815242767334e-01 2.933266758918762207e-01 6.692419201135635376e-02 2.720482647418975830e-01 -6.966961175203323364e-02 -6.097254902124404907e-02 1.278780549764633179e-01 7.960638031363487244e-03 -2.182861417531967163e-02 5.439851060509681702e-02 -2.608697116374969482e-01 -2.065571844577789307e-01 -2.645750530064105988e-03 9.297276288270950317e-02 6.314756721258163452e-02
-1.745104603469371796e-02 -1.019364371895790100e-01 1.584680825471878052e-01 3.489514291286468506e-01 -4.852399230003356934e-02 1.340559571981430054e-01 -3.244708478450775146e-01 -6.522257346659898758e-03 -1.527042686939239502e-01 3.333859518170356750e-02 8.406399190425872803e-02 1.492994129657745361e-01 7.251182943582534790e-02 5.265801027417182922e-02 -4.464802742004394531e-01 1.097830832004547119e-01 -3.769567906856536865e-01 9.086472541093826294e-02 7.940948009490966797e-02 -8.523689955472946167e-02 2.142812311649322510e-01 -1.802942603826522827e-01 -2.913550734519958496e-01 2.483887970447540283e-02 7.701437920331954956e-02 -1.281518042087554932e-01 -9.471467882394790649e-02 -2.821152331307530403e-03 -2.581206336617469788e-02 -2.001637518405914307e-01 -1.563782244920730591e-01 1.385301500558853149e-01
-1.667884178459644318e-02 -3.055511415004730225e-02 8.532318472862243652e-02 2.169633656740188599e-01 -1.711623221635818481e-01 2.722527086734771729e-01 1.198629289865493774e-02 1.574130505323410034e-01 -2.606237232685089111e-01 5.926690250635147095e-02 -2.474358975887298584e-01 5.059599131345748901e-02 7.070571184158325195e-02 4.488454014062881470e-02 -2.336857616901397705e-01 1.091261208057403564e-02 7.126718759536743164e-02 4.501488804817199707e-01 2.954201698303222656e-01 9.952929615974426270e-02 1.959929615259170532e-01 1.048079729080200195e-01 -4.251307621598243713e-02 1.360097229480743408e-01 1.775584816932678223e-01 1.215029731392860413e-01 -2.655054032802581787e-01 -1.902699321508407593e-01 -8.560122549533843994e-02 -2.753191292285919189e-01 8.619890362024307251e-02 -3.146770596504211426e-02
-2.172613590955734253e-01 4.802763462066650391e-02 5.562533065676689148e-02 5.615518093109130859e-01 1.292502693831920624e-02 -1.466664070903789252e-05 -1.796726733446121216e-01 -1.555502563714981079e-01 -1.258139759302139282e-01 -3.823727965354919434e-01 1.374592185020446777e-01 1.226834133267402649e-01 -1.065645813941955566e-01 7.377583533525466919e-02 5.168329924345016479e-02 1.022877246141433716e-01 5.373350158333778381e-02 1.284687593579292297e-02 5.918061733245849609e-02 1.016691476106643677e-01 -3.760218247771263123e-02 9.602838009595870972e-02 1.237976476550102234e-01 1.274551004171371460e-01 2.416377812623977661e-01 4.745782539248466492e-02 -3.260361254215240479e-01 -1.208004280924797058e-01 -1.819225698709487915e-01 1.634017378091812134e-01 -1.351316273212432861e-01 -1.755186766386032104e-01
-2.098868042230606079e-01 -6.019651517271995544e-02 -6.501423567533493042e-02 1.555544584989547729e-01 2.963795699179172516e-02 4.069407880306243896e-01 -2.422417849302291870e-01 -2.634317055344581604e-02 3.094981424510478973e-02 -4.133631885051727295e-01 5.528527870774269104e-02 7.064739614725112915e-02 -1.852640211582183838e-01 8.454702049493789673e-02 -1.309227347373962402e-01 2.343857437372207642e-01 -1.222920715808868408e-01 1.350172460079193115e-01 2.510732114315032959e-01 1.504204124212265015e-01 -8.462761342525482178e-02 -5.210613086819648743e-02 1.732100099325180054e-01 -8.921558409929275513e-02 3.094604909420013428e-01 8.915736526250839233e-02 -1.268324851989746094e-01 -9.255373477935791016e-02 -2.155255228281021118e-01 3.289198130369186401e-02 -1.919056922197341919e-01 -1.587672531604766846e-01
-1.157486438751220703e-01 -7.240664213895797729e-03 1.027605906128883362e-01 2.805199325084686279e-01 -9.002678841352462769e-02 1.488589122891426086e-02 -1.647020727396011353e-01 -5.597180873155593872e-02 -9.075538814067840576e-02 -1.466288864612579346e-01 1.345349252223968506e-01 -2.594508528709411621e-01 -2.218962274491786957e-02 -8.724248409271240234e-02 -2.091829106211662292e-02 -1.781883183866739273e-03 -2.027723491191864014e-01 2.324049025774002075e-01 2.935411036014556885e-01 2.031571865081787109e-01 -1.530768871307373047e-01 -5.979730188846588135e-02 -6.296930462121963501e-02 -1.225973814725875854e-01 4.083250463008880615e-01 7.906345278024673462e-02 2.211344800889492035e-02 -5.355960503220558167e-02 -4.592609405517578125e-01 1.290621012449264526e-01 -1.974691450595855713e-01 -1.534148007631301880e-01
1.180374994874000549e-01 3.536223992705345154e-02 -7.078763097524642944e-02 2.510501444339752197e-01 -2.710636258125305176e-01 2.211312502622604370e-01 6.154274102300405502e-03 2.340665459632873535e-02 1.177288293838500977e-01 7.091853022575378418e-02 1.414976716041564941e-01 -8.184659481048583984e-02 3.401376605033874512e-01 6.334318965673446655e-02 -1.336163282394409180e-01 -1.180698499083518982e-01 -3.759593963623046875e-01 4.618411362171173096e-01 2.107369303703308105e-01 -8.013346232473850250e-03 7.046460360288619995e-02 1.211948171257972717e-01 5.432515591382980347e-02 -1.873558908700942993e-01 2.899388223886489868e-02 -1.707050800323486328e-01 -1.767014116048812866e-01 -2.499717473983764648e-01 -1.023568138480186462e-01 6.824485212564468384e-02 1.347772590816020966e-02 -2.965803444385528564e-02
1.868237927556037903e-02 -4.757268726825714111e-02 -1.057096719741821289e-01 8.489536494016647339e-02 3.077411949634552002e-01 3.468418717384338379e-01 -9.687224775552749634e-02 4.936420917510986328e-02 -1.566171459853649139e-02 1.690387353301048279e-02 -4.885003715753555298e-02 -2.349108643829822540e-02 1.599081158638000488e-01 1.123307645320892334e-01 -1.577093154191970825e-01 1.173191145062446594e-01 4.194395989179611206e-02 2.865291833877563477e-01 2.900029122829437256e-01 1.021021157503128052e-01 1.304534375667572021e-01 -1.890801042318344116e-01 -1.948934346437454224e-01 1.697828173637390137e-01 1.463495492935180664e-01 6.277617067098617554e-02 -2.103182971477508545e-01 -1.202981695532798767e-01 -3.276713192462921143e-01 -3.487853109836578369e-01 1.148389950394630432e-01 2.182918637990951538e-01
-4.463490098714828491e-02 -1.690815240144729614e-01 2.744053006172180176e-01 2.999701499938964844e-01 -1.876465603709220886e-02 2.391319423913955688e-01 -2.608292400836944580e-01 2.314564138650894165e-01 -1.508094072341918945e-01 9.015312045812606812e-02 -2.180797457695007324e-01 1.042922288179397583e-01 -1.309433728456497192e-01 2.725714147090911865e-01 -1.588636487722396851e-01 -6.241081655025482178e-02 -8.167554438114166260e-02 1.018221452832221985e-01 3.876917809247970581e-02 1.206786856055259705e-01 2.201980352401733398e-01 -3.000945150852203369e-01 1.296469122171401978e-01 -3.206780925393104553e-02 -2.430877834558486938e-01 -1.530503034591674805e-01 -9.734824299812316895e-02 -6.271716952323913574e-02 -2.553621828556060791e-01 -4.903965815901756287e-02 -2.050862461328506470e-01 1.415302008390426636e-01
-2.198194861412048340e-01 -5.095439404249191284e-02 -2.419135421514511108e-01 2.866112291812896729e-01 2.937222644686698914e-02 1.924872696399688721e-01 -2.163763642311096191e-01 -2.697581052780151367e-01 9.847848676145076752e-03 -2.376009672880172729e-01 -3.730805218219757080e-02 2.204511314630508423e-01 -5.481674335896968842e-03 -6.002293527126312256e-02 -2.242613434791564941e-01 1.634998321533203125e-01 -3.108103759586811066e-02 4.666691273450851440e-02 -9.701960533857345581e-02 9.438282996416091919e-02 3.045372664928436279e-02 -1.504592746496200562e-01 1.573509424924850464e-01 -6.785476207733154297e-02 1.843278855085372925e-01 8.857436478137969971e-02 -2.110608369112014771e-01 -2.939133048057556152e-01 -3.021419942378997803e-01 2.273960858583450317e-01 -2.657843828201293945e-01 5.408237874507904053e-02
9.792895056307315826e-03 1.507963687181472778e-01 1.977818012237548828e-01 1.498045027256011963e-01 1.992729753255844116e-01 -1.848672330379486084e-02 -1.248773634433746338e-01 3.510732576251029968e-02 7.068581134080886841e-02 -4.590165913105010986e-01 5.016382038593292236e-02 1.578947454690933228e-01 -7.539306581020355225e-02 2.143841385841369629e-01 -2.225407026708126068e-02 -1.549610029906034470e-02 5.045675486326217651e-02 2.480033040046691895e-01 2.642204165458679199e-01 1.914093829691410065e-02 3.959060609340667725e-01 -1.479955017566680908e-01 1.243985369801521301e-01 -2.162975259125232697e-03 -4.721870273351669312e-02 -4.224793240427970886e-02 -1.980862468481063843e-01 1.587088108062744141e-01 -2.471328675746917725e-01 1.316975057125091553e-01 -2.928963303565979004e-01 4.695374891161918640e-02
8.318068087100982666e-02 1.733682751655578613e-01 7.454437762498855591e-02 2.464870214462280273e-01 7.661443203687667847e-02 -5.627283453941345215e-02 -1.565284579992294312e-01 7.041035592555999756e-02 -1.945107728242874146e-01 -1.511390358209609985e-01 -1.442548185586929321e-01 1.137072369456291199e-01 6.883697956800460815e-02 3.812169432640075684e-01 -2.059987783432006836e-01 4.682307690382003784e-02 3.988983854651451111e-02 -3.912525717169046402e-03 2.022334486246109009e-01 -1.228718608617782593e-01 2.209519222378730774e-02 -7.305278629064559937e-02 -4.184882044792175293e-01 -2.041388452053070068e-01 6.454774737358093262e-02 2.291690930724143982e-02 -3.247603774070739746e-02 9.783894568681716919e-02 -1.412134766578674316e-01 -3.254968523979187012e-01 -3.068534731864929199e-01 2.313177883625030518e-01
-5.703806877136230469e-02 -2.851703166961669922e-01 -1.091464515775442123e-02 3.637845814228057861e-01 5.534639209508895874e-02 3.554071485996246338e-01 -8.251935243606567383e-02 -2.580842673778533936e-01 2.355147339403629303e-02 -2.542031109333038330e-01 4.912591353058815002e-02 3.309657424688339233e-02 2.127151489257812500e-01 7.104426622390747070e-02 -8.478197455406188965e-02 1.421836316585540771e-01 -2.188390046358108521e-01 1.722462773323059082e-01 1.670277118682861328e-01 1.730602681636810303e-01 3.290718495845794678e-01 -2.219230234622955322e-01 8.781166374683380127e-02 -6.855326145887374878e-02 7.750297337770462036e-02 -1.220478415489196777e-01 8.054105937480926514e-02 -2.667860686779022217e-01 -2.042200230062007904e-02 -1.172381862998008728e-01 6.679955124855041504e-02 1.060478910803794861e-01
2.153155952692031860e-01 -1.927206665277481079e-01 2.888223230838775635e-01 2.923278212547302246e-01 -1.705493181943893433e-01 1.399305462837219238e-01 -3.821696937084197998e-01 -6.658130884170532227e-02 -4.156299307942390442e-02 -1.906068325042724609e-01 -1.376847624778747559e-01 5.986779462546110153e-03 -8.302666991949081421e-02 1.521406918764114380e-01 -2.050611525774002075e-01 1.703317835927009583e-02 -1.712362617254257202e-01 1.841931045055389404e-01 1.069593578577041626e-01 -1.142835468053817749e-01 1.253564190119504929e-02 -3.171954751014709473e-01 -1.857623755931854248e-01 -1.867025196552276611e-01 -2.210742682218551636e-01 -1.760713905096054077e-01 -8.701357245445251465e-02 1.316913496702909470e-02 -9.442288428544998169e-02 -4.333478212356567383e-02 -1.700470745563507080e-01 -1.839103549718856812e-01
1.760734915733337402e-01 2.358369231224060059e-01 -2.119160145521163940e-01 3.226040005683898926e-01 1.779290474951267242e-02 3.794370964169502258e-02 -3.730215430259704590e-01 -2.921024858951568604e-01 -3.610858619213104248e-01 -1.349677890539169312e-01 7.093489170074462891e-02 -1.415185746736824512e-03 7.519701868295669556e-02 1.734373420476913452e-01 -1.169940643012523651e-02 -9.135674685239791870e-02 -1.339396536350250244e-01 2.633507847785949707e-01 2.167476117610931396e-01 4.485718160867691040e-02 1.632127538323402405e-02 -5.171491950750350952e-02 1.497267633676528931e-01 4.309602081775665283e-02 -1.429019123315811157e-01 -1.197297200560569763e-01 -3.244796395301818848e-01 8.453607559204101562e-02 2.869480289518833160e-02 -2.774041891098022461e-02 1.010562479496002197e-02 1.671378463506698608e-01
-2.199661284685134888e-01 4.495899751782417297e-02 2.818520665168762207e-01 -1.721509397029876709e-01 -9.192493557929992676e-02 4.015018641948699951e-01 -2.271644473075866699e-01 -2.681389451026916504e-01 -2.067953795194625854e-01 6.394936144351959229e-02 1.025063693523406982e-01 -1.575247198343276978e-02 7.312505692243576050e-02 2.799678146839141846e-01 -9.552833437919616699e-02 -2.349380552768707275e-01 -1.256152689456939697e-01 1.092336177825927734e-01 3.328005969524383545e-01 -1.753462105989456177e-01 9.670374542474746704e-02 1.063126251101493835e-01 -2.719062566757202148e-02 -8.897468447685241699e-02 2.449679886922240257e-03 -1.591599583625793457e-01 -1.032398790121078491e-01 -2.139789760112762451e-01 -1.088399738073348999e-01 8.312457054853439331e-02 -1.147124022245407104e-01 -1.716943085193634033e-01
-6.265635788440704346e-02 7.834845781326293945e-02 1.710456609725952148e-01 2.492518424987792969e-01 -5.420637130737304688e-02 8.783246157690882683e-04 -1.513161957263946533e-01 -2.316645532846450806e-02 1.576334089040756226e-01 1.897023245692253113e-02 -1.528394967317581177e-01 -7.039397209882736206e-02 1.140498276799917221e-02 3.260837197303771973e-01 -3.664207756519317627e-01 3.070797584950923920e-02 2.230005264282226562e-01 2.867172658443450928e-01 3.404713869094848633e-01 -5.974651128053665161e-02 -6.420833617448806763e-02 -2.266658544540405273e-01 -2.833733558654785156e-01 -8.953653275966644287e-02 5.731792375445365906e-02 -2.847172617912292480e-01 1.221753358840942383e-01 -1.727191060781478882e-01 -1.227254793047904968e-01 -1.313349455595016479e-01 -3.218638896942138672e-02 1.388918608427047729e-01
-1.727229952812194824e-01 7.478382438421249390e-02 1.533014327287673950e-01 3.634970188140869141e-01 8.185635507106781006e-02 5.399138107895851135e-02 -2.470401376485824585e-01 -2.356081753969192505e-01 -6.243349984288215637e-02 1.379025131464004517e-01 -1.852418631315231323e-01 8.092497289180755615e-02 2.586058378219604492e-01 2.480680346488952637e-01 1.480927169322967529e-01 -6.149246171116828918e-02 -1.461998969316482544e-01 2.656853199005126953e-01 2.537868022918701172e-01 -2.483102492988109589e-02 -2.181860432028770447e-02 -8.570475131273269653e-02 -2.871622443199157715e-01 4.023339599370956421e-02 2.567555308341979980e-01 1.273627728223800659e-01 -1.888876855373382568e-01 3.143127635121345520e-02 -9.366212040185928345e-02 2.940495610237121582e-01 3.493668884038925171e-02 -2.687258273363113403e-02
2.078045904636383057e-02 2.100131511688232422e-01 2.483755797147750854e-01 2.996899187564849854e-02 -1.044223383069038391e-01 1.091640740633010864e-01 -1.478271782398223877e-01 2.227048575878143311e-02 -3.096909262239933014e-02 -4.767407774925231934e-01 2.186630852520465851e-02 1.139118149876594543e-01 7.799575105309486389e-03 1.390428692102432251e-01 -1.176547333598136902e-01 9.431096166372299194e-02 5.546137690544128418e-02 3.261477649211883545e-01 2.052396535873413086e-01 5.253631621599197388e-02 3.455475270748138428e-01 -1.498434543609619141e-01 2.631836235523223877e-01 -8.402989059686660767e-02 -4.645172134041786194e-02 -7.837384939193725586e-02 -2.486691772937774658e-01 3.150841221213340759e-03 -3.584353998303413391e-02 2.420031726360321045e-01 -2.294735014438629150e-01 9.332258999347686768e-02
-2.364552915096282959e-01 9.044156409800052643e-03 -2.454161345958709717e-01 2.314479053020477295e-01 1.297393888235092163e-01 1.647195219993591309e-01 -1.720963567495346069e-01 -7.555148750543594360e-02 -6.563259661197662354e-02 -3.778618276119232178e-01 -5.452188476920127869e-02 4.231248795986175537e-02 -1.682029217481613159e-01 -4.188751056790351868e-02 -1.437498331069946289e-01 1.251150071620941162e-01 -1.229911521077156067e-01 1.498424559831619263e-01 4.605231285095214844e-01 7.117523998022079468e-02 1.096794847398996353e-03 -1.054009422659873962e-01 6.692131608724594116e-02 -8.145062625408172607e-02 2.938590645790100098e-01 1.089084073901176453e-01 -9.286572039127349854e-02 -2.089063972234725952e-01 -2.026205509901046753e-01 -8.021964132785797119e-02 -2.172914445400238037e-01 -1.028058603405952454e-01
4.639159888029098511e-02 2.455439865589141846e-01 2.344558537006378174e-01 2.436604499816894531e-01 -1.603551954030990601e-01 8.134042844176292419e-03 -4.307478666305541992e-02 2.835204266011714935e-02 -1.111436635255813599e-01 -4.077151715755462646e-01 5.546136200428009033e-02 -1.007025092840194702e-01 2.664070129394531250e-01 1.272729933261871338e-01 -6.115191057324409485e-02 5.187618546187877655e-03 -2.680157124996185303e-01 -6.629952043294906616e-02 1.815539002418518066e-01 -4.881974309682846069e-02 7.477043196558952332e-03 1.383002549409866333e-01 -8.813872933387756348e-02 -1.720125228166580200e-01 8.563349395990371704e-02 1.013301089406013489e-01 -5.280872583389282227e-01 -3.184102475643157959e-02 -1.307733077555894852e-02 -4.928085487335920334e-03 -1.176125332713127136e-01 1.800164580345153809e-01
-1.051683053374290466e-01 -4.193890094757080078e-02 1.156099420040845871e-02 -2.583864927291870117e-01 -1.224498823285102844e-02 3.520582020282745361e-01 -4.105483293533325195e-01 -8.317187428474426270e-02 -1.069570928812026978e-01 -1.750272698700428009e-02 1.206015869975090027e-01 -1.502111647278070450e-02 1.727603822946548462e-01 2.555308938026428223e-01 -3.215243667364120483e-02 -1.263607293367385864e-01 5.939511954784393311e-02 9.107243269681930542e-02 1.106350943446159363e-01 -1.313780397176742554e-01 2.413504868745803833e-01 -1.939122080802917480e-01 1.142241656780242920e-01 -1.829109638929367065e-01 3.158017694950103760e-01 -2.663919143378734589e-02 -1.309036463499069214e-01 -8.469091355800628662e-02 -1.973465085029602051e-01 -2.732593119144439697e-01 -2.436310350894927979e-01 2.573918551206588745e-02
-2.442052215337753296e-02 -3.338513150811195374e-02 5.522791296243667603e-02 2.335493564605712891e-01 -1.471627503633499146e-01 2.859739959239959717e-01 -1.855854690074920654e-01 1.189241036772727966e-01 -1.268213242292404175e-01 6.554589420557022095e-02 -1.921935752034187317e-02 1.345106661319732666e-01 7.753960043191909790e-02 3.030683100223541260e-01 9.477248415350914001e-03 2.525722086429595947e-01 -2.345515042543411255e-01 3.656582534313201904e-02 -4.198873043060302734e-02 -1.333617568016052246e-01 -2.430813759565353394e-01 -1.010565459728240967e-01 -3.631152808666229248e-01 -1.173375025391578674e-01 1.500173360109329224e-01 6.899794191122055054e-02 -2.876301407814025879e-01 1.762875467538833618e-01 -3.676456809043884277e-01 -4.654430598020553589e-02 -1.322343796491622925e-01 3.703376650810241699e-02
-1.037036329507827759e-01 3.072473965585231781e-02 1.627192646265029907e-01 2.712984383106231689e-01 2.302301824092864990e-01 3.110358715057373047e-01 -1.934080719947814941e-01 -4.887302406132221222e-03 4.089000076055526733e-02 7.481637597084045410e-02 1.476653814315795898e-01 -3.389612212777137756e-02 -1.172865405678749084e-01 1.435762643814086914e-01 -2.147144973278045654e-01 1.242587864398956299e-01 1.500133541412651539e-03 3.485185205936431885e-01 1.655638366937637329e-01 -8.675215393304824829e-02 5.650617554783821106e-02 1.492640376091003418e-01 7.064839452505111694e-02 1.357523351907730103e-01 -5.507777631282806396e-02 -3.699548244476318359e-01 -2.046154588460922241e-01 -3.811244666576385498e-01 -1.282810121774673462e-01 -9.746201336383819580e-02 1.264984756708145142e-01 2.504993602633476257e-02
9.573423862457275391e-02 -1.766684353351593018e-01 7.576128095388412476e-02 2.038302719593048096e-01 9.661778807640075684e-02 1.802620291709899902e-01 6.448218133300542831e-03 -3.145775198936462402e-02 -1.959994584321975708e-01 7.178851962089538574e-02 1.017843186855316162e-01 7.026667892932891846e-02 2.030924111604690552e-01 2.154182046651840210e-01 -1.745603531599044800e-01 1.395635902881622314e-01 -1.364221870899200439e-01 2.850862741470336914e-01 3.256786465644836426e-01 -2.672576606273651123e-01 1.095314789563417435e-02 -1.800680756568908691e-01 1.060564443469047546e-01 3.232801705598831177e-02 7.688260171562433243e-03 2.987171411514282227e-01 -7.730695605278015137e-02 -3.370907902717590332e-01 -3.057013154029846191e-01 2.090740352869033813e-01 -6.013214215636253357e-02 -3.337187692523002625e-02
2.812120914459228516e-01 -3.626354783773422241e-02 1.195512562990188599e-01 2.093271315097808838e-01 -2.146069332957267761e-02 2.499761432409286499e-02 -2.299324870109558105e-01 -1.025383546948432922e-01 -2.409087270498275757e-01 -1.242601126432418823e-01 -2.207428514957427979e-01 1.086544916033744812e-01 1.100359335541725159e-01 3.924256265163421631e-01 -1.795145571231842041e-01 1.765864044427871704e-01 -1.342243850231170654e-01 2.476290762424468994e-01 -8.964940905570983887e-02 7.194431126117706299e-02 1.758631765842437744e-01 -2.047520726919174194e-01 1.084098126739263535e-02 1.053440421819686890e-01 -1.807559877634048462e-01 7.851833105087280273e-02 -1.525361537933349609e-01 -1.839558482170104980e-01 -3.483812510967254639e-01 -9.042715281248092651e-02 -1.186218857765197754e-01 -1.316166371107101440e-01
-1.479827463626861572e-01 1.748307943344116211e-01 2.119489014148712158e-01 1.451190561056137085e-01 9.948799014091491699e-02 2.628282904624938965e-01 -6.942147761583328247e-02 -1.817385703325271606e-01 3.650152683258056641e-02 -2.613977789878845215e-01 -1.387155652046203613e-01 5.605098232626914978e-02 -3.971356153488159180e-01 6.845474243164062500e-02 -1.418583244085311890e-01 -8.480095118284225464e-02 1.540548354387283325e-01 3.123382329940795898e-01 1.441560089588165283e-01 -1.974353939294815063e-01 1.260646432638168335e-01 -1.223884075880050659e-01 1.030152142047882080e-01 -2.104586660861968994e-01 9.691175818443298340e-02 -2.566162347793579102e-01 -1.790068447589874268e-01 6.058115884661674500e-02 -1.894913017749786377e-01 1.597635895013809204e-01 -1.717019826173782349e-01 -1.194564476609230042e-01
-2.737669944763183594e-01 -6.512244790792465210e-02 -1.546895354986190796e-01 8.671622723340988159e-02 -2.237327694892883301e-01 9.286352246999740601e-02 -1.631074398756027222e-01 2.943798154592514038e-02 -2.523726224899291992e-01 3.135071834549307823e-03 1.127281412482261658e-01 1.361426711082458496e-01 1.763743013143539429e-01 3.129562139511108398e-01 -9.685824066400527954e-02 9.198488667607307434e-03 2.054892778396606445e-01 1.718397587537765503e-01 9.000354260206222534e-02 2.501345798373222351e-02 1.611742079257965088e-01 2.564758062362670898e-01 1.339937001466751099e-01 -2.230133116245269775e-01 -2.311031147837638855e-02 -1.494681239128112793e-01 -2.002163082361221313e-01 -1.234087347984313965e-01 -1.542779207229614258e-01 -2.547444105148315430e-01 -3.500279784202575684e-01 2.010405659675598145e-01
1.490328311920166016e-01 3.249813988804817200e-02 7.178104668855667114e-02 1.346399784088134766e-01 9.750466793775558472e-02 5.312128365039825439e-02 -1.613262854516506195e-02 -1.778121888637542725e-01 -2.028849273920059204e-01 4.709108173847198486e-02 1.285374909639358521e-01 2.145952135324478149e-01 -1.843990944325923920e-02 1.765279769897460938e-01 -2.957611382007598877e-01 1.080999299883842468e-01 -2.571830153465270996e-01 3.901240825653076172e-01 3.426503539085388184e-01 -2.488906979560852051e-01 -7.336476445198059082e-02 -2.380618005990982056e-01 3.988656401634216309e-02 5.496374145150184631e-02 -1.811384409666061401e-02 1.279015541076660156e-01 -5.239069089293479919e-02 -3.253905475139617920e-01 -1.906531304121017456e-01 2.117572277784347534e-01 -4.096623510122299194e-02 9.417960420250892639e-03
5.265429243445396423e-02 3.660819530487060547e-01 3.339819014072418213e-01 1.891137659549713135e-01 1.974779926240444183e-02 2.254075706005096436e-01 -2.033725976943969727e-01 -7.201703637838363647e-02 -4.241432622075080872e-02 -3.434975147247314453e-01 -1.463062018156051636e-01 1.089501827955245972e-01 2.834505401551723480e-02 6.733853369951248169e-02 9.065985679626464844e-03 1.706240815110504627e-03 6.996817886829376221e-02 -2.103451453149318695e-02 1.701076328754425049e-01 -1.042319312691688538e-01 1.934447288513183594e-01 -1.906806603074073792e-02 2.213154733180999756e-01 9.781483560800552368e-02 1.163784563541412354e-01 -1.577043384313583374e-01 -3.546691238880157471e-01 1.372531503438949585e-01 -3.172864913940429688e-01 7.555286586284637451e-02 -1.200369074940681458e-01 1.198640391230583191e-01
7.500236481428146362e-02 -3.604554384946823120e-02 1.560407727956771851e-01 3.448895812034606934e-01 6.696004420518875122e-02 8.176894485950469971e-02 1.088936552405357361e-01 8.994260802865028381e-03 -3.785503506660461426e-01 -1.080159544944763184e-01 3.710649209097027779e-03 3.274910151958465576e-02 5.153020843863487244e-02 3.661547601222991943e-01 7.913270592689514160e-02 2.316991984844207764e-01 -1.663399785757064819e-01 2.919127047061920166e-01 4.001667499542236328e-01 -1.150450110435485840e-01 8.381114155054092407e-02 -6.763927638530731201e-02 -2.279290370643138885e-02 -1.952186077833175659e-01 -1.887236721813678741e-02 3.308032080531120300e-02 1.021358892321586609e-01 -2.803034484386444092e-01 -1.212486997246742249e-01 4.744679108262062073e-02 6.470860540866851807e-02 1.608484089374542236e-01
3.782473132014274597e-02 -1.286905258893966675e-01 3.048286139965057373e-01 1.559883803129196167e-01 -1.778683364391326904e-01 9.281600266695022583e-02 -3.679885566234588623e-01 -7.842156291007995605e-02 -2.674427628517150879e-01 -1.554645001888275146e-01 -3.062948286533355713e-01 5.305627733469009399e-02 1.632934957742691040e-01 4.429297521710395813e-02 -1.712363958358764648e-01 4.489070922136306763e-02 -1.767182946205139160e-01 2.186615318059921265e-01 -2.205655211582779884e-03 -4.824269562959671021e-02 1.698166877031326294e-01 -2.995639443397521973e-01 -3.167713433504104614e-02 -8.064467459917068481e-02 -1.208563223481178284e-01 3.070946969091892242e-02 -4.020740091800689697e-01 3.201194852590560913e-02 -1.161500141024589539e-01 -1.746739447116851807e-02 -1.380478441715240479e-01 -1.099965497851371765e-01
-4.610868915915489197e-02 -2.176459580659866333e-01 -2.326121367514133453e-02 2.519299685955047607e-01 1.223456859588623047e-01 1.763773411512374878e-01 -2.405577898025512695e-01 4.928492382168769836e-02 -5.858408287167549133e-02 -1.512899696826934814e-01 1.182893887162208557e-01 7.498976588249206543e-02 1.338318437337875366e-01 -1.334190815687179565e-01 1.028644666075706482e-01 -1.639776825904846191e-01 -2.348075360059738159e-01 2.957880198955535889e-01 1.477662026882171631e-01 1.434054672718048096e-01 8.534598350524902344e-02 1.704361289739608765e-02 1.507135778665542603e-01 -3.357692658901214600e-01 8.280071429908275604e-03 7.236079126596450806e-02 -1.641623117029666901e-02 1.898975819349288940e-01 -3.554446399211883545e-01 7.513755559921264648e-02 -3.809595406055450439e-01 1.191417723894119263e-01
-1.597889214754104614e-01 1.133130788803100586e-01 1.658371463418006897e-02 4.375501871109008789e-01 -5.881481990218162537e-02 4.621836245059967041e-01 1.071506179869174957e-02 -5.182112008333206177e-02 -3.509901836514472961e-02 2.056010253727436066e-02 1.247178837656974792e-01 5.217288061976432800e-02 3.502397537231445312e-01 -7.581510394811630249e-02 1.779196597635746002e-02 -6.258697062730789185e-02 -1.092629879713058472e-01 3.540769517421722412e-01 -9.212129563093185425e-02 1.907274425029754639e-01 2.124050259590148926e-01 -6.553599238395690918e-02 7.644460350275039673e-02 -1.855624467134475708e-02 5.447451025247573853e-02 6.516432762145996094e-02 -1.234507486224174500e-01 9.721245616674423218e-02 -2.055478543043136597e-01 1.717913337051868439e-02 -2.901421487331390381e-01 3.233981877565383911e-02
-3.010852634906768799e-01 -9.167242050170898438e-02 -2.268537133932113647e-02 1.357397884130477905e-01 -1.438556760549545288e-01 -8.701112866401672363e-02 -3.552202284336090088e-01 -1.866162121295928955e-01 -8.152948319911956787e-02 -3.416850268840789795e-01 3.443539515137672424e-02 -3.596532717347145081e-02 3.104104697704315186e-01 8.757358789443969727e-02 1.600296348333358765e-01 1.030207946896553040e-01 -1.186506599187850952e-01 2.099883705377578735e-01 1.345380395650863647e-01 -1.005192939192056656e-02 3.661102801561355591e-02 -1.023423522710800171e-01 5.472397804260253906e-02 -1.349333375692367554e-01 2.337846904993057251e-01 1.143874600529670715e-01 -1.512535214424133301e-01 -2.505268715322017670e-02 -4.547249972820281982e-01 -9.066832065582275391e-02 3.856562450528144836e-02 -9.742354601621627808e-02
-1.686031222343444824e-01 -2.108843624591827393e-01 1.167414784431457520e-01 6.696118414402008057e-02 -3.401360511779785156e-01 2.303061038255691528e-01 -3.592698276042938232e-01 -1.839308589696884155e-01 -1.428632587194442749e-01 -3.358504176139831543e-02 1.725844293832778931e-01 6.354048103094100952e-02 1.405811160802841187e-01 1.476081758737564087e-01 2.142860442399978638e-01 -3.701808303594589233e-02 -9.655937552452087402e-02 9.702561050653457642e-02 1.794630587100982666e-01 -2.149442583322525024e-01 1.921700984239578247e-01 -1.404285803437232971e-02 5.308588221669197083e-02 -8.403407037258148193e-02 3.046344816684722900e-01 -1.885228976607322693e-02 -4.091845080256462097e-02 -1.307208240032196045e-01 -3.226186633110046387e-01 -1.526551693677902222e-01 -1.741474866867065430e-01 -1.391518563032150269e-01
2.769851312041282654e-02 9.832501411437988281e-03 -1.697153300046920776e-01 1.511446833610534668e-01 1.861148774623870850e-01 4.345090091228485107e-01 1.136376895010471344e-02 -8.512341231107711792e-02 -1.151169463992118835e-01 -1.266335099935531616e-01 -6.784826517105102539e-02 -1.247615516185760498e-01 -1.019684423226863146e-04 -5.001312494277954102e-02 -1.550254225730895996e-01 -1.073413342237472534e-01 1.873483322560787201e-02 3.154415190219879150e-01 1.128157451748847961e-01 9.038477391004562378e-02 2.929208874702453613e-01 -2.836097776889801025e-01 -1.385517865419387817e-01 2.149787917733192444e-02 9.844107925891876221e-02 1.296645551919937134e-01 -3.117502108216285706e-02 -2.306888103485107422e-01 -2.339099496603012085e-01 -3.117258846759796143e-01 -2.597248554229736328e-01 1.499312967061996460e-01
1.337112486362457275e-01 -1.276006549596786499e-01 -1.032655909657478333e-01 2.267146706581115723e-01 2.107160687446594238e-01 3.439433872699737549e-02 -2.528880536556243896e-01 -1.591171324253082275e-01 -9.070280194282531738e-02 -2.366023957729339600e-01 -6.580514460802078247e-02 9.238795936107635498e-02 2.042440921068191528e-01 2.097473889589309692e-01 -3.170680403709411621e-01 -6.408093869686126709e-02 -2.591254189610481262e-02 6.155085563659667969e-02 3.771075010299682617e-01 1.326370090246200562e-01 2.369455099105834961e-01 -1.783981919288635254e-01 -1.693961024284362793e-01 4.826050251722335815e-02 3.764316067099571228e-02 1.037234161049127579e-02 -6.183889508247375488e-02 -1.526173353195190430e-01 -2.278220355510711670e-01 -3.570683896541595459e-01 3.738302364945411682e-02 9.383269399404525757e-02
8.360660821199417114e-02 2.078744471073150635e-01 2.247138917446136475e-01 8.131577074527740479e-02 1.719760708510875702e-02 3.020374476909637451e-02 -1.853806674480438232e-01 -8.651997148990631104e-02 -7.908204942941665649e-02 -4.407169818878173828e-01 -8.113304502330720425e-04 1.864449977874755859e-01 -7.516830414533615112e-02 1.839665919542312622e-01 -1.596542000770568848e-01 2.320178598165512085e-02 1.193103566765785217e-01 3.518691658973693848e-01 1.727194339036941528e-01 7.837158441543579102e-02 2.256962209939956665e-01 -1.159207820892333984e-01 2.310428321361541748e-01 -2.569029852747917175e-02 -2.946143597364425659e-02 1.751339435577392578e-02 -1.162344440817832947e-01 5.317080393433570862e-02 -1.922715008258819580e-01 2.266257405281066895e-01 -3.434093296527862549e-01 1.806995421648025513e-01
9.883643686771392822e-02 4.259975850582122803e-01 2.571423053741455078e-01 1.185389794409275055e-02 -5.186890438199043274e-02 3.047443926334381104e-01 -1.337523162364959717e-01 4.132713377475738525e-02 4.900745674967765808e-02 -4.222114682197570801e-01 1.329164206981658936e-01 1.279300600290298462e-01 -5.417936667799949646e-02 1.250429898500442505e-01 6.757058948278427124e-02 -1.642393916845321655e-01 -1.651199348270893097e-02 -2.320427820086479187e-02 2.550103068351745605e-01 -1.303541660308837891e-01 1.859917044639587402e-01 -8.517373353242874146e-02 1.128397211432456970e-01 1.367496512830257416e-02 1.364216506481170654e-01 -5.644278600811958313e-02 -3.877953588962554932e-01 -2.025565877556800842e-02 -2.144381254911422729e-01 1.106063276529312134e-02 -7.838075608015060425e-02 -9.292982518672943115e-03
5.332189053297042847e-02 7.767238467931747437e-02 3.285433724522590637e-02 3.229479491710662842e-01 1.697581633925437927e-02 2.830342054367065430e-01 -2.355163097381591797e-01 -6.534980982542037964e-02 8.453734219074249268e-02 -2.286680638790130615e-01 -8.506700396537780762e-02 -1.746460646390914917e-01 1.491894870996475220e-01 -2.731510400772094727e-01 6.946868263185024261e-03 1.211280897259712219e-01 -2.020909935235977173e-01 1.684582829475402832e-01 3.431908190250396729e-01 9.609334915876388550e-02 1.269446164369583130e-01 6.892275530844926834e-03 -1.018847897648811340e-01 1.007269322872161865e-01 -8.379043638706207275e-02 -3.683539852499961853e-02 -3.056847751140594482e-01 5.763838812708854675e-02 -1.613059081137180328e-02 -6.982017308473587036e-02 -9.752763807773590088e-02 4.291152060031890869e-01
3.201625868678092957e-02 -1.305034607648849487e-01 2.462699264287948608e-01 2.945425808429718018e-01 1.250187307596206665e-01 3.139509558677673340e-01 -4.367543160915374756e-01 7.863343507051467896e-02 -1.546020805835723877e-01 -3.566501662135124207e-02 1.598953902721405029e-01 -7.746580988168716431e-02 1.473127454519271851e-01 1.245057582855224609e-01 -1.943753212690353394e-01 2.277200967073440552e-01 1.898849308490753174e-01 1.778900027275085449e-01 -1.037938669323921204e-01 1.678897589445114136e-01 1.763002872467041016e-01 -5.448468774557113647e-02 1.112718656659126282e-01 -3.955743834376335144e-02 7.783541083335876465e-02 1.693585962057113647e-01 -3.445500275120139122e-03 -1.781702190637588501e-01 -7.767485082149505615e-02 -1.401538681238889694e-02 -2.856732606887817383e-01 -1.755869090557098389e-01
3.618639335036277771e-02 1.932540088891983032e-01 -7.889259606599807739e-02 1.627811342477798462e-01 1.764350533485412598e-01 1.419942080974578857e-01 -5.707105398178100586e-01 3.320100903511047363e-02 7.886936515569686890e-02 -1.438361555337905884e-01 -2.538452744483947754e-01 -1.989977210760116577e-01 1.082465350627899170e-01 2.305392734706401825e-02 7.444136589765548706e-02 1.112725287675857544e-01 -2.413342893123626709e-01 2.444217652082443237e-01 3.192085623741149902e-01 -2.742932923138141632e-02 -4.327289015054702759e-02 -2.810806781053543091e-02 -6.764507293701171875e-02 -2.606177702546119690e-02 1.716304719448089600e-01 2.551590800285339355e-01 2.344441413879394531e-02 6.505355238914489746e-02 -1.204024851322174072e-01 -4.046513931825757027e-04 -9.231003373861312866e-02 1.961818635463714600e-01
-1.419311016798019409e-01 1.243115812540054321e-01 9.018843621015548706e-02 3.301998078823089600e-01 6.852035224437713623e-02 3.639603853225708008e-01 -2.355982959270477295e-01 8.842109888792037964e-02 1.018427237868309021e-01 7.267526537179946899e-02 1.676126718521118164e-01 2.184714972972869873e-01 -9.055749326944351196e-02 3.186046183109283447e-01 -2.572404146194458008e-01 -9.128168970346450806e-02 -1.309583336114883423e-01 3.548708260059356689e-01 1.592155098915100098e-01 9.813476353883743286e-02 1.461352407932281494e-01 -2.464402467012405396e-02 8.700215071439743042e-02 1.097780987620353699e-01 3.761101514101028442e-02 -2.179400771856307983e-01 6.977771222591400146e-02 -5.571399629116058350e-02 -1.984813958406448364e-01 -1.862004697322845459e-01 1.322958767414093018e-01 5.437932163476943970e-02
-1.341260969638824463e-01 -3.441612422466278076e-02 9.573366492986679077e-02 2.551650814712047577e-02 8.891241252422332764e-02 1.352330744266510010e-01 -1.400112807750701904e-01 8.106916397809982300e-02 8.540809899568557739e-02 -3.253027498722076416e-01 7.648028433322906494e-03 3.819199502468109131e-01 1.090270057320594788e-01 1.438280940055847168e-01 -1.577450782060623169e-01 9.140150994062423706e-02 2.031894326210021973e-01 3.399284183979034424e-01 5.100647732615470886e-02 -1.097821220755577087e-01 4.446706473827362061e-01 -1.748904027044773102e-02 1.364205032587051392e-01 -1.706796288490295410e-01 1.370476037263870239e-01 1.270305812358856201e-01 -3.032177686691284180e-01 -5.609605461359024048e-02 -1.397032141685485840e-01 -5.810032784938812256e-02 -1.465719044208526611e-01 -4.624182730913162231e-02
8.072475343942642212e-02 2.003273069858551025e-01 -1.444992125034332275e-01 3.550602197647094727e-01 7.769624143838882446e-02 2.312034219503402710e-01 -2.836513817310333252e-01 -1.092382371425628662e-01 8.305688947439193726e-02 -3.645143508911132812e-01 -1.810337603092193604e-01 5.772041529417037964e-02 -1.330942809581756592e-01 1.238121911883354187e-01 2.078673988580703735e-01 1.387303769588470459e-01 2.732320129871368408e-01 1.658626496791839600e-01 1.769182384014129639e-01 7.991254329681396484e-02 1.919504702091217041e-01 -4.721644148230552673e-02 3.454425185918807983e-02 -2.484168559312820435e-01 1.178546622395515442e-02 -1.088612079620361328e-01 -2.602339386940002441e-01 -1.973067522048950195e-01 -5.072709918022155762e-02 9.617274627089500427e-03 2.161270193755626678e-02 1.398019939661026001e-01
1.096269637346267700e-01 2.382614463567733765e-01 3.452653288841247559e-01 1.247104927897453308e-01 1.028654724359512329e-01 1.306054890155792236e-01 -3.112616837024688721e-01 4.241399466991424561e-02 1.661772839725017548e-02 -4.100271463394165039e-01 -1.617736369371414185e-02 1.704596132040023804e-01 -1.038286164402961731e-01 1.689559966325759888e-01 -5.197891592979431152e-02 7.146729528903961182e-02 -3.664920106530189514e-02 1.462046205997467041e-01 1.777114421129226685e-01 -4.357452318072319031e-02 3.989880681037902832e-01 -1.157240420579910278e-01 1.978076100349426270e-01 -7.423541694879531860e-02 -9.040719270706176758e-02 1.800629310309886932e-02 -1.997469663619995117e-01 9.749056398868560791e-02 -1.299804598093032837e-01 1.369870007038116455e-01 -2.243427038192749023e-01 8.925124257802963257e-02
-3.171495497226715088e-01 3.440235257148742676e-01 -7.931720465421676636e-02 2.703007161617279053e-01 -3.418174386024475098e-01 2.219678908586502075e-01 -1.706686168909072876e-01 -1.561219990253448486e-01 7.956565916538238525e-02 -6.277380883693695068e-02 -1.250271648168563843e-01 -2.542802393436431885e-01 1.185482461005449295e-02 1.979131251573562622e-01 -1.074706539511680603e-01 -7.284533232450485229e-02 5.539405718445777893e-02 -3.608665242791175842e-02 2.339858934283256531e-02 -3.243208229541778564e-01 1.032735109329223633e-01 1.110973209142684937e-01 8.199387788772583008e-02 -7.314212620258331299e-02 2.094879187643527985e-02 6.942059099674224854e-02 -1.004871800541877747e-01 -1.773969680070877075e-01 -9.336706250905990601e-02 1.088310480117797852e-01 -1.718084812164306641e-01 3.054232001304626465e-01
-3.624740988016128540e-02 1.115562766790390015e-01 -1.442474424839019775e-01 4.237473011016845703e-01 2.528801001608371735e-02 1.785864531993865967e-01 -1.895091235637664795e-01 1.458601802587509155e-01 1.055615842342376709e-01 -1.206760331988334656e-01 -6.352871656417846680e-02 1.083850786089897156e-01 -1.168448030948638916e-01 3.075549006462097168e-01 7.418940961360931396e-02 -1.682084202766418457e-01 -2.016573399305343628e-01 -1.409574132412672043e-02 1.834433525800704956e-01 2.243131846189498901e-01 1.805661469697952271e-01 -9.994024783372879028e-02 2.136663161218166351e-02 -3.337019979953765869e-01 2.351626008749008179e-01 9.237101674079895020e-02 -1.144850701093673706e-01 2.271728217601776123e-01 -2.667408064007759094e-02 -7.797559350728988647e-02 -2.780871391296386719e-01 1.439108997583389282e-01
-1.191924791783094406e-02 -1.837361454963684082e-01 -1.580251902341842651e-01 3.000096082687377930e-01 -2.566146850585937500e-01 3.235780596733093262e-01 -4.421161413192749023e-01 -1.956906914710998535e-01 -2.496459707617759705e-02 -2.010614871978759766e-01 -2.161415852606296539e-02 -1.297399550676345825e-01 9.569460153579711914e-02 7.700540870428085327e-02 4.310472309589385986e-02 -1.664841771125793457e-01 -7.027940452098846436e-02 1.006230041384696960e-01 8.735853433609008789e-02 -2.183882445096969604e-01 4.522063583135604858e-02 1.225346773862838745e-01 8.006025850772857666e-02 1.891713403165340424e-02 2.348261028528213501e-01 -2.072880603373050690e-02 -2.679494619369506836e-01 6.947072595357894897e-02 -2.943803369998931885e-01 8.505797386169433594e-02 -1.228902414441108704e-01 -9.157493710517883301e-02
4.722789302468299866e-02 1.490972936153411865e-01 2.667847573757171631e-01 8.922533690929412842e-02 -6.000360008329153061e-03 2.820533215999603271e-01 -1.247455403208732605e-01 1.673765107989311218e-02 -3.024775087833404541e-01 -1.154650524258613586e-01 2.012390792369842529e-01 -8.029304444789886475e-02 3.962167073041200638e-03 3.790789246559143066e-01 5.100914463400840759e-02 -2.259784787893295288e-01 -2.558268308639526367e-01 1.932170689105987549e-01 2.310694307088851929e-01 4.835013672709465027e-02 6.775001436471939087e-02 -1.788214147090911865e-01 -6.877350062131881714e-02 2.122101336717605591e-01 1.339180916547775269e-01 -8.764063566923141479e-02 -2.415846735239028931e-01 -1.927872300148010254e-01 -1.653282493352890015e-01 -2.682846970856189728e-02 1.826490759849548340e-01 1.562658101320266724e-01
-7.930219173431396484e-02 -1.045669615268707275e-01 1.104224994778633118e-01 3.387090861797332764e-01 8.085011504590511322e-04 2.487990856170654297e-01 -3.528826236724853516e-01 -1.269390285015106201e-01 -3.080576956272125244e-01 -2.880429327487945557e-01 -2.195781841874122620e-02 1.265739798545837402e-01 -1.076625511050224304e-01 1.019224748015403748e-01 -2.357500344514846802e-01 3.332481905817985535e-02 -1.835454851388931274e-01 2.876483798027038574e-01 -2.226284742355346680e-01 -1.331266462802886963e-01 3.783157467842102051e-02 -1.076306477189064026e-01 -1.050883997231721878e-02 5.250837653875350952e-02 -1.471476405858993530e-01 7.274228334426879883e-02 -5.802388116717338562e-02 -1.442008465528488159e-01 -1.045682281255722046e-01 -1.471793204545974731e-01 -3.107282221317291260e-01 -2.065543644130229950e-02
1.031847670674324036e-02 3.173928707838058472e-02 9.537658095359802246e-02 3.889384269714355469e-01 2.021739184856414795e-01 -3.450518473982810974e-02 -2.600903213024139404e-01 -1.267862468957901001e-01 -7.103651762008666992e-02 -1.156406179070472717e-01 -1.781138479709625244e-01 -1.315244585275650024e-01 3.162717819213867188e-01 1.792288571596145630e-01 -2.031543999910354614e-01 -6.382562220096588135e-02 -2.653414309024810791e-01 1.371753364801406860e-01 2.574073672294616699e-01 -6.981121003627777100e-02 1.088202930986881256e-02 1.002005115151405334e-01 -1.107454970479011536e-01 8.847582340240478516e-02 4.846217483282089233e-02 -3.870348334312438965e-01 -1.024385914206504822e-01 -2.984242979437112808e-03 -2.478520572185516357e-01 -1.858679801225662231e-01 4.109916463494300842e-02 1.298885494470596313e-01
-9.152568876743316650e-02 2.387931942939758301e-01 3.661986812949180603e-02 3.627769947052001953e-01 -3.171163499355316162e-01 -3.873456642031669617e-02 -1.849357932806015015e-01 -1.550109833478927612e-01 1.314185708761215210e-01 -9.150384366512298584e-02 -2.093542069196701050e-01 2.781705115921795368e-04 1.404492110013961792e-01 3.941076397895812988e-01 -6.282583624124526978e-02 -2.608312293887138367e-03 1.956931129097938538e-02 2.311944589018821716e-02 9.156277030706405640e-02 -2.955080270767211914e-01 -6.063196063041687012e-02 -1.225840225815773010e-01 7.469898462295532227e-02 -1.357794106006622314e-01 3.915466368198394775e-01 -1.489241234958171844e-02 -1.066447049379348755e-01 -1.161900386214256287e-01 -2.916216477751731873e-02 -7.395935803651809692e-02 1.065019797533750534e-02 2.621136009693145752e-01
9.958845376968383789e-02 9.434994310140609741e-03 8.008110523223876953e-02 3.324696421623229980e-01 1.130210459232330322e-01 3.894227370619773865e-02 -1.771221309900283813e-01 -4.039826616644859314e-02 -3.956165537238121033e-02 2.136734500527381897e-02 -2.019864618778228760e-01 8.380294591188430786e-02 4.286164939403533936e-01 1.870312392711639404e-01 -2.562046051025390625e-01 5.638426914811134338e-02 -1.456279605627059937e-01 2.460708469152450562e-01 1.446101665496826172e-01 2.559445425868034363e-02 -4.684777185320854187e-02 -1.468415856361389160e-01 7.105045765638351440e-02 1.291389167308807373e-01 6.550890952348709106e-02 -2.220204174518585205e-01 -3.199034929275512695e-01 -8.177778124809265137e-02 -1.859444528818130493e-01 -2.684442102909088135e-01 -8.819323033094406128e-03 2.650666832923889160e-01
-1.682558804750442505e-01 3.055861294269561768e-01 1.680449843406677246e-01 1.659654974937438965e-01 -1.729521155357360840e-01 4.243758320808410645e-02 -9.750480204820632935e-02 -1.072473675012588501e-01 -5.264681950211524963e-02 -1.827492415904998779e-01 -3.074588477611541748e-01 -1.244303509593009949e-01 2.505828738212585449e-01 2.765123546123504639e-01 -1.200050562620162964e-01 -1.249661818146705627e-01 7.225768268108367920e-02 1.428231447935104370e-01 8.800147473812103271e-02 -1.500327140092849731e-01 1.431603580713272095e-01 -1.156054064631462097e-01 1.198233440518379211e-01 -2.053371444344520569e-02 8.173024654388427734e-02 1.346383094787597656e-01 2.064043888822197914e-03 -3.824351727962493896e-01 -1.677168309688568115e-01 3.303523361682891846e-02 9.050799906253814697e-02 3.759745657444000244e-01
-9.585415571928024292e-02 -1.605877578258514404e-01 2.459497600793838501e-01 1.764885187149047852e-01 -3.365493565797805786e-02 2.496877759695053101e-01 -1.413418054580688477e-01 1.061061546206474304e-01 2.215876728296279907e-01 8.266786485910415649e-02 1.923153176903724670e-02 -1.844367384910583496e-01 4.261281713843345642e-02 -9.505805373191833496e-02 -6.054570525884628296e-02 2.178179919719696045e-01 -1.106818467378616333e-01 1.067461073398590088e-01 3.966921567916870117e-02 -2.459917217493057251e-01 -9.364286810159683228e-02 8.662495017051696777e-02 5.015495046973228455e-02 1.083488017320632935e-01 2.531329393386840820e-01 -1.942518055438995361e-01 -1.763123273849487305e-01 -4.361043870449066162e-01 -3.331411480903625488e-01 -2.184775657951831818e-02 -2.485054284334182739e-01 1.176017969846725464e-01
2.672914601862430573e-02 -1.558163911104202271e-01 -1.302112080156803131e-02 2.857181727886199951e-01 -1.414539813995361328e-01 1.374889165163040161e-01 -1.464221030473709106e-01 2.799366600811481476e-02 -2.978074252605438232e-01 -1.123835444450378418e-01 -2.362350374460220337e-01 -8.816871792078018188e-02 2.243346273899078369e-01 3.965454399585723877e-01 -1.475859880447387695e-01 6.627172231674194336e-02 -2.261649221181869507e-01 1.381990909576416016e-01 1.177153959870338440e-01 2.450339347124099731e-01 5.567232146859169006e-02 -8.485887199640274048e-02 -5.374744161963462830e-02 -1.565042436122894287e-01 -2.436495721340179443e-01 -1.903128474950790405e-01 -1.336299777030944824e-01 1.829330436885356903e-02 -2.320672571659088135e-01 2.413265556097030640e-01 -1.277239024639129639e-01 -9.698052704334259033e-02
-1.932095922529697418e-02 -4.434632509946823120e-02 -3.031916543841362000e-02 2.544440031051635742e-01 -1.558479964733123779e-01 3.607785403728485107e-01 -1.008258685469627380e-01 -7.548271119594573975e-02 -1.419304404407739639e-02 -1.209204718470573425e-01 4.190961364656686783e-03 -1.443452239036560059e-01 3.781929612159729004e-02 1.067808084189891815e-02 7.408244162797927856e-02 -7.434517145156860352e-02 -7.601683586835861206e-02 -7.482112944126129150e-02 3.780333995819091797e-01 1.426823586225509644e-01 -1.677497923374176025e-01 -2.211814820766448975e-01 -1.016048341989517212e-02 -2.187325656414031982e-01 2.379535436630249023e-01 -1.379773020744323730e-01 1.141192950308322906e-02 -2.763952910900115967e-01 -3.664642870426177979e-01 1.092644706368446350e-01 -3.321878910064697266e-01 -7.091758400201797485e-02
-2.538374960422515869e-01 4.153035208582878113e-02 3.959246277809143066e-01 2.045371085405349731e-01 7.803539931774139404e-02 3.088201284408569336e-01 -2.428858280181884766e-01 5.059167370200157166e-02 2.762536332011222839e-02 -1.622508466243743896e-02 -7.285925745964050293e-02 1.495281308889389038e-01 -1.353518366813659668e-01 3.384711444377899170e-01 -1.036816537380218506e-01 -6.705100089311599731e-02 -2.648912370204925537e-01 1.931763142347335815e-01 1.233596950769424438e-01 1.414628624916076660e-01 1.430914700031280518e-01 -2.776705622673034668e-01 -1.875454783439636230e-01 -5.924713611602783203e-02 1.335868388414382935e-01 -7.859891653060913086e-02 -1.866433769464492798e-02 -8.107605390250682831e-03 -1.849195510149002075e-01 -1.019530221819877625e-01 1.417311131954193115e-01 1.653095781803131104e-01
-1.229143068194389343e-01 2.979932427406311035e-01 3.973557800054550171e-02 3.760113418102264404e-01 2.182290144264698029e-02 3.490589261054992676e-01 -2.107919007539749146e-01 -2.841515541076660156e-01 9.468532353639602661e-02 1.905057579278945923e-01 -1.867450624704360962e-01 -7.368626445531845093e-02 1.680672317743301392e-01 -3.351180255413055420e-02 -9.693425893783569336e-02 -6.615143269300460815e-03 -3.877457976341247559e-01 1.422995775938034058e-01 1.393577456474304199e-01 4.667623713612556458e-02 1.281601935625076294e-01 -1.598330885171890259e-01 7.511848956346511841e-02 -2.855344302952289581e-02 1.128531470894813538e-01 2.427271008491516113e-01 -4.801667109131813049e-02 -5.628091096878051758e-02 -1.455614864826202393e-01 -4.215060919523239136e-02 -1.906585097312927246e-01 -6.479528546333312988e-02
-3.019723594188690186e-01 2.333956584334373474e-02 1.198230385780334473e-01 3.846772909164428711e-01 1.108152978122234344e-02 4.049770236015319824e-01 1.058659777045249939e-01 9.553326666355133057e-02 1.036687791347503662e-01 2.404033020138740540e-02 -3.275267407298088074e-02 -1.972106844186782837e-01 1.024166718125343323e-01 1.807758212089538574e-01 -2.562688887119293213e-01 1.569756120443344116e-02 -1.966640539467334747e-02 1.242943629622459412e-01 -2.119198143482208252e-01 -1.297569274902343750e-01 2.272740006446838379e-01 -2.037384212017059326e-01 -1.036711633205413818e-01 1.435585767030715942e-01 1.099999770522117615e-01 -9.559516608715057373e-02 -4.776744171977043152e-02 -1.481927484273910522e-01 -2.826207578182220459e-01 -1.106258183717727661e-01 -2.476872354745864868e-01 6.789380218833684921e-03
1.319794654846191406e-01 -8.914463222026824951e-02 2.269359081983566284e-01 1.475511193275451660e-01 -1.511442512273788452e-01 2.168579995632171631e-01 -3.592942953109741211e-01 -4.205881804227828979e-02 3.185771778225898743e-02 3.833908215165138245e-02 6.222716346383094788e-02 2.462019026279449463e-01 6.772626191377639771e-02 3.812663257122039795e-02 -4.190542995929718018e-01 -1.158041879534721375e-01 -1.174179539084434509e-01 -2.961404249072074890e-02 1.888500601053237915e-01 9.549869224429130554e-03 1.508712321519851685e-01 1.805838346481323242e-01 9.878641366958618164e-02 2.359387129545211792e-01 2.566742012277245522e-03 -2.436004281044006348e-01 -2.329035252332687378e-01 -1.968169361352920532e-01 -2.113217413425445557e-01 -8.558065444231033325e-02 -8.833557367324829102e-02 2.350944429636001587e-01
2.573250532150268555e-01 -2.224926352500915527e-01 -5.689791962504386902e-02 1.201774328947067261e-01 8.574588596820831299e-02 1.455216258764266968e-01 -3.270866572856903076e-01 -2.194160819053649902e-01 -2.917095422744750977e-01 -2.586327791213989258e-01 -1.507059931755065918e-01 1.030263900756835938e-01 4.634885117411613464e-02 -9.609013795852661133e-02 -1.301198750734329224e-01 -6.811889261007308960e-02 -1.666845232248306274e-01 5.580386146903038025e-02 3.073108196258544922e-01 4.595431685447692871e-02 3.737114965915679932e-01 -7.947392016649246216e-02 -1.862268447875976562e-01 -6.668404489755630493e-02 8.614752441644668579e-02 1.206275597214698792e-01 -1.773359626531600952e-01 -6.675242632627487183e-02 -2.564231157302856445e-01 -1.347300112247467041e-01 -5.119759589433670044e-02 8.787643909454345703e-02
8.652123808860778809e-02 -1.183697208762168884e-01 8.737041801214218140e-02 3.624995052814483643e-02 3.780378401279449463e-02 3.622985780239105225e-01 3.025241754949092865e-02 -2.533938884735107422e-01 -2.395272627472877502e-02 -1.355520356446504593e-02 3.055400848388671875e-01 -9.093835949897766113e-02 1.040849611163139343e-01 8.863220363855361938e-02 -2.163087129592895508e-01 -1.051125396043062210e-02 -2.237220257520675659e-01 1.869129836559295654e-01 2.709748744964599609e-01 -3.118823766708374023e-01 3.172689080238342285e-01 -2.601166442036628723e-02 -7.431504130363464355e-02 -2.405681610107421875e-01 7.585419807583093643e-03 1.160812284797430038e-02 -1.554292887449264526e-01 -3.295311629772186279e-01 -1.453303359448909760e-02 -1.900727488100528717e-02 -2.123426347970962524e-01 -6.891732662916183472e-02
-2.831100225448608398e-01 -3.557671234011650085e-02 1.130111366510391235e-01 1.278511136770248413e-01 6.714475154876708984e-02 4.616158008575439453e-01 -2.444027662277221680e-01 -1.962000504136085510e-03 5.028930958360433578e-03 -5.200687795877456665e-02 4.785934463143348694e-02 -2.115403413772583008e-01 5.861835926771163940e-02 1.526850312948226929e-01 2.761423289775848389e-01 -1.408067764714360237e-03 -1.332097500562667847e-01 7.336223870515823364e-02 3.479126691818237305e-01 -2.317341566085815430e-01 9.696988016366958618e-02 6.857118755578994751e-02 2.118649780750274658e-01 -5.699736252427101135e-02 2.924885153770446777e-01 4.428320750594139099e-02 -2.796051204204559326e-01 2.656023576855659485e-02 -7.407764438539743423e-03 -2.022695355117321014e-02 -1.660636812448501587e-01 -6.934545189142227173e-02
4.675456881523132324e-02 1.889506280422210693e-01 -1.279957741498947144e-01 4.186218976974487305e-01 -1.289474219083786011e-01 -5.120582412928342819e-03 -2.228224724531173706e-01 -1.709042489528656006e-01 -1.285628881305456161e-02 7.836867868900299072e-02 4.902525339275598526e-03 7.273657619953155518e-02 3.539914190769195557e-01 1.519840657711029053e-01 -2.604467868804931641e-01 -9.673233330249786377e-02 1.281616389751434326e-01 1.990445852279663086e-01 -3.680846840143203735e-02 -1.843009516596794128e-02 1.994977146387100220e-01 9.567611664533615112e-02 -2.183396965265274048e-01 -2.490124106407165527e-02 5.140009522438049316e-02 2.501794993877410889e-01 9.221573360264301300e-03 -1.959340572357177734e-01 -3.854103684425354004e-01 -1.678783744573593140e-01 -3.444085642695426941e-02 3.392255306243896484e-02
-1.525250226259231567e-01 8.452685177326202393e-02 -8.678949624300003052e-02 3.938356786966323853e-02 -9.894229471683502197e-02 2.263468690216541290e-02 -4.178494513034820557e-01 1.738717220723628998e-02 -3.998131155967712402e-01 -6.288020312786102295e-02 1.262850165367126465e-01 -2.840118110179901123e-02 -9.795442968606948853e-02 2.343645244836807251e-01 1.327026188373565674e-01 -1.175217777490615845e-01 4.437441751360893250e-02 9.972935914993286133e-02 1.054577901959419250e-01 3.476482257246971130e-02 3.081486821174621582e-01 -3.750924766063690186e-02 -3.607359156012535095e-02 -2.942680716514587402e-01 5.094115063548088074e-02 -1.870639026165008545e-01 4.619700834155082703e-02 -2.875550985336303711e-01 -3.044697940349578857e-01 -1.407696902751922607e-01 -2.219342142343521118e-01 -7.821784168481826782e-02
-6.330022960901260376e-02 1.768475621938705444e-01 6.949038803577423096e-02 6.574290394783020020e-01 -3.769081458449363708e-02 2.601116597652435303e-01 -2.083087116479873657e-01 -5.414922535419464111e-02 7.205238938331604004e-02 1.533360779285430908e-01 -1.091717556118965149e-02 1.504891812801361084e-01 -4.636995494365692139e-02 1.499484628438949585e-01 -2.618916034698486328e-01 2.647480554878711700e-02 5.821595340967178345e-02 -2.915704622864723206e-02 1.439371146261692047e-02 2.157327830791473389e-01 9.366600215435028076e-02 -1.089267954230308533e-01 -6.770347058773040771e-02 -1.970411837100982666e-01 -4.022153839468955994e-02 -7.282144576311111450e-02 6.279306858777999878e-02 -1.926836073398590088e-01 3.189797699451446533e-02 -2.013383060693740845e-01 -2.189434766769409180e-01 1.198519691824913025e-01
-2.440714985132217407e-01 -6.173001974821090698e-02 -3.623156994581222534e-02 1.368315070867538452e-01 1.634512841701507568e-01 2.599643468856811523e-01 -1.505905091762542725e-01 3.722444549202919006e-02 2.120639085769653320e-01 -1.763243824243545532e-01 1.280785202980041504e-01 1.629809290170669556e-01 -1.053959429264068604e-01 1.110736802220344543e-01 -9.170075063593685627e-04 -5.178849678486585617e-03 8.389691263437271118e-02 3.739030957221984863e-01 1.579672247171401978e-01 -1.206354945898056030e-01 -7.818065583705902100e-02 3.675772249698638916e-02 1.821170747280120850e-01 -2.440391629934310913e-01 -4.525602608919143677e-02 -1.808474510908126831e-01 -4.124498665332794189e-01 7.740115374326705933e-02 -2.362606823444366455e-01 1.566393971443176270e-01 -2.415202409029006958e-01 1.401419192552566528e-01
9.745971113443374634e-02 2.937374114990234375e-01 3.929410278797149658e-01 1.096830740571022034e-01 -1.498759444802999496e-02 1.018086820840835571e-01 -2.536502182483673096e-01 7.631785422563552856e-02 2.374571114778518677e-01 -2.669612765312194824e-01 -4.529207199811935425e-02 1.140328869223594666e-01 3.797350823879241943e-02 1.436061132699251175e-02 2.742244303226470947e-02 1.020691841840744019e-01 -5.262667313218116760e-02 1.056201606988906860e-01 1.625490188598632812e-01 -9.623005241155624390e-02 1.172960400581359863e-01 -6.373007595539093018e-02 2.111134976148605347e-01 7.101665437221527100e-02 1.377595961093902588e-01 -8.107601315714418888e-04 -4.196656942367553711e-01 3.902128338813781738e-02 -2.269238084554672241e-01 -1.255714148283004761e-02 -3.464759588241577148e-01 1.270798593759536743e-01
-2.912733554840087891e-01 -2.950940094888210297e-02 -1.387641876935958862e-01 2.784525454044342041e-01 -1.455599963665008545e-01 8.145244419574737549e-02 -2.364012151956558228e-01 -1.605262458324432373e-01 2.295769155025482178e-01 -3.508716225624084473e-01 -1.752099096775054932e-01 3.484484925866127014e-02 -1.370024029165506363e-02 2.601457946002483368e-02 -1.907773911952972412e-01 1.795411258935928345e-01 -2.050647139549255371e-01 1.570459008216857910e-01 7.249272614717483521e-02 6.420384347438812256e-02 9.429759532213211060e-02 7.308254390954971313e-02 2.710023336112499237e-02 -2.137252874672412872e-02 2.359305769205093384e-01 -1.041465699672698975e-01 -1.744728237390518188e-01 -3.337472379207611084e-01 -2.077882885932922363e-01 1.281540840864181519e-01 -2.623133361339569092e-01 -5.034439638257026672e-02
1.429755687713623047e-01 1.189034655690193176e-01 2.166848927736282349e-01 2.565925419330596924e-01 -3.647093474864959717e-02 3.489406704902648926e-01 -1.103423982858657837e-01 -1.812539994716644287e-01 -1.889952719211578369e-01 -2.626405656337738037e-01 2.996882200241088867e-01 -1.087689474225044250e-01 -5.557292699813842773e-02 1.202540025115013123e-01 7.456742972135543823e-02 -1.186392232775688171e-01 3.199331462383270264e-01 1.016564443707466125e-01 1.461612582206726074e-01 -1.835296750068664551e-01 -1.413165032863616943e-01 1.063122823834419250e-01 2.230130322277545929e-02 -1.028918772935867310e-01 5.797776579856872559e-02 2.863444685935974121e-01 -2.590338587760925293e-01 1.429551839828491211e-01 -2.049705386161804199e-01 -2.004364691674709320e-02 -1.245316863059997559e-01 8.694266900420188904e-03
5.213982611894607544e-02 -4.289357364177703857e-02 -6.877586990594863892e-02 3.856456577777862549e-01 -1.797437667846679688e-01 2.285555005073547363e-01 -4.307531416416168213e-01 6.135575473308563232e-02 -1.653479784727096558e-01 -2.033821493387222290e-01 -2.602091245353221893e-02 -2.126561254262924194e-01 -3.153504431247711182e-02 -8.251908421516418457e-02 -1.082521080970764160e-01 -2.502211034297943115e-01 -3.488541767001152039e-02 2.114077359437942505e-01 1.529874503612518311e-01 -1.012857034802436829e-01 6.852822750806808472e-02 4.421291127800941467e-02 2.686738371849060059e-01 5.631340295076370239e-02 -1.810926347970962524e-01 1.365575939416885376e-01 -1.219420582056045532e-01 7.199740037322044373e-03 -4.148948937654495239e-02 1.681905984878540039e-01 -3.107271790504455566e-01 1.299493908882141113e-01
-1.396684199571609497e-01 5.181081965565681458e-02 -8.054624497890472412e-02 2.127922475337982178e-01 -1.266723275184631348e-01 -1.444089859724044800e-01 -2.857871055603027344e-01 -1.126737520098686218e-01 -7.992912083864212036e-02 -1.624727249145507812e-02 -1.679176092147827148e-01 1.747648417949676514e-01 1.088228374719619751e-01 1.664050668478012085e-01 -2.440327554941177368e-01 -8.749146759510040283e-02 1.840960681438446045e-01 1.624304354190826416e-01 6.968975812196731567e-02 1.010800991207361221e-02 -1.697314977645874023e-01 -2.090944536030292511e-02 -2.841453850269317627e-01 -1.994776278734207153e-01 3.024448156356811523e-01 -9.265570342540740967e-02 1.052316278219223022e-01 -1.480738818645477295e-01 -3.474432528018951416e-01 -3.521210327744483948e-02 -3.834475278854370117e-01 7.472027838230133057e-02
-9.226869791746139526e-02 1.572030186653137207e-01 -1.082932874560356140e-01 2.979717962443828583e-02 -1.928988099098205566e-01 4.232057332992553711e-01 -2.735681831836700439e-01 -2.771665453910827637e-01 1.733930781483650208e-03 2.059641927480697632e-01 2.255695760250091553e-01 5.861240252852439880e-02 1.059148460626602173e-01 2.956205904483795166e-01 -8.990954607725143433e-03 1.433975249528884888e-01 1.955532133579254150e-01 1.453161090612411499e-01 4.359657317399978638e-02 4.438081011176109314e-02 -6.661196798086166382e-02 8.503736555576324463e-02 -1.840902306139469147e-02 -7.795810699462890625e-02 -7.081015408039093018e-02 -3.156263753771781921e-02 -1.773040592670440674e-01 -4.059330001473426819e-02 -2.724399268627166748e-01 -4.836467280983924866e-02 -2.866878211498260498e-01 3.017112016677856445e-01
-9.046737849712371826e-02 3.111431561410427094e-02 1.785428524017333984e-01 2.142405062913894653e-01 1.271367818117141724e-01 4.214273393154144287e-02 -2.662800550460815430e-01 -2.246300280094146729e-01 -2.836617231369018555e-01 -6.779173761606216431e-02 -3.313298821449279785e-01 8.692793548107147217e-02 1.712003797292709351e-01 2.189392298460006714e-01 1.323754489421844482e-01 9.066224098205566406e-03 -1.157801598310470581e-01 8.831032365560531616e-02 3.119017481803894043e-01 1.041035428643226624e-01 1.416318267583847046e-01 -1.818973720073699951e-01 -1.912588626146316528e-01 8.436920493841171265e-02 1.519835889339447021e-01 1.965237706899642944e-01 -1.829630732536315918e-01 1.354551911354064941e-01 -1.228181570768356323e-01 1.753074675798416138e-01 -2.994442284107208252e-01 3.641669079661369324e-02
-2.262512594461441040e-01 8.287039399147033691e-02 1.121659129858016968e-01 3.010328114032745361e-01 7.880683057010173798e-03 3.852757513523101807e-01 -2.971570752561092377e-02 -9.799103438854217529e-02 -1.335347741842269897e-01 2.091756910085678101e-01 1.956819891929626465e-01 -4.494677856564521790e-02 2.530868947505950928e-01 -1.726233027875423431e-02 1.092092990875244141e-01 -1.932510137557983398e-01 1.830271072685718536e-02 3.685134053230285645e-01 3.692182246595621109e-03 3.501797839999198914e-02 3.936689347028732300e-02 3.737474977970123291e-02 1.060935556888580322e-01 -5.542225390672683716e-02 8.790680766105651855e-02 -4.295986518263816833e-02 1.023770794272422791e-01 4.412738606333732605e-02 -4.357527196407318115e-01 -1.773259192705154419e-01 -2.547431886196136475e-01 3.692514076828956604e-02
-1.909104287624359131e-01 1.262986063957214355e-01 3.171551227569580078e-02 2.615940570831298828e-01 -1.878559589385986328e-01 1.451562047004699707e-01 -3.802296817302703857e-01 -8.995939791202545166e-02 -1.619534790515899658e-01 5.825673788785934448e-02 1.041135713458061218e-01 2.044285237789154053e-01 8.389866352081298828e-02 -1.020150408148765564e-01 -1.838628947734832764e-01 -2.779032848775386810e-02 -2.978304624557495117e-01 1.086278185248374939e-01 1.429971903562545776e-01 -1.796825677156448364e-01 6.385444104671478271e-02 -3.251147568225860596e-01 2.261862717568874359e-02 -1.235081851482391357e-01 -1.299002766609191895e-01 -2.364827096462249756e-01 -1.370646506547927856e-01 -2.773757874965667725e-01 -2.021156996488571167e-01 -1.400886327028274536e-01 -1.844629272818565369e-02 1.635296195745468140e-01
-1.106590554118156433e-01 1.466046422719955444e-01 -1.824872195720672607e-02 3.752339184284210205e-01 -4.974868148565292358e-02 1.739777624607086182e-02 -2.358556687831878662e-01 -1.965188980102539062e-01 3.479183092713356018e-02 -2.485631704330444336e-01 -3.309269994497299194e-02 1.376431155949831009e-02 -2.700691521167755127e-01 1.882545650005340576e-01 -1.966059207916259766e-02 2.120485603809356689e-01 4.297790676355361938e-02 4.565472900867462158e-02 1.792711168527603149e-01 5.710011720657348633e-02 4.069099128246307373e-01 -8.452517539262771606e-02 4.044271633028984070e-02 -1.941289156675338745e-01 2.473596334457397461e-01 1.218380406498908997e-01 -2.874125242233276367e-01 -1.542506664991378784e-01 8.121318370103836060e-02 2.262983620166778564e-01 -9.517121315002441406e-02 9.710561484098434448e-02
-6.397309899330139160e-02 7.302784174680709839e-02 2.338325679302215576e-01 2.944884896278381348e-01 1.269472837448120117e-01 2.176320850849151611e-01 -1.202752697281539440e-03 -2.718120254576206207e-02 -9.915034472942352295e-02 -2.256308943033218384e-01 3.170659542083740234e-01 1.116008907556533813e-01 1.687190532684326172e-01 1.102754101157188416e-01 -2.755218744277954102e-01 5.683579295873641968e-02 -1.006096452474594116e-01 8.816321380436420441e-03 1.213742196559906006e-01 1.116186901926994324e-01 3.687892854213714600e-01 -1.290025115013122559e-01 -3.602110594511032104e-02 -9.469977021217346191e-02 -2.063255012035369873e-01 4.564607888460159302e-02 -2.281151264905929565e-01 -3.451514542102813721e-01 -6.396236270666122437e-02 1.137238591909408569e-01 4.111103713512420654e-02 2.379519790410995483e-01
8.439471013844013214e-03 5.184988956898450851e-03 -4.198037087917327881e-02 2.448910921812057495e-01 -5.626991763710975647e-02 5.721673965454101562e-01 6.011746823787689209e-02 -1.242152377963066101e-01 -1.510705947875976562e-01 -9.327406436204910278e-02 8.672575652599334717e-02 -4.200776293873786926e-02 1.997465044260025024e-01 9.338082373142242432e-02 -1.635467633605003357e-02 5.165834352374076843e-02 -1.576907485723495483e-01 2.683134078979492188e-01 -7.453817874193191528e-02 1.336083412170410156e-01 1.235637292265892029e-01 -2.057727575302124023e-01 -9.883150458335876465e-02 3.598448634147644043e-02 1.996296197175979614e-01 5.991024523973464966e-02 -1.680277171544730663e-03 -1.721783280372619629e-01 1.357975788414478302e-02 -2.469938993453979492e-01 -3.838665783405303955e-01 1.601487994194030762e-01
-9.699046611785888672e-02 3.756071999669075012e-02 1.987139694392681122e-02 2.394854873418807983e-01 7.453089952468872070e-02 3.856689929962158203e-01 -2.619428634643554688e-01 2.903371453285217285e-01 -8.248764276504516602e-02 -1.796807497739791870e-01 1.102623343467712402e-01 -1.748500913381576538e-01 8.448785543441772461e-02 1.004706025123596191e-01 2.523817587643861771e-03 9.923623502254486084e-02 1.347178518772125244e-01 -4.247809946537017822e-02 1.967977881431579590e-01 -6.896784901618957520e-02 -1.712510436773300171e-01 1.777862459421157837e-01 2.631008625030517578e-02 -3.882544040679931641e-01 3.453049957752227783e-01 -2.051300406455993652e-01 -1.662282794713973999e-01 -5.157896503806114197e-02 -2.168940939009189606e-02 1.430679857730865479e-01 2.292570844292640686e-02 1.626161038875579834e-01
5.584043264389038086e-02 3.622523695230484009e-02 -1.907487511634826660e-01 2.617652416229248047e-01 -1.671237945556640625e-01 1.451343894004821777e-01 -3.277437984943389893e-01 -1.376607567071914673e-01 -8.857648074626922607e-02 -3.879635035991668701e-01 3.820897312834858894e-03 1.272291783243417740e-02 -9.496220946311950684e-02 -2.213856764137744904e-02 6.619499064981937408e-03 3.658596053719520569e-02 -8.674585819244384766e-02 1.956182271242141724e-01 1.502190679311752319e-01 8.140148967504501343e-02 -1.266618669033050537e-01 -3.377951309084892273e-02 -6.135807931423187256e-02 -6.354502588510513306e-02 2.033457309007644653e-01 1.284445971250534058e-01 -2.311040014028549194e-01 -8.225988596677780151e-02 -5.133638978004455566e-01 -4.233879968523979187e-02 -9.988578408956527710e-02 -2.292786538600921631e-01
-9.644970297813415527e-02 4.273313656449317932e-02 1.272933185100555420e-01 2.557147741317749023e-01 1.459773331880569458e-01 7.942508161067962646e-02 -4.099336266517639160e-02 4.795431345701217651e-02 -1.400870978832244873e-01 -1.796783953905105591e-01 3.048737533390522003e-02 4.754030331969261169e-02 7.378458976745605469e-02 2.242874503135681152e-01 -3.434560075402259827e-02 2.039115577936172485e-01 -2.690420150756835938e-01 1.206952929496765137e-01 1.870623677968978882e-01 7.430506497621536255e-02 4.051466286182403564e-01 -1.571136415004730225e-01 1.628077179193496704e-01 2.427319586277008057e-01 -7.616148889064788818e-02 -1.762642413377761841e-01 -2.547185719013214111e-01 -4.344591796398162842e-01 -1.211829185485839844e-01 1.615435816347599030e-02 -6.745395809412002563e-02 1.017485260963439941e-01
2.790808444842696190e-03 2.092739492654800415e-01 7.538558542728424072e-02 2.359405010938644409e-01 -2.994718551635742188e-01 1.367291212081909180e-01 -1.856967806816101074e-01 -5.245319753885269165e-02 1.416888684034347534e-01 -2.503360807895660400e-01 1.066341623663902283e-01 8.768820762634277344e-02 -2.251708954572677612e-01 9.742549061775207520e-02 -1.506264228373765945e-02 8.631443232297897339e-02 2.240769565105438232e-02 -4.675216972827911377e-02 2.054534852504730225e-01 -2.547626197338104248e-01 -5.827255919575691223e-02 1.478586643934249878e-01 4.126285389065742493e-02 -2.533294558525085449e-01 2.352143824100494385e-01 9.617895632982254028e-02 -2.557260692119598389e-01 3.473694249987602234e-02 -4.786097258329391479e-02 -1.638185232877731323e-01 -4.616807699203491211e-01 7.186077535152435303e-02
-3.639364615082740784e-02 -3.225975483655929565e-02 -7.476535439491271973e-02 3.169142603874206543e-01 -2.475364506244659424e-01 1.441326886415481567e-01 -6.120077893137931824e-02 1.534530222415924072e-01 -1.636814624071121216e-01 -1.682948321104049683e-01 7.885697484016418457e-02 -4.134934023022651672e-02 1.886326223611831665e-01 1.388831716030836105e-02 6.236951425671577454e-02 8.608835190534591675e-02 -1.274180412292480469e-01 1.121868938207626343e-01 3.431165814399719238e-01 1.827865540981292725e-01 1.084190905094146729e-01 1.758127659559249878e-02 -7.680169492959976196e-02 -1.768635958433151245e-01 3.788909912109375000e-01 2.722053788602352142e-03 -8.802536875009536743e-02 -2.777996957302093506e-01 -3.626108765602111816e-01 -6.089800037443637848e-03 -1.566212773323059082e-01 -2.416693270206451416e-01
4.512289911508560181e-02 1.485352590680122375e-02 -1.561648696660995483e-01 3.159099519252777100e-01 -1.292365193367004395e-01 2.076960355043411255e-01 -1.192777380347251892e-01 7.971700280904769897e-02 -8.939551189541816711e-03 -1.539001017808914185e-01 8.694041520357131958e-03 -2.221289575099945068e-01 3.325839340686798096e-02 9.966411441564559937e-02 1.976597355678677559e-03 -6.848106533288955688e-02 -2.390429973602294922e-01 -6.695256382226943970e-02 3.764566779136657715e-01 4.441447928547859192e-02 -3.089488111436367035e-02 -1.370638012886047363e-01 -6.737709045410156250e-03 -1.003506258130073547e-01 3.244156241416931152e-01 -1.660324335098266602e-01 -6.607362627983093262e-02 -2.756304144859313965e-01 -4.502952396869659424e-01 1.509768515825271606e-01 -1.489292234182357788e-01 -9.031976759433746338e-02
2.452804893255233765e-01 6.123137101531028748e-02 -4.821199923753738403e-02 3.581601679325103760e-01 4.334277287125587463e-02 5.812726169824600220e-02 -3.827628195285797119e-01 -1.400680541992187500e-01 4.849176481366157532e-02 7.234024256467819214e-02 -2.653403878211975098e-01 1.693860143423080444e-01 2.680920660495758057e-01 1.778390556573867798e-01 -1.497286744415760040e-02 -6.159952841699123383e-03 9.115184098482131958e-02 1.877392977476119995e-01 1.727660000324249268e-01 6.802295148372650146e-02 -1.214627027511596680e-01 3.588757477700710297e-03 -1.983643621206283569e-01 -4.136845096945762634e-02 1.835728436708450317e-01 -2.999730408191680908e-03 1.115142554044723511e-01 -2.576518654823303223e-01 -3.182961344718933105e-01 1.451434940099716187e-01 -2.306330651044845581e-01 -4.127077758312225342e-02
-2.861178480088710785e-02 6.587925553321838379e-02 7.498774677515029907e-02 3.632141351699829102e-01 -2.007625252008438110e-01 -1.468483451753854752e-02 -4.605468809604644775e-01 -1.557815521955490112e-01 -1.340072005987167358e-01 -2.488273084163665771e-01 9.622829966247081757e-03 -2.200385928153991699e-01 -2.809143625199794769e-02 6.764627248048782349e-02 4.378643352538347244e-03 4.791069403290748596e-02 -1.160793229937553406e-01 9.056125581264495850e-02 5.773573368787765503e-02 -1.175697073340415955e-01 -5.795035883784294128e-02 1.133631914854049683e-01 -2.194728702306747437e-02 -3.861912190914154053e-01 3.483359236270189285e-03 2.025559544563293457e-01 -3.762029409408569336e-01 7.399825006723403931e-02 -1.368668973445892334e-01 1.821508444845676422e-02 -1.744692921638488770e-01 -4.607410356402397156e-02
8.379314094781875610e-02 5.484430491924285889e-02 -1.663167774677276611e-01 1.881670951843261719e-01 -1.348272711038589478e-01 2.805767953395843506e-01 -3.529944419860839844e-01 -9.600684046745300293e-02 7.268767058849334717e-02 4.365188628435134888e-02 1.544302999973297119e-01 2.829236909747123718e-02 -1.608224213123321533e-01 -5.465997382998466492e-02 -7.296098023653030396e-02 3.479658067226409912e-01 -2.662266418337821960e-02 -1.299029774963855743e-02 5.718267560005187988e-01 2.153754234313964844e-02 -6.530117988586425781e-02 -4.623506590723991394e-02 1.519341617822647095e-01 1.194787397980690002e-02 -1.812543161213397980e-02 1.224611625075340271e-01 -1.823092550039291382e-01 -7.302813977003097534e-02 -2.085319012403488159e-01 -1.000505313277244568e-02 -2.314839959144592285e-01 7.984317839145660400e-03
-3.131247460842132568e-01 5.744672939181327820e-02 -5.946604162454605103e-02 1.207129433751106262e-01 -2.371694445610046387e-01 3.383701443672180176e-01 -1.363844126462936401e-01 -2.235248498618602753e-02 1.048321500420570374e-01 -4.189226925373077393e-01 1.953315548598766327e-02 -1.484584361314773560e-01 -1.860298961400985718e-01 3.790507093071937561e-02 1.365436613559722900e-02 6.459187716245651245e-02 8.872180432081222534e-02 -8.039861917495727539e-02 2.163377404212951660e-01 1.119135767221450806e-01 -8.654537796974182129e-02 8.943239226937294006e-03 1.025418490171432495e-01 -2.041803300380706787e-01 1.223144382238388062e-01 1.620809733867645264e-01 -2.409332692623138428e-01 -2.461565136909484863e-01 -3.272857666015625000e-01 3.912442550063133240e-02 -1.985013484954833984e-01 5.655319429934024811e-03
1.102509349584579468e-01 -8.753658272325992584e-03 -2.324478775262832642e-01 1.970521211624145508e-01 1.469281762838363647e-01 2.225312590599060059e-01 -3.158549070358276367e-01 -8.392024785280227661e-02 -2.192070521414279938e-02 -1.666168868541717529e-02 -2.070293873548507690e-01 -5.479892715811729431e-02 2.977144122123718262e-01 -4.248063545674085617e-03 -2.748106122016906738e-01 2.475770376622676849e-02 -2.440301179885864258e-01 2.271098196506500244e-01 3.976818025112152100e-01 2.293457090854644775e-01 1.402020752429962158e-01 -6.746601313352584839e-02 -5.845569819211959839e-02 -1.147752478718757629e-01 1.818343102931976318e-01 9.768752753734588623e-02 -6.462146341800689697e-02 1.027012765407562256e-01 -5.698316171765327454e-02 -4.822067916393280029e-02 -2.828194499015808105e-01 -3.993885125964879990e-03
-1.613777317106723785e-02 -1.731145195662975311e-02 1.481695920228958130e-01 1.672881245613098145e-01 1.176558285951614380e-01 2.066346257925033569e-02 -1.783732920885086060e-01 -5.236864462494850159e-02 5.864189937710762024e-02 -1.362396031618118286e-01 -1.576976776123046875e-01 1.012135595083236694e-01 -4.223556518554687500e-01 1.369745135307312012e-01 -1.777339577674865723e-01 3.562929853796958923e-02 4.086499661207199097e-02 2.653984725475311279e-01 2.943167090415954590e-01 -1.342095881700515747e-01 2.869491465389728546e-02 -9.860767982900142670e-03 1.620429456233978271e-01 -2.931930422782897949e-01 8.878087997436523438e-02 -3.115178048610687256e-01 -1.591051667928695679e-01 9.888693690299987793e-02 -3.747915327548980713e-01 2.039437294006347656e-01 -2.722728252410888672e-02 2.915600873529911041e-02
-1.381175965070724487e-01 4.000681638717651367e-02 9.589565545320510864e-02 4.569053351879119873e-01 -1.730208843946456909e-01 2.947249710559844971e-01 -1.130007207393646240e-01 -9.503873437643051147e-02 -1.656186133623123169e-01 2.508254349231719971e-01 4.515738040208816528e-02 -8.992771618068218231e-03 2.429473772644996643e-02 -1.478699315339326859e-02 -3.691592514514923096e-01 2.157731801271438599e-01 -2.912683486938476562e-01 9.972565621137619019e-02 2.074943482875823975e-01 -1.709833554923534393e-02 1.098675876855850220e-01 -2.225403189659118652e-01 -5.153400357812643051e-03 -1.612789183855056763e-01 7.302168011665344238e-02 1.725080609321594238e-01 -1.451497822999954224e-01 -1.542243063449859619e-01 6.085811927914619446e-02 -1.626529395580291748e-01 -5.073359981179237366e-02 9.064125269651412964e-02
-8.019302040338516235e-02 1.419670134782791138e-01 2.922988533973693848e-01 1.197763830423355103e-01 2.074497751891613007e-02 3.709299862384796143e-01 -2.344476878643035889e-01 -7.358896732330322266e-02 1.736031845211982727e-02 -1.253964006900787354e-01 1.067235041409730911e-02 2.020050287246704102e-01 -2.049817740917205811e-01 1.307291090488433838e-01 -1.201364770531654358e-01 -1.651473194360733032e-01 -1.655160784721374512e-01 2.032682597637176514e-01 1.023498103022575378e-01 5.480514839291572571e-02 -5.430585145950317383e-02 -4.150897860527038574e-01 5.076002329587936401e-03 -1.083495691418647766e-01 -3.700098395347595215e-02 -1.159923896193504333e-01 2.884545549750328064e-02 -1.929484158754348755e-01 -2.832766175270080566e-01 -2.074377238750457764e-01 8.085989952087402344e-02 2.560544312000274658e-01
-7.588840276002883911e-02 1.784476637840270996e-01 2.969722151756286621e-01 8.020238950848579407e-03 -4.354283213615417480e-02 2.256836593151092529e-01 -3.205475211143493652e-01 -1.956003606319427490e-01 -2.187900692224502563e-01 -9.576680511236190796e-02 1.068353801965713501e-01 -3.824197873473167419e-02 -1.260889470577239990e-01 2.582159340381622314e-01 -9.069233387708663940e-02 -5.273805931210517883e-02 -3.838872313499450684e-01 5.928246676921844482e-02 2.395446449518203735e-01 5.917440727353096008e-02 1.999482363462448120e-01 -3.045761287212371826e-01 -1.049771830439567566e-01 1.404056847095489502e-01 8.980481326580047607e-02 -5.850113555788993835e-02 -9.038575738668441772e-02 -2.964229583740234375e-01 -6.553389132022857666e-02 1.630206033587455750e-02 1.502574533224105835e-01 8.304271101951599121e-02
-1.654905229806900024e-01 -4.416095465421676636e-02 -1.015838608145713806e-01 3.153066337108612061e-01 1.859221011400222778e-01 2.609047889709472656e-01 -2.436089068651199341e-01 -6.464437395334243774e-02 -1.407697424292564392e-02 -3.023053705692291260e-01 -1.416938602924346924e-01 2.125519961118698120e-01 -2.202847003936767578e-01 1.397969722747802734e-01 -2.394061684608459473e-01 4.988168552517890930e-02 3.191721811890602112e-02 1.239902973175048828e-01 3.526574745774269104e-02 -2.243891730904579163e-02 -1.292988806962966919e-01 -6.227446347475051880e-02 -6.819405406713485718e-02 -1.930525749921798706e-01 9.626627713441848755e-02 -1.405265033245086670e-01 -9.533838182687759399e-02 1.791316084563732147e-02 -3.592151105403900146e-01 3.376979231834411621e-01 -1.456552594900131226e-01 -1.633311957120895386e-01
1.937980651855468750e-01 -1.785791218280792236e-01 -1.401781588792800903e-01 1.800606399774551392e-01 9.804719686508178711e-02 1.196506172418594360e-01 -1.283717453479766846e-01 -1.553362756967544556e-01 -9.822502732276916504e-02 -2.459415346384048462e-01 3.403006121516227722e-02 1.086535006761550903e-01 8.167293667793273926e-02 -1.433802098035812378e-01 -1.537712514400482178e-01 -2.145620435476303101e-01 -1.059707626700401306e-01 3.398235142230987549e-01 3.675574064254760742e-01 5.617101863026618958e-02 2.408364415168762207e-01 -1.138002029620110989e-03 -1.290335059165954590e-01 -6.374611705541610718e-02 2.600612044334411621e-01 -1.491891965270042419e-02 2.475240826606750488e-02 -1.594190895557403564e-01 -3.268595039844512939e-01 -2.943684756755828857e-01 -6.488359998911619186e-03 5.327622219920158386e-02
5.434131994843482971e-02 -5.267448723316192627e-02 5.562195554375648499e-02 1.421626061201095581e-01 1.607993692159652710e-01 1.252759993076324463e-01 1.370187699794769287e-01 -1.754341870546340942e-01 -1.350458860397338867e-01 -7.988663762807846069e-02 2.113313823938369751e-01 2.107441872358322144e-01 -3.101445175707340240e-02 3.887288272380828857e-01 2.441894263029098511e-02 8.553848415613174438e-02 -2.509146630764007568e-01 3.707814514636993408e-01 3.655924201011657715e-01 -2.165957838296890259e-01 8.446188271045684814e-02 -2.189804017543792725e-01 -1.230749860405921936e-02 6.762349605560302734e-02 8.226021379232406616e-02 1.290497183799743652e-01 -9.813726693391799927e-02 -2.171346694231033325e-01 -1.977156698703765869e-01 1.991188675165176392e-01 -7.599946111440658569e-02 2.557467110455036163e-02
8.979692123830318451e-03 2.307474464178085327e-01 1.137114912271499634e-01 2.447577007114887238e-02 1.124643087387084961e-01 1.768550276756286621e-01 -2.547803521156311035e-01 -1.111690774559974670e-01 -2.002801150083541870e-01 -9.814316034317016602e-02 -8.241290599107742310e-02 -8.041733503341674805e-02 6.803934276103973389e-02 -1.667061150074005127e-01 2.206608885899186134e-03 2.050650864839553833e-01 -8.478675782680511475e-02 3.970215469598770142e-02 3.320688009262084961e-01 1.117063611745834351e-01 -7.306013256311416626e-02 8.677618205547332764e-02 -3.879158571362495422e-02 2.920216508209705353e-02 9.703482687473297119e-02 -3.035013079643249512e-01 -2.450730353593826294e-01 -8.556103333830833435e-03 -4.322268664836883545e-01 1.862202137708663940e-01 -3.782016336917877197e-01 3.914663940668106079e-02
-1.046250611543655396e-01 -1.279644370079040527e-01 1.596229895949363708e-02 1.400663107633590698e-01 -2.823382914066314697e-01 1.084736064076423645e-01 -1.186969652771949768e-01 6.443560868501663208e-02 -8.244975656270980835e-02 -1.014203727245330811e-01 4.655033722519874573e-02 -1.462763249874114990e-01 4.184566065669059753e-02 9.082143008708953857e-02 -1.453784853219985962e-01 2.452926039695739746e-01 1.218954846262931824e-01 1.606788486242294312e-01 7.741325348615646362e-02 -3.079417161643505096e-02 9.974238276481628418e-02 2.087973803281784058e-02 3.897469863295555115e-02 -5.391462147235870361e-02 3.169324696063995361e-01 -3.261861503124237061e-01 7.338677346706390381e-02 -3.483758270740509033e-01 -3.897252678871154785e-01 -1.213323399424552917e-01 -3.378198146820068359e-01 -1.854190379381179810e-01
-4.551379755139350891e-02 2.938778102397918701e-01 8.685467392206192017e-02 3.731679916381835938e-01 -1.118689626455307007e-01 4.314345493912696838e-02 5.752410739660263062e-02 1.237522512674331665e-01 2.271624654531478882e-01 -1.054896786808967590e-01 -6.390278041362762451e-02 -2.638468742370605469e-01 3.414925560355186462e-02 2.314983904361724854e-01 -2.589142024517059326e-01 -5.442133173346519470e-02 2.756770551204681396e-01 2.359401434659957886e-01 1.919821947813034058e-01 8.532264269888401031e-03 6.856299936771392822e-02 -1.179269235581159592e-02 -2.352927029132843018e-01 -1.415747962892055511e-02 -1.245964691042900085e-02 1.494280993938446045e-01 5.008637905120849609e-02 -3.579038977622985840e-01 -2.263976335525512695e-01 5.009155720472335815e-02 -1.830489933490753174e-01 3.496688604354858398e-02
-1.239260807633399963e-01 -2.045332044363021851e-01 -5.117239430546760559e-02 1.024057343602180481e-01 -2.127726674079895020e-01 4.263945668935775757e-02 -4.640991389751434326e-01 -3.036446273326873779e-01 -1.331136971712112427e-01 -4.593278467655181885e-01 2.037985771894454956e-01 -1.704027503728866577e-02 2.243235260248184204e-01 6.883735209703445435e-02 4.956176877021789551e-02 2.027609646320343018e-01 -7.799634337425231934e-02 5.321685969829559326e-02 1.034562885761260986e-01 4.466357454657554626e-02 -4.732434079051017761e-02 -1.024441495537757874e-01 -1.249383762478828430e-01 -3.613048419356346130e-02 7.506094872951507568e-02 6.944217532873153687e-02 -1.884035468101501465e-01 -1.509333103895187378e-01 -2.753500640392303467e-01 9.582825005054473877e-02 -2.284662425518035889e-02 1.876485161483287811e-02
-2.636969089508056641e-01 2.993403747677803040e-02 8.870542980730533600e-03 2.652174830436706543e-01 -6.370672583580017090e-02 1.531704217195510864e-01 -2.752597928047180176e-01 -1.383745577186346054e-03 8.548989146947860718e-02 -3.984487950801849365e-01 -6.431108713150024414e-02 1.908471435308456421e-02 -2.272014021873474121e-01 5.777107551693916321e-02 -6.317529082298278809e-02 1.027527824044227600e-01 -1.191437691450119019e-01 1.490385383367538452e-01 3.345830142498016357e-01 6.969563663005828857e-02 -2.216495424509048462e-01 9.826621413230895996e-02 8.045353740453720093e-02 -2.217759788036346436e-01 1.998198032379150391e-01 9.377774596214294434e-02 -1.159453317523002625e-01 -8.858674764633178711e-02 -3.578232228755950928e-01 1.583825945854187012e-01 -1.271052062511444092e-01 -9.400728344917297363e-02
7.368554919958114624e-02 -6.051002442836761475e-02 1.218537241220474243e-01 4.277479350566864014e-01 2.328089177608489990e-01 -1.025692299008369446e-01 -2.431359887123107910e-01 -7.699085772037506104e-02 -9.647626429796218872e-02 -9.509827941656112671e-02 -1.842385530471801758e-02 -5.494133755564689636e-02 3.478483855724334717e-01 2.439264804124832153e-01 -3.504332154989242554e-02 -2.216924168169498444e-02 -1.915320754051208496e-01 1.962095499038696289e-01 3.155876994132995605e-01 8.128082752227783203e-02 1.364857517182826996e-02 -1.610462204553186893e-03 -1.940945535898208618e-02 1.446603685617446899e-01 -1.145124286413192749e-01 -3.035007119178771973e-01 -2.561827898025512695e-01 -1.274885982275009155e-01 -2.257224768400192261e-01 6.884820759296417236e-03 4.528660792857408524e-03 1.356372386217117310e-01
1.344591826200485229e-01 1.375438570976257324e-01 -8.878082036972045898e-02 5.660471320152282715e-01 -5.542984977364540100e-02 3.720400929450988770e-01 7.180440705269575119e-03 3.424612432718276978e-02 5.493861064314842224e-02 -2.348297089338302612e-02 1.075357943773269653e-01 1.479020863771438599e-01 1.252829562872648239e-02 9.668633341789245605e-02 -2.031521648168563843e-01 4.427595809102058411e-02 -1.923104673624038696e-01 -7.026632130146026611e-02 -3.240414895117282867e-03 1.524399071931838989e-01 1.232867166399955750e-01 -6.008582562208175659e-02 1.600739806890487671e-01 -4.529762268066406250e-02 2.720467448234558105e-01 1.586357057094573975e-01 1.290718019008636475e-01 -7.121875882148742676e-02 -8.517382293939590454e-02 -2.744712531566619873e-01 -2.902526855468750000e-01 5.346825718879699707e-02
7.408253848552703857e-02 1.197569444775581360e-01 -1.647513955831527710e-01 3.179686367511749268e-01 -1.831323653459548950e-01 3.918268084526062012e-01 -3.212927281856536865e-01 -9.369569271802902222e-02 1.346080154180526733e-01 -6.359291076660156250e-02 -1.857271641492843628e-01 7.039745897054672241e-02 -7.633952889591455460e-03 1.472213268280029297e-01 -1.614590436220169067e-01 -1.890432648360729218e-02 -4.385810792446136475e-01 2.550063133239746094e-01 1.277800351381301880e-01 -7.972202450037002563e-02 -4.449156671762466431e-02 1.380758453160524368e-02 -1.831261217594146729e-01 -1.788337379693984985e-01 5.210223421454429626e-02 5.606370046734809875e-02 5.498154088854789734e-02 6.557447463274002075e-02 -2.212929725646972656e-01 -3.709141165018081665e-02 -1.332125663757324219e-01 -1.185429841279983521e-01
4.153623059391975403e-02 2.441364973783493042e-01 2.270834445953369141e-01 7.360789459198713303e-03 -1.189430803060531616e-01 3.239961266517639160e-01 -2.372175827622413635e-02 -2.394206821918487549e-02 -3.198160231113433838e-01 -2.750327885150909424e-01 -1.048212200403213501e-01 -2.249036878347396851e-01 1.359736621379852295e-01 1.139682382345199585e-01 -3.037857413291931152e-01 -1.432733330875635147e-02 -1.549364626407623291e-01 2.388972043991088867e-01 1.065517365932464600e-01 3.370417058467864990e-01 1.185345463454723358e-02 6.230964884161949158e-02 -2.811505086719989777e-02 4.583030566573143005e-02 -5.286347121000289917e-02 -1.541959345340728760e-01 -2.644925713539123535e-01 -4.856935143470764160e-02 -2.532324790954589844e-01 -6.101591140031814575e-02 -1.529313623905181885e-01 -1.630689203739166260e-02
1.571293175220489502e-02 -6.482058018445968628e-02 -5.187252163887023926e-02 3.823672235012054443e-01 4.216026887297630310e-02 1.213725507259368896e-01 -2.091789990663528442e-01 6.468201521784067154e-03 -2.824648916721343994e-01 -2.876725792884826660e-01 1.068640649318695068e-01 -2.148088812828063965e-02 1.066567674279212952e-01 1.592936813831329346e-01 -4.882167279720306396e-02 -4.592255130410194397e-02 -2.857698500156402588e-01 2.091645896434783936e-01 1.075721606612205505e-01 -1.350140571594238281e-01 6.577547639608383179e-02 -8.881109207868576050e-02 2.615188360214233398e-01 2.582387300208210945e-03 4.449502006173133850e-02 -9.680329263210296631e-02 -3.985209167003631592e-01 -3.012700378894805908e-01 -1.072713881731033325e-01 1.260154694318771362e-01 1.866449862718582153e-01 -1.081645861268043518e-01
-2.440382838249206543e-01 -6.526984274387359619e-02 1.326817423105239868e-01 1.002053692936897278e-01 -9.563469327986240387e-03 5.304249934852123260e-03 -2.751168906688690186e-01 -1.543329507112503052e-01 -2.153829485177993774e-01 1.770532876253128052e-01 -6.442251056432723999e-02 -1.323735415935516357e-01 2.491632699966430664e-01 4.232375323772430420e-01 -1.029591560363769531e-01 -3.135223686695098877e-02 -2.952632009983062744e-01 2.581386268138885498e-01 5.888741090893745422e-02 2.580447793006896973e-01 7.168166339397430420e-02 -1.667719334363937378e-01 8.178082108497619629e-02 -1.242909207940101624e-01 8.552575856447219849e-02 -2.707565389573574066e-02 -2.372332811355590820e-01 -1.079499162733554840e-02 -8.411146700382232666e-02 1.727203875780105591e-01 -2.689814567565917969e-01 6.360285729169845581e-02
2.133185267448425293e-01 -1.534768044948577881e-01 2.205094099044799805e-01 1.981596797704696655e-01 -1.050624474883079529e-01 1.386450976133346558e-01 -3.192403018474578857e-01 5.145981162786483765e-02 -4.793828353285789490e-02 -1.052838489413261414e-01 -1.784683465957641602e-01 -1.597775705158710480e-02 -1.675595878623425961e-03 2.138179838657379150e-01 -1.165605708956718445e-01 1.393571645021438599e-01 -3.711825311183929443e-01 9.370531141757965088e-02 -1.853445172309875488e-02 6.813085637986660004e-03 2.512191534042358398e-01 1.981799863278865814e-02 3.625132888555526733e-02 -1.552316099405288696e-01 -1.786137931048870087e-02 3.459917381405830383e-02 -3.746620416641235352e-01 -1.301797628402709961e-01 -1.044235527515411377e-01 -3.327905833721160889e-01 -2.470654249191284180e-01 8.134622126817703247e-02
-2.064685225486755371e-01 1.898538470268249512e-01 7.146959006786346436e-02 3.870626389980316162e-01 -3.376008942723274231e-02 -1.037533134222030640e-01 -3.448443412780761719e-01 -7.059055846184492111e-03 -1.275983601808547974e-01 -1.285611093044281006e-01 -5.516501516103744507e-02 2.572630941867828369e-01 -2.127874791622161865e-01 2.036787271499633789e-01 1.032597348093986511e-01 9.757050871849060059e-02 -6.763136386871337891e-02 -5.357657372951507568e-02 6.731037795543670654e-02 1.189376711845397949e-01 1.016680449247360229e-01 1.848249882459640503e-02 1.096204593777656555e-01 -1.963319927453994751e-01 1.630550920963287354e-01 3.003484308719635010e-01 -1.963056921958923340e-01 -2.876997590065002441e-01 -2.449834942817687988e-01 -3.722240449860692024e-03 -2.011057734489440918e-01 -2.462328225374221802e-02
-3.624798357486724854e-01 -5.977110937237739563e-02 -1.492341794073581696e-02 2.041659653186798096e-01 -7.269649300724267960e-03 2.515099048614501953e-01 -2.329539060592651367e-01 -8.249462395906448364e-02 -5.465343967080116272e-02 -3.525009751319885254e-01 -1.361085772514343262e-01 2.339929044246673584e-01 -1.454284638166427612e-01 1.559423059225082397e-01 -1.131054982542991638e-01 9.828265756368637085e-02 -8.031015843152999878e-02 -1.084938831627368927e-02 1.846111416816711426e-01 2.649895660579204559e-02 -1.000648662447929382e-01 1.036374643445014954e-01 1.533588021993637085e-01 2.667512744665145874e-02 2.498119324445724487e-01 3.154500387609004974e-03 -2.535713911056518555e-01 -1.803942024707794189e-01 -3.829832673072814941e-01 2.350652404129505157e-02 -7.706309854984283447e-02 -1.776102185249328613e-01
1.761529147624969482e-01 2.893722057342529297e-01 2.651934027671813965e-01 1.065875068306922913e-01 4.108798876404762268e-02 9.800505638122558594e-02 -1.274055987596511841e-01 8.321477472782135010e-02 -3.097268939018249512e-02 -4.802125394344329834e-01 3.201810643076896667e-02 1.311082988977432251e-01 -9.896368533372879028e-02 2.438078522682189941e-01 -1.521740108728408813e-01 4.334075748920440674e-02 1.529597938060760498e-01 2.488952130079269409e-01 1.966218054294586182e-01 8.834582567214965820e-02 2.939201891422271729e-01 -3.456515073776245117e-02 2.151754349470138550e-01 -9.704962372779846191e-02 -1.874737069010734558e-02 -8.463184535503387451e-02 -2.409499436616897583e-01 1.778222620487213135e-02 -1.114726215600967407e-01 1.355535089969635010e-01 -2.246370762586593628e-01 5.275123566389083862e-02
-1.814962327480316162e-01 5.886299535632133484e-03 -1.826420128345489502e-01 2.176635414361953735e-01 7.503122091293334961e-03 2.227803021669387817e-01 -4.541769623756408691e-01 -7.469704002141952515e-02 1.082874163985252380e-01 -2.037181891500949860e-02 -8.112452179193496704e-02 5.160380154848098755e-03 -1.100526899099349976e-01 -4.741905257105827332e-02 -2.793835401535034180e-01 -6.336438655853271484e-02 -2.841147780418395996e-01 9.817652404308319092e-02 1.592002995312213898e-02 -6.637736409902572632e-02 1.757324039936065674e-01 9.923214092850685120e-03 1.485770493745803833e-01 -2.077622115612030029e-01 6.811054050922393799e-02 1.397936940193176270e-01 -6.431091576814651489e-02 -9.574104100465774536e-03 -4.540009796619415283e-01 7.690268009901046753e-02 -2.549941241741180420e-01 -1.134206876158714294e-01
1.369525045156478882e-01 2.370852977037429810e-01 -1.767083853483200073e-01 3.808446228504180908e-01 -8.558847010135650635e-02 1.195672079920768738e-01 -1.689650416374206543e-01 -1.897466927766799927e-01 -3.184494376182556152e-01 2.158855944871902466e-01 1.827297273848671466e-05 1.177555844187736511e-01 6.022251024842262268e-02 2.135204821825027466e-01 -2.222511917352676392e-01 5.835170671343803406e-02 1.959441304206848145e-01 5.255979951471090317e-03 2.466994337737560272e-02 8.032192289829254150e-02 -3.005960583686828613e-02 1.447149962186813354e-01 5.311170965433120728e-02 -7.751950621604919434e-02 2.393742091953754425e-02 1.219490468502044678e-01 -1.513159275054931641e-02 -1.432980000972747803e-01 -3.959372937679290771e-01 8.361266553401947021e-02 -2.089371532201766968e-01 2.809129357337951660e-01
-1.685872822999954224e-01 -4.473198205232620239e-02 4.660076275467872620e-02 1.625218391418457031e-01 3.661150112748146057e-02 1.819222122430801392e-01 -2.949341833591461182e-01 -2.364306002855300903e-01 -2.713461220264434814e-01 1.473668962717056274e-01 1.000030413269996643e-01 -5.065314099192619324e-02 2.089650183916091919e-02 1.696617156267166138e-01 1.631131954491138458e-02 3.402136564254760742e-01 1.366685479879379272e-01 8.808464556932449341e-02 -1.263298280537128448e-02 1.694176159799098969e-02 2.412303239107131958e-01 1.218136474490165710e-01 -1.035879924893379211e-01 -1.657674610614776611e-01 -1.072799935936927795e-01 -1.889992803335189819e-01 -2.962226271629333496e-01 -9.353895485401153564e-02 -1.512852460145950317e-01 -9.824416041374206543e-02 -1.243197023868560791e-01 4.250646531581878662e-01
-2.782489955425262451e-01 -1.105337031185626984e-02 -5.327553674578666687e-02 3.712123632431030273e-02 -2.594488859176635742e-01 2.289974540472030640e-01 -1.732354611158370972e-01 -2.071014046669006348e-01 -2.083173245191574097e-01 1.101757064461708069e-01 4.259783774614334106e-02 -1.182240396738052368e-01 -1.015109848231077194e-02 6.315568089485168457e-02 -1.495629996061325073e-01 -3.009396977722644806e-02 -9.315012395381927490e-02 2.959981001913547516e-02 1.735907047986984253e-01 8.857274800539016724e-02 6.472583115100860596e-02 1.401040554046630859e-01 -3.024917095899581909e-03 2.737844586372375488e-01 1.854498498141765594e-02 7.882514968514442444e-03 -1.535521000623703003e-01 -2.134588509798049927e-01 -4.693099856376647949e-01 -1.572153717279434204e-01 -2.886066138744354248e-01 2.876850962638854980e-01
-1.240950971841812134e-01 7.346924394369125366e-02 -2.019306831061840057e-02 2.112329900264739990e-01 -1.210923641920089722e-01 1.562266200780868530e-01 -2.490557283163070679e-01 2.424949780106544495e-02 3.591872379183769226e-02 1.250706464052200317e-01 2.099567353725433350e-01 -2.451269626617431641e-01 1.736671477556228638e-01 4.336209297180175781e-01 -1.142761781811714172e-01 3.417949080467224121e-01 1.732759475708007812e-01 1.473780423402786255e-01 -1.302444189786911011e-01 3.236766904592514038e-02 -3.115129098296165466e-02 -1.366706378757953644e-02 -6.466144323348999023e-02 3.851963952183723450e-02 5.213338136672973633e-02 -9.891498833894729614e-02 -1.301722675561904907e-01 -6.727797538042068481e-02 -2.576307058334350586e-01 -1.310112774372100830e-01 -2.148153036832809448e-01 3.508307635784149170e-01
7.584051042795181274e-02 1.858872771263122559e-01 -8.719058334827423096e-02 -1.661298796534538269e-02 -1.525219380855560303e-01 2.708702683448791504e-01 1.516794860363006592e-01 -3.414375483989715576e-01 -9.383577108383178711e-02 -6.634304672479629517e-02 1.525525450706481934e-01 1.748652309179306030e-01 6.310097128152847290e-02 -1.991376280784606934e-02 -8.429019898176193237e-02 1.087093800306320190e-01 -2.358151227235794067e-02 3.150921463966369629e-01 3.524267971515655518e-01 7.773213833570480347e-02 1.078455448150634766e-01 -2.285796999931335449e-01 -1.372411698102951050e-01 -2.279669195413589478e-01 4.084846973419189453e-01 -3.328877687454223633e-02 -1.235025674104690552e-01 -1.661668568849563599e-01 -2.018649280071258545e-01 -2.406463585793972015e-02 2.955286763608455658e-02 8.622544258832931519e-02
1.367668271996080875e-03 3.727594390511512756e-02 3.810488879680633545e-01 1.595790386199951172e-01 1.648061722517013550e-01 9.660579264163970947e-02 -1.931524276733398438e-01 1.001798659563064575e-01 -1.128227077424526215e-02 1.195973455905914307e-01 1.711153835058212280e-01 -1.843236386775970459e-01 1.415488589555025101e-02 4.373608827590942383e-01 -2.189257740974426270e-01 -1.711520701646804810e-01 1.564261019229888916e-01 2.323873341083526611e-01 7.405260205268859863e-02 -8.417818695306777954e-02 1.171889901161193848e-02 3.013860248029232025e-02 -1.243746653199195862e-01 1.859308183193206787e-01 2.770630419254302979e-01 -9.557444602251052856e-02 2.130221948027610779e-02 -6.772542744874954224e-02 -1.911628246307373047e-01 -8.099783211946487427e-02 -2.511176168918609619e-01 2.418339550495147705e-01
-2.615447640419006348e-01 -6.544650346040725708e-02 7.669870741665363312e-03 -5.156168248504400253e-03 5.776451155543327332e-02 1.696187555789947510e-01 -7.785681635141372681e-02 1.020554825663566589e-01 -4.304395020008087158e-01 -1.223055943846702576e-01 2.587803900241851807e-01 -8.236102014780044556e-02 2.122011221945285797e-02 1.740206480026245117e-01 -2.009407430887222290e-01 -1.699761599302291870e-01 1.215871870517730713e-01 6.483759731054306030e-02 2.371849864721298218e-01 6.773892045021057129e-02 3.772803023457527161e-02 -1.248887404799461365e-01 -9.699044749140739441e-03 -3.458738327026367188e-01 1.435362845659255981e-01 2.120120674371719360e-01 -1.639791280031204224e-01 4.213184863328933716e-02 -2.035228461027145386e-01 -1.183463484048843384e-01 -2.179979532957077026e-01 3.015108704566955566e-01
-1.120885536074638367e-01 -9.775510430335998535e-02 -1.726564168930053711e-01 2.289634495973587036e-01 5.879160389304161072e-02 5.685648918151855469e-01 -2.295330315828323364e-01 -2.217817902565002441e-01 -1.610890179872512817e-01 2.101361006498336792e-02 8.409447036683559418e-03 1.105696037411689758e-01 1.784682720899581909e-01 -4.643158521503210068e-03 4.873773083090782166e-02 -2.976469323039054871e-02 -2.919770479202270508e-01 2.600359022617340088e-01 5.084597319364547729e-02 8.186448365449905396e-02 -5.531692132353782654e-02 1.568383909761905670e-02 2.332686819136142731e-02 1.467441860586404800e-02 1.842069178819656372e-01 -4.647520557045936584e-02 -4.184475541114807129e-02 -1.252242736518383026e-02 -2.694676816463470459e-01 -2.046429067850112915e-01 -2.486502975225448608e-01 1.126453727483749390e-01
-8.536779135465621948e-02 -9.809903800487518311e-02 7.576218992471694946e-02 5.072637796401977539e-01 -1.313279122114181519e-01 3.753393143415451050e-02 -2.693882584571838379e-01 -1.051628589630126953e-01 -1.245679855346679688e-01 2.139512151479721069e-01 2.481170184910297394e-02 7.120191305875778198e-02 -3.427739441394805908e-02 8.885496109724044800e-02 -2.750377655029296875e-01 3.078957200050354004e-01 -2.643417119979858398e-01 3.637735499069094658e-03 1.214882209897041321e-01 1.457019522786140442e-02 2.505494654178619385e-01 -2.750073969364166260e-01 -6.378169637173414230e-03 -7.410123944282531738e-02 9.801722317934036255e-02 -2.528767334297299385e-03 -1.302569508552551270e-01 2.206312119960784912e-02 2.408966049551963806e-02 -5.991812050342559814e-02 -1.733667254447937012e-01 2.848909795284271240e-01
2.308631390333175659e-01 -5.614302679896354675e-02 2.742506265640258789e-01 4.385631978511810303e-01 -1.671506464481353760e-01 1.258207559585571289e-01 3.855136409401893616e-02 -3.571531735360622406e-03 -2.242213934659957886e-01 -1.926299631595611572e-01 1.483938097953796387e-01 7.982388138771057129e-02 2.109886147081851959e-02 1.911384165287017822e-01 8.619737625122070312e-02 1.598465442657470703e-01 -1.478846967220306396e-01 1.417293548583984375e-01 3.541051596403121948e-02 -4.947585612535476685e-02 3.277179300785064697e-01 -1.229596287012100220e-01 -1.811937391757965088e-01 1.954238628968596458e-03 8.655928820371627808e-02 -1.260382831096649170e-01 -2.089972607791423798e-02 -2.724916338920593262e-01 -3.249835968017578125e-01 5.790339037775993347e-02 7.597645372152328491e-02 1.765717864036560059e-01
6.347261369228363037e-02 2.116063237190246582e-01 -7.708805799484252930e-02 1.001027673482894897e-01 -9.518004953861236572e-02 1.692852228879928589e-01 1.285029351711273193e-01 -2.863161861896514893e-01 -3.613695502281188965e-01 -1.892499774694442749e-01 1.300152540206909180e-01 2.088435030600521713e-05 7.042364031076431274e-02 5.824322253465652466e-02 -2.147126346826553345e-01 1.209629401564598083e-01 -4.282516986131668091e-02 3.086946606636047363e-01 1.405876576900482178e-01 5.209852382540702820e-02 6.161364540457725525e-02 -9.263085201382637024e-03 -1.032424420118331909e-01 -3.017865419387817383e-01 3.627497851848602295e-01 -1.155606657266616821e-01 -1.154809743165969849e-01 -1.759289652109146118e-01 -3.314797878265380859e-01 -1.407645791769027710e-01 4.718887060880661011e-02 1.615429483354091644e-02
1.304290741682052612e-01 9.898310154676437378e-02 2.081933319568634033e-01 2.480858415365219116e-01 4.415583610534667969e-02 2.929117679595947266e-01 -2.092436552047729492e-01 -1.570634357631206512e-02 -2.864184677600860596e-01 -1.022810116410255432e-01 1.431826800107955933e-01 -8.311172574758529663e-02 5.309185758233070374e-02 2.292131036520004272e-01 1.572703719139099121e-01 2.204077318310737610e-02 -3.206573426723480225e-01 1.694163680076599121e-01 1.144191697239875793e-01 -2.347177080810070038e-02 1.408611983060836792e-01 5.150409787893295288e-02 -2.290027961134910583e-02 2.055584490299224854e-01 -9.869139641523361206e-03 8.726410567760467529e-02 -2.749299407005310059e-01 -3.799903094768524170e-01 -2.733847200870513916e-01 -5.662720650434494019e-02 3.487985581159591675e-02 1.369197517633438110e-01
-2.287315428256988525e-01 -1.805365979671478271e-01 1.096535623073577881e-01 3.327568769454956055e-01 -1.534111648797988892e-01 1.901715546846389771e-01 -1.572328805923461914e-01 -1.514186561107635498e-01 1.125325635075569153e-01 -1.196446865797042847e-01 -8.752822130918502808e-02 -8.004562929272651672e-03 7.107534259557723999e-02 -9.461583942174911499e-02 -1.726254373788833618e-01 4.148354008793830872e-02 -1.750734299421310425e-01 2.988101541996002197e-01 1.061540842056274414e-01 2.696250677108764648e-01 1.185526624321937561e-01 2.660714983940124512e-01 3.954120725393295288e-02 3.805350512266159058e-02 4.357213154435157776e-02 4.462647438049316406e-02 1.790237426757812500e-01 4.979004338383674622e-02 -4.030024409294128418e-01 -3.998730704188346863e-02 -3.245741426944732666e-01 -7.223219424486160278e-02
2.223753929138183594e-02 8.486911654472351074e-02 2.643276751041412354e-01 1.064653173089027405e-01 1.084446087479591370e-01 -2.371093025431036949e-03 -3.981041908264160156e-02 1.053092405200004578e-01 1.585848182439804077e-01 1.869933009147644043e-01 2.140257656574249268e-01 4.725617915391921997e-02 -1.410111552104353905e-03 4.039693772792816162e-01 -3.796230256557464600e-01 -1.578236967325210571e-01 -1.630058325827121735e-02 2.786259055137634277e-01 2.013312727212905884e-01 -2.091878280043601990e-02 2.098331451416015625e-01 1.272112224251031876e-02 -6.909033656120300293e-02 -9.305926412343978882e-02 1.319235265254974365e-01 -3.434754163026809692e-02 4.190169274806976318e-02 -1.752990484237670898e-01 -3.511202633380889893e-01 -6.776632368564605713e-02 -3.003104031085968018e-01 -2.566459774971008301e-02
-1.656999886035919189e-01 -6.580791622400283813e-02 -9.471358358860015869e-02 2.521746158599853516e-01 -1.224436312913894653e-01 2.549735307693481445e-01 -8.650119602680206299e-02 -6.387880444526672363e-02 -1.146568804979324341e-01 -3.457328975200653076e-01 2.710934579372406006e-01 1.463070362806320190e-01 1.706275790929794312e-01 2.639353275299072266e-01 -3.018091022968292236e-01 -1.708290129899978638e-01 6.399375200271606445e-02 9.202592074871063232e-02 1.906506866216659546e-01 -9.164729714393615723e-02 -2.564301192760467529e-01 -3.734379261732101440e-02 -1.964717358350753784e-01 -2.035506814718246460e-01 -1.725283712148666382e-01 -1.920041814446449280e-02 -3.254496455192565918e-01 -1.138418633490800858e-02 -7.543201744556427002e-02 6.943784654140472412e-02 7.322498410940170288e-02 -3.017268702387809753e-02
2.712194323539733887e-01 -8.310122042894363403e-02 1.750949770212173462e-01 3.365722894668579102e-01 -8.716040104627609253e-02 1.753489077091217041e-01 1.158916428685188293e-01 -3.536773845553398132e-03 -3.114398419857025146e-01 -9.777153283357620239e-02 2.395189180970191956e-02 6.791242212057113647e-02 1.359858363866806030e-01 2.117657065391540527e-01 3.493068367242813110e-02 1.378937214612960815e-01 -1.014458909630775452e-01 3.179799020290374756e-01 3.692143857479095459e-01 -1.571315675973892212e-01 7.592587172985076904e-02 -1.938872784376144409e-02 -1.218053102493286133e-01 1.567483991384506226e-01 7.038759440183639526e-02 -6.060362234711647034e-02 3.491372987627983093e-02 -1.499698683619499207e-02 -3.265441358089447021e-01 1.986689865589141846e-01 6.983634829521179199e-02 2.224591374397277832e-01
-1.616965234279632568e-01 3.055800199508666992e-01 7.013109978288412094e-03 1.864275783300399780e-01 -9.224750846624374390e-02 2.715505063533782959e-01 1.815043389797210693e-02 5.160949379205703735e-02 -1.104660555720329285e-01 -7.226720452308654785e-02 4.739807918667793274e-02 -3.887204527854919434e-01 5.008402094244956970e-02 3.914773464202880859e-01 -1.212693676352500916e-01 2.258007824420928955e-01 -2.969419211149215698e-02 9.976145625114440918e-02 4.916892200708389282e-02 7.059628609567880630e-03 1.194796189665794373e-01 1.000839397311210632e-01 1.191244367510080338e-02 1.155716404318809509e-01 1.325784027576446533e-01 -9.052634239196777344e-03 -2.305205725133419037e-02 -2.320320606231689453e-01 -1.334953457117080688e-01 -4.894534125924110413e-03 -4.459238648414611816e-01 -1.684731841087341309e-01
2.984479442238807678e-02 3.020784556865692139e-01 2.417120039463043213e-01 5.178963020443916321e-02 -3.312225639820098877e-02 5.953569337725639343e-02 -2.614594399929046631e-01 -1.260858122259378433e-02 -1.213733181357383728e-01 -4.812636971473693848e-01 7.323346287012100220e-02 2.897126041352748871e-02 -1.144489422440528870e-01 1.292804628610610962e-01 -8.263192325830459595e-02 1.743043363094329834e-01 1.400444060564041138e-01 2.929469347000122070e-01 1.344329565763473511e-01 -1.327554881572723389e-01 2.503065764904022217e-01 -5.949575081467628479e-02 7.468462735414505005e-02 -1.985883414745330811e-01 1.921463292092084885e-03 -9.689624607563018799e-02 -3.324495255947113037e-02 6.036387011408805847e-02 -1.551825851202011108e-01 2.386207431554794312e-01 -3.007457256317138672e-01 1.267791986465454102e-01
-3.078502230346202850e-02 1.477466076612472534e-01 3.100152686238288879e-02 -3.830267116427421570e-02 8.835203200578689575e-02 2.073977291584014893e-01 -1.015878021717071533e-01 -1.225899085402488708e-01 -2.226004190742969513e-02 4.685224592685699463e-02 6.546847522258758545e-02 -2.902990877628326416e-01 3.496504426002502441e-01 2.901648581027984619e-01 -1.820025444030761719e-01 -1.184250134974718094e-02 -2.094543874263763428e-01 3.636672198772430420e-01 1.874739825725555420e-01 -1.095823645591735840e-01 -4.673400148749351501e-02 -1.426871269941329956e-01 -1.102246996015310287e-02 -2.476312518119812012e-01 -1.908354461193084717e-01 1.619404181838035583e-02 -1.331625599414110184e-02 -2.745209336280822754e-01 -3.283231854438781738e-01 1.536521762609481812e-01 -1.294035464525222778e-01 -4.916281439363956451e-03
-2.560640275478363037e-01 -1.942611783742904663e-01 1.280815601348876953e-01 2.324383258819580078e-01 1.072644069790840149e-01 1.366970092058181763e-01 -7.653065025806427002e-02 -3.379099071025848389e-02 -1.158117651939392090e-01 -1.543967518955469131e-02 4.525648802518844604e-02 -3.117044456303119659e-02 1.503542214632034302e-01 2.812033295631408691e-01 -4.587448760867118835e-02 3.182850480079650879e-01 -1.761859953403472900e-01 1.334831416606903076e-01 2.470969781279563904e-02 -3.670222684741020203e-02 -7.710388395935297012e-03 -1.225895062088966370e-01 -3.268777728080749512e-01 -1.572010219097137451e-01 7.744634896516799927e-02 2.140686362981796265e-01 -3.178395628929138184e-01 1.469155400991439819e-01 -1.865012794733047485e-01 -1.474082916975021362e-01 -1.739201098680496216e-01 3.296264111995697021e-01
6.252060085535049438e-02 1.264109369367361069e-02 -6.830425467342138290e-03 2.265999764204025269e-01 -3.264291286468505859e-01 2.574011087417602539e-01 -1.039478033781051636e-01 -1.023047789931297302e-01 -1.829315572977066040e-01 1.028845459222793579e-01 5.516795814037322998e-02 5.192954838275909424e-02 5.694261193275451660e-02 3.509894013404846191e-01 -1.179131418466567993e-01 8.083546906709671021e-02 2.897364320233464241e-03 -8.212378621101379395e-02 1.776239275932312012e-01 -7.524023205041885376e-02 -2.709044814109802246e-01 1.555261164903640747e-01 1.134654879570007324e-02 -3.477321863174438477e-01 -5.323561653494834900e-02 8.746604621410369873e-02 -2.266944497823715210e-01 -2.562137246131896973e-01 -9.633454680442810059e-02 7.404565066099166870e-02 -3.259282708168029785e-01 2.066171914339065552e-01
4.606024175882339478e-02 2.131712287664413452e-01 1.208818182349205017e-01 3.426361083984375000e-01 1.278205364942550659e-01 2.702790498733520508e-01 -3.979533612728118896e-01 8.283165283501148224e-03 -3.552772402763366699e-01 -1.562108993530273438e-01 -1.495824903249740601e-01 -3.992421552538871765e-02 1.564275175333023071e-01 1.449584066867828369e-01 -1.118456944823265076e-01 6.298638880252838135e-02 -1.628646552562713623e-01 9.927920065820217133e-03 -1.709153652191162109e-01 2.050080001354217529e-01 -7.939572632312774658e-02 -5.877636745572090149e-02 -7.204174995422363281e-03 -1.539377681910991669e-02 3.456350266933441162e-01 1.226768940687179565e-01 -1.660305112600326538e-01 -4.663635417819023132e-02 -2.093565613031387329e-01 -6.358058750629425049e-02 1.258079260587692261e-01 -1.351101696491241455e-02
-1.301025003194808960e-01 -1.199688389897346497e-02 4.836970195174217224e-02 2.044474780559539795e-01 2.171778678894042969e-01 2.114138305187225342e-01 -1.400550128892064095e-03 2.842983603477478027e-02 -1.201450899243354797e-01 -7.129622250795364380e-02 1.157161816954612732e-01 -1.084821224212646484e-01 -1.585793867707252502e-02 3.458092510700225830e-01 -7.304524630308151245e-02 1.013767793774604797e-01 1.107283309102058411e-01 2.068426460027694702e-01 1.182298362255096436e-01 -5.767789110541343689e-02 3.989431858062744141e-01 9.400819242000579834e-02 -1.197503805160522461e-01 -1.003260910511016846e-02 4.253509044647216797e-01 -2.564996480941772461e-01 1.283031255006790161e-01 -2.001042813062667847e-01 -1.035204306244850159e-01 -2.175926417112350464e-01 -2.192855924367904663e-01 4.291689768433570862e-02
-2.062138020992279053e-01 2.190715223550796509e-01 5.663750320672988892e-02 4.590807855129241943e-01 -2.117015188559889793e-03 1.188090667128562927e-01 -2.440077066421508789e-01 -2.039319574832916260e-01 7.156967651098966599e-03 -3.069452047348022461e-01 -8.899711072444915771e-02 2.358648777008056641e-01 -1.989005059003829956e-01 1.130414679646492004e-01 6.341819465160369873e-02 -3.431436046957969666e-02 7.688575237989425659e-02 -4.587339237332344055e-02 1.739817112684249878e-01 1.133779659867286682e-01 1.909617800265550613e-03 3.922862932085990906e-02 2.436084449291229248e-01 -8.528134226799011230e-02 1.775680631399154663e-01 1.809942722320556641e-01 -1.959405690431594849e-01 -1.522035151720046997e-01 -2.935212254524230957e-01 6.425882130861282349e-02 1.294882968068122864e-03 -1.716971546411514282e-01
1.703968793153762817e-01 -1.424983739852905273e-01 4.315599799156188965e-02 3.408385440707206726e-02 9.354946762323379517e-02 1.291996240615844727e-01 -1.585127860307693481e-01 -5.785283446311950684e-02 -7.849203050136566162e-02 8.123806118965148926e-02 1.651773005723953247e-01 -2.116146963089704514e-03 2.420537769794464111e-01 3.520250320434570312e-01 -2.376247793436050415e-01 -2.987899072468280792e-02 -8.341886103153228760e-02 1.836348921060562134e-01 2.288267761468887329e-01 4.692043364048004150e-02 2.298977524042129517e-01 -3.081068992614746094e-01 -2.254231125116348267e-01 -1.293709725141525269e-01 -4.399156570434570312e-02 -1.705210953950881958e-01 -3.445004224777221680e-01 -1.774170696735382080e-01 1.051547378301620483e-02 1.144563928246498108e-01 -3.246834576129913330e-01 5.847997963428497314e-02
9.115882962942123413e-02 2.021686583757400513e-01 1.480631083250045776e-01 8.610136806964874268e-02 8.736386895179748535e-02 1.274192780256271362e-01 -2.612504959106445312e-01 3.448102995753288269e-02 6.692247092723846436e-02 -2.936373353004455566e-01 -8.151082694530487061e-02 3.554940819740295410e-01 1.464242301881313324e-02 1.477361321449279785e-01 1.263037696480751038e-02 1.572131514549255371e-01 1.729258894920349121e-01 3.392474353313446045e-01 1.599808484315872192e-01 3.104963153600692749e-02 2.143529504537582397e-01 -2.994504272937774658e-01 1.836788207292556763e-01 6.116690859198570251e-02 1.660092473030090332e-01 6.309040635824203491e-02 -8.278966695070266724e-02 -2.766719162464141846e-01 -1.062981262803077698e-01 2.575663030147552490e-01 -9.269716590642929077e-02 1.082348227500915527e-01
2.296087592840194702e-01 6.719651632010936737e-03 1.358968168497085571e-01 3.322240710258483887e-01 -5.684163793921470642e-02 1.739988774061203003e-01 -4.406962692737579346e-01 -2.924766764044761658e-02 -2.044778019189834595e-01 -1.448193043470382690e-01 5.436852574348449707e-02 6.585285067558288574e-02 1.845379769802093506e-01 2.046348601579666138e-01 -3.612652420997619629e-02 -9.677556157112121582e-02 -2.170426696538925171e-01 3.452745378017425537e-01 -2.303064800798892975e-02 2.107088416814804077e-01 3.388256998732686043e-03 -1.079797670245170593e-01 1.305808126926422119e-02 -2.698812633752822876e-02 3.175889551639556885e-01 -2.107220515608787537e-02 -2.179939001798629761e-01 2.271055802702903748e-02 5.701565742492675781e-02 3.171312436461448669e-02 1.757345944643020630e-01 -1.576020419597625732e-01
-4.138836264610290527e-02 1.258906573057174683e-01 1.043397188186645508e-01 1.201884448528289795e-01 -1.707511395215988159e-01 3.874097391963005066e-02 -1.094018444418907166e-01 -2.081964462995529175e-01 -7.141868770122528076e-02 -1.183907389640808105e-01 5.469729751348495483e-02 9.050023555755615234e-02 2.672934532165527344e-01 1.557415723800659180e-01 -1.707664728164672852e-01 -9.217647463083267212e-02 -3.400536775588989258e-01 -1.106276735663414001e-01 1.547033786773681641e-01 3.243626281619071960e-02 2.469457387924194336e-01 2.210089415311813354e-01 -1.800156086683273315e-01 2.344863712787628174e-01 1.606632396578788757e-02 -1.543933302164077759e-01 -4.023637175559997559e-01 -3.012538328766822815e-02 -3.562544286251068115e-01 -1.156076043844223022e-01 -7.101212441921234131e-02 1.586685031652450562e-01
5.199207738041877747e-02 1.217517331242561340e-01 1.405821591615676880e-01 2.441592961549758911e-01 1.077188402414321899e-01 2.300905063748359680e-02 -2.093103975057601929e-01 8.620043098926544189e-02 1.396725773811340332e-01 -5.132559314370155334e-02 -2.348128007724881172e-03 -6.030903011560440063e-02 4.217429831624031067e-02 7.511747628450393677e-02 -2.217689603567123413e-01 6.284441798925399780e-02 2.808906137943267822e-01 1.664448827505111694e-01 3.494850099086761475e-01 -3.097954988479614258e-01 7.843541353940963745e-02 -6.135256588459014893e-02 -2.378340065479278564e-01 2.242606505751609802e-02 2.363028824329376221e-01 -2.223970592021942139e-01 4.273536056280136108e-02 -3.447737991809844971e-01 -1.266422867774963379e-01 -1.386250108480453491e-01 -1.766111701726913452e-01 2.631393969058990479e-01
-1.829150915145874023e-01 1.523326188325881958e-01 2.410187274217605591e-01 2.986513972282409668e-01 -1.598676890134811401e-01 1.888116449117660522e-01 -9.156382083892822266e-02 6.985560059547424316e-02 -4.051273688673973083e-03 5.749113857746124268e-02 -4.567855969071388245e-02 2.136075943708419800e-01 -5.027293413877487183e-02 3.674404919147491455e-01 -1.012269593775272369e-02 -1.257798671722412109e-01 -1.220140606164932251e-01 3.891375958919525146e-01 1.482006311416625977e-01 1.188723519444465637e-01 2.174747288227081299e-01 -3.657295703887939453e-01 -2.779365330934524536e-02 -8.755266666412353516e-02 -4.882410913705825806e-02 -2.032739520072937012e-01 -8.064698427915573120e-02 -8.716253191232681274e-02 -1.384428739547729492e-01 -1.481236815452575684e-01 1.610729545354843140e-01 -1.804992370307445526e-02
-1.329915225505828857e-01 -4.102367535233497620e-02 -1.381500512361526489e-01 1.829195469617843628e-01 -2.619771063327789307e-01 3.000636994838714600e-01 -2.753373086452484131e-01 -1.236611381173133850e-01 7.317078858613967896e-02 2.615886740386486053e-02 1.409398615360260010e-01 2.478932440280914307e-01 -6.438820064067840576e-02 -8.889950811862945557e-02 9.773542732000350952e-02 1.440579891204833984e-01 1.193840801715850830e-02 1.104758903384208679e-01 4.695439934730529785e-01 -2.163216657936573029e-02 -2.541850320994853973e-02 -1.214899420738220215e-01 2.490891218185424805e-01 7.317662239074707031e-03 2.138829976320266724e-02 -5.855942144989967346e-02 -2.257800698280334473e-01 1.868187263607978821e-02 -3.700069189071655273e-01 2.006791532039642334e-01 -6.588501483201980591e-02 3.291014581918716431e-02
1.718126386404037476e-01 -4.150218144059181213e-02 2.442725300788879395e-01 3.782945573329925537e-01 -1.144941672682762146e-01 2.442211210727691650e-01 -8.935944736003875732e-02 -1.637772773392498493e-03 -2.601057887077331543e-01 -8.534350246191024780e-02 2.041316330432891846e-01 -1.820866763591766357e-01 2.362140454351902008e-02 2.402340024709701538e-01 5.339579284191131592e-02 -6.397939473390579224e-02 -1.768483519554138184e-01 2.086092382669448853e-01 1.138132438063621521e-01 2.791886776685714722e-02 2.655669748783111572e-01 -2.861135266721248627e-02 -5.902505293488502502e-02 1.672837585210800171e-01 5.524439737200737000e-02 -3.506697341799736023e-02 -2.278275042772293091e-01 -3.466059565544128418e-01 -2.776298522949218750e-01 4.302274901419878006e-03 1.581385582685470581e-01 2.229778468608856201e-02
-1.051245182752609253e-01 1.052793636918067932e-01 1.210421100258827209e-01 2.296076565980911255e-01 -9.987141937017440796e-02 2.896893918514251709e-01 -3.043502867221832275e-01 -1.955241858959197998e-01 -1.344814747571945190e-01 -3.973319754004478455e-02 -1.719090789556503296e-01 5.248403549194335938e-02 1.433759834617376328e-02 -5.433581396937370300e-02 -5.236939787864685059e-01 -1.121678128838539124e-01 -2.169485390186309814e-01 4.197872057557106018e-02 1.536121517419815063e-01 6.944639980792999268e-02 2.446914911270141602e-01 -3.280021548271179199e-01 -3.509299084544181824e-02 8.698885329067707062e-03 -9.095530211925506592e-02 -1.181350126862525940e-01 -1.824459433555603027e-01 -5.705581232905387878e-02 -4.966560378670692444e-02 -5.939308553934097290e-02 -8.137903362512588501e-02 1.623969972133636475e-01
-1.021842211484909058e-01 -9.826013445854187012e-02 1.463221460580825806e-01 -1.619947142899036407e-02 -4.934577643871307373e-02 6.094791367650032043e-02 -1.012510880827903748e-01 -1.536018103361129761e-01 5.755865573883056641e-02 -1.019930019974708557e-01 1.808297783136367798e-01 -5.512780696153640747e-02 2.973976433277130127e-01 3.323027789592742920e-01 -1.247527971863746643e-01 -3.758689016103744507e-02 -3.037785589694976807e-01 2.685744762420654297e-01 2.426191046833992004e-02 -1.108146756887435913e-01 6.452141702175140381e-02 -1.942583471536636353e-01 -7.373879849910736084e-02 -1.412127315998077393e-01 -6.034938991069793701e-02 -1.679979115724563599e-01 2.225037897005677223e-03 -3.763455748558044434e-01 -3.118998110294342041e-01 1.194619908928871155e-01 -3.511522114276885986e-01 2.920277416706085205e-03
8.817680925130844116e-02 4.291585981845855713e-01 2.774132788181304932e-01 1.104214489459991455e-01 -3.420028090476989746e-02 1.462650448083877563e-01 -2.887708842754364014e-01 7.605103403329849243e-02 7.422902435064315796e-02 -3.043909668922424316e-01 8.293006569147109985e-02 2.218819037079811096e-02 1.109800934791564941e-01 1.004064679145812988e-01 -1.345975399017333984e-01 1.839236468076705933e-01 7.555989921092987061e-02 1.097439453005790710e-01 2.402535825967788696e-01 7.546526193618774414e-02 -1.683464273810386658e-02 6.855758279561996460e-02 1.660913378000259399e-01 -1.592037528753280640e-01 3.008476924151182175e-03 -2.065401673316955566e-01 -1.626029759645462036e-01 2.553408145904541016e-01 -2.945739030838012695e-01 2.179458588361740112e-01 -1.347835212945938110e-01 3.811343759298324585e-02
1.239850744605064392e-01 3.964961040765047073e-03 2.484084665775299072e-01 1.236059293150901794e-01 -2.070379704236984253e-01 4.376066848635673523e-02 8.352035284042358398e-02 -7.927968353033065796e-02 -2.739144563674926758e-01 -1.622579246759414673e-01 8.864255249500274658e-02 -2.015964686870574951e-02 2.603510953485965729e-02 1.767349839210510254e-01 -1.497815698385238647e-01 -1.609520018100738525e-01 1.780550479888916016e-01 1.670370399951934814e-01 1.478372216224670410e-01 -2.579997479915618896e-01 -1.709398329257965088e-01 2.786278352141380310e-02 1.152350530028343201e-01 -2.497593313455581665e-01 1.643161177635192871e-01 2.316294163465499878e-01 -1.546934992074966431e-01 6.429721415042877197e-02 -3.289962410926818848e-01 3.552492335438728333e-02 -3.866622149944305420e-01 1.957237273454666138e-01
-2.261019945144653320e-01 1.305878460407257080e-01 3.177534639835357666e-01 1.567545086145401001e-01 1.418318748474121094e-01 3.848574459552764893e-01 -1.484162956476211548e-01 -1.938028335571289062e-01 5.113453790545463562e-02 -9.229014813899993896e-02 7.076781243085861206e-03 -6.482911761850118637e-03 -2.665329910814762115e-02 2.856073677539825439e-01 -8.746807277202606201e-02 -1.927288323640823364e-01 -2.801693975925445557e-01 3.274192214012145996e-01 1.134559810161590576e-01 -4.234289750456809998e-02 1.071864143013954163e-01 -2.892891168594360352e-01 -7.646501809358596802e-02 -2.866307459771633148e-02 9.188550524413585663e-03 -2.138409763574600220e-02 4.915296658873558044e-02 -2.638159133493900299e-02 -1.823657006025314331e-01 -1.508816927671432495e-01 1.232348084449768066e-01 2.511845231056213379e-01
3.976944088935852051e-02 -1.233444064855575562e-01 3.356477245688438416e-02 3.636960983276367188e-01 2.153217494487762451e-01 3.750036954879760742e-01 -1.478416472673416138e-01 -3.628474101424217224e-02 6.919639557600021362e-02 -1.391357630491256714e-01 1.119684576988220215e-01 1.651272624731063843e-01 2.647694051265716553e-01 2.370820008218288422e-02 -9.632755815982818604e-02 2.128944993019104004e-01 -1.828128993511199951e-01 2.126508951187133789e-01 1.980403661727905273e-01 2.595093287527561188e-02 3.027798533439636230e-01 -1.871724873781204224e-01 -7.311212364584207535e-03 1.295871194452047348e-02 7.580550014972686768e-02 -1.394590437412261963e-01 1.632555425167083740e-01 -3.209960162639617920e-01 -1.214892193675041199e-01 -7.389406114816665649e-02 6.838277727365493774e-02 1.586571335792541504e-01
1.037786751985549927e-01 4.723978936672210693e-01 1.674634963274002075e-01 1.789857447147369385e-01 2.931808494031429291e-02 2.573674917221069336e-01 -3.049627840518951416e-01 8.353312499821186066e-03 -2.246721275150775909e-02 -1.265587061643600464e-01 -2.694972790777683258e-02 1.928121596574783325e-01 -4.524049162864685059e-02 9.271621704101562500e-02 -8.868072926998138428e-02 1.721976548433303833e-01 1.618513166904449463e-01 2.464201897382736206e-01 1.198138520121574402e-01 -4.310711845755577087e-02 1.056696698069572449e-01 -1.826841570436954498e-02 5.114973708987236023e-02 -2.317985147237777710e-01 1.272595226764678955e-01 -2.070448994636535645e-01 -6.651139259338378906e-02 2.389955520629882812e-01 -2.642091512680053711e-01 2.782680690288543701e-01 -5.563377588987350464e-02 3.630210459232330322e-02
1.556916683912277222e-01 -2.967182360589504242e-02 -7.268839050084352493e-03 3.064350485801696777e-01 1.414070427417755127e-01 1.343899369239807129e-01 1.888928562402725220e-01 -8.543415926396846771e-03 -1.908170580863952637e-01 -2.590780332684516907e-02 4.124892503023147583e-02 1.501873135566711426e-01 1.684363335371017456e-01 3.438266813755035400e-01 -1.081939786672592163e-01 1.080036535859107971e-01 -2.010605484247207642e-01 3.501680493354797363e-01 2.605214416980743408e-01 -9.273887425661087036e-02 8.335037529468536377e-02 -1.279361993074417114e-01 1.369532644748687744e-01 -8.539786934852600098e-02 -7.756406813859939575e-02 1.837380826473236084e-01 -1.826664060354232788e-01 -3.043688833713531494e-01 -1.624167859554290771e-01 8.901050686836242676e-02 -1.162270009517669678e-01 2.708190083503723145e-01
-1.509732753038406372e-01 1.271343082189559937e-01 1.771355047821998596e-02 4.333728849887847900e-01 -6.233297660946846008e-02 1.400088518857955933e-01 -6.130508333444595337e-02 2.737442962825298309e-02 4.690812900662422180e-02 -3.950022906064987183e-02 5.527706071734428406e-02 6.668975949287414551e-02 4.900559186935424805e-01 -1.916420646011829376e-02 -1.330129951238632202e-01 -1.263199895620346069e-01 -2.360182404518127441e-01 4.110499620437622070e-01 -3.521832451224327087e-02 4.260475561022758484e-02 9.383530169725418091e-02 -5.903515964746475220e-03 -8.390674740076065063e-02 9.267527493648231030e-04 7.431158423423767090e-02 -5.828067660331726074e-02 -3.895933553576469421e-02 -8.898545987904071808e-03 -3.809719383716583252e-01 1.633443087339401245e-01 -1.253929436206817627e-01 -1.335060298442840576e-01
-1.893542855978012085e-01 -6.724177300930023193e-02 -2.356518618762493134e-02 3.769685328006744385e-02 -2.520249187946319580e-01 2.379920929670333862e-01 -3.150275647640228271e-01 -1.378592103719711304e-01 -9.857948869466781616e-02 2.082930207252502441e-01 3.759611248970031738e-01 1.442897021770477295e-01 1.252207756042480469e-01 1.556453257799148560e-01 -1.503871083259582520e-01 -8.637014776468276978e-02 1.336781680583953857e-01 1.659872084856033325e-01 -8.129359781742095947e-02 -1.350050866603851318e-01 -1.468093041330575943e-02 -2.940393798053264618e-02 6.527294218540191650e-02 -1.431037634611129761e-01 1.650829426944255829e-02 -4.647278785705566406e-02 -3.164192736148834229e-01 -2.099733799695968628e-01 -1.115180775523185730e-01 -3.664993122220039368e-02 -3.318321108818054199e-01 2.595774531364440918e-01
-2.564311027526855469e-01 3.508878638967871666e-03 -1.545093208551406860e-01 2.457468509674072266e-01 -2.271778434514999390e-01 2.037778645753860474e-01 9.247629903256893158e-03 -1.052363589406013489e-01 -4.423430934548377991e-02 -2.285895347595214844e-01 1.673912443220615387e-02 1.301538012921810150e-02 -3.612090647220611572e-02 1.388267427682876587e-01 -3.398844227194786072e-02 2.880844473838806152e-01 -1.820731610059738159e-01 1.533595323562622070e-01 1.655807197093963623e-01 -1.519788801670074463e-01 2.494236677885055542e-01 1.284978445619344711e-02 1.789318174123764038e-01 -1.243848633021116257e-02 -3.977099433541297913e-02 -8.186203427612781525e-03 -1.701429635286331177e-01 -7.258155941963195801e-02 -5.058805942535400391e-01 1.329449284821748734e-02 -3.737934678792953491e-02 -3.019908368587493896e-01
1.947949379682540894e-01 -1.572601050138473511e-01 1.011916548013687134e-01 2.749665379524230957e-01 2.750455588102340698e-02 -4.865531623363494873e-02 -3.865477740764617920e-01 -6.734370440244674683e-02 -1.417461186647415161e-01 2.337224930524826050e-01 -2.268784865736961365e-02 1.003315448760986328e-01 2.285631150007247925e-01 1.659087240695953369e-01 6.609254330396652222e-02 -1.028605476021766663e-01 -1.722166091203689575e-01 2.175173535943031311e-02 2.408273518085479736e-01 -1.140931993722915649e-01 1.193676814436912537e-01 -8.222968131303787231e-02 2.272271215915679932e-01 -3.546513989567756653e-02 2.822698652744293213e-01 1.725804954767227173e-01 -2.510134279727935791e-01 9.815848618745803833e-02 -2.383952736854553223e-01 1.736016720533370972e-01 -8.740049600601196289e-02 2.502520382404327393e-01
-3.053171634674072266e-01 -1.442339122295379639e-01 1.767514459788799286e-02 5.940381065011024475e-02 -2.071085274219512939e-01 3.850848078727722168e-01 -1.811638027429580688e-01 2.699057571589946747e-02 8.738201111555099487e-02 -1.321967691183090210e-01 1.973129361867904663e-01 1.115179434418678284e-01 2.484774589538574219e-01 2.833040356636047363e-01 4.740947484970092773e-02 -1.445371005684137344e-02 7.063462585210800171e-02 -1.147594377398490906e-01 1.001273319125175476e-01 -1.796241700649261475e-01 1.715563833713531494e-01 7.735210470855236053e-03 -3.669739514589309692e-02 -1.415639519691467285e-01 1.003505587577819824e-01 -5.717957392334938049e-02 -7.334830705076456070e-03 -7.892653346061706543e-02 -4.857649803161621094e-01 -1.898172646760940552e-01 -1.667659282684326172e-01 -7.553187757730484009e-02
-1.410160064697265625e-01 2.639078199863433838e-01 -6.662628799676895142e-02 1.773879826068878174e-01 3.837904334068298340e-02 1.916295886039733887e-01 -1.566659510135650635e-01 6.953666359186172485e-02 -1.447172164916992188e-01 4.959895461797714233e-02 1.621972322463989258e-01 -3.183657228946685791e-01 -5.370853841304779053e-02 2.608641386032104492e-01 8.828214369714260101e-03 1.988433450460433960e-01 -1.824259608983993530e-01 1.448884010314941406e-01 1.446354836225509644e-01 -2.984099322929978371e-03 7.601867616176605225e-02 1.017926037311553955e-01 -1.466411650180816650e-01 5.502336472272872925e-02 1.740736067295074463e-01 -2.621823251247406006e-01 5.155401304364204407e-02 -2.386925965547561646e-01 -2.969672083854675293e-01 -1.248364448547363281e-01 -3.991556465625762939e-01 -8.788640052080154419e-02
1.336720138788223267e-01 -1.859254390001296997e-01 2.754838950932025909e-02 3.327689170837402344e-01 9.800910949707031250e-02 3.267272710800170898e-01 -1.720735430717468262e-01 1.470735520124435425e-01 1.170273125171661377e-02 -1.963852345943450928e-01 5.378788709640502930e-02 1.840314567089080811e-01 2.430214881896972656e-01 3.913646563887596130e-02 -1.973731815814971924e-01 1.346432119607925415e-01 -2.604330182075500488e-01 2.539420127868652344e-01 2.536636292934417725e-01 -1.103262137621641159e-02 3.621636331081390381e-01 3.478587605059146881e-03 -1.211112644523382187e-02 7.629571855068206787e-02 -4.818008095026016235e-02 -1.231254935264587402e-01 3.274636343121528625e-02 -2.892217636108398438e-01 -1.106874868273735046e-01 -8.957821875810623169e-02 8.537149056792259216e-03 1.373294144868850708e-01
8.307129144668579102e-03 -1.026665270328521729e-01 1.201485022902488708e-01 1.585916131734848022e-01 -9.702003747224807739e-02 3.705781996250152588e-01 -4.328785538673400879e-01 -1.522104591131210327e-01 1.167221516370773315e-01 9.481044858694076538e-02 9.149783849716186523e-02 1.223933622241020203e-01 -9.402631968259811401e-02 1.274641156196594238e-01 -1.879487186670303345e-01 5.201236810535192490e-03 -1.139521971344947815e-01 2.871811985969543457e-01 1.356201469898223877e-01 3.160416483879089355e-01 4.719880223274230957e-02 -4.984213411808013916e-02 4.977308958768844604e-02 1.303621977567672729e-01 1.225312426686286926e-01 -2.793413102626800537e-01 1.205240637063980103e-01 -1.547415554523468018e-01 1.249726302921772003e-02 -1.908425800502300262e-02 -3.039486110210418701e-01 1.541660428047180176e-01
-2.533720061182975769e-02 2.807161808013916016e-01 1.547996886074542999e-02 1.343031525611877441e-01 1.331899613142013550e-01 2.649638354778289795e-01 -7.179440557956695557e-02 3.260265290737152100e-01 6.220886483788490295e-02 9.566061943769454956e-02 2.020590901374816895e-01 -2.759710550308227539e-01 1.985670328140258789e-01 2.588597834110260010e-01 -1.697641909122467041e-01 2.467329204082489014e-01 5.414092540740966797e-02 3.303167968988418579e-02 1.380874365568161011e-01 3.954938426613807678e-02 -1.146395727992057800e-01 -2.024458795785903931e-01 5.743072833865880966e-03 1.396183222532272339e-01 2.027574181556701660e-01 -7.813066989183425903e-02 -1.631495207548141479e-01 -2.471093684434890747e-01 -2.815977036952972412e-01 -5.363397300243377686e-02 -1.819653660058975220e-01 1.680921465158462524e-01
-1.694126874208450317e-01 -4.271728917956352234e-02 1.959761604666709900e-02 -2.462521661072969437e-03 -2.931964695453643799e-01 4.109005033969879150e-01 -3.808960616588592529e-01 -5.785474926233291626e-02 -7.731373608112335205e-02 -7.474391162395477295e-02 1.176072284579277039e-01 7.810782641172409058e-02 1.930673122406005859e-01 2.586120963096618652e-01 1.809457540512084961e-01 -9.458219259977340698e-02 1.035509444773197174e-02 -1.190769895911216736e-01 1.854685693979263306e-01 -3.489330783486366272e-02 2.034687697887420654e-01 -2.622676827013492584e-02 -2.471763268113136292e-02 -1.589005589485168457e-01 3.006186485290527344e-01 -1.022033914923667908e-01 -1.523912996053695679e-01 -9.906268119812011719e-02 -2.713987231254577637e-01 -1.639836281538009644e-01 -1.681683063507080078e-01 -8.933586627244949341e-02
-1.652268879115581512e-02 -4.616043344140052795e-02 -1.158016324043273926e-01 1.581100523471832275e-01 -2.301873564720153809e-01 2.430248409509658813e-01 -1.601260304450988770e-01 2.101476788520812988e-01 -1.942548602819442749e-01 -2.210238277912139893e-01 -5.439683049917221069e-02 2.159395255148410797e-02 -8.298853784799575806e-02 5.928296968340873718e-02 -5.019958317279815674e-02 1.380423158407211304e-01 -2.145449221134185791e-01 2.681907266378402710e-02 4.827920198440551758e-01 4.665345326066017151e-02 3.395556658506393433e-02 -7.430601119995117188e-02 -1.191858127713203430e-01 -2.477709800004959106e-01 2.781997621059417725e-01 1.120353862643241882e-01 -9.364464133977890015e-02 -2.033836394548416138e-01 -3.408448398113250732e-01 9.182815998792648315e-02 -3.798874840140342712e-02 -1.579019278287887573e-01
-3.908662870526313782e-02 -7.547626644372940063e-02 2.645949423313140869e-01 2.560411393642425537e-01 -2.862874977290630341e-02 1.247365623712539673e-01 -3.528884425759315491e-02 -5.450203269720077515e-02 2.703946828842163086e-01 1.854027807712554932e-02 2.535060048103332520e-01 -9.260024875402450562e-02 2.509898133575916290e-02 2.313807904720306396e-01 -3.280418217182159424e-01 -3.697836305946111679e-03 4.675608128309249878e-03 2.309990823268890381e-01 2.338450849056243896e-01 9.059281647205352783e-02 2.007398754358291626e-01 -7.573871314525604248e-02 -1.512583196163177490e-01 9.161780774593353271e-02 -2.776601165533065796e-02 -1.960487067699432373e-01 -4.174571633338928223e-01 -2.569533884525299072e-01 1.316342651844024658e-01 -1.277465224266052246e-01 -1.335397809743881226e-01 -6.296321004629135132e-02
-1.900969631969928741e-02 5.433931201696395874e-02 4.053692892193794250e-02 2.783573567867279053e-01 -2.198678255081176758e-01 1.821693778038024902e-01 3.428960964083671570e-02 -2.287530750036239624e-01 -1.002174150198698044e-02 -2.008441239595413208e-01 1.177259907126426697e-01 1.416844874620437622e-01 -5.290307104587554932e-02 1.745376363396644592e-02 -3.479836136102676392e-02 3.828994929790496826e-01 3.252520784735679626e-02 -9.884321689605712891e-02 3.572672903537750244e-01 1.169065982103347778e-01 2.035597339272499084e-02 5.427235737442970276e-02 -1.050424277782440186e-01 4.664211999624967575e-03 4.451002180576324463e-02 -2.800692617893218994e-01 -6.426174193620681763e-02 1.205012947320938110e-01 -4.579016268253326416e-01 1.961751133203506470e-01 -1.913792043924331665e-01 -8.260950446128845215e-02
-2.160584181547164917e-01 1.879840791225433350e-01 4.387622699141502380e-02 1.712769567966461182e-01 -1.425466388463973999e-01 4.646846652030944824e-01 -1.499137133359909058e-01 -1.398784220218658447e-01 7.051252759993076324e-03 1.088763251900672913e-01 7.057717442512512207e-02 -1.149848401546478271e-01 1.606899499893188477e-02 2.288681119680404663e-01 -2.144741564989089966e-01 -5.879288539290428162e-02 -1.965165734291076660e-01 1.479491740465164185e-01 1.863595992326736450e-01 2.697540260851383209e-02 2.725057899951934814e-01 -2.528699636459350586e-01 1.364552322775125504e-02 3.801073180511593819e-03 -1.658868938684463501e-01 -5.229548364877700806e-02 -1.613413840532302856e-01 2.283897623419761658e-02 -2.784411907196044922e-01 -2.957447767257690430e-01 1.251791417598724365e-01 6.624572724103927612e-02
-3.484750166535377502e-02 1.920033355418127030e-05 3.813469111919403076e-01 4.334793686866760254e-01 -6.566194444894790649e-02 1.693684011697769165e-01 -2.412021607160568237e-01 -7.674673199653625488e-02 6.568295508623123169e-02 -7.101536542177200317e-02 1.402524951845407486e-02 -2.537935972213745117e-01 -1.683276444673538208e-01 1.523786038160324097e-02 -1.116239279508590698e-01 -3.806149959564208984e-02 6.057221814990043640e-02 2.490864396095275879e-01 2.320317775011062622e-01 7.505732029676437378e-02 2.205642163753509521e-01 -3.642435651272535324e-03 8.208175748586654663e-02 1.341839432716369629e-01 -9.519377350807189941e-02 -2.987910807132720947e-01 -7.344920933246612549e-02 -3.539173007011413574e-01 8.479528874158859253e-02 2.726191421970725060e-03 5.041438620537519455e-03 1.309442222118377686e-01
3.686935603618621826e-01 1.577963121235370636e-02 1.803083866834640503e-01 3.652163967490196228e-02 -1.422061175107955933e-01 3.159550428390502930e-01 -3.348166346549987793e-01 2.212546467781066895e-01 -1.319309622049331665e-01 -8.493071794509887695e-02 -1.422766130417585373e-02 -6.536506582051515579e-03 1.548293232917785645e-01 1.345444917678833008e-01 -8.831416070461273193e-02 3.292420133948326111e-02 -4.444716498255729675e-02 1.235080882906913757e-01 1.721500456333160400e-01 3.404328227043151855e-01 1.759393066167831421e-01 3.442093729972839355e-02 -2.005140334367752075e-01 1.995512284338474274e-02 -7.084747403860092163e-02 -1.156863123178482056e-01 -3.075565993785858154e-01 -2.715878747403621674e-02 -2.435256987810134888e-01 -1.430006474256515503e-01 -2.074789702892303467e-01 3.173317760229110718e-02
-4.905519634485244751e-02 -1.452329009771347046e-01 -1.841112673282623291e-01 4.300370216369628906e-01 -2.310842834413051605e-02 2.878159284591674805e-01 -3.294347822666168213e-01 1.568721374496817589e-03 1.544703990221023560e-01 -2.455928176641464233e-01 -9.419246762990951538e-02 1.910957545042037964e-01 1.831925287842750549e-02 5.579986050724983215e-02 -1.862070262432098389e-01 1.008119806647300720e-02 -2.468827962875366211e-01 1.557780355215072632e-01 -2.078218385577201843e-02 1.506557911634445190e-01 1.340437978506088257e-01 -4.181746020913124084e-02 2.486095130443572998e-01 -1.654371023178100586e-01 2.946200966835021973e-01 3.452902287244796753e-02 -2.715949527919292450e-02 1.052734851837158203e-01 -2.226190119981765747e-01 7.480515539646148682e-02 -1.581127643585205078e-01 -2.778706140816211700e-02
7.002510130405426025e-02 -1.860984973609447479e-02 1.316433250904083252e-01 2.048597186803817749e-01 -2.978274226188659668e-01 2.170915007591247559e-01 -2.059817761182785034e-01 -9.760338813066482544e-02 -1.219944730401039124e-01 1.639328598976135254e-01 -3.703697025775909424e-02 -9.396875277161598206e-03 1.477190256118774414e-01 4.860767722129821777e-02 5.039473250508308411e-02 2.279439270496368408e-01 -2.695575058460235596e-01 6.238698959350585938e-02 2.082818448543548584e-01 -1.522499416023492813e-02 6.343060731887817383e-02 -9.581185877323150635e-02 -4.581710100173950195e-01 -2.202956974506378174e-01 1.376429498195648193e-01 1.230968255549669266e-02 -2.179556936025619507e-01 2.294571548700332642e-01 -2.201851755380630493e-01 1.799376904964447021e-01 -8.345640450716018677e-02 1.639282554388046265e-01
1.592584252357482910e-01 1.190990582108497620e-01 -2.078375034034252167e-02 3.899132311344146729e-01 1.220799423754215240e-02 3.158041834831237793e-01 -2.597469687461853027e-01 -1.330331265926361084e-01 1.161632686853408813e-02 -8.943312615156173706e-02 -8.143565803766250610e-02 -1.897879242897033691e-01 1.662728488445281982e-01 1.562762260437011719e-01 1.362343281507492065e-01 -8.886230736970901489e-02 -2.088469862937927246e-01 6.408680230379104614e-02 2.647719681262969971e-01 -4.718327894806861877e-02 3.768890723586082458e-02 1.062726080417633057e-01 -1.890625506639480591e-01 -4.718145728111267090e-02 3.478489220142364502e-01 3.917144238948822021e-02 -1.793001033365726471e-02 -9.374385117553174496e-04 -2.866742387413978577e-02 3.267365097999572754e-01 -3.034990131855010986e-01 -1.857427880167961121e-02
-5.813861638307571411e-02 -1.040308848023414612e-01 7.684165984392166138e-02 1.916297674179077148e-01 -6.597176939249038696e-02 2.465966045856475830e-01 -1.659202724695205688e-01 3.946897014975547791e-02 2.653158083558082581e-02 -1.561430841684341431e-01 1.764888167381286621e-01 1.721938401460647583e-01 6.744734011590480804e-03 6.852896511554718018e-02 -2.188127189874649048e-01 2.464012503623962402e-01 -1.532023251056671143e-01 1.533600687980651855e-01 2.517458200454711914e-01 2.555245533585548401e-02 3.540452122688293457e-01 -1.036177854984998703e-02 -4.529850184917449951e-02 -1.502196788787841797e-01 -3.360006958246231079e-02 1.070458590984344482e-01 2.644606828689575195e-01 -4.430335164070129395e-01 -1.747085452079772949e-01 2.064843289554119110e-02 6.490712612867355347e-02 2.732081115245819092e-01
-1.367259863764047623e-02 7.478270679712295532e-02 -2.524785399436950684e-01 3.315128386020660400e-01 -2.448800206184387207e-02 4.061839729547500610e-02 -1.795294582843780518e-01 -5.514717660844326019e-03 3.257510811090469360e-02 -3.878398239612579346e-01 -1.382063180208206177e-01 -7.222681306302547455e-03 -2.524648010730743408e-01 -1.461901068687438965e-01 -3.350939974188804626e-02 2.123983800411224365e-01 9.197552688419818878e-03 7.522464543581008911e-02 3.597511649131774902e-01 1.878492832183837891e-01 8.898847736418247223e-03 -8.266353607177734375e-02 4.415403585880994797e-03 -7.967042922973632812e-02 3.099913895130157471e-01 -8.437871187925338745e-02 -2.822030186653137207e-01 7.418450899422168732e-03 -3.214820325374603271e-01 -1.891399919986724854e-02 1.026296336203813553e-02 1.167526468634605408e-01
-3.087776899337768555e-01 1.298169344663619995e-01 6.679999083280563354e-02 8.213132619857788086e-02 6.768888980150222778e-02 1.320712850429117680e-03 -1.031283661723136902e-01 7.411101460456848145e-02 2.047112584114074707e-02 -3.529218956828117371e-02 -1.641538590192794800e-01 -5.104562640190124512e-02 3.445199504494667053e-02 3.273361921310424805e-01 8.973045647144317627e-02 -1.673667281866073608e-01 -1.091736927628517151e-01 2.223784625530242920e-01 1.179261729121208191e-01 1.094563007354736328e-01 1.458759903907775879e-01 -7.950030267238616943e-02 -2.362237721681594849e-01 7.085503637790679932e-02 2.003276795148849487e-01 7.415412366390228271e-02 -1.064806953072547913e-01 -3.253391087055206299e-01 -3.618631362915039062e-01 -2.000451534986495972e-01 -3.727305233478546143e-01 1.785591095685958862e-01
-2.389327287673950195e-01 1.338876783847808838e-02 3.061711192131042480e-01 -1.621234565973281860e-01 -1.167002990841865540e-01 2.903553545475006104e-01 -2.229885160923004150e-01 -3.390019014477729797e-02 -4.025207459926605225e-01 -6.514828652143478394e-02 1.706394106149673462e-01 1.579205840826034546e-01 3.649464622139930725e-02 1.578330099582672119e-01 -8.752807229757308960e-02 -3.746422380208969116e-02 -1.672842539846897125e-02 2.859578467905521393e-02 6.333234906196594238e-02 -1.045076176524162292e-01 1.212142482399940491e-01 -2.077563852071762085e-02 1.752856671810150146e-01 -2.563540339469909668e-01 1.621482372283935547e-01 3.414453566074371338e-02 -9.510892629623413086e-02 -2.860968112945556641e-01 -2.406167536973953247e-01 -2.947777509689331055e-01 -1.419361531734466553e-01 8.595658093690872192e-02
-1.744978129863739014e-02 1.666566282510757446e-01 -2.516506426036357880e-02 3.299703598022460938e-01 5.221674591302871704e-02 2.097809314727783203e-01 -2.208406776189804077e-01 -4.096159711480140686e-02 -2.338302433490753174e-01 -1.325330883264541626e-02 -2.042765319347381592e-01 -3.027175925672054291e-02 5.602690204977989197e-02 4.059762358665466309e-01 1.671352386474609375e-01 -7.652608305215835571e-02 -8.496465533971786499e-02 7.280930876731872559e-02 2.607326805591583252e-01 -9.346056729555130005e-02 -9.441427141427993774e-02 -1.138570532202720642e-01 -2.954122126102447510e-01 -5.648808181285858154e-02 1.513182558119297028e-02 7.709320634603500366e-02 -2.918409109115600586e-01 1.658941656351089478e-01 -1.157610341906547546e-01 3.239821493625640869e-01 -1.438933759927749634e-01 8.045182377099990845e-02
-1.473743654787540436e-02 8.576340228319168091e-02 2.794900238513946533e-01 3.057844340801239014e-01 4.214604571461677551e-02 2.931138277053833008e-01 -3.539565503597259521e-01 2.190483808517456055e-01 -4.896626248955726624e-02 1.305792927742004395e-01 -5.480673536658287048e-02 -1.276329606771469116e-01 9.931357949972152710e-02 2.031376957893371582e-01 -1.196078360080718994e-01 3.252438604831695557e-01 -1.382837817072868347e-02 2.686530053615570068e-01 -8.098634332418441772e-02 -1.363352686166763306e-01 -6.292764842510223389e-02 3.759000077843666077e-02 1.276002675294876099e-01 1.550499796867370605e-01 1.739674061536788940e-01 -7.520638406276702881e-02 -4.046975448727607727e-02 -2.238976508378982544e-01 -6.927589327096939087e-02 -1.749245673418045044e-01 -2.681281864643096924e-01 -1.081798672676086426e-01
2.435358911752700806e-01 2.419011145830154419e-01 2.053002417087554932e-01 1.754556596279144287e-01 4.240942001342773438e-02 1.098344549536705017e-01 -2.739059329032897949e-01 5.768079310655593872e-03 1.098907459527254105e-02 -4.612395763397216797e-01 6.442935019731521606e-02 1.029199361801147461e-01 -1.066371500492095947e-01 2.733595296740531921e-02 2.155549824237823486e-02 -1.405715011060237885e-02 1.855764538049697876e-01 2.562494575977325439e-01 2.654027342796325684e-01 -6.674396246671676636e-02 2.850767374038696289e-01 1.911540515720844269e-03 1.400330811738967896e-01 -8.903333544731140137e-02 2.621729299426078796e-02 -1.566690504550933838e-01 -1.336507946252822876e-01 -4.584654420614242554e-02 -1.239403337240219116e-01 3.097536563873291016e-01 -1.922212988138198853e-01 5.172266811132431030e-02
-4.272277280688285828e-02 -4.319904372096061707e-02 1.390875726938247681e-01 1.601626425981521606e-01 -2.069249600172042847e-01 -3.907658532261848450e-02 -1.764934360980987549e-01 7.948086410760879517e-02 -3.892780244350433350e-01 -1.262617260217666626e-01 3.414792716503143311e-01 7.804156839847564697e-02 -3.161204978823661804e-02 -6.970583647489547729e-02 -7.581633329391479492e-02 6.431007292121648788e-03 2.807348966598510742e-01 -2.859193831682205200e-02 1.278348863124847412e-01 -7.101236283779144287e-02 -3.510237485170364380e-02 -1.862197071313858032e-01 4.782998003065586090e-03 -1.143623664975166321e-01 7.607241719961166382e-02 1.408594250679016113e-01 -1.536344587802886963e-01 -7.418547570705413818e-02 -3.077350556850433350e-01 -2.113091349601745605e-01 -3.984319865703582764e-01 2.545821666717529297e-01
1.829380095005035400e-01 1.311311721801757812e-01 -1.354405134916305542e-01 1.303918063640594482e-01 3.576058149337768555e-02 1.252335160970687866e-01 5.201303958892822266e-02 -2.687806189060211182e-01 -2.923219203948974609e-01 -2.087435722351074219e-01 2.958378791809082031e-01 1.948943883180618286e-01 4.651908203959465027e-02 1.228504627943038940e-01 -3.195166587829589844e-01 1.148254871368408203e-01 5.133280903100967407e-02 1.383731514215469360e-01 2.544463872909545898e-01 1.804263591766357422e-01 -1.316517498344182968e-02 -1.680701822042465210e-01 -1.612858623266220093e-01 -2.193114012479782104e-01 2.629122138023376465e-01 -2.938052266836166382e-02 -9.094335138797760010e-02 4.909932613372802734e-02 -3.246764838695526123e-01 6.994991749525070190e-02 1.312182992696762085e-01 7.222018390893936157e-02
2.551108896732330322e-01 -9.799044579267501831e-03 -2.413017675280570984e-02 1.212786436080932617e-01 2.208913415670394897e-01 1.922794282436370850e-01 1.273676939308643341e-02 9.208030253648757935e-02 -3.207478225231170654e-01 -9.854615479707717896e-02 2.822138369083404541e-01 2.493286877870559692e-01 1.224327683448791504e-01 3.732675909996032715e-01 -7.636030018329620361e-02 8.988514542579650879e-02 -8.584185689687728882e-02 2.832332551479339600e-01 3.104569911956787109e-01 -1.208079978823661804e-01 6.101819127798080444e-02 -1.981255561113357544e-01 1.657753251492977142e-02 3.140670806169509888e-02 3.389164060354232788e-02 1.883009076118469238e-01 -1.951764971017837524e-01 -2.019530683755874634e-01 -1.678006649017333984e-01 5.110158771276473999e-02 -1.155352592468261719e-01 9.476577863097190857e-03
-1.141058132052421570e-01 3.075087964534759521e-01 1.782117784023284912e-02 -1.220199838280677795e-02 -2.460335195064544678e-01 1.578996032476425171e-01 -1.521322131156921387e-01 -1.864212602376937866e-01 1.665966361761093140e-01 -2.322186380624771118e-01 1.434312313795089722e-01 1.924379020929336548e-01 5.395204201340675354e-02 2.429763376712799072e-01 2.304290980100631714e-02 1.842837631702423096e-01 -9.819868206977844238e-02 3.194169104099273682e-01 1.829257607460021973e-01 1.814245618879795074e-02 8.430752158164978027e-02 6.693584471940994263e-02 -1.342187970876693726e-01 -3.680543601512908936e-01 1.924912333488464355e-01 1.651649549603462219e-02 -1.670027524232864380e-01 2.721711099147796631e-01 -2.186205983161926270e-01 -7.233910262584686279e-02 -1.356572750955820084e-02 9.916031360626220703e-02
-3.088270723819732666e-01 -1.083173677325248718e-01 -8.649090677499771118e-02 2.946144044399261475e-01 9.357047080993652344e-02 3.029170632362365723e-01 -2.121764868497848511e-01 -1.573208370245993137e-03 1.647689193487167358e-02 -3.346999287605285645e-01 3.744263947010040283e-02 2.298058718442916870e-01 -1.879219412803649902e-01 9.098521620035171509e-02 -5.055060982704162598e-02 9.566089510917663574e-02 5.183440074324607849e-02 1.128246262669563293e-01 1.774085313081741333e-01 1.915176361799240112e-01 -9.704205393791198730e-02 7.697149366140365601e-02 -1.339333951473236084e-01 -1.397186070680618286e-01 2.708790302276611328e-01 1.492890119552612305e-01 -2.647078968584537506e-02 -1.939982920885086060e-01 -3.331806361675262451e-01 -3.633201704360544682e-04 -2.154698669910430908e-01 -5.887522548437118530e-02
7.296976447105407715e-02 -5.279947817325592041e-02 -8.557717502117156982e-02 8.073205500841140747e-02 1.020033061504364014e-01 1.401575356721878052e-01 -1.097973883152008057e-01 -4.474683851003646851e-02 -1.531544178724288940e-01 -2.497111707925796509e-01 -1.040018126368522644e-01 1.073817089200019836e-01 2.849280238151550293e-01 -1.828625611960887909e-02 -1.743546873331069946e-01 -9.834673255681991577e-02 -3.242633864283561707e-02 2.670194208621978760e-01 3.354323804378509521e-01 -1.437280923128128052e-01 1.891165971755981445e-01 -6.345319002866744995e-02 -1.696320772171020508e-01 4.096979275345802307e-02 9.466658532619476318e-02 -4.256728291511535645e-02 2.222265303134918213e-02 -3.193091452121734619e-01 -4.279648959636688232e-01 -2.349753379821777344e-01 1.775189675390720367e-02 2.766113281250000000e-01
-1.576915234327316284e-01 5.498955771327018738e-02 -1.853537410497665405e-01 1.842528879642486572e-01 -1.440723687410354614e-01 2.265960276126861572e-01 -2.456326410174369812e-02 -1.925609447062015533e-02 -1.035510972142219543e-01 -1.263323724269866943e-01 3.568224841728806496e-03 -5.323934927582740784e-02 1.996214240789413452e-01 5.201199054718017578e-01 -5.158331990242004395e-02 -7.018548250198364258e-02 -2.713289856910705566e-01 3.219237923622131348e-01 -1.110063940286636353e-01 5.366262793540954590e-02 -1.012326311320066452e-02 5.887645483016967773e-02 7.337301969528198242e-03 -1.341917514801025391e-01 1.185069233179092407e-01 -2.252456545829772949e-02 -3.725714683532714844e-01 3.526669368147850037e-02 -2.286936044692993164e-01 1.980120688676834106e-01 -1.466893553733825684e-01 3.897568956017494202e-02
-6.843928247690200806e-02 -1.341542005538940430e-01 9.111538529396057129e-02 1.768490523099899292e-01 2.844862043857574463e-01 2.773449718952178955e-01 -1.343685239553451538e-01 2.062461525201797485e-02 1.776771992444992065e-01 1.807195693254470825e-02 3.806319236755371094e-01 -9.881255775690078735e-02 1.142200231552124023e-01 1.838402450084686279e-01 -2.590495049953460693e-01 3.850030526518821716e-02 -1.777855753898620605e-01 1.188986003398895264e-01 2.809003293514251709e-01 -1.232481375336647034e-01 3.561596274375915527e-01 -8.083418011665344238e-02 -8.936433494091033936e-02 -5.906056985259056091e-02 -6.931392103433609009e-02 -9.533276408910751343e-02 -1.430682390928268433e-01 -2.087808549404144287e-01 -2.525067031383514404e-01 1.566351056098937988e-01 -5.323283839970827103e-04 9.215472638607025146e-02
8.735213428735733032e-02 -2.428592294454574585e-01 9.900085860863327980e-04 1.827409565448760986e-01 2.837670743465423584e-01 1.884720772504806519e-01 -1.512032598257064819e-01 -9.789663553237915039e-02 -9.490618109703063965e-02 7.309659570455551147e-02 4.002757370471954346e-02 -1.982926726341247559e-01 6.366558372974395752e-02 2.724441289901733398e-01 -1.770562678575515747e-01 -2.218294143676757812e-02 -7.154741883277893066e-02 2.519181072711944580e-01 2.406405359506607056e-01 -6.276586651802062988e-02 1.550069600343704224e-01 -2.292166650295257568e-01 -2.265828102827072144e-01 7.811741530895233154e-02 -6.530323624610900879e-02 -1.782077252864837646e-01 -4.118080437183380127e-01 -1.419589966535568237e-01 -6.921730190515518188e-02 -1.396358013153076172e-01 -2.454674690961837769e-01 1.066150516271591187e-01
2.939442992210388184e-01 8.791503310203552246e-02 2.142879664897918701e-01 2.389976382255554199e-01 -1.535417586565017700e-01 1.060359030961990356e-01 -2.136799097061157227e-01 1.848781555891036987e-01 -2.553382813930511475e-01 3.946849331259727478e-02 -1.361844390630722046e-01 -3.615855425596237183e-02 -1.567147672176361084e-02 9.401483833789825439e-02 -2.732590436935424805e-01 -9.641086682677268982e-03 5.410015210509300232e-02 2.843324244022369385e-01 1.957793533802032471e-01 1.637089848518371582e-01 7.248294353485107422e-02 1.490496546030044556e-01 -1.369171589612960815e-01 2.292842566967010498e-01 2.043602615594863892e-01 4.096622392535209656e-02 -2.966189384460449219e-01 -3.033459186553955078e-01 -1.086498573422431946e-01 -1.486142259091138840e-02 -1.808876246213912964e-01 4.285031184554100037e-02
-1.636426895856857300e-01 1.017413437366485596e-01 -1.521022710949182510e-02 2.648264765739440918e-01 -4.714139923453330994e-02 6.045521050691604614e-02 -2.844040989875793457e-01 -1.097741872072219849e-01 1.240854188799858093e-01 -1.553644537925720215e-01 -5.381552875041961670e-02 -1.447214037179946899e-01 -1.746290922164916992e-01 1.531362533569335938e-01 1.766202226281166077e-02 1.637697815895080566e-01 1.205569729208946228e-01 1.648339480161666870e-01 1.321184635162353516e-01 -4.974660649895668030e-02 3.437105715274810791e-01 -1.389639824628829956e-01 2.775384485721588135e-02 -3.256867527961730957e-01 2.498359382152557373e-01 1.730722188949584961e-01 -2.600860297679901123e-01 -1.545439809560775757e-01 1.171881258487701416e-01 2.234192937612533569e-01 -2.441958039999008179e-01 1.900845319032669067e-01
9.018635377287864685e-03 -5.637699738144874573e-02 1.901217922568321228e-02 2.708186507225036621e-01 -1.281738281250000000e-01 1.650059521198272705e-01 -2.491784095764160156e-01 1.486829072237014771e-01 1.433187350630760193e-02 -2.913430631160736084e-01 1.213564947247505188e-01 -2.784679234027862549e-01 2.121831625699996948e-01 -1.126332860440015793e-02 -1.216809637844562531e-02 1.189573332667350769e-01 -5.251795798540115356e-02 -1.534499526023864746e-01 1.448108553886413574e-01 1.569796055555343628e-01 -1.616365835070610046e-02 -8.544953912496566772e-02 1.408688575029373169e-01 -2.003282867372035980e-02 2.750511765480041504e-01 -1.094598472118377686e-01 -1.080621927976608276e-01 -3.676680624485015869e-01 -3.821599483489990234e-01 5.576960369944572449e-02 -2.729594707489013672e-01 -2.230174094438552856e-02
7.199525833129882812e-02 2.431067973375320435e-01 2.019810676574707031e-01 1.275604963302612305e-01 4.740653559565544128e-03 2.672644518315792084e-02 -1.569272428750991821e-01 -1.269257161766290665e-02 -1.495054215192794800e-01 -4.659738838672637939e-01 5.459986627101898193e-02 1.837742626667022705e-01 -1.023857742547988892e-01 1.600069701671600342e-01 -9.239934384822845459e-02 -7.072316017001867294e-03 9.985535591840744019e-02 3.122250139713287354e-01 1.590706110000610352e-01 3.076782450079917908e-02 3.352307677268981934e-01 -8.476565778255462646e-02 1.342284977436065674e-01 -1.782092005014419556e-01 6.079341843724250793e-02 -2.276642322540283203e-01 -1.063628643751144409e-01 1.072477698326110840e-01 -1.897707730531692505e-01 2.157385051250457764e-01 -2.449817210435867310e-01 9.084605425596237183e-02
-1.977706551551818848e-01 9.037455171346664429e-02 -3.069288842380046844e-02 5.707832574844360352e-01 7.689680438488721848e-03 8.422979712486267090e-02 -1.429989486932754517e-01 -4.357254505157470703e-02 -7.492978870868682861e-02 2.911693453788757324e-01 1.307305097579956055e-01 2.502271160483360291e-02 -1.575188897550106049e-02 6.508509814739227295e-02 -2.777923345565795898e-01 2.010575383901596069e-01 -1.886316388845443726e-01 1.366461813449859619e-01 1.108701229095458984e-01 -1.516370475292205811e-01 2.197665423154830933e-01 -1.260370314121246338e-01 -8.189843595027923584e-02 -1.049518585205078125e-01 4.994402080774307251e-02 -1.842290610074996948e-01 -2.163282185792922974e-01 1.128487959504127502e-01 -8.584775030612945557e-02 -1.961596459150314331e-01 -1.931126564741134644e-01 1.254653930664062500e-01
-9.101760387420654297e-02 -5.277592688798904419e-02 -6.089276447892189026e-02 2.963011264801025391e-01 -2.180804461240768433e-01 2.683949470520019531e-01 -2.242300659418106079e-01 -2.100655585527420044e-01 2.175096422433853149e-01 -9.411879628896713257e-02 1.161596402525901794e-01 1.968457251787185669e-01 -1.249241828918457031e-01 -5.847430229187011719e-02 1.278901100158691406e-01 1.386713534593582153e-01 5.276596918702125549e-02 2.040991932153701782e-01 4.234694838523864746e-01 -3.504321724176406860e-02 -1.595554500818252563e-01 -8.787362836301326752e-03 8.549469709396362305e-02 5.278111621737480164e-02 3.419152274727821350e-02 -1.482719928026199341e-01 -1.636001765727996826e-01 -7.816714793443679810e-02 -3.604392409324645996e-01 9.806002676486968994e-02 -2.265384495258331299e-01 -1.135758757591247559e-01
-3.475578427314758301e-01 -7.479210197925567627e-02 2.481901049613952637e-01 1.530609726905822754e-01 -4.074088484048843384e-02 1.691544055938720703e-01 -2.356621026992797852e-01 7.845945656299591064e-02 -3.217516243457794189e-01 -9.748951345682144165e-02 5.086774379014968872e-02 -8.201009035110473633e-02 -4.753524437546730042e-02 1.450960487127304077e-01 -1.676293313503265381e-01 3.955242410302162170e-02 1.126513555645942688e-01 6.524373590946197510e-02 -7.816939055919647217e-02 -1.757037937641143799e-01 1.996858268976211548e-01 1.148873823694884777e-03 -8.594063669443130493e-02 -8.985264599323272705e-02 2.464721910655498505e-02 1.950078457593917847e-01 -1.359438747167587280e-01 2.175186276435852051e-01 -3.254551291465759277e-01 5.422571301460266113e-02 -1.437643766403198242e-01 4.219899475574493408e-01
4.058075696229934692e-02 3.623325824737548828e-01 2.635619342327117920e-01 9.344886243343353271e-02 -1.693164855241775513e-01 1.547606587409973145e-01 -2.005890011787414551e-01 -1.070947274565696716e-01 1.525110453367233276e-01 -4.034742414951324463e-01 -6.610247492790222168e-02 2.847166731953620911e-02 -7.763815671205520630e-02 1.257774420082569122e-02 2.302579581737518311e-02 9.146775305271148682e-02 -2.980217151343822479e-02 1.681198477745056152e-01 1.289555728435516357e-01 -1.168481558561325073e-01 1.722713410854339600e-01 5.703501403331756592e-03 2.291795909404754639e-01 -2.366769593209028244e-03 1.798204928636550903e-01 -8.146318048238754272e-02 -3.059308826923370361e-01 -1.097830664366483688e-02 -1.053459346294403076e-01 1.462760753929615021e-02 -2.772960960865020752e-01 3.400995731353759766e-01
-1.217214092612266541e-01 -6.805478781461715698e-02 -9.177765250205993652e-02 1.372547000646591187e-01 -2.684098295867443085e-02 8.330834656953811646e-02 -4.851008951663970947e-01 -1.839351952075958252e-01 -1.984792761504650116e-02 -9.722006320953369141e-02 9.816244989633560181e-02 -1.018356829881668091e-01 7.940313220024108887e-02 -5.554108694195747375e-02 -3.012703955173492432e-01 -1.293355524539947510e-01 -3.768818378448486328e-01 3.889693915843963623e-01 9.510071575641632080e-02 -7.230981439352035522e-02 1.215470358729362488e-01 1.675672680139541626e-01 2.378697395324707031e-01 -9.680820256471633911e-02 1.013619825243949890e-01 -3.730632737278938293e-02 -4.719400033354759216e-02 1.805727630853652954e-01 -1.308537572622299194e-01 -8.203446120023727417e-02 -1.327493041753768921e-01 1.592189818620681763e-01
5.018733441829681396e-02 -1.536669731140136719e-01 3.161789849400520325e-02 1.842780262231826782e-01 1.024393439292907715e-01 -9.570836275815963745e-02 -2.327082157135009766e-01 -1.866900324821472168e-01 -1.111638620495796204e-01 -2.248494625091552734e-01 2.850001864135265350e-02 -5.198524519801139832e-02 -2.985062599182128906e-01 2.644604742527008057e-01 -1.751668006181716919e-01 2.190274447202682495e-01 -2.537725269794464111e-01 2.150516510009765625e-01 4.958875104784965515e-02 -1.974052377045154572e-02 -1.022306084632873535e-01 -4.043538570404052734e-01 9.886761754751205444e-02 -8.585676550865173340e-02 8.381693810224533081e-02 3.441830277442932129e-01 -1.443318128585815430e-01 -1.201951578259468079e-01 -1.925057321786880493e-01 1.208878010511398315e-01 -7.701507955789566040e-02 5.615279823541641235e-02
-1.216549649834632874e-01 9.597805142402648926e-02 -5.066367238759994507e-02 6.846316158771514893e-02 -6.966862827539443970e-02 3.605240583419799805e-01 -1.012803316116333008e-01 -1.036954745650291443e-01 -1.177502349019050598e-01 1.278755962848663330e-01 1.156820207834243774e-01 7.330963015556335449e-02 -5.567489191889762878e-02 1.198524888604879379e-02 -1.837232410907745361e-01 -3.026244696229696274e-03 3.242366760969161987e-02 2.012568712234497070e-01 7.797448337078094482e-02 1.884800493717193604e-01 1.532154381275177002e-01 -2.235793694853782654e-02 1.360921561717987061e-01 4.217177927494049072e-01 1.943499743938446045e-01 -2.374994195997714996e-02 -2.627391219139099121e-01 -1.787692494690418243e-02 -4.364392757415771484e-01 -2.445600032806396484e-01 -1.728146821260452271e-01 1.885965615510940552e-01
-4.214838743209838867e-01 2.578944526612758636e-02 -2.512357197701931000e-02 2.163666188716888428e-01 9.064660221338272095e-02 1.928565055131912231e-01 -1.275249421596527100e-01 -1.628899723291397095e-01 -6.154047697782516479e-02 -2.736683785915374756e-01 -1.244972795248031616e-01 1.499712318181991577e-01 -2.098120003938674927e-01 2.362265139818191528e-01 -2.563457489013671875e-01 1.883727759122848511e-01 -1.459546387195587158e-01 -7.194411754608154297e-02 2.381647974252700806e-01 3.456422686576843262e-02 -8.977617137134075165e-03 1.072644814848899841e-01 3.839014470577239990e-02 -1.392228063195943832e-02 2.780665755271911621e-01 1.052675470709800720e-01 -1.108532324433326721e-01 -1.892798542976379395e-01 -3.066183030605316162e-01 3.128597885370254517e-02 -8.864770084619522095e-02 -1.769767850637435913e-01
-1.480849366635084152e-02 6.708538532257080078e-02 -1.278810948133468628e-01 1.517882104963064194e-02 -4.363387823104858398e-01 2.639297246932983398e-01 -6.743776798248291016e-02 -9.865921735763549805e-02 -1.432983577251434326e-01 -6.621624529361724854e-02 8.357745409011840820e-02 -2.957229129970073700e-02 7.591033726930618286e-02 3.671145737171173096e-01 1.312611252069473267e-01 1.261334866285324097e-01 -1.338707804679870605e-01 8.776353299617767334e-02 1.992177069187164307e-01 -1.696146442554891109e-03 9.722314774990081787e-03 -7.740835100412368774e-02 5.628211796283721924e-02 -5.494083091616630554e-02 3.220546543598175049e-01 -6.824856996536254883e-02 -1.335898041725158691e-01 -1.211859732866287231e-01 -4.480055570602416992e-01 -1.244984120130538940e-01 -1.564768403768539429e-01 -1.967758089303970337e-01
2.501673530787229538e-03 1.327290832996368408e-01 4.699435830116271973e-02 1.315224170684814453e-01 -1.307757794857025146e-01 4.447371959686279297e-01 -2.835281789302825928e-01 -3.091049194335937500e-01 -1.779141835868358612e-02 1.371639370918273926e-01 -1.366813182830810547e-01 1.517823040485382080e-01 -6.027992442250251770e-02 8.978266268968582153e-03 -2.230307459831237793e-01 -1.049645766615867615e-01 -3.710023760795593262e-01 3.081441223621368408e-01 2.206994220614433289e-02 3.255745023488998413e-02 8.741669356822967529e-02 -1.543690413236618042e-01 9.209161251783370972e-02 -3.377910330891609192e-02 1.333359163254499435e-02 -6.449289619922637939e-02 -2.283104658126831055e-01 -2.125925011932849884e-02 -4.668540880084037781e-02 1.472637355327606201e-01 -2.639434039592742920e-01 1.450343132019042969e-01
1.752217710018157959e-01 9.816072881221771240e-02 -1.533546298742294312e-01 4.734534621238708496e-01 8.146376162767410278e-02 9.904900193214416504e-02 -1.899968236684799194e-01 -2.828473411500453949e-02 -2.832744456827640533e-02 9.998727589845657349e-02 -4.436257854104042053e-02 -2.096137404441833496e-02 1.998260915279388428e-01 2.623994648456573486e-01 -2.857955694198608398e-01 -8.937264233827590942e-02 2.798327803611755371e-01 1.397914588451385498e-01 9.492473304271697998e-02 -1.722871214151382446e-01 2.278891950845718384e-01 -7.415721565485000610e-02 -2.865285612642765045e-02 1.267233192920684814e-01 6.797480583190917969e-02 1.189931109547615051e-01 -5.524498224258422852e-02 -2.155006974935531616e-01 -2.856973707675933838e-01 -2.293029576539993286e-01 -1.780897080898284912e-01 4.400912672281265259e-02
-1.397348493337631226e-01 1.114138215780258179e-01 1.447130143642425537e-01 2.214305102825164795e-01 6.044535897672176361e-03 1.451569348573684692e-01 -2.072245329618453979e-01 -6.927381455898284912e-02 9.395411610603332520e-02 -3.551762104034423828e-01 -8.599215000867843628e-02 -1.361859440803527832e-01 -2.241971492767333984e-01 1.123578399419784546e-01 3.398029832169413567e-03 3.272035121917724609e-01 2.398598194122314453e-01 9.174952656030654907e-02 9.992919862270355225e-02 1.052826568484306335e-01 3.663600385189056396e-01 -6.206981837749481201e-02 1.394045054912567139e-01 -3.372119069099426270e-01 9.834833443164825439e-02 4.033502191305160522e-03 -2.446134388446807861e-01 -1.483470201492309570e-01 -1.075986698269844055e-01 8.053300529718399048e-02 -1.251216381788253784e-01 1.219431757926940918e-01
-5.935682728886604309e-02 5.210513994097709656e-02 -1.377506107091903687e-01 2.431135624647140503e-01 1.430057138204574585e-01 1.329478621482849121e-01 -1.524806674569845200e-02 -3.068212233483791351e-02 2.355750650167465210e-01 -8.680702745914459229e-02 8.819725364446640015e-03 2.334832996129989624e-01 -1.644131988286972046e-01 7.812200486660003662e-02 -9.138835221529006958e-02 -1.097987294197082520e-01 1.252809613943099976e-01 3.719359040260314941e-01 2.194116860628128052e-01 -8.023783564567565918e-02 -5.620868504047393799e-02 -1.590625569224357605e-02 1.752907037734985352e-01 -2.530401349067687988e-01 7.394892722368240356e-02 -1.721748113632202148e-01 -4.465961456298828125e-01 2.859447337687015533e-02 -3.297002613544464111e-01 1.351226270198822021e-01 -8.679299056529998779e-02 1.690128743648529053e-01
4.256385192275047302e-02 9.411087632179260254e-02 -1.230014413595199585e-01 4.878826439380645752e-01 -1.786658018827438354e-01 4.171859920024871826e-01 -3.527518734335899353e-02 -4.592543095350265503e-02 -3.720212727785110474e-02 -1.144896000623703003e-01 9.743180871009826660e-02 1.974141448736190796e-01 2.510291934013366699e-01 2.962337620556354523e-02 -1.963076144456863403e-01 -1.313510932959616184e-03 -1.453093439340591431e-01 3.938657641410827637e-01 -6.980987638235092163e-02 1.170201152563095093e-01 2.374863177537918091e-01 -5.767759401351213455e-03 2.864474616944789886e-02 -8.077467232942581177e-02 -7.442946732044219971e-02 -7.311750203371047974e-03 1.538930535316467285e-01 2.335814991965889931e-03 -2.370478361845016479e-01 1.483994629234075546e-02 -1.306936442852020264e-01 -9.999049827456474304e-03
8.617665618658065796e-02 3.006466664373874664e-02 9.529613703489303589e-02 2.084245234727859497e-01 1.631535887718200684e-01 9.620472788810729980e-02 -1.014926806092262268e-01 8.561856299638748169e-02 -8.950484544038772583e-02 -2.253293432295322418e-02 2.955138683319091797e-01 7.901715487241744995e-02 3.586086630821228027e-02 2.713481523096561432e-02 1.277933865785598755e-01 3.097071647644042969e-01 -2.218868285417556763e-01 1.506193876266479492e-01 4.046163558959960938e-01 -2.225824445486068726e-01 3.477136194705963135e-01 -4.994263127446174622e-02 1.156304553151130676e-01 -7.438230514526367188e-02 7.717429101467132568e-02 1.632307022809982300e-01 8.239725232124328613e-02 -2.657821178436279297e-01 -2.148524224758148193e-01 -4.150302265770733356e-04 -8.977456390857696533e-02 2.784754633903503418e-01
1.010699756443500519e-02 2.011027485132217407e-01 1.185616776347160339e-01 1.955659836530685425e-01 3.093169257044792175e-02 2.692727148532867432e-01 1.269043888896703720e-03 -9.750092774629592896e-02 -9.674200415611267090e-02 3.208759427070617676e-02 6.198945641517639160e-02 -1.044606491923332214e-01 8.971374481916427612e-02 8.882666379213333130e-02 1.840039789676666260e-01 1.767424345016479492e-01 5.919628590345382690e-02 3.442651033401489258e-01 -9.333804994821548462e-02 -1.149452254176139832e-01 -6.738089956343173981e-03 -1.253060251474380493e-01 -1.886364966630935669e-01 -1.794778704643249512e-01 3.660796582698822021e-01 9.759963303804397583e-02 -1.700054109096527100e-01 3.059880137443542480e-01 -3.854443132877349854e-01 -2.251254394650459290e-02 6.529223918914794922e-02 2.666549980640411377e-01
-3.589362278580665588e-02 3.911406919360160828e-02 7.606052607297897339e-02 9.074117057025432587e-03 6.934671103954315186e-02 3.220390379428863525e-01 -1.655354052782058716e-01 -2.930862009525299072e-01 9.957320243120193481e-02 -2.657494544982910156e-01 6.165170669555664062e-02 4.046734869480133057e-01 -4.382515791803598404e-03 4.288724809885025024e-02 -2.509488351643085480e-02 1.193339824676513672e-01 1.651506423950195312e-01 2.231815159320831299e-01 2.824650704860687256e-01 -1.011722534894943237e-01 1.765209287405014038e-01 2.151923030614852905e-01 7.128459215164184570e-02 -1.266838312149047852e-01 3.635559082031250000e-01 -7.568601518869400024e-02 -2.326703667640686035e-01 3.493006154894828796e-02 -1.208702698349952698e-01 -4.906329885125160217e-02 -1.240180283784866333e-01 -1.153582483530044556e-01
-7.857256382703781128e-02 4.333779960870742798e-02 9.518916904926300049e-02 2.932984828948974609e-01 2.519803643226623535e-01 8.918099105358123779e-02 -3.082861602306365967e-01 -1.150906980037689209e-01 -5.409143120050430298e-02 -2.328237146139144897e-01 -5.635799095034599304e-02 -1.151534914970397949e-01 2.183513343334197998e-01 2.268772870302200317e-01 -1.726947277784347534e-01 -3.029015846550464630e-02 1.032414585351943970e-01 1.733785718679428101e-01 -2.099744975566864014e-02 1.125715021044015884e-02 -1.059401705861091614e-01 1.966816931962966919e-01 1.195099055767059326e-01 -5.696109309792518616e-02 -2.402259409427642822e-02 -3.276598826050758362e-02 3.105913400650024414e-01 -1.552262157201766968e-01 -2.703956961631774902e-01 2.503426373004913330e-01 -1.475212723016738892e-01 3.538185656070709229e-01
-2.527020573616027832e-01 3.020619153976440430e-01 1.943340301513671875e-01 3.191965818405151367e-01 2.853938937187194824e-01 7.579944282770156860e-02 -1.981283426284790039e-01 -6.807131320238113403e-02 2.215005308389663696e-01 2.923471666872501373e-02 -1.995543837547302246e-01 -1.830742210149765015e-01 1.146454885601997375e-01 2.287130802869796753e-01 -2.149385958909988403e-01 7.126121968030929565e-02 7.022003829479217529e-02 1.795472353696823120e-01 1.019248142838478088e-01 -9.085363894701004028e-02 -1.798938065767288208e-01 -1.348582841455936432e-02 -2.276169061660766602e-01 -4.399982094764709473e-02 3.464603424072265625e-02 -9.112048149108886719e-02 -2.259068191051483154e-01 -1.735825687646865845e-01 -2.012763172388076782e-01 -1.815323531627655029e-01 -1.102670282125473022e-01 1.256423443555831909e-01
-2.486009895801544189e-01 7.796753942966461182e-02 -1.162698194384574890e-01 3.740001916885375977e-01 -9.330513887107372284e-03 -4.689272865653038025e-02 -3.560493290424346924e-01 -2.275553792715072632e-01 3.324525803327560425e-02 -3.535903096199035645e-01 -1.932679563760757446e-01 7.765977829694747925e-02 1.822303235530853271e-01 1.393986344337463379e-01 -7.336909323930740356e-02 7.802879810333251953e-02 2.477854043245315552e-01 2.650956995785236359e-02 2.999466955661773682e-01 1.743473261594772339e-01 2.100231796503067017e-01 4.679321125149726868e-02 -1.093304082751274109e-01 1.688077300786972046e-02 6.885832548141479492e-02 1.261281501501798630e-02 2.727747894823551178e-02 -9.502051770687103271e-02 -2.229134142398834229e-01 2.068836838006973267e-01 1.237520277500152588e-01 -2.787023782730102539e-02
-1.436147391796112061e-01 2.772798240184783936e-01 1.153938844799995422e-01 5.599026679992675781e-01 4.944226518273353577e-02 2.180206924676895142e-01 -2.240214496850967407e-01 -1.334832459688186646e-01 -1.125070005655288696e-01 1.291340440511703491e-01 5.469901114702224731e-02 6.206838786602020264e-02 1.403584033250808716e-01 -3.523248806595802307e-02 -2.865031957626342773e-01 2.922273427248001099e-02 -2.639177739620208740e-01 3.760625049471855164e-02 1.044872328639030457e-01 -2.592592267319560051e-03 -2.259348705410957336e-02 -2.012062370777130127e-01 8.813469111919403076e-02 -8.973195403814315796e-02 -9.134079515933990479e-02 -1.238180920481681824e-01 -2.272664457559585571e-01 -3.905266290530562401e-03 -1.397193372249603271e-01 -2.363746613264083862e-01 7.139059156179428101e-02 1.516900211572647095e-01
-1.691299229860305786e-01 -1.493602544069290161e-01 2.046685963869094849e-01 7.423460483551025391e-02 5.284537002444267273e-02 2.579330503940582275e-01 -3.609430193901062012e-01 -1.428215205669403076e-01 2.826392054557800293e-01 -2.165092900395393372e-02 -1.604974269866943359e-02 1.439007073640823364e-01 6.127353012561798096e-02 1.455061733722686768e-01 -2.041548937559127808e-01 2.091562002897262573e-01 -1.903211623430252075e-01 1.366518735885620117e-01 1.611848026514053345e-01 1.293428093194961548e-01 2.180316597223281860e-01 9.034036099910736084e-02 -1.180709302425384521e-01 1.695279628038406372e-01 4.800183698534965515e-02 -3.308758437633514404e-01 -2.050041556358337402e-01 -2.721690535545349121e-01 -1.081087589263916016e-01 -9.656419605016708374e-02 -9.460142254829406738e-02 1.272124052047729492e-01
2.765031903982162476e-02 2.052285820245742798e-01 7.873510569334030151e-02 -5.159185454249382019e-02 -1.287325620651245117e-01 2.010674327611923218e-01 -1.830140128731727600e-02 -9.741871617734432220e-04 -2.473971098661422729e-01 -2.309115380048751831e-01 9.307213622378185391e-05 -6.469769030809402466e-02 1.483072936534881592e-01 -7.784696668386459351e-02 -4.109191522002220154e-02 1.165961697697639465e-01 -5.734317004680633545e-03 2.178464233875274658e-01 3.797376453876495361e-01 2.990806400775909424e-01 8.952749520540237427e-02 1.553199738264083862e-01 -1.308206170797348022e-01 -1.734342128038406372e-01 -1.608087420463562012e-01 -2.240467071533203125e-01 -3.734637200832366943e-01 -1.420413851737976074e-01 -2.735466659069061279e-01 -1.549066603183746338e-01 -1.810381859540939331e-01 3.303637355566024780e-02
1.462057512253522873e-02 1.158708408474922180e-01 -1.981594599783420563e-02 1.238469108939170837e-01 -2.635509334504604340e-02 2.148279175162315369e-02 1.413109898567199707e-02 3.209369257092475891e-02 -1.609179824590682983e-01 -7.782976329326629639e-02 -7.835120707750320435e-02 -1.620814502239227295e-01 -3.504195809364318848e-02 6.707233935594558716e-02 -1.531609296798706055e-01 6.308781355619430542e-02 -2.063639760017395020e-01 -2.984636463224887848e-02 2.239312380552291870e-01 2.552630305290222168e-01 1.451116353273391724e-01 -6.529550254344940186e-02 2.082185149192810059e-01 -4.425790607929229736e-01 4.132778942584991455e-01 3.938686475157737732e-02 -9.538583457469940186e-02 -3.168949782848358154e-01 -3.838337361812591553e-01 2.995350025594234467e-02 -1.314722448587417603e-01 -1.636125030927360058e-03
-3.374058753252029419e-02 9.123840928077697754e-02 1.744061559438705444e-01 1.585099995136260986e-01 -1.048993766307830811e-01 2.661056220531463623e-01 -1.349904537200927734e-01 3.258788883686065674e-01 -2.167103998363018036e-02 2.781290933489799500e-02 1.907279640436172485e-01 -2.010013014078140259e-01 1.990133672952651978e-01 4.766754340380430222e-03 3.632821515202522278e-02 3.227133452892303467e-01 1.434530764818191528e-01 -1.140353176742792130e-02 1.459240168333053589e-01 1.759459078311920166e-01 -3.853875398635864258e-02 -2.864925265312194824e-01 3.707137424498796463e-03 6.573610007762908936e-02 2.531621158123016357e-01 3.570630773901939392e-02 -7.999542355537414551e-02 -1.955012530088424683e-01 -2.347294539213180542e-01 -3.794824331998825073e-02 -3.060832619667053223e-01 2.908186018466949463e-01
1.538927257061004639e-01 8.561451733112335205e-02 -1.196032166481018066e-01 3.509565293788909912e-01 -1.051875278353691101e-01 1.665430963039398193e-01 -3.249374032020568848e-01 -4.405869543552398682e-02 -7.627312839031219482e-02 -1.803271025419235229e-01 -8.076805621385574341e-02 -3.591616079211235046e-02 1.093523427844047546e-01 2.089937180280685425e-01 6.263796240091323853e-02 -1.971883177757263184e-01 -1.816365569829940796e-01 1.850650906562805176e-01 1.500172764062881470e-01 1.102397590875625610e-01 2.487840205430984497e-01 1.692828088998794556e-01 -3.511010855436325073e-02 -6.466470193117856979e-03 4.268741905689239502e-01 5.505177006125450134e-02 -3.046940639615058899e-02 7.257369160652160645e-02 9.247559309005737305e-02 2.552304565906524658e-01 -2.450925260782241821e-01 1.471654474735260010e-01
-2.934540621936321259e-02 -5.370536819100379944e-02 -9.372167289257049561e-02 -1.919853128492832184e-02 9.570777416229248047e-02 2.927906513214111328e-01 -2.997663021087646484e-01 7.866403460502624512e-02 1.160639431327581406e-02 -1.248664855957031250e-01 4.115976095199584961e-01 1.643771231174468994e-01 -3.556678071618080139e-02 2.200241684913635254e-01 -1.789839118719100952e-01 4.456138610839843750e-02 2.043071687221527100e-01 1.813600808382034302e-01 1.788021922111511230e-01 3.289914876222610474e-02 -1.223336830735206604e-01 6.661775708198547363e-02 -6.848460435867309570e-02 -1.556066274642944336e-01 2.435635179281234741e-01 -2.705068560317158699e-03 -2.736596167087554932e-01 -2.593407332897186279e-01 -1.728916764259338379e-01 -2.115706950426101685e-01 -2.581494860351085663e-03 -2.611173689365386963e-01
-5.208050459623336792e-02 4.879322648048400879e-02 5.567122623324394226e-02 2.198919355869293213e-01 -1.059275418519973755e-01 -6.569223850965499878e-02 -2.665401101112365723e-01 1.775466352701187134e-01 -1.971429586410522461e-01 -4.265172779560089111e-02 2.580631673336029053e-01 6.375140696763992310e-02 -1.087719295173883438e-02 2.787140570580959320e-02 -1.152514144778251648e-01 -9.416168928146362305e-02 -1.446822583675384521e-01 1.938038617372512817e-01 2.120070159435272217e-01 3.694372624158859253e-02 4.316898584365844727e-01 -7.363853603601455688e-02 -4.213210940361022949e-02 3.631080090999603271e-01 1.765269041061401367e-01 7.978522218763828278e-03 -1.666322909295558929e-02 2.989602088928222656e-02 -2.806885838508605957e-01 -2.159261554479598999e-01 -7.509382069110870361e-02 3.119468092918395996e-01
-2.357190102338790894e-01 -2.203289046883583069e-02 -2.061981707811355591e-01 2.596263587474822998e-01 -2.608470059931278229e-02 2.900988757610321045e-01 -3.698655068874359131e-01 7.444638758897781372e-03 7.918163388967514038e-02 -1.624491959810256958e-01 -1.855244189500808716e-01 -6.080000661313533783e-03 -2.043111026287078857e-01 1.491325795650482178e-01 -1.743410080671310425e-01 1.593860238790512085e-01 -1.315945535898208618e-01 1.293995827436447144e-01 3.316975235939025879e-01 1.755423098802566528e-01 -1.527957320213317871e-01 3.792641684412956238e-02 5.210391804575920105e-02 -9.149832278490066528e-02 3.188259899616241455e-01 -1.945425383746623993e-02 -5.091021582484245300e-02 -1.426367908716201782e-01 -2.401847839355468750e-01 6.450787931680679321e-02 -1.589132994413375854e-01 -5.094489455223083496e-02
6.152035202831029892e-04 6.744650006294250488e-02 -1.481134295463562012e-01 2.276633083820343018e-01 -1.643520593643188477e-01 1.185774281620979309e-01 -1.866800934076309204e-01 6.654323637485504150e-02 -1.309919357299804688e-01 -1.963769942522048950e-01 -5.067332834005355835e-02 1.990200486034154892e-03 -1.289007961750030518e-01 9.049876243807375431e-04 4.370091482996940613e-02 4.774050414562225342e-02 -1.497476845979690552e-01 1.504338681697845459e-01 5.327395796775817871e-01 2.711197733879089355e-01 3.866388276219367981e-02 -1.385295838117599487e-01 7.383486721664667130e-03 -1.075817644596099854e-01 3.023983836174011230e-01 1.312855929136276245e-01 -1.164906993508338928e-01 -9.648296982049942017e-02 -4.112670421600341797e-01 2.543698437511920929e-02 2.054462395608425140e-02 -1.605548262596130371e-01
-2.204216718673706055e-01 5.462586134672164917e-02 3.132248818874359131e-01 1.766054630279541016e-01 -2.327641472220420837e-02 3.549603819847106934e-01 -2.463100552558898926e-01 -1.500414609909057617e-01 -3.488896787166595459e-02 -1.904717832803726196e-02 -1.982716768980026245e-01 8.991959691047668457e-02 -1.261129379272460938e-01 1.974373608827590942e-01 -2.413156330585479736e-01 -2.083347439765930176e-01 -2.729861140251159668e-01 1.614060401916503906e-01 2.589848935604095459e-01 9.820115566253662109e-02 1.821655184030532837e-01 -1.665533483028411865e-01 1.167256198823451996e-02 -3.419084101915359497e-02 -1.427268236875534058e-01 -2.336362563073635101e-02 2.107382752001285553e-02 -2.392185106873512268e-02 -2.506779432296752930e-01 -7.920056581497192383e-02 1.421103179454803467e-01 2.305454611778259277e-01
-1.361365914344787598e-01 1.034888550639152527e-01 9.970805048942565918e-02 3.535837531089782715e-01 5.921164993196725845e-03 1.168198287487030029e-01 -3.346823751926422119e-01 -7.530773431062698364e-02 -6.155267730355262756e-02 -3.418339490890502930e-01 -4.555884376168251038e-02 9.631323814392089844e-02 -1.909665465354919434e-01 3.362159803509712219e-02 2.246553897857666016e-01 2.299997061491012573e-01 1.032720226794481277e-02 1.056250408291816711e-01 2.752120792865753174e-02 -9.351747483015060425e-02 3.385395184159278870e-02 2.413097303360700607e-03 3.233869075775146484e-01 7.552005350589752197e-02 1.578450798988342285e-01 5.873260553926229477e-03 -3.195171654224395752e-01 -2.130989134311676025e-01 -2.749147713184356689e-01 8.759301155805587769e-03 -2.051888108253479004e-01 -9.517847001552581787e-02
-6.754931062459945679e-02 -1.500292569398880005e-01 2.552231550216674805e-01 3.089616596698760986e-01 1.750249713659286499e-01 1.710392534732818604e-01 -5.319264158606529236e-02 4.715818166732788086e-02 -5.093080177903175354e-02 -1.809025928378105164e-02 4.168875515460968018e-01 1.023925393819808960e-01 1.490244567394256592e-01 1.080245524644851685e-01 -4.413166642189025879e-02 2.761249616742134094e-02 -9.125665575265884399e-02 1.148734167218208313e-01 1.995924711227416992e-01 5.051230080425739288e-03 4.493167698383331299e-01 -9.333086013793945312e-02 2.859594672918319702e-02 -5.203216522932052612e-02 -3.479716926813125610e-02 -1.693394780158996582e-01 -1.061306074261665344e-01 -2.110803872346878052e-01 -3.235986530780792236e-01 1.594750210642814636e-02 8.298494666814804077e-02 2.247941195964813232e-01
-1.286386698484420776e-01 8.197211474180221558e-02 1.077489852905273438e-01 7.162439823150634766e-02 -4.469701275229454041e-02 1.427027583122253418e-01 -2.381545007228851318e-01 6.641579419374465942e-02 -1.776765435934066772e-01 -8.024022728204727173e-02 1.316370517015457153e-01 -1.324118394404649734e-02 -1.177852153778076172e-01 -8.776995353400707245e-03 -3.137812614440917969e-01 -8.209434151649475098e-02 -1.698976010084152222e-02 1.465488970279693604e-01 1.644725650548934937e-01 1.184931546449661255e-01 4.399386644363403320e-01 -6.759790331125259399e-02 2.643147297203540802e-02 1.974439024925231934e-01 1.578530222177505493e-01 2.281502448022365570e-02 -1.159927025437355042e-01 -1.853730231523513794e-01 -4.089499115943908691e-01 -2.920652627944946289e-01 1.065304130315780640e-01 2.530630528926849365e-01
-1.075087264180183411e-01 -6.945165991783142090e-02 -9.285254031419754028e-02 4.628376960754394531e-01 -2.092115953564643860e-02 9.317532926797866821e-02 -3.977174460887908936e-01 8.280313014984130859e-02 -6.209025625139474869e-03 -5.693228542804718018e-02 1.204109340906143188e-01 1.252581179141998291e-01 2.338264882564544678e-01 4.440943151712417603e-02 -1.544669419527053833e-01 -1.273652911186218262e-01 -1.660661101341247559e-01 1.308330297470092773e-01 1.436719745397567749e-01 -3.353359550237655640e-02 1.444154977798461914e-01 -3.148296177387237549e-01 -1.004521995782852173e-01 -1.425433903932571411e-03 2.380699366331100464e-01 -2.298274189233779907e-01 -1.322793662548065186e-01 -2.646064460277557373e-01 9.697962552309036255e-02 -1.629188358783721924e-01 -5.610980093479156494e-02 1.542407572269439697e-01
-1.025598645210266113e-01 -1.665588468313217163e-01 7.676590979099273682e-02 3.484988212585449219e-01 -1.478413343429565430e-01 1.259687691926956177e-01 -1.337236464023590088e-01 1.898773759603500366e-01 -1.125605627894401550e-01 -2.551679611206054688e-01 -8.253524452447891235e-02 -2.154504209756851196e-01 2.638489603996276855e-01 -1.155886501073837280e-01 -2.125104330480098724e-02 1.447646170854568481e-01 -1.102208346128463745e-01 3.845472261309623718e-02 3.604040443897247314e-01 1.318261474370956421e-01 -2.481095492839813232e-02 -6.988232024013996124e-03 -1.715658605098724365e-01 -1.587371379137039185e-01 1.711681485176086426e-01 -1.165808439254760742e-01 -1.437689214944839478e-01 -2.141988128423690796e-01 -3.260694146156311035e-01 2.330178022384643555e-01 -3.675861656665802002e-02 -1.404790282249450684e-01
1.753310859203338623e-01 1.144586037844419479e-02 1.729082465171813965e-01 1.728830039501190186e-01 -1.796239614486694336e-02 1.120864376425743103e-01 -2.650632262229919434e-01 -1.406995058059692383e-01 3.867782652378082275e-02 -3.303995132446289062e-01 -1.113412678241729736e-01 3.064575493335723877e-01 6.021538283675909042e-03 1.003483682870864868e-01 -3.180761262774467468e-02 3.245367109775543213e-01 2.198823690414428711e-01 3.173905611038208008e-01 8.492720872163772583e-02 1.848748885095119476e-02 2.265798747539520264e-01 -1.775296479463577271e-01 1.881640702486038208e-01 -1.415240317583084106e-01 1.618886291980743408e-01 -1.416991353034973145e-01 -1.876592934131622314e-01 -1.439334899187088013e-01 -1.075920090079307556e-02 1.284423917531967163e-01 -2.010245323181152344e-01 1.371621936559677124e-01
-4.217104613780975342e-02 1.267154216766357422e-01 -7.106751669198274612e-03 3.011762499809265137e-01 7.115091197192668915e-03 3.090416267514228821e-02 4.102281108498573303e-02 -5.456051602959632874e-02 -2.153275161981582642e-01 -8.761987835168838501e-02 5.172958597540855408e-02 -8.810508251190185547e-02 1.914040148258209229e-01 -2.896072901785373688e-02 -1.761422455310821533e-01 2.386532276868820190e-01 -2.548030018806457520e-01 -1.198697835206985474e-02 3.050304651260375977e-01 1.969424486160278320e-01 1.191475242376327515e-01 -3.554471209645271301e-02 8.514251559972763062e-02 -2.497504353523254395e-01 4.803632497787475586e-01 -2.792466431856155396e-02 1.139844767749309540e-02 -2.714881300926208496e-01 -2.824897170066833496e-01 9.490399062633514404e-02 -1.172114536166191101e-01 -7.689184695482254028e-02
-1.271372735500335693e-01 1.031116321682929993e-01 2.873094938695430756e-02 2.618416845798492432e-01 3.383559882640838623e-01 1.070088744163513184e-01 -7.270459830760955811e-02 -2.092346549034118652e-01 -2.604826986789703369e-01 -3.053908236324787140e-02 -8.189631998538970947e-02 -2.426553964614868164e-01 1.573870778083801270e-01 4.299655556678771973e-02 -3.398798108100891113e-01 8.691195398569107056e-02 -2.399673014879226685e-01 2.176358848810195923e-01 1.277236044406890869e-01 2.328626066446304321e-02 -1.202629227191209793e-02 -9.314826875925064087e-02 -2.373331226408481598e-02 9.153516590595245361e-02 2.465328127145767212e-01 3.678881824016571045e-01 -8.900385349988937378e-02 -1.220881268382072449e-01 -1.110420748591423035e-02 -1.197343319654464722e-01 -2.369876652956008911e-01 1.249576658010482788e-01
3.149549290537834167e-02 2.416953444480895996e-01 1.474181264638900757e-01 2.842842638492584229e-01 3.080732189118862152e-02 6.464343518018722534e-02 -2.251671254634857178e-01 -7.309979759156703949e-03 1.720409840345382690e-02 -3.340129256248474121e-01 -9.893840178847312927e-04 3.600143492221832275e-01 -4.262640699744224548e-02 1.113350093364715576e-01 6.126751750707626343e-02 1.328912079334259033e-01 1.890041232109069824e-01 3.573029339313507080e-01 2.117921411991119385e-02 -8.338077366352081299e-02 2.572345137596130371e-01 -2.193687707185745239e-01 1.497228145599365234e-01 -3.846617415547370911e-02 9.177251160144805908e-02 -3.213487565517425537e-02 -2.192521542310714722e-01 -2.045817077159881592e-01 -1.727343797683715820e-01 2.332787066698074341e-01 -4.409486800432205200e-02 1.024881973862648010e-01
3.999229520559310913e-02 1.372934728860855103e-01 3.962560743093490601e-02 1.722142547369003296e-01 -2.497583813965320587e-02 2.201002091169357300e-01 -3.664407134056091309e-01 -2.070422768592834473e-01 2.349500656127929688e-01 -3.509693741798400879e-01 -8.247236162424087524e-02 3.090570569038391113e-01 -9.750349819660186768e-02 2.048876583576202393e-01 3.863885626196861267e-02 6.167766079306602478e-02 2.482478134334087372e-02 7.974006980657577515e-02 2.699532210826873779e-01 4.552835598587989807e-02 2.886151075363159180e-01 2.155920118093490601e-02 1.020987704396247864e-01 -8.011541515588760376e-02 1.678115315735340118e-02 8.313366770744323730e-02 -2.090129703283309937e-01 -1.064352691173553467e-01 -1.295574307441711426e-01 2.738945484161376953e-01 -1.928318440914154053e-01 -1.044253855943679810e-01
-7.334401458501815796e-02 2.761846780776977539e-01 1.421249210834503174e-01 1.081056147813796997e-01 1.142487451434135437e-01 3.103776574134826660e-01 -6.778813153505325317e-02 7.451834529638290405e-02 -1.268277168273925781e-01 -4.904519766569137573e-02 5.972313880920410156e-02 -1.615261435508728027e-01 1.161165628582239151e-02 -9.312675893306732178e-02 -6.170568242669105530e-02 1.286343336105346680e-01 -2.763287425041198730e-01 2.313301116228103638e-01 2.471501678228378296e-01 1.628804951906204224e-01 1.663948595523834229e-01 7.689149677753448486e-02 -1.910555660724639893e-01 1.530533134937286377e-01 1.983161456882953644e-02 1.658916622400283813e-01 -5.403842926025390625e-01 -1.999827921390533447e-01 -1.223520115017890930e-01 4.272545501589775085e-02 2.315443567931652069e-02 3.669085726141929626e-02
-1.760713011026382446e-02 3.802025690674781799e-02 2.115296125411987305e-01 2.785207331180572510e-01 5.440237745642662048e-02 1.964416503906250000e-01 -1.472474634647369385e-01 1.657130941748619080e-02 -1.367018967866897583e-01 1.508556455373764038e-01 4.394503310322761536e-02 1.830475330352783203e-01 -2.490305155515670776e-02 1.025712233968079090e-03 -2.245336771011352539e-01 1.290774196386337280e-01 -1.794508248567581177e-01 4.037640690803527832e-01 -1.648341119289398193e-01 -4.609894752502441406e-02 2.526004612445831299e-01 -8.494970947504043579e-02 -1.830336153507232666e-01 -6.432101130485534668e-02 2.854369580745697021e-01 -1.238478794693946838e-01 -4.482699185609817505e-02 3.961484879255294800e-03 -1.732132732868194580e-01 -1.178129017353057861e-01 -3.485071659088134766e-01 2.654763758182525635e-01
8.028171956539154053e-02 2.052718847990036011e-01 -4.268907010555267334e-03 1.932168006896972656e-01 -2.060100734233856201e-01 2.285361140966415405e-01 2.430615574121475220e-01 -2.947147488594055176e-01 -1.845531463623046875e-01 -1.700892299413681030e-01 1.118099242448806763e-01 -4.079716280102729797e-02 9.094037115573883057e-02 5.926307663321495056e-02 -1.789811700582504272e-01 2.272337973117828369e-01 -1.498502562753856182e-03 3.190265595912933350e-01 2.250394225120544434e-01 4.485299438238143921e-02 7.392798364162445068e-02 -6.515583395957946777e-02 -1.452361047267913818e-01 -2.546566128730773926e-01 3.771347999572753906e-01 -1.462373603135347366e-02 -1.598153114318847656e-01 -9.814474731683731079e-03 -2.104460150003433228e-01 -4.876611381769180298e-02 4.649941623210906982e-02 -1.840012520551681519e-01
-3.908509612083435059e-01 -1.076406612992286682e-01 1.201162710785865784e-01 2.229600399732589722e-01 7.751131057739257812e-02 1.866084784269332886e-01 -2.000071853399276733e-01 -6.202439218759536743e-02 -1.359145739115774632e-03 -2.969404458999633789e-01 -2.256443724036216736e-02 1.325641125440597534e-01 -1.673235744237899780e-01 1.101611182093620300e-01 -1.608906984329223633e-01 1.399991810321807861e-01 -1.645573079586029053e-01 3.885277360677719116e-02 2.310813069343566895e-01 1.769720166921615601e-01 -3.598716482520103455e-02 -4.693616926670074463e-02 1.613471210002899170e-01 -6.180369481444358826e-02 3.709943592548370361e-01 1.247074976563453674e-01 -2.213895469903945923e-01 -2.699918448925018311e-01 -1.766606122255325317e-01 1.042563375085592270e-02 -1.641617715358734131e-01 -1.221950426697731018e-01
-1.665708720684051514e-01 1.145289987325668335e-01 2.217043489217758179e-01 3.246008753776550293e-01 -1.025303900241851807e-01 -1.139551959931850433e-02 -1.275380551815032959e-01 -6.128534674644470215e-02 2.136795222759246826e-01 1.631384529173374176e-02 -7.719825208187103271e-02 4.190571978688240051e-02 -4.549843724817037582e-03 2.722675204277038574e-01 -3.405959904193878174e-01 2.037114948034286499e-01 4.088712856173515320e-02 4.746911581605672836e-03 1.773369908332824707e-01 -2.939613461494445801e-01 8.539734035730361938e-02 -5.991870164871215820e-02 -2.252141982316970825e-01 3.242443129420280457e-02 1.800686568021774292e-01 -2.034038901329040527e-01 5.996555089950561523e-03 -3.024008274078369141e-01 -2.638819441199302673e-02 -1.098357811570167542e-01 -1.924264281988143921e-01 3.022902011871337891e-01
-1.944643110036849976e-01 -1.518568098545074463e-01 8.058322221040725708e-02 1.192877665162086487e-01 5.388223007321357727e-02 3.352943956851959229e-01 -3.836103975772857666e-01 4.084634035825729370e-02 -2.599356174468994141e-01 5.909186974167823792e-02 -3.942734375596046448e-02 6.402020156383514404e-02 7.897493988275527954e-02 2.640811502933502197e-01 -6.966749578714370728e-02 -9.261357039213180542e-02 2.979070134460926056e-02 -6.640145182609558105e-02 5.980481207370758057e-02 -2.077292054891586304e-01 -5.301906540989875793e-02 6.314944475889205933e-02 -8.432783186435699463e-02 -4.083286821842193604e-01 1.265599429607391357e-01 -1.047086194157600403e-01 -3.093001432716846466e-02 -3.256937265396118164e-01 -2.908610999584197998e-01 -1.820416897535324097e-01 -5.038005113601684570e-02 -3.422925993800163269e-02
-2.119241952896118164e-01 -2.833685465157032013e-02 1.924503594636917114e-01 9.014816582202911377e-02 -3.614023700356483459e-02 3.717164099216461182e-01 -2.012478262186050415e-01 -7.138580083847045898e-02 1.890132203698158264e-02 -4.762455937452614307e-04 3.892879560589790344e-02 1.435847580432891846e-02 3.015483170747756958e-02 2.100295573472976685e-01 -2.186471074819564819e-01 -1.054897457361221313e-01 -2.672879099845886230e-01 2.350467294454574585e-01 1.576786637306213379e-01 1.133235916495323181e-02 1.343079954385757446e-01 -3.628220260143280029e-01 -2.351902239024639130e-02 -1.214249655604362488e-01 -4.501791670918464661e-02 8.922319393604993820e-04 -1.051376089453697205e-01 6.836053915321826935e-03 -3.137931823730468750e-01 -2.600161433219909668e-01 1.832199394702911377e-01 2.976264059543609619e-01
-2.155948802828788757e-02 1.045743003487586975e-02 -1.165561825037002563e-01 3.549692332744598389e-01 -5.853815749287605286e-02 1.212084889411926270e-01 -3.031372725963592529e-01 -1.221681311726570129e-01 -2.248466946184635162e-02 -3.177225291728973389e-01 -1.123194023966789246e-01 2.286445647478103638e-01 -2.507979869842529297e-01 1.731497943401336670e-01 1.111834794282913208e-01 1.336346268653869629e-01 9.441593289375305176e-02 1.434285044670104980e-01 6.148019805550575256e-02 -3.483980521559715271e-02 3.525856435298919678e-01 -1.140562668442726135e-01 2.320991083979606628e-02 -7.024230808019638062e-02 4.154105857014656067e-02 -2.891309000551700592e-02 -2.574490308761596680e-01 -1.473079156130552292e-02 -1.512094736099243164e-01 3.021561205387115479e-01 -2.699953019618988037e-01 -1.098065227270126343e-01
1.196907162666320801e-01 4.931037127971649170e-02 2.177531570196151733e-01 2.102586925029754639e-01 -3.123078942298889160e-01 1.558807045221328735e-01 -7.243096828460693359e-02 2.270069904625415802e-02 -1.644331216812133789e-01 -9.607409685850143433e-02 1.525452584028244019e-01 -1.952361874282360077e-02 2.176735103130340576e-01 6.043837592005729675e-02 -1.283275783061981201e-01 2.189327729865908623e-03 1.384990513324737549e-01 1.475858092308044434e-01 2.037897855043411255e-01 -1.950850486755371094e-01 -2.308880537748336792e-01 2.713347226381301880e-02 1.050193309783935547e-01 -3.528262376785278320e-01 1.536578834056854248e-01 1.745676994323730469e-01 -7.267176359891891479e-02 -1.621032482944428921e-03 -1.578160524368286133e-01 2.208970189094543457e-01 -3.878508508205413818e-01 2.073231935501098633e-01
-1.765284240245819092e-01 -1.361556500196456909e-01 1.860645711421966553e-01 3.426868319511413574e-01 -3.879714384675025940e-02 -4.391783848404884338e-02 -5.050486698746681213e-02 -1.458961963653564453e-01 3.239855170249938965e-02 7.413262128829956055e-02 2.129343003034591675e-01 -3.736266493797302246e-02 1.780720502138137817e-01 2.858904600143432617e-01 -3.555347025394439697e-02 2.782171405851840973e-02 3.697525709867477417e-02 2.521761320531368256e-02 1.615839451551437378e-01 -1.604291796684265137e-02 2.255413383245468140e-01 -2.954919636249542236e-01 -3.381163775920867920e-01 4.742093384265899658e-02 -4.051972553133964539e-02 2.409118786454200745e-02 -4.360021948814392090e-01 -1.422605961561203003e-01 -8.896247297525405884e-02 -5.036369711160659790e-02 -6.241778284311294556e-02 3.036125600337982178e-01
1.331871300935745239e-01 -3.418385237455368042e-02 1.890702545642852783e-01 2.991865575313568115e-01 1.029007062315940857e-01 3.071819543838500977e-01 -1.885860860347747803e-01 1.844871044158935547e-01 -3.811397254467010498e-01 -8.866901695728302002e-02 -1.366961896419525146e-01 -7.910950481891632080e-02 -3.854895010590553284e-02 1.691078767180442810e-02 -5.895107984542846680e-02 6.322291493415832520e-02 5.925024300813674927e-02 3.279978930950164795e-01 6.013136729598045349e-02 7.904863357543945312e-02 -4.728502407670021057e-02 -1.988817900419235229e-01 1.092969253659248352e-01 -8.493984490633010864e-02 1.563226133584976196e-01 1.180926859378814697e-01 -2.216287106275558472e-01 -2.302839905023574829e-01 -3.050659298896789551e-01 -2.359038144350051880e-01 1.156259179115295410e-01 -9.715325385332107544e-02
4.669871553778648376e-02 2.562625706195831299e-01 -2.445723265409469604e-01 1.960200816392898560e-01 3.708957508206367493e-02 1.096346303820610046e-01 -1.600578986108303070e-02 -2.646245360374450684e-01 -2.286036908626556396e-01 -5.190662667155265808e-02 4.468972980976104736e-02 3.544056415557861328e-02 1.362242270261049271e-02 -3.546488285064697266e-02 -8.156783133745193481e-02 1.379113346338272095e-01 -2.071043662726879120e-02 2.305694371461868286e-01 2.962698936462402344e-01 1.412237137556076050e-01 7.564954459667205811e-02 -2.821114845573902130e-02 -1.558438688516616821e-01 -3.260890245437622070e-01 5.210887193679809570e-01 -5.711958557367324829e-02 -7.784266024827957153e-02 -1.368007361888885498e-01 -2.326124012470245361e-01 2.810041420161724091e-02 6.975440774112939835e-04 -1.094905138015747070e-01
-2.829576134681701660e-01 -1.681470572948455811e-01 -1.597200781106948853e-01 2.328460961580276489e-01 9.942732751369476318e-02 1.634177863597869873e-01 -3.399288654327392578e-01 -1.310429573059082031e-01 5.178780481219291687e-02 -5.373365879058837891e-01 3.860200196504592896e-02 -7.906108349561691284e-02 2.300240099430084229e-02 -7.998352497816085815e-02 -1.436613686382770538e-02 1.155705451965332031e-01 6.772434711456298828e-02 1.683451421558856964e-02 1.120456457138061523e-01 -1.151587814092636108e-01 1.538560092449188232e-01 -2.048654481768608093e-02 -4.767466709017753601e-02 8.878360688686370850e-02 4.347860068082809448e-02 6.358794867992401123e-02 -7.071132212877273560e-02 -1.961833052337169647e-02 -4.663359820842742920e-01 -2.004282549023628235e-02 -1.294410973787307739e-01 1.099941954016685486e-01
-1.289012730121612549e-01 1.635057479143142700e-01 -9.600168466567993164e-02 2.958747148513793945e-01 -4.366084039211273193e-01 2.967367172241210938e-01 -1.115339547395706177e-01 -1.768113076686859131e-01 -2.608948945999145508e-02 -4.341081529855728149e-02 1.760385334491729736e-01 1.686060428619384766e-01 2.710294164717197418e-02 -3.653702884912490845e-02 1.755287521518766880e-03 1.922335624694824219e-01 -1.490780990570783615e-02 -1.348239928483963013e-01 3.478001058101654053e-01 -1.848623901605606079e-01 -1.480433791875839233e-01 -1.913767009973526001e-01 4.622003808617591858e-02 7.987166941165924072e-02 1.684401184320449829e-01 -4.066085815429687500e-02 -1.267450749874114990e-01 4.923745058476924896e-03 -2.534579932689666748e-01 7.090756297111511230e-02 -2.700373232364654541e-01 -8.719033747911453247e-02
6.930686533451080322e-02 2.358997166156768799e-01 1.542873084545135498e-01 1.428326964378356934e-01 -1.785821914672851562e-01 3.217967450618743896e-01 -1.878888905048370361e-01 -9.648110717535018921e-02 -1.437166631221771240e-01 -9.781648218631744385e-02 1.325747556984424591e-02 1.062003597617149353e-01 1.482731848955154419e-01 -9.189633280038833618e-02 -2.318279594182968140e-01 2.094292826950550079e-02 -2.027091756463050842e-02 -5.673422943800687790e-03 5.789797753095626831e-02 6.193586066365242004e-02 8.359965682029724121e-02 1.723177880048751831e-01 -2.468114048242568970e-01 2.680763900279998779e-01 -1.749923676252365112e-01 -1.589618325233459473e-01 -3.424862325191497803e-01 -1.875266432762145996e-01 -3.046849071979522705e-01 1.071927547454833984e-01 -5.711901560425758362e-02 3.097784817218780518e-01
-1.171852275729179382e-01 2.241625636816024780e-02 -3.450385853648185730e-02 4.783885776996612549e-01 1.892063319683074951e-01 1.718025654554367065e-01 -1.594715416431427002e-01 -8.603314310312271118e-02 -6.768526043742895126e-03 -3.965476453304290771e-01 -4.979111999273300171e-02 -3.784862533211708069e-02 -1.497369259595870972e-01 -2.267394401133060455e-02 6.035597622394561768e-02 1.144707128405570984e-01 -1.028192415833473206e-01 1.213931366801261902e-01 4.377136379480361938e-02 -6.543814390897750854e-02 1.155458837747573853e-01 2.625131234526634216e-02 1.623189598321914673e-01 1.556517481803894043e-01 1.246893331408500671e-01 7.042904943227767944e-02 -3.154862523078918457e-01 -1.967127174139022827e-01 -3.212636113166809082e-01 7.793466746807098389e-02 -2.310249358415603638e-01 -1.979116499423980713e-01
-3.068636655807495117e-01 -1.454800218343734741e-01 -1.073117256164550781e-01 2.618616521358489990e-01 5.874374881386756897e-02 3.223569393157958984e-01 -1.814914196729660034e-01 1.738862483762204647e-03 6.032560765743255615e-02 -1.484463065862655640e-01 -1.249600797891616821e-01 9.868250042200088501e-02 -1.936631202697753906e-01 4.942870140075683594e-02 -2.085902392864227295e-01 2.135484516620635986e-01 -1.322874426841735840e-01 1.277901530265808105e-01 3.121526837348937988e-01 2.536076903343200684e-01 -9.936945885419845581e-02 7.708881795406341553e-02 1.470446288585662842e-01 -1.616388410329818726e-01 2.955817580223083496e-01 8.119247108697891235e-02 -9.808152914047241211e-02 -1.585076451301574707e-01 -2.523671090602874756e-01 -6.781469285488128662e-02 -1.597599238157272339e-01 5.016358196735382080e-02
2.126991003751754761e-02 1.777808070182800293e-01 -2.035653591156005859e-01 4.796357452869415283e-01 -1.353632807731628418e-01 2.549685835838317871e-01 -4.566476941108703613e-01 -1.998163312673568726e-01 1.376244723796844482e-01 -1.603593230247497559e-01 1.011348441243171692e-01 -1.614302955567836761e-02 -1.774477511644363403e-01 9.860786050558090210e-02 -8.644656836986541748e-02 -1.531127840280532837e-01 -5.644696950912475586e-02 -8.793588727712631226e-02 2.021731287240982056e-01 4.917915910482406616e-02 -9.367629140615463257e-02 1.078996434807777405e-02 2.109679952263832092e-02 -1.703706383705139160e-01 1.972462981939315796e-01 -1.745985820889472961e-02 -2.390970587730407715e-01 1.797253191471099854e-01 4.714554641395807266e-03 9.451714344322681427e-03 -1.250094920396804810e-01 -2.003576792776584625e-02
1.117958724498748779e-01 3.440457163378596306e-03 2.642524838447570801e-01 3.130200505256652832e-01 -1.651768833398818970e-01 2.353121340274810791e-01 -2.150713652372360229e-01 1.390732079744338989e-01 -5.012740567326545715e-02 -1.411170959472656250e-01 2.010322362184524536e-01 -4.306932538747787476e-02 7.669971790164709091e-03 1.775331096723675728e-03 -6.579636037349700928e-02 -7.255397737026214600e-03 2.169393002986907959e-01 1.882724165916442871e-01 3.330720961093902588e-01 -2.301329821348190308e-01 -2.229851037263870239e-01 1.118333935737609863e-01 1.103282049298286438e-01 -3.490340411663055420e-01 2.760480940341949463e-01 -5.087878555059432983e-03 -2.152808010578155518e-01 7.192593067884445190e-02 3.615154698491096497e-02 4.926861822605133057e-02 -5.359108373522758484e-02 1.590589135885238647e-01
7.455965131521224976e-02 1.949589103460311890e-01 2.174731194972991943e-01 3.651095181703567505e-02 1.649701893329620361e-01 2.245507687330245972e-01 -2.149051576852798462e-01 -3.416150808334350586e-02 1.728972047567367554e-02 -2.535043656826019287e-01 -1.087385192513465881e-01 1.532601118087768555e-01 -2.283660322427749634e-01 2.844350636005401611e-01 -2.380723655223846436e-01 6.368339806795120239e-02 1.684201359748840332e-01 1.743233352899551392e-01 2.376766651868820190e-01 5.741416662931442261e-02 2.307861894369125366e-01 2.474175393581390381e-02 1.484538018703460693e-01 -2.172017693519592285e-01 6.267758458852767944e-02 -1.371833384037017822e-01 -1.264920383691787720e-01 1.431539058685302734e-01 -2.741070985794067383e-01 2.463893592357635498e-01 -2.286140620708465576e-01 -1.312460657209157944e-02
3.621606156229972839e-02 8.569671213626861572e-02 -1.275153607130050659e-01 1.464117616415023804e-01 9.274773299694061279e-02 1.205572020262479782e-02 -2.484278231859207153e-01 8.594737201929092407e-02 -4.395784810185432434e-02 -1.840695589780807495e-01 1.226137280464172363e-01 -1.058036535978317261e-01 2.756786048412322998e-01 2.217722833156585693e-01 -3.837312757968902588e-01 -1.911493092775344849e-01 -1.304814219474792480e-01 2.826322317123413086e-01 2.578417062759399414e-01 -7.463958114385604858e-02 7.306042313575744629e-02 -2.658335864543914795e-01 -6.428130716085433960e-02 5.752360448241233826e-02 -5.741471797227859497e-02 -2.989641726016998291e-01 -2.946506068110466003e-02 -8.888775110244750977e-02 -1.654778122901916504e-01 2.598049938678741455e-01 -2.365901768207550049e-01 -8.789842948317527771e-03
4.401562362909317017e-02 4.773937165737152100e-03 1.514297872781753540e-01 2.800057828426361084e-01 -6.810875143855810165e-03 1.287474632263183594e-01 -9.395778924226760864e-02 -8.891946822404861450e-02 -8.382598310708999634e-02 -2.668374478816986084e-01 -6.753686070442199707e-02 1.363897323608398438e-02 1.480182856321334839e-01 5.932561308145523071e-02 -4.857681095600128174e-01 8.531097322702407837e-02 -1.014251559972763062e-01 -1.603526175022125244e-01 1.764469146728515625e-01 -3.167380988597869873e-01 9.060038626194000244e-02 2.437947988510131836e-01 -2.615904994308948517e-02 -9.044005721807479858e-02 -8.334270119667053223e-02 -7.199788093566894531e-02 -1.639815419912338257e-01 3.830817341804504395e-02 -3.019858896732330322e-01 -2.328820377588272095e-01 1.707196421921253204e-02 2.855205535888671875e-01
-3.668753430247306824e-02 1.046627536416053772e-01 1.686607003211975098e-01 3.764791190624237061e-01 -5.671959370374679565e-02 2.487329542636871338e-01 -4.123937487602233887e-01 6.495779752731323242e-02 -3.407328203320503235e-02 1.882302463054656982e-01 -3.926635906100273132e-02 1.240203827619552612e-01 -8.962761610746383667e-02 -1.496062241494655609e-02 -1.484908163547515869e-01 4.072677195072174072e-01 -7.921405881643295288e-02 3.565596938133239746e-01 4.800965264439582825e-02 1.733929067850112915e-01 1.102442890405654907e-01 1.281884871423244476e-02 -2.159950286149978638e-01 -1.357340961694717407e-01 -3.543234243988990784e-02 1.255455315113067627e-01 -1.669973880052566528e-01 -1.703646928071975708e-01 -5.009149666875600815e-03 -4.443021863698959351e-02 -1.228730101138353348e-02 -9.591937810182571411e-02
3.742617368698120117e-02 3.711992800235748291e-01 9.232266992330551147e-02 1.514407694339752197e-01 -4.431699961423873901e-02 2.229979187250137329e-01 -1.041217371821403503e-01 -1.729926615953445435e-01 -1.494487375020980835e-01 -2.176443636417388916e-01 -9.680046886205673218e-02 -4.157614335417747498e-02 2.042151540517807007e-01 -1.384796649217605591e-01 -2.263204008340835571e-01 1.099147722125053406e-01 1.188299506902694702e-01 -8.763154596090316772e-02 2.302998602390289307e-01 1.127517297863960266e-01 -5.427926406264305115e-02 -2.034989930689334869e-02 1.722573116421699524e-02 -1.884348541498184204e-01 -7.422926276922225952e-02 -3.369885310530662537e-02 -3.235847651958465576e-01 1.150500699877738953e-01 -2.715848386287689209e-01 7.571770250797271729e-02 -4.129465818405151367e-01 1.748887151479721069e-01
-3.553860634565353394e-02 -2.863659150898456573e-02 -4.193902481347322464e-03 1.690316945314407349e-01 1.174913346767425537e-01 2.267004102468490601e-01 -2.638798058032989502e-01 2.203936278820037842e-01 -1.562352031469345093e-01 -3.327543139457702637e-01 -1.079384833574295044e-01 1.310539431869983673e-02 -1.475511193275451660e-01 -1.866994649171829224e-01 -6.538125127553939819e-02 2.695636451244354248e-01 1.443088501691818237e-01 2.141080200672149658e-01 3.893914446234703064e-02 -8.259778842329978943e-03 2.150357812643051147e-01 -2.923598289489746094e-01 -3.884695842862129211e-02 -2.479714006185531616e-01 1.335654556751251221e-01 1.672497838735580444e-01 -3.350690305233001709e-01 -1.584226340055465698e-01 -1.035831645131111145e-01 9.344242513179779053e-02 -1.799579858779907227e-01 8.606614172458648682e-02
-1.027059257030487061e-01 1.120098382234573364e-01 1.096209734678268433e-01 3.431967794895172119e-01 -2.166101150214672089e-02 5.597760900855064392e-02 -3.916491866111755371e-01 -2.376521378755569458e-01 -5.249690264463424683e-02 1.257768087089061737e-02 -8.245488628745079041e-03 2.109055668115615845e-01 -2.887535467743873596e-02 4.361500963568687439e-02 -3.119682371616363525e-01 3.799286857247352600e-02 -4.098142683506011963e-01 6.296806782484054565e-02 1.314731687307357788e-01 -6.462688557803630829e-03 4.357969760894775391e-02 -3.090712130069732666e-01 -9.431809186935424805e-02 1.598936319351196289e-02 1.864799705799669027e-04 -5.415661633014678955e-02 -1.041874960064888000e-01 -1.499159187078475952e-01 -2.219497561454772949e-01 -2.658450603485107422e-01 5.382390320301055908e-02 1.725016534328460693e-01
-2.910151183605194092e-01 4.268597438931465149e-02 2.309156805276870728e-01 5.784947052597999573e-02 -2.029088735580444336e-01 2.620150148868560791e-01 -1.194703504443168640e-01 -9.845560416579246521e-03 -2.375358641147613525e-01 7.136115431785583496e-02 -5.202804878354072571e-02 -1.734147816896438599e-01 -5.781639739871025085e-02 3.408722952008247375e-02 1.445522457361221313e-01 2.594192326068878174e-01 -2.259693443775177002e-01 2.310778796672821045e-01 7.302028127014636993e-03 -7.351846992969512939e-02 4.412364959716796875e-02 -9.834846109151840210e-02 -2.107473313808441162e-01 -2.160874903202056885e-01 2.568423151969909668e-01 -1.064809784293174744e-01 -3.255499005317687988e-01 9.825339168310165405e-02 -2.642836272716522217e-01 8.269509673118591309e-02 1.447129528969526291e-02 2.512978315353393555e-01
-2.299346402287483215e-02 1.205159202218055725e-01 -9.844537824392318726e-02 8.199273049831390381e-02 -1.947541087865829468e-01 2.304347306489944458e-01 3.673475608229637146e-02 -2.414439916610717773e-01 -5.912835150957107544e-02 -2.200839370489120483e-01 3.484452143311500549e-02 -6.121754646301269531e-02 -6.109697744250297546e-02 1.241625025868415833e-01 1.847426220774650574e-02 2.370085865259170532e-01 -8.187656849622726440e-02 3.259016871452331543e-01 2.797906696796417236e-01 5.867637321352958679e-02 6.050175800919532776e-02 -8.025505393743515015e-02 -5.511348694562911987e-02 -1.122574731707572937e-01 4.723822772502899170e-01 -4.091652855277061462e-02 -1.686006486415863037e-01 7.702707499265670776e-02 -3.386054933071136475e-01 -5.006344988942146301e-02 -8.786603808403015137e-02 -2.843581736087799072e-01
-2.026787847280502319e-01 5.822264403104782104e-02 1.179082840681076050e-01 4.142666459083557129e-01 9.929089993238449097e-02 1.833444237709045410e-01 -2.415955364704132080e-01 -8.477781713008880615e-02 -5.594424903392791748e-02 -3.346683681011199951e-01 -1.066193636506795883e-02 1.526167839765548706e-01 -1.274677962064743042e-01 -3.531782655045390129e-03 1.985744386911392212e-01 1.032220423221588135e-01 6.337396800518035889e-02 -3.307600272819399834e-03 3.277115151286125183e-02 -1.577576696872711182e-01 -4.025389254093170166e-02 -1.619310490787029266e-02 2.329776436090469360e-01 -1.360307075083255768e-02 1.866033226251602173e-01 -2.776606194674968719e-02 -3.398444652557373047e-01 -1.875779330730438232e-01 -3.612197935581207275e-01 -3.676360473036766052e-02 -1.522358506917953491e-01 -1.687724143266677856e-01
-2.794054150581359863e-01 9.528500586748123169e-02 2.349697425961494446e-02 3.542672693729400635e-01 -2.322316765785217285e-01 1.642878353595733643e-02 7.969075441360473633e-02 -1.032159850001335144e-01 -2.847699522972106934e-01 -1.098679751157760620e-01 6.118308007717132568e-02 -1.531842947006225586e-01 2.981661260128021240e-01 2.828814387321472168e-01 -1.539367735385894775e-01 -1.788997799158096313e-01 5.316913872957229614e-02 -8.989955484867095947e-02 2.555865645408630371e-01 1.289061307907104492e-01 -7.640577852725982666e-02 9.455027431249618530e-02 -1.374383419752120972e-01 -2.153701186180114746e-01 7.707654964178800583e-03 -1.435513645410537720e-01 -9.944079071283340454e-02 1.793428882956504822e-02 -3.211835324764251709e-01 -1.760872602462768555e-01 -1.804199218750000000e-01 9.760450571775436401e-03
-1.154759749770164490e-01 -7.411874830722808838e-02 -1.545243859291076660e-01 2.051974534988403320e-01 -9.536825865507125854e-02 3.040924370288848877e-01 -2.558829486370086670e-01 -1.752283275127410889e-01 9.915739297866821289e-02 -1.287318468093872070e-01 1.101034581661224365e-01 3.198355734348297119e-01 -2.215745747089385986e-01 -3.140943124890327454e-02 3.142785653471946716e-02 7.356636971235275269e-02 1.036365926265716553e-01 1.597812026739120483e-01 4.405752718448638916e-01 -1.703836172819137573e-01 -4.646534845232963562e-02 -8.826071768999099731e-02 1.888373941183090210e-01 -1.361726373434066772e-01 6.592658162117004395e-02 -2.709649503231048584e-01 -2.140282690525054932e-01 -8.131103962659835815e-02 -2.351877838373184204e-01 6.849095970392227173e-02 -7.595869898796081543e-02 2.480144985020160675e-02
-2.675046622753143311e-01 1.829200088977813721e-01 -8.553386479616165161e-02 3.990901410579681396e-01 -1.861471533775329590e-01 1.572960615158081055e-01 -1.038457229733467102e-01 -1.413140296936035156e-01 -9.137312322854995728e-02 -1.759945154190063477e-01 1.984029263257980347e-01 -7.337603718042373657e-03 1.525663584470748901e-01 -6.476174108684062958e-03 -1.578511595726013184e-01 -2.480396181344985962e-01 -2.486639767885208130e-01 1.148483976721763611e-01 1.157994642853736877e-01 3.288766369223594666e-02 1.420608460903167725e-01 -2.715141475200653076e-01 -4.358545411378145218e-03 -9.268823266029357910e-02 2.173633128404617310e-02 -6.683915108442306519e-02 -1.693617850542068481e-01 -3.264420628547668457e-01 2.326788194477558136e-02 -2.267628312110900879e-01 -6.642133742570877075e-02 2.473006248474121094e-01
1.902832537889480591e-01 8.460395783185958862e-02 -1.446516602300107479e-03 1.225665137171745300e-01 8.157100528478622437e-02 2.005392909049987793e-01 -1.961426585912704468e-01 -5.232548713684082031e-02 -1.510575562715530396e-01 2.863274328410625458e-02 3.023084104061126709e-01 -1.462139785289764404e-01 1.774827390909194946e-01 2.378140091896057129e-01 -1.496469229459762573e-01 -1.307283043861389160e-01 -1.979243457317352295e-01 3.737335205078125000e-01 4.069057703018188477e-01 5.790480971336364746e-02 6.742542982101440430e-02 -1.683462709188461304e-01 -1.683839410543441772e-01 -1.109518110752105713e-01 -2.035872191190719604e-01 2.932836487889289856e-02 -7.455040235072374344e-03 -1.571628749370574951e-01 -5.283601954579353333e-02 1.203213408589363098e-01 -2.335609942674636841e-01 -1.713884323835372925e-01
8.412115275859832764e-02 -1.554443091154098511e-01 1.988400071859359741e-01 3.425200879573822021e-01 -5.276747792959213257e-02 -1.370039880275726318e-01 -1.625712513923645020e-01 -1.915884464979171753e-01 -2.699577510356903076e-01 8.703974634408950806e-02 -5.034537613391876221e-02 -1.146101020276546478e-02 2.329063713550567627e-01 -1.390216946601867676e-01 -1.073875743895769119e-02 -2.406177371740341187e-01 -1.842975057661533356e-02 -1.280718296766281128e-01 1.757506579160690308e-01 2.207148261368274689e-02 1.693489700555801392e-01 9.816110134124755859e-03 2.346725948154926300e-02 -9.953292459249496460e-02 2.900525331497192383e-01 -2.729598991572856903e-02 -1.137445941567420959e-01 -2.494219839572906494e-01 -2.707483768463134766e-01 2.891749739646911621e-01 -2.749483287334442139e-01 1.805851608514785767e-01
-3.130508065223693848e-01 3.086474724113941193e-02 -1.439406722784042358e-01 2.248555272817611694e-01 5.255808681249618530e-02 2.864016294479370117e-01 -1.780781447887420654e-01 -8.192185312509536743e-02 1.642213016748428345e-01 -2.720174789428710938e-01 -2.446530759334564209e-01 1.466163396835327148e-01 -1.556736528873443604e-01 1.529382616281509399e-01 -2.392529547214508057e-01 1.327270269393920898e-01 -1.385240852832794189e-01 1.003089919686317444e-02 3.091531693935394287e-01 1.332783848047256470e-01 -2.593535231426358223e-03 2.319965325295925140e-02 1.048487871885299683e-01 -1.834005713462829590e-01 2.304451614618301392e-01 6.184622645378112793e-02 -2.747070193290710449e-01 -1.252420991659164429e-01 -2.355141490697860718e-01 -1.847631856799125671e-02 -1.196234226226806641e-01 -7.589561492204666138e-02
-2.468812018632888794e-01 -1.045540422201156616e-01 1.565797924995422363e-01 5.800639465451240540e-02 1.556963194161653519e-02 2.251212745904922485e-01 -3.106500506401062012e-01 -1.434648334980010986e-01 -1.825248599052429199e-01 -2.006220258772373199e-02 3.187592625617980957e-01 -1.026529446244239807e-01 1.512663159519433975e-02 9.997977316379547119e-02 -1.448030769824981689e-01 -2.259396165609359741e-01 6.553067266941070557e-02 5.387943983078002930e-02 4.208987355232238770e-01 -1.241506412625312805e-01 8.867284655570983887e-02 3.776065632700920105e-02 1.611651182174682617e-01 -1.544991284608840942e-01 2.850807011127471924e-01 -2.411303222179412842e-01 9.960673004388809204e-02 1.685548722743988037e-01 -1.291054934263229370e-01 -2.134997844696044922e-01 -8.577469736337661743e-03 7.179071754217147827e-02
-1.986610591411590576e-01 3.178231120109558105e-01 2.686839103698730469e-01 2.795625030994415283e-01 1.527689397335052490e-01 6.957169622182846069e-02 -1.304989308118820190e-01 -3.695952519774436951e-02 -1.734448410570621490e-02 -1.131748333573341370e-01 -1.037762910127639771e-01 -1.866703629493713379e-01 1.492760889232158661e-02 3.615059554576873779e-01 5.394522100687026978e-02 -2.397962845861911774e-02 -4.968240857124328613e-02 1.715965718030929565e-01 2.412491589784622192e-01 -2.945470996201038361e-02 -2.009970368817448616e-03 1.451896727085113525e-01 -1.865553408861160278e-01 2.683350443840026855e-01 -1.113903149962425232e-01 7.342007011175155640e-02 -1.305343657732009888e-01 -2.161578834056854248e-01 -9.266300126910209656e-03 -1.830756068229675293e-01 -3.658200800418853760e-01 4.025528207421302795e-02
1.065294891595840454e-01 6.543195992708206177e-02 5.232419073581695557e-02 1.999603360891342163e-01 -2.015971541404724121e-01 2.311832308769226074e-01 -7.926406711339950562e-02 8.644201792776584625e-03 -4.406752996146678925e-03 -2.294195145368576050e-01 -3.104794025421142578e-01 -1.576495021581649780e-01 3.423149585723876953e-01 3.416297733783721924e-01 4.998790845274925232e-02 -1.205343976616859436e-01 1.077154092490673065e-02 1.192398965358734131e-01 1.053107455372810364e-01 -1.610066443681716919e-01 5.735673010349273682e-02 -1.946882903575897217e-01 -9.089612215757369995e-02 -5.493755638599395752e-02 1.473625749349594116e-01 3.563557937741279602e-02 2.755215018987655640e-02 -2.697962820529937744e-01 -3.340027481317520142e-02 1.459853351116180420e-01 -2.680635154247283936e-01 3.489138782024383545e-01
-1.107224598526954651e-01 -6.414691358804702759e-02 2.821789681911468506e-02 4.189531505107879639e-01 1.755868084728717804e-02 2.852886319160461426e-01 -1.318241953849792480e-01 3.218492865562438965e-02 4.737159982323646545e-02 -3.699950128793716431e-02 -1.684472262859344482e-01 -2.207660377025604248e-01 -3.649089857935905457e-02 1.435444504022598267e-01 -1.213576272130012512e-01 1.412559151649475098e-01 -4.566743969917297363e-01 2.304546236991882324e-01 -6.115008890628814697e-02 -2.169378101825714111e-01 -3.769555687904357910e-02 1.990837743505835533e-03 -1.542781712487339973e-03 -2.548110485076904297e-01 1.848755329847335815e-01 1.178400311619043350e-02 -6.240621954202651978e-02 1.524174809455871582e-01 -3.476036190986633301e-01 -4.215431958436965942e-02 5.394457653164863586e-02 6.384994089603424072e-02
2.900553643703460693e-01 2.750938758254051208e-02 -1.239295676350593567e-01 1.402115970849990845e-01 -1.461722552776336670e-01 9.642011672258377075e-02 -8.130761235952377319e-02 -3.810739889740943909e-02 -1.000683680176734924e-01 -4.393005669116973877e-01 3.044235706329345703e-02 1.385489404201507568e-01 -1.742257922887802124e-01 1.381047219038009644e-01 -3.443274646997451782e-02 -5.261928588151931763e-02 2.052282691001892090e-01 2.895277440547943115e-01 2.813155055046081543e-01 -2.182423025369644165e-01 4.658390209078788757e-02 -7.011056691408157349e-02 -5.771425552666187286e-03 -8.122467249631881714e-02 3.649487718939781189e-02 2.511543631553649902e-01 -3.613678812980651855e-01 -2.498932331800460815e-01 -1.273045837879180908e-01 -1.560209989547729492e-01 -2.019076608121395111e-02 5.834553390741348267e-03
2.154987491667270660e-02 1.793429814279079437e-02 -2.499770820140838623e-01 1.645964533090591431e-01 -3.404881954193115234e-01 3.094092309474945068e-01 -6.821367144584655762e-02 7.673711329698562622e-02 -1.002279222011566162e-01 -1.929078102111816406e-01 5.446171015501022339e-02 3.314981237053871155e-02 2.149774283170700073e-01 2.154419273138046265e-01 1.639198660850524902e-01 3.067766688764095306e-02 -2.198701500892639160e-01 5.014192312955856323e-02 2.282110601663589478e-01 1.852128468453884125e-02 3.322084620594978333e-02 -1.249262243509292603e-01 2.098709158599376678e-02 -1.229365542531013489e-01 2.119644880294799805e-01 -5.219275504350662231e-02 -8.782049268484115601e-02 -1.562948673963546753e-01 -5.229340195655822754e-01 2.374331280589103699e-02 -1.127465441823005676e-01 -1.165615767240524292e-01
-2.409696578979492188e-01 3.267025351524353027e-01 3.353473544120788574e-02 5.619462728500366211e-01 -5.259032174944877625e-02 4.134745523333549500e-02 -1.773240864276885986e-01 -9.885019063949584961e-02 -5.823302641510963440e-02 2.585346698760986328e-01 1.097022444009780884e-01 5.370386317372322083e-02 -1.400346308946609497e-01 -8.862020447850227356e-03 -2.463984042406082153e-01 1.221748068928718567e-01 -2.034308612346649170e-01 2.192582488059997559e-01 -2.260269597172737122e-02 1.503992453217506409e-02 9.431311488151550293e-02 -1.727715879678726196e-01 -1.565929688513278961e-02 -1.496189981698989868e-01 4.388295114040374756e-02 -1.219454184174537659e-01 -1.738130599260330200e-01 2.507953345775604248e-02 -1.551002860069274902e-01 -1.359670460224151611e-01 -8.583057671785354614e-02 2.073780447244644165e-01
2.766056060791015625e-01 -1.079240068793296814e-01 7.932863384485244751e-02 2.116127610206604004e-01 -7.428536564111709595e-02 1.093500778079032898e-01 -3.596470132470130920e-02 -2.365536987781524658e-01 -2.096690684556961060e-01 -2.538279592990875244e-01 3.136426582932472229e-02 1.067582294344902039e-01 -2.989481091499328613e-01 3.961720690131187439e-02 -6.548002362251281738e-02 -1.521721184253692627e-01 -1.270381174981594086e-02 2.627055943012237549e-01 1.383419185876846313e-01 -2.723751962184906006e-01 8.185219764709472656e-02 -3.414339618757367134e-03 2.697320096194744110e-02 -1.766686886548995972e-01 2.478784322738647461e-01 2.387890368700027466e-01 -3.526746332645416260e-01 -1.910154968500137329e-01 -9.735181927680969238e-02 -2.171629965305328369e-01 7.203172892332077026e-02 -6.766588240861892700e-02
2.457903176546096802e-01 8.734896034002304077e-02 -7.959967106580734253e-02 2.647747397422790527e-01 -1.668409258127212524e-01 1.738583594560623169e-01 -1.885878853499889374e-02 1.235879138112068176e-01 -1.777363941073417664e-02 -1.413564085960388184e-01 1.850496828556060791e-01 -8.760396391153335571e-02 2.347631007432937622e-01 3.243219852447509766e-01 -1.478628069162368774e-01 -1.312050689011812210e-02 -1.489384621381759644e-01 2.452038377523422241e-01 3.345436751842498779e-01 -4.312034323811531067e-02 1.337358821183443069e-02 -6.085534021258354187e-02 9.930898994207382202e-02 1.342763006687164307e-02 8.073767274618148804e-02 -2.070609480142593384e-01 4.403853043913841248e-02 4.138189926743507385e-02 -3.459870219230651855e-01 2.665503025054931641e-01 2.852809727191925049e-01 -4.557044431567192078e-02
5.394201725721359253e-02 5.061993375420570374e-02 -1.059152930974960327e-01 3.260147199034690857e-02 1.378274112939834595e-01 2.877786755561828613e-01 -3.373107612133026123e-01 -3.567698970437049866e-02 -2.475015819072723389e-01 1.608942002058029175e-01 7.653553038835525513e-02 -1.562468856573104858e-01 -1.563647985458374023e-01 2.780618965625762939e-01 5.581518262624740601e-02 6.106985732913017273e-02 1.053970977663993835e-01 1.628949195146560669e-01 6.574728339910507202e-02 -2.044186145067214966e-01 9.653908759355545044e-02 -2.307172417640686035e-01 5.074577033519744873e-02 -2.763864398002624512e-01 3.905101120471954346e-02 -2.592338025569915771e-01 -1.352204829454421997e-01 -2.298318892717361450e-01 -3.226082324981689453e-01 -2.511830329895019531e-01 -7.403358072042465210e-02 -4.002991691231727600e-02
5.347342416644096375e-02 -4.068493098020553589e-02 1.198872104287147522e-01 3.783678114414215088e-01 -7.356212288141250610e-02 2.665552496910095215e-01 5.695753172039985657e-02 1.527824252843856812e-01 -1.480316370725631714e-01 -2.322052232921123505e-02 1.691988408565521240e-01 2.047309577465057373e-01 8.334087580442428589e-02 1.580504886806011200e-02 -2.039093971252441406e-01 8.540236204862594604e-02 -9.564154595136642456e-02 2.713463902473449707e-01 -1.138691753149032593e-01 -1.768672317266464233e-01 1.138970702886581421e-01 -1.015986129641532898e-01 -1.565810292959213257e-01 1.363812386989593506e-01 3.319454193115234375e-01 -3.283070921897888184e-01 -1.418787837028503418e-01 -5.876871570944786072e-02 -2.344772070646286011e-01 -1.719795912504196167e-01 -2.346634268760681152e-01 1.059246584773063660e-01
-1.547082513570785522e-02 -1.440787874162197113e-02 -1.058798059821128845e-01 4.241992831230163574e-01 -1.465563178062438965e-01 5.998311564326286316e-02 -3.156777024269104004e-01 1.860208809375762939e-02 -5.205006524920463562e-02 -1.994144022464752197e-01 2.203892022371292114e-01 1.136048696935176849e-02 5.723623186349868774e-02 -2.359897457063198090e-02 -1.143367961049079895e-01 2.699024230241775513e-02 -3.022212684154510498e-01 1.704640984535217285e-01 2.432215064764022827e-01 -8.392176032066345215e-02 1.923404335975646973e-01 -2.609848678112030029e-01 -1.826239973306655884e-01 -2.479781061410903931e-01 1.372823715209960938e-01 -4.449106007814407349e-02 -2.779674343764781952e-02 -2.815008461475372314e-01 1.093378216028213501e-01 -2.073075026273727417e-01 -6.634309887886047363e-02 1.667053848505020142e-01
-1.486633718013763428e-01 3.547928035259246826e-01 1.804434061050415039e-01 2.552825510501861572e-01 -1.576959788799285889e-01 3.079738616943359375e-01 1.477631479501724243e-01 5.188773572444915771e-02 -1.317195892333984375e-01 -1.788700520992279053e-01 -2.569929137825965881e-02 2.042077481746673584e-02 7.101683318614959717e-02 -1.419677305966615677e-02 -7.194432616233825684e-02 1.254671812057495117e-01 4.819491878151893616e-02 -1.451385021209716797e-01 3.710364699363708496e-01 -5.040743574500083923e-02 -1.695984601974487305e-02 -3.663048893213272095e-02 -2.529736049473285675e-02 1.458642035722732544e-01 -9.205133467912673950e-02 -1.467254608869552612e-01 -1.616891473531723022e-01 -1.224327366799116135e-02 -4.993684589862823486e-01 -6.456226855516433716e-02 -1.404283344745635986e-01 -1.294993907213211060e-01
-1.057900413870811462e-01 4.051006585359573364e-02 -4.681714251637458801e-02 1.407976597547531128e-01 -1.454573571681976318e-01 5.230804681777954102e-01 -1.141089200973510742e-01 -3.930902853608131409e-02 -2.255759947001934052e-02 9.128282964229583740e-02 5.911916494369506836e-02 -1.221602186560630798e-01 -3.073211945593357086e-02 1.877211928367614746e-01 -2.486066669225692749e-01 6.119269877672195435e-02 6.852737069129943848e-02 2.462840527296066284e-01 3.729609772562980652e-02 1.225152984261512756e-01 1.864543557167053223e-01 -8.235297352075576782e-02 3.606890887022018433e-02 2.928824126720428467e-01 1.833759844303131104e-01 -6.374846398830413818e-02 -4.547936096787452698e-02 -2.617952227592468262e-01 -1.872512102127075195e-01 -3.307164013385772705e-01 -1.588095575571060181e-01 1.961826086044311523e-01
5.938183516263961792e-02 8.889206498861312866e-02 1.278298348188400269e-01 2.152860723435878754e-02 -7.767960429191589355e-02 3.556903302669525146e-01 -1.195303201675415039e-01 -1.699544340372085571e-01 -1.315457820892333984e-01 -2.117234766483306885e-01 2.487555593252182007e-01 2.251411676406860352e-01 3.231680020689964294e-02 -1.989284530282020569e-02 4.072554036974906921e-02 1.476904004812240601e-01 8.011612296104431152e-02 1.762842386960983276e-01 1.679135710000991821e-01 1.388119757175445557e-01 -5.134474858641624451e-02 7.480101287364959717e-02 -1.709144413471221924e-01 -2.664643228054046631e-01 2.779608592391014099e-02 -7.498644292354583740e-02 -4.478887617588043213e-01 2.135191261768341064e-01 -2.213280498981475830e-01 -8.572431281208992004e-03 -3.109028637409210205e-01 -6.870844215154647827e-02
-4.105030000209808350e-02 -1.544629596173763275e-02 -1.787313520908355713e-01 2.422126829624176025e-01 -7.548193633556365967e-02 2.867011129856109619e-01 -1.634686440229415894e-01 -7.660258561372756958e-02 6.785017251968383789e-02 -2.772529721260070801e-01 -9.195774793624877930e-02 1.482371538877487183e-01 -1.318017393350601196e-01 -9.232875704765319824e-02 -3.536784648895263672e-02 5.328424274921417236e-02 -1.965343803167343140e-01 2.323583811521530151e-01 1.160504221916198730e-01 1.070468202233314514e-01 5.049278587102890015e-02 -2.660771906375885010e-01 2.975112795829772949e-01 -1.913163214921951294e-01 6.734494864940643311e-02 2.071144729852676392e-01 -3.680443465709686279e-01 -1.128009036183357239e-01 -2.470876127481460571e-01 1.458668708801269531e-01 -2.261376678943634033e-01 2.304623601958155632e-03
-4.467290639877319336e-02 8.108160644769668579e-02 1.711431704461574554e-02 -1.087724138051271439e-02 -1.866334378719329834e-01 3.531045615673065186e-01 -1.558982729911804199e-01 -2.295352667570114136e-01 -3.828163444995880127e-02 4.384746029973030090e-02 1.568458825349807739e-01 2.141426354646682739e-01 -1.776290386915206909e-01 1.428371667861938477e-01 -1.000948026776313782e-01 3.120726048946380615e-01 1.006576940417289734e-01 1.507389247417449951e-01 1.127027273178100586e-01 2.015840411186218262e-01 -1.129430383443832397e-01 1.528885364532470703e-01 1.176753044128417969e-01 -3.081816732883453369e-01 1.873232126235961914e-01 -1.356886029243469238e-01 -3.612686097621917725e-01 7.980186492204666138e-02 -1.923405677080154419e-01 -5.146451294422149658e-02 -1.937714517116546631e-01 1.502747088670730591e-01
-1.403484642505645752e-01 1.736408844590187073e-02 -1.296303123235702515e-01 4.018105268478393555e-01 2.237591296434402466e-01 2.190517336130142212e-01 -2.024434804916381836e-01 -6.799361109733581543e-02 -6.908798217773437500e-02 -3.577762246131896973e-01 -1.748805344104766846e-01 5.482301488518714905e-02 -4.111774265766143799e-02 7.785879075527191162e-02 6.133793294429779053e-02 1.491612643003463745e-01 -4.035920277237892151e-02 -1.778101548552513123e-02 7.196079008281230927e-03 4.302800807636231184e-04 5.906523019075393677e-02 8.023080416023731232e-03 1.542237550020217896e-01 -1.918993890285491943e-02 1.052620559930801392e-01 -6.531806290149688721e-02 -3.556320071220397949e-01 -2.066600471735000610e-01 -4.494656622409820557e-01 1.011854410171508789e-01 -1.332236826419830322e-01 -1.171253323554992676e-01
1.657616645097732544e-01 6.337168812751770020e-02 -8.586284518241882324e-02 2.114391475915908813e-01 -1.540218889713287354e-01 9.111717343330383301e-02 -9.104933589696884155e-02 1.489676982164382935e-01 -7.080595940351486206e-02 -1.437486708164215088e-01 1.865001022815704346e-01 -1.538965255022048950e-01 8.519475907087326050e-02 4.411095380783081055e-01 -6.170396879315376282e-02 1.083686053752899170e-01 -1.520429551601409912e-01 2.118201404809951782e-01 2.478329092264175415e-01 -5.106281116604804993e-02 -6.401982158422470093e-02 -1.670810133218765259e-01 -1.326787658035755157e-02 -5.152925848960876465e-02 1.651467531919479370e-01 -1.848648637533187866e-01 3.930976241827011108e-02 3.147765249013900757e-02 -4.043316543102264404e-01 2.515829503536224365e-01 3.072940409183502197e-01 -1.842522062361240387e-02
7.089706510305404663e-02 -9.333640336990356445e-02 -1.546928193420171738e-02 2.543066740036010742e-01 -3.321183472871780396e-02 2.486614324152469635e-02 -4.726545214653015137e-01 1.724303960800170898e-01 -2.531980276107788086e-01 -4.027770757675170898e-01 -1.052646115422248840e-01 -8.193583786487579346e-02 -1.401878595352172852e-01 2.061185240745544434e-02 3.064971044659614563e-02 3.292444348335266113e-02 -8.337423950433731079e-02 1.302766501903533936e-01 1.004977226257324219e-01 4.479993879795074463e-02 7.591386884450912476e-02 3.424595296382904053e-02 1.550614833831787109e-01 4.097486659884452820e-02 1.087704971432685852e-01 -4.674860835075378418e-02 -2.731079459190368652e-01 -1.579293459653854370e-01 -3.479953706264495850e-01 -8.527164161205291748e-02 -2.459270358085632324e-01 -1.708041578531265259e-01
-1.615012735128402710e-01 -1.588242948055267334e-01 3.097949326038360596e-01 2.917379736900329590e-01 -2.138813436031341553e-01 4.233732819557189941e-02 -1.323049515485763550e-01 1.229625865817070007e-01 -2.126538753509521484e-01 -9.851769357919692993e-02 -1.064991131424903870e-01 -3.337336704134941101e-02 -1.418609023094177246e-01 2.646209895610809326e-01 -8.287838846445083618e-02 8.099116384983062744e-03 1.157001629471778870e-01 1.102691292762756348e-01 3.159954026341438293e-02 -2.082886546850204468e-01 2.350097894668579102e-01 6.886662542819976807e-02 -1.836699694395065308e-01 -1.790630817413330078e-01 4.697090116678737104e-05 -1.512185037136077881e-01 -2.460708171129226685e-01 1.574246883392333984e-01 -2.079438418149948120e-01 -2.065674811601638794e-01 5.851210560649633408e-03 3.648773133754730225e-01
-2.215450257062911987e-01 2.417884767055511475e-01 -1.169049516320228577e-01 1.184397637844085693e-01 -1.730330586433410645e-01 1.412955373525619507e-01 -2.643299698829650879e-01 -2.967260405421257019e-02 -4.127776995301246643e-02 -1.069766357541084290e-01 3.795704841613769531e-01 -1.216152757406234741e-01 -2.176821790635585785e-02 2.390971779823303223e-01 6.698016822338104248e-02 3.177739381790161133e-01 -1.072991192340850830e-01 1.038639545440673828e-01 1.662769354879856110e-02 3.957169130444526672e-02 1.679015308618545532e-01 9.398747235536575317e-02 -2.365074604749679565e-01 -2.920736074447631836e-01 1.599276363849639893e-01 1.571969687938690186e-01 -7.217945903539657593e-02 -5.728461593389511108e-02 -1.714034974575042725e-01 -2.485855072736740112e-01 -2.348108291625976562e-01 3.855316713452339172e-02
-4.743405431509017944e-02 7.277105003595352173e-02 -1.091749891638755798e-01 2.600957751274108887e-01 2.020008862018585205e-01 1.612284779548645020e-02 -3.349628150463104248e-01 -1.564812213182449341e-01 -8.639387041330337524e-02 -1.871522814035415649e-01 -3.050423227250576019e-02 1.795019954442977905e-01 2.078151106834411621e-01 2.548764646053314209e-01 -5.766832083463668823e-02 -1.510976105928421021e-01 1.542540490627288818e-01 2.420346736907958984e-01 1.825420856475830078e-01 -1.545037329196929932e-01 -1.655124723911285400e-01 1.252763420343399048e-01 9.560533612966537476e-02 -5.524482205510139465e-02 -1.721438951790332794e-02 -1.109318956732749939e-01 2.006979286670684814e-01 -1.598034240305423737e-02 -3.031253516674041748e-01 -5.468878895044326782e-02 -1.722438931465148926e-01 3.907145261764526367e-01
1.907351464033126831e-01 1.563033275306224823e-02 -1.428830027580261230e-01 3.424840867519378662e-01 3.593138977885246277e-02 2.159455567598342896e-01 -2.711649835109710693e-01 -1.221541911363601685e-01 -2.122364193201065063e-01 2.704459242522716522e-02 -1.377532780170440674e-01 -1.506991088390350342e-01 -8.324728906154632568e-02 1.431633532047271729e-01 -2.585783302783966064e-01 -6.696170568466186523e-02 -3.036529123783111572e-01 2.407878637313842773e-01 2.123586982488632202e-01 -2.728744745254516602e-01 -1.392855197191238403e-01 1.774536967277526855e-01 -1.645928621292114258e-01 1.753242313861846924e-01 -2.984766662120819092e-02 3.875806555151939392e-02 -6.425512582063674927e-02 6.833175569772720337e-02 -2.702860236167907715e-01 -5.958019196987152100e-02 -1.849640011787414551e-01 5.086898058652877808e-02
-3.768083173781633377e-03 -3.541615232825279236e-02 3.691999316215515137e-01 3.312154412269592285e-01 -1.788049191236495972e-01 1.370546668767929077e-01 3.285012394189834595e-02 -5.419661849737167358e-02 -8.587455749511718750e-02 1.211995109915733337e-01 1.145348250865936279e-01 -6.750988215208053589e-02 1.464510262012481689e-01 2.298202365636825562e-02 -2.285536527633666992e-01 -2.351444363594055176e-01 -1.275359094142913818e-01 2.282398641109466553e-01 -1.105609629303216934e-02 1.514109671115875244e-01 1.684543341398239136e-01 -2.447359636425971985e-02 1.930173635482788086e-01 -8.959721773862838745e-02 4.191901534795761108e-02 -2.023376971483230591e-01 -9.672478586435317993e-02 1.122316271066665649e-01 -4.392397701740264893e-01 4.098995402455329895e-02 -2.615557312965393066e-01 -1.880537122488021851e-01
-6.066547706723213196e-03 -4.193072393536567688e-02 5.978137627243995667e-02 1.687819063663482666e-01 4.219193477183580399e-03 1.850594133138656616e-01 -3.180162608623504639e-01 3.033434273675084114e-03 -4.446514323353767395e-02 -1.114882156252861023e-01 2.232244163751602173e-01 1.926095224916934967e-02 5.010408163070678711e-02 -5.712486803531646729e-02 -5.147380381822586060e-02 -1.470059454441070557e-01 -3.740282356739044189e-01 4.468015432357788086e-01 1.575035303831100464e-01 -2.354349754750728607e-02 7.118078321218490601e-02 9.208255261182785034e-02 1.616000384092330933e-01 -2.702806331217288971e-02 2.754883468151092529e-01 9.403490275144577026e-02 -4.145016148686408997e-02 2.989522814750671387e-01 -1.286108791828155518e-01 5.825953558087348938e-03 -3.603600561618804932e-01 9.247893840074539185e-02
-1.035953387618064880e-01 5.672228336334228516e-02 -3.359371330589056015e-03 2.440719157457351685e-01 -5.807424709200859070e-02 -6.545553356409072876e-02 -3.062388896942138672e-01 5.413950607180595398e-02 -2.987223267555236816e-01 4.879102483391761780e-02 1.132030785083770752e-01 -2.451037615537643433e-01 -1.320331543684005737e-01 1.991068124771118164e-01 -2.380532957613468170e-02 1.770159006118774414e-01 -4.749468341469764709e-02 2.186430543661117554e-01 -6.525536626577377319e-02 -7.909893989562988281e-02 -2.456809952855110168e-02 -4.781693592667579651e-02 -1.405173838138580322e-01 -4.585230350494384766e-02 2.381303459405899048e-01 -2.954952418804168701e-01 -1.591783910989761353e-01 -2.779749929904937744e-01 -3.644038438796997070e-01 -1.006834656000137329e-01 -2.374604046344757080e-01 -1.932727992534637451e-01
9.884952567517757416e-03 9.193514287471771240e-02 -5.969908833503723145e-02 1.988480538129806519e-01 2.245474457740783691e-01 3.331118449568748474e-02 -3.684602379798889160e-01 -2.899902686476707458e-02 -1.711626648902893066e-01 3.143276572227478027e-01 1.150883957743644714e-01 -1.854792684316635132e-01 -1.730830371379852295e-01 3.067233562469482422e-01 -6.795977056026458740e-02 1.127301994711160660e-02 1.259843539446592331e-02 1.963920593261718750e-01 1.487752888351678848e-02 -1.357923001050949097e-01 1.650875657796859741e-01 2.010264806449413300e-02 -3.578100726008415222e-02 -1.665667295455932617e-01 1.948014050722122192e-01 -2.181244194507598877e-01 -1.134664844721555710e-02 -3.445228040218353271e-01 -2.989402115345001221e-01 -1.605413705110549927e-01 -1.265748739242553711e-01 7.809460163116455078e-02
1.124145463109016418e-02 3.311017453670501709e-01 2.040968537330627441e-01 -5.009995028376579285e-02 -8.737999200820922852e-02 1.722432076930999756e-01 -2.284032255411148071e-01 -1.253640651702880859e-01 4.829253628849983215e-02 -1.684131324291229248e-01 4.750110208988189697e-03 -8.632455766201019287e-02 2.803384065628051758e-01 -1.442791223526000977e-01 -1.167005896568298340e-01 5.500470474362373352e-02 -1.819512695074081421e-01 3.022707439959049225e-02 4.316179454326629639e-01 2.738584578037261963e-01 -1.242965087294578552e-02 -4.353652894496917725e-02 -1.104254741221666336e-02 -9.981606900691986084e-02 -1.220029518008232117e-01 -1.119598969817161560e-01 -6.277269870042800903e-02 -9.825011342763900757e-02 -3.745920658111572266e-01 -9.021946042776107788e-02 -2.966165840625762939e-01 4.208819195628166199e-02
1.069903895258903503e-01 -2.609546296298503876e-02 1.479879170656204224e-01 3.697978556156158447e-01 1.554145365953445435e-01 1.555851697921752930e-01 -1.364916265010833740e-01 -3.064807057380676270e-01 1.193555667996406555e-01 3.746694698929786682e-02 -2.499019801616668701e-01 -1.172914505004882812e-01 1.649699211120605469e-01 1.511756032705307007e-01 -1.987269967794418335e-01 9.920249879360198975e-02 3.128480166196823120e-03 1.010380014777183533e-01 2.182617634534835815e-01 -6.476540118455886841e-02 2.954536303877830505e-02 3.658725181594491005e-03 -3.727929294109344482e-02 1.029145717620849609e-01 -1.267936676740646362e-01 -2.763344049453735352e-01 -2.583445906639099121e-01 -2.351594865322113037e-01 -3.385068178176879883e-01 -1.951967179775238037e-01 4.468034952878952026e-02 1.815410256385803223e-01
6.403999030590057373e-02 5.351131781935691833e-02 -1.690602861344814301e-02 4.198868274688720703e-01 2.348238974809646606e-01 3.758132457733154297e-02 7.048741728067398071e-02 -1.466534286737442017e-01 2.166425622999668121e-02 -7.713205367326736450e-02 6.143342331051826477e-02 -2.552761137485504150e-01 1.649499684572219849e-01 1.860185265541076660e-01 -1.929957233369350433e-02 -1.547759622335433960e-01 -9.369289875030517578e-02 2.726904861629009247e-02 3.237682282924652100e-01 -2.035948336124420166e-01 1.320879608392715454e-01 -4.427785426378250122e-02 -7.179159671068191528e-02 -2.216121703386306763e-01 1.944758594036102295e-01 -3.349100649356842041e-01 -9.675041656009852886e-04 -1.017695441842079163e-01 -2.564683854579925537e-01 2.301038503646850586e-01 -1.850245594978332520e-01 -1.707112938165664673e-01
-1.322153210639953613e-01 2.136871814727783203e-01 9.758563339710235596e-02 4.654913544654846191e-01 -1.612602770328521729e-01 -4.338328540325164795e-02 -3.122315704822540283e-01 -3.628470003604888916e-02 1.640962511301040649e-01 -9.541234374046325684e-02 -2.651105076074600220e-02 2.556928992271423340e-01 -1.123725026845932007e-01 -1.602967642247676849e-02 4.174532368779182434e-02 1.916190534830093384e-01 -7.926476001739501953e-02 -1.620733886957168579e-01 1.724976599216461182e-01 -3.601961582899093628e-02 1.913086920976638794e-01 -6.809221208095550537e-02 -9.906503558158874512e-02 -2.008288204669952393e-01 3.493035137653350830e-01 1.963981539011001587e-01 -7.377295289188623428e-03 -1.757720559835433960e-01 -2.402032017707824707e-01 1.539095193147659302e-01 -2.722928859293460846e-02 4.306063801050186157e-02
7.923826575279235840e-02 2.400755435228347778e-01 2.030187398195266724e-01 1.070229783654212952e-01 -2.458539791405200958e-02 1.080665811896324158e-01 -2.285571694374084473e-01 7.366184145212173462e-02 1.974023692309856415e-02 -3.982245326042175293e-01 7.349277287721633911e-02 1.435714662075042725e-01 -1.165479347109794617e-01 7.117779552936553955e-02 3.185748681426048279e-02 7.469889521598815918e-02 6.085347011685371399e-02 2.874561846256256104e-01 2.826349735260009766e-01 -2.482409588992595673e-02 2.132760137319564819e-01 -3.722056001424789429e-02 2.566923797130584717e-01 -7.563988864421844482e-02 -3.592377761378884315e-03 5.775724351406097412e-02 -1.681031286716461182e-01 9.003284573554992676e-02 -1.320722103118896484e-01 2.016305774450302124e-01 -3.827581107616424561e-01 2.713001370429992676e-01
1.488548070192337036e-01 1.996272802352905273e-01 -2.331341654062271118e-01 3.839389681816101074e-01 -9.912385046482086182e-02 4.148056358098983765e-02 -1.502933800220489502e-01 -3.184759914875030518e-01 1.408378314226865768e-02 8.065519481897354126e-02 -1.198470741510391235e-01 -8.907603472471237183e-02 2.583133876323699951e-01 1.013487949967384338e-01 -1.527870595455169678e-01 -5.927918478846549988e-02 2.320738732814788818e-01 2.674114406108856201e-01 2.741796374320983887e-01 -5.687362328171730042e-02 3.968859016895294189e-01 9.867534786462783813e-02 -7.334822323173284531e-03 -1.342701353132724762e-02 8.047013543546199799e-03 7.740577310323715210e-02 -1.351912170648574829e-01 -9.293510019779205322e-02 -9.486842900514602661e-02 -1.911331415176391602e-01 -1.209037899971008301e-01 -5.854268372058868408e-02
-1.820856183767318726e-01 1.562530994415283203e-01 2.217663675546646118e-01 5.071274638175964355e-01 2.452200092375278473e-02 2.469699829816818237e-01 -1.350456625223159790e-01 -1.096993163228034973e-01 -1.087631583213806152e-01 2.721629440784454346e-01 3.287644684314727783e-02 9.429325908422470093e-02 -7.175642251968383789e-02 -6.970205157995223999e-02 -3.048243224620819092e-01 9.672591835260391235e-02 -7.780407369136810303e-02 -1.931194774806499481e-02 4.994301497936248779e-02 -1.197747439146041870e-01 3.379334509372711182e-01 -1.204777359962463379e-01 -1.956322491168975830e-01 -2.137089222669601440e-01 -3.712404891848564148e-02 4.209209978580474854e-02 -2.182276248931884766e-01 -1.307095289230346680e-01 -1.142970845103263855e-01 9.932576864957809448e-02 3.560107946395874023e-02 8.983389288187026978e-02
-1.034345850348472595e-01 1.466633826494216919e-01 5.050692707300186157e-02 6.296281516551971436e-02 -1.654949486255645752e-01 4.071604609489440918e-01 -2.246576994657516479e-01 -5.832004919648170471e-02 -2.754225730895996094e-01 8.323232829570770264e-02 1.104768589138984680e-01 -8.699414134025573730e-02 3.130715787410736084e-01 1.850019395351409912e-01 -9.229026734828948975e-02 1.238587126135826111e-01 -2.450013905763626099e-02 1.983069479465484619e-01 -8.424619585275650024e-02 -8.940519392490386963e-02 6.554113328456878662e-02 -5.120819434523582458e-02 -6.737419217824935913e-02 1.673365756869316101e-02 2.196134477853775024e-01 -2.732701599597930908e-02 1.232587173581123352e-01 -3.771334588527679443e-01 -2.825194299221038818e-01 -1.695986837148666382e-02 -3.030215203762054443e-01 -1.024659052491188049e-01
-7.102337479591369629e-02 -1.723063141107559204e-01 -1.944342553615570068e-01 2.210451513528823853e-01 2.058876305818557739e-01 3.550639450550079346e-01 -3.715881407260894775e-01 -3.203889131546020508e-01 4.739626869559288025e-02 -4.530661702156066895e-01 7.634138315916061401e-02 2.102518454194068909e-02 -7.121390849351882935e-02 -1.854797126725316048e-03 -8.455927670001983643e-02 7.049171626567840576e-02 8.414654433727264404e-02 2.108714878559112549e-01 1.570018380880355835e-01 -9.338463097810745239e-02 1.295164674520492554e-01 5.960403010249137878e-02 -2.962180599570274353e-02 3.031255118548870087e-02 2.397465556859970093e-01 9.287662059068679810e-02 -1.750603690743446350e-02 8.225845545530319214e-02 -1.816143244504928589e-01 9.790807962417602539e-02 1.104129925370216370e-01 5.877633392810821533e-02
-2.326701283454895020e-01 1.771465390920639038e-01 7.789708673954010010e-02 1.404487341642379761e-01 6.362804025411605835e-02 2.580055780708789825e-02 -3.948412090539932251e-02 -3.918195515871047974e-02 -1.559030562639236450e-01 -3.933708742260932922e-02 -3.335803747177124023e-01 -7.279036566615104675e-03 1.821450740098953247e-01 2.383372783660888672e-01 4.299404472112655640e-02 -3.116872012615203857e-01 -3.048287332057952881e-01 1.770605742931365967e-01 2.787046432495117188e-01 -4.373633861541748047e-02 1.273881494998931885e-01 -1.042705848813056946e-01 6.469999998807907104e-02 -9.321852773427963257e-02 2.032037526369094849e-01 1.004879251122474670e-01 -2.864962816238403320e-01 1.385785937309265137e-01 -3.207677304744720459e-01 2.199617624282836914e-01 5.177890136837959290e-02 6.522772461175918579e-02
1.487768292427062988e-01 -1.724713891744613647e-01 2.157701402902603149e-01 3.066804111003875732e-01 -1.532385870814323425e-02 5.527800917625427246e-01 -3.145278990268707275e-01 4.113105311989784241e-02 -2.693702280521392822e-01 -1.593761444091796875e-01 1.095142513513565063e-01 -3.316342458128929138e-02 -4.108519479632377625e-02 -4.531455412507057190e-02 -1.344775315374135971e-02 1.507969349622726440e-01 1.560577154159545898e-01 1.603816300630569458e-01 -2.655530720949172974e-02 -1.421215087175369263e-01 7.015952467918395996e-02 -1.624303758144378662e-01 -1.052856165915727615e-02 5.244582146406173706e-02 6.262271851301193237e-02 -9.983835369348526001e-02 7.326407730579376221e-02 -1.075196824967861176e-02 -2.027821242809295654e-01 -2.355893254280090332e-01 -1.792668253183364868e-01 -1.004675254225730896e-01
-9.522296488285064697e-02 9.129900485277175903e-02 2.120817005634307861e-01 2.675313353538513184e-01 -1.688272804021835327e-01 2.060984820127487183e-01 4.462304711341857910e-02 1.578414142131805420e-01 -3.771088644862174988e-02 -1.672114282846450806e-01 3.279737234115600586e-01 -5.691269040107727051e-02 -7.548056077212095261e-03 -8.272422850131988525e-02 -2.327453196048736572e-01 1.448423415422439575e-02 8.354382216930389404e-02 2.466877549886703491e-01 1.688354313373565674e-01 2.992223389446735382e-02 2.889098525047302246e-01 1.645947434008121490e-02 3.177512884140014648e-01 3.473181650042533875e-02 6.636234372854232788e-02 2.064237743616104126e-01 6.298578530550003052e-02 -2.727536261081695557e-01 -3.034548759460449219e-01 -2.989748958498239517e-03 2.261156737804412842e-01 1.222588717937469482e-01
1.633738875389099121e-01 2.166761308908462524e-01 2.119834423065185547e-01 8.838737756013870239e-02 -8.456728607416152954e-02 8.621025830507278442e-02 -2.537944316864013672e-01 -7.086384296417236328e-02 -9.364953637123107910e-02 -3.516646921634674072e-01 2.581097483634948730e-01 -1.598663479089736938e-01 2.149460017681121826e-01 6.579835712909698486e-02 -5.197300016880035400e-02 3.243780881166458130e-02 -1.844996213912963867e-02 1.597766531631350517e-03 9.960285574197769165e-02 -1.346682608127593994e-01 2.353608235716819763e-02 7.306092977523803711e-02 1.725322008132934570e-01 -1.222072243690490723e-01 1.147991493344306946e-01 2.145138755440711975e-02 -5.928775668144226074e-01 1.125470399856567383e-01 -1.818231642246246338e-01 -7.809303700923919678e-02 -9.423377364873886108e-02 7.650176435708999634e-02
-4.395891726016998291e-02 1.537375003099441528e-01 -2.107701078057289124e-02 3.309531211853027344e-01 -6.956896185874938965e-02 2.516796886920928955e-01 -5.254669487476348877e-02 -1.280127465724945068e-01 -2.377547770738601685e-01 -2.674044966697692871e-01 -1.980756074190139771e-01 5.465856939554214478e-02 1.855290979146957397e-01 1.173779293894767761e-01 1.608453541994094849e-01 -3.499154150485992432e-01 -1.618970036506652832e-01 2.669349014759063721e-01 1.163831576704978943e-01 5.928128957748413086e-02 2.381477504968643188e-01 3.112518228590488434e-02 -1.263813674449920654e-01 -1.681158668361604214e-03 2.249355316162109375e-01 9.016035497188568115e-02 -5.749234557151794434e-02 1.829222440719604492e-01 -1.181227713823318481e-01 2.653394341468811035e-01 -1.805796474218368530e-01 9.860313683748245239e-02
1.381375044584274292e-01 6.247895956039428711e-02 -2.121111564338207245e-02 2.171731591224670410e-01 -1.522503048181533813e-01 5.732192471623420715e-02 -1.752181053161621094e-01 6.391546130180358887e-02 -8.719292283058166504e-02 -1.066161990165710449e-01 2.840443849563598633e-01 -2.158029526472091675e-01 1.420771777629852295e-01 2.229897677898406982e-01 -2.110405862331390381e-01 -2.598915994167327881e-01 1.337394714355468750e-01 2.199776321649551392e-01 8.963230997323989868e-02 -4.552279412746429443e-02 -8.741975575685501099e-02 -1.921072006225585938e-01 -2.011240869760513306e-01 -1.202815845608711243e-01 -6.704697012901306152e-02 -9.205499291419982910e-02 -1.153235211968421936e-01 -6.754364073276519775e-02 -2.141158431768417358e-01 4.420845210552215576e-01 -2.169372886419296265e-01 2.119148969650268555e-01
-8.576436340808868408e-02 1.213449761271476746e-01 1.031100228428840637e-01 3.782685399055480957e-01 1.026971116662025452e-01 2.743510305881500244e-01 -1.139208823442459106e-01 -8.295452594757080078e-02 -2.561963349580764771e-02 -8.001180738210678101e-02 1.339207887649536133e-01 1.679640710353851318e-01 1.033529192209243774e-01 6.332424003630876541e-03 7.698332518339157104e-02 2.040793560445308685e-02 -1.838725805282592773e-01 2.117927223443984985e-01 2.083946615457534790e-01 5.596262961626052856e-02 3.514035344123840332e-01 -3.422588109970092773e-01 -3.650264441967010498e-02 1.423948537558317184e-02 8.855176717042922974e-02 -1.888747513294219971e-02 1.373079121112823486e-01 -4.224366843700408936e-01 -4.793672263622283936e-02 -9.767659008502960205e-02 -7.569641619920730591e-02 2.404107898473739624e-01
-4.531635940074920654e-01 -4.611135274171829224e-02 -2.486847341060638428e-03 2.848166525363922119e-01 -1.260654181241989136e-01 3.080145120620727539e-01 -2.241519391536712646e-01 1.376649886369705200e-01 5.881870165467262268e-02 -1.815770715475082397e-01 -4.625447466969490051e-02 1.534367799758911133e-01 -2.545805573463439941e-01 1.531175225973129272e-01 -9.436172991991043091e-02 1.183192953467369080e-01 4.708055034279823303e-02 1.296088546514511108e-01 2.798328697681427002e-01 8.343315124511718750e-02 -3.733484447002410889e-02 -2.301869913935661316e-02 -5.636468902230262756e-02 6.816288083791732788e-02 2.207334190607070923e-01 1.930647790431976318e-01 3.095398284494876862e-02 -2.234241813421249390e-01 -1.985024362802505493e-01 1.455146819353103638e-01 -2.016198039054870605e-01 -7.762042433023452759e-02
7.808261364698410034e-02 -2.475675009191036224e-02 5.480182543396949768e-02 2.561374306678771973e-01 -3.738244473934173584e-01 2.806175053119659424e-01 1.568358764052391052e-02 -9.130523353815078735e-02 -2.431300934404134750e-03 1.712020486593246460e-02 9.777389466762542725e-02 1.195336505770683289e-01 1.589974015951156616e-01 1.225929334759712219e-01 -9.631964564323425293e-02 1.110596358776092529e-01 2.326260507106781006e-02 -5.411589145660400391e-02 1.739127635955810547e-01 -1.652000099420547485e-01 -2.516049146652221680e-01 1.042541116476058960e-01 1.234685853123664856e-01 -2.034035474061965942e-01 3.055430650711059570e-01 1.027938723564147949e-01 -2.573591172695159912e-01 3.729787841439247131e-02 -1.375076025724411011e-01 1.486789733171463013e-01 -4.228268265724182129e-01 1.685136109590530396e-01
-8.729266375303268433e-02 1.033703889697790146e-02 2.071512788534164429e-01 3.664792776107788086e-01 -2.421138063073158264e-02 1.906152963638305664e-01 -2.162155061960220337e-01 -1.856492161750793457e-01 -1.965004354715347290e-01 2.092071250081062317e-02 -3.425329178571701050e-02 -1.483920067548751831e-01 1.346760988235473633e-01 4.845587164163589478e-02 -1.487709283828735352e-01 1.663539931178092957e-02 -3.465794026851654053e-01 8.011823147535324097e-02 2.005765140056610107e-01 -8.296626061201095581e-02 1.859929561614990234e-01 -2.810560762882232666e-01 -2.356489561498165131e-02 1.460872739553451538e-01 -6.702972948551177979e-02 -1.733992844820022583e-01 -2.298187166452407837e-01 4.287996329367160797e-03 -2.621748745441436768e-01 -2.461754828691482544e-01 1.644070595502853394e-01 1.971909850835800171e-01
2.179562672972679138e-02 4.724940285086631775e-02 4.589583873748779297e-01 1.131621077656745911e-01 2.285241484642028809e-01 3.114301944151520729e-04 -3.393674790859222412e-01 -7.060047984123229980e-02 -8.538211882114410400e-02 2.177283465862274170e-01 8.128298074007034302e-02 -7.364629954099655151e-02 1.079619023948907852e-02 3.507767021656036377e-01 -2.413881421089172363e-01 4.439724609255790710e-02 1.639547199010848999e-01 2.503727674484252930e-01 2.648643851280212402e-01 -7.691349368542432785e-03 -1.076401472091674805e-01 9.876617230474948883e-03 -1.926053613424301147e-01 -1.267262101173400879e-01 2.788648605346679688e-01 -1.185765936970710754e-01 -1.801433786749839783e-02 -6.061966717243194580e-02 -1.090786531567573547e-01 8.015410602092742920e-02 2.257181890308856964e-02 -1.098244562745094299e-01
-2.669757790863513947e-02 3.230741620063781738e-02 2.608426809310913086e-01 2.677595913410186768e-01 -6.471594329923391342e-03 2.402051389217376709e-01 -1.176569983363151550e-01 9.781471639871597290e-02 1.805908679962158203e-01 -7.200340926647186279e-02 -4.037994518876075745e-02 -2.556302249431610107e-01 -1.250698119401931763e-01 2.622387111186981201e-01 -2.621922791004180908e-01 1.843827962875366211e-01 -2.133573405444622040e-02 9.676578640937805176e-02 2.136413604021072388e-01 -1.487628072500228882e-01 -9.305453859269618988e-03 7.708390802145004272e-02 -8.161328732967376709e-02 1.978375017642974854e-01 9.982293704524636269e-04 -2.609308660030364990e-01 -2.419959902763366699e-01 -3.838585019111633301e-01 6.869731843471527100e-02 -2.495230734348297119e-02 -1.823053807020187378e-01 2.084140479564666748e-01
-1.346796751022338867e-01 5.576340854167938232e-02 -1.691600978374481201e-01 1.354708224534988403e-01 1.043462827801704407e-01 9.116476401686668396e-03 -2.786098718643188477e-01 -2.726635336875915527e-01 7.492837309837341309e-02 -1.169430166482925415e-01 2.377722859382629395e-01 5.453536286950111389e-02 1.642474979162216187e-01 4.050427973270416260e-01 -1.987969502806663513e-02 1.253856718540191650e-01 1.742485463619232178e-01 2.763153910636901855e-01 1.141350418329238892e-01 1.486910283565521240e-01 3.208966180682182312e-02 2.889129146933555603e-02 -5.922675132751464844e-02 -7.678667455911636353e-02 -2.044362574815750122e-02 2.452128939330577850e-02 -1.436883062124252319e-01 5.914770066738128662e-02 -6.798307597637176514e-02 -2.451071739196777344e-01 -1.852080971002578735e-01 4.534406363964080811e-01
-1.035962626338005066e-01 1.178048998117446899e-01 3.242324590682983398e-01 2.150654606521129608e-02 -1.406699120998382568e-01 1.521939933300018311e-01 -1.334875524044036865e-01 -6.711223721504211426e-02 -9.646734595298767090e-02 8.453140035271644592e-03 3.537955582141876221e-01 -2.544780075550079346e-01 -1.151856854557991028e-01 3.462683260440826416e-01 -4.081148207187652588e-01 9.737529791891574860e-03 -7.289504259824752808e-02 1.770120561122894287e-01 1.303568035364151001e-01 -4.402041435241699219e-02 -2.147460170090198517e-02 6.872117519378662109e-02 -1.433413475751876831e-02 3.077617660164833069e-02 2.288559675216674805e-01 1.790299713611602783e-01 -2.617209590971469879e-02 -7.450132071971893311e-02 -2.141606360673904419e-01 -1.850480735301971436e-01 -2.637575566768646240e-01 -5.608198791742324829e-02
-4.609763249754905701e-02 -1.876099258661270142e-01 -6.725919246673583984e-02 1.363092213869094849e-01 -2.179439365863800049e-01 2.805973291397094727e-01 -2.372769862413406372e-01 -9.676000475883483887e-02 -2.759606763720512390e-02 -1.246079877018928528e-01 1.037181690335273743e-01 -2.470844835042953491e-01 1.106413453817367554e-01 1.983760148286819458e-01 -9.699634462594985962e-02 -1.645729541778564453e-01 -1.311540752649307251e-01 -9.297543764114379883e-02 4.070416390895843506e-01 -2.515633702278137207e-01 1.891719400882720947e-01 5.776778608560562134e-02 9.885024279356002808e-02 -3.031600825488567352e-02 3.627081811428070068e-01 -2.327725756913423538e-03 -1.084557324647903442e-01 1.321045011281967163e-01 -1.271093785762786865e-01 1.412404421716928482e-02 -2.520854473114013672e-01 -1.618192940950393677e-01
9.332862496376037598e-02 -1.093726307153701782e-01 -5.729504674673080444e-02 3.366941809654235840e-01 -1.552059799432754517e-01 4.220981001853942871e-01 1.247023120522499084e-01 -1.253929883241653442e-01 -9.695265442132949829e-02 -3.161453008651733398e-01 1.125685721635818481e-01 1.566515862941741943e-02 6.561049073934555054e-02 -6.326983217149972916e-03 -1.000322401523590088e-01 2.722619175910949707e-01 -1.940098963677883148e-02 2.712737321853637695e-01 1.590146422386169434e-01 4.771254491060972214e-03 2.423971593379974365e-01 -5.422166362404823303e-02 -3.565286844968795776e-02 -7.582481205463409424e-02 1.643870919942855835e-01 -1.796488761901855469e-01 1.859513670206069946e-01 -1.637967526912689209e-01 -3.047007024288177490e-01 -8.919745683670043945e-02 3.042550059035420418e-03 -1.700187176465988159e-01
1.180952116847038269e-01 -3.124452568590641022e-02 2.340825200080871582e-01 2.023231834173202515e-01 3.448612056672573090e-03 2.378236204385757446e-01 -3.812374472618103027e-01 -2.500934898853302002e-01 -1.180915534496307373e-01 7.485521584749221802e-02 -3.560044988989830017e-02 2.769102454185485840e-01 -2.188498899340629578e-02 1.074713319540023804e-01 -1.638760417699813843e-01 -2.885809913277626038e-02 -3.782052993774414062e-01 1.190216764807701111e-01 1.873146146535873413e-01 3.805287554860115051e-02 9.213319420814514160e-02 -2.697005569934844971e-01 5.221053957939147949e-02 -7.382389903068542480e-02 1.335078477859497070e-01 -6.450664252042770386e-02 5.924211349338293076e-03 -8.924202993512153625e-03 -2.293888330459594727e-01 -2.567922174930572510e-01 1.256223767995834351e-01 2.192917615175247192e-01
-9.721087291836738586e-03 5.416793748736381531e-02 8.556066453456878662e-02 2.052140980958938599e-01 -1.569894999265670776e-01 2.393378168344497681e-01 -1.398105621337890625e-01 -1.697465330362319946e-01 -7.034467160701751709e-02 -5.848461389541625977e-02 -3.658455014228820801e-01 -2.314661629498004913e-02 3.828537166118621826e-01 3.762746453285217285e-01 6.142521277070045471e-02 -6.847822666168212891e-02 7.699508219957351685e-02 8.576684445142745972e-02 1.145843341946601868e-01 -6.885101087391376495e-03 -3.547433065250515938e-03 -1.127995327115058899e-01 1.906978338956832886e-01 -6.003098189830780029e-02 3.670740425586700439e-01 3.312008455395698547e-03 4.026067629456520081e-02 -1.349390894174575806e-01 -1.462822109460830688e-01 4.779753088951110840e-02 2.174186147749423981e-02 3.463710546493530273e-01
-1.222579702734947205e-01 9.523350000381469727e-02 6.109503656625747681e-02 2.032574266195297241e-01 -2.182936519384384155e-01 2.500542700290679932e-01 1.144237909466028214e-02 -2.042671293020248413e-01 -9.718669205904006958e-02 -1.687498539686203003e-01 -2.200679779052734375e-01 -1.710808277130126953e-01 -1.175439450889825821e-02 2.931069433689117432e-01 -2.633322775363922119e-01 1.482989266514778137e-02 -1.655117981135845184e-02 7.443822920322418213e-02 1.295589357614517212e-01 -3.548711538314819336e-01 -8.559035509824752808e-02 3.183314204216003418e-02 1.953405700623989105e-02 -1.696938127279281616e-01 3.230564892292022705e-01 -9.486891329288482666e-02 -6.505080498754978180e-03 -1.132458224892616272e-01 -7.871070504188537598e-02 -9.516531974077224731e-02 -1.534422039985656738e-01 3.957126438617706299e-01
-4.234477877616882324e-02 -1.807795166969299316e-01 2.297072857618331909e-01 1.267452687025070190e-01 3.852886334061622620e-02 6.985557824373245239e-02 -1.276330649852752686e-01 1.296979840844869614e-02 1.852653622627258301e-01 -1.063529751263558865e-03 2.525914311408996582e-01 -2.239072136580944061e-02 3.300948739051818848e-01 2.511376142501831055e-01 -2.347658127546310425e-01 3.277399018406867981e-02 -3.269301652908325195e-01 2.250996381044387817e-01 3.266949951648712158e-01 -2.572982609272003174e-01 1.489301174879074097e-01 -4.410534352064132690e-02 -1.595954149961471558e-01 -1.951690614223480225e-01 -3.510602191090583801e-02 3.003626130521297455e-02 -2.077890485525131226e-01 -2.447267621755599976e-01 -6.404110044240951538e-02 5.297240614891052246e-02 -1.153053790330886841e-01 5.870377644896507263e-02
6.216864101588726044e-03 4.057707786560058594e-01 1.572786644101142883e-02 1.720684170722961426e-01 -1.046647951006889343e-01 -2.032937556505203247e-01 -1.474456936120986938e-01 -4.978229105472564697e-02 1.439989805221557617e-01 3.860862553119659424e-02 -1.218365207314491272e-01 -2.063320577144622803e-01 1.355458199977874756e-01 2.859389781951904297e-01 4.656838998198509216e-02 -7.148325908929109573e-03 8.594495058059692383e-02 1.125125139951705933e-01 1.797531545162200928e-01 -2.616040408611297607e-02 -1.247261241078376770e-01 -1.453268527984619141e-01 -5.397783592343330383e-02 -3.236682713031768799e-02 2.763142883777618408e-01 4.568130895495414734e-02 -3.939287066459655762e-01 -3.295786082744598389e-01 -3.258656263351440430e-01 -4.232320562005043030e-02 4.776223748922348022e-02 -2.792703919112682343e-02
-1.088999658823013306e-01 3.235825300216674805e-01 -6.676850467920303345e-02 5.869981646537780762e-01 -2.919406816363334656e-02 3.068664371967315674e-01 -1.148133352398872375e-01 -1.190670281648635864e-01 5.423991754651069641e-02 -8.279949426651000977e-02 9.108441323041915894e-02 4.402699321508407593e-02 2.434233278036117554e-01 -2.939304336905479431e-02 -1.217920780181884766e-01 5.429864302277565002e-02 -2.262781411409378052e-01 2.473848313093185425e-01 -2.807214297354221344e-02 -1.544197276234626770e-02 -2.935750037431716919e-02 -8.783417940139770508e-02 1.614619046449661255e-01 4.738638177514076233e-03 -2.833081781864166260e-01 -1.436336636543273926e-01 -1.430764198303222656e-01 -9.230676293373107910e-02 -1.058529168367385864e-01 -1.685886457562446594e-02 -4.835255816578865051e-02 1.492969244718551636e-01
1.255711913108825684e-01 -3.719181194901466370e-02 5.043616518378257751e-02 1.348330974578857422e-01 1.433413326740264893e-01 4.270786643028259277e-01 -2.260733693838119507e-01 4.717903956770896912e-02 -9.162702411413192749e-02 4.123407602310180664e-02 -4.310448840260505676e-02 -2.134998328983783722e-02 -9.012878686189651489e-02 2.094755172729492188e-01 -1.546753048896789551e-01 1.548837721347808838e-01 -2.925902605056762695e-01 1.756877824664115906e-02 1.303817033767700195e-01 5.121004581451416016e-02 3.932167589664459229e-01 2.655193507671356201e-01 -3.833637014031410217e-02 -2.270807139575481415e-02 1.494188457727432251e-01 -2.711119949817657471e-01 -1.088880226016044617e-01 -1.413810700178146362e-01 -1.900058388710021973e-01 -2.129995226860046387e-01 -1.484374552965164185e-01 1.723326146602630615e-01
-1.358850952237844467e-02 8.221808075904846191e-02 -4.705668613314628601e-02 1.628148853778839111e-01 -1.900772452354431152e-01 2.225972265005111694e-01 -1.449562758207321167e-01 -1.906952261924743652e-01 -1.131986454129219055e-01 1.129349321126937866e-01 -2.867754362523555756e-02 8.162643760442733765e-02 -1.237601536558941007e-04 7.048045843839645386e-02 -4.391913414001464844e-01 1.131185214035212994e-03 -3.430291116237640381e-01 1.942212730646133423e-01 2.364138066768646240e-01 -4.203253984451293945e-02 2.692466676235198975e-01 -3.410764038562774658e-01 1.797785758972167969e-01 2.570347860455513000e-03 -3.992880880832672119e-02 -8.896736800670623779e-02 -2.318136394023895264e-01 7.066873461008071899e-02 -7.039514183998107910e-02 -1.480761915445327759e-01 -9.940960258245468140e-02 2.261794358491897583e-01
6.102260574698448181e-02 3.819821178913116455e-01 9.906291216611862183e-02 3.489956259727478027e-01 -8.309481292963027954e-02 3.445378318428993225e-02 -6.415467709302902222e-02 -2.765036560595035553e-02 -1.375472694635391235e-01 -4.005517959594726562e-01 3.331222012639045715e-02 1.059317961335182190e-02 -4.689460247755050659e-02 1.097517833113670349e-01 -9.423515945672988892e-02 -2.254449948668479919e-02 -1.933380514383316040e-01 -4.941492155194282532e-02 5.727431178092956543e-02 -3.721148520708084106e-02 -4.546419903635978699e-02 2.743779420852661133e-01 3.404912650585174561e-01 -2.226615399122238159e-01 5.127041414380073547e-02 4.191829636693000793e-02 -2.588156461715698242e-01 1.442035194486379623e-02 -1.364611238241195679e-01 -1.094965562224388123e-01 -2.005852758884429932e-01 2.679409086704254150e-01
1.032271161675453186e-01 1.417445987462997437e-01 -1.040184684097766876e-02 1.461532115936279297e-01 -3.795583918690681458e-02 1.139056980609893799e-01 -2.274123430252075195e-01 -1.160281449556350708e-01 -1.332022063434123993e-02 -3.033756613731384277e-01 -1.425828784704208374e-02 1.706262081861495972e-01 -1.621707826852798462e-01 2.353226542472839355e-01 8.597922325134277344e-02 2.416398525238037109e-01 2.293969392776489258e-01 1.826118230819702148e-01 1.564002633094787598e-01 6.454229354858398438e-02 3.391858935356140137e-01 -2.198546528816223145e-01 9.825482219457626343e-02 -2.310609519481658936e-01 1.186995729804039001e-01 5.927483364939689636e-02 -3.128788173198699951e-01 -7.146402448415756226e-02 -1.891087144613265991e-01 2.089386135339736938e-01 -1.360405832529067993e-01 1.991221457719802856e-01
6.032409891486167908e-02 5.594252794981002808e-02 1.088806837797164917e-01 8.675429970026016235e-02 -1.425827592611312866e-01 3.398428857326507568e-01 -1.213761884719133377e-02 -2.139178961515426636e-01 -5.723838135600090027e-02 -8.322911709547042847e-02 4.188685119152069092e-01 -1.608319766819477081e-02 -7.001662254333496094e-02 2.207332700490951538e-01 -2.185817658901214600e-01 3.271026611328125000e-01 -2.256090044975280762e-01 1.395616680383682251e-01 1.380264461040496826e-01 2.385123952990397811e-04 3.243068754673004150e-01 -3.786642104387283325e-02 1.462992560118436813e-02 -1.975650489330291748e-01 -4.075006395578384399e-02 1.111064255237579346e-01 1.414475142955780029e-01 -1.168901845812797546e-01 -1.336810141801834106e-01 2.609303453937172890e-03 -8.924344927072525024e-02 2.983381748199462891e-01
2.363728918135166168e-02 3.430669754743576050e-02 -1.335998773574829102e-01 4.446085989475250244e-01 8.886373043060302734e-02 1.167821586132049561e-01 -3.826907277107238770e-01 -2.097960412502288818e-01 -2.425111830234527588e-01 -1.922422647476196289e-01 -6.687318533658981323e-02 -2.251401692628860474e-01 2.072019129991531372e-01 4.581646993756294250e-02 -1.077296808362007141e-01 -1.256168484687805176e-01 -1.269433945417404175e-01 1.539134830236434937e-01 2.423117011785507202e-01 -1.521009802818298340e-01 -3.765894472599029541e-02 -8.254474401473999023e-02 4.221444949507713318e-03 -2.384820878505706787e-01 7.350496947765350342e-03 -1.319621950387954712e-01 -3.481669425964355469e-01 8.180807530879974365e-02 -7.554397732019424438e-02 3.629979118704795837e-02 -8.198156021535396576e-03 -9.022995829582214355e-02
-4.274796321988105774e-02 1.510346978902816772e-01 2.592323124408721924e-01 3.085822463035583496e-01 2.073608636856079102e-01 4.403726756572723389e-01 2.986432984471321106e-03 -2.085756883025169373e-02 -7.439579814672470093e-02 -9.334068000316619873e-02 -1.111180149018764496e-02 5.613934248685836792e-03 -2.099512368440628052e-01 3.413422107696533203e-01 1.057676598429679871e-02 4.640083760023117065e-02 -2.338161617517471313e-01 -1.722014509141445160e-02 1.353413760662078857e-01 -8.263581246137619019e-02 3.293892443180084229e-01 1.488005816936492920e-01 -1.221720278263092041e-01 -4.918469116091728210e-02 -1.314619332551956177e-01 -1.534833312034606934e-01 -1.291908323764801025e-01 -1.366996467113494873e-01 -1.164488121867179871e-01 -2.327596396207809448e-01 -1.392616033554077148e-01 8.283084630966186523e-02
1.249333843588829041e-01 1.031403914093971252e-01 -9.036169201135635376e-02 1.521319597959518433e-01 3.815497457981109619e-02 1.449155248701572418e-02 -3.231999278068542480e-01 -1.010615602135658264e-01 -5.835665017366409302e-02 -2.346849767491221428e-03 1.455043256282806396e-01 -1.434677988290786743e-01 2.287027388811111450e-01 3.157633841037750244e-01 -2.049583345651626587e-01 -1.596613228321075439e-01 8.164456085069105029e-05 3.657154738903045654e-01 2.172725200653076172e-01 8.365023881196975708e-03 8.783879689872264862e-03 -2.670444250106811523e-01 -1.208477690815925598e-01 2.171395272016525269e-01 -1.444042921066284180e-01 -2.442986071109771729e-01 -6.076066568493843079e-02 -1.727850735187530518e-01 -2.696471810340881348e-01 1.958855837583541870e-01 -1.486538052558898926e-01 -1.393564045429229736e-03
-2.288843244314193726e-01 1.119796410202980042e-01 -6.745383888483047485e-02 2.965050935745239258e-01 -1.669446751475334167e-02 -5.816970020532608032e-03 -3.630814552307128906e-01 -1.490858346223831177e-01 1.905006021261215210e-01 -3.260399699211120605e-01 -2.017192691564559937e-01 1.344355344772338867e-01 1.277675330638885498e-01 1.866622865200042725e-01 -1.106979884207248688e-02 -6.583758443593978882e-02 2.004480212926864624e-01 6.853403151035308838e-02 3.327371180057525635e-01 1.967388987541198730e-01 1.799429655075073242e-01 3.694767132401466370e-02 -4.814945161342620850e-02 -8.766691386699676514e-02 -1.220815349370241165e-03 1.059493944048881531e-01 -3.869908675551414490e-02 -1.342461258172988892e-01 -2.966668009757995605e-01 2.326432913541793823e-01 1.282771229743957520e-01 6.227905675768852234e-02
-1.006760373711585999e-01 1.138791590929031372e-01 -4.236291721463203430e-02 2.620636522769927979e-01 -1.217381805181503296e-01 1.492415219545364380e-01 -6.567542254924774170e-02 -2.324135154485702515e-01 1.980234496295452118e-02 -1.332949846982955933e-01 -8.784760534763336182e-02 -7.447496801614761353e-02 -1.466431170701980591e-01 1.719714850187301636e-01 -2.432894706726074219e-01 2.218217402696609497e-01 8.073337376117706299e-03 -1.600494608283042908e-02 1.884098052978515625e-01 -1.023310646414756775e-01 2.516174018383026123e-01 1.017851606011390686e-01 1.293525397777557373e-01 -3.058701157569885254e-01 3.687197566032409668e-01 7.556610554456710815e-02 -3.580612838268280029e-01 -1.047593951225280762e-01 2.167829871177673340e-01 6.987435370683670044e-02 -2.207251638174057007e-01 9.170465916395187378e-02
4.067442938685417175e-02 2.094612717628479004e-01 -1.260390132665634155e-01 2.544935345649719238e-01 1.494177877902984619e-01 3.058801293373107910e-01 -2.115855067968368530e-01 -1.400732994079589844e-01 1.487044543027877808e-01 -3.145020604133605957e-01 6.237784400582313538e-02 -6.887130439281463623e-02 -3.779980540275573730e-02 1.530617326498031616e-01 -1.122722849249839783e-01 2.443647384643554688e-01 1.047323495149612427e-01 -6.618110090494155884e-02 9.798854589462280273e-02 1.172815933823585510e-01 2.724803388118743896e-01 8.334670960903167725e-02 5.708905681967735291e-02 -4.147663712501525879e-01 7.208284735679626465e-02 5.093170702457427979e-02 -1.283784657716751099e-01 -1.271327137947082520e-01 -6.083907186985015869e-02 2.507344782352447510e-01 -6.067794188857078552e-02 2.466459423303604126e-01
1.012846902012825012e-01 1.126568466424942017e-01 5.465858150273561478e-03 2.647445797920227051e-01 -9.940703399479389191e-03 2.023968100547790527e-01 -2.388419210910797119e-02 -2.447484731674194336e-01 -7.691484689712524414e-02 -2.207904905080795288e-01 1.422985941171646118e-01 -3.329259529709815979e-02 4.824551567435264587e-02 -7.433412224054336548e-02 -1.824466735124588013e-01 -5.023558065295219421e-02 1.611648201942443848e-01 1.868882030248641968e-01 1.863496750593185425e-01 -1.088936254382133484e-01 -7.321923226118087769e-02 -1.474877260625362396e-02 2.189343124628067017e-01 -3.264953494071960449e-01 9.347389638423919678e-02 3.117273151874542236e-01 -4.054273366928100586e-01 1.356230080127716064e-01 -1.283174008131027222e-01 8.995308727025985718e-02 -3.048484325408935547e-01 1.093097254633903503e-01
8.683314174413681030e-02 3.972437679767608643e-01 8.241831511259078979e-02 1.736531257629394531e-01 1.490157246589660645e-01 3.392947614192962646e-01 -3.787668049335479736e-02 -5.496548861265182495e-02 -1.562991887331008911e-01 -1.471926271915435791e-01 6.161785125732421875e-02 -1.019517704844474792e-01 2.577508389949798584e-01 -1.257558912038803101e-01 -2.049154639244079590e-01 1.860732436180114746e-01 8.195379376411437988e-02 -3.119274228811264038e-02 3.949443101882934570e-01 1.439753323793411255e-01 3.211978077888488770e-02 9.164353460073471069e-02 -1.692732721567153931e-01 -2.011828869581222534e-01 -1.663152314722537994e-02 -1.474662274122238159e-01 -2.012982815504074097e-01 7.425449043512344360e-02 -1.880999654531478882e-01 -4.095843061804771423e-02 -1.682177633047103882e-01 2.010114639997482300e-01
-1.102084964513778687e-01 3.955579549074172974e-02 -1.656412333250045776e-01 2.137755900621414185e-01 -1.536424309015274048e-01 1.670617610216140747e-01 -2.211107760667800903e-01 5.463569611310958862e-02 -5.872778221964836121e-02 -2.146885693073272705e-01 -3.647787123918533325e-02 2.215791046619415283e-01 3.609428405761718750e-01 3.504756689071655273e-01 1.788184791803359985e-02 -8.179511874914169312e-02 -2.171123176813125610e-01 1.612969934940338135e-01 2.771293930709362030e-02 2.320581227540969849e-01 1.095989122986793518e-01 -3.730837255716323853e-02 -1.526776254177093506e-01 -7.958029210567474365e-02 1.688364446163177490e-01 9.337716735899448395e-03 -2.619354426860809326e-01 1.201180592179298401e-01 -3.673918312415480614e-03 2.509027421474456787e-01 -3.187807202339172363e-01 5.129894614219665527e-02
-7.080034166574478149e-02 7.495033740997314453e-02 3.467479348182678223e-01 6.769911944866180420e-02 2.666027247905731201e-01 -6.048219650983810425e-02 -8.751293271780014038e-02 -2.651986479759216309e-01 -1.814911067485809326e-01 3.600363060832023621e-02 -1.466291248798370361e-01 -2.113395929336547852e-01 -3.468512743711471558e-02 3.194285929203033447e-01 -2.957081198692321777e-01 -1.048737317323684692e-01 5.426001921296119690e-02 2.413997650146484375e-01 2.142838686704635620e-01 3.856314346194267273e-02 9.446956217288970947e-02 8.099294267594814301e-03 -2.832086086273193359e-01 -1.616739481687545776e-01 1.672352999448776245e-01 -4.197233542799949646e-02 -8.501710742712020874e-02 -1.408936679363250732e-01 -4.652718082070350647e-02 9.067467600107192993e-02 -3.219594657421112061e-01 1.222218126058578491e-01
-1.575902551412582397e-01 6.865758448839187622e-02 -2.143643610179424286e-02 3.217382729053497314e-01 -3.677177131175994873e-01 4.863887280225753784e-02 -1.024543493986129761e-01 -2.770861387252807617e-01 1.308467835187911987e-01 -2.203591912984848022e-02 -1.105333864688873291e-01 -6.720644235610961914e-02 -1.632756739854812622e-02 3.507581949234008789e-01 2.663680166006088257e-02 6.121286377310752869e-02 3.300907835364341736e-02 6.656747311353683472e-02 1.693033576011657715e-01 -3.627912327647209167e-02 8.439582586288452148e-02 -2.911589667201042175e-02 -9.708114666864275932e-04 -2.186037451028823853e-01 2.734674513339996338e-01 1.313741505146026611e-01 -4.014451503753662109e-01 4.649944975972175598e-02 2.642726339399814606e-02 1.163200661540031433e-01 -3.300255835056304932e-01 9.877388179302215576e-02
-2.287159860134124756e-01 -1.634407192468643188e-01 2.333093807101249695e-02 1.617633998394012451e-01 -2.631950974464416504e-01 -9.220837056636810303e-02 -4.009632170200347900e-01 -1.582064926624298096e-01 -5.228431895375251770e-02 -3.551990091800689697e-01 1.308276057243347168e-01 -8.482550270855426788e-03 2.294625788927078247e-01 1.246134787797927856e-01 1.898615360260009766e-01 4.511101637035608292e-03 -1.474997103214263916e-01 1.435957998037338257e-01 1.108542829751968384e-01 -5.683516617864370346e-03 -4.649296868592500687e-03 -9.118235111236572266e-02 -1.229017525911331177e-01 -8.650673180818557739e-02 7.011163979768753052e-02 1.331488490104675293e-01 -2.126684039831161499e-01 -1.034051254391670227e-01 -4.582536518573760986e-01 7.138576358556747437e-02 1.666442304849624634e-02 -2.822498604655265808e-02
3.290224075317382812e-02 -1.532681584358215332e-01 -1.431241184473037720e-01 4.662743806838989258e-01 -2.251510620117187500e-01 4.373374581336975098e-01 -1.177132651209831238e-01 -1.010854691267013550e-01 -1.306862831115722656e-01 4.051952622830867767e-03 -4.246632382273674011e-02 2.037017792463302612e-02 9.481282532215118408e-02 6.020132568664848804e-04 -4.221462905406951904e-01 1.029908731579780579e-01 -2.086937278509140015e-01 2.444317787885665894e-01 1.469737850129604340e-02 -6.252508610486984253e-02 1.126120686531066895e-01 -1.280364692211151123e-01 -7.635505869984626770e-03 -1.114836409687995911e-01 1.555818039923906326e-02 -1.824899464845657349e-01 -1.310616284608840942e-01 -1.507110297679901123e-01 -5.486859008669853210e-02 6.895001232624053955e-02 -1.515359580516815186e-01 3.506528586149215698e-02
-4.440266266465187073e-02 -2.841573581099510193e-02 5.178145691752433777e-02 3.020580410957336426e-01 -1.334694027900695801e-01 3.732139766216278076e-01 7.740342617034912109e-02 -1.011119410395622253e-01 -2.412631064653396606e-01 6.720841675996780396e-02 3.317413926124572754e-01 1.186945512890815735e-01 2.348071150481700897e-02 3.140496835112571716e-02 -2.753602862358093262e-01 4.730479419231414795e-02 -1.624078452587127686e-01 1.585731953382492065e-01 8.274860680103302002e-02 -3.122683055698871613e-02 2.739670872688293457e-01 -4.117267206311225891e-02 3.945631086826324463e-01 -6.519889831542968750e-02 1.008520554751157761e-02 1.244496479630470276e-01 -3.380680084228515625e-02 -2.311501652002334595e-01 -2.297795116901397705e-01 1.408500522375106812e-01 7.426148653030395508e-02 1.384764462709426880e-01
-7.648070156574249268e-02 -8.533905446529388428e-02 -1.557361334562301636e-01 1.563843786716461182e-01 -2.964206933975219727e-01 2.295221090316772461e-01 -2.587967514991760254e-01 7.278358936309814453e-02 3.069620579481124878e-02 -3.896848112344741821e-02 3.944605588912963867e-02 5.027551576495170593e-02 2.827262133359909058e-02 -7.932328432798385620e-02 -1.026456356048583984e-01 1.077319085597991943e-01 3.178354725241661072e-02 4.094316810369491577e-02 6.344860196113586426e-01 -7.014871388673782349e-02 -1.642521023750305176e-01 -2.997474670410156250e-01 2.077342420816421509e-01 5.663275718688964844e-02 1.728545129299163818e-02 4.432123899459838867e-02 -1.144009679555892944e-01 -8.407189697027206421e-02 -1.688389182090759277e-01 -1.248686015605926514e-01 -1.668406724929809570e-01 1.477823853492736816e-01
7.959993928670883179e-02 -1.205856204032897949e-01 8.647654205560684204e-02 2.569129467010498047e-01 2.198468744754791260e-01 1.491191834211349487e-01 -6.854889541864395142e-02 -1.550674140453338623e-01 -8.511124551296234131e-02 -3.128144741058349609e-01 7.215635478496551514e-02 -6.946478039026260376e-02 -2.525187730789184570e-01 3.762210309505462646e-01 -5.265593528747558594e-02 2.601746916770935059e-01 -1.335709095001220703e-01 1.953579634428024292e-01 6.690078228712081909e-02 -5.064453929662704468e-02 -2.111615538597106934e-01 -5.464081093668937683e-02 9.952506422996520996e-02 -6.875135004520416260e-02 2.328079193830490112e-01 4.183873832225799561e-01 -8.047762513160705566e-02 -8.504036813974380493e-02 -1.243974417448043823e-01 1.069705188274383545e-01 -1.413217186927795410e-01 1.809940673410892487e-02
-3.682881593704223633e-02 6.418412178754806519e-02 1.297277510166168213e-01 5.632644146680831909e-02 9.232881478965282440e-03 2.874263525009155273e-01 4.440012201666831970e-02 1.091607362031936646e-01 -1.672109216451644897e-01 -5.903042480349540710e-02 4.124173223972320557e-01 -1.268822997808456421e-01 -5.768858268857002258e-02 1.648985967040061951e-02 -1.824579089879989624e-01 1.217950135469436646e-01 1.013366207480430603e-01 1.799171119928359985e-01 3.476784527301788330e-01 1.397848874330520630e-01 -1.599048674106597900e-01 6.750909239053726196e-02 -1.455519199371337891e-01 -3.719653785228729248e-01 3.271732628345489502e-01 -9.410335868597030640e-02 -1.406196802854537964e-01 -2.527254223823547363e-01 -2.970457449555397034e-02 3.115689195692539215e-02 -2.661820687353610992e-02 1.837004274129867554e-01
-3.794358298182487488e-02 1.437136828899383545e-01 2.203611731529235840e-01 4.139476120471954346e-01 -6.529226154088973999e-02 5.171318352222442627e-02 -2.872947975993156433e-02 -1.533319614827632904e-02 2.276721894741058350e-01 -4.513851553201675415e-02 -7.800836116075515747e-02 -1.374404281377792358e-01 -6.313253939151763916e-02 2.026994526386260986e-01 -3.874620199203491211e-01 1.538550853729248047e-01 1.627384871244430542e-01 7.222544401884078979e-02 2.103618085384368896e-01 -2.242392897605895996e-01 8.568002842366695404e-03 -2.199719548225402832e-01 -1.664984524250030518e-01 -9.066612273454666138e-02 3.734358772635459900e-02 -2.191861569881439209e-01 -5.698966979980468750e-02 -3.580445945262908936e-01 -6.647471338510513306e-02 -8.703164011240005493e-02 -1.926713436841964722e-01 1.079056710004806519e-01
-1.335676610469818115e-01 1.157320849597454071e-02 3.261240720748901367e-01 2.587110996246337891e-01 1.341487914323806763e-01 1.749867759644985199e-02 -1.963042169809341431e-01 3.643598780035972595e-02 -6.796263158321380615e-02 -1.030311584472656250e-01 1.687871813774108887e-01 8.122050017118453979e-02 -3.032056055963039398e-02 -3.130315989255905151e-02 3.397486358880996704e-02 -1.307319849729537964e-01 -2.620012462139129639e-01 1.026650741696357727e-01 2.691940963268280029e-01 -5.215496197342872620e-02 2.940321266651153564e-01 -2.693206667900085449e-01 -1.173344627022743225e-01 1.044480204582214355e-01 -7.420035451650619507e-02 1.477860007435083389e-02 -3.830289244651794434e-01 -2.891025543212890625e-01 -8.948028832674026489e-02 -1.035839468240737915e-01 -2.933274507522583008e-01 3.576875478029251099e-02
-3.489255905151367188e-01 -8.943355828523635864e-02 -9.241924434900283813e-02 2.068263739347457886e-01 4.469176009297370911e-02 2.430102974176406860e-01 -2.543148100376129150e-01 -2.990932948887348175e-02 1.447801291942596436e-01 -3.533066809177398682e-01 1.048649568110704422e-02 -6.585129350423812866e-02 -1.954371295869350433e-02 6.990943849086761475e-02 -6.042613461613655090e-02 1.166258081793785095e-01 1.293444335460662842e-01 1.788260787725448608e-02 2.232644259929656982e-01 9.926909208297729492e-02 -5.171967297792434692e-02 -2.018720954656600952e-01 8.711468428373336792e-02 1.157748475670814514e-01 1.925272792577743530e-01 2.063772380352020264e-01 -2.471519410610198975e-01 -1.470596194267272949e-01 -3.773368000984191895e-01 -5.233542248606681824e-02 -2.427543401718139648e-01 -1.093840599060058594e-01
-7.649428397417068481e-02 2.463973127305507660e-02 2.948851585388183594e-01 1.910196989774703979e-01 -1.467545032501220703e-01 2.723052799701690674e-01 -2.698220610618591309e-01 -1.150335073471069336e-01 -2.554798126220703125e-01 7.876896113157272339e-02 1.110781729221343994e-01 9.558887034654617310e-02 2.212341427803039551e-01 7.091031968593597412e-02 -7.348293066024780273e-02 1.532176136970520020e-01 1.045211628079414368e-01 4.168931841850280762e-01 3.890451043844223022e-02 1.462598890066146851e-01 2.467200458049774170e-01 4.516140371561050415e-02 1.959414631128311157e-01 -3.237044066190719604e-02 -4.330847784876823425e-02 7.774829864501953125e-02 1.046750023961067200e-01 -7.979162037372589111e-02 -1.969138160347938538e-02 -1.180373430252075195e-01 -3.900667428970336914e-01 -1.042867302894592285e-01
-2.062101811170578003e-01 2.243306189775466919e-01 -1.902598738670349121e-01 1.591416150331497192e-01 -3.399274945259094238e-01 8.558909595012664795e-02 -9.509577602148056030e-02 7.863407582044601440e-02 5.438482761383056641e-02 8.686514943838119507e-02 -2.118734717369079590e-01 -1.998865306377410889e-01 1.224240884184837341e-01 1.354097574949264526e-01 -1.790076643228530884e-01 -1.822019964456558228e-01 1.488970667123794556e-01 1.545797586441040039e-01 1.527541577816009521e-01 -1.022172644734382629e-01 4.801880568265914917e-02 -4.677651077508926392e-02 8.411352336406707764e-02 -7.707791030406951904e-02 3.268944919109344482e-01 2.612240239977836609e-02 -1.957539021968841553e-01 -1.026093661785125732e-01 -1.456463336944580078e-01 -1.210305169224739075e-01 -2.392101585865020752e-01 4.083891808986663818e-01
1.783503778278827667e-02 1.142266541719436646e-01 3.436634540557861328e-01 3.589192330837249756e-01 1.030135527253150940e-01 3.402619957923889160e-01 -5.560754984617233276e-02 -4.759070929139852524e-03 -5.508012138307094574e-03 -1.498954463750123978e-02 9.542419016361236572e-02 -2.195156365633010864e-02 -1.309423986822366714e-02 2.344024330377578735e-01 -1.941795647144317627e-01 2.493432462215423584e-01 -2.528556287288665771e-01 -2.468057163059711456e-02 2.644539624452590942e-02 2.963690273463726044e-02 1.119737103581428528e-01 1.624963432550430298e-01 -8.917049318552017212e-02 -7.303651422262191772e-02 7.393348962068557739e-02 -2.498939186334609985e-01 -1.447143852710723877e-01 -7.992222905158996582e-02 -2.143373340368270874e-01 -3.750870525836944580e-01 -5.940359458327293396e-02 2.039880454540252686e-01
-6.537206470966339111e-02 -5.509666632860898972e-03 4.349430277943611145e-02 3.782357871532440186e-01 -2.954935282468795776e-02 1.465245932340621948e-01 -2.675434947013854980e-01 -2.970983088016510010e-01 5.282437056303024292e-02 -3.596348762512207031e-01 -1.443783044815063477e-01 1.386221796274185181e-01 4.222182929515838623e-01 1.938321739435195923e-01 8.563064783811569214e-02 -1.493820697069168091e-01 -1.316522657871246338e-01 1.490583419799804688e-01 -1.723747700452804565e-02 9.408562630414962769e-02 -1.229451373219490051e-01 -2.979740500450134277e-01 3.682810440659523010e-02 -8.391138166189193726e-02 1.614517867565155029e-01 -9.185450524091720581e-02 -1.791066490113735199e-02 1.682998985052108765e-02 -1.661843806505203247e-01 -2.227193117141723633e-02 -1.410626769065856934e-01 -8.219169825315475464e-02
-8.433936536312103271e-02 1.003190781921148300e-02 5.589222535490989685e-02 4.668593704700469971e-01 -5.305825918912887573e-02 2.111877501010894775e-01 -3.172762393951416016e-01 -1.547565907239913940e-01 -1.078994721174240112e-01 3.741132616996765137e-01 8.386845700442790985e-03 -4.689943790435791016e-02 -6.522452086210250854e-02 -8.485520631074905396e-02 -1.376019120216369629e-01 3.573005795478820801e-01 -1.418081372976303101e-01 1.683258116245269775e-01 2.672943472862243652e-01 3.256346099078655243e-03 3.272809460759162903e-02 -1.757717877626419067e-01 -1.658570021390914917e-02 -2.014358043670654297e-01 3.579281643033027649e-02 -1.417628675699234009e-01 -8.995987474918365479e-02 -9.762626886367797852e-02 -3.967118263244628906e-02 -4.847149923443794250e-02 -7.341657578945159912e-02 2.161400318145751953e-01
1.208364032208919525e-02 -8.633793890476226807e-02 6.820289790630340576e-02 9.231030941009521484e-02 -8.654674887657165527e-02 4.062144830822944641e-02 -2.547209262847900391e-01 -2.304399609565734863e-01 -4.035018682479858398e-01 -2.866132855415344238e-01 7.204847782850265503e-02 6.194719672203063965e-02 1.905122548341751099e-01 3.249561786651611328e-01 -3.818664550781250000e-01 7.098618149757385254e-02 1.396991871297359467e-02 -1.187946349382400513e-01 1.648576259613037109e-01 -7.389520108699798584e-02 -2.275656014680862427e-01 -1.383481174707412720e-01 -7.595177739858627319e-02 -1.910004317760467529e-01 -6.980442255735397339e-02 3.089001588523387909e-02 -9.234216064214706421e-02 7.664711773395538330e-02 -3.463051021099090576e-01 -1.577700302004814148e-02 2.494790777564048767e-02 6.488454341888427734e-02
-2.588361799716949463e-01 1.102265566587448120e-01 1.378968507051467896e-01 1.759438663721084595e-01 4.098945483565330505e-02 3.069206774234771729e-01 -1.569140851497650146e-01 -8.131623268127441406e-02 -1.664179563522338867e-01 -6.300745159387588501e-02 2.481523714959621429e-02 -1.410919707268476486e-03 2.295026034116744995e-01 -4.484482854604721069e-02 3.197149559855461121e-02 6.593948602676391602e-02 -1.589106023311614990e-01 2.128208726644515991e-01 -2.092201709747314453e-01 2.258127182722091675e-02 2.765386700630187988e-01 -1.133060902357101440e-01 -4.071430768817663193e-03 -2.639836966991424561e-01 2.587186992168426514e-01 -1.508413702249526978e-01 5.949924886226654053e-02 -3.493443503975868225e-02 -2.422319650650024414e-01 -2.272931635379791260e-01 -3.377408087253570557e-01 2.423455268144607544e-01
-1.473480612039566040e-01 -5.011201277375221252e-02 -1.302348226308822632e-01 3.951156437397003174e-01 1.251741945743560791e-01 8.808322250843048096e-02 -2.883315980434417725e-01 -1.717054843902587891e-01 -8.598354458808898926e-02 -3.379516899585723877e-01 -2.092676013708114624e-01 9.678395837545394897e-02 -1.964403092861175537e-01 1.246168613433837891e-01 -1.343438029289245605e-01 8.248682320117950439e-02 -4.553183913230895996e-02 9.260065853595733643e-02 1.009451523423194885e-01 -1.668922752141952515e-01 2.726860577240586281e-03 -2.376925796270370483e-01 2.050102800130844116e-01 -1.099794134497642517e-01 7.786580175161361694e-02 1.644771918654441833e-02 -1.797765791416168213e-01 1.298496425151824951e-01 -2.678823471069335938e-01 2.292170524597167969e-01 -2.454669922590255737e-01 -1.163140758872032166e-01
-1.138071715831756592e-01 1.717950701713562012e-01 -5.450439453125000000e-02 4.173579812049865723e-01 -4.716964066028594971e-02 1.126085221767425537e-01 -1.622192710638046265e-01 -3.854440152645111084e-02 -9.740477800369262695e-02 -3.687353134155273438e-01 -2.157759517431259155e-01 4.944421723484992981e-02 1.035294868052005768e-02 1.341297291219234467e-02 6.444482505321502686e-02 1.361540406942367554e-01 3.536418974399566650e-01 2.890750765800476074e-01 1.499730795621871948e-01 2.103383243083953857e-01 1.433596312999725342e-01 -8.331292867660522461e-02 1.873872727155685425e-01 -2.399724721908569336e-01 5.574192479252815247e-02 2.027575857937335968e-02 -2.859170436859130859e-01 -8.039186149835586548e-02 -1.127452496439218521e-02 6.376426666975021362e-02 -1.476071625947952271e-01 8.347771316766738892e-02
-2.001069113612174988e-02 4.256861656904220581e-02 9.474361687898635864e-02 2.251185290515422821e-02 -1.456604599952697754e-01 -2.787419222295284271e-02 -2.998869121074676514e-01 7.537144422531127930e-02 -1.003952883183956146e-02 1.605500727891921997e-01 2.373436838388442993e-02 -1.876110956072807312e-02 2.959086000919342041e-01 4.235665500164031982e-01 -7.169134169816970825e-02 -7.009871304035186768e-02 -2.051414549350738525e-01 3.025058507919311523e-01 1.043170541524887085e-01 1.819336563348770142e-01 2.786113023757934570e-01 -1.665359735488891602e-01 -7.636682689189910889e-02 -1.869297027587890625e-01 1.367179863154888153e-02 -4.311709664762020111e-03 -1.860783845186233521e-01 8.943843096494674683e-02 -2.712221443653106689e-01 2.549830973148345947e-01 -2.189380973577499390e-01 -1.176073178648948669e-01
-8.308433741331100464e-02 1.579606980085372925e-01 -6.537075620144605637e-03 4.030207991600036621e-01 -1.248562037944793701e-01 3.921994566917419434e-01 -1.095183342695236206e-01 -2.094398736953735352e-01 -1.181396842002868652e-02 1.182155497372150421e-02 9.001120924949645996e-02 9.385088086128234863e-02 2.834532856941223145e-01 5.552990362048149109e-03 -1.507875919342041016e-01 1.091196946799755096e-02 -1.354007422924041748e-01 3.394366800785064697e-01 -1.745890378952026367e-01 4.539602622389793396e-02 2.346881181001663208e-01 -8.595457673072814941e-02 -1.419997029006481171e-02 -3.287819912657141685e-03 6.933383643627166748e-02 -2.048488855361938477e-01 8.267724514007568359e-02 1.459152996540069580e-01 -3.514626622200012207e-01 -1.351384073495864868e-02 -1.780555099248886108e-01 3.008136712014675140e-02
8.544671349227428436e-03 2.502472139894962311e-02 1.062957290560007095e-02 -2.797234104946255684e-03 -7.021525502204895020e-02 2.890824973583221436e-01 -3.662819564342498779e-01 -2.225864082574844360e-01 -3.684022724628448486e-01 1.395005267113447189e-02 2.282227873802185059e-01 -1.058553606271743774e-01 -2.489030659198760986e-01 2.141852527856826782e-01 -3.428659588098526001e-02 2.974171936511993408e-02 6.488027423620223999e-02 1.023515127599239349e-02 -4.989563673734664917e-02 8.758044242858886719e-02 1.137232258915901184e-01 8.511536568403244019e-02 -5.703310668468475342e-02 -2.005821466445922852e-01 1.576071828603744507e-01 -2.328014373779296875e-01 -3.115161880850791931e-02 -2.990763485431671143e-01 -3.045089840888977051e-01 -7.465969771146774292e-02 -2.586003541946411133e-01 7.151510566473007202e-02
-1.803156137466430664e-01 5.808670073747634888e-02 2.428514957427978516e-01 2.328591197729110718e-01 1.266066282987594604e-01 1.579628586769104004e-01 -3.420676887035369873e-01 -4.822995886206626892e-02 -7.121045887470245361e-02 1.234987750649452209e-01 3.104667663574218750e-01 1.193678379058837891e-01 1.531009376049041748e-01 6.851328071206808090e-03 -2.777542732656002045e-02 -7.570084184408187866e-02 -2.760077416896820068e-01 1.534231603145599365e-01 1.530688405036926270e-01 5.486975237727165222e-02 1.015887781977653503e-01 -2.476227730512619019e-01 5.607819184660911560e-04 -2.590038254857063293e-02 7.587937265634536743e-02 -8.621681481599807739e-02 -1.836469024419784546e-01 -3.555538952350616455e-01 -2.263088524341583252e-01 -6.610916554927825928e-02 2.135161310434341431e-01 2.380437105894088745e-01
-1.549451351165771484e-01 1.263497471809387207e-01 1.211332436650991440e-02 7.067205756902694702e-02 -1.875639259815216064e-01 2.600173354148864746e-01 2.963857352733612061e-01 -2.004862874746322632e-01 -8.564917743206024170e-02 -3.385226726531982422e-01 2.569124400615692139e-01 7.724966853857040405e-02 1.268578916788101196e-01 8.215546607971191406e-02 -2.017914950847625732e-01 1.497738808393478394e-01 -1.014201045036315918e-01 1.181735917925834656e-01 3.338753283023834229e-01 1.898680031299591064e-01 -3.997534886002540588e-02 -7.440549880266189575e-02 2.229608222842216492e-02 2.885391376912593842e-02 4.267792701721191406e-01 -7.597175240516662598e-02 -2.138562947511672974e-01 -9.731542319059371948e-02 -1.063544377684593201e-01 -5.701114982366561890e-02 -3.484085435047745705e-03 7.893211394548416138e-02
5.120771378278732300e-02 1.337878257036209106e-01 1.419053673744201660e-01 7.959625124931335449e-02 -1.123608648777008057e-01 5.890621989965438843e-02 -3.220913112163543701e-01 -3.961250651627779007e-03 -2.181037813425064087e-01 -6.323342025279998779e-02 3.183698654174804688e-02 2.088135108351707458e-03 1.272230595350265503e-01 -1.899747550487518311e-02 -3.178824782371520996e-01 2.087358981370925903e-01 -6.041179224848747253e-02 1.910455971956253052e-01 2.726756334304809570e-01 3.139938414096832275e-01 7.774502038955688477e-02 8.414181321859359741e-02 -1.474891453981399536e-01 8.030015975236892700e-02 -2.227985411882400513e-01 -1.501290202140808105e-01 -2.169350981712341309e-01 1.611559987068176270e-01 -3.400865197181701660e-01 3.821970149874687195e-02 -3.199725747108459473e-01 1.646176539361476898e-02
-2.119377255439758301e-01 -1.399623006582260132e-01 1.795770376920700073e-01 1.765065193176269531e-01 -2.186821401119232178e-01 2.436710149049758911e-01 -4.833931103348731995e-03 1.471759378910064697e-02 -2.759539186954498291e-01 -1.190833523869514465e-01 -1.724086888134479523e-02 4.608151968568563461e-03 -1.043840683996677399e-02 2.391145676374435425e-01 -2.186976671218872070e-01 2.695767953991889954e-02 1.315107941627502441e-01 1.696584820747375488e-01 -4.610996693372726440e-02 -6.708682328462600708e-02 -1.921800547279417515e-03 -9.665486216545104980e-02 -1.089908778667449951e-01 -2.957978844642639160e-01 -3.866731375455856323e-02 8.440689742565155029e-02 -7.093690335750579834e-02 2.379373908042907715e-01 -3.550497591495513916e-01 4.272826388478279114e-02 -2.501754760742187500e-01 3.820945322513580322e-01
8.513523638248443604e-02 -2.903292141854763031e-02 -1.693841069936752319e-01 1.967791467905044556e-01 1.439046412706375122e-01 8.263050578534603119e-03 -1.256390213966369629e-01 9.033716470003128052e-02 -1.138095278292894363e-02 -4.418354947119951248e-03 2.107340395450592041e-01 -1.208213567733764648e-01 1.562619358301162720e-01 2.816319763660430908e-01 -1.962496340274810791e-01 4.255967214703559875e-02 6.542671471834182739e-04 2.501378655433654785e-01 1.553818583488464355e-01 -2.421594411134719849e-02 2.810536026954650879e-01 -3.264248669147491455e-01 -1.260688900947570801e-01 9.018822759389877319e-02 2.834583260118961334e-02 -3.683027029037475586e-01 -3.388245403766632080e-01 3.241392550989985466e-03 -1.060385331511497498e-01 2.210057675838470459e-01 -1.076573580503463745e-01 2.382150590419769287e-01
-2.329764515161514282e-01 1.714420765638351440e-01 1.380529552698135376e-01 1.015115082263946533e-01 -2.032893151044845581e-01 2.119964510202407837e-01 -1.862074881792068481e-01 -2.679087817668914795e-01 -2.034560739994049072e-01 -4.238293692469596863e-02 5.480383709073066711e-02 -1.050094664096832275e-01 -1.550924498587846756e-02 1.551728844642639160e-01 -2.060824632644653320e-01 -8.568216860294342041e-02 -1.967914402484893799e-01 1.275684982538223267e-01 1.097791716456413269e-01 9.528564661741256714e-02 2.368430197238922119e-01 -1.863368153572082520e-01 2.264136821031570435e-01 1.734388619661331177e-01 5.575497448444366455e-02 -2.007920295000076294e-01 -2.439431995153427124e-01 -1.573135554790496826e-01 -2.535459995269775391e-01 -1.771237254142761230e-01 2.052685469388961792e-01 2.216534465551376343e-01
-2.411024719476699829e-01 -9.494499117136001587e-02 9.883602708578109741e-02 1.844416558742523193e-01 -2.186485379934310913e-02 1.304641067981719971e-01 -1.585202105343341827e-02 1.660844385623931885e-01 -1.205779910087585449e-01 -1.942401975393295288e-01 -5.321089550852775574e-02 -3.196544647216796875e-01 7.395490258932113647e-02 1.806328594684600830e-01 -1.667910516262054443e-01 3.098111972212791443e-02 -1.173805147409439087e-01 -4.924406856298446655e-02 4.420017004013061523e-01 5.281054601073265076e-02 -1.584489196538925171e-01 -7.907354086637496948e-02 8.683356456458568573e-03 -1.591027826070785522e-01 1.414102464914321899e-01 4.981181025505065918e-02 3.774689510464668274e-02 -3.644897937774658203e-01 -3.886915743350982666e-01 1.447506844997406006e-01 -1.188313961029052734e-01 -7.457930594682693481e-02
5.073462054133415222e-02 1.517391055822372437e-01 3.107155486941337585e-02 1.923209577798843384e-01 3.482794016599655151e-02 3.130070120096206665e-02 -1.783325970172882080e-01 -1.952042877674102783e-01 -1.341644227504730225e-01 -3.787153065204620361e-01 -3.223196789622306824e-02 3.407427370548248291e-01 7.002892345190048218e-02 2.026500254869461060e-01 3.207660838961601257e-02 1.067858934402465820e-01 2.713547050952911377e-01 3.295248746871948242e-01 2.021867930889129639e-01 -1.250830739736557007e-01 3.148773908615112305e-01 -2.025979012250900269e-01 1.323584169149398804e-01 7.579939067363739014e-02 2.630457282066345215e-03 -1.571039706468582153e-01 -1.541081219911575317e-01 -1.382326334714889526e-01 -2.583814226090908051e-02 1.770282983779907227e-01 -1.216249391436576843e-01 1.040518879890441895e-01
-1.850780844688415527e-01 3.195899128913879395e-01 9.962342679500579834e-02 9.221964329481124878e-02 -6.031168624758720398e-02 3.025308065116405487e-02 2.345979399979114532e-02 -9.285774081945419312e-03 -2.486224099993705750e-02 -3.551070764660835266e-02 -3.191469609737396240e-01 -3.160951659083366394e-02 1.652734130620956421e-01 2.794452905654907227e-01 -2.217842042446136475e-01 -9.883133461698889732e-04 1.530305948108434677e-03 3.492382913827896118e-02 3.001111745834350586e-01 -3.104682564735412598e-01 7.193394005298614502e-02 -7.454168796539306641e-02 -3.163360431790351868e-02 2.381339669227600098e-02 1.390839964151382446e-01 -2.654537856578826904e-01 -2.043571621179580688e-01 -2.561396658420562744e-01 -5.213503167033195496e-02 -1.412031054496765137e-01 -3.026287853717803955e-01 2.631815969944000244e-01
-1.360431909561157227e-01 7.883108407258987427e-02 -7.325295358896255493e-02 4.615577459335327148e-01 -1.728798151016235352e-01 -4.015963990241289139e-03 -4.079287946224212646e-01 -2.162615507841110229e-01 -2.162337899208068848e-01 -1.207714825868606567e-01 9.645383805036544800e-02 -2.242921888828277588e-01 1.021261587738990784e-01 1.912667006254196167e-01 -1.359172016382217407e-01 -1.491364687681198120e-01 -1.655709445476531982e-01 1.152796074748039246e-01 2.087054997682571411e-01 1.854178681969642639e-02 1.717269420623779297e-01 5.838169902563095093e-02 3.201083093881607056e-02 -8.551675081253051758e-02 -2.058714181184768677e-01 5.878216028213500977e-02 -2.862862646579742432e-01 2.201667875051498413e-01 9.701524861156940460e-03 2.717726631090044975e-03 4.620940308086574078e-04 -5.387238040566444397e-02
-1.184640452265739441e-01 -7.421489059925079346e-02 2.784160971641540527e-01 3.291300237178802490e-01 -2.027011709287762642e-03 1.981562077999114990e-01 -3.031383752822875977e-01 1.659387052059173584e-01 -3.269409388303756714e-02 1.405916213989257812e-01 -2.594961598515510559e-02 -1.835034191608428955e-01 -2.062647193670272827e-01 1.851854622364044189e-01 -1.299670524895191193e-02 -1.352513879537582397e-01 2.194895595312118530e-01 6.823652237653732300e-02 1.963262110948562622e-01 -2.109006047248840332e-03 -5.902458354830741882e-02 1.693617254495620728e-01 -9.826186578720808029e-04 -3.014379739761352539e-01 1.277560889720916748e-01 3.472496569156646729e-02 -1.994182765483856201e-01 -2.441290393471717834e-02 -1.918729394674301147e-01 1.593515872955322266e-01 1.018456518650054932e-01 3.749002814292907715e-01
[truncated: 3,270,831 more chars]
