# Supplementary material for: The Language of Innovation
Source: PLoS One. 2020 Apr 30;15(4):e0230107. doi: 10.1371/journal.pone.0230107 (PMC7194493; doi:10.1371/journal.pone.0230107)
Supplement: S12 File — (GZ) [file pone.0230107.s012.tar.gz › 1990-1994/V2Run_11_VS_4500_embeddings1990-1994ED32.txt]

3.461382165551185608e-02 -1.466563902795314789e-02 -1.171438172459602356e-01 -1.778940409421920776e-01 2.784138619899749756e-01 -2.580356001853942871e-01 -1.871740221977233887e-01 5.275582894682884216e-03 -1.667660623788833618e-01 -7.536327838897705078e-02 1.513967663049697876e-01 6.477627903223037720e-02 -2.900966405868530273e-01 9.496970474720001221e-02 2.943371534347534180e-01 -5.313875153660774231e-02 1.575356349349021912e-03 1.092933043837547302e-01 1.033473461866378784e-01 4.773025959730148315e-02 4.316423833370208740e-01 -1.814873814582824707e-01 -1.636692732572555542e-01 -1.360826939344406128e-01 -1.621879190206527710e-01 8.556634932756423950e-02 6.723293662071228027e-02 2.301322221755981445e-01 -2.106432318687438965e-01 2.451129853725433350e-01 9.535384923219680786e-02 -1.915782690048217773e-01
-2.049850672483444214e-02 5.701639130711555481e-02 2.659380137920379639e-01 1.127749010920524597e-01 3.750729560852050781e-01 -5.201596617698669434e-01 -8.697773516178131104e-02 2.075587064027786255e-01 -1.605654135346412659e-02 2.282460629940032959e-01 4.920109361410140991e-02 -1.346285045146942139e-01 -1.856810599565505981e-01 -2.421783208847045898e-01 -1.901061236858367920e-01 8.013645559549331665e-02 -1.196807064116001129e-02 -1.617420911788940430e-01 -8.067563176155090332e-02 -3.505532816052436829e-02 1.342838406562805176e-01 -1.434361487627029419e-01 4.604116454720497131e-02 7.326592504978179932e-02 -1.845371127128601074e-01 1.916261315345764160e-01 1.479361057281494141e-01 7.540700584650039673e-02 -2.233339399099349976e-01 -6.973288953304290771e-02 8.569013327360153198e-02 -4.292177781462669373e-02
2.832003869116306305e-02 1.125941872596740723e-01 3.140474855899810791e-02 -2.605863809585571289e-01 3.167167678475379944e-02 -2.379709929227828979e-01 -1.111449450254440308e-01 -1.059943996369838715e-02 -7.483753561973571777e-02 1.976666599512100220e-01 -2.723082005977630615e-01 1.789729446172714233e-01 -1.405299454927444458e-01 -2.942437231540679932e-01 -1.550443470478057861e-01 1.675406843423843384e-01 3.033398464322090149e-02 1.765387654304504395e-01 1.170030310750007629e-01 -2.176239192485809326e-01 6.580495089292526245e-02 -2.339985370635986328e-01 -6.041132379323244095e-03 -1.164220571517944336e-01 -3.281190097332000732e-01 1.537533849477767944e-01 1.255360245704650879e-01 -8.186434954404830933e-02 -2.108776718378067017e-01 2.888554632663726807e-01 2.689967453479766846e-01 -1.356327682733535767e-01
6.841283291578292847e-02 2.368987798690795898e-01 3.651329874992370605e-01 2.607460832223296165e-03 2.086928933858871460e-01 -4.158091843128204346e-01 1.050157248973846436e-01 -1.809122264385223389e-01 -1.562278531491756439e-02 1.523256860673427582e-02 9.394317120313644409e-02 2.602959275245666504e-01 -3.149279206991195679e-02 -2.012767456471920013e-02 5.763725191354751587e-02 1.452088057994842529e-01 1.251890808343887329e-01 -1.882961541414260864e-01 1.243368908762931824e-01 -1.196968853473663330e-01 2.935388088226318359e-01 -2.576678246259689331e-02 8.425593376159667969e-02 -1.241640746593475342e-01 -2.345773875713348389e-01 2.066524326801300049e-01 2.775471806526184082e-01 7.775946054607629776e-03 -1.729112304747104645e-02 2.696251869201660156e-01 6.753569096326828003e-02 -1.265636738389730453e-02
6.454540044069290161e-02 1.623260788619518280e-02 7.540795207023620605e-02 -2.003594636917114258e-01 3.160651922225952148e-01 -1.495741307735443115e-01 3.282631635665893555e-01 -1.866360194981098175e-02 -2.876380644738674164e-02 1.739539653062820435e-01 2.494050934910774231e-02 2.375787869095802307e-02 -1.038719564676284790e-01 -5.567256733775138855e-02 -1.541608124971389771e-01 1.275806277990341187e-01 6.554296612739562988e-02 9.087550640106201172e-02 2.490411549806594849e-01 -6.548036634922027588e-02 3.091415464878082275e-01 -2.839330583810806274e-02 1.653657108545303345e-01 -8.759061992168426514e-02 -3.471279144287109375e-01 -7.542771846055984497e-02 3.165674805641174316e-01 -1.574416756629943848e-01 -2.770036756992340088e-01 2.993741631507873535e-01 3.131689503788948059e-02 6.616532057523727417e-02
1.855194121599197388e-01 1.892930716276168823e-01 1.082654483616352081e-02 -3.094287514686584473e-01 1.257187873125076294e-01 -6.088039278984069824e-02 -3.062588572502136230e-01 3.020985424518585205e-02 7.351708412170410156e-02 2.287492156028747559e-02 3.559914603829383850e-02 -6.249684095382690430e-02 -8.563362807035446167e-02 1.459339819848537445e-02 -9.259563684463500977e-02 -2.104408740997314453e-01 -8.468935638666152954e-02 -2.703352272510528564e-01 9.465952217578887939e-02 -4.933131858706474304e-02 4.606198370456695557e-01 -2.794508934020996094e-01 1.570394933223724365e-01 -3.048650026321411133e-01 -2.027537077665328979e-01 -6.497462093830108643e-02 -1.352189779281616211e-01 -1.105630993843078613e-01 -1.169385164976119995e-01 1.547329276800155640e-01 1.661914139986038208e-01 8.701527118682861328e-02
4.562898725271224976e-02 -1.115550771355628967e-01 3.191062062978744507e-02 -9.064462035894393921e-02 2.813938856124877930e-01 -4.037923216819763184e-01 -1.820740699768066406e-01 9.770394861698150635e-02 -9.791687875986099243e-02 -5.733520537614822388e-02 -5.151766911149024963e-02 -2.225529849529266357e-01 -1.937883794307708740e-01 2.781435288488864899e-02 -6.169307976961135864e-02 -5.386547371745109558e-02 3.446888923645019531e-01 -4.489444941282272339e-02 -1.450852155685424805e-01 -1.933628916740417480e-01 1.520857959985733032e-01 1.558009982109069824e-01 -2.742346525192260742e-01 -4.298693686723709106e-02 -3.236078619956970215e-01 9.443131834268569946e-02 1.269687712192535400e-01 5.307474732398986816e-02 -2.915509045124053955e-01 2.318871319293975830e-01 1.511796470731496811e-02 -7.691641896963119507e-02
-1.140025258064270020e-01 -2.136305868625640869e-01 1.969779580831527710e-01 -7.015260308980941772e-02 4.047154486179351807e-01 -6.017067283391952515e-02 -2.425799071788787842e-01 -3.965041786432266235e-02 1.622873544692993164e-02 8.114818483591079712e-03 -4.047384858131408691e-02 -8.613002300262451172e-02 5.029020085930824280e-02 -6.312773376703262329e-02 -2.462478578090667725e-01 -1.448586583137512207e-01 7.179810106754302979e-02 2.125191837549209595e-01 -8.465161919593811035e-02 -1.834046542644500732e-01 2.687706947326660156e-01 -1.555000990629196167e-02 1.602174639701843262e-01 -2.213567644357681274e-01 -3.950143158435821533e-01 1.587344892323017120e-02 2.117860503494739532e-02 -1.300077736377716064e-01 -3.248562514781951904e-01 1.215451508760452271e-01 1.984883099794387817e-01 2.602894045412540436e-02
7.142660766839981079e-02 -2.029146812856197357e-02 1.874560117721557617e-01 -7.600564509630203247e-02 1.557607352733612061e-01 -2.463993430137634277e-01 -4.884709045290946960e-02 -6.420762836933135986e-02 -2.923881076276302338e-02 1.928026378154754639e-01 6.090610474348068237e-02 1.906887143850326538e-01 -1.553632766008377075e-01 -2.999726533889770508e-01 -1.711909919977188110e-01 2.358771562576293945e-01 6.587112694978713989e-02 4.148196056485176086e-02 2.234723418951034546e-01 -2.857373058795928955e-01 2.667177617549896240e-01 -7.723680883646011353e-02 -1.620620489120483398e-01 1.556088030338287354e-01 -2.913488447666168213e-01 -1.038222983479499817e-01 1.046233698725700378e-01 4.498232156038284302e-02 -2.923390269279479980e-01 2.557763457298278809e-01 -1.613000184297561646e-01 -1.848252564668655396e-01
3.441631197929382324e-01 1.469291001558303833e-01 3.783121705055236816e-01 1.259798929095268250e-02 2.569243013858795166e-01 -3.606127798557281494e-01 8.562033064663410187e-03 -1.168177947402000427e-01 -1.801667511463165283e-01 -7.469426095485687256e-02 -3.628668934106826782e-02 -2.279972285032272339e-01 -5.277103930711746216e-02 -1.805048994719982147e-02 -1.875763684511184692e-01 -1.059219706803560257e-02 6.752500776201486588e-04 9.592822939157485962e-02 -2.803653478622436523e-01 3.024202538654208183e-03 2.242990285158157349e-01 -6.812902539968490601e-02 1.676361449062824249e-02 9.268242865800857544e-03 -7.583080977201461792e-02 1.348817497491836548e-01 1.919831335544586182e-01 2.176067680120468140e-01 -2.451484948396682739e-01 4.439428448677062988e-02 1.943323910236358643e-01 -1.613830029964447021e-01
2.064579874277114868e-01 -2.967699468135833740e-01 1.533730924129486084e-01 -1.342729032039642334e-01 3.571940064430236816e-01 -3.157252967357635498e-01 1.115516424179077148e-01 5.291251465678215027e-02 -1.467686742544174194e-01 -5.681962892413139343e-02 1.045179436914622784e-03 -1.380680501461029053e-01 -1.187052503228187561e-01 7.452750951051712036e-02 -7.676846534013748169e-02 -1.549019012600183487e-02 4.721401631832122803e-02 6.947964429855346680e-02 -2.419705539941787720e-01 4.736455902457237244e-02 2.877235710620880127e-01 -1.300648152828216553e-01 1.354852765798568726e-01 9.071327000856399536e-02 -2.657112479209899902e-01 1.623889207839965820e-01 1.680311411619186401e-01 1.198411136865615845e-01 -3.062175512313842773e-01 2.946204505860805511e-02 5.094260349869728088e-02 2.910096943378448486e-01
-1.176153570413589478e-01 -1.418834030628204346e-01 -4.959262907505035400e-02 -1.758457720279693604e-01 4.729611426591873169e-02 -3.126753270626068115e-01 -1.329345256090164185e-01 4.103844054043292999e-03 -2.764830589294433594e-01 1.637660115957260132e-01 -4.605888575315475464e-02 -1.218802556395530701e-01 -3.196818530559539795e-01 -4.289464652538299561e-02 -2.585608065128326416e-01 9.344378486275672913e-03 9.429101645946502686e-02 1.431098580360412598e-01 -1.282342374324798584e-01 -1.173849925398826599e-01 4.587005823850631714e-02 -1.312741041183471680e-01 -2.996481359004974365e-01 1.052178591489791870e-01 -4.868697524070739746e-01 5.279541388154029846e-02 -3.332328051328659058e-03 1.170256808400154114e-01 -2.839590907096862793e-01 -2.823552861809730530e-02 2.816212736070156097e-02 -9.054037183523178101e-02
-1.512740855105221272e-03 2.193252556025981903e-03 1.244631707668304443e-01 4.026746377348899841e-02 2.167186141014099121e-02 -2.423060834407806396e-01 -6.180261448025703430e-02 1.596750319004058838e-01 -1.410759836435317993e-01 9.115853160619735718e-02 -3.311740979552268982e-02 2.026092633605003357e-02 -3.041909039020538330e-01 -5.037686228752136230e-02 -8.054700680077075958e-03 1.932939887046813965e-01 8.504187688231468201e-03 3.266546726226806641e-01 2.639626264572143555e-01 -5.600328743457794189e-02 3.880614638328552246e-01 -1.898653223179280758e-03 -3.858170658349990845e-02 -1.546108513139188290e-03 -5.046320557594299316e-01 -5.061284452676773071e-02 -1.537082195281982422e-01 -6.763938814401626587e-02 -1.933733820915222168e-01 2.785407304763793945e-01 -9.751190431416034698e-03 -1.269935630261898041e-03
4.278932232409715652e-03 3.017887100577354431e-02 9.005707502365112305e-02 -1.795296818017959595e-01 8.664365857839584351e-02 -1.925512403249740601e-01 7.351951301097869873e-02 5.602422729134559631e-02 -1.785535663366317749e-01 2.456461936235427856e-01 9.422307834029197693e-03 6.393078714609146118e-02 3.521621972322463989e-02 -1.912666857242584229e-02 -1.161110252141952515e-01 -1.816804148256778717e-02 3.870062530040740967e-01 -5.747951939702033997e-02 2.603792250156402588e-01 -2.254292666912078857e-01 4.661755636334419250e-02 -1.335116475820541382e-01 -1.382355391979217529e-01 1.250827312469482422e-01 -3.093221187591552734e-01 4.761383309960365295e-02 3.216660022735595703e-02 -1.391387432813644409e-01 -3.896886706352233887e-01 3.578203916549682617e-01 2.605953812599182129e-01 -3.456548601388931274e-02
1.581538617610931396e-01 1.705376245081424713e-02 1.008181050419807434e-01 -1.293333917856216431e-01 2.091751247644424438e-01 -1.842583268880844116e-01 9.333718568086624146e-02 -2.206203639507293701e-01 -4.720402136445045471e-02 -1.904186047613620758e-02 -2.866749837994575500e-02 -7.584324479103088379e-02 -1.247983872890472412e-01 -6.058517470955848694e-02 -1.745974868535995483e-01 -3.497994691133499146e-02 1.938704587519168854e-02 -2.557997591793537140e-02 1.394184231758117676e-01 -2.117502242326736450e-01 3.536202013492584229e-01 1.843776255846023560e-01 -1.751226722262799740e-03 1.673721969127655029e-01 -4.857970178127288818e-01 3.933231532573699951e-02 3.231751620769500732e-01 2.015970051288604736e-01 -2.872209623456001282e-02 1.850203573703765869e-01 2.728822827339172363e-01 -8.989068865776062012e-02
-1.403254270553588867e-02 -2.292471826076507568e-01 2.436322867870330811e-01 -1.361229866743087769e-01 2.031138539314270020e-01 -3.791054189205169678e-01 -1.633730828762054443e-01 -1.828482002019882202e-01 -8.077780157327651978e-02 -2.724852412939071655e-02 2.777741104364395142e-02 -6.339544802904129028e-02 -1.690191179513931274e-01 6.906162202358245850e-02 -2.630979716777801514e-01 1.102403774857521057e-01 2.117949873208999634e-01 1.574139297008514404e-01 -8.765421062707901001e-02 -1.139638200402259827e-01 2.268214076757431030e-01 -3.554088175296783447e-01 2.191315963864326477e-02 7.552169263362884521e-02 -1.348661035299301147e-01 1.254774183034896851e-01 -3.749418631196022034e-02 2.655102610588073730e-01 -1.437509059906005859e-01 2.331131249666213989e-01 1.356242895126342773e-01 1.549325287342071533e-01
-2.721087038516998291e-01 1.393351554870605469e-01 3.128888309001922607e-01 -1.599084734916687012e-01 2.004577964544296265e-01 -2.239091545343399048e-01 1.027056500315666199e-01 -1.644951999187469482e-01 -1.736586540937423706e-01 -1.691220514476299286e-02 1.033310741186141968e-01 1.169319637119770050e-02 -2.705886773765087128e-02 3.655786067247390747e-02 -8.806325495243072510e-02 -4.879102110862731934e-02 1.676189154386520386e-01 -2.624285221099853516e-02 2.710829973220825195e-01 -2.505871653556823730e-01 3.421685993671417236e-01 -5.398891121149063110e-02 2.334800064563751221e-01 1.669994741678237915e-01 -3.039345741271972656e-01 6.936258822679519653e-02 2.060300707817077637e-01 -1.249513253569602966e-01 -3.989217057824134827e-02 2.215816378593444824e-01 1.653205305337905884e-01 -3.090276941657066345e-02
2.631984278559684753e-02 -1.533287465572357178e-01 1.168829351663589478e-01 -1.579928696155548096e-01 1.155828088521957397e-01 -1.252627372741699219e-01 -1.270986050367355347e-01 2.569097578525543213e-01 -1.782891452312469482e-01 -4.752072319388389587e-02 6.273885071277618408e-02 -7.767110317945480347e-02 -1.835532933473587036e-01 4.867352172732353210e-02 -1.947774738073348999e-01 1.410417556762695312e-01 9.507330507040023804e-02 1.487994492053985596e-01 2.755677103996276855e-01 -2.120070755481719971e-01 4.311656951904296875e-01 -8.174709975719451904e-02 1.428010910749435425e-01 1.609473302960395813e-02 -3.136265873908996582e-01 -2.180407941341400146e-01 -2.394816838204860687e-02 -1.239924579858779907e-01 -3.429093956947326660e-01 1.878033280372619629e-01 -8.891564607620239258e-02 1.203084085136651993e-02
1.082174256443977356e-01 9.479061514139175415e-02 1.016550213098526001e-01 1.083740815520286560e-01 2.926673591136932373e-01 -9.265854954719543457e-02 -1.074307709932327271e-01 3.585364222526550293e-01 -1.027663350105285645e-01 -1.703978702425956726e-02 8.943357318639755249e-02 -3.188085509464144707e-03 -3.841618001461029053e-01 -4.862469434738159180e-02 1.588083803653717041e-01 -5.919641628861427307e-02 8.317837864160537720e-02 -2.029856443405151367e-01 2.557479143142700195e-01 -2.137846127152442932e-02 3.256480693817138672e-01 -1.989460438489913940e-01 -1.527500003576278687e-01 -2.252546995878219604e-01 -4.331534355878829956e-02 1.167709529399871826e-01 -2.065434753894805908e-01 1.542208045721054077e-01 -2.056729495525360107e-01 1.096724346280097961e-01 1.427087336778640747e-01 -1.871662735939025879e-01
2.910547889769077301e-02 5.273399874567985535e-02 1.547902375459671021e-01 -1.738685816526412964e-01 6.658915430307388306e-02 -3.210393786430358887e-01 3.157849982380867004e-02 1.826134622097015381e-01 -1.463322192430496216e-01 -8.697089552879333496e-02 -7.633931934833526611e-02 -6.749559193849563599e-02 -1.524612456560134888e-01 -1.198704689741134644e-01 -8.974077552556991577e-02 -5.228426307439804077e-03 1.534818857908248901e-01 1.212727800011634827e-01 4.721351563930511475e-01 -4.840628802776336670e-02 2.862915992736816406e-01 -8.515022695064544678e-02 -2.275325506925582886e-01 5.645124241709709167e-02 -1.864700019359588623e-01 8.636505901813507080e-02 -9.575106203556060791e-02 7.894004881381988525e-02 -2.343031466007232666e-01 3.759721517562866211e-01 2.165653705596923828e-01 -8.251559734344482422e-02
1.996517479419708252e-01 5.647432059049606323e-02 1.551650315523147583e-01 -2.518696151673793793e-02 -8.433722704648971558e-02 -4.283578395843505859e-01 -2.282383143901824951e-01 2.586891129612922668e-02 -1.228292211890220642e-01 7.368452101945877075e-02 -3.905887156724929810e-02 6.827876716852188110e-02 -1.940390020608901978e-01 -1.660183444619178772e-02 5.935132130980491638e-02 2.043214589357376099e-01 1.963528096675872803e-01 -7.747547328472137451e-02 1.813137233257293701e-01 -2.067349702119827271e-01 2.473521530628204346e-01 -1.178153380751609802e-01 9.037040174007415771e-02 -1.687111705541610718e-02 -4.722001850605010986e-01 -1.510599553585052490e-01 1.888539195060729980e-01 -1.393135935068130493e-01 -2.166675180196762085e-01 1.504982262849807739e-01 -6.890538334846496582e-02 8.888978511095046997e-03
1.230195462703704834e-01 1.794168204069137573e-01 8.441613614559173584e-02 1.553919315338134766e-01 6.262952089309692383e-02 -2.443016767501831055e-01 -1.103360056877136230e-01 -1.663344502449035645e-01 1.983973979949951172e-01 1.648039668798446655e-01 7.874808460474014282e-02 9.718137979507446289e-02 1.925224624574184418e-02 9.901335835456848145e-02 -1.351049840450286865e-01 3.313415497541427612e-02 1.189604476094245911e-01 1.401363015174865723e-01 -6.288385018706321716e-03 -5.075052380561828613e-02 4.089994728565216064e-02 -3.647364974021911621e-01 -1.809646636247634888e-01 -2.448934316635131836e-01 -4.581109881401062012e-01 1.617010384798049927e-01 1.659631878137588501e-01 9.900786727666854858e-02 -3.740925788879394531e-01 1.596687138080596924e-01 5.798682197928428650e-02 1.645369455218315125e-02
-2.199756354093551636e-02 -3.955781757831573486e-01 6.769552081823348999e-02 8.446229249238967896e-02 2.805880606174468994e-01 -4.034018516540527344e-01 1.913106814026832581e-02 1.196992769837379456e-02 -1.280425786972045898e-01 3.140281140804290771e-01 -6.070064753293991089e-02 -9.777199476957321167e-02 1.495054364204406738e-01 -8.132300525903701782e-02 -1.703082472085952759e-01 -5.141870677471160889e-02 -8.071998134255409241e-03 -1.649496257305145264e-01 -2.355271577835083008e-02 -1.895481646060943604e-01 1.538253426551818848e-01 -1.370439231395721436e-01 1.481611728668212891e-01 1.569070816040039062e-01 -2.419675886631011963e-01 -1.094535887241363525e-01 -8.172992616891860962e-02 1.364964842796325684e-01 3.514215722680091858e-02 2.014381587505340576e-01 1.943197548389434814e-01 -2.688781321048736572e-01
1.634935289621353149e-01 5.919739976525306702e-02 1.709197014570236206e-01 1.934080943465232849e-02 1.917521357536315918e-01 -4.198411405086517334e-01 -6.676027178764343262e-02 -2.351878434419631958e-01 -1.511741727590560913e-01 -3.737743571400642395e-02 1.898720711469650269e-01 1.099133267998695374e-01 -3.608299493789672852e-01 -6.257381290197372437e-02 -1.175816506147384644e-01 -1.483032703399658203e-01 -8.872782438993453979e-02 2.394699752330780029e-01 8.167657069861888885e-03 -7.883185893297195435e-02 1.309376675635576248e-02 -1.769356727600097656e-01 1.769588887691497803e-01 -2.317949235439300537e-01 -2.532101869583129883e-01 -2.080877870321273804e-01 -1.501622796058654785e-01 4.211168736219406128e-02 -9.364479035139083862e-02 2.653722465038299561e-01 6.934947520494461060e-02 1.459319293498992920e-01
2.077870219945907593e-01 6.984353810548782349e-02 5.434257537126541138e-02 -2.306988686323165894e-01 -2.795704081654548645e-02 -2.652411758899688721e-01 -8.790149539709091187e-02 2.614053189754486084e-01 -3.803806751966476440e-02 1.898941770195960999e-02 6.467421352863311768e-02 -2.483203634619712830e-02 -3.723382651805877686e-01 6.554513704031705856e-03 -4.681181535124778748e-02 1.850499361753463745e-01 2.637629769742488861e-02 3.399305790662765503e-02 1.921484321355819702e-01 -1.691599041223526001e-01 3.658821284770965576e-01 6.280827522277832031e-02 1.792478188872337341e-02 2.078777104616165161e-01 -3.018095195293426514e-01 -2.574501931667327881e-01 1.841319948434829712e-01 -5.066381767392158508e-02 -2.860613763332366943e-01 5.449180677533149719e-02 -1.886916160583496094e-02 -1.977955251932144165e-01
-2.762380242347717285e-01 6.945678591728210449e-02 4.014994949102401733e-02 7.243378460407257080e-02 2.359217405319213867e-01 -2.757624387741088867e-01 -2.883307635784149170e-01 -1.908811926841735840e-02 -1.987704187631607056e-01 4.778750985860824585e-02 2.299976348876953125e-01 5.909783765673637390e-02 -2.283439934253692627e-01 4.290409088134765625e-01 4.564720671623945236e-03 -9.371527284383773804e-02 -1.375986933708190918e-01 -1.207218170166015625e-01 -1.052987575531005859e-01 -4.778305441141128540e-02 2.080677300691604614e-01 -9.062929078936576843e-03 1.639052480459213257e-01 -2.128037661314010620e-01 -9.543333202600479126e-02 1.270934790372848511e-01 -2.721321955323219299e-02 -1.587220132350921631e-01 -2.185271084308624268e-01 -1.724470406770706177e-01 2.286325395107269287e-01 -1.011937037110328674e-01
5.269121006131172180e-02 4.288759455084800720e-02 7.929018884897232056e-02 -1.734544932842254639e-01 1.853147149085998535e-01 -3.513293564319610596e-01 2.271779626607894897e-02 -1.152403131127357483e-01 -1.301126331090927124e-01 1.150983050465583801e-01 -8.000369183719158173e-03 1.355511248111724854e-01 -3.520827293395996094e-01 -2.423080205917358398e-01 -1.357416957616806030e-01 -1.120547875761985779e-01 1.919686645269393921e-01 3.925262391567230225e-02 -7.431521266698837280e-02 -6.904429942369461060e-02 3.178946375846862793e-01 -3.957183361053466797e-01 1.685185581445693970e-01 -2.528251707553863525e-01 4.434420913457870483e-02 -2.403073310852050781e-01 -1.368881016969680786e-01 1.776850037276744843e-02 -1.418710947036743164e-01 -1.659136451780796051e-02 1.638169586658477783e-01 2.257169038057327271e-02
1.567773818969726562e-01 -1.265714168548583984e-01 3.325126171112060547e-01 -1.305426955223083496e-01 -6.526046991348266602e-02 9.546976536512374878e-03 -5.035730451345443726e-02 1.138623133301734924e-01 -2.604693472385406494e-01 8.082956820726394653e-02 -6.451476365327835083e-02 -1.930568814277648926e-01 -3.189767301082611084e-01 7.968480885028839111e-02 -1.110164150595664978e-01 1.286150962114334106e-01 1.489426642656326294e-01 -4.341660998761653900e-03 -1.227324679493904114e-01 -2.762129008769989014e-01 2.311228662729263306e-01 -1.511308550834655762e-01 -1.593979150056838989e-01 -1.677706465125083923e-02 -1.669351607561111450e-01 1.836661100387573242e-01 4.689439013600349426e-02 3.798794746398925781e-02 -4.815268218517303467e-01 2.142626047134399414e-01 -2.494861930608749390e-02 -4.681843332946300507e-03
8.249251544475555420e-02 -2.241517230868339539e-02 1.453427672386169434e-01 1.074341312050819397e-01 3.479085862636566162e-01 -2.564420998096466064e-01 1.852471530437469482e-01 -5.553537979722023010e-02 8.926054090261459351e-02 1.305515766143798828e-01 -1.624789386987686157e-01 -9.811030328273773193e-02 -1.015823930501937866e-01 2.017945237457752228e-02 2.738823532126843929e-04 -1.423610597848892212e-01 -3.613776341080665588e-02 2.186102569103240967e-01 -1.474005915224552155e-02 -3.473263680934906006e-01 3.346742987632751465e-01 2.703324332833290100e-02 5.777915567159652710e-02 -3.160465657711029053e-01 -3.655784130096435547e-01 1.717442870140075684e-01 -5.644000694155693054e-02 1.388039737939834595e-01 -2.440864741802215576e-01 7.370050996541976929e-02 5.135228484869003296e-02 6.811553239822387695e-02
1.578738093376159668e-01 2.515439689159393311e-01 3.350970894098281860e-02 -3.374038040637969971e-01 1.540552079677581787e-01 -1.313037872314453125e-01 -2.988838255405426025e-01 6.300485134124755859e-02 -1.423524171113967896e-01 -4.236816987395286560e-02 -8.197452127933502197e-02 -4.079120233654975891e-03 -9.166743606328964233e-02 -1.525210030376911163e-02 3.086326457560062408e-02 -1.493809074163436890e-01 4.240443557500839233e-02 1.624926030635833740e-01 -1.341690719127655029e-01 9.543875604867935181e-02 3.396749868988990784e-02 4.497994109988212585e-02 2.436906546354293823e-01 6.365177780389785767e-02 -1.023308932781219482e-01 -1.901800930500030518e-01 -2.628529369831085205e-01 2.189040631055831909e-01 -3.561317622661590576e-01 2.514538466930389404e-01 3.530375957489013672e-01 3.991736844182014465e-02
2.027667015790939331e-01 8.034496754407882690e-02 1.797000467777252197e-01 -1.946731843054294586e-02 1.835090667009353638e-01 -1.089108213782310486e-01 1.256167441606521606e-01 9.020286798477172852e-02 1.570947840809822083e-02 1.137048006057739258e-01 2.154886163771152496e-02 -1.089547872543334961e-01 -3.406953513622283936e-01 -1.995644718408584595e-01 1.883985698223114014e-01 -3.693157061934471130e-02 -6.130009423941373825e-04 1.851563155651092529e-01 2.071098834276199341e-01 -1.112121641635894775e-01 2.598469257354736328e-01 -1.700701564550399780e-01 -2.423344552516937256e-01 -3.408394157886505127e-01 -2.648484110832214355e-01 1.349451392889022827e-01 4.922554641962051392e-02 -1.691083163022994995e-01 -2.048485875129699707e-01 2.491663442924618721e-03 3.137370645999908447e-01 -1.066500619053840637e-01
1.039941385388374329e-01 -6.743452046066522598e-03 5.861192941665649414e-03 1.026969403028488159e-01 7.806942611932754517e-02 -2.228877544403076172e-01 -1.831089854240417480e-01 2.290023118257522583e-02 -1.701682657003402710e-01 9.373851120471954346e-02 -8.645344525575637817e-02 -1.130700111389160156e-02 -9.840930998325347900e-02 -7.149694114923477173e-02 -8.383720368146896362e-02 2.838052995502948761e-02 8.360683172941207886e-02 -9.616932272911071777e-02 6.904292386025190353e-03 -2.673686444759368896e-01 4.349457323551177979e-01 8.835655450820922852e-02 1.042253524065017700e-01 2.205558866262435913e-01 -4.140628576278686523e-01 -2.635177671909332275e-01 7.263422757387161255e-02 -4.177137464284896851e-02 -3.979882895946502686e-01 2.154189050197601318e-01 -8.859528601169586182e-02 -1.262177973985671997e-01
1.744921654462814331e-01 -4.078300893306732178e-01 1.667581945657730103e-01 -2.496602945029735565e-02 -1.409983634948730469e-01 -3.603508472442626953e-01 -7.384385168552398682e-02 -2.194465547800064087e-01 -5.187514796853065491e-02 1.581410467624664307e-01 2.994596362113952637e-01 -1.362973898649215698e-01 -3.481209576129913330e-01 1.279236823320388794e-01 1.203282624483108521e-01 -1.643397361040115356e-01 -6.302766501903533936e-02 8.975681662559509277e-02 -1.069510877132415771e-01 -1.087199971079826355e-01 7.397747039794921875e-02 -1.973444968461990356e-02 3.672843426465988159e-02 5.990850552916526794e-02 -4.306767135858535767e-02 -8.051829040050506592e-02 3.746994212269783020e-02 1.230597719550132751e-01 -3.837454020977020264e-01 7.895559072494506836e-02 7.815258204936981201e-02 -1.608885675668716431e-01
2.258945256471633911e-01 -2.557605691254138947e-02 -2.548684775829315186e-01 -2.360748201608657837e-01 1.952114850282669067e-01 -5.467363446950912476e-02 -2.014700621366500854e-01 -6.877364218235015869e-02 -1.686253398656845093e-01 1.447114199399948120e-01 -7.636342942714691162e-02 -2.005974203348159790e-01 -1.112736016511917114e-01 1.278554201126098633e-01 -4.819001257419586182e-02 -1.749281883239746094e-01 2.098515480756759644e-01 -3.202326297760009766e-01 -3.148704022169113159e-02 -1.291636824607849121e-01 2.777569591999053955e-01 -3.045955300331115723e-01 9.072318673133850098e-02 1.957001909613609314e-02 -2.198757231235504150e-01 -1.664478480815887451e-01 1.096385717391967773e-01 2.429265826940536499e-01 -8.904870599508285522e-02 -1.550362110137939453e-01 2.262307405471801758e-01 1.052671819925308228e-01
1.114583238959312439e-01 -3.556668460369110107e-01 1.079425141215324402e-01 -7.625094801187515259e-02 2.439993470907211304e-01 -4.340107738971710205e-01 1.013692244887351990e-01 2.104577235877513885e-02 -2.027681656181812286e-02 1.874026954174041748e-01 -7.623451203107833862e-02 -4.333852231502532959e-02 -7.841665297746658325e-02 -2.455050796270370483e-01 3.892806358635425568e-03 -2.326639741659164429e-01 -1.488069593906402588e-01 4.287411272525787354e-02 1.827431470155715942e-01 -8.501602709293365479e-02 7.860547304153442383e-02 3.902717260643839836e-03 8.358488231897354126e-02 -1.353250537067651749e-02 -5.217211842536926270e-01 3.255158662796020508e-02 8.400399982929229736e-02 5.148426815867424011e-02 -1.990127004683017731e-02 6.319215893745422363e-02 -3.631146997213363647e-02 -2.335945814847946167e-01
2.307395786046981812e-01 -1.658890694379806519e-01 5.911646783351898193e-02 -1.294480264186859131e-01 1.410100162029266357e-01 -2.952258586883544922e-01 -1.809722632169723511e-01 3.555813059210777283e-02 -1.956472918391227722e-02 5.818665400147438049e-02 -1.877593621611595154e-02 -1.436310410499572754e-01 -9.609290212392807007e-02 -5.339474976062774658e-02 5.214530974626541138e-02 2.083330601453781128e-01 1.684341430664062500e-01 -8.319189399480819702e-02 2.341293990612030029e-01 -1.525544077157974243e-01 3.312016427516937256e-01 -1.054640263319015503e-01 -1.705580204725265503e-01 1.559243053197860718e-01 -4.960246384143829346e-01 -1.138183474540710449e-01 7.741386443376541138e-02 5.408475548028945923e-02 -2.323043346405029297e-01 1.032622009515762329e-01 -2.246112227439880371e-01 -6.619533896446228027e-02
3.031435012817382812e-01 -8.067357540130615234e-02 9.776265919208526611e-02 -6.572921574115753174e-02 2.968858182430267334e-02 -3.092053830623626709e-01 -1.071072299964725971e-03 -7.676915824413299561e-02 9.544635564088821411e-02 3.023771047592163086e-01 4.526138305664062500e-01 2.157918959856033325e-01 -4.556801021099090576e-01 -6.842579692602157593e-02 1.322990749031305313e-02 -1.053790971636772156e-01 -3.777069970965385437e-02 2.571108341217041016e-01 -7.696522027254104614e-02 -1.438545882701873779e-01 9.108152985572814941e-02 2.269206382334232330e-02 -2.081465534865856171e-02 -7.839244604110717773e-02 -1.919178664684295654e-01 -3.230153350159525871e-03 1.426216959953308105e-02 1.811051666736602783e-01 -5.455410480499267578e-02 2.555115148425102234e-02 9.324464946985244751e-02 1.343564242124557495e-01
1.327904760837554932e-01 1.586266607046127319e-02 -1.122439950704574585e-01 -5.656829103827476501e-03 -1.308216713368892670e-02 -3.100504577159881592e-01 -1.012124568223953247e-01 3.027581274509429932e-01 -1.590577512979507446e-02 1.007058247923851013e-01 5.918473005294799805e-03 1.151479855179786682e-01 -1.798449903726577759e-01 1.560819447040557861e-01 4.173395410180091858e-02 -3.064033091068267822e-01 -1.779683828353881836e-01 -2.604485452175140381e-01 1.062710285186767578e-01 -8.733181655406951904e-02 4.571118056774139404e-01 -3.272524476051330566e-01 -1.471185982227325439e-01 -3.079622425138950348e-02 -2.839812338352203369e-01 -8.184896782040596008e-03 -8.800432085990905762e-02 7.671771943569183350e-02 -2.531139366328716278e-02 3.618473419919610023e-03 1.153349801898002625e-01 -1.728971898555755615e-01
-2.471757382154464722e-01 1.936166286468505859e-01 1.218190416693687439e-01 -3.333128094673156738e-01 3.321290612220764160e-01 -2.560674399137496948e-02 -6.835517287254333496e-02 -4.329742118716239929e-02 -1.458263993263244629e-01 -9.366880357265472412e-02 2.187896519899368286e-01 1.048836708068847656e-01 -4.029144048690795898e-01 -4.441371187567710876e-02 1.317067295312881470e-01 2.123351097106933594e-01 -1.187161058187484741e-01 7.216900587081909180e-03 -1.006960123777389526e-02 -1.772895604372024536e-01 3.276244997978210449e-01 -4.147206246852874756e-02 1.608689129352569580e-02 -1.285453140735626221e-01 -4.516664892435073853e-02 -8.197277784347534180e-02 -2.153885364532470703e-01 9.339711815118789673e-02 -1.769300848245620728e-01 -1.553912013769149780e-01 1.996662020683288574e-01 1.077103316783905029e-01
2.207104712724685669e-01 1.353361010551452637e-01 1.616718024015426636e-01 -1.637874394655227661e-01 2.708097361028194427e-02 -1.926293522119522095e-01 -1.701689809560775757e-01 2.317942976951599121e-01 1.525524407625198364e-01 2.043142020702362061e-01 9.176369011402130127e-02 8.286152034997940063e-02 -2.758134528994560242e-02 1.828697621822357178e-01 -3.032794035971164703e-02 6.065871194005012512e-02 5.031720176339149475e-02 -6.909684091806411743e-02 1.501389592885971069e-01 -3.396252393722534180e-01 2.393423467874526978e-01 -1.379338502883911133e-01 9.390543214976787567e-03 4.642499610781669617e-02 -2.802686095237731934e-01 -4.277717322111129761e-02 2.287548929452896118e-01 -8.085329830646514893e-02 -2.616078555583953857e-01 3.327977955341339111e-01 -2.112650722265243530e-01 -2.314246892929077148e-01
2.105565220117568970e-01 -2.050896361470222473e-02 -5.315355584025382996e-02 4.533257801085710526e-03 9.958436340093612671e-02 -6.016619503498077393e-02 -4.424559772014617920e-01 7.995557039976119995e-02 -3.958140686154365540e-02 1.277224346995353699e-02 1.467019617557525635e-01 -1.594954878091812134e-01 -1.546373963356018066e-01 8.854604326188564301e-03 1.050339452922344208e-02 -2.921688854694366455e-01 -5.529996007680892944e-02 -9.329780936241149902e-02 1.817758381366729736e-01 -1.445306539535522461e-01 3.617499470710754395e-01 -3.199318647384643555e-01 -5.926305800676345825e-02 -2.635663151741027832e-01 -3.574486076831817627e-01 -7.762116938829421997e-02 -1.108454018831253052e-01 4.228368401527404785e-03 -5.223917216062545776e-02 3.465580567717552185e-02 5.636735260486602783e-02 -2.311903387308120728e-01
2.772164940834045410e-01 1.941787898540496826e-01 -1.507886797189712524e-01 -1.198286265134811401e-01 1.649532616138458252e-01 -2.641392685472965240e-02 -6.974548846483230591e-02 1.950507014989852905e-01 -8.773610740900039673e-02 -2.911636047065258026e-02 1.180344894528388977e-01 -5.558874458074569702e-02 -1.413545459508895874e-01 -9.035698324441909790e-02 1.256700456142425537e-01 -2.221527099609375000e-01 -1.888704448938369751e-01 -2.169808745384216309e-02 6.030084565281867981e-02 -3.984626010060310364e-02 4.267596900463104248e-01 -3.459501862525939941e-01 -6.641440093517303467e-02 -4.916236922144889832e-02 -3.420735001564025879e-01 -8.675208687782287598e-02 -1.395745277404785156e-01 7.880215998739004135e-04 -5.021364241838455200e-02 9.292795509099960327e-02 2.261053621768951416e-01 -3.199571967124938965e-01
-3.964272886514663696e-02 5.811935663223266602e-02 1.650100499391555786e-01 7.408981770277023315e-02 -2.440872788429260254e-02 -2.121360450983047485e-01 6.692294031381607056e-02 1.377321779727935791e-01 -5.851474776864051819e-02 4.356835037469863892e-02 8.677990175783634186e-03 -4.552511125802993774e-02 -1.367865353822708130e-01 7.759060710668563843e-03 1.079926788806915283e-01 -4.292894154787063599e-02 1.741898655891418457e-01 2.701918482780456543e-01 7.871355861425399780e-02 4.878692701458930969e-02 3.690260052680969238e-01 -1.177744343876838684e-01 2.607386931777000427e-02 -1.496259868144989014e-01 -1.984093934297561646e-01 2.954745888710021973e-01 1.259870082139968872e-01 7.169120013713836670e-02 -4.455250203609466553e-01 2.679309248924255371e-01 3.247216641902923584e-01 -2.123499512672424316e-01
-5.508748814463615417e-02 1.327255219221115112e-01 -1.832234906032681465e-03 -3.245640397071838379e-01 2.466459423303604126e-01 -2.031894475221633911e-01 1.413128823041915894e-01 -7.673894613981246948e-02 -1.791265979409217834e-02 9.421778470277786255e-02 2.265373766422271729e-01 -2.078097015619277954e-01 -4.224336743354797363e-01 -6.067921966314315796e-02 9.846333414316177368e-02 6.108347326517105103e-02 2.265450358390808105e-01 1.402358897030353546e-02 -2.058396041393280029e-01 1.465784311294555664e-01 7.416677474975585938e-02 4.280875995755195618e-02 4.144657030701637268e-02 -3.787401691079139709e-02 -3.722005188465118408e-01 -1.034654304385185242e-01 -6.593745201826095581e-02 1.312157213687896729e-01 1.311255842447280884e-01 7.410515099763870239e-02 3.569348156452178955e-01 3.750816686078906059e-03
1.260509807616472244e-02 2.945644780993461609e-02 2.669221349060535431e-02 -1.274195164442062378e-01 1.960338950157165527e-01 -3.422240614891052246e-01 -9.696116298437118530e-02 -1.136329863220453262e-02 -2.060244083404541016e-01 -1.354757510125637054e-02 -1.217190474271774292e-01 2.411429136991500854e-01 -1.486034542322158813e-01 1.235858630388975143e-02 -1.337312757968902588e-01 1.520579606294631958e-01 1.957054436206817627e-01 -6.678026169538497925e-02 3.102884590625762939e-01 -7.725941389799118042e-02 2.894980907440185547e-01 1.983322948217391968e-01 -8.040378242731094360e-02 -9.733507037162780762e-02 -3.304233551025390625e-01 -4.427283257246017456e-02 1.294253915548324585e-01 -8.595998585224151611e-02 -3.951707482337951660e-01 2.041056305170059204e-01 1.385591775178909302e-01 -4.150251299142837524e-02
5.514412000775337219e-02 2.101238667964935303e-01 -9.310225397348403931e-02 -1.801353842020034790e-01 4.396509528160095215e-01 -5.009404942393302917e-02 -2.079590857028961182e-01 5.879493430256843567e-02 -7.471570372581481934e-02 2.702402770519256592e-01 2.044780850410461426e-01 -2.921614609658718109e-02 -2.259565591812133789e-01 -1.217611879110336304e-01 6.136587262153625488e-02 -1.676616221666336060e-01 -1.607756316661834717e-01 -2.393188476562500000e-01 1.132146194577217102e-01 8.415164798498153687e-02 2.206784635782241821e-01 -3.616366088390350342e-01 1.839550435543060303e-01 3.406869247555732727e-02 -7.478145509958267212e-02 3.684482071548700333e-03 2.689876854419708252e-01 1.634783297777175903e-01 1.409595757722854614e-01 4.017137736082077026e-02 1.392091438174247742e-02 -7.927569001913070679e-02
1.547947525978088379e-01 -1.458725184202194214e-01 5.360522866249084473e-02 -1.831727772951126099e-01 1.271305531263351440e-01 -3.277596235275268555e-01 8.075985312461853027e-02 3.493946492671966553e-01 -1.461180895566940308e-01 9.371229261159896851e-02 -1.189978197216987610e-01 2.068461924791336060e-01 3.339977934956550598e-02 5.759853869676589966e-02 -4.374437779188156128e-02 1.768206954002380371e-01 -1.059408336877822876e-01 -9.439500421285629272e-02 9.900022298097610474e-03 -2.649437189102172852e-01 1.250449419021606445e-01 -2.788537181913852692e-02 2.438453882932662964e-01 2.941046282649040222e-02 -3.780181705951690674e-01 1.132843922823667526e-02 -9.125077724456787109e-02 -1.678960174322128296e-01 -2.928799390792846680e-01 2.031693458557128906e-01 1.610084325075149536e-01 -2.043716311454772949e-01
2.731100320816040039e-01 -9.484526515007019043e-02 2.363438159227371216e-01 -2.513324618339538574e-01 1.593931168317794800e-01 -1.396415680646896362e-01 -1.460193246603012085e-01 1.757874637842178345e-01 -2.436715960502624512e-01 2.385515719652175903e-01 -1.733990758657455444e-01 4.231587797403335571e-02 2.077843062579631805e-02 5.268053710460662842e-02 3.843327239155769348e-02 -1.214975416660308838e-01 2.878416478633880615e-01 7.659023255109786987e-02 4.347493406385183334e-03 -1.273144185543060303e-01 1.906394958496093750e-01 -1.500428467988967896e-01 9.086438268423080444e-02 4.602669179439544678e-02 -2.972284853458404541e-01 2.372102290391921997e-01 2.395265968516469002e-03 -2.249442934989929199e-01 -4.480871558189392090e-02 4.000609815120697021e-01 -3.048716858029365540e-02 -1.705140992999076843e-02
1.808908283710479736e-01 -9.525718539953231812e-02 1.330792456865310669e-01 -2.176107466220855713e-01 9.779299050569534302e-02 -2.169824987649917603e-01 -1.083705574274063110e-01 2.695344090461730957e-01 -2.773351669311523438e-01 2.868276834487915039e-01 9.899468719959259033e-02 -2.694400213658809662e-02 1.299295276403427124e-01 1.809817552566528320e-01 -3.233585357666015625e-01 -6.767181307077407837e-02 1.169919297099113464e-01 -3.735806047916412354e-02 1.101445332169532776e-01 -6.466285884380340576e-02 8.220163732767105103e-02 -2.886443436145782471e-01 -2.456705644726753235e-02 4.305113852024078369e-02 -3.526208698749542236e-01 -7.925207912921905518e-02 5.460738670080900192e-03 -1.680089831352233887e-01 5.173009703867137432e-04 3.503620326519012451e-01 -4.615094140172004700e-02 -1.262009739875793457e-01
1.424956470727920532e-01 3.405157104134559631e-02 -2.452780455350875854e-01 -3.947910666465759277e-02 2.186972349882125854e-01 -6.419633328914642334e-02 -1.908026337623596191e-01 2.356326133012771606e-01 -1.212899163365364075e-01 1.324416249990463257e-01 4.973847046494483948e-02 1.336333155632019043e-01 -1.531269252300262451e-01 1.597003787755966187e-01 -1.111340895295143127e-01 -1.003934070467948914e-01 -3.275896012783050537e-01 -1.879955269396305084e-02 1.775720119476318359e-01 -5.572634562849998474e-02 3.793828785419464111e-01 -3.576523661613464355e-01 7.296440657228231430e-03 -1.472038179636001587e-01 -2.691030800342559814e-01 -8.239094913005828857e-02 -1.386261731386184692e-01 1.274519413709640503e-01 -2.588241994380950928e-01 -8.562741428613662720e-02 -2.113175141857936978e-04 -1.552717238664627075e-01
1.046261116862297058e-01 7.375326007604598999e-02 3.191825002431869507e-02 -7.020167261362075806e-02 2.052014321088790894e-01 -2.528437972068786621e-01 5.607545748353004456e-02 3.843484818935394287e-02 -2.084634155035018921e-01 1.342605948448181152e-01 2.284095436334609985e-01 -2.840397655963897705e-01 -1.913975179195404053e-01 -1.456098705530166626e-01 2.720077335834503174e-01 -1.744305901229381561e-02 -7.630596868693828583e-03 -3.670093370601534843e-03 2.028505653142929077e-01 6.759525835514068604e-02 3.280929625034332275e-01 -2.770710587501525879e-01 3.967432677745819092e-02 2.739806771278381348e-01 -1.677802652120590210e-01 2.689447626471519470e-02 1.348265707492828369e-01 -1.828772723674774170e-01 -3.175122439861297607e-01 3.697700798511505127e-02 -1.122233085334300995e-02 2.256150245666503906e-01
-2.964911796152591705e-02 -1.594100594520568848e-01 -6.769312918186187744e-02 -1.282879114151000977e-01 4.656936973333358765e-02 -5.047480463981628418e-01 -8.652441203594207764e-02 -3.166888058185577393e-01 -1.435777079313993454e-02 2.005875557661056519e-01 2.050309330224990845e-01 2.264788374304771423e-02 -3.515772223472595215e-01 5.946870893239974976e-02 -5.750609561800956726e-02 -9.080987423658370972e-02 1.179817095398902893e-01 3.951388597488403320e-02 -2.215686440467834473e-01 -1.194463744759559631e-01 1.888755112886428833e-01 -3.575953245162963867e-01 2.029623240232467651e-01 -1.570324599742889404e-01 -3.030897863209247589e-02 -1.365768760442733765e-01 -5.915137380361557007e-02 -6.502663018181920052e-04 -1.051107719540596008e-01 1.080824434757232666e-01 1.017602160573005676e-01 -4.317679628729820251e-02
-2.280539721250534058e-01 -7.654610276222229004e-02 2.730054855346679688e-01 -8.516260981559753418e-02 -1.515568494796752930e-01 -4.709042906761169434e-01 -1.801902614533901215e-02 7.532963156700134277e-02 -8.249149471521377563e-02 1.767507195472717285e-01 5.721860751509666443e-02 -4.144433513283729553e-02 -3.883976861834526062e-02 1.125949546694755554e-01 -1.094814669340848923e-02 1.042976751923561096e-01 -3.385022655129432678e-02 8.595513552427291870e-02 2.702558934688568115e-01 3.260285034775733948e-02 3.248499333858489990e-01 -1.312230378389358521e-01 6.823340803384780884e-02 9.540519118309020996e-02 -2.106600105762481689e-01 -1.040231063961982727e-02 1.594750136137008667e-01 6.142091751098632812e-02 -4.574708342552185059e-01 1.165939643979072571e-01 -1.601488739252090454e-01 -7.365435361862182617e-03
2.860593199729919434e-01 -1.069121360778808594e-01 7.916529476642608643e-02 6.106206774711608887e-02 1.764889955520629883e-01 -3.312182426452636719e-01 1.966649852693080902e-02 -1.398985683917999268e-01 -1.290312558412551880e-01 1.291942894458770752e-01 2.768623530864715576e-01 8.065938949584960938e-02 -2.815224230289459229e-01 -4.050345346331596375e-02 -1.176574379205703735e-01 -1.886292099952697754e-01 6.655401736497879028e-02 2.041807621717453003e-01 -2.780749797821044922e-01 -2.248800098896026611e-01 2.156492024660110474e-01 -3.226809203624725342e-01 1.940959244966506958e-01 -1.162305623292922974e-01 -1.892684102058410645e-01 -5.772684700787067413e-03 -1.318053305149078369e-01 6.000109389424324036e-02 -9.074467420578002930e-02 6.130442023277282715e-02 2.088812738656997681e-01 -2.888269536197185516e-02
3.542766720056533813e-02 5.850982852280139923e-03 1.185797676444053650e-01 -8.529199659824371338e-02 -3.208673000335693359e-02 -1.891091018915176392e-01 -2.689561247825622559e-01 -5.382750183343887329e-02 -1.014891937375068665e-01 1.082927212119102478e-01 -2.054809927940368652e-01 1.421229243278503418e-01 -2.611915171146392822e-01 1.105911135673522949e-01 -7.468190044164657593e-03 2.827247977256774902e-01 1.482216715812683105e-01 6.362524628639221191e-02 2.140700526069849730e-04 -1.912649124860763550e-01 2.813774347305297852e-01 -8.405432850122451782e-02 7.132769376039505005e-02 3.025090992450714111e-01 -3.919087946414947510e-01 1.746004223823547363e-01 9.653468616306781769e-03 6.751880049705505371e-02 -2.156053185462951660e-01 3.587156236171722412e-01 -4.225647076964378357e-02 -9.665890783071517944e-02
2.252545505762100220e-01 8.395050466060638428e-02 2.358624786138534546e-01 -2.324610948562622070e-01 2.937525808811187744e-01 -1.208178848028182983e-01 -7.813061028718948364e-02 -2.771329283714294434e-01 -6.361488252878189087e-02 -1.348960697650909424e-01 6.886610388755798340e-02 -5.623843893408775330e-02 -2.231290787458419800e-01 -1.599011383950710297e-02 3.997495397925376892e-02 2.058326303958892822e-01 -8.509289473295211792e-02 3.163901716470718384e-02 3.102354705333709717e-01 -1.120296195149421692e-01 3.546016216278076172e-01 1.050873771309852600e-01 9.537276625633239746e-02 8.740228414535522461e-02 -3.422172665596008301e-01 4.520891979336738586e-02 1.853985786437988281e-01 -1.087632775306701660e-01 -1.623215377330780029e-01 1.885709762573242188e-01 1.486533582210540771e-01 -6.833373010158538818e-02
2.288853228092193604e-01 -3.110775351524353027e-02 -2.550631016492843628e-02 -1.821607798337936401e-01 2.028443664312362671e-01 -4.132835566997528076e-01 1.311581134796142578e-01 -1.679151952266693115e-01 -1.527145802974700928e-01 -7.778014522045850754e-03 -5.389507859945297241e-02 -1.926083862781524658e-01 -8.835683017969131470e-02 1.836003921926021576e-02 -8.188908547163009644e-02 -1.831582933664321899e-02 4.105470329523086548e-02 3.254014253616333008e-02 -2.171466648578643799e-01 -2.164511978626251221e-01 8.293230086565017700e-02 -2.328400909900665283e-01 2.822669148445129395e-01 -1.383051425218582153e-01 -3.710677027702331543e-01 -2.324869632720947266e-01 -2.468510717153549194e-01 -9.760062396526336670e-02 -1.320351958274841309e-01 1.923195272684097290e-01 5.992784723639488220e-02 5.985134746879339218e-03
1.701440811157226562e-01 1.282116770744323730e-01 -1.018993854522705078e-01 -2.139558643102645874e-02 2.438105642795562744e-01 -7.523678243160247803e-02 -2.625062465667724609e-01 -2.142902612686157227e-01 -5.939470604062080383e-02 -5.040269717574119568e-02 1.128479242324829102e-01 1.141197886317968369e-02 -1.529239267110824585e-01 -3.684382513165473938e-02 1.104899048805236816e-01 -1.874537020921707153e-01 -3.624484688043594360e-02 -2.692340910434722900e-01 4.716888442635536194e-02 -1.295263618230819702e-01 3.969283103942871094e-01 -2.434062957763671875e-01 1.290170848369598389e-01 -1.899406015872955322e-01 -1.091487482190132141e-01 -2.709601819515228271e-01 2.070637494325637817e-01 3.835808485746383667e-02 -1.660312116146087646e-01 -7.155065238475799561e-02 3.505440950393676758e-01 -1.588822901248931885e-01
4.040301591157913208e-02 -1.783715486526489258e-01 3.433336913585662842e-01 -1.598256081342697144e-01 1.361437588930130005e-01 -1.539509594440460205e-01 -2.685411870479583740e-01 -1.335522532463073730e-01 8.283769339323043823e-02 2.992087602615356445e-02 8.207632601261138916e-02 -1.591487973928451538e-01 2.099596709012985229e-02 1.040515080094337463e-01 -1.265367567539215088e-01 1.279892623424530029e-01 -3.059507161378860474e-02 8.286328054964542389e-03 -1.945187598466873169e-01 -1.727208495140075684e-01 3.893294036388397217e-01 -2.730916738510131836e-01 3.520286828279495239e-02 1.375834494829177856e-01 -1.145413741469383240e-01 -1.133144795894622803e-01 -2.970921620726585388e-02 -1.309437602758407593e-01 -2.800300121307373047e-01 3.635334372520446777e-01 1.943575590848922729e-01 -1.109609100967645645e-02
-1.251861751079559326e-01 -2.219804525375366211e-01 6.555715203285217285e-02 -1.318700015544891357e-01 3.394939303398132324e-01 -1.732274293899536133e-01 1.262322068214416504e-01 -1.329111456871032715e-01 -1.803157329559326172e-01 9.834711998701095581e-02 1.166502311825752258e-01 -1.022456139326095581e-01 -2.870057821273803711e-01 -7.035882025957107544e-02 -1.195588055998086929e-02 1.423138827085494995e-01 -6.979292375035583973e-04 2.915075793862342834e-02 -2.057605683803558350e-01 -3.420080244541168213e-02 -8.236462622880935669e-02 -9.488468617200851440e-02 -8.689010865055024624e-04 -7.003965973854064941e-02 -3.966227769851684570e-01 4.638908430933952332e-02 -3.896474838256835938e-02 4.214988052845001221e-01 -3.256434798240661621e-01 2.163659334182739258e-01 6.142006069421768188e-02 -1.461394503712654114e-02
2.559640109539031982e-01 1.391147077083587646e-01 1.219304874539375305e-01 -1.965083479881286621e-01 9.694230556488037109e-02 -4.549447074532508850e-02 -1.778530329465866089e-01 -2.127327024936676025e-02 -6.674583256244659424e-02 1.954912245273590088e-01 -7.308673113584518433e-02 4.781223461031913757e-02 -6.819311529397964478e-02 2.079591751098632812e-01 -1.440803706645965576e-01 -5.296329502016305923e-03 1.313778609037399292e-01 -4.643506556749343872e-02 2.400660961866378784e-01 -1.676305979490280151e-01 3.158837258815765381e-01 -5.830720439553260803e-02 6.676650792360305786e-02 -1.739639602601528168e-02 -3.938628137111663818e-01 -5.872372910380363464e-02 1.204929426312446594e-01 -2.023632824420928955e-01 1.311262231320142746e-02 3.725123107433319092e-01 7.970430701971054077e-02 -3.559273481369018555e-01
3.236667513847351074e-01 1.022255420684814453e-01 1.941360831260681152e-01 -2.569213211536407471e-01 9.819193929433822632e-02 -2.091015279293060303e-01 -2.192606031894683838e-01 7.421126961708068848e-02 4.975594580173492432e-02 1.905976384878158569e-01 6.487759202718734741e-02 1.663429848849773407e-02 -8.923904597759246826e-02 -3.981003537774085999e-02 3.844678774476051331e-02 6.418449431657791138e-02 1.124207675457000732e-01 -1.085185557603836060e-01 1.301069706678390503e-01 -1.696899086236953735e-01 1.487508267164230347e-01 -9.749429672956466675e-02 -9.952013194561004639e-02 7.510651648044586182e-02 -2.161047756671905518e-01 -6.082346290349960327e-02 3.174055367708206177e-02 -1.498729288578033447e-01 9.262721240520477295e-02 6.301623582839965820e-01 1.022212430834770203e-01 9.160553663969039917e-02
-1.361689567565917969e-01 5.421525239944458008e-02 -8.001737296581268311e-03 -3.780589699745178223e-01 1.070175096392631531e-01 -2.632538378238677979e-01 -1.630360335111618042e-01 1.152737662196159363e-01 8.764384686946868896e-02 1.837147176265716553e-01 8.129305392503738403e-02 1.269878447055816650e-01 -6.714557856321334839e-02 -1.710875481367111206e-01 3.049107268452644348e-03 6.895995140075683594e-02 1.418901681900024414e-01 -2.952319383621215820e-01 -1.600162982940673828e-01 -2.589121758937835693e-01 4.909626543521881104e-01 -1.023403629660606384e-01 1.208112016320228577e-01 -2.215254157781600952e-01 -1.844067424535751343e-01 2.363777719438076019e-02 -1.206075996160507202e-01 5.585874989628791809e-02 -8.103895932435989380e-02 -1.911186873912811279e-01 -2.441925555467605591e-02 -3.387802466750144958e-02
2.492417991161346436e-01 5.740207433700561523e-02 1.694471985101699829e-01 -3.378655314445495605e-01 2.028624862432479858e-01 -1.740240454673767090e-01 1.005758717656135559e-01 -2.147938869893550873e-02 -1.158312782645225525e-01 1.880645602941513062e-01 -2.791976034641265869e-01 2.074274271726608276e-01 -2.843048796057701111e-02 -2.048355937004089355e-01 -1.056831553578376770e-01 1.861534663476049900e-03 8.398697525262832642e-02 8.642124384641647339e-02 8.094849437475204468e-02 -3.245995938777923584e-01 9.544818848371505737e-02 3.806202858686447144e-02 -1.415536254644393921e-01 -5.635739862918853760e-02 -2.406108975410461426e-01 1.999018192291259766e-01 7.165047526359558105e-02 2.589143253862857819e-02 -3.822115361690521240e-01 1.748435944318771362e-01 2.100215703248977661e-01 -3.696778044104576111e-02
-4.419434443116188049e-02 -6.020693853497505188e-02 4.361158609390258789e-02 1.838324666023254395e-01 -4.110892862081527710e-02 5.393397808074951172e-02 -1.624164879322052002e-01 -5.730802193284034729e-02 -9.718918800354003906e-02 3.677863776683807373e-01 -7.029006630182266235e-02 -7.166642695665359497e-03 -1.811810284852981567e-01 -1.112302839756011963e-01 -1.959070749580860138e-02 -2.291149087250232697e-02 1.630207151174545288e-01 -2.312433123588562012e-01 1.625623553991317749e-01 1.809000223875045776e-02 2.789704203605651855e-01 -3.008061647415161133e-01 -4.484533518552780151e-02 -1.352709531784057617e-02 -3.382222652435302734e-01 -3.618009388446807861e-02 9.358701063320040703e-04 5.198785662651062012e-02 -1.763108223676681519e-01 3.143195211887359619e-01 4.188963472843170166e-01 -1.660788655281066895e-01
2.739540934562683105e-01 1.704435497522354126e-01 2.047165781259536743e-01 -4.967895150184631348e-02 2.783885002136230469e-01 -2.311773300170898438e-01 -1.327681839466094971e-01 2.103430777788162231e-01 -8.229706436395645142e-03 1.099143698811531067e-01 -6.534659303724765778e-03 4.308092966675758362e-02 -6.617782637476921082e-03 2.686603963375091553e-01 -6.071155518293380737e-02 8.695029467344284058e-02 8.050800859928131104e-02 -1.735111325979232788e-01 9.023631364107131958e-02 -3.994642291218042374e-03 3.212237656116485596e-01 -9.124536067247390747e-02 1.289036273956298828e-01 -4.028956964612007141e-02 -3.441467881202697754e-01 -2.482685744762420654e-01 1.373237520456314087e-01 -1.761010140180587769e-01 -1.795781217515468597e-02 3.923815190792083740e-01 3.205947205424308777e-02 -3.791156411170959473e-02
-9.570492058992385864e-02 -8.063538372516632080e-02 1.295096427202224731e-01 -1.209903806447982788e-01 2.137916684150695801e-01 -4.618416130542755127e-01 1.320810150355100632e-02 -8.425662666559219360e-02 1.256219893693923950e-01 3.208177536725997925e-02 1.390699148178100586e-01 1.308372914791107178e-01 -6.027340888977050781e-02 -5.335901305079460144e-02 -3.629065155982971191e-01 -1.970959007740020752e-01 9.758275747299194336e-02 1.031011193990707397e-01 7.025323808193206787e-02 -1.045579239726066589e-01 1.673857495188713074e-02 -2.474977672100067139e-01 3.715835884213447571e-02 -4.851466044783592224e-02 -2.890988588333129883e-01 1.992177963256835938e-01 1.302012801170349121e-02 -1.229921355843544006e-02 -3.752238750457763672e-01 1.998367607593536377e-01 1.456303298473358154e-01 -1.718711107969284058e-01
1.176631152629852295e-01 -1.549788750708103180e-03 1.654884070158004761e-01 -1.998353451490402222e-01 2.597476840019226074e-01 -2.262741476297378540e-01 3.679152950644493103e-02 -2.794717848300933838e-01 -1.703859418630599976e-01 6.372193247079849243e-02 3.184649348258972168e-01 1.198257282376289368e-01 -1.211776584386825562e-01 -6.897543370723724365e-02 5.545163527131080627e-02 -2.078421264886856079e-01 2.167405337095260620e-01 4.338953271508216858e-02 -1.950100064277648926e-01 -1.861519962549209595e-01 1.300183385610580444e-01 -3.414760828018188477e-01 1.522279828786849976e-01 -2.508017718791961670e-01 6.226307526230812073e-02 -2.168785333633422852e-01 1.075785830616950989e-01 9.430596232414245605e-02 -2.715578973293304443e-01 1.281699687242507935e-01 -4.936012625694274902e-02 3.173370659351348877e-02
1.224237531423568726e-01 3.153006732463836670e-02 1.073955371975898743e-01 5.329740419983863831e-02 1.184556186199188232e-01 -2.269798517227172852e-01 -1.467370837926864624e-01 -3.226029574871063232e-01 -3.525398373603820801e-01 2.279118746519088745e-01 -1.146955192089080811e-01 -1.368671506643295288e-01 -3.143295347690582275e-01 1.988511383533477783e-01 4.136298969388008118e-02 -1.214644536375999451e-01 -3.131694495677947998e-01 2.277884930372238159e-01 1.591001302003860474e-01 -1.042923629283905029e-01 6.879968941211700439e-02 -3.536005020141601562e-01 -1.012534424662590027e-01 -7.645364850759506226e-03 -8.793877437710762024e-03 1.943303272128105164e-03 -2.697356604039669037e-02 1.194969937205314636e-02 -1.590524315834045410e-01 2.243411988019943237e-01 1.127838194370269775e-01 5.881741177290678024e-03
1.088470742106437683e-01 -8.826475590467453003e-02 3.823747336864471436e-01 -3.124811351299285889e-01 1.156447753310203552e-01 -3.329798579216003418e-01 -1.735067963600158691e-01 3.808283805847167969e-02 1.247480437159538269e-01 1.096438691020011902e-01 -7.860769331455230713e-02 -6.118040997534990311e-03 -3.802057206630706787e-01 7.481191307306289673e-02 -4.521597549319267273e-02 3.884099423885345459e-02 -2.274879813194274902e-01 1.550018787384033203e-01 -1.498663127422332764e-01 -2.778677828609943390e-02 1.972530931234359741e-01 -1.202119663357734680e-01 -1.175835132598876953e-01 2.056440263986587524e-01 -1.634450107812881470e-01 -3.678554669022560120e-02 -1.524182036519050598e-02 -2.172296196222305298e-01 -4.650782048702239990e-02 2.494570761919021606e-01 2.109199464321136475e-01 1.857484318315982819e-02
3.073383867740631104e-01 -2.399805486202239990e-01 1.222439482808113098e-01 -8.572196960449218750e-02 4.384170472621917725e-02 -3.326395750045776367e-01 -1.324743032455444336e-01 -2.198747247457504272e-01 -3.818060830235481262e-02 -6.727919727563858032e-02 2.950869798660278320e-01 5.928158015012741089e-02 -3.669619858264923096e-01 1.682733744382858276e-02 2.811259329319000244e-01 -5.009033158421516418e-02 -9.020093083381652832e-02 3.070680797100067139e-01 -8.526627719402313232e-02 -7.718854397535324097e-02 2.138155698776245117e-02 -4.650094360113143921e-02 4.976982995867729187e-02 -1.931869424879550934e-02 -1.420400738716125488e-01 -5.512261996045708656e-04 2.262800037860870361e-01 8.465255051851272583e-02 -2.836310863494873047e-01 8.728680759668350220e-02 2.019784003496170044e-01 7.486439496278762817e-02
4.802503436803817749e-02 1.105780079960823059e-01 2.935689389705657959e-01 -2.609073221683502197e-01 -4.820403829216957092e-02 -1.730049401521682739e-01 -1.244100625626742840e-03 1.658705323934555054e-01 -2.520022690296173096e-01 2.866694033145904541e-01 2.054468542337417603e-01 1.812549978494644165e-01 -2.090795189142227173e-01 -1.109836772084236145e-01 9.492899477481842041e-02 2.159796357154846191e-01 2.085582911968231201e-01 -1.592058241367340088e-01 7.399039715528488159e-02 -1.776833236217498779e-01 1.862751990556716919e-01 -8.326114714145660400e-02 -2.878369987010955811e-01 -6.662464886903762817e-02 -8.265861123800277710e-02 5.494977161288261414e-02 1.194020509719848633e-01 3.660214543342590332e-01 -4.505850002169609070e-02 9.259793907403945923e-02 -1.284530311822891235e-01 -1.378802061080932617e-01
-1.074570342898368835e-01 3.361049294471740723e-02 -5.252475664019584656e-02 -2.492860853672027588e-01 -2.579408138990402222e-02 -4.400265216827392578e-01 7.637521624565124512e-02 2.961639128625392914e-02 2.947625704109668732e-02 -1.327714771032333374e-01 1.364888250827789307e-01 5.788606032729148865e-02 -1.783378571271896362e-01 -3.032789565622806549e-03 1.095365509390830994e-01 2.177667468786239624e-01 -1.077881231904029846e-01 -2.152452170848846436e-01 -1.532320678234100342e-01 1.459564566612243652e-01 1.343065947294235229e-01 -1.186182200908660889e-01 -4.166006669402122498e-02 -1.565272659063339233e-01 -2.650330066680908203e-01 -1.752141863107681274e-01 -1.097737774252891541e-01 2.882615327835083008e-01 -1.491763442754745483e-01 4.340088069438934326e-01 1.114780679345130920e-01 9.747542440891265869e-02
1.284177135676145554e-02 -5.474404618144035339e-02 2.262492030858993530e-01 -2.771818041801452637e-01 -1.058015525341033936e-01 -2.576498985290527344e-01 1.334765926003456116e-02 4.568053409457206726e-03 4.157323855906724930e-03 1.646501868963241577e-01 -3.587758913636207581e-02 1.625114083290100098e-01 -3.174924850463867188e-01 2.734410390257835388e-02 -2.700360715389251709e-01 -1.161873340606689453e-01 6.384712457656860352e-02 -6.036935746669769287e-02 -7.176016271114349365e-02 -9.137156605720520020e-02 2.590791583061218262e-01 2.469380944967269897e-01 -9.589967131614685059e-02 -1.305750571191310883e-02 -3.852317333221435547e-01 2.140724211931228638e-01 1.729856878519058228e-01 -7.573004066944122314e-02 -3.088514208793640137e-01 2.055818736553192139e-01 -1.647541113197803497e-02 -1.474792659282684326e-01
-1.487259268760681152e-01 -1.235320791602134705e-01 7.725166506133973598e-04 -1.436080932617187500e-01 3.401986360549926758e-01 -2.698272466659545898e-01 -2.283033216372132301e-03 1.551685295999050140e-02 3.800974413752555847e-02 8.971913903951644897e-02 9.908401221036911011e-02 2.322571277618408203e-01 1.310568898916244507e-01 -2.979496028274297714e-03 -8.360179513692855835e-02 -2.352284640073776245e-02 8.133227378129959106e-02 2.689036428928375244e-01 6.948959827423095703e-02 -2.425827234983444214e-01 2.364124059677124023e-01 -1.910607367753982544e-01 -8.756814152002334595e-02 6.253295391798019409e-02 -3.314354643225669861e-02 3.340045809745788574e-01 1.124770492315292358e-01 2.089776098728179932e-02 -3.815786838531494141e-01 2.026061713695526123e-01 2.176650762557983398e-01 -2.210844010114669800e-01
3.537622392177581787e-01 -1.232814192771911621e-01 4.498753696680068970e-02 2.458464726805686951e-02 6.052093207836151123e-02 -4.267086684703826904e-01 -2.966895233839750290e-03 5.657251924276351929e-02 -3.781186416745185852e-03 2.033571153879165649e-02 3.081432580947875977e-01 3.156475350260734558e-02 -3.771439790725708008e-01 1.527310758829116821e-01 -2.909309789538383484e-02 -4.885926377028226852e-03 -1.546957492828369141e-01 1.289829611778259277e-01 -1.240081712603569031e-01 1.660165190696716309e-02 1.380690336227416992e-01 2.502102963626384735e-02 1.135183870792388916e-01 -4.910428076982498169e-02 -1.899068355560302734e-01 -2.226471900939941406e-01 2.498497217893600464e-01 8.405663818120956421e-02 -2.697397172451019287e-01 -7.247873395681381226e-02 2.274644672870635986e-01 -1.708070784807205200e-01
2.891167998313903809e-02 -1.519099716097116470e-02 -1.279785335063934326e-01 -7.821199484169483185e-03 3.557637035846710205e-01 -2.234040349721908569e-01 -1.938697509467601776e-02 -2.464575320482254028e-01 -6.387930829077959061e-03 -2.206342071294784546e-01 5.868739914149045944e-03 1.209832951426506042e-01 -1.101408973336219788e-01 -3.033155761659145355e-02 -1.886039078235626221e-01 1.070739850401878357e-01 -6.370250135660171509e-02 -3.037047572433948517e-03 2.062608301639556885e-02 -3.391180336475372314e-01 3.469757139682769775e-01 -5.759552866220474243e-02 3.789373040199279785e-01 -7.317308336496353149e-02 -3.610746935009956360e-02 8.410961180925369263e-02 -2.256703795865178108e-03 1.660015732049942017e-01 -3.012896776199340820e-01 2.638160884380340576e-01 6.812011450529098511e-02 -1.682703197002410889e-01
-9.972603060305118561e-03 -7.438112795352935791e-02 3.715672194957733154e-01 1.079678907990455627e-02 4.533642530441284180e-02 -7.971419394016265869e-02 6.014626473188400269e-02 3.392123579978942871e-01 -1.191721707582473755e-01 1.103441324084997177e-02 1.847515404224395752e-01 -1.587242186069488525e-01 -2.797642350196838379e-01 1.283406466245651245e-01 1.814251244068145752e-01 -9.331655502319335938e-02 1.192268133163452148e-01 -4.620129242539405823e-02 -6.910868734121322632e-02 -7.035664469003677368e-02 2.238078415393829346e-01 -2.556044757366180420e-01 -1.648492217063903809e-01 -2.552407681941986084e-01 -3.657521903514862061e-01 9.395114332437515259e-02 -3.110492601990699768e-02 -9.315483272075653076e-02 -1.714065074920654297e-01 3.952552378177642822e-02 2.543921768665313721e-01 -1.932804584503173828e-01
5.407916381955146790e-02 -1.973727345466613770e-01 2.466137558221817017e-01 -2.374292761087417603e-01 5.696839094161987305e-02 -2.916350960731506348e-01 -2.636972069740295410e-02 -1.409353613853454590e-01 8.442942798137664795e-02 2.371780425310134888e-01 -5.826219916343688965e-03 6.229859590530395508e-02 -3.149009346961975098e-01 -9.629181772470474243e-02 -3.070513308048248291e-01 -1.973835974931716919e-01 1.150134578347206116e-01 -3.571413829922676086e-02 1.944354362785816193e-02 -4.595850780606269836e-02 1.894662827253341675e-01 6.757910549640655518e-02 -9.057771414518356323e-02 -6.693593412637710571e-02 -3.146794736385345459e-01 2.488656789064407349e-01 5.015900731086730957e-02 -2.010022103786468506e-01 -3.071648776531219482e-01 2.144836783409118652e-01 5.470217391848564148e-02 7.574611157178878784e-02
-1.908496916294097900e-01 -1.423987001180648804e-01 1.266321390867233276e-01 -1.237598806619644165e-01 1.366820782423019409e-01 -1.583564728498458862e-01 -7.889583706855773926e-02 -5.213995277881622314e-02 -8.471454493701457977e-03 9.665706753730773926e-02 1.375060826539993286e-01 1.034492477774620056e-01 -2.194592170417308807e-02 3.348264470696449280e-02 -3.357540965080261230e-01 -1.740888208150863647e-01 1.515826117247343063e-02 2.362644821405410767e-01 2.453135550022125244e-01 -2.130652368068695068e-01 6.221428886055946350e-02 -3.796255961060523987e-02 -4.470937699079513550e-02 -9.891194105148315430e-02 -2.773990035057067871e-01 1.969612687826156616e-01 1.554848998785018921e-01 5.960012786090373993e-03 -4.184173643589019775e-01 2.528858482837677002e-01 2.158471345901489258e-01 -2.670026421546936035e-01
1.875811815261840820e-01 -8.154549449682235718e-02 -2.127428948879241943e-01 -1.036553755402565002e-01 3.255582153797149658e-01 -3.658265992999076843e-02 -1.070925369858741760e-01 3.003861010074615479e-01 -1.546287536621093750e-01 6.978915631771087646e-02 1.143005192279815674e-01 6.991485133767127991e-03 -8.811327815055847168e-02 1.366150975227355957e-01 1.429761648178100586e-01 -2.605151534080505371e-01 -1.327791661024093628e-01 -1.938053071498870850e-01 1.849907189607620239e-01 -1.871139854192733765e-01 3.967451453208923340e-01 -3.261115252971649170e-01 5.979502573609352112e-02 2.525783143937587738e-02 -1.490055471658706665e-01 1.503488570451736450e-01 -1.990190148353576660e-01 9.192330390214920044e-02 -2.128857970237731934e-01 -1.560490019619464874e-02 -1.449061278253793716e-02 -7.394637912511825562e-02
1.199044436216354370e-01 1.551021635532379150e-01 -6.112492084503173828e-02 -2.622517347335815430e-01 7.380960136651992798e-02 -4.243296012282371521e-02 -2.740626931190490723e-01 -1.005200296640396118e-01 -1.395888924598693848e-01 2.449394389986991882e-02 -1.485071927309036255e-01 -3.300410136580467224e-02 -1.492157578468322754e-01 -1.030699312686920166e-01 -1.029620040208101273e-02 -1.281744390726089478e-01 -1.214461922645568848e-01 -2.023501992225646973e-01 6.136178225278854370e-02 -1.933278590440750122e-01 5.290630459785461426e-01 -3.936196267604827881e-01 -2.817712351679801941e-02 -2.354789674282073975e-01 -2.727507650852203369e-01 -4.454008489847183228e-02 -5.174243822693824768e-02 2.987451618537306786e-03 -1.110324189066886902e-01 4.848944488912820816e-03 6.018121168017387390e-02 -1.448382288217544556e-01
1.494234353303909302e-01 -4.391402006149291992e-02 1.728876531124114990e-01 -1.910663396120071411e-01 1.842211782932281494e-01 -3.761246800422668457e-01 -7.748401910066604614e-02 -1.902925223112106323e-01 3.682880476117134094e-02 2.384435944259166718e-02 1.444341540336608887e-01 -1.029602661728858948e-01 -1.909285038709640503e-01 2.487606182694435120e-02 -1.218314692378044128e-01 -1.517573893070220947e-01 -2.264340072870254517e-01 9.801214933395385742e-02 -2.555377185344696045e-01 -1.473740339279174805e-01 1.067011505365371704e-01 -1.913439333438873291e-01 2.238905429840087891e-01 -3.760020434856414795e-02 -1.947963982820510864e-01 -1.380057930946350098e-01 -1.192556396126747131e-01 2.581699490547180176e-01 1.149985492229461670e-01 3.042794466018676758e-01 2.302261888980865479e-01 1.981855928897857666e-01
8.652316033840179443e-02 3.128357231616973877e-01 2.394068054854869843e-02 -2.068444192409515381e-01 2.154403328895568848e-01 -4.151396751403808594e-01 5.540709197521209717e-02 -2.692812681198120117e-01 1.449117902666330338e-02 2.007323950529098511e-01 1.303770691156387329e-01 1.247775033116340637e-01 -1.779801994562149048e-01 6.166044250130653381e-02 -2.106776386499404907e-01 -1.331100314855575562e-01 1.794316619634628296e-02 -4.927196353673934937e-02 -2.766535282135009766e-01 -5.337778106331825256e-02 1.447686851024627686e-01 -2.327059954404830933e-01 1.287718415260314941e-01 -1.327224671840667725e-01 -2.235469520092010498e-01 1.837530545890331268e-02 -2.450491040945053101e-01 1.144024655222892761e-01 -8.602072298526763916e-02 -1.441936641931533813e-01 9.071461856365203857e-02 -1.870475560426712036e-01
1.188077107071876526e-01 2.860086411237716675e-02 1.391610037535429001e-02 -4.586678743362426758e-02 -7.700405269861221313e-02 -1.014414802193641663e-01 -1.520718783140182495e-01 5.817870050668716431e-02 -3.033288717269897461e-01 -1.796185597777366638e-02 1.430608034133911133e-01 -1.349897086620330811e-01 -2.565323710441589355e-01 -1.413342505693435669e-01 8.408728241920471191e-02 2.215050533413887024e-02 -1.951715797185897827e-01 -2.508317120373249054e-02 3.441484868526458740e-01 2.297513000667095184e-02 1.612347662448883057e-01 -4.488455131649971008e-02 -1.616905629634857178e-01 -7.917669415473937988e-02 -2.654332816600799561e-01 -8.702725172042846680e-02 7.618018239736557007e-02 -1.829112470149993896e-01 -4.240310192108154297e-01 3.919667601585388184e-01 -1.765013784170150757e-01 -1.252231448888778687e-01
2.104007899761199951e-01 1.821408718824386597e-01 1.870141476392745972e-01 -2.449705898761749268e-01 1.452997773885726929e-01 -3.165682554244995117e-01 -2.311381399631500244e-01 1.251050233840942383e-01 -4.073628783226013184e-02 1.432522684335708618e-01 -5.537730827927589417e-02 -3.477635979652404785e-02 9.669417887926101685e-02 1.503721028566360474e-01 1.334381476044654846e-02 1.117130517959594727e-01 1.058999150991439819e-01 -2.229694463312625885e-02 2.893204391002655029e-01 -1.881263256072998047e-01 2.827394604682922363e-01 -1.861546933650970459e-01 -1.325967349112033844e-02 1.927501857280731201e-01 -3.621389865875244141e-01 -9.647405892610549927e-02 1.377209872007369995e-01 -1.210769116878509521e-01 -2.139411270618438721e-01 2.337517142295837402e-01 -8.341883867979049683e-02 -4.370680823922157288e-02
1.201194711029529572e-02 -6.477804481983184814e-02 9.591698646545410156e-03 -3.406659886240959167e-02 1.140429079532623291e-01 5.606368184089660645e-02 -2.782506644725799561e-01 -1.612876541912555695e-02 2.200694978237152100e-01 1.463948339223861694e-01 7.402768731117248535e-02 3.887828439474105835e-02 -8.530513197183609009e-02 -1.032357686199247837e-03 2.591662108898162842e-02 -6.853854656219482422e-02 -2.013211101293563843e-01 1.955870538949966431e-02 1.650984883308410645e-01 -2.566309869289398193e-01 4.664953351020812988e-01 9.932870976626873016e-03 -2.090757489204406738e-01 -1.036169677972793579e-01 -1.759571284055709839e-01 -2.793452441692352295e-01 5.567654967308044434e-02 1.596359014511108398e-01 -1.389985680580139160e-01 1.550767868757247925e-01 4.634878635406494141e-01 9.544392675161361694e-02
1.720716943964362144e-03 7.395200431346893311e-02 1.043956577777862549e-01 -6.429310142993927002e-02 -1.506013870239257812e-01 -3.046994209289550781e-01 -2.996306680142879486e-02 1.970525644719600677e-02 -1.901062130928039551e-01 -5.462503433227539062e-02 1.330976933240890503e-01 2.164269424974918365e-02 -5.602819845080375671e-02 -2.072729766368865967e-01 -1.602501422166824341e-01 7.418700307607650757e-02 7.299584895372390747e-02 -3.317278344184160233e-03 2.567967772483825684e-01 -1.583578288555145264e-01 2.676602005958557129e-01 1.884282678365707397e-01 -3.636162728071212769e-02 -1.551101803779602051e-01 -3.468832373619079590e-01 -1.120614334940910339e-01 -5.077584460377693176e-02 -6.441932055167853832e-04 -4.105776250362396240e-01 4.258058965206146240e-01 1.055380478501319885e-01 -5.213268473744392395e-02
7.705137878656387329e-02 1.181046664714813232e-01 -3.884186968207359314e-02 -7.895188778638839722e-02 1.785705611109733582e-02 -1.873839646577835083e-01 -2.260030992329120636e-02 7.683924399316310883e-03 7.128590345382690430e-02 3.326486647129058838e-01 -2.403585053980350494e-02 -1.019459888339042664e-01 -4.972077533602714539e-02 1.798373609781265259e-01 -3.744846582412719727e-02 4.215534403920173645e-02 1.413221061229705811e-01 -1.558340638875961304e-01 3.748486191034317017e-02 -1.705456674098968506e-01 1.742108315229415894e-01 -2.633205652236938477e-01 -1.540971361100673676e-02 8.819078654050827026e-02 -6.020573377609252930e-01 -7.349043339490890503e-02 1.050667762756347656e-01 -1.802685558795928955e-01 -1.878562420606613159e-01 3.750931918621063232e-01 -3.144158795475959778e-02 2.894395589828491211e-02
1.627723872661590576e-01 -8.134222775697708130e-02 1.012088879942893982e-01 -1.230278611183166504e-01 2.975497245788574219e-01 -3.841938972473144531e-01 -4.684130474925041199e-02 8.581710606813430786e-02 -1.150255873799324036e-01 2.295013219118118286e-01 1.465078257024288177e-02 2.302280664443969727e-01 -4.909887909889221191e-02 -1.403129696846008301e-01 8.423772524110972881e-04 1.771859973669052124e-01 -4.842897504568099976e-02 -2.605859935283660889e-01 2.089997529983520508e-01 -1.148937866091728210e-01 -2.457039989531040192e-02 -3.813964873552322388e-02 7.509166002273559570e-02 1.685589849948883057e-01 -3.106822967529296875e-01 5.703855678439140320e-02 1.063488330692052841e-02 -5.766915157437324524e-02 -2.523766160011291504e-01 1.986357271671295166e-01 1.369439363479614258e-01 -3.671975433826446533e-01
2.814313769340515137e-01 1.636534929275512695e-01 -6.087057664990425110e-02 -3.030139207839965820e-02 2.395616322755813599e-01 -1.278634220361709595e-01 -1.384577602148056030e-01 1.556951552629470825e-01 2.654203586280345917e-02 1.437133550643920898e-01 1.533747185021638870e-02 -7.979676872491836548e-02 -1.327222287654876709e-01 -8.828184008598327637e-02 2.101603150367736816e-01 -3.364116251468658447e-01 -1.722819358110427856e-01 -1.404701918363571167e-01 1.142932772636413574e-01 -6.525809876620769501e-03 3.859072625637054443e-01 -1.837167441844940186e-01 -9.046369791030883789e-02 -4.575961828231811523e-02 -4.696393013000488281e-01 -2.609417401254177094e-02 -1.504205316305160522e-01 8.708816021680831909e-02 -9.402097761631011963e-02 -2.948942035436630249e-02 1.679049059748649597e-02 -2.112200558185577393e-01
-6.700950860977172852e-02 -1.232240721583366394e-02 2.164742797613143921e-01 -4.269629251211881638e-03 2.940517663955688477e-01 -2.107967883348464966e-01 -2.398960888385772705e-01 -8.493310213088989258e-02 -2.893587946891784668e-01 1.849304139614105225e-01 1.968211680650711060e-01 2.989565022289752960e-02 -1.419247835874557495e-01 2.743799686431884766e-01 -7.068555802106857300e-02 -3.114677667617797852e-01 -2.130352109670639038e-01 -4.803001508116722107e-02 1.458522379398345947e-01 -2.174805998802185059e-01 3.419921547174453735e-02 -3.827031254768371582e-01 1.533615142107009888e-01 5.845469608902931213e-02 9.922174736857414246e-03 -1.370499879121780396e-01 6.165078375488519669e-03 6.892638653516769409e-02 2.604419365525245667e-02 2.573226988315582275e-01 1.128730028867721558e-01 6.069801747798919678e-02
-2.405660785734653473e-02 -4.250333458185195923e-02 2.683044672012329102e-01 -2.960673570632934570e-01 3.705736249685287476e-02 -1.926378905773162842e-01 -1.959738433361053467e-01 3.179617691785097122e-03 -1.180144026875495911e-01 2.055329978466033936e-01 -1.604072377085685730e-02 5.859198421239852905e-02 -5.952151864767074585e-02 2.699486613273620605e-01 1.092951223254203796e-01 6.211743131279945374e-02 5.070252344012260437e-02 4.785975068807601929e-02 1.912201792001724243e-01 -6.302860379219055176e-02 4.118112102150917053e-02 2.946907840669155121e-02 -1.553226262331008911e-01 8.743085712194442749e-02 -2.645363211631774902e-01 -1.424315869808197021e-01 1.955826431512832642e-01 -1.560961753129959106e-01 -4.232466518878936768e-01 3.925614356994628906e-01 -6.623504310846328735e-02 -1.968392133712768555e-01
2.533913850784301758e-01 4.960870370268821716e-03 2.287639975547790527e-01 -4.732317849993705750e-02 2.474306821823120117e-01 -2.731380760669708252e-01 -2.341933548450469971e-01 -2.241727709770202637e-01 -1.356270909309387207e-01 -3.340892121195793152e-02 1.930142194032669067e-01 1.675630807876586914e-01 -2.027924209833145142e-01 -9.516397118568420410e-02 -1.713203936815261841e-01 -1.577190607786178589e-01 2.637567743659019470e-02 2.509202957153320312e-01 1.790986955165863037e-02 -6.258354336023330688e-02 2.187816426157951355e-02 -2.134492099285125732e-01 2.081129103899002075e-01 3.185975179076194763e-02 -2.047162950038909912e-01 -3.198753297328948975e-02 -1.523703783750534058e-01 2.927336096763610840e-01 -1.121350154280662537e-01 3.244484663009643555e-01 1.503055393695831299e-01 2.204571105539798737e-02
2.771338215097784996e-03 6.265345215797424316e-02 1.322674304246902466e-01 4.836632311344146729e-02 3.040966019034385681e-02 -2.509964704513549805e-01 4.585636034607887268e-02 2.009989023208618164e-01 -1.672996878623962402e-01 1.460292376577854156e-02 1.139506772160530090e-01 -7.493158429861068726e-02 -1.927467733621597290e-01 -1.185217052698135376e-01 3.729917481541633606e-02 -6.285134702920913696e-02 1.435187757015228271e-01 1.992627531290054321e-01 3.541994690895080566e-01 -4.963796958327293396e-02 1.635693907737731934e-01 -1.133043617010116577e-01 -1.603541374206542969e-01 1.892831362783908844e-02 -2.265612930059432983e-01 -6.558061391115188599e-02 9.331951290369033813e-02 -8.778586983680725098e-03 -3.864078521728515625e-01 4.150479435920715332e-01 2.483903616666793823e-01 -2.547241151332855225e-01
-8.184953778982162476e-02 1.487423013895750046e-02 2.215518653392791748e-01 -3.721301257610321045e-01 1.879452913999557495e-02 -1.638569086790084839e-01 -1.909123212099075317e-01 3.746367692947387695e-01 -2.483881264925003052e-01 2.126691937446594238e-01 1.983494162559509277e-01 9.938076883554458618e-02 -2.023579031229019165e-01 -1.766811013221740723e-01 -3.732653707265853882e-02 2.791267335414886475e-01 1.709484905004501343e-01 -1.353147327899932861e-01 6.629681587219238281e-02 1.174885965883731842e-02 1.752558350563049316e-01 -2.263790816068649292e-01 -1.548514366149902344e-01 2.492742612957954407e-02 -7.679940015077590942e-02 2.463899366557598114e-02 -6.976562738418579102e-02 1.422817260026931763e-01 -1.052989959716796875e-01 -1.687992177903652191e-02 2.906337031163275242e-04 -3.037734031677246094e-01
-1.098696514964103699e-01 1.479326933622360229e-01 -5.783440545201301575e-02 -3.316140174865722656e-01 1.518667936325073242e-01 8.224537596106529236e-03 7.399506401270627975e-03 1.837133318185806274e-01 -1.818313151597976685e-01 1.542294621467590332e-01 2.061518877744674683e-01 1.264769732952117920e-01 1.644734852015972137e-02 -7.809459418058395386e-02 5.035119503736495972e-02 4.494514316320419312e-02 1.435940265655517578e-01 -1.913756132125854492e-01 -2.024715244770050049e-01 -4.495286345481872559e-01 3.308225870132446289e-01 -1.676323264837265015e-01 1.670082211494445801e-01 -2.321565002202987671e-01 -2.677238285541534424e-01 1.211034655570983887e-01 1.162462588399648666e-02 1.432886272668838501e-01 1.143474578857421875e-01 8.483017235994338989e-02 1.372247189283370972e-01 6.138717010617256165e-02
2.332425266504287720e-01 -1.876345425844192505e-01 1.717016994953155518e-01 -4.660219252109527588e-01 -8.245114237070083618e-02 -3.874256312847137451e-01 5.986901745200157166e-02 -1.956156492233276367e-01 -1.174797341227531433e-01 1.716948300600051880e-01 3.025622293353080750e-02 1.418224871158599854e-01 7.575944811105728149e-02 1.368886530399322510e-01 1.877469569444656372e-01 8.333444595336914062e-02 4.259605705738067627e-02 3.292417824268341064e-01 1.648826748132705688e-01 -1.373776793479919434e-01 1.333238780498504639e-01 -1.149396151304244995e-01 -6.508991867303848267e-02 1.071370467543601990e-01 -1.818540878593921661e-02 1.150709837675094604e-01 -1.266033053398132324e-01 2.525695860385894775e-01 -7.550904154777526855e-02 6.686778273433446884e-03 1.729714125394821167e-01 4.442366957664489746e-02
5.568489804863929749e-02 -5.160333961248397827e-02 -1.998463645577430725e-02 -1.135829985141754150e-01 2.606502175331115723e-01 -2.844272553920745850e-01 4.938885942101478577e-02 -6.799027323722839355e-02 -1.636599451303482056e-01 7.695540785789489746e-02 2.762483358383178711e-01 -2.640437781810760498e-01 -2.351435720920562744e-01 -5.754809826612472534e-02 -9.216669946908950806e-03 1.659702360630035400e-01 -7.871212065219879150e-02 1.169798546470701694e-03 -2.077556550502777100e-01 -1.114661693572998047e-01 -1.300740092992782593e-01 4.130475223064422607e-02 -8.981295675039291382e-02 -2.914877831935882568e-01 -5.112929344177246094e-01 8.736436069011688232e-02 -1.837515085935592651e-02 1.826029866933822632e-01 -2.763182520866394043e-01 4.625217244029045105e-02 5.658104643225669861e-02 4.684348776936531067e-02
2.645469009876251221e-01 7.916609197854995728e-02 1.480784267187118530e-01 -7.233241200447082520e-02 3.457150608301162720e-02 -2.510758340358734131e-01 -9.163496643304824829e-02 -1.565520167350769043e-01 -1.116639003157615662e-01 -1.381444558501243591e-02 2.879983484745025635e-01 2.057843357324600220e-01 -2.760161161422729492e-01 4.869963228702545166e-02 -1.900985836982727051e-02 -3.258484601974487305e-01 -1.025518984533846378e-03 1.880072355270385742e-01 -2.614957690238952637e-01 -1.139766797423362732e-01 3.525783121585845947e-02 -1.268871277570724487e-01 1.016856804490089417e-01 1.620777845382690430e-01 -3.133227229118347168e-01 -9.936787188053131104e-02 -1.952103674411773682e-01 1.797501444816589355e-01 -1.239338666200637817e-01 2.774443030357360840e-01 1.748033910989761353e-01 6.617467105388641357e-02
1.034828275442123413e-01 -5.200889892876148224e-03 8.358381688594818115e-02 -5.482999980449676514e-02 2.000101357698440552e-01 2.315247990190982819e-02 -1.547092348337173462e-01 -8.749876916408538818e-02 -2.674706280231475830e-01 1.051842272281646729e-01 1.355666518211364746e-01 -9.900826029479503632e-03 -8.467820286750793457e-02 9.630967676639556885e-02 -1.680435389280319214e-01 2.792004942893981934e-01 1.230909451842308044e-01 -1.718508824706077576e-02 -2.790959477424621582e-01 -4.087862670421600342e-01 2.288608849048614502e-01 -3.288587033748626709e-01 -3.161320090293884277e-01 1.384110599756240845e-01 -2.923253774642944336e-01 -1.012751013040542603e-01 -8.202418684959411621e-02 1.016851142048835754e-01 5.886652320623397827e-02 1.060601323843002319e-01 1.244995296001434326e-01 -1.897490210831165314e-02
2.618597447872161865e-01 1.972260922193527222e-01 -2.918410580605268478e-03 -2.077266275882720947e-01 1.644728332757949829e-01 2.207991108298301697e-02 -2.136272341012954712e-01 -1.829381436109542847e-01 -1.195954605937004089e-01 3.328511491417884827e-02 7.492154091596603394e-02 2.881331834942102432e-03 -2.934532165527343750e-01 3.700509667396545410e-02 -6.774023175239562988e-03 -2.124845087528228760e-01 1.628588885068893433e-01 -2.396641522645950317e-01 8.491324633359909058e-02 -7.721921056509017944e-02 4.159717857837677002e-01 -3.089481294155120850e-01 -1.259501874446868896e-01 -2.025272995233535767e-01 -1.676663011312484741e-01 -2.244113832712173462e-01 -1.646122038364410400e-01 1.117444932460784912e-01 -1.159712150692939758e-01 6.459391210228204727e-03 7.284047454595565796e-02 -1.722443997859954834e-01
1.009581461548805237e-01 -2.996221184730529785e-01 5.029393732547760010e-02 -1.559991091489791870e-01 1.029660180211067200e-01 -3.256067037582397461e-01 1.093962490558624268e-01 -9.837719053030014038e-02 -2.007395327091217041e-01 4.519527032971382141e-02 -9.590095281600952148e-02 1.198864951729774475e-01 -1.460616886615753174e-01 5.836733430624008179e-02 1.952074319124221802e-01 8.591476082801818848e-02 4.558448866009712219e-02 -9.901428222656250000e-02 5.289269611239433289e-02 -1.834332495927810669e-01 2.154386192560195923e-01 -1.082890853285789490e-01 3.742668777704238892e-02 3.116228282451629639e-01 -2.887230515480041504e-01 -1.305089145898818970e-02 -1.774989813566207886e-02 -1.732735037803649902e-01 -1.911442726850509644e-01 8.610849827527999878e-02 2.749951481819152832e-01 -4.004302918910980225e-01
7.757686078548431396e-02 1.140306424349546432e-02 9.374282509088516235e-02 -2.002912610769271851e-01 1.840344518423080444e-01 -2.630199491977691650e-01 2.048159092664718628e-01 -6.036318372935056686e-03 -7.460722327232360840e-02 2.888320200145244598e-02 5.324431136250495911e-02 -3.103868104517459869e-02 -1.307550817728042603e-01 8.531197160482406616e-02 -2.451520860195159912e-01 -4.567166417837142944e-02 -1.794527322053909302e-01 2.933634519577026367e-01 1.525348722934722900e-01 -4.266582429409027100e-01 3.394424319267272949e-01 -1.476730336435139179e-03 -8.786658942699432373e-02 -1.845454871654510498e-01 -4.249304533004760742e-02 1.997318714857101440e-01 2.357538193464279175e-01 -1.606343984603881836e-01 -1.679843515157699585e-01 1.723175346851348877e-01 1.394192874431610107e-01 -1.488358527421951294e-01
1.088422536849975586e-01 -1.015395857393741608e-02 -1.521357297897338867e-01 -9.771814197301864624e-02 2.593109905719757080e-01 -1.925155967473983765e-01 -8.077766746282577515e-02 2.710351943969726562e-01 -1.546515971422195435e-01 1.474902685731649399e-02 -7.697122544050216675e-02 1.258396506309509277e-01 -3.633348345756530762e-01 -6.531226634979248047e-02 -4.032090678811073303e-02 1.887832581996917725e-01 4.542733356356620789e-02 1.828488111495971680e-01 -1.259675770998001099e-01 -1.625827848911285400e-01 2.533087730407714844e-01 -5.388316884636878967e-02 -1.620096415281295776e-01 9.561274200677871704e-02 -4.448680877685546875e-01 5.691093206405639648e-02 7.777436077594757080e-02 4.071668162941932678e-02 -2.496306002140045166e-01 2.215736955404281616e-01 -2.258531451225280762e-01 -9.991150349378585815e-03
-1.720771342515945435e-01 9.235320985317230225e-02 2.393384277820587158e-01 -4.070062339305877686e-01 1.745370775461196899e-01 -1.705254465341567993e-01 -2.245636582374572754e-01 2.530616819858551025e-01 -4.708513990044593811e-02 -1.036144196987152100e-01 -1.560215950012207031e-01 3.126043453812599182e-02 -2.051396369934082031e-01 3.031578660011291504e-01 -1.620464175939559937e-01 -1.488511357456445694e-02 -2.107591368257999420e-02 -2.354189194738864899e-02 -1.529831439256668091e-01 -2.094769775867462158e-01 3.388169705867767334e-01 -4.794488102197647095e-02 -1.755708158016204834e-01 8.711211383342742920e-02 -1.906235963106155396e-01 1.618156582117080688e-01 1.377481669187545776e-01 7.239193469285964966e-02 -3.476316854357719421e-02 2.130594402551651001e-01 1.090732589364051819e-02 -9.445148706436157227e-02
-1.104044467210769653e-01 -1.210106536746025085e-01 5.095605179667472839e-02 -1.864454150199890137e-01 2.629330158233642578e-01 -1.723750233650207520e-01 -2.783732116222381592e-01 -5.542030092328786850e-03 -2.040412575006484985e-01 -3.885232284665107727e-02 1.250852346420288086e-01 -1.700157672166824341e-01 -2.073118686676025391e-01 -5.847504734992980957e-02 -2.361308336257934570e-01 -1.050657778978347778e-01 2.679500356316566467e-02 1.803681105375289917e-01 -4.502124339342117310e-02 -1.969785690307617188e-01 -9.756315499544143677e-02 -8.225654065608978271e-02 -2.693142294883728027e-01 7.315389811992645264e-02 -3.347788453102111816e-01 2.709257006645202637e-01 2.126064002513885498e-01 -1.199820041656494141e-01 -2.632623612880706787e-01 1.255107223987579346e-01 2.449743598699569702e-01 -1.264211349189281464e-02
2.453919500112533569e-01 1.608358770608901978e-01 -1.797959655523300171e-01 -1.001388058066368103e-01 1.516899764537811279e-01 -9.790797531604766846e-02 -7.823661714792251587e-02 1.511002779006958008e-01 1.005075499415397644e-02 1.252903491258621216e-01 2.013011425733566284e-01 -9.363180398941040039e-02 -2.892303168773651123e-01 -7.911305129528045654e-02 6.388477981090545654e-02 -2.121942043304443359e-01 -2.245656996965408325e-01 -1.882255375385284424e-01 2.728345617651939392e-02 -2.652211301028728485e-02 4.181221127510070801e-01 -3.133276104927062988e-01 2.308193221688270569e-02 -8.742363005876541138e-02 -2.599523067474365234e-01 9.866103529930114746e-02 -2.093266546726226807e-01 2.203608155250549316e-01 -2.037546485662460327e-01 -8.400849252939224243e-02 -8.258172124624252319e-02 -1.110960617661476135e-01
1.518816351890563965e-01 -5.425225826911628246e-04 1.139504602178931236e-04 -4.209807887673377991e-02 2.282424718141555786e-01 -1.649874895811080933e-01 6.847951561212539673e-02 9.737992659211158752e-03 -1.191593036055564880e-01 5.888549983501434326e-02 -6.639311462640762329e-02 -3.445784328505396843e-03 -2.390032708644866943e-01 1.934901326894760132e-01 -4.031163752079010010e-01 -7.664220035076141357e-02 -1.300365328788757324e-01 -2.547249943017959595e-02 1.265831589698791504e-01 -5.337756276130676270e-01 1.595918983221054077e-01 -2.225570678710937500e-01 2.156985998153686523e-01 -1.559832543134689331e-01 -2.104874551296234131e-01 1.866171509027481079e-02 -1.642350703477859497e-01 9.327973239123821259e-03 -1.411819458007812500e-01 1.165590062737464905e-01 1.720213443040847778e-01 -8.280283212661743164e-02
1.986124664545059204e-01 7.465919107198715210e-02 3.678607940673828125e-01 5.054843425750732422e-02 2.844759076833724976e-02 -3.522168397903442383e-01 -1.653613746166229248e-01 -2.574862539768218994e-01 4.573908448219299316e-02 1.222397312521934509e-01 2.868782877922058105e-01 1.203660294413566589e-01 -3.276253342628479004e-01 7.351581752300262451e-02 -1.422721594572067261e-01 -6.841310858726501465e-02 -1.416849195957183838e-01 2.558232545852661133e-01 1.916188187897205353e-02 -2.772223651409149170e-01 1.682706922292709351e-01 -4.031499847769737244e-02 -1.269203890115022659e-02 1.128534376621246338e-01 -5.423711985349655151e-02 -5.906209349632263184e-02 1.135492250323295593e-01 2.046405375003814697e-01 -2.190140932798385620e-01 4.679277166724205017e-02 1.679845154285430908e-01 -4.418996721506118774e-02
2.642652690410614014e-01 1.298633869737386703e-03 7.921804487705230713e-02 -1.178501397371292114e-01 2.566356956958770752e-01 -1.164668574929237366e-01 2.969656139612197876e-02 2.032843083143234253e-01 -3.583106026053428650e-02 -1.934077218174934387e-02 9.315955452620983124e-03 4.215354844927787781e-02 -2.250250726938247681e-01 5.032092705368995667e-02 1.244335845112800598e-01 -2.003017216920852661e-01 -1.574985831975936890e-01 -2.589331865310668945e-01 2.423476129770278931e-01 8.325549960136413574e-02 1.886820197105407715e-01 -2.972609996795654297e-01 -6.281112786382436752e-03 -1.536775678396224976e-01 -4.549284577369689941e-01 1.955091655254364014e-01 -1.755276918411254883e-01 4.596136882901191711e-02 -1.894520521163940430e-01 -5.545371025800704956e-02 1.733432263135910034e-01 -1.543114334344863892e-01
2.000610530376434326e-01 2.456077560782432556e-02 4.591550678014755249e-02 -2.796137928962707520e-01 1.893078088760375977e-01 -4.077515006065368652e-01 1.474579423666000366e-01 -1.548062711954116821e-01 1.754141896963119507e-01 3.190784901380538940e-02 1.748611479997634888e-01 1.057206913828849792e-01 -9.339666366577148438e-02 -3.611649572849273682e-01 8.742092549800872803e-02 -3.151316642761230469e-01 2.263086475431919098e-02 -1.699426397681236267e-02 -2.174064218997955322e-01 -1.307969987392425537e-01 2.107153832912445068e-01 -1.865204572677612305e-01 -2.873325534164905548e-02 -1.289212256669998169e-01 -1.869163215160369873e-01 -6.783042103052139282e-02 -2.360492497682571411e-01 1.386945843696594238e-01 -4.387516528367996216e-02 2.313349023461341858e-02 1.038337796926498413e-01 -1.485611945390701294e-01
3.877193927764892578e-01 -6.707288324832916260e-02 -3.196442872285842896e-02 4.185316711664199829e-02 1.996435821056365967e-01 -3.486012518405914307e-01 9.892609715461730957e-02 -1.867439895868301392e-01 -8.257409185171127319e-02 7.255230844020843506e-02 1.882429234683513641e-02 9.569734334945678711e-02 -3.859122693538665771e-01 8.661936223506927490e-02 -1.191398352384567261e-01 3.721005097031593323e-02 -1.498346403241157532e-02 -4.873488098382949829e-02 6.457606703042984009e-02 2.543812990188598633e-02 2.391027212142944336e-01 -1.001127734780311584e-01 1.155600603669881821e-02 8.715002238750457764e-02 -1.202937960624694824e-01 1.203135699033737183e-01 -1.775245815515518188e-01 4.209635034203529358e-02 -1.071459576487541199e-01 4.596271216869354248e-01 -1.265869140625000000e-01 -2.437701672315597534e-01
1.939937844872474670e-02 -2.582904696464538574e-01 1.377856433391571045e-01 -1.913206428289413452e-01 1.949380487203598022e-01 -2.474894374608993530e-01 -3.793037533760070801e-01 3.944528475403785706e-02 -1.312035471200942993e-01 -1.120574958622455597e-02 -8.727921545505523682e-02 -2.154057845473289490e-02 -2.598263025283813477e-01 -9.435039013624191284e-03 1.556726545095443726e-01 1.418792605400085449e-01 1.393282711505889893e-01 -1.930300518870353699e-02 -1.466281060129404068e-02 -1.348898652940988541e-02 6.289660185575485229e-02 -9.566508978605270386e-02 -1.560637950897216797e-01 -9.845886379480361938e-02 -3.104766905307769775e-01 2.094695270061492920e-01 3.147291541099548340e-01 2.512797014787793159e-03 -3.042909204959869385e-01 2.881908416748046875e-01 -1.129281669855117798e-01 1.359251607209444046e-02
6.683868356049060822e-03 -2.435940690338611603e-02 1.713564842939376831e-01 -1.129343882203102112e-01 2.498061954975128174e-01 -1.532635539770126343e-01 -1.986144296824932098e-02 -4.631345719099044800e-02 -3.832833841443061829e-02 5.121811628341674805e-01 -1.214110329747200012e-01 2.146544456481933594e-01 -5.742312967777252197e-02 -1.001434102654457092e-01 -4.928551241755485535e-02 6.175754591822624207e-02 -1.057098060846328735e-01 2.386121600866317749e-01 1.226139441132545471e-01 -1.944932788610458374e-01 1.463531255722045898e-01 4.123318567872047424e-02 -5.350013449788093567e-02 -2.364900410175323486e-01 -1.796398460865020752e-01 3.140191435813903809e-01 -1.547924429178237915e-01 6.109544262290000916e-02 -1.730623096227645874e-02 3.887442946434020996e-01 5.201813206076622009e-02 -9.511528909206390381e-02
1.770283281803131104e-01 -2.352424263954162598e-01 1.311166435480117798e-01 -1.821494549512863159e-01 4.296799302101135254e-01 -2.922053337097167969e-01 2.978319860994815826e-02 4.363621398806571960e-02 -1.090772524476051331e-01 -8.504839986562728882e-02 3.022026717662811279e-01 -1.001196652650833130e-01 -2.025446742773056030e-01 -6.072186678647994995e-02 -5.456182360649108887e-02 -2.358400374650955200e-01 2.684620320796966553e-01 6.314589828252792358e-02 5.086812749505043030e-02 -2.584743797779083252e-01 2.225274443626403809e-01 -1.016918495297431946e-01 -7.468132302165031433e-03 -2.282934784889221191e-01 -9.988217055797576904e-02 -1.068929880857467651e-01 -1.324481368064880371e-01 5.990329012274742126e-02 -8.905039727687835693e-02 -1.644353419542312622e-01 6.211097538471221924e-02 -1.658677458763122559e-01
9.872540831565856934e-02 -4.961581155657768250e-02 -3.221130371093750000e-02 -1.966494321823120117e-02 2.751657366752624512e-01 -4.105059206485748291e-01 3.266958147287368774e-02 -2.115562111139297485e-01 -1.655776798725128174e-01 1.141298860311508179e-01 2.169074416160583496e-01 1.884392499923706055e-01 -3.203400969505310059e-01 7.998828589916229248e-02 -8.615370094776153564e-02 -3.207661807537078857e-01 1.354405432939529419e-01 -5.428903922438621521e-02 -2.129994779825210571e-01 -1.587474346160888672e-01 2.248304337263107300e-01 -4.097483456134796143e-01 4.071755334734916687e-02 -1.079067438840866089e-01 -1.154793649911880493e-01 -5.318200960755348206e-02 -4.170094057917594910e-02 -4.775388631969690323e-03 -6.088871508836746216e-02 3.043369203805923462e-02 6.178124621510505676e-02 -6.326361000537872314e-02
2.032146006822586060e-01 6.840559188276529312e-03 2.354929000139236450e-01 3.167591243982315063e-02 1.813640296459197998e-01 -1.381430029869079590e-01 2.391540817916393280e-02 -1.010061800479888916e-01 -5.830634385347366333e-02 3.164382278919219971e-01 5.191419124603271484e-01 -1.700505614280700684e-02 -2.002528756856918335e-01 -5.817290768027305603e-02 7.213048636913299561e-02 -2.423302084207534790e-01 3.620104119181632996e-02 1.449616849422454834e-01 -2.542405724525451660e-01 -2.135188877582550049e-01 3.971777111291885376e-02 -4.805217683315277100e-02 1.693380177021026611e-01 -7.191025465726852417e-02 -6.782281561754643917e-04 -1.182857975363731384e-01 1.385572552680969238e-01 1.151826083660125732e-01 -2.280749380588531494e-01 2.240284681320190430e-01 -6.695860531181097031e-03 -1.992710828781127930e-01
1.529358178377151489e-01 1.181223243474960327e-01 2.725461721420288086e-01 1.516146212816238403e-01 2.307269871234893799e-01 -2.077414393424987793e-01 -1.767692267894744873e-01 -1.348297595977783203e-01 -1.294090449810028076e-01 1.365721225738525391e-01 2.114033848047256470e-01 -2.764497995376586914e-01 -7.031663507223129272e-02 -2.756004631519317627e-01 -2.459112368524074554e-02 7.077586650848388672e-02 -7.036703079938888550e-02 1.692926138639450073e-02 -1.027442961931228638e-01 6.324534118175506592e-02 3.180958926677703857e-01 -8.871136605739593506e-02 -8.714356273412704468e-02 1.839554458856582642e-01 -2.054671943187713623e-02 2.259739786386489868e-01 6.634377688169479370e-02 5.139882862567901611e-02 -4.085625708103179932e-01 1.924962550401687622e-01 2.081409096717834473e-01 2.072457969188690186e-02
1.977629065513610840e-01 -1.511805653572082520e-01 1.870593279600143433e-01 -2.559745311737060547e-01 1.101970300078392029e-01 -4.105873405933380127e-01 1.254254430532455444e-01 -6.299407035112380981e-02 -1.388599574565887451e-01 4.651115238666534424e-01 -1.729090511798858643e-01 8.123319596052169800e-03 -1.763676404953002930e-01 -4.739809036254882812e-02 2.190423160791397095e-01 1.431540697813034058e-01 -8.033861522562801838e-04 1.277484092861413956e-02 6.203573197126388550e-02 -1.345978379249572754e-01 1.132818907499313354e-01 1.047208383679389954e-01 -2.219501696527004242e-02 1.543810591101646423e-02 -1.430810689926147461e-01 3.912203758955001831e-02 -5.493498221039772034e-02 -2.069418728351593018e-01 -7.224871218204498291e-02 1.517822146415710449e-01 1.930755674839019775e-01 -2.994250655174255371e-01
4.442090168595314026e-02 -8.739594370126724243e-02 1.259174644947052002e-01 -4.079462885856628418e-01 1.580965220928192139e-01 -3.469099998474121094e-01 -1.663724333047866821e-01 1.433970779180526733e-01 2.309815138578414917e-01 9.517702460289001465e-02 -1.373127400875091553e-01 -7.631912827491760254e-02 -2.974937669932842255e-03 1.201795414090156555e-03 -4.011161625385284424e-02 -1.320112645626068115e-01 1.536476761102676392e-01 -1.832797750830650330e-02 1.476485580205917358e-01 9.759295731782913208e-02 7.193608582019805908e-02 -2.991518378257751465e-01 -8.623882383108139038e-02 -8.843898028135299683e-02 -4.381605684757232666e-01 -2.574837766587734222e-02 2.414078712463378906e-01 -1.085958927869796753e-01 -1.913904249668121338e-01 1.856563538312911987e-01 6.822907598689198494e-04 -9.686184674501419067e-02
-1.736588589847087860e-02 -3.931583464145660400e-02 2.343336045742034912e-01 -3.128568530082702637e-01 1.958618462085723877e-01 -4.994704723358154297e-01 3.586278855800628662e-02 -2.119584530591964722e-01 2.806089073419570923e-02 1.909130811691284180e-01 -2.059826068580150604e-02 -1.049687936902046204e-01 -2.533428966999053955e-01 -1.634508818387985229e-01 -6.170755624771118164e-02 -2.435224056243896484e-01 1.189156621694564819e-01 3.182440996170043945e-02 -2.329844534397125244e-01 -7.713194191455841064e-02 3.481522202491760254e-01 -8.420348912477493286e-02 1.340005248785018921e-01 -2.216959595680236816e-01 -3.725567087531089783e-02 -8.787665516138076782e-03 -1.574845612049102783e-01 -8.364620618522167206e-03 3.896604850888252258e-02 -2.231360785663127899e-02 9.650359302759170532e-02 -1.311596203595399857e-02
2.498280405998229980e-01 2.144480682909488678e-02 -1.024778932332992554e-01 -2.610388696193695068e-01 1.388669461011886597e-01 -7.380124926567077637e-02 -3.845664560794830322e-01 8.443538844585418701e-02 -2.327347099781036377e-01 2.849045209586620331e-02 -6.409657746553421021e-02 7.608141750097274780e-02 -2.946035563945770264e-01 -1.577862203121185303e-01 4.485043883323669434e-02 -1.948325634002685547e-01 -2.265078127384185791e-01 -3.059334158897399902e-01 -1.283603459596633911e-01 -1.132245138287544250e-01 3.211155831813812256e-01 -2.090904712677001953e-01 -2.259186469018459320e-02 -2.070440500974655151e-01 -1.834525763988494873e-01 5.616526305675506592e-02 -1.031966507434844971e-01 5.919312313199043274e-02 -1.090439334511756897e-01 1.949995383620262146e-02 5.029980465769767761e-02 -1.789588332176208496e-01
-1.841348260641098022e-01 1.932915598154067993e-01 3.237065076828002930e-01 -1.239154860377311707e-01 -1.095133349299430847e-01 -3.637484610080718994e-01 -1.231195256114006042e-01 -1.164018437266349792e-01 -3.441917598247528076e-01 1.609552502632141113e-01 2.404982000589370728e-01 4.572658985853195190e-02 -1.904732733964920044e-02 -1.232978403568267822e-01 3.270543813705444336e-01 7.773059606552124023e-02 1.447572857141494751e-01 -2.175357192754745483e-01 -8.294057846069335938e-02 1.374884843826293945e-01 2.222972363233566284e-02 -1.786303007975220680e-03 2.732142247259616852e-02 -5.528574436902999878e-02 -2.412260025739669800e-01 -4.065645858645439148e-02 6.661019474267959595e-02 7.617902010679244995e-02 -3.159295022487640381e-01 3.136660531163215637e-02 3.129627183079719543e-02 -1.802340298891067505e-01
2.826532721519470215e-01 -2.144377976655960083e-01 4.787493497133255005e-03 -4.805013164877891541e-02 2.585007846355438232e-01 -2.831415235996246338e-01 -5.641279369592666626e-02 -3.289742022752761841e-02 -2.449902892112731934e-01 -3.771005943417549133e-02 2.230769209563732147e-02 -9.616835415363311768e-02 -3.888673782348632812e-01 -2.521343342959880829e-02 -1.213904842734336853e-01 7.088020443916320801e-02 3.857803717255592346e-02 6.067514792084693909e-02 9.829474240541458130e-02 -1.159156300127506256e-02 2.107770889997482300e-01 -2.091825455427169800e-01 -3.401133045554161072e-02 1.692477613687515259e-01 -2.354003190994262695e-01 -1.041698269546031952e-02 -1.460654586553573608e-01 -1.906614601612091064e-01 -8.027833700180053711e-02 4.348846375942230225e-01 -3.712338162586092949e-03 -1.897113323211669922e-01
-4.760552570223808289e-02 -2.961374819278717041e-03 -1.093655005097389221e-01 -1.056595146656036377e-01 2.330293804407119751e-01 -2.667449414730072021e-01 -1.800278723239898682e-01 -1.341164857149124146e-01 1.175250858068466187e-01 -2.096033887937664986e-03 7.171120960265398026e-03 -1.695475876331329346e-01 -1.802405267953872681e-01 -1.187645480968058109e-03 7.407997548580169678e-02 -2.852969802916049957e-03 4.367757216095924377e-02 3.323524072766304016e-02 -5.726705491542816162e-02 -2.116152495145797729e-01 -5.135698616504669189e-02 -2.130759358406066895e-01 -8.494586683809757233e-03 -1.140709668397903442e-01 -3.691125512123107910e-01 2.699857056140899658e-01 3.840053081512451172e-01 -1.324040889739990234e-01 -4.103917777538299561e-01 1.643761247396469116e-01 9.697750210762023926e-02 -1.642561405897140503e-01
-3.710139915347099304e-02 2.692094631493091583e-02 -2.525214664638042450e-02 2.172044478356838226e-02 1.372749805450439453e-01 -8.650858700275421143e-02 1.124877631664276123e-01 2.430457323789596558e-01 -1.515842974185943604e-01 6.191728636622428894e-02 1.274789869785308838e-01 -2.394123375415802002e-01 -2.244277298450469971e-01 -1.457574963569641113e-01 -5.475287139415740967e-02 6.458048243075609207e-03 -2.373704761266708374e-01 2.559356018900871277e-02 -2.820420563220977783e-01 -2.005050778388977051e-01 1.340961605310440063e-01 1.641463488340377808e-02 -2.448569536209106445e-01 -2.895844541490077972e-02 -3.813377618789672852e-01 8.450070023536682129e-02 -1.597585156559944153e-02 1.978365182876586914e-01 -2.785419523715972900e-01 2.042748928070068359e-01 1.593150049448013306e-01 -3.622983098030090332e-01
9.128825366497039795e-02 2.986288368701934814e-01 9.188571572303771973e-02 -2.073393911123275757e-01 7.496371865272521973e-03 -2.392691224813461304e-01 -1.092220991849899292e-01 1.966141462326049805e-01 -1.794404238462448120e-01 3.750621378421783447e-01 1.082929000258445740e-01 -2.543856203556060791e-01 9.172885119915008545e-02 7.547807693481445312e-02 -2.566110789775848389e-01 -2.048645466566085815e-01 3.493734076619148254e-02 1.946049630641937256e-01 5.709218233823776245e-02 -7.441166043281555176e-02 8.917527645826339722e-02 -1.156422425992786884e-03 1.210292652249336243e-01 1.659169048070907593e-01 -1.505317538976669312e-01 -1.098958179354667664e-01 -2.748675644397735596e-01 -1.506930124014616013e-02 -2.820996046066284180e-01 1.373821496963500977e-01 2.391219437122344971e-01 8.806051313877105713e-02
9.309308230876922607e-02 1.753963083028793335e-01 2.748357355594635010e-01 -3.678140044212341309e-01 -1.129701957106590271e-01 -1.741751730442047119e-01 -3.206628561019897461e-01 -8.430765941739082336e-03 -3.161264061927795410e-01 3.047882020473480225e-01 2.077352702617645264e-01 9.774890728294849396e-03 2.345637828111648560e-01 -1.310418695211410522e-01 -1.417139768600463867e-01 -1.047294773161411285e-02 -4.072054848074913025e-02 -1.658212207257747650e-02 7.725280523300170898e-02 3.933473676443099976e-02 2.504838630557060242e-02 -1.904492080211639404e-01 -1.769363582134246826e-01 -8.136003464460372925e-02 -3.135408759117126465e-01 1.526245027780532837e-01 2.376106567680835724e-02 2.075405865907669067e-01 -3.873626142740249634e-02 -1.139838341623544693e-02 7.253018673509359360e-03 -1.552150845527648926e-01
-1.380112618207931519e-01 2.568898499011993408e-01 2.223229110240936279e-01 -1.610028892755508423e-01 -1.705173552036285400e-01 -5.400695204734802246e-01 2.253961116075515747e-01 1.266737431287765503e-01 -6.046660244464874268e-02 1.770586669445037842e-01 2.005774229764938354e-01 -7.604602724313735962e-02 -8.190588094294071198e-03 7.671404629945755005e-02 -4.005095735192298889e-02 -8.602993935346603394e-02 -1.429844945669174194e-01 -2.458108812570571899e-01 -1.069851517677307129e-01 -9.346905350685119629e-02 9.224197268486022949e-02 -1.354157477617263794e-01 -1.078300457447767258e-02 -2.203169465065002441e-01 -3.131979703903198242e-02 4.320474341511726379e-02 5.757048726081848145e-03 1.380493193864822388e-01 -7.583386451005935669e-02 3.245726227760314941e-01 2.112625688314437866e-01 4.257224127650260925e-02
1.648478060960769653e-01 1.411578804254531860e-01 -7.934463769197463989e-02 -2.403656095266342163e-01 1.090428084135055542e-01 2.651403099298477173e-02 -2.294320613145828247e-01 -1.064652297645807266e-02 -6.669965386390686035e-02 2.991309948265552521e-02 -2.973658032715320587e-02 4.658916965126991272e-03 -1.870982497930526733e-01 2.285928465425968170e-02 2.631741203367710114e-02 -2.420211732387542725e-01 -3.292254358530044556e-02 -2.526975870132446289e-01 4.068946465849876404e-03 -2.024873346090316772e-01 5.619002580642700195e-01 -1.658668667078018188e-01 3.370950743556022644e-02 -2.892379462718963623e-01 -2.793528437614440918e-01 -9.817132353782653809e-02 6.445256620645523071e-02 -1.937339827418327332e-02 -1.477800160646438599e-01 1.534803360700607300e-01 -1.164494231343269348e-01 -1.930832862854003906e-01
2.151313126087188721e-01 -1.932677477598190308e-01 1.338933259248733521e-01 -1.262542903423309326e-01 1.174900308251380920e-01 -3.387227654457092285e-01 1.963741034269332886e-01 -1.790959239006042480e-01 -2.170097529888153076e-01 1.453285962343215942e-01 5.945311486721038818e-02 1.861068010330200195e-01 -3.267468512058258057e-01 -3.086756914854049683e-03 -3.963256627321243286e-02 -2.521788477897644043e-01 8.981955796480178833e-02 4.976608231663703918e-02 -8.417182415723800659e-02 -2.636482715606689453e-01 1.506496965885162354e-01 -4.343327879905700684e-01 1.019868105649948120e-01 -8.018630743026733398e-02 -2.111843526363372803e-01 -1.639552116394042969e-01 1.430863235145807266e-02 4.767210036516189575e-02 -2.420091535896062851e-03 1.169620975852012634e-01 -8.036822080612182617e-03 4.452306777238845825e-02
1.464762985706329346e-01 4.717484489083290100e-02 1.691908836364746094e-01 7.784415781497955322e-02 3.376870974898338318e-02 -8.962027728557586670e-02 8.829495310783386230e-02 1.216292232275009155e-01 -1.718965321779251099e-01 2.349972873926162720e-01 1.364945769309997559e-01 -8.430631458759307861e-02 -3.297809958457946777e-01 1.589268893003463745e-01 1.698404401540756226e-01 -3.396561369299888611e-02 -1.397244185209274292e-01 -6.331562995910644531e-02 2.400938421487808228e-01 -8.909649401903152466e-02 2.944102510809898376e-02 -1.446796208620071411e-01 -8.503831177949905396e-02 -2.457086294889450073e-01 -3.700016140937805176e-01 2.243298441171646118e-01 -1.078168824315071106e-01 3.238240256905555725e-02 -2.008138895034790039e-01 -5.035649985074996948e-03 4.448657035827636719e-01 -1.366577595472335815e-01
2.260819524526596069e-01 5.280251055955886841e-02 4.684818908572196960e-02 -3.635711073875427246e-01 -1.036252593621611595e-03 -1.749034523963928223e-01 -5.375729873776435852e-02 1.774948537349700928e-01 -1.109524667263031006e-01 1.558938622474670410e-01 5.534468218684196472e-02 9.114412218332290649e-02 -3.139176368713378906e-01 2.310766875743865967e-01 6.360878050327301025e-02 -1.684257388114929199e-01 4.912066832184791565e-02 -7.142529636621475220e-02 4.487931728363037109e-03 9.741657972335815430e-02 -7.356081902980804443e-02 -6.571631878614425659e-02 1.387408226728439331e-01 2.731273770332336426e-01 -1.871718466281890869e-01 -3.286731988191604614e-02 -3.455933630466461182e-01 8.471599221229553223e-02 -3.946074843406677246e-01 2.400583773851394653e-01 1.193196997046470642e-01 5.906343460083007812e-02
-2.832007706165313721e-01 -1.662344671785831451e-03 1.702997833490371704e-01 -3.293223679065704346e-01 1.262944638729095459e-01 -2.281721383333206177e-01 2.086992189288139343e-02 -1.315366178750991821e-01 3.486067056655883789e-02 2.787745930254459381e-02 1.102453395724296570e-01 1.219080239534378052e-01 -4.308163523674011230e-01 1.962995529174804688e-01 1.340819001197814941e-01 7.508300989866256714e-02 4.494182392954826355e-02 1.387845128774642944e-01 6.225955858826637268e-02 -2.607898414134979248e-01 2.206744439899921417e-02 -2.595989108085632324e-01 -3.691249340772628784e-02 1.800269447267055511e-02 -1.188973188400268555e-01 -6.292170844972133636e-03 2.981580793857574463e-01 1.202720478177070618e-01 -9.774759411811828613e-02 1.734234094619750977e-01 2.383284270763397217e-01 2.076660096645355225e-01
2.364771515130996704e-01 9.289804846048355103e-02 3.861955553293228149e-02 -4.299991577863693237e-02 -5.597694218158721924e-02 -2.003242969512939453e-01 -6.918413192033767700e-02 -3.348049893975257874e-02 -2.666807770729064941e-01 1.696373969316482544e-01 1.944984942674636841e-01 2.970231175422668457e-01 1.153417527675628662e-01 -1.755951158702373505e-02 -1.112759411334991455e-01 2.024901472032070160e-02 2.765271961688995361e-01 1.571138650178909302e-01 -3.038049908354878426e-03 2.469412051141262054e-02 3.510445356369018555e-01 -3.935801982879638672e-02 -2.864557206630706787e-01 -4.429093375802040100e-02 -1.975762844085693359e-01 8.976415544748306274e-02 6.903228163719177246e-02 -7.410676777362823486e-02 -3.440708816051483154e-01 2.829080224037170410e-01 -1.117823421955108643e-01 -2.274776399135589600e-01
4.447612911462783813e-02 5.357480421662330627e-02 4.795578867197036743e-02 -1.140965148806571960e-01 3.753809630870819092e-02 -3.572945594787597656e-01 1.254242807626724243e-01 -9.900072962045669556e-02 2.567453496158123016e-02 1.512150317430496216e-01 1.200658157467842102e-01 -6.673039495944976807e-02 -2.273146063089370728e-01 -8.725198358297348022e-02 2.102473825216293335e-01 -9.684079885482788086e-02 -1.186384335160255432e-01 4.473786056041717529e-02 1.591197699308395386e-01 -3.683203756809234619e-01 3.475874066352844238e-01 3.908706456422805786e-02 4.683393985033035278e-02 2.430659830570220947e-01 -2.369073480367660522e-01 3.752186298370361328e-01 1.872540414333343506e-01 -1.359195709228515625e-01 -5.831963941454887390e-02 1.906086355447769165e-01 1.296997219324111938e-01 4.785538464784622192e-02
-1.555324047803878784e-01 -1.109014227986335754e-01 2.962842956185340881e-02 -2.492849230766296387e-01 1.628588885068893433e-01 -2.413177043199539185e-01 -4.371546953916549683e-02 -8.819993585348129272e-02 1.383882015943527222e-01 -1.309698671102523804e-01 3.090141415596008301e-01 1.174758095294237137e-02 -1.136959046125411987e-01 3.128184704110026360e-03 -4.328045248985290527e-02 1.142892148345708847e-02 -2.914390340447425842e-02 1.794058382511138916e-01 2.749040126800537109e-01 -1.859179735183715820e-01 1.933741569519042969e-02 -8.253035694360733032e-02 -1.204291209578514099e-01 7.422836124897003174e-02 -3.259681761264801025e-01 3.100428879261016846e-01 1.594521850347518921e-01 -6.284470856189727783e-02 -2.137320786714553833e-01 2.602173686027526855e-01 2.941004037857055664e-01 -2.390653043985366821e-01
2.474113106727600098e-01 1.863976866006851196e-01 -2.150315940380096436e-01 -1.649166196584701538e-01 1.774629056453704834e-01 -1.540235430002212524e-01 -2.840035557746887207e-01 -1.446425765752792358e-01 -8.906283229589462280e-02 -2.237985283136367798e-02 1.984291672706604004e-01 -9.288477897644042969e-02 -8.058138191699981689e-02 -1.362670958042144775e-01 4.785075038671493530e-02 -1.758860498666763306e-01 2.488925457000732422e-01 -2.599490582942962646e-01 4.379915073513984680e-02 5.618470162153244019e-02 1.828574538230895996e-01 -4.443076550960540771e-01 1.298616975545883179e-01 -6.667429953813552856e-02 -2.483149766921997070e-01 -4.446221515536308289e-02 8.882161229848861694e-02 7.508803158998489380e-02 -2.291951924562454224e-01 -1.423956155776977539e-01 1.271105855703353882e-01 -7.879573851823806763e-02
1.092984527349472046e-01 3.960440158843994141e-01 3.489176928997039795e-01 -3.458833992481231689e-01 3.426231741905212402e-01 -9.316812455654144287e-02 -1.110392287373542786e-01 1.791820488870143890e-02 -1.028687804937362671e-01 2.239879034459590912e-02 2.395902574062347412e-02 2.631197273731231689e-01 -1.641071140766143799e-01 3.514771163463592529e-02 1.958307772874832153e-01 2.014939188957214355e-01 -1.062214970588684082e-01 1.697618365287780762e-01 -2.430704049766063690e-02 -1.882800608873367310e-01 1.038954854011535645e-01 4.549001529812812805e-02 2.583375014364719391e-02 1.906624762341380119e-03 -1.752067655324935913e-01 -1.377378255128860474e-01 -1.122276335954666138e-01 2.158295363187789917e-02 -2.894101440906524658e-01 7.044676691293716431e-02 -2.541874535381793976e-02 1.460225284099578857e-01
1.035573631525039673e-01 1.764840334653854370e-01 1.010367125272750854e-01 -1.983658522367477417e-01 1.680633872747421265e-01 -3.189165890216827393e-01 2.202602177858352661e-01 -3.263572603464126587e-02 -1.712464690208435059e-01 1.813329989090561867e-03 6.413834542036056519e-02 -1.014704927802085876e-01 -6.437633931636810303e-02 -4.217343404889106750e-02 1.335669159889221191e-01 -9.293208713643252850e-04 -2.463128417730331421e-01 3.032707422971725464e-02 2.663250267505645752e-01 -4.655759334564208984e-01 3.138730525970458984e-01 -5.627832189202308655e-02 3.722292557358741760e-02 2.164050340652465820e-01 -4.703750461339950562e-02 1.816630512475967407e-01 8.974267542362213135e-02 -1.104071587324142456e-01 -1.495610475540161133e-01 1.978816092014312744e-01 2.103065103292465210e-01 3.383242338895797729e-02
2.028235495090484619e-01 6.443095952272415161e-02 6.051015481352806091e-02 5.730047821998596191e-02 1.538872420787811279e-01 -1.085030958056449890e-01 -2.537916004657745361e-01 4.634338617324829102e-02 -1.835879236459732056e-01 1.934068836271762848e-02 1.271218210458755493e-01 5.088004469871520996e-02 -1.184305548667907715e-01 -7.224738597869873047e-02 1.048801541328430176e-01 -2.547262609004974365e-01 -1.805460900068283081e-01 -1.791093349456787109e-01 1.500634253025054932e-01 9.288677573204040527e-02 4.691586494445800781e-01 -2.995546162128448486e-01 -6.906428188085556030e-02 -7.914862036705017090e-02 -4.345373213291168213e-01 -1.006687209010124207e-01 -2.383164763450622559e-01 -5.444061011075973511e-02 -9.976662695407867432e-02 -2.279377169907093048e-02 9.989129751920700073e-02 -4.391388595104217529e-02
1.273250281810760498e-01 -4.587950929999351501e-02 1.047392711043357849e-01 -1.166924089193344116e-01 8.878936618566513062e-02 -2.729883491992950439e-01 1.033255308866500854e-01 -3.287113904953002930e-01 -3.188235759735107422e-01 1.632071435451507568e-01 2.140692472457885742e-01 1.229765079915523529e-02 6.956407334655523300e-03 -1.511487760581076145e-03 -3.074372000992298126e-02 1.634817123413085938e-01 -7.579173892736434937e-02 -8.690825104713439941e-02 2.937995791435241699e-01 -2.575643658638000488e-01 4.343580305576324463e-01 1.400550305843353271e-01 5.077666789293289185e-02 4.792163893580436707e-02 -2.300081253051757812e-01 1.987613290548324585e-01 1.719835400581359863e-01 -1.176363676786422729e-01 -9.032770991325378418e-02 1.433546245098114014e-01 9.757374227046966553e-02 2.845360338687896729e-02
-1.288634985685348511e-01 -1.465981155633926392e-01 4.467390850186347961e-02 -1.449658572673797607e-01 9.797805547714233398e-02 -3.045865893363952637e-01 -1.593949049711227417e-01 1.214184705168008804e-02 1.383816897869110107e-01 -2.553997933864593506e-02 1.287924498319625854e-01 4.229444602970033884e-04 -9.611945599317550659e-02 2.215599119663238525e-01 -1.818890124559402466e-01 -1.210912838578224182e-01 -2.774609019979834557e-03 7.199844717979431152e-02 6.129750050604343414e-03 -2.580395042896270752e-01 8.250055834650993347e-03 -2.214189320802688599e-01 -2.616754770278930664e-01 -1.864519566297531128e-01 -3.480247259140014648e-01 2.738941907882690430e-01 3.083740472793579102e-01 2.987103303894400597e-03 -2.623118758201599121e-01 5.640369653701782227e-02 2.742669880390167236e-01 -7.681977748870849609e-02
-1.590061187744140625e-01 2.093425840139389038e-01 1.581517904996871948e-01 1.396167874336242676e-01 7.555852830410003662e-02 -1.701981276273727417e-01 3.425877913832664490e-02 1.631568968296051025e-01 3.217145055532455444e-02 2.052154392004013062e-01 2.057554423809051514e-01 -1.699358075857162476e-01 -1.388687342405319214e-01 5.246339365839958191e-02 -1.206709891557693481e-01 -3.946605697274208069e-02 7.978142052888870239e-02 7.772330939769744873e-02 -2.643023431301116943e-01 -2.204053290188312531e-02 1.765869408845901489e-01 -4.064590930938720703e-01 3.110185265541076660e-01 -4.660439211875200272e-03 -4.348121285438537598e-01 -6.215195637196302414e-03 8.336152136325836182e-02 1.429155617952346802e-01 -1.042078211903572083e-01 2.536088228225708008e-01 -4.252244904637336731e-02 4.524363577365875244e-02
1.134316250681877136e-01 -3.205803409218788147e-02 3.798450827598571777e-01 -2.884302139282226562e-01 -2.019842714071273804e-02 -2.894808351993560791e-02 -1.141322478652000427e-01 -5.339512974023818970e-02 1.561045497655868530e-01 1.345639675855636597e-01 -3.047770261764526367e-02 -5.997628346085548401e-02 -1.515213251113891602e-01 -2.016054652631282806e-02 -1.114136874675750732e-01 7.429432123899459839e-02 -1.039676517248153687e-01 3.853782638907432556e-02 -2.820321321487426758e-01 -9.892403148114681244e-03 3.874740898609161377e-01 -2.897191047668457031e-01 7.522003352642059326e-02 -2.597241289913654327e-02 -3.191092908382415771e-01 -5.842268932610750198e-03 3.827105043455958366e-03 5.110699310898780823e-02 -1.786596775054931641e-01 3.564737439155578613e-01 1.733211427927017212e-01 1.653582900762557983e-01
3.020757138729095459e-01 6.689675617963075638e-03 1.836477518081665039e-01 -4.194317013025283813e-02 1.949926912784576416e-01 -3.171005845069885254e-01 -3.416382521390914917e-02 -7.618380337953567505e-02 -1.670031100511550903e-01 -4.144552350044250488e-02 9.548024088144302368e-02 -2.363816499710083008e-01 1.398548338329419494e-04 -4.026246815919876099e-02 -1.264026295393705368e-02 -1.481803059577941895e-01 6.931196898221969604e-02 -2.645882032811641693e-02 -8.839394152164459229e-02 -3.703411519527435303e-01 -3.422733768820762634e-02 -6.540714204311370850e-02 1.057151183485984802e-01 -2.541712224483489990e-01 -2.201724499464035034e-01 -1.427194476127624512e-01 -2.229665219783782959e-01 3.773397803306579590e-01 -1.067053526639938354e-01 2.847584187984466553e-01 1.556233912706375122e-01 -5.690755206160247326e-04
9.481126815080642700e-02 1.731557846069335938e-01 1.175006851553916931e-01 -2.280797362327575684e-01 3.425675332546234131e-01 -2.892698943614959717e-01 -8.814510703086853027e-02 3.571675345301628113e-02 -7.822675257921218872e-02 9.554369002580642700e-02 2.588941454887390137e-01 8.866513520479202271e-02 -2.649438753724098206e-02 -6.766691803932189941e-02 -6.433667987585067749e-02 -1.863567531108856201e-01 7.634137570858001709e-02 3.433693945407867432e-02 -9.406352788209915161e-02 6.267775595188140869e-02 3.736959397792816162e-02 1.223881095647811890e-01 3.394569158554077148e-01 2.186958342790603638e-01 -2.665117681026458740e-01 4.801817238330841064e-02 -3.035619854927062988e-01 2.490429282188415527e-01 -1.835958808660507202e-01 2.463259845972061157e-01 3.022483177483081818e-02 1.697649359703063965e-01
2.065145224332809448e-01 -2.379228174686431885e-01 1.892067193984985352e-01 -7.709065079689025879e-02 2.701610326766967773e-01 -2.951557934284210205e-01 -3.946718201041221619e-02 -6.603751331567764282e-02 -1.172430813312530518e-01 3.344014883041381836e-01 2.582508884370326996e-02 1.987770497798919678e-01 -7.519461214542388916e-02 -1.281688362360000610e-01 -4.115562885999679565e-02 2.701635360717773438e-01 -2.139163315296173096e-01 -9.531021118164062500e-02 -5.547969788312911987e-02 -2.168434858322143555e-01 4.304672777652740479e-02 -1.647974252700805664e-01 -7.123215589672327042e-03 2.553325891494750977e-01 -2.441892176866531372e-01 4.556961730122566223e-02 -1.926021426916122437e-01 -2.004587054252624512e-01 -1.712862551212310791e-01 8.166716247797012329e-02 2.168628275394439697e-01 -9.614727646112442017e-02
2.436946332454681396e-02 -8.360969275236129761e-02 2.220629528164863586e-02 -1.608905047178268433e-01 2.923005819320678711e-01 -3.483023941516876221e-01 1.167406886816024780e-01 -4.945287108421325684e-02 -1.792425662279129028e-01 1.489252299070358276e-01 -1.149728223681449890e-01 -9.187235683202743530e-02 4.988390579819679260e-02 8.399602957069873810e-03 2.039328217506408691e-01 1.604326665401458740e-01 -9.071881324052810669e-02 -5.535583011806011200e-03 -4.145876318216323853e-02 -1.137990951538085938e-01 5.347958207130432129e-02 -1.116228923201560974e-01 1.069204658269882202e-01 1.130930855870246887e-01 -2.993764281272888184e-01 -9.463515877723693848e-02 -2.164535224437713623e-02 -3.008831851184368134e-02 -3.024027049541473389e-01 1.345581561326980591e-01 2.762682363390922546e-02 -5.697479248046875000e-01
1.268516331911087036e-01 1.795870512723922729e-01 -3.898982331156730652e-02 -2.846151292324066162e-01 1.425128281116485596e-01 -4.028376936912536621e-02 -2.467008531093597412e-01 4.757406190037727356e-03 -1.621156483888626099e-01 2.305970340967178345e-02 2.052447013556957245e-02 1.010849513113498688e-02 -3.260751366615295410e-01 -7.971367985010147095e-02 -9.567227959632873535e-02 -2.225623726844787598e-01 -4.107925295829772949e-02 -3.436489701271057129e-01 -1.917482353746891022e-02 -7.520354539155960083e-02 4.737540781497955322e-01 -1.485419869422912598e-01 4.532457515597343445e-02 -2.482686191797256470e-01 -2.756583690643310547e-01 -8.750366419553756714e-02 6.817792356014251709e-02 -6.618475914001464844e-02 -6.062680855393409729e-02 1.130076646804809570e-01 -7.144739478826522827e-02 -1.933461278676986694e-01
2.785088717937469482e-01 -4.902449250221252441e-02 -6.666542589664459229e-02 -6.327812373638153076e-02 -5.607620114460587502e-04 -2.744090557098388672e-02 -1.523121893405914307e-01 2.479855269193649292e-01 -2.029719762504100800e-02 6.363637745380401611e-02 2.036441415548324585e-01 4.730881191790103912e-03 -2.529503107070922852e-01 -6.300663203001022339e-02 1.812867633998394012e-02 -2.578264772891998291e-01 -1.638242304325103760e-01 -1.864007860422134399e-01 4.851080477237701416e-02 -1.866560280323028564e-01 3.207273781299591064e-01 -4.116208851337432861e-01 -4.226143646519631147e-04 1.014374047517776489e-01 -3.642477989196777344e-01 -1.641554199159145355e-02 -1.912514865398406982e-01 6.137417629361152649e-02 -1.782949268817901611e-01 -9.534209966659545898e-02 1.144888922572135925e-01 -1.917773336172103882e-01
4.274275153875350952e-02 -3.053874075412750244e-01 1.799777746200561523e-01 -4.067794233560562134e-02 -4.509721696376800537e-02 -1.513487845659255981e-01 4.645538330078125000e-02 1.411303132772445679e-01 -1.350491940975189209e-01 1.375030577182769775e-01 5.282512679696083069e-02 1.098675057291984558e-01 -3.071592152118682861e-01 -1.413780450820922852e-01 3.151477500796318054e-02 2.601558715105056763e-02 -4.491214454174041748e-02 -1.553938984870910645e-01 -4.609755799174308777e-02 2.845742106437683105e-01 7.841725647449493408e-02 -2.398317307233810425e-01 -2.032043188810348511e-01 -1.323108375072479248e-01 -5.089473724365234375e-01 4.158337786793708801e-02 -8.939759433269500732e-02 1.763684451580047607e-01 -1.391931772232055664e-01 2.805010974407196045e-01 1.303527206182479858e-01 -9.590172767639160156e-02
1.851299256086349487e-01 -7.618158310651779175e-02 6.068012490868568420e-02 -4.532138705253601074e-01 2.898336350917816162e-01 -1.687119156122207642e-01 1.413318701088428497e-02 -6.937576830387115479e-02 2.437893003225326538e-01 1.540184915065765381e-01 2.253283411264419556e-01 6.577989459037780762e-02 4.562944546341896057e-02 -1.008340120315551758e-01 -2.556663565337657928e-02 -1.672344654798507690e-01 -8.790402114391326904e-02 -1.814581155776977539e-01 -5.754177272319793701e-02 1.366721559315919876e-02 8.123986423015594482e-02 -1.171184331178665161e-01 -1.771715581417083740e-01 -9.394963085651397705e-02 -1.645435541868209839e-01 2.900813147425651550e-02 4.209809470921754837e-03 -1.093268543481826782e-01 -4.177576899528503418e-01 3.404480516910552979e-01 -5.148396641016006470e-02 1.287823766469955444e-01
-5.475641787052154541e-02 -1.859486252069473267e-01 2.648966573178768158e-02 -1.557359546422958374e-01 2.176695019006729126e-01 -1.877309381961822510e-01 1.388242095708847046e-01 1.230114419013261795e-02 -9.727828949689865112e-02 1.071167886257171631e-01 -1.675391942262649536e-01 -4.011766240000724792e-02 -1.418828219175338745e-01 1.693603992462158203e-01 8.215710520744323730e-02 1.933565177023410797e-02 4.584154486656188965e-02 -3.292582929134368896e-01 -2.561666965484619141e-01 3.842147067189216614e-02 1.940356642007827759e-01 -1.015725359320640564e-01 3.413802087306976318e-01 -5.541567131876945496e-02 -1.431021392345428467e-01 5.022522527724504471e-04 -1.247415039688348770e-02 3.229599893093109131e-01 -1.850102245807647705e-01 3.393836617469787598e-01 3.048220276832580566e-01 -1.281323581933975220e-01
3.875938653945922852e-01 1.700567826628684998e-02 -4.338832572102546692e-02 -3.051591813564300537e-01 1.785661727190017700e-01 -1.418680548667907715e-01 -1.397074908018112183e-01 2.491443883627653122e-03 -7.681853324174880981e-02 2.313365936279296875e-01 1.006166711449623108e-01 -7.518040947616100311e-03 -8.592882193624973297e-03 1.581278592348098755e-01 3.572663292288780212e-02 1.251274198293685913e-01 2.543591856956481934e-01 9.765426069498062134e-02 4.242259636521339417e-02 2.767568454146385193e-02 3.198354542255401611e-01 -1.178970858454704285e-01 2.686974033713340759e-02 3.523340448737144470e-02 -2.992336153984069824e-01 5.230632051825523376e-02 2.713025808334350586e-01 -2.032377123832702637e-01 -6.423464417457580566e-02 3.972472846508026123e-01 -3.261447697877883911e-02 -7.867546379566192627e-02
3.705482184886932373e-02 1.778778135776519775e-01 -1.562973111867904663e-01 -2.509267628192901611e-01 1.770660430192947388e-01 -2.668578028678894043e-01 -2.258638441562652588e-01 4.748410359025001526e-02 -1.396102011203765869e-01 -2.884532511234283447e-02 -1.457973718643188477e-01 1.008663251996040344e-01 -2.507486753165721893e-02 -7.867231220006942749e-02 -5.887958407402038574e-02 -4.063463807106018066e-01 -1.126587092876434326e-01 -2.434614300727844238e-01 -2.875148952007293701e-01 -3.083556592464447021e-01 2.405883073806762695e-01 -1.035322770476341248e-01 -5.796813964843750000e-02 -2.408436834812164307e-01 -2.397768795490264893e-01 1.541179232299327850e-02 -1.125949248671531677e-01 4.893667623400688171e-02 -6.508861202746629715e-03 2.047939747571945190e-01 -4.598513990640640259e-02 -4.549362696707248688e-03
-1.586038619279861450e-02 -1.402021944522857666e-01 -1.009909585118293762e-01 -2.997016608715057373e-01 3.983779624104499817e-02 -2.036757469177246094e-01 -1.459086090326309204e-01 -1.335034370422363281e-01 1.376307308673858643e-01 1.036506332457065582e-02 2.124721556901931763e-01 7.729922235012054443e-02 -1.143947988748550415e-02 1.053199544548988342e-01 -7.583951950073242188e-02 -1.694188416004180908e-01 9.534945338964462280e-02 -1.306705027818679810e-01 -1.970091089606285095e-02 -1.928327679634094238e-01 3.411858081817626953e-01 -3.104024529457092285e-01 1.027943491935729980e-01 -3.443309962749481201e-01 -3.976975083351135254e-01 2.024941295385360718e-01 -1.582873612642288208e-02 2.504254281520843506e-01 -5.941885709762573242e-02 -8.347819000482559204e-02 -1.887953095138072968e-02 -5.855132266879081726e-02
2.134743779897689819e-01 4.144793003797531128e-02 -1.388622075319290161e-01 -1.663661450147628784e-01 1.333183199167251587e-01 -7.446711510419845581e-02 -2.615154385566711426e-01 1.269343793392181396e-01 -1.025305092334747314e-01 2.685679867863655090e-02 2.505872771143913269e-02 1.469229459762573242e-01 -2.315119504928588867e-01 -1.647585779428482056e-01 9.003929048776626587e-02 -1.834703683853149414e-01 -8.446165919303894043e-02 -3.032301068305969238e-01 -4.922854527831077576e-02 -6.296610087156295776e-02 4.939655363559722900e-01 -2.084132283926010132e-01 5.917552858591079712e-02 -2.454368621110916138e-01 -3.153403401374816895e-01 -7.805231958627700806e-02 -5.076250433921813965e-02 -7.376016583293676376e-05 -1.904241889715194702e-01 2.294366015121340752e-03 -3.548243641853332520e-02 -1.992120742797851562e-01
2.902506291866302490e-02 1.038367003202438354e-01 2.024897336959838867e-01 -4.344035983085632324e-01 1.478904299437999725e-02 1.074929721653461456e-02 -1.630680561065673828e-01 1.233137175440788269e-01 -2.359306812286376953e-01 -1.744932979345321655e-01 2.546200454235076904e-01 3.528266772627830505e-02 -9.637923538684844971e-02 -1.655219681560993195e-02 2.532891929149627686e-01 1.409060955047607422e-01 1.951299309730529785e-01 1.801546290516853333e-02 1.643216423690319061e-02 -3.222396969795227051e-01 -1.096429582685232162e-02 -1.746931672096252441e-01 3.801616281270980835e-02 -2.617451846599578857e-01 -1.881982982158660889e-01 1.834194809198379517e-01 -4.501839354634284973e-02 2.873918712139129639e-01 -1.699406504631042480e-01 4.383252933621406555e-02 2.031849920749664307e-01 4.364807531237602234e-02
3.887683525681495667e-02 -1.433099806308746338e-01 8.420637995004653931e-02 -2.088414132595062256e-01 1.983590722084045410e-01 1.276836842298507690e-01 1.871283501386642456e-01 -1.129796653985977173e-01 -3.440585136413574219e-01 1.324251145124435425e-01 1.018714383244514465e-01 -6.505551189184188843e-02 -1.119090244174003601e-01 2.932029068470001221e-01 -1.352234929800033569e-01 1.263051629066467285e-01 1.846053637564182281e-02 -9.611863642930984497e-02 -3.148680627346038818e-01 -2.020696252584457397e-01 4.344103038311004639e-01 3.413048386573791504e-02 2.927638590335845947e-02 -4.452069476246833801e-02 -2.265172898769378662e-01 -1.318749636411666870e-01 -1.666721105575561523e-01 1.755759268999099731e-01 -3.643341735005378723e-02 1.466802507638931274e-01 1.836013793945312500e-01 1.201342791318893433e-01
-1.211211457848548889e-01 8.618266880512237549e-02 -4.531047597993165255e-04 -1.276481300592422485e-01 3.462678492069244385e-01 -3.203441500663757324e-01 -6.346084922552108765e-02 -9.161919355392456055e-02 -5.916267260909080505e-02 7.402041554450988770e-02 1.366401910781860352e-01 -1.811047196388244629e-01 -3.558425009250640869e-01 1.701885461807250977e-01 -1.164712235331535339e-01 9.290514513850212097e-03 1.730775535106658936e-01 1.343740075826644897e-01 -2.198592424392700195e-01 -1.106236968189477921e-02 6.131428480148315430e-02 2.174320071935653687e-02 1.024300232529640198e-01 -1.018248777836561203e-02 -3.272611200809478760e-01 3.587413579225540161e-03 -1.901746839284896851e-01 3.460898399353027344e-01 2.782622724771499634e-02 1.370572000741958618e-01 3.054200112819671631e-01 -9.888542443513870239e-02
1.954821348190307617e-01 2.416354864835739136e-01 6.267701834440231323e-02 -1.575525552034378052e-01 1.918401420116424561e-01 -3.689059615135192871e-01 1.975288800895214081e-02 2.377844899892807007e-01 -1.581766754388809204e-01 -5.388865247368812561e-02 -1.189410760998725891e-01 1.121865883469581604e-01 1.069976761937141418e-01 -2.476327419281005859e-01 -4.070475697517395020e-02 -2.498468011617660522e-02 2.262334823608398438e-01 4.201458021998405457e-02 1.377334445714950562e-01 -1.718006581068038940e-01 3.613044917583465576e-01 1.425595302134752274e-02 2.266081050038337708e-02 4.473594948649406433e-02 -2.376127541065216064e-01 -9.904220700263977051e-03 9.213214367628097534e-02 4.023748915642499924e-03 -2.192169725894927979e-01 3.213689029216766357e-01 2.366035431623458862e-01 -8.969056606292724609e-02
-7.269658893346786499e-02 -7.574148476123809814e-02 -7.373249530792236328e-02 -1.024279594421386719e-01 4.473199546337127686e-01 -3.534191250801086426e-01 -2.348988354206085205e-01 -1.511686444282531738e-01 6.448344141244888306e-02 -3.893211483955383301e-02 1.592196524143218994e-01 -3.989443555474281311e-02 -2.188252359628677368e-01 5.506258085370063782e-02 -1.514495909214019775e-01 -2.834597975015640259e-02 -5.927994102239608765e-02 1.817259639501571655e-01 -3.236138820648193359e-02 3.916836902499198914e-02 1.942925602197647095e-01 -8.788205683231353760e-02 -2.152312994003295898e-01 -3.063413314521312714e-02 -3.414561748504638672e-01 2.238845378160476685e-01 1.377238035202026367e-01 -2.983825206756591797e-01 -1.779842525720596313e-01 1.441662013530731201e-01 2.969636023044586182e-02 5.321074649691581726e-02
1.626140251755714417e-02 -2.686775624752044678e-01 7.586731016635894775e-02 -6.904771178960800171e-02 -4.296037927269935608e-02 -1.257122755050659180e-01 1.192926093935966492e-01 6.038450449705123901e-02 -9.443981945514678955e-02 3.363681435585021973e-01 1.680135577917098999e-01 -3.195085749030113220e-02 -9.844908863306045532e-02 -7.140088826417922974e-02 2.552143633365631104e-01 3.111940026283264160e-01 6.718119978904724121e-02 1.655583269894123077e-02 -9.836154989898204803e-03 -2.816921845078468323e-02 2.350077480077743530e-01 -4.987223073840141296e-02 -1.149839907884597778e-01 -1.140552908182144165e-01 -2.937891483306884766e-01 2.393254339694976807e-01 3.704418241977691650e-02 1.422722190618515015e-01 -3.943131864070892334e-01 1.882999390363693237e-01 2.594432532787322998e-01 -2.008576989173889160e-01
-1.400611996650695801e-01 3.116604872047901154e-02 1.676680296659469604e-01 -3.547872006893157959e-01 7.134113460779190063e-02 -2.778314352035522461e-01 -4.512615501880645752e-02 2.299444228410720825e-01 -2.338353693485260010e-01 5.056677386164665222e-02 1.678210198879241943e-01 2.337488681077957153e-01 -1.723803579807281494e-01 7.131633907556533813e-02 8.667521923780441284e-02 1.610125303268432617e-01 2.044503837823867798e-01 -1.627581119537353516e-01 5.609210580587387085e-02 -1.677587181329727173e-01 1.677858084440231323e-01 -1.311218440532684326e-01 5.165403708815574646e-02 -5.081845819950103760e-02 -1.434921473264694214e-01 -2.004629559814929962e-02 1.473763138055801392e-01 4.132494032382965088e-01 5.798145662993192673e-03 -1.267725825309753418e-01 2.206736505031585693e-01 -2.269219756126403809e-01
3.515802323818206787e-02 -2.720330953598022461e-01 -4.153429763391613960e-04 -2.693101465702056885e-01 1.237635221332311630e-02 -1.946468204259872437e-01 1.142371259629726410e-02 2.940919250249862671e-02 4.958008229732513428e-02 2.056917101144790649e-01 1.921470761299133301e-01 -3.261976540088653564e-01 4.827819392085075378e-02 -8.384998887777328491e-02 7.840605080127716064e-02 2.076206207275390625e-01 1.378363668918609619e-01 -1.465071439743041992e-01 1.551427543163299561e-01 -8.162059239111840725e-04 1.184705197811126709e-01 -1.979901641607284546e-01 -1.804925799369812012e-01 -1.201066076755523682e-01 -3.610019981861114502e-01 1.008402258157730103e-01 1.079758331179618835e-01 -8.809118531644344330e-03 -3.211599886417388916e-01 1.245561018586158752e-01 1.669839769601821899e-01 -3.208563327789306641e-01
1.724267005920410156e-01 -1.987472772598266602e-01 7.005632668733596802e-02 -4.018945097923278809e-01 -1.457096040248870850e-01 -1.040204688906669617e-01 -1.130495071411132812e-01 1.699573993682861328e-01 -4.162520766258239746e-01 -3.609763458371162415e-02 1.849521547555923462e-01 1.727028638124465942e-01 -1.820805966854095459e-01 1.133611518889665604e-02 4.545007273554801941e-02 1.219550147652626038e-01 -3.379694418981671333e-03 -5.890109390020370483e-02 9.672521799802780151e-02 -1.322299093008041382e-01 2.609423995018005371e-01 -1.361096203327178955e-01 9.431101381778717041e-02 1.354615092277526855e-01 -1.686048358678817749e-01 -6.191947683691978455e-02 1.239600107073783875e-01 3.753205239772796631e-01 -5.297568161040544510e-03 -1.220439746975898743e-02 5.252289399504661560e-02 -2.572741210460662842e-01
2.388400286436080933e-01 1.115718763321638107e-02 1.671423017978668213e-01 -6.145847216248512268e-02 1.662499010562896729e-01 -5.326043069362640381e-02 -3.030915856361389160e-01 5.161529406905174255e-02 -2.249373048543930054e-01 6.232586875557899475e-02 2.916629910469055176e-01 1.890948563814163208e-01 -1.063126549124717712e-01 -2.369731068611145020e-01 6.605356466025114059e-03 -5.258530750870704651e-02 1.590658426284790039e-01 4.469895362854003906e-01 -8.144619315862655640e-02 1.457138657569885254e-01 1.246470659971237183e-01 -1.862923204898834229e-01 -2.301706075668334961e-01 9.000846743583679199e-02 -2.147293686866760254e-01 -5.924042314291000366e-02 -1.552673149853944778e-02 6.971116364002227783e-02 -1.638474464416503906e-01 5.247184634208679199e-02 5.069602280855178833e-02 -2.989355325698852539e-01
-4.013767838478088379e-02 -6.086181476712226868e-02 9.795006364583969116e-02 -1.930100023746490479e-01 2.148661166429519653e-01 -2.730711996555328369e-01 -2.782620117068290710e-02 -8.122694492340087891e-02 1.465450972318649292e-01 -6.238033622503280640e-02 2.505010738968849182e-02 -1.932513564825057983e-01 -1.329561322927474976e-01 -2.383198887109756470e-01 1.107978001236915588e-01 6.991256028413772583e-02 -2.207920998334884644e-01 2.103066593408584595e-01 9.323470294475555420e-02 -3.185851126909255981e-02 1.367993652820587158e-01 -1.391139626502990723e-01 3.079737909138202667e-02 -2.523956000804901123e-01 -7.884718477725982666e-03 -2.982637472450733185e-02 2.192150503396987915e-01 3.172181248664855957e-01 -3.842401504516601562e-01 3.136899769306182861e-01 2.448919564485549927e-01 -6.082326546311378479e-02
1.908155977725982666e-01 -5.723763629794120789e-02 1.919614374637603760e-01 -9.630491584539413452e-02 -7.105406373739242554e-02 -3.668407201766967773e-01 -1.223932132124900818e-01 -4.026884585618972778e-02 4.747672937810420990e-03 1.652869135141372681e-01 4.154106080532073975e-01 2.509306930005550385e-02 -2.176933288574218750e-01 2.356446906924247742e-02 8.446676284074783325e-02 -3.868295252323150635e-01 -6.001168116927146912e-02 2.893691062927246094e-01 -1.101734116673469543e-01 -8.548960089683532715e-02 4.742006212472915649e-02 -1.415844857692718506e-01 9.066752344369888306e-02 1.456454768776893616e-02 -1.730751693248748779e-01 -8.168986998498439789e-03 9.458228200674057007e-02 3.033283650875091553e-01 -9.613907337188720703e-02 5.557836592197418213e-02 2.680617868900299072e-01 -6.089546717703342438e-03
3.287114202976226807e-01 8.006558567285537720e-02 1.418133229017257690e-01 -1.916220784187316895e-01 -4.073690995573997498e-02 -3.732995092868804932e-01 -1.505370438098907471e-01 1.934648901224136353e-01 -1.658970303833484650e-02 1.688781976699829102e-01 -8.091703802347183228e-02 2.250736020505428314e-02 1.252771168947219849e-01 6.531194597482681274e-02 8.274396508932113647e-02 -7.162644714117050171e-02 1.295831948518753052e-01 1.069628540426492691e-02 6.100416649132966995e-03 -2.128968387842178345e-01 1.010191217064857483e-01 -8.855058997869491577e-02 -4.328706115484237671e-02 -1.605211198329925537e-02 -4.995207190513610840e-01 -1.209235712885856628e-01 1.675160974264144897e-01 -1.340482980012893677e-01 -2.511855363845825195e-01 2.894607782363891602e-01 -1.096067577600479126e-01 -9.113046526908874512e-02
-3.468797728419303894e-02 2.955874800682067871e-02 1.982697397470474243e-01 -2.940798699855804443e-01 1.438403874635696411e-01 -1.444048136472702026e-01 -2.061432600021362305e-01 -2.398310415446758270e-02 -1.928269565105438232e-01 -3.540928661823272705e-02 -2.061598300933837891e-01 -2.577754259109497070e-01 -1.579032987356185913e-01 -1.380188614130020142e-01 4.069508612155914307e-02 -1.708654500544071198e-02 4.657864104956388474e-03 -2.281952351331710815e-01 -1.625335514545440674e-01 8.268132060766220093e-02 1.177311912178993225e-01 -2.899880707263946533e-01 1.222714334726333618e-01 2.760922070592641830e-03 -2.435715049505233765e-01 -4.258255660533905029e-02 5.029050633311271667e-02 9.473162144422531128e-02 -9.347679466009140015e-02 5.236861705780029297e-01 2.007661759853363037e-01 -1.924138050526380539e-03
1.336467415094375610e-01 1.318417340517044067e-01 5.094335079193115234e-01 -2.196835577487945557e-01 3.224640339612960815e-02 4.592953994870185852e-02 -3.435925841331481934e-01 -4.481834173202514648e-02 -1.142153367400169373e-01 1.465788017958402634e-02 2.505576610565185547e-01 -7.071540458127856255e-04 -4.140705615282058716e-02 -6.490327417850494385e-02 -3.205080330371856689e-02 1.919303536415100098e-01 1.946160048246383667e-01 2.622499763965606689e-01 -5.508179962635040283e-02 -1.756773889064788818e-02 2.716568410396575928e-01 -2.478510737419128418e-01 1.779162511229515076e-02 2.124198526144027710e-02 -2.520696818828582764e-01 2.214545942842960358e-02 -1.203875639475882053e-03 -1.844105124473571777e-01 -1.441809833049774170e-01 1.709379553794860840e-01 -2.501655183732509613e-02 -1.388077735900878906e-01
2.402777820825576782e-01 -2.347007393836975098e-01 -5.513670295476913452e-02 -2.275435030460357666e-01 2.564773857593536377e-01 -3.701952472329139709e-02 -8.903276920318603516e-02 9.221851080656051636e-02 -2.376700639724731445e-01 -3.034201636910438538e-02 8.309916406869888306e-02 -3.341185627505183220e-03 1.275323629379272461e-01 -2.649575704708695412e-03 6.160289421677589417e-02 6.849325448274612427e-02 2.911454737186431885e-01 8.835122734308242798e-02 1.468422859907150269e-01 4.626511782407760620e-02 2.093650549650192261e-01 -2.703201174736022949e-01 -2.813999950885772705e-01 -1.900085806846618652e-01 -1.512778401374816895e-01 1.027197167277336121e-01 1.257930994033813477e-01 5.553887039422988892e-02 -3.105508387088775635e-01 3.464659750461578369e-01 2.016538530588150024e-01 4.173145815730094910e-02
5.304088070988655090e-02 -1.653812229633331299e-01 -1.177211850881576538e-01 1.270494461059570312e-01 2.780779302120208740e-01 -3.975059390068054199e-01 -1.173390657640993595e-03 -2.194390632212162018e-02 -1.079165283590555191e-02 9.451614320278167725e-02 -1.336681991815567017e-01 1.477779895067214966e-01 -7.530424743890762329e-02 -1.254117041826248169e-01 9.949170053005218506e-02 -8.725401759147644043e-02 -1.419185847043991089e-01 -7.883293181657791138e-02 -1.612155735492706299e-01 -1.710626780986785889e-01 7.093185931444168091e-02 -1.269044280052185059e-01 4.241106659173965454e-02 3.862444683909416199e-02 -4.772664010524749756e-01 -5.544633045792579651e-02 7.710522413253784180e-02 1.575852744281291962e-02 -2.328217178583145142e-01 1.884153634309768677e-01 1.525983810424804688e-01 -4.003374576568603516e-01
2.979068458080291748e-02 1.035765632987022400e-01 1.756231486797332764e-01 -9.475857764482498169e-02 -3.019100427627563477e-02 -3.040191903710365295e-02 -3.286579251289367676e-02 -1.705671697854995728e-01 -3.764702081680297852e-01 1.780506223440170288e-01 -1.407496482133865356e-01 -2.092359215021133423e-01 -1.066003143787384033e-01 -1.825578957796096802e-01 2.349956035614013672e-01 -1.964123919606208801e-02 -9.586081653833389282e-02 -3.356594219803810120e-02 9.881781041622161865e-02 -5.710488557815551758e-02 4.093950092792510986e-01 -5.485752224922180176e-02 -1.272876262664794922e-01 1.979320794343948364e-01 -1.066249459981918335e-01 1.921665109694004059e-02 -2.092802673578262329e-01 -2.261444181203842163e-02 -4.296464025974273682e-01 2.356834709644317627e-01 9.254894219338893890e-03 1.833575367927551270e-01
1.882230937480926514e-01 3.186844587326049805e-01 -1.155188120901584625e-02 -2.853291630744934082e-01 3.875666856765747070e-01 -2.840211689472198486e-01 7.170909643173217773e-02 1.978844255208969116e-01 -8.851428329944610596e-02 1.964631676673889160e-01 1.068213284015655518e-01 1.327251940965652466e-01 -1.771724373102188110e-01 1.841624528169631958e-01 -8.424977958202362061e-02 -1.276151984930038452e-01 2.538830637931823730e-01 6.946270167827606201e-02 -1.373748630285263062e-01 -1.039645448327064514e-01 6.247802823781967163e-02 8.803517371416091919e-02 -1.861247047781944275e-02 -4.652375355362892151e-02 -3.696784749627113342e-02 -1.347824651747941971e-02 -1.889458596706390381e-01 8.911813050508499146e-02 6.617232412099838257e-02 2.560547292232513428e-01 3.017588257789611816e-01 -1.510699987411499023e-01
1.484618633985519409e-01 6.023465842008590698e-02 2.092940956354141235e-01 -2.775135934352874756e-01 -8.951690047979354858e-02 -2.025673538446426392e-01 -4.862841963768005371e-02 -2.172117084264755249e-01 1.304105520248413086e-01 -3.630569670349359512e-03 1.287010461091995239e-01 2.559033967554569244e-02 -1.037109196186065674e-01 1.783868074417114258e-01 2.460342347621917725e-01 1.294611841440200806e-01 -2.296238988637924194e-01 -1.772729563526809216e-03 -1.541931629180908203e-01 -1.723386496305465698e-01 1.905619800090789795e-01 -2.209156602621078491e-01 -1.162082254886627197e-01 1.270480602979660034e-01 -3.734373748302459717e-01 -1.633550971746444702e-03 4.359893128275871277e-02 -1.785472594201564789e-02 9.475404769182205200e-02 2.946389019489288330e-01 1.755172610282897949e-01 -3.340162336826324463e-01
2.485086470842361450e-01 1.236670687794685364e-01 1.213636994361877441e-01 -3.832586705684661865e-01 2.576087713241577148e-01 -3.337444961071014404e-01 -3.671728968620300293e-01 7.199882715940475464e-02 2.215252257883548737e-02 -1.163991540670394897e-01 2.411512285470962524e-01 1.259451806545257568e-01 -1.521013379096984863e-01 -7.640102505683898926e-02 -1.155225187540054321e-02 8.774526417255401611e-02 1.368225086480379105e-02 -1.156602501869201660e-01 2.717534452676773071e-02 -6.185856834053993225e-02 -6.378674507141113281e-02 8.363727480173110962e-02 1.932835429906845093e-01 6.101752445101737976e-02 -1.063641682267189026e-01 1.779195517301559448e-01 -1.493916660547256470e-01 6.282106786966323853e-02 -3.692015409469604492e-01 1.180338561534881592e-01 -7.589454948902130127e-02 1.523683369159698486e-01
1.989267468452453613e-01 3.547372063621878624e-03 2.952299416065216064e-01 -2.670114338397979736e-01 2.842363417148590088e-01 -1.230872347950935364e-01 -2.391665577888488770e-01 1.323034614324569702e-01 -1.737052649259567261e-01 6.549251079559326172e-02 3.387871757149696350e-02 1.638071537017822266e-01 -1.765145063400268555e-01 1.790498197078704834e-01 -9.786767512559890747e-02 1.268766224384307861e-01 9.239438176155090332e-02 -2.453050389885902405e-02 -2.603434026241302490e-01 -9.630406275391578674e-03 4.436765313148498535e-01 1.051862463355064392e-01 -3.214699327945709229e-01 2.511904388666152954e-02 -1.366250663995742798e-01 1.815036870539188385e-02 6.091589108109474182e-02 -4.063193127512931824e-02 1.141439005732536316e-01 2.038294523954391479e-01 -5.447532236576080322e-02 -9.582160413265228271e-02
6.327693164348602295e-02 3.930923342704772949e-01 -8.826982975006103516e-02 -1.399379074573516846e-01 1.969430148601531982e-01 -3.006041347980499268e-01 3.990615904331207275e-02 7.478015124797821045e-02 -5.846570804715156555e-02 5.237453058362007141e-02 -6.891513243317604065e-03 5.851202178746461868e-03 -6.318661570549011230e-02 5.914927273988723755e-02 -2.940300479531288147e-02 -2.707558870315551758e-01 2.119380831718444824e-01 -9.098066389560699463e-02 -3.319206088781356812e-02 -9.722135215997695923e-02 2.680840194225311279e-01 -4.565934240818023682e-01 -4.929596185684204102e-02 8.661874383687973022e-02 -2.581578493118286133e-01 8.300847560167312622e-02 1.155249774456024170e-04 1.383516192436218262e-01 -1.695409119129180908e-01 -2.944833934307098389e-01 1.589613854885101318e-01 4.919392615556716919e-02
3.143205642700195312e-01 -1.144415326416492462e-02 3.694522380828857422e-02 1.314707752317190170e-02 2.264863848686218262e-01 -1.163198333233594894e-02 -1.076177954673767090e-01 8.639670163393020630e-02 -7.121785730123519897e-02 1.029472351074218750e-01 -6.258561462163925171e-02 7.480747997760772705e-02 -2.238327711820602417e-01 -5.235553160309791565e-02 1.674552559852600098e-01 -2.202438265085220337e-01 -2.430203109979629517e-01 -5.428584665060043335e-02 3.510048240423202515e-02 -6.823916453868150711e-03 5.553717613220214844e-01 -3.317758440971374512e-01 1.974090375006198883e-02 -1.820345669984817505e-01 -3.137646615505218506e-01 4.021632671356201172e-02 -1.194765567779541016e-01 7.985152304172515869e-02 -4.406252875924110413e-02 2.922079525887966156e-02 9.878408163785934448e-02 -1.608985811471939087e-01
1.815742850303649902e-01 -8.548572659492492676e-02 7.540515810251235962e-02 -9.118774533271789551e-02 1.362068653106689453e-01 -5.888649821281433105e-01 -8.214936405420303345e-02 -1.584437936544418335e-01 -1.485495865345001221e-01 1.433445811271667480e-01 8.271289616823196411e-02 -5.207913741469383240e-02 -1.525508761405944824e-01 -7.437308877706527710e-02 -1.089555248618125916e-01 -2.154676169157028198e-01 1.236977353692054749e-01 1.366729140281677246e-01 -1.618498563766479492e-01 -2.350646816194057465e-02 2.345934808254241943e-01 -3.214949369430541992e-01 -4.448426142334938049e-02 -3.340497016906738281e-01 2.249764092266559601e-02 1.169820055365562439e-01 -5.954568460583686829e-02 -7.687741518020629883e-02 6.000697985291481018e-02 9.066598117351531982e-02 1.994112282991409302e-01 -3.692128136754035950e-02
-1.459398120641708374e-01 1.515137106180191040e-01 2.170116081833839417e-02 -6.640351563692092896e-02 1.957967728376388550e-01 -2.223760038614273071e-01 -3.005394041538238525e-01 1.987605243921279907e-01 -9.921095520257949829e-02 1.585900187492370605e-01 3.184441626071929932e-01 6.521143764257431030e-02 -2.160750180482864380e-01 4.430261626839637756e-02 1.213142201304435730e-01 -3.111727833747863770e-01 -2.093057036399841309e-01 3.093136101961135864e-02 -1.793134957551956177e-02 -3.369308114051818848e-01 8.350444585084915161e-02 -6.809267401695251465e-02 -2.856690622866153717e-02 -6.308198720216751099e-02 -2.556291222572326660e-01 2.540182173252105713e-01 -2.961488068103790283e-01 -9.686744958162307739e-02 -3.359809517860412598e-02 -1.447898298501968384e-01 4.215722903609275818e-02 -8.095949143171310425e-02
-2.234237790107727051e-01 -5.270048603415489197e-02 -1.178133934736251831e-01 -1.409669965505599976e-01 9.711586683988571167e-02 -2.158382534980773926e-01 -3.364423755556344986e-03 -1.113071218132972717e-01 -1.817283034324645996e-01 1.660546213388442993e-01 1.338127851486206055e-01 -3.513251245021820068e-01 -1.140684448182582855e-02 3.382781753316521645e-03 -1.216573268175125122e-01 -6.567554175853729248e-02 1.342700421810150146e-01 -8.302920311689376831e-02 -3.322972357273101807e-01 -6.053974851965904236e-02 -4.050851613283157349e-02 -8.925151079893112183e-02 -1.718095690011978149e-02 -6.283569335937500000e-02 -5.551023483276367188e-01 -2.037086524069309235e-04 8.686118572950363159e-02 1.139213740825653076e-01 -3.259296715259552002e-01 -2.094949223101139069e-02 1.500101685523986816e-01 -1.151173561811447144e-01
1.718174070119857788e-01 1.042646691203117371e-01 1.611193418502807617e-01 -2.676490843296051025e-01 1.046693027019500732e-01 -3.678964674472808838e-01 1.509301015175879002e-03 -2.372382283210754395e-01 -2.324349805712699890e-02 1.882741004228591919e-01 3.713968396186828613e-01 6.211154162883758545e-02 4.503816366195678711e-02 1.609489172697067261e-01 1.770441979169845581e-01 1.934427618980407715e-01 -6.343700736761093140e-02 1.173868402838706970e-02 -1.524167954921722412e-01 1.168531700968742371e-01 -7.386130839586257935e-02 -2.998961508274078369e-01 2.672134712338447571e-02 1.746385241858661175e-04 -5.897507816553115845e-02 2.577265957370400429e-03 1.102352794259786606e-02 1.361841708421707153e-01 -2.830772697925567627e-01 -1.258867681026458740e-01 2.783468663692474365e-01 -2.284323871135711670e-01
-2.454509492963552475e-03 3.666335344314575195e-01 3.330203294754028320e-01 -3.616417348384857178e-01 1.289270073175430298e-01 -1.274188607931137085e-01 1.847125217318534851e-02 -3.518905863165855408e-02 -2.697806656360626221e-01 9.880143404006958008e-02 -1.390891820192337036e-01 3.003593385219573975e-01 6.782859563827514648e-02 -9.902085363864898682e-02 2.326645255088806152e-01 5.773770622909069061e-03 -1.949010491371154785e-01 1.593467593193054199e-02 -5.175136029720306396e-02 -1.384809315204620361e-01 -1.361944805830717087e-02 -2.175064235925674438e-01 -6.543312221765518188e-02 -5.060610920190811157e-02 -2.072951495647430420e-01 1.502655595541000366e-01 -1.348640024662017822e-01 6.993440538644790649e-02 -3.072054684162139893e-01 1.282888501882553101e-01 1.219493448734283447e-01 -2.212619641795754433e-03
3.170475736260414124e-02 5.642470344901084900e-02 -7.738942652940750122e-02 -2.089238166809082031e-01 -1.403425931930541992e-01 -5.159603953361511230e-01 1.518720090389251709e-01 6.477493047714233398e-02 -1.374847143888473511e-01 2.267957478761672974e-02 1.102856323122978210e-01 -1.546263396739959717e-01 2.935970388352870941e-02 -3.188579529523849487e-02 3.652686998248100281e-02 -5.381233245134353638e-02 -1.690226048231124878e-01 -1.850483566522598267e-01 -2.304366379976272583e-01 -1.210291981697082520e-01 8.013714849948883057e-02 2.677533961832523346e-02 6.517078727483749390e-02 -2.113139182329177856e-01 -2.232477813959121704e-01 -1.862429082393646240e-01 2.723349817097187042e-02 -1.176887471228837967e-02 -2.452406734228134155e-01 2.827691435813903809e-01 3.354082107543945312e-01 2.163254320621490479e-01
8.982702344655990601e-02 7.944457232952117920e-02 2.780020236968994141e-01 -3.868688344955444336e-01 5.911060050129890442e-02 -9.784790128469467163e-02 -2.307984046638011932e-02 -1.452539116144180298e-01 2.760941982269287109e-01 3.821865022182464600e-01 -7.344672083854675293e-02 1.613734103739261627e-02 -1.944619715213775635e-01 1.286541819572448730e-01 1.041655465960502625e-01 6.362517178058624268e-02 9.020014107227325439e-02 1.952823400497436523e-01 -1.956377774477005005e-01 -1.881501972675323486e-01 2.835446596145629883e-01 -7.476421445608139038e-02 2.683681994676589966e-02 1.764723062515258789e-01 -5.463829264044761658e-02 -8.095110952854156494e-02 -7.656499743461608887e-02 7.803852111101150513e-02 -2.999888658523559570e-01 2.514807879924774170e-01 4.677679389715194702e-02 1.097352355718612671e-01
-5.581546947360038757e-02 -1.033902019262313843e-01 -1.029074341058731079e-01 -1.248090639710426331e-01 6.076072901487350464e-02 -2.398974895477294922e-01 -2.567652165889739990e-01 3.210545778274536133e-01 -2.137963026762008667e-01 -5.199015885591506958e-02 -8.250385522842407227e-02 -1.107767969369888306e-01 -9.094148129224777222e-02 4.990055412054061890e-02 -8.676864206790924072e-02 1.570222377777099609e-01 2.186623401939868927e-02 -4.035693034529685974e-02 -1.894790679216384888e-01 -1.986434459686279297e-01 2.596879005432128906e-01 -1.540109068155288696e-01 -9.679783135652542114e-02 1.660987138748168945e-01 -4.645253717899322510e-01 3.688448667526245117e-02 1.195876970887184143e-01 -8.977676182985305786e-02 -3.884629607200622559e-01 1.300196498632431030e-01 5.233219638466835022e-02 6.089863926172256470e-02
1.966965757310390472e-02 -7.093570381402969360e-02 -1.126153841614723206e-01 -2.722939550876617432e-01 2.062744200229644775e-01 -1.586190313100814819e-01 -5.376229807734489441e-02 4.171920567750930786e-02 -6.195550784468650818e-02 2.361287921667098999e-01 2.349899858236312866e-01 1.158429607748985291e-01 7.153694331645965576e-02 -1.802245974540710449e-01 -1.094408854842185974e-01 -1.814211718738079071e-03 5.724762007594108582e-02 -1.731012612581253052e-01 -1.044715344905853271e-01 -3.346431553363800049e-01 3.696663975715637207e-01 -1.474132835865020752e-01 1.008382290601730347e-01 -4.132681190967559814e-01 -2.660212814807891846e-01 6.436672806739807129e-02 -1.603637188673019409e-01 8.353944122791290283e-02 -1.222653612494468689e-01 -4.416896402835845947e-02 1.280728913843631744e-02 1.935124248266220093e-01
-3.947661817073822021e-02 -9.819797426462173462e-02 9.248028695583343506e-02 -6.734341382980346680e-03 -9.756633639335632324e-02 -5.131720378994941711e-02 -1.180544868111610413e-01 1.684365719556808472e-01 -2.804763615131378174e-01 7.443348318338394165e-02 1.854176521301269531e-01 7.475448399782180786e-02 -2.499409466981887817e-01 -8.812112361192703247e-02 -1.685493737459182739e-01 1.393618732690811157e-01 -9.162000566720962524e-02 -1.413013637065887451e-01 3.168094158172607422e-01 -9.261110424995422363e-02 4.384404122829437256e-01 -1.304247528314590454e-01 -6.738208234310150146e-02 8.032268285751342773e-02 -2.014214545488357544e-01 6.316522508859634399e-02 7.571098953485488892e-02 -9.366164356470108032e-02 -4.355966448783874512e-01 2.713387608528137207e-01 -4.977795481681823730e-02 -3.238337114453315735e-02
9.494954347610473633e-02 -2.026662379503250122e-01 2.318214178085327148e-01 -2.090393453836441040e-01 1.588954031467437744e-01 -2.845032811164855957e-01 -2.825904786586761475e-01 -1.499337106943130493e-01 1.885117380879819393e-03 2.790543735027313232e-01 3.817042568698525429e-03 1.083274856209754944e-01 -2.469471991062164307e-01 1.285697519779205322e-01 -5.017212778329849243e-02 2.995933592319488525e-01 -4.706861078739166260e-02 1.580819338560104370e-01 -7.388112694025039673e-02 -9.152287244796752930e-02 1.870326697826385498e-01 -9.379851818084716797e-02 4.547431692481040955e-02 2.902535796165466309e-01 -1.009603887796401978e-01 3.175360709428787231e-02 -3.585292771458625793e-02 -1.529846191406250000e-01 -8.369471132755279541e-02 3.553809523582458496e-01 2.076992392539978027e-01 3.269761055707931519e-02
1.723200641572475433e-02 1.752352267503738403e-01 -2.269649654626846313e-01 -1.889177411794662476e-01 2.638829946517944336e-01 -2.346358001232147217e-01 -1.076689213514328003e-01 1.671062558889389038e-01 -1.151663716882467270e-02 -4.331727325916290283e-02 5.456313490867614746e-01 1.689934730529785156e-02 -2.430283278226852417e-01 3.010664880275726318e-01 3.602960333228111267e-02 -2.807361073791980743e-02 2.494896948337554932e-02 8.307972922921180725e-03 1.020425483584403992e-01 -3.016591072082519531e-01 1.961595192551612854e-02 -1.069346889853477478e-01 6.212431937456130981e-02 -1.424766182899475098e-01 5.340296775102615356e-02 1.709550991654396057e-02 6.778997927904129028e-02 -1.116832494735717773e-01 -2.366238236427307129e-01 -1.224396470934152603e-02 2.264497280120849609e-01 -8.654857054352760315e-03
1.942240297794342041e-01 -5.411498248577117920e-02 1.784183830022811890e-01 -6.227001920342445374e-02 3.732904493808746338e-01 -2.181829214096069336e-01 1.009359140880405903e-03 -1.671643853187561035e-01 7.137479633092880249e-02 1.475969702005386353e-01 1.788484603166580200e-01 4.790624231100082397e-02 -2.197079062461853027e-01 -1.707464903593063354e-01 -1.517210900783538818e-01 -1.392793208360671997e-01 -5.711063742637634277e-02 2.611281722784042358e-02 -4.856148362159729004e-02 -3.518771827220916748e-01 1.484726369380950928e-02 -2.915285229682922363e-01 1.443771868944168091e-01 -3.681868687272071838e-02 -3.081468641757965088e-01 -7.777087390422821045e-02 -1.404965668916702271e-01 3.448435962200164795e-01 -9.529670327901840210e-02 1.575238853693008423e-01 1.266938298940658569e-01 -2.456719055771827698e-02
2.388305515050888062e-01 -8.382307738065719604e-02 -2.046866528689861298e-02 -2.828400395810604095e-02 3.936263266950845718e-03 -2.311030775308609009e-01 -2.284931018948554993e-02 2.214786708354949951e-01 -1.709338873624801636e-01 -1.037137657403945923e-01 2.086029052734375000e-01 -1.452436298131942749e-01 -1.838790774345397949e-01 -1.118510141968727112e-01 -1.160886958241462708e-01 -7.879953831434249878e-02 1.307616233825683594e-01 -7.939280010759830475e-03 3.288956582546234131e-01 -6.385099887847900391e-02 3.582507967948913574e-01 8.285459876060485840e-02 1.057995948940515518e-02 -4.637003876268863678e-03 -3.245536386966705322e-01 1.612826287746429443e-01 7.508885115385055542e-02 -1.437038332223892212e-01 -2.919212281703948975e-01 3.135570287704467773e-01 1.398960500955581665e-01 -1.887475997209548950e-01
-3.519661352038383484e-02 1.409417688846588135e-01 4.003456234931945801e-02 -1.284938752651214600e-01 4.539065659046173096e-01 7.727024704217910767e-02 3.991311416029930115e-02 -1.833536662161350250e-02 -1.827014535665512085e-01 -6.851281970739364624e-02 3.157116472721099854e-01 2.321257591247558594e-01 -8.563515543937683105e-02 1.652872711420059204e-01 1.064027473330497742e-01 -1.561174839735031128e-01 1.168537288904190063e-01 -8.612979948520660400e-02 -8.605807274580001831e-02 -2.719467580318450928e-01 1.738534420728683472e-01 -3.220236003398895264e-01 1.685946993529796600e-02 -1.055602505803108215e-01 -3.807532191276550293e-01 -2.960068732500076294e-02 -4.965243488550186157e-02 3.217851743102073669e-02 -2.987158298492431641e-02 -1.166347041726112366e-01 2.346366792917251587e-01 -1.348647326231002808e-01
3.634975850582122803e-01 -8.559755235910415649e-02 2.122938334941864014e-01 -9.711435064673423767e-03 2.118047699332237244e-02 -3.274546861648559570e-01 -1.337461024522781372e-01 -1.293235570192337036e-01 2.178738825023174286e-02 6.922987848520278931e-02 3.818384706974029541e-01 1.470125019550323486e-01 -3.541307747364044189e-01 -9.129993617534637451e-02 -7.130254060029983521e-02 -1.283010542392730713e-01 -1.275508254766464233e-01 8.495531976222991943e-02 6.722835823893547058e-03 -1.029829978942871094e-01 4.573297500610351562e-02 -1.327957510948181152e-01 2.949357330799102783e-01 -1.041009649634361267e-01 -1.097930297255516052e-01 -4.476073011755943298e-02 5.265669152140617371e-02 1.976858824491500854e-01 -2.072171568870544434e-01 2.353613376617431641e-01 1.883101165294647217e-01 6.106310710310935974e-02
2.159939557313919067e-01 -2.457173913717269897e-01 1.701157391071319580e-01 -1.861413195729255676e-02 -2.385562472045421600e-02 -4.633481204509735107e-01 -2.898231521248817444e-02 3.057991154491901398e-02 1.165139768272638321e-02 1.437843888998031616e-01 4.226362109184265137e-01 5.021491646766662598e-02 -3.765879571437835693e-01 -8.376718312501907349e-02 4.332071170210838318e-02 -2.539040148258209229e-01 3.850604966282844543e-02 1.800955384969711304e-01 -5.132579058408737183e-02 -1.705978661775588989e-01 6.248463690280914307e-02 3.344335779547691345e-02 1.090666204690933228e-01 9.461312554776668549e-03 -1.694904118776321411e-01 6.663186475634574890e-03 -7.715509831905364990e-02 1.284930109977722168e-01 -1.172788441181182861e-01 1.840851306915283203e-01 2.174900919198989868e-01 -2.597764879465103149e-02
1.503947079181671143e-01 -1.110644415020942688e-01 4.117853567004203796e-02 -1.761309206485748291e-01 -4.757148027420043945e-02 -3.978438675403594971e-01 1.682084798812866211e-01 -1.604733169078826904e-01 -1.444881409406661987e-01 2.390582710504531860e-01 3.022016286849975586e-01 4.860221967101097107e-02 2.201131582260131836e-01 2.298327237367630005e-01 7.436976302415132523e-03 1.057269796729087830e-01 -8.026173710823059082e-02 -1.373994797468185425e-01 -1.841059774160385132e-01 -7.079092413187026978e-02 -3.253668081015348434e-03 -2.846623361110687256e-01 1.589548140764236450e-01 8.744844049215316772e-02 -3.116343617439270020e-01 8.971777558326721191e-02 2.245804518461227417e-01 1.935982555150985718e-01 -6.292042881250381470e-02 8.884154260158538818e-02 1.220128908753395081e-01 -1.884538680315017700e-01
-8.067459613084793091e-02 -2.681938745081424713e-02 4.399118945002555847e-03 -7.948161661624908447e-02 5.535311698913574219e-01 -1.333646029233932495e-01 -2.205399982631206512e-02 1.150729581713676453e-01 -7.521084696054458618e-02 1.022857278585433960e-01 1.761660128831863403e-01 -1.454637646675109863e-01 -3.164008557796478271e-01 -4.856754094362258911e-02 2.336250841617584229e-01 8.645338565111160278e-02 -1.366071701049804688e-01 -4.576904326677322388e-02 -9.501457214355468750e-02 -2.531082034111022949e-01 9.506256133317947388e-02 -1.489959657192230225e-01 1.229000557214021683e-02 -2.961130738258361816e-01 -3.642082512378692627e-01 1.970981806516647339e-02 3.442983329296112061e-02 1.138871833682060242e-01 -1.531319469213485718e-01 -9.892788529396057129e-02 1.183344125747680664e-01 9.131684899330139160e-02
-1.055428087711334229e-01 -1.291507929563522339e-01 -1.771175861358642578e-01 -6.427724659442901611e-02 1.189153194427490234e-01 4.983357340097427368e-02 3.404045477509498596e-02 -3.197287321090698242e-01 -2.273778021335601807e-01 2.067381292581558228e-01 1.780083030462265015e-01 3.406968712806701660e-02 -1.913377493619918823e-01 -9.711811691522598267e-02 3.224033489823341370e-02 -3.368831276893615723e-01 1.042485386133193970e-01 2.199285924434661865e-01 -1.339838057756423950e-01 -2.526001334190368652e-01 2.867947518825531006e-01 -1.237702071666717529e-01 2.839477956295013428e-01 9.137276560068130493e-03 -2.979921996593475342e-01 -1.840105354785919189e-01 -3.224677592515945435e-02 9.899640083312988281e-02 -1.998013108968734741e-01 7.738158851861953735e-02 1.722193211317062378e-01 2.159002237021923065e-02
3.375315368175506592e-01 -5.854079499840736389e-02 1.719909608364105225e-01 2.557273767888545990e-02 1.644243746995925903e-01 -2.967772781848907471e-01 -3.964345436543226242e-03 -1.770917177200317383e-01 -9.477120637893676758e-02 2.058906406164169312e-01 2.144508808851242065e-01 2.744155824184417725e-01 -2.602719366550445557e-01 6.744030117988586426e-02 7.812339067459106445e-02 -2.415526211261749268e-01 1.178162023425102234e-01 8.756989263929426670e-04 -1.386174261569976807e-01 -9.924416989088058472e-02 1.973646879196166992e-01 -1.768485307693481445e-01 2.281758785247802734e-01 -1.347383111715316772e-01 -1.936020851135253906e-01 -8.993241190910339355e-02 -2.374275326728820801e-01 -6.156149879097938538e-02 -1.880994588136672974e-01 -1.143466010689735413e-01 2.332858145236968994e-01 6.717542558908462524e-02
-8.877340704202651978e-02 -1.329876333475112915e-01 2.507934868335723877e-01 5.705223884433507919e-03 9.516619145870208740e-02 -3.211976885795593262e-01 7.825876027345657349e-02 1.593813747167587280e-01 -8.771783113479614258e-02 1.135683059692382812e-01 9.405089169740676880e-02 -9.650106541812419891e-03 -1.845298856496810913e-01 -1.804729700088500977e-01 2.098842263221740723e-01 -7.703288644552230835e-02 6.932329386472702026e-02 -2.320913821458816528e-01 -3.239679336547851562e-01 -3.626101091504096985e-02 1.146467551589012146e-01 -1.422052681446075439e-01 2.149783968925476074e-01 -4.424082487821578979e-02 -1.654280573129653931e-01 1.610076427459716797e-01 1.649121008813381195e-02 2.297770977020263672e-02 -1.315535157918930054e-01 5.021103620529174805e-01 2.005238831043243408e-01 -1.068265661597251892e-01
1.113886982202529907e-01 1.940858215093612671e-01 -2.478797286748886108e-01 -1.702345013618469238e-01 5.785002186894416809e-02 -1.158395484089851379e-01 -2.432981729507446289e-01 -1.859840154647827148e-01 -1.035548672080039978e-01 1.029506176710128784e-01 -5.671176314353942871e-02 -1.639091223478317261e-01 -1.717962622642517090e-01 -1.164221242070198059e-01 1.239313781261444092e-01 -1.002161800861358643e-01 2.098235785961151123e-01 -9.790006279945373535e-02 -6.368474103510379791e-03 7.426788657903671265e-02 2.997674345970153809e-01 -3.305779397487640381e-01 3.087494373321533203e-01 -8.999897539615631104e-02 -2.962408363819122314e-01 -4.232863429933786392e-03 -7.339960336685180664e-02 1.928341835737228394e-01 -2.528474330902099609e-01 -1.375565528869628906e-01 2.137429565191268921e-01 -9.192664921283721924e-02
-1.507570594549179077e-01 -9.934367984533309937e-02 1.148991584777832031e-01 -2.861543297767639160e-01 1.281110048294067383e-01 -1.528333127498626709e-01 -1.971972584724426270e-01 1.200779229402542114e-01 -2.013809680938720703e-01 4.970519617199897766e-02 -5.000261217355728149e-02 4.712914302945137024e-02 -2.775274813175201416e-01 4.027225077152252197e-02 -2.225535549223423004e-02 -4.907686635851860046e-02 3.413340076804161072e-02 2.997200936079025269e-02 -2.494850456714630127e-01 -2.765390276908874512e-01 2.654875218868255615e-01 1.248265951871871948e-01 -2.170993536710739136e-01 1.068747714161872864e-01 -3.043892085552215576e-01 3.958033397793769836e-02 2.790251970291137695e-01 -1.351159717887639999e-02 -6.939570605754852295e-02 4.307806491851806641e-01 -3.574026748538017273e-02 2.501255273818969727e-02
2.939186692237854004e-01 -1.337256878614425659e-01 1.971892453730106354e-02 -1.313345879316329956e-01 1.466020196676254272e-01 -3.114509880542755127e-01 -1.522688716650009155e-01 1.880519688129425049e-01 -8.469392359256744385e-02 2.533354461193084717e-01 -2.152207791805267334e-01 8.229433745145797729e-02 8.575327694416046143e-02 2.443260848522186279e-01 3.256037458777427673e-02 -3.664890676736831665e-02 1.889274567365646362e-01 -1.691523380577564240e-02 1.315420120954513550e-01 -2.713755667209625244e-01 2.247505336999893188e-01 -2.115837484598159790e-01 2.970990259200334549e-03 1.060989201068878174e-01 -2.772317528724670410e-01 -2.089251875877380371e-01 2.780599296092987061e-01 4.428618401288986206e-02 -2.483851313591003418e-01 1.002967655658721924e-01 -4.560548439621925354e-02 -7.615122478455305099e-03
3.436341583728790283e-01 3.267365694046020508e-02 -2.482575550675392151e-02 -1.231836751103401184e-01 1.028027459979057312e-01 -1.708410978317260742e-01 -1.952543407678604126e-01 2.637434601783752441e-01 -2.510676085948944092e-01 -1.226611062884330750e-02 -4.531027376651763916e-02 1.382498443126678467e-01 1.075739040970802307e-02 -1.705795079469680786e-01 -5.414621531963348389e-02 2.129887044429779053e-02 7.836352288722991943e-02 8.923883736133575439e-02 2.455274611711502075e-01 -3.701761662960052490e-01 2.655954100191593170e-02 -1.215470954775810242e-01 2.191256731748580933e-02 -2.559540048241615295e-02 -3.077281415462493896e-01 1.216833945363759995e-02 1.369794458150863647e-01 1.322510745376348495e-02 -3.055371344089508057e-01 3.659524917602539062e-01 1.323237270116806030e-01 -1.186086013913154602e-01
3.334440886974334717e-01 2.062481641769409180e-01 -9.691776335239410400e-02 -1.241145357489585876e-01 2.428203076124191284e-01 -2.744268476963043213e-01 -4.642073437571525574e-02 -2.179048955440521240e-01 -8.129197359085083008e-02 2.534015476703643799e-01 1.012615039944648743e-01 -1.950032413005828857e-01 -2.273342162370681763e-01 -1.406559944152832031e-01 -4.226702079176902771e-02 -1.075241491198539734e-01 2.904365360736846924e-01 -3.206633403897285461e-02 -2.291296869516372681e-01 -2.425675392150878906e-01 7.124971598386764526e-02 -3.732390999794006348e-01 9.923480451107025146e-02 -2.101869583129882812e-01 -7.587632536888122559e-02 5.501294508576393127e-02 7.074940949678421021e-02 6.725770235061645508e-02 -8.830323815345764160e-02 -2.708768844604492188e-02 6.998395174741744995e-02 -8.236122131347656250e-02
3.488057479262351990e-02 -1.409917026758193970e-01 1.416807025671005249e-01 7.214909791946411133e-02 3.704375624656677246e-01 -3.598575294017791748e-01 6.335055828094482422e-02 -6.342419236898422241e-02 -1.200030967593193054e-01 2.578172981739044189e-01 7.885020226240158081e-02 1.577637046575546265e-01 1.085653156042098999e-02 -2.366905063390731812e-01 8.442556113004684448e-02 5.888623371720314026e-02 -1.725522875785827637e-01 -1.133516523987054825e-02 7.067921757698059082e-02 -1.115889176726341248e-01 6.184791401028633118e-02 -2.549369931221008301e-01 1.868122816085815430e-01 2.996512353420257568e-01 -1.047170013189315796e-01 -1.219181250780820847e-02 -1.621812134981155396e-01 1.415316853672266006e-02 -2.469662576913833618e-01 2.362335473299026489e-01 5.468099564313888550e-02 -3.192044794559478760e-01
1.908429712057113647e-01 2.382760196924209595e-01 1.065323054790496826e-01 -1.758160442113876343e-01 1.408009380102157593e-01 -2.096242457628250122e-01 1.973472237586975098e-01 -1.760281063616275787e-02 -1.612239331007003784e-01 2.223905175924301147e-01 1.559874862432479858e-01 -2.139918953180313110e-01 -2.259344756603240967e-01 -1.584928631782531738e-01 4.279947280883789062e-02 4.146097227931022644e-02 -6.972001492977142334e-02 1.410622000694274902e-01 1.987362205982208252e-01 -4.160675108432769775e-01 4.078139960765838623e-01 7.507680356502532959e-02 9.434118866920471191e-02 1.898393183946609497e-01 -7.590899616479873657e-02 1.404171139001846313e-01 1.158548146486282349e-01 -1.473579322919249535e-04 5.527861416339874268e-02 1.912156045436859131e-01 -1.210922934114933014e-02 -5.748555436730384827e-02
1.336336582899093628e-01 -1.758943870663642883e-02 -6.915611773729324341e-02 -1.818958073854446411e-01 1.505327522754669189e-01 6.489282101392745972e-02 -1.125038787722587585e-01 -1.537718065083026886e-02 2.461642026901245117e-01 1.060799360275268555e-01 3.759483695030212402e-01 6.948445737361907959e-02 -2.227170914411544800e-01 -1.827690303325653076e-01 7.282714359462261200e-03 -4.599328711628913879e-02 -8.968125283718109131e-02 -1.773773580789566040e-01 1.015803441405296326e-01 -1.467419415712356567e-01 1.173257976770401001e-01 -2.053602784872055054e-01 -1.111386790871620178e-01 4.419549554586410522e-02 -1.723072379827499390e-01 -3.028255105018615723e-01 -1.598490588366985321e-02 3.599782288074493408e-01 -2.346063405275344849e-01 2.011675536632537842e-01 3.191058337688446045e-01 -1.041059121489524841e-01
2.862912118434906006e-01 -7.839640229940414429e-02 1.637169122695922852e-01 -1.711131930351257324e-01 3.024586439132690430e-01 -1.032636314630508423e-01 -3.118663132190704346e-01 -5.360223725438117981e-02 1.366155967116355896e-02 9.963657706975936890e-02 3.631965816020965576e-01 2.543653547763824463e-01 -1.123088076710700989e-01 -2.367807328701019287e-01 1.079387590289115906e-01 1.305673364549875259e-02 2.392574679106473923e-03 2.690919339656829834e-01 -8.077577501535415649e-02 2.059202492237091064e-01 5.115634948015213013e-02 -8.748918771743774414e-02 2.532736063003540039e-01 -6.204146146774291992e-02 -7.970964908599853516e-02 -6.815782189369201660e-02 -1.106886416673660278e-01 1.461090296506881714e-01 -2.477170228958129883e-01 2.240831255912780762e-01 -5.032534152269363403e-02 -8.934281021356582642e-02
2.430007904767990112e-01 5.409951508045196533e-02 5.994838848710060120e-02 -4.776415824890136719e-01 -8.724077045917510986e-02 -3.732859194278717041e-01 -2.025570720434188843e-01 3.646940365433692932e-02 -2.707132101058959961e-01 1.288849115371704102e-01 2.500358521938323975e-01 4.515260830521583557e-02 2.732622325420379639e-01 -1.454049348831176758e-01 5.608786642551422119e-02 -8.341940492391586304e-02 -2.754011750221252441e-02 -1.382464021444320679e-01 -1.743809133768081665e-01 5.551371350884437561e-02 2.488772124052047729e-01 -6.726691871881484985e-02 -1.450378149747848511e-01 1.523691266775131226e-01 -1.394896060228347778e-01 -7.624725997447967529e-02 1.210077628493309021e-01 1.660196036100387573e-01 5.100039020180702209e-02 -4.629338160157203674e-02 1.397723257541656494e-01 -2.770912460982799530e-02
-1.214337069541215897e-02 6.285803765058517456e-02 2.810049057006835938e-01 -1.040515825152397156e-01 2.115681171417236328e-01 -3.078498542308807373e-01 -5.699805542826652527e-02 -1.518581211566925049e-01 -5.246409028768539429e-02 -1.601715087890625000e-01 1.353369951248168945e-01 -3.823563158512115479e-01 -1.706289499998092651e-01 -9.372157603502273560e-02 9.570728987455368042e-02 -1.578306257724761963e-01 -3.423989564180374146e-02 -3.956963121891021729e-02 4.947635810822248459e-03 -3.174003958702087402e-01 2.738603856414556503e-03 -9.880979359149932861e-02 1.942343711853027344e-01 -1.143094077706336975e-01 -2.869158983230590820e-01 -1.159810572862625122e-01 -2.498959004878997803e-01 2.448142170906066895e-01 -2.293956726789474487e-01 1.152303516864776611e-01 7.807885855436325073e-02 -1.454623341560363770e-01
1.884830892086029053e-01 -8.224772661924362183e-02 -3.027646243572235107e-02 -1.815947890281677246e-02 3.180025815963745117e-01 -3.756790161132812500e-01 1.192320603877305984e-02 -6.511215865612030029e-02 -2.322055213153362274e-02 1.887261122465133667e-01 2.381329387426376343e-01 8.980759978294372559e-02 -3.646815121173858643e-01 5.795352533459663391e-02 1.070299968123435974e-01 -2.877702713012695312e-01 2.514513731002807617e-01 -9.902081638574600220e-02 -9.908857196569442749e-02 -1.749825924634933472e-01 1.781256347894668579e-01 -2.961713671684265137e-01 1.802667826414108276e-01 -1.961977183818817139e-01 -1.449914425611495972e-01 -1.019541397690773010e-01 -9.053047001361846924e-02 6.931192427873611450e-02 -4.124980792403221130e-02 -5.036770552396774292e-02 1.454827189445495605e-01 -6.742530316114425659e-02
7.368957251310348511e-02 -1.434687077999114990e-01 2.749842777848243713e-02 1.492920890450477600e-02 5.479645356535911560e-02 -2.135109603404998779e-01 2.309973686933517456e-01 1.293384581804275513e-01 -6.102651730179786682e-02 1.859837770462036133e-01 2.633863091468811035e-01 -1.406529843807220459e-01 1.207772344350814819e-01 -9.337191283702850342e-02 2.253064662218093872e-01 1.938078105449676514e-01 8.308354765176773071e-02 7.652322947978973389e-02 7.144971191883087158e-02 -3.405107557773590088e-02 2.674739956855773926e-01 -1.251802742481231689e-01 -1.581060588359832764e-01 -2.833229489624500275e-02 -2.598239481449127197e-01 8.639816939830780029e-02 1.230321917682886124e-02 2.071923017501831055e-01 -5.059030652046203613e-01 1.444301009178161621e-01 1.799348294734954834e-01 -2.365723550319671631e-01
3.325858414173126221e-01 -1.965396702289581299e-01 1.553043872117996216e-01 5.751736089587211609e-02 9.621764719486236572e-02 -1.442078649997711182e-01 -1.705009043216705322e-01 -1.124450117349624634e-01 -2.151371985673904419e-01 1.454707235097885132e-01 1.344456225633621216e-01 8.679267764091491699e-02 -1.689355969429016113e-01 1.699440479278564453e-01 -6.444632261991500854e-02 1.598048806190490723e-01 6.756164133548736572e-02 -1.595667190849781036e-02 -4.068840742111206055e-01 -2.586781680583953857e-01 3.356955349445343018e-01 1.025826856493949890e-02 -2.917706668376922607e-01 1.172709688544273376e-01 -3.148639574646949768e-02 -1.009181365370750427e-01 -5.043426156044006348e-02 4.131822288036346436e-02 -2.757486887276172638e-02 2.457900345325469971e-01 2.140659391880035400e-01 2.472887746989727020e-03
8.134321868419647217e-02 -1.205729916691780090e-01 2.700261175632476807e-01 -1.795242130756378174e-01 1.879978775978088379e-01 -2.302633374929428101e-01 -6.963510066270828247e-02 -7.326737791299819946e-02 -3.051359355449676514e-01 -6.589350849390029907e-02 1.366981416940689087e-01 -2.201580554246902466e-01 -1.195760145783424377e-01 7.010109722614288330e-02 -2.388083785772323608e-01 1.302486956119537354e-01 1.994139850139617920e-01 -2.164795249700546265e-02 -1.852895766496658325e-01 -6.869781762361526489e-02 7.079534232616424561e-02 -2.964823544025421143e-01 1.601758599281311035e-01 -1.218318119645118713e-01 -1.671088635921478271e-01 1.900430023670196533e-01 1.419140696525573730e-01 -4.534840956330299377e-02 -1.250799745321273804e-01 2.270815372467041016e-01 3.607963919639587402e-01 1.448659300804138184e-01
-3.284829854965209961e-02 -2.154593542218208313e-02 1.222371682524681091e-01 1.740741543471813202e-03 1.964226812124252319e-01 -1.185268536210060120e-02 -1.930433511734008789e-01 6.871781498193740845e-02 1.678012907505035400e-01 2.470309138298034668e-01 1.971528530120849609e-01 2.132427245378494263e-01 1.077380217611789703e-02 -2.337341904640197754e-01 -2.176360227167606354e-02 -1.175493672490119934e-01 2.127975411713123322e-02 -2.128874659538269043e-01 1.217745319008827209e-01 -1.439815014600753784e-01 2.441459447145462036e-01 -5.222248286008834839e-02 -1.687981933355331421e-01 -5.862827971577644348e-02 -7.952177524566650391e-02 1.518440619111061096e-02 2.580577731132507324e-01 5.436237156391143799e-02 -2.988489568233489990e-01 3.446223735809326172e-01 4.477289915084838867e-01 -9.648880222812294960e-04
1.311685591936111450e-01 2.000661790370941162e-01 1.143336966633796692e-01 3.963999822735786438e-02 2.600354254245758057e-01 -1.759441196918487549e-01 1.670134067535400391e-01 2.501036971807479858e-02 -9.837192296981811523e-02 -1.379293799400329590e-01 8.569753915071487427e-02 -2.570899724960327148e-01 -1.820162683725357056e-01 -5.714833270758390427e-03 -2.334753870964050293e-01 -3.549160435795783997e-02 -7.029015105217695236e-03 1.530724614858627319e-01 7.221625000238418579e-02 -2.016080915927886963e-01 2.526173591613769531e-01 4.775255545973777771e-02 -1.009509861469268799e-01 7.916790246963500977e-02 -4.057946205139160156e-01 1.119748950004577637e-01 -1.665540970861911774e-03 2.140395194292068481e-01 -3.931798636913299561e-01 1.372129321098327637e-01 1.100311130285263062e-01 -2.225154191255569458e-01
1.989365555346012115e-02 1.046914234757423401e-02 1.086824685335159302e-01 -3.112092614173889160e-01 1.289596110582351685e-01 -2.178336977958679199e-01 -8.494777232408523560e-02 2.442563027143478394e-01 -3.882081434130668640e-02 1.957643330097198486e-01 3.433574736118316650e-02 -2.547791302204132080e-01 3.493837639689445496e-02 -7.074074447154998779e-02 4.794147238135337830e-02 3.947890549898147583e-02 -2.280535399913787842e-01 8.840478211641311646e-02 -1.307412236928939819e-01 -1.603995412588119507e-01 2.662883140146732330e-02 -1.854019016027450562e-01 -2.660434842109680176e-01 5.929658934473991394e-02 1.115343570709228516e-01 -1.374720931053161621e-01 1.140289530158042908e-01 3.519971966743469238e-01 -3.488494157791137695e-01 2.662199735641479492e-01 2.644944787025451660e-01 3.279597684741020203e-02
-3.594468161463737488e-02 8.686348050832748413e-02 2.311464548110961914e-01 -2.630191445350646973e-01 4.006315469741821289e-01 -7.125317305326461792e-02 -3.418654203414916992e-02 -4.139064345508813858e-03 -1.444973349571228027e-01 2.050383985042572021e-01 -1.180718243122100830e-01 -9.774488955736160278e-02 -1.901433169841766357e-01 -1.064893696457147598e-02 -9.183811396360397339e-02 -8.775915205478668213e-02 9.461302310228347778e-02 1.171705126762390137e-01 1.724470406770706177e-01 1.055994033813476562e-01 7.293025404214859009e-02 -6.598006188869476318e-02 -3.001043498516082764e-01 -1.031065583229064941e-01 -3.419855535030364990e-01 3.144242167472839355e-01 1.412413120269775391e-01 1.512555219233036041e-02 -1.819523870944976807e-01 2.191435247659683228e-01 1.975614130496978760e-01 -1.813183128833770752e-01
1.401791423559188843e-01 -1.982616931200027466e-01 7.177557796239852905e-02 -1.277357488870620728e-01 3.569370508193969727e-01 -2.058197110891342163e-01 -1.078992113471031189e-01 -1.276336144655942917e-02 -1.482117325067520142e-01 3.879245370626449585e-02 2.792610526084899902e-01 -5.079302191734313965e-02 -2.556472830474376678e-02 5.158219859004020691e-02 -1.982148885726928711e-01 -3.955884277820587158e-02 1.616361737251281738e-01 -4.797792062163352966e-02 -1.625611819326877594e-02 -3.630194067955017090e-01 3.703440427780151367e-01 4.359377175569534302e-02 8.693251758813858032e-03 -3.176243603229522705e-01 5.368862548493780196e-05 -2.558675408363342285e-01 4.905262216925621033e-02 -1.887614652514457703e-02 -2.094065845012664795e-01 -1.700828373432159424e-01 1.011222898960113525e-01 1.951134949922561646e-01
3.040597029030323029e-02 -3.963805502280592918e-04 1.029901355504989624e-01 -1.772703081369400024e-01 2.304328531026840210e-01 -4.291568398475646973e-01 7.819887250661849976e-02 -2.055439203977584839e-01 -4.934387281537055969e-02 1.194553729146718979e-02 1.379985511302947998e-01 1.270839571952819824e-01 -1.735219061374664307e-01 1.669765412807464600e-01 -1.409844160079956055e-01 -2.650296986103057861e-01 2.166627496480941772e-01 9.727281332015991211e-02 -5.580624192953109741e-02 -2.135220170021057129e-01 2.335264980792999268e-01 -3.619374334812164307e-01 5.539142712950706482e-02 -2.237094193696975708e-01 -5.174326151609420776e-02 -1.888419836759567261e-01 -9.645239263772964478e-02 9.107495099306106567e-02 -1.837656050920486450e-01 1.078833863139152527e-01 9.262191504240036011e-02 -1.784483045339584351e-01
1.522289216518402100e-01 1.148747727274894714e-01 -1.049181669950485229e-01 -1.912638992071151733e-01 1.563894897699356079e-01 2.517810498829931021e-04 -2.575902938842773438e-01 1.209291145205497742e-01 -1.263069827109575272e-02 1.094587445259094238e-01 -2.533603273332118988e-02 2.653263323009014130e-02 -2.743285596370697021e-01 -1.213405504822731018e-01 1.274799406528472900e-01 -2.545804381370544434e-01 -3.943673148751258850e-02 -1.436716169118881226e-01 1.568682119250297546e-02 -9.813702665269374847e-03 5.673722624778747559e-01 -2.787816524505615234e-01 7.745318580418825150e-03 -3.130425512790679932e-01 -2.017795294523239136e-01 -5.228357389569282532e-03 4.415868595242500305e-02 -2.729630842804908752e-02 -1.470963060855865479e-01 1.242212057113647461e-01 -3.994700312614440918e-02 -1.541128009557723999e-01
-2.565098553895950317e-02 -2.061425149440765381e-01 4.212473332881927490e-02 -9.481921046972274780e-02 1.344431191682815552e-01 -1.440702974796295166e-01 -1.611370742321014404e-01 -1.518437713384628296e-01 -6.909535080194473267e-02 2.736823856830596924e-01 1.997220329940319061e-02 -1.094868406653404236e-01 -1.821413338184356689e-01 -1.333953719586133957e-02 8.595317602157592773e-03 -2.468306198716163635e-02 4.787391722202301025e-01 1.161469146609306335e-01 -2.865331172943115234e-01 -1.914980262517929077e-01 1.858857870101928711e-01 -2.269067168235778809e-01 2.174153625965118408e-01 -2.278109341859817505e-01 -1.054634079337120056e-01 6.727705895900726318e-02 1.910659484565258026e-03 2.952411472797393799e-01 -8.566681295633316040e-02 2.497967779636383057e-01 1.080193445086479187e-01 -3.526597097516059875e-02
-9.903352707624435425e-03 1.041906997561454773e-01 3.681614398956298828e-01 -2.653200626373291016e-01 7.887317240238189697e-02 -1.830078810453414917e-01 1.611166000366210938e-01 -6.659750640392303467e-02 -1.330472677946090698e-01 -1.309249550104141235e-01 3.311479687690734863e-01 1.970649957656860352e-01 -2.361681498587131500e-02 2.313518822193145752e-01 3.238812088966369629e-01 -1.686357520520687103e-02 -1.232268661260604858e-01 -1.325654517859220505e-02 -5.989015474915504456e-02 -1.429876685142517090e-01 1.980205029249191284e-01 -7.777681201696395874e-02 4.307276010513305664e-02 2.497618347406387329e-01 -3.678918778896331787e-01 2.134915627539157867e-02 -9.038640558719635010e-02 4.146887362003326416e-02 -1.734392046928405762e-01 1.244824230670928955e-01 -1.434567719697952271e-01 -9.830413013696670532e-02
-1.658209562301635742e-01 2.187120318412780762e-01 4.016987681388854980e-01 -2.455120086669921875e-01 -1.774015836417675018e-03 -1.660566776990890503e-01 -1.057595983147621155e-01 5.120513960719108582e-02 -2.896046042442321777e-01 1.312928497791290283e-01 -2.513582408428192139e-01 1.346378326416015625e-01 -2.479698657989501953e-01 8.257940411567687988e-02 1.401024311780929565e-01 7.874684780836105347e-02 -1.047973111271858215e-01 4.733890760689973831e-03 -8.100021630525588989e-02 -1.694011092185974121e-01 2.230820655822753906e-01 -1.917394623160362244e-02 -1.420117616653442383e-01 -2.292603850364685059e-01 -2.342210561037063599e-01 -1.029395982623100281e-01 -1.130149960517883301e-01 -2.022049278020858765e-01 -2.179765850305557251e-01 1.337065100669860840e-01 8.255881816148757935e-02 -1.569844335317611694e-01
1.855823546648025513e-01 -2.632129788398742676e-01 3.981115520000457764e-01 -2.353420406579971313e-01 8.361452072858810425e-02 -1.053932011127471924e-01 5.353278666734695435e-02 8.286751806735992432e-02 -2.163394391536712646e-01 5.916490033268928528e-02 2.049717307090759277e-01 2.688225209712982178e-01 6.868383288383483887e-02 1.679752320051193237e-01 6.645523011684417725e-02 7.407834380865097046e-02 1.314590424299240112e-01 1.826138049364089966e-01 8.963474631309509277e-02 -1.059283614158630371e-01 3.629754483699798584e-02 -1.354499310255050659e-01 -3.260428458452224731e-02 -2.202586270868778229e-02 -2.661626636981964111e-01 -1.385679095983505249e-01 -2.268038690090179443e-01 8.483060449361801147e-02 -2.013319134712219238e-01 2.041564136743545532e-01 2.757048904895782471e-01 2.216846793889999390e-01
3.883700445294380188e-02 1.474235802888870239e-01 4.034661650657653809e-01 -3.388125598430633545e-01 -1.596429944038391113e-02 -1.789164096117019653e-01 -2.714650630950927734e-01 -1.235530152916908264e-01 -2.373831123113632202e-01 7.881576195359230042e-03 4.571529850363731384e-02 1.557794958353042603e-01 -8.181905001401901245e-02 -1.512357592582702637e-01 2.179933935403823853e-01 -2.536625415086746216e-02 -2.308514863252639771e-01 2.026870846748352051e-01 -1.808554083108901978e-01 -4.302205890417098999e-02 -5.450658872723579407e-02 -1.953004002571105957e-01 -2.287736535072326660e-01 -2.723256051540374756e-01 -1.687631160020828247e-01 2.220314554870128632e-02 1.294177323579788208e-01 -1.364030539989471436e-01 -1.097839400172233582e-01 1.146572977304458618e-01 1.192829385399818420e-01 -1.309634447097778320e-01
2.031047195196151733e-01 7.539786398410797119e-02 7.863139361143112183e-02 1.713358610868453979e-02 2.729654610157012939e-01 -2.501297295093536377e-01 -6.683957576751708984e-02 -2.009690701961517334e-01 -3.154031932353973389e-01 2.077453583478927612e-01 2.916228473186492920e-01 1.184821650385856628e-01 -2.201451063156127930e-01 1.119540333747863770e-01 2.058178558945655823e-02 -9.988089650869369507e-02 -2.090957909822463989e-01 -1.244732737541198730e-02 3.084793686866760254e-01 -1.346134245395660400e-01 1.367382984608411789e-02 -3.079192340373992920e-01 -9.564232081174850464e-02 3.122762739658355713e-01 -9.451003372669219971e-02 -1.390150468796491623e-02 -6.005106121301651001e-02 1.091148033738136292e-01 -4.133209213614463806e-02 2.563942670822143555e-01 -2.263236232101917267e-02 -1.104553975164890289e-02
1.452715396881103516e-01 3.032480776309967041e-01 6.955841183662414551e-02 -2.206325232982635498e-01 -4.893805831670761108e-02 -3.251186013221740723e-01 -2.550188302993774414e-01 -3.579266369342803955e-02 -8.218205720186233521e-02 2.854544520378112793e-01 1.549138724803924561e-01 1.373179703950881958e-01 1.653241515159606934e-01 -1.205591708421707153e-01 2.520385086536407471e-01 6.683018803596496582e-02 -2.482554130256175995e-02 1.584439575672149658e-01 1.281047891825437546e-02 5.283052474260330200e-02 2.181315869092941284e-01 1.756707727909088135e-01 -7.093242555856704712e-02 -8.987890928983688354e-02 -2.525438368320465088e-01 -1.119307801127433777e-02 -2.663164958357810974e-02 1.604926735162734985e-01 -9.646028280258178711e-02 2.079728990793228149e-01 -2.389794588088989258e-01 -3.127161860466003418e-01
8.850742131471633911e-02 1.457937955856323242e-01 1.909861713647842407e-01 -2.266003489494323730e-01 1.331635005772113800e-02 -3.221829608082771301e-02 -8.953087776899337769e-02 -3.130236566066741943e-01 -1.536211743950843811e-02 3.872557878494262695e-01 2.133452743291854858e-01 1.525569893419742584e-02 -1.142733320593833923e-01 9.669689834117889404e-02 3.077707886695861816e-01 3.065442433580756187e-03 3.456858173012733459e-02 -2.231996692717075348e-02 1.373473852872848511e-01 -2.345176637172698975e-01 -1.623781174421310425e-01 1.115628331899642944e-01 9.093289822340011597e-02 -1.287041455507278442e-01 -2.501884698867797852e-01 1.431823074817657471e-01 -2.957655675709247589e-02 -2.901354338973760605e-03 -4.517237842082977295e-01 5.916956067085266113e-02 1.199889257550239563e-01 1.328367590904235840e-01
6.091766804456710815e-02 -1.196238100528717041e-01 2.457063645124435425e-01 -7.705388963222503662e-02 1.172325313091278076e-01 -4.376303851604461670e-01 -1.354217678308486938e-01 -4.422056302428245544e-02 -3.682963550090789795e-02 1.894913464784622192e-01 -8.759182877838611603e-03 4.518646374344825745e-02 -1.968642026185989380e-01 1.202511712908744812e-01 -8.693247288465499878e-02 6.473918259143829346e-02 1.360743045806884766e-01 3.119507804512977600e-02 -1.972929537296295166e-01 -4.589886218309402466e-02 4.739761352539062500e-02 -2.214439362287521362e-01 2.074914611876010895e-02 1.857693940401077271e-01 -3.099223673343658447e-01 1.465637087821960449e-01 -1.465956717729568481e-01 5.590350925922393799e-02 -6.099901348352432251e-02 4.023392200469970703e-01 2.181124091148376465e-01 2.893117070198059082e-01
-1.461348235607147217e-01 -1.583524197340011597e-01 1.872353255748748779e-01 -3.116991519927978516e-01 1.809941083192825317e-01 -1.882996857166290283e-01 -2.929495573043823242e-01 2.097415328025817871e-01 -1.769580692052841187e-01 -3.440693765878677368e-02 -3.996787592768669128e-02 -1.047988887876272202e-02 -2.290004789829254150e-01 9.787014126777648926e-02 -7.091192901134490967e-02 1.331949979066848755e-01 -4.496332630515098572e-02 -9.060180187225341797e-02 -3.121612593531608582e-02 -2.809374630451202393e-01 2.797867655754089355e-01 4.750344902276992798e-02 -1.934562176465988159e-01 -1.032024025917053223e-01 -2.323461920022964478e-01 2.341605126857757568e-01 1.517372280359268188e-01 2.001474983990192413e-02 -1.307391375303268433e-01 3.250898718833923340e-01 -8.013273030519485474e-02 1.554117500782012939e-01
1.142930239439010620e-01 -1.359194889664649963e-02 2.314445003867149353e-02 -4.632005468010902405e-02 -3.479646891355514526e-02 -2.814652025699615479e-01 -2.917819947469979525e-04 -1.669431924819946289e-01 -1.346149146556854248e-01 9.898266941308975220e-02 2.007900476455688477e-01 1.365878712385892868e-02 -1.476693004369735718e-01 -3.271122649312019348e-02 -2.190141081809997559e-01 3.012847006320953369e-01 5.909293424338102341e-03 4.786536097526550293e-02 2.951829135417938232e-01 -2.696122527122497559e-01 2.973951697349548340e-01 1.883693337440490723e-01 7.934257388114929199e-02 5.765778571367263794e-02 -4.379694461822509766e-01 -6.116323545575141907e-02 -4.168804734945297241e-02 4.132827371358871460e-02 -2.359311431646347046e-01 2.823930680751800537e-01 1.244315430521965027e-01 -1.170421019196510315e-02
2.033870071172714233e-01 -4.123487044125795364e-03 1.659800261259078979e-01 5.421920120716094971e-02 2.672825455665588379e-01 -2.751630842685699463e-01 -2.160450369119644165e-01 -3.367936015129089355e-01 -3.369605243206024170e-01 2.878833115100860596e-01 2.124999016523361206e-01 4.177184775471687317e-03 -2.748426198959350586e-01 1.084251105785369873e-01 1.329597979784011841e-01 9.113184362649917603e-02 -2.000877559185028076e-01 -4.355249181389808655e-02 1.685268282890319824e-01 -7.421386241912841797e-02 -4.440203309059143066e-03 -1.878381520509719849e-01 -6.862311065196990967e-02 1.228271126747131348e-01 -4.974880814552307129e-02 -1.825667917728424072e-01 -4.125550016760826111e-02 7.913344353437423706e-02 -1.344890445470809937e-01 2.597760260105133057e-01 7.551402598619461060e-02 -3.831287613138556480e-03
-5.413161963224411011e-02 1.733392924070358276e-01 1.323767751455307007e-01 -7.927276939153671265e-02 1.949564814567565918e-01 -1.998995244503021240e-01 2.105117589235305786e-02 9.104342758655548096e-02 -2.295853495597839355e-01 -3.329699486494064331e-02 7.990878075361251831e-02 -6.343916524201631546e-03 -6.109509617090225220e-02 -2.125754356384277344e-01 -1.505238264799118042e-01 1.149352267384529114e-01 1.628844141960144043e-01 1.436108648777008057e-01 3.069843947887420654e-01 -2.094987034797668457e-01 2.886092960834503174e-01 2.590301260352134705e-02 -1.359062492847442627e-01 -5.544312670826911926e-02 -3.005562722682952881e-01 -7.737370580434799194e-02 -7.809372991323471069e-02 -8.395346999168395996e-02 -2.379419952630996704e-01 3.760628998279571533e-01 3.057737946510314941e-01 -1.402970701456069946e-01
-9.227459318935871124e-03 -1.502794921398162842e-01 4.101463854312896729e-01 -3.734358772635459900e-02 2.161063998937606812e-01 -2.049326002597808838e-01 -5.461451411247253418e-02 -1.909099519252777100e-01 1.081573143601417542e-01 2.356645464897155762e-01 1.968900114297866821e-01 -3.405102714896202087e-02 -5.685024429112672806e-03 6.018942967057228088e-02 5.432669073343276978e-02 -7.254154235124588013e-02 2.303911596536636353e-01 2.180770039558410645e-02 -2.361670583486557007e-01 1.597868055105209351e-01 2.673128545284271240e-01 -3.383725881576538086e-01 -1.041403412818908691e-01 -1.266153007745742798e-01 -1.721129864454269409e-01 -1.516373306512832642e-01 -1.556035429239273071e-01 1.163861602544784546e-01 -1.058344095945358276e-01 3.322726488113403320e-01 2.443023398518562317e-02 -1.700009964406490326e-02
8.667964488267898560e-03 1.485172361135482788e-01 9.621059149503707886e-02 -2.811806201934814453e-01 -1.081673726439476013e-01 -3.585369586944580078e-01 -2.571840286254882812e-01 -4.471861943602561951e-02 -6.462212651968002319e-02 5.040332674980163574e-01 2.333932965993881226e-01 -1.820926815271377563e-01 -1.337051857262849808e-02 -2.055312991142272949e-01 1.214166283607482910e-01 4.974118899554014206e-03 -3.895714879035949707e-02 1.871343255043029785e-01 9.862726181745529175e-02 -5.421474575996398926e-02 2.964832186698913574e-01 9.124474972486495972e-02 -4.241318255662918091e-02 -5.307964980602264404e-02 1.486625056713819504e-02 -1.504346430301666260e-01 -6.253989040851593018e-02 -2.739335000514984131e-01 -1.194415986537933350e-01 9.588672220706939697e-02 4.978375509381294250e-02 -1.795853301882743835e-02
7.045425474643707275e-02 1.698255166411399841e-02 1.595466881990432739e-01 6.459021009504795074e-03 5.314433947205543518e-02 -3.294361531734466553e-01 -8.830872178077697754e-02 -1.302362382411956787e-01 -1.522448956966400146e-01 6.804795563220977783e-02 1.107095554471015930e-01 -2.649178206920623779e-01 -1.686341911554336548e-01 2.572237253189086914e-01 1.175887212157249451e-01 -6.391684710979461670e-02 7.239399012178182602e-03 -2.885303460061550140e-03 5.254949629306793213e-02 -2.696233987808227539e-01 1.619370579719543457e-01 -1.116906479001045227e-01 -1.627296060323715210e-01 -1.068532317876815796e-01 -6.785170733928680420e-02 2.910296022891998291e-01 -1.288220137357711792e-01 1.909443736076354980e-01 -3.992986381053924561e-01 -2.318679839372634888e-01 2.706021070480346680e-01 1.716881543397903442e-01
1.879348456859588623e-01 1.053277999162673950e-01 5.328638106584548950e-02 -1.317445933818817139e-01 1.346435248851776123e-01 -2.131340801715850830e-01 1.468711644411087036e-01 -2.393989861011505127e-01 1.067706383764743805e-02 1.152556538581848145e-01 3.685212135314941406e-01 -5.394810810685157776e-02 1.230210997164249420e-03 -1.079967319965362549e-01 -1.316371560096740723e-01 2.173719704151153564e-01 -3.051630258560180664e-01 -8.586443215608596802e-02 2.007020115852355957e-01 -2.056418657302856445e-01 3.849528431892395020e-01 2.260202765464782715e-01 4.826176911592483521e-02 3.167944028973579407e-02 -2.351587861776351929e-01 1.651647686958312988e-02 -1.097397971898317337e-02 -5.108776316046714783e-02 -1.069926545023918152e-01 2.638465762138366699e-01 1.825365424156188965e-01 -6.506994366645812988e-02
2.104309499263763428e-01 1.254720985889434814e-02 8.813444525003433228e-02 -2.991582155227661133e-01 -1.235763821750879288e-02 -3.131407201290130615e-01 -3.085038959980010986e-01 -8.426918089389801025e-02 -1.452713608741760254e-01 2.867834270000457764e-02 3.241863250732421875e-01 2.024271637201309204e-01 8.630751818418502808e-02 -3.202672302722930908e-01 1.879687160253524780e-01 1.172970607876777649e-01 -2.064528875052928925e-02 2.372595518827438354e-01 -2.506774663925170898e-01 -1.455508917570114136e-01 1.296605169773101807e-01 -1.861687749624252319e-01 2.816578745841979980e-02 -9.722073562443256378e-03 -6.951168924570083618e-02 -1.252254396677017212e-01 -7.592776417732238770e-02 -1.014347597956657410e-01 -2.673449814319610596e-01 1.612790673971176147e-01 -4.827366769313812256e-02 3.490773215889930725e-02
1.501507163047790527e-01 1.848466396331787109e-01 -7.495027035474777222e-02 -2.379151731729507446e-01 1.439282298088073730e-01 -1.638108305633068085e-02 -2.510573565959930420e-01 -1.043788436800241470e-02 -8.089898526668548584e-02 3.515324555337429047e-03 8.248898386955261230e-02 -1.127423066645860672e-02 -2.553218603134155273e-01 6.994611024856567383e-02 -1.768528856337070465e-02 -2.058284133672714233e-01 -3.176838904619216919e-02 -3.403979241847991943e-01 7.374668121337890625e-02 -9.624927490949630737e-02 4.992743134498596191e-01 -2.806118130683898926e-01 8.067128807306289673e-02 -2.918821573257446289e-01 -2.358389049768447876e-01 2.687148936092853546e-02 1.342809349298477173e-01 3.737784549593925476e-02 -1.541269570589065552e-01 4.247868806123733521e-02 -1.041352897882461548e-01 -8.495105057954788208e-02
1.906577050685882568e-01 2.568806111812591553e-01 2.822088897228240967e-01 -2.038733363151550293e-01 -6.403363496065139771e-02 -1.985079944133758545e-01 -3.947912529110908508e-02 1.159078702330589294e-01 -1.595832407474517822e-01 1.203203052282333374e-01 6.906473636627197266e-02 -2.350244969129562378e-01 -1.073217242956161499e-01 -1.217189133167266846e-01 1.636746227741241455e-01 -1.034717336297035217e-01 -1.915414780378341675e-01 2.891710698604583740e-01 -1.683734171092510223e-02 7.157057523727416992e-02 2.448777258396148682e-01 -8.127639442682266235e-02 2.112591713666915894e-01 2.356152385473251343e-01 -1.965325176715850830e-01 1.524040251970291138e-01 2.462548464536666870e-01 2.128503285348415375e-02 -3.007834553718566895e-01 1.046776026487350464e-01 1.672377139329910278e-01 -9.697712957859039307e-02
-3.412013351917266846e-01 4.499550908803939819e-02 3.850008547306060791e-01 -1.825726032257080078e-01 9.393449127674102783e-02 -2.309984862804412842e-01 -6.742598861455917358e-02 -8.354531973600387573e-02 -1.089434847235679626e-01 4.060483723878860474e-02 5.359796062111854553e-02 6.710362434387207031e-02 -3.010861575603485107e-01 2.291638702154159546e-01 1.815252304077148438e-01 2.133537083864212036e-02 -1.049048975110054016e-01 1.735042631626129150e-01 1.865249127149581909e-01 -1.512068510055541992e-01 1.705332547426223755e-01 -3.835716471076011658e-02 3.073306754231452942e-02 -1.493327915668487549e-01 -2.189941853284835815e-01 -9.916689991950988770e-02 4.158385992050170898e-01 -3.964048624038696289e-02 -1.676625609397888184e-01 5.564953759312629700e-02 9.777726233005523682e-02 5.661208927631378174e-02
-1.553398817777633667e-01 2.284190244972705841e-02 2.382213473320007324e-01 -2.040755003690719604e-01 2.599143385887145996e-01 1.354752480983734131e-01 -6.365723162889480591e-02 1.811946928501129150e-01 -2.215404212474822998e-01 -7.028190791606903076e-02 2.944040000438690186e-01 1.132577955722808838e-01 -2.670362889766693115e-01 1.359897553920745850e-01 1.773320287466049194e-01 9.573642909526824951e-02 -2.537538111209869385e-01 1.618488430976867676e-01 -3.792904317378997803e-02 -2.491848468780517578e-01 8.668188750743865967e-02 -2.158747427165508270e-02 1.386308670043945312e-01 -1.909741386771202087e-02 -2.926292270421981812e-02 -2.316945232450962067e-02 -5.220842361450195312e-02 3.045254014432430267e-02 -3.993457853794097900e-01 1.338330358266830444e-01 2.968481481075286865e-01 -1.341273039579391479e-01
4.396376758813858032e-02 -9.008737653493881226e-02 3.085958957672119141e-02 -3.096701204776763916e-01 3.555517792701721191e-01 -3.810090422630310059e-01 8.879638463258743286e-02 1.188237220048904419e-01 -1.213616970926523209e-02 -5.269655212759971619e-02 1.147248148918151855e-01 5.855699256062507629e-02 -2.411703914403915405e-01 -1.726499646902084351e-01 -2.686780393123626709e-01 -7.113661617040634155e-02 3.680410608649253845e-02 -1.359281539916992188e-01 -1.717740148305892944e-01 -7.526370137929916382e-02 7.758611440658569336e-02 1.980242729187011719e-01 -1.242296248674392700e-01 -6.889639794826507568e-02 -1.274254471063613892e-01 -1.278802901506423950e-01 1.348116695880889893e-01 -7.132820785045623779e-02 -2.105061262845993042e-01 2.784048020839691162e-01 3.400041759014129639e-01 -3.298659250140190125e-02
2.709889709949493408e-01 -9.843039512634277344e-02 -1.769271641969680786e-01 -2.629619240760803223e-01 8.704450726509094238e-02 -7.691001892089843750e-02 -5.104811787605285645e-01 -1.148298978805541992e-01 -2.225846648216247559e-01 1.281584799289703369e-01 2.094904333353042603e-01 4.378980025649070740e-02 -1.052496582269668579e-01 5.152859911322593689e-02 1.323957443237304688e-01 2.785842120647430420e-01 -6.762676686048507690e-02 -1.771354000084102154e-03 4.966843500733375549e-02 -1.570496857166290283e-01 -4.989373683929443359e-02 -1.766408681869506836e-01 5.747003480792045593e-02 1.597239635884761810e-02 -2.179347537457942963e-02 -4.299128428101539612e-02 4.610017687082290649e-02 -9.308118373155593872e-02 -3.744464516639709473e-01 2.084332108497619629e-01 6.776925642043352127e-03 -2.067418992519378662e-01
1.545758098363876343e-01 -1.895025372505187988e-01 8.601327985525131226e-02 -7.536906003952026367e-02 3.608359396457672119e-01 -2.412510663270950317e-01 -1.370286643505096436e-01 -8.806151896715164185e-02 -2.043142467737197876e-01 3.365636616945266724e-02 2.107645571231842041e-01 -3.740835562348365784e-02 -1.715988218784332275e-01 7.593499124050140381e-02 -2.782034315168857574e-02 -2.179109454154968262e-01 2.621014118194580078e-01 8.507230132818222046e-02 9.225756861269474030e-03 -2.459286600351333618e-01 3.109980225563049316e-01 -1.770238131284713745e-01 6.000812351703643799e-02 -3.710337877273559570e-01 -9.652574360370635986e-02 -1.574685275554656982e-01 -1.322070062160491943e-01 1.629859060049057007e-01 -1.098805293440818787e-01 -1.383874416351318359e-01 -1.185621693730354309e-02 -1.570472568273544312e-01
-1.310876607894897461e-01 -7.184077054262161255e-02 7.363817840814590454e-02 -6.069831177592277527e-02 3.966931626200675964e-02 -2.588947117328643799e-01 -1.257537454366683960e-01 7.845766097307205200e-02 -1.471335738897323608e-01 2.039912194013595581e-01 5.214906856417655945e-02 -2.314188927412033081e-01 9.306800365447998047e-02 -1.258089840412139893e-01 1.466961950063705444e-01 1.099757999181747437e-01 -3.542394042015075684e-01 1.970121562480926514e-01 2.486286684870719910e-02 -1.441731452941894531e-01 3.987954556941986084e-01 -2.017291635274887085e-01 -7.583762705326080322e-02 9.180677589029073715e-04 7.157931569963693619e-03 -5.961847305297851562e-02 1.787070930004119873e-01 -4.329289495944976807e-02 -4.656010270118713379e-01 9.828535467386245728e-02 1.522205770015716553e-01 -1.487271785736083984e-01
4.068581387400627136e-02 2.500693798065185547e-01 5.469645187258720398e-02 -2.933377027511596680e-01 5.978335067629814148e-02 -1.400282829999923706e-01 -1.022234112024307251e-01 -1.378230564296245575e-02 -1.202621310949325562e-01 -3.157436847686767578e-03 6.270487606525421143e-02 -9.641607850790023804e-02 -2.214835584163665771e-01 -5.852828174829483032e-02 -6.453809887170791626e-02 -4.652117788791656494e-01 -9.775793552398681641e-02 -1.982628703117370605e-01 -7.995022088289260864e-02 -2.342101633548736572e-01 3.579184710979461670e-01 5.247619003057479858e-02 1.482213884592056274e-01 -3.522624969482421875e-01 -2.013883143663406372e-01 4.110892303287982941e-03 6.786139309406280518e-02 8.809326589107513428e-02 -1.325040906667709351e-01 3.219139203429222107e-02 3.399639949202537537e-02 -2.290481328964233398e-01
2.116787433624267578e-02 1.807055324316024780e-01 2.068786621093750000e-01 -2.145806998014450073e-01 2.661279737949371338e-01 -3.282405138015747070e-01 3.195438981056213379e-01 6.601472198963165283e-02 -1.644716411828994751e-01 5.896889418363571167e-02 1.420681774616241455e-01 -3.703074157238006592e-02 -7.565919309854507446e-02 -1.192129477858543396e-01 -3.607829809188842773e-01 -9.264666587114334106e-03 3.505988046526908875e-02 -3.052018396556377411e-02 -2.157985717058181763e-01 -2.746718823909759521e-01 -4.280813038349151611e-03 8.049925416707992554e-02 -2.588774561882019043e-01 2.195476181805133820e-02 -1.585455387830734253e-01 -1.090766023844480515e-02 9.906819462776184082e-02 5.243488773703575134e-02 -3.193628787994384766e-01 1.961246132850646973e-01 1.007739976048469543e-01 -6.440183520317077637e-02
2.419910281896591187e-01 -6.583513319492340088e-02 9.810020774602890015e-02 -1.152254268527030945e-01 5.983782559633255005e-02 1.119730174541473389e-01 1.722015812993049622e-02 1.506985425949096680e-01 -1.516807377338409424e-01 3.138662576675415039e-01 2.315660379827022552e-02 -4.669002816081047058e-02 -9.149850159883499146e-02 1.177547276020050049e-01 -1.140010077506303787e-02 2.093682140111923218e-01 2.478079684078693390e-02 1.296100169420242310e-01 2.656295597553253174e-01 1.282065510749816895e-01 2.701596617698669434e-01 -1.412517577409744263e-01 -6.937362253665924072e-02 -1.493931561708450317e-01 -2.001279443502426147e-01 4.438298568129539490e-02 -1.030632667243480682e-02 2.580372095108032227e-01 -2.200883179903030396e-01 1.568389385938644409e-01 5.238487124443054199e-01 6.323485821485519409e-02
1.449017673730850220e-01 7.673159986734390259e-02 1.930133700370788574e-01 -1.748832762241363525e-01 6.771398335695266724e-02 -3.211864233016967773e-01 -2.856923937797546387e-01 1.088920906186103821e-01 -2.452265918254852295e-01 2.518399059772491455e-01 3.502547740936279297e-01 5.914233252406120300e-02 7.314672321081161499e-02 -2.011681348085403442e-01 8.775561116635799408e-03 7.507281750440597534e-02 1.096444949507713318e-01 -8.500050008296966553e-02 -1.543851643800735474e-01 1.095769107341766357e-01 2.262654006481170654e-01 -5.558792874217033386e-02 -1.631186008453369141e-01 -7.863859087228775024e-02 -3.078809082508087158e-01 2.197562158107757568e-01 7.239169627428054810e-02 3.310469910502433777e-02 1.073584482073783875e-01 4.976933076977729797e-02 -1.697258353233337402e-01 -2.615147531032562256e-01
3.218265473842620850e-01 1.785168498754501343e-01 -4.004026576876640320e-02 -2.138349413871765137e-01 1.222210377454757690e-01 -2.325946241617202759e-01 -1.589190214872360229e-01 1.923474222421646118e-01 4.152501001954078674e-02 1.340149790048599243e-01 -3.767288289964199066e-03 -5.099036917090415955e-02 -1.010259091854095459e-01 2.100552916526794434e-01 -5.286926403641700745e-02 -3.695505904033780098e-03 5.325606465339660645e-02 -2.419769298285245895e-03 1.283962577581405640e-01 -1.484184712171554565e-01 -3.167209913954138756e-03 -3.053870499134063721e-01 -8.428730815649032593e-02 7.122123986482620239e-02 -4.823100566864013672e-01 -1.960323601961135864e-01 2.345788031816482544e-01 -1.815427541732788086e-01 -2.453764379024505615e-01 2.002787739038467407e-01 4.185600671917200089e-03 -1.799442060291767120e-02
7.809078693389892578e-02 2.300190627574920654e-01 -2.617118358612060547e-01 -4.019340872764587402e-02 1.715140789747238159e-01 -1.159582361578941345e-01 2.731442265212535858e-02 -1.825761646032333374e-01 -1.928521245718002319e-01 1.110150665044784546e-01 5.106947943568229675e-02 8.994456380605697632e-02 -1.879044473171234131e-01 -2.665710747241973877e-01 1.334239095449447632e-01 -2.486779689788818359e-01 1.021332666277885437e-01 2.224941104650497437e-01 -1.122357100248336792e-01 -2.212563753128051758e-01 1.775031983852386475e-01 -1.458496451377868652e-01 1.743408292531967163e-01 -4.874743148684501648e-02 -3.086321651935577393e-01 -1.126416325569152832e-01 -2.606473490595817566e-02 3.742638528347015381e-01 -1.396545171737670898e-01 1.198220476508140564e-01 2.375689148902893066e-01 4.104358330368995667e-02
-3.841441497206687927e-02 1.367128789424896240e-01 1.978603899478912354e-01 -6.234253570437431335e-02 6.729655712842941284e-02 -2.709631919860839844e-01 5.738988146185874939e-02 1.112222671508789062e-01 -1.676795184612274170e-01 1.739111542701721191e-02 1.489266455173492432e-01 8.448607474565505981e-02 -8.529359847307205200e-02 -1.663693785667419434e-01 -1.491468548774719238e-01 6.360475718975067139e-02 5.752268433570861816e-02 5.089817568659782410e-02 3.104262053966522217e-01 -2.013634741306304932e-01 2.481108158826828003e-01 1.232339441776275635e-01 -7.158623635768890381e-02 -4.825050011277198792e-02 -4.111256599426269531e-01 -4.536985233426094055e-02 -6.119317188858985901e-02 -6.216759979724884033e-02 -3.025938570499420166e-01 3.860587477684020996e-01 2.348414957523345947e-01 -1.508252769708633423e-01
4.908454418182373047e-02 -2.190920114517211914e-01 9.667583554983139038e-02 -2.984555363655090332e-01 2.395344972610473633e-01 -2.500107288360595703e-01 -1.747904121875762939e-01 3.179265856742858887e-01 -1.678040474653244019e-01 1.566592752933502197e-01 -5.113369598984718323e-02 -7.672028243541717529e-02 -2.345644682645797729e-01 -1.421331912279129028e-01 1.007266789674758911e-01 7.822857797145843506e-02 1.229184493422508240e-01 8.242254704236984253e-02 -5.197379738092422485e-02 -3.187093436717987061e-01 -8.479369431734085083e-02 -1.698300540447235107e-01 -2.142937928438186646e-01 -6.573413312435150146e-02 -3.135225176811218262e-01 1.115082204341888428e-01 1.145443469285964966e-01 -9.645358473062515259e-02 -1.313238739967346191e-01 2.869242727756500244e-01 3.520873561501502991e-02 2.340528741478919983e-02
1.854063272476196289e-01 1.361542642116546631e-01 2.673654854297637939e-01 -1.509026587009429932e-01 -7.960564643144607544e-02 -2.370168119668960571e-01 -5.965309590101242065e-02 1.634459793567657471e-01 -2.653248310089111328e-01 1.568809002637863159e-01 7.537430524826049805e-02 -2.319315969944000244e-01 -1.958962827920913696e-01 -1.383012682199478149e-01 1.026080846786499023e-01 6.097133457660675049e-02 -9.614657610654830933e-02 3.202961385250091553e-01 1.038347184658050537e-02 7.915998250246047974e-02 2.906997501850128174e-01 -2.343627661466598511e-01 1.853879988193511963e-01 2.865152060985565186e-01 -5.836300924420356750e-02 3.026468865573406219e-02 8.115110546350479126e-02 2.187168411910533905e-02 -3.623785376548767090e-01 8.938857913017272949e-02 9.365403652191162109e-02 -1.572884246706962585e-02
1.855863034725189209e-01 2.481674104928970337e-01 -5.615073442459106445e-02 -2.478486672043800354e-02 1.282030344009399414e-01 2.484795637428760529e-02 -3.605675995349884033e-01 -3.714402904734015465e-03 9.858704358339309692e-02 1.501960903406143188e-01 1.281494796276092529e-01 5.777854472398757935e-02 -2.060164064168930054e-01 2.984512969851493835e-02 1.106320098042488098e-01 -2.425381690263748169e-01 -1.594556123018264771e-01 -2.548946142196655273e-01 1.301502883434295654e-01 -1.939757019281387329e-01 3.529677689075469971e-01 -3.881451785564422607e-01 -1.122789606451988220e-01 -1.133639216423034668e-01 -2.275531888008117676e-01 -3.168274089694023132e-02 1.128028053790330887e-02 4.674268141388893127e-02 -1.963123977184295654e-01 -8.731906861066818237e-02 1.638036072254180908e-01 -1.137348562479019165e-01
-1.028266176581382751e-01 7.145958393812179565e-02 2.238785773515701294e-01 -5.815314501523971558e-02 -2.429418824613094330e-02 -1.849414855241775513e-01 -1.230829283595085144e-01 -4.705256968736648560e-02 -2.765032947063446045e-01 3.239534795284271240e-01 3.013272583484649658e-01 2.674631774425506592e-01 -3.012420535087585449e-01 2.231327295303344727e-01 1.965114027261734009e-01 -5.071781575679779053e-02 -1.971946060657501221e-01 9.100248105823993683e-03 5.098816379904747009e-02 -1.384389847517013550e-01 1.245565116405487061e-01 2.854865975677967072e-02 -1.581064774654805660e-03 -9.714817255735397339e-02 -1.048236712813377380e-01 3.642317950725555420e-01 -6.521656364202499390e-02 9.525255113840103149e-02 -2.086172848939895630e-01 -1.696235686540603638e-01 1.885890364646911621e-01 -4.312346875667572021e-02
3.411784768104553223e-01 -3.803867474198341370e-02 1.577236652374267578e-01 -2.467582672834396362e-01 -8.016592264175415039e-02 -2.601762413978576660e-01 -1.296476125717163086e-01 1.872057318687438965e-01 -2.151518315076828003e-01 1.407142132520675659e-01 -2.261354215443134308e-02 8.592235296964645386e-02 5.039616301655769348e-02 9.982427209615707397e-02 -7.283189147710800171e-02 -2.353798784315586090e-02 2.440192103385925293e-01 -1.062016114592552185e-01 7.817272096872329712e-02 -3.451204001903533936e-01 1.855374872684478760e-01 -1.665270924568176270e-01 -6.053150072693824768e-02 1.398700773715972900e-01 -3.606951534748077393e-01 -1.611625403165817261e-01 2.657866179943084717e-01 -1.128040924668312073e-01 -1.349456608295440674e-01 1.180075183510780334e-01 5.012029036879539490e-02 -1.501565128564834595e-01
3.813135325908660889e-01 -1.650207489728927612e-01 2.684024721384048462e-02 -1.118866577744483948e-01 1.044647246599197388e-01 -2.378630489110946655e-01 3.294557332992553711e-02 -1.077424958348274231e-01 -1.964425891637802124e-01 1.663530990481376648e-02 -1.658250205218791962e-02 -1.454927120357751846e-02 -2.376373112201690674e-01 -5.024113878607749939e-02 6.698342412710189819e-02 1.632458865642547607e-01 1.527043431997299194e-02 -4.347162321209907532e-02 2.908860705792903900e-02 -4.348207265138626099e-02 4.027138054370880127e-01 -7.777048647403717041e-02 -2.156865783035755157e-02 1.677274852991104126e-01 -1.760457456111907959e-01 1.094630360603332520e-01 -2.546651288866996765e-02 -1.715182065963745117e-01 -2.029990404844284058e-01 5.074988007545471191e-01 -1.462634056806564331e-01 -9.786001592874526978e-02
2.426220625638961792e-01 2.495141625404357910e-01 -1.023574918508529663e-01 -1.528597623109817505e-01 -1.578305033035576344e-03 -4.965198040008544922e-02 -3.445859849452972412e-01 -6.354147195816040039e-02 -1.455194950103759766e-01 3.043732643127441406e-01 1.307063698768615723e-01 -1.286031901836395264e-01 -9.268950670957565308e-02 -2.015651948750019073e-02 -2.160913869738578796e-02 -1.662091612815856934e-01 -1.521022915840148926e-01 -3.157595396041870117e-01 6.077864021062850952e-02 -8.584458380937576294e-02 3.166696727275848389e-01 -3.812068998813629150e-01 5.859336629509925842e-02 -2.543510198593139648e-01 -9.849714487791061401e-02 -7.981006056070327759e-02 -1.314261183142662048e-02 6.139488518238067627e-02 -2.098971605300903320e-01 -1.019652709364891052e-01 1.136933043599128723e-01 -1.534275058656930923e-02
1.466658413410186768e-01 -7.642684131860733032e-02 2.726247161626815796e-02 -1.797233074903488159e-01 1.597786247730255127e-01 -1.310927122831344604e-01 1.442504972219467163e-01 -4.570967704057693481e-02 -1.938147842884063721e-01 1.983367055654525757e-01 8.103742450475692749e-02 -1.574254631996154785e-01 -5.767041817307472229e-02 -1.482743620872497559e-01 5.633396282792091370e-02 1.634559333324432373e-01 -9.464753419160842896e-02 1.485460996627807617e-02 3.697510957717895508e-01 -3.276370465755462646e-01 4.483241140842437744e-01 -4.765916615724563599e-02 -4.685518890619277954e-02 4.011444374918937683e-02 -1.229934245347976685e-01 2.563084363937377930e-01 1.522164046764373779e-01 3.810764104127883911e-02 -2.724720723927021027e-02 3.525840938091278076e-01 1.293437033891677856e-01 5.473473668098449707e-02
8.666221052408218384e-02 1.273899376392364502e-01 3.379822373390197754e-01 -1.031601130962371826e-01 -3.924814984202384949e-02 -2.718868851661682129e-01 -6.090999767184257507e-02 -1.619626134634017944e-01 1.979329884052276611e-01 1.162141785025596619e-01 2.036000043153762817e-01 -1.727055758237838745e-01 -4.756820574402809143e-02 -1.136472597718238831e-01 -2.468110993504524231e-02 5.882082507014274597e-02 -1.238837167620658875e-01 8.396251499652862549e-02 -2.110418528318405151e-01 8.401773869991302490e-03 3.076051771640777588e-01 -3.064631521701812744e-01 -2.529526054859161377e-01 9.803368151187896729e-02 -2.743303775787353516e-01 2.495598606765270233e-02 1.368030607700347900e-01 1.597017496824264526e-01 -1.585467308759689331e-01 2.724046707153320312e-01 1.545992940664291382e-01 1.740329116582870483e-01
-7.892812788486480713e-02 3.149059712886810303e-01 2.439807653427124023e-01 -3.771279752254486084e-01 2.343776822090148926e-01 -1.924761086702346802e-01 4.596633836627006531e-02 1.326462626457214355e-01 -1.884318441152572632e-01 -3.128735115751624107e-03 -4.753450304269790649e-02 1.736727952957153320e-01 -1.475650668144226074e-01 -1.786309294402599335e-02 2.673374712467193604e-01 3.336199745535850525e-02 3.204407170414924622e-02 5.400355532765388489e-02 3.646281361579895020e-02 -1.881123632192611694e-01 -3.880664706230163574e-02 -2.431312054395675659e-01 -1.660575903952121735e-02 1.645146459341049194e-01 -1.267431676387786865e-01 1.016863882541656494e-01 -1.158111467957496643e-01 -9.019171446561813354e-02 -4.859641790390014648e-01 2.219199389219284058e-02 5.941808223724365234e-02 4.238244146108627319e-02
2.872390747070312500e-01 5.540391430258750916e-03 9.166523069143295288e-02 2.555118699092417955e-04 3.464905619621276855e-01 -2.161004990339279175e-01 -1.190433204174041748e-01 -3.514838516712188721e-01 3.835455700755119324e-02 -7.886036485433578491e-02 1.855974793434143066e-01 -1.579709202051162720e-01 -1.344515085220336914e-01 2.285097092390060425e-01 -1.507972776889801025e-01 -1.811245381832122803e-01 5.780906230211257935e-02 1.709738969802856445e-01 -9.317770600318908691e-03 1.686996035277843475e-02 4.222199320793151855e-01 -8.752762526273727417e-02 1.336412578821182251e-01 1.075093522667884827e-01 -1.311976760625839233e-01 -1.088258251547813416e-01 -1.914076507091522217e-01 1.232851222157478333e-01 -2.097891867160797119e-01 1.531440615653991699e-01 7.020147889852523804e-02 1.004134938120841980e-01
-1.636305600404739380e-01 7.057289779186248779e-02 2.862961404025554657e-02 -7.387819886207580566e-02 4.861733689904212952e-02 -2.720806002616882324e-01 1.638354957103729248e-01 1.706354916095733643e-01 -1.669188439846038818e-01 4.255865812301635742e-01 1.535812914371490479e-01 -2.892395257949829102e-01 1.521230675280094147e-02 2.054584175348281860e-01 -5.091571807861328125e-02 5.818513035774230957e-02 1.286178976297378540e-01 -2.576224505901336670e-01 -9.949631243944168091e-02 -3.320283070206642151e-02 1.781797707080841064e-01 -2.589190006256103516e-01 -2.925013378262519836e-02 -5.107254162430763245e-02 -2.733636274933815002e-02 -2.127745598554611206e-01 1.128972247242927551e-01 2.684101164340972900e-01 -2.424361854791641235e-01 2.209219336509704590e-01 1.738105714321136475e-01 -1.396270561963319778e-02
7.056949287652969360e-02 3.242800533771514893e-01 3.148867785930633545e-01 -1.780532598495483398e-01 2.129065245389938354e-02 -3.720663487911224365e-01 -1.466778516769409180e-01 8.356983214616775513e-02 7.570622861385345459e-02 -7.308234274387359619e-02 8.099100738763809204e-02 2.465742528438568115e-01 -1.324147880077362061e-01 1.641640663146972656e-01 -5.638482049107551575e-02 -2.451618760824203491e-01 1.697109937667846680e-01 -3.246714361011981964e-03 3.666651993989944458e-02 2.462966553866863251e-02 1.604691445827484131e-01 -1.060963701456785202e-02 1.949447989463806152e-01 1.496895104646682739e-01 -2.920123040676116943e-01 -1.348766088485717773e-01 -2.007020562887191772e-01 1.508997231721878052e-01 -8.586602658033370972e-02 1.901909261941909790e-01 1.955825537443161011e-01 2.001822441816329956e-01
2.231753766536712646e-01 -2.058280445635318756e-02 -6.522273179143667221e-03 -3.308387994766235352e-01 -3.093899972736835480e-02 -4.478490948677062988e-01 -3.738831877708435059e-01 -1.361132711172103882e-01 2.844560705125331879e-02 -3.206499619409441948e-03 3.427357971668243408e-01 1.637378185987472534e-01 -1.858014985918998718e-02 -1.499128639698028564e-01 7.971630245447158813e-02 1.790718585252761841e-01 5.453230068087577820e-02 6.227375939488410950e-02 -1.815945655107498169e-01 -9.135176986455917358e-02 8.140505850315093994e-02 6.745444238185882568e-02 2.416335642337799072e-01 -3.763162717223167419e-02 -6.084380205720663071e-03 -8.300528675317764282e-02 8.781991153955459595e-02 -1.175045445561408997e-01 -2.717719674110412598e-01 2.216876745223999023e-01 -2.799212932586669922e-03 -5.898779630661010742e-02
3.192017674446105957e-01 -1.521060913801193237e-01 2.300868555903434753e-02 -1.628568768501281738e-02 -1.375513849779963493e-03 -2.045064717531204224e-01 1.096484884619712830e-01 -2.337855696678161621e-01 -1.008202657103538513e-01 1.059825271368026733e-01 -4.005337506532669067e-02 -1.291907578706741333e-01 -1.017074212431907654e-01 -8.687804639339447021e-02 -2.073850110173225403e-02 4.379446431994438171e-02 3.028459288179874420e-02 3.236627671867609024e-03 1.461313217878341675e-01 -3.279808536171913147e-02 3.006686866283416748e-01 -1.797378808259963989e-01 -2.255138196051120758e-02 1.612076535820960999e-02 -2.351462393999099731e-01 1.567642688751220703e-01 9.713789075613021851e-02 -1.158378645777702332e-01 -3.080791532993316650e-01 5.203644037246704102e-01 6.978005170822143555e-02 -2.926204502582550049e-01
2.164366394281387329e-01 -3.224965333938598633e-01 8.760093152523040771e-02 -2.608817517757415771e-01 8.540038019418716431e-02 -3.190883696079254150e-01 -2.082906514406204224e-01 1.190613508224487305e-01 -7.684385776519775391e-02 1.969671398401260376e-01 2.045004218816757202e-01 -1.043160334229469299e-01 1.780062764883041382e-01 1.381943523883819580e-01 -1.899038851261138916e-01 -3.381621092557907104e-02 1.590133272111415863e-02 1.269051283597946167e-01 -8.708418160676956177e-02 -2.098541148006916046e-02 1.462140232324600220e-01 -2.257290631532669067e-01 -1.922948472201824188e-02 -1.578038483858108521e-01 -4.418645426630973816e-02 1.749767549335956573e-02 4.097364842891693115e-02 -1.646217256784439087e-01 -1.215311735868453979e-01 4.962601959705352783e-01 2.856885641813278198e-02 8.042858541011810303e-02
5.859623104333877563e-02 -1.083756685256958008e-01 -2.162755653262138367e-02 -2.447374314069747925e-01 -1.749364733695983887e-01 -5.012936145067214966e-02 -3.694624900817871094e-01 1.422826480120420456e-02 -1.643158346414566040e-01 2.363616675138473511e-01 3.068451881408691406e-01 2.704001367092132568e-01 -5.857149511575698853e-02 -2.218744456768035889e-01 3.087194636464118958e-02 -1.054471284151077271e-01 -1.778196394443511963e-01 2.339152246713638306e-01 -2.035172581672668457e-01 -1.072696298360824585e-01 1.779043376445770264e-01 4.608233645558357239e-02 -1.877565495669841766e-02 9.738061577081680298e-02 -3.275713920593261719e-01 -6.109553202986717224e-02 2.361952662467956543e-01 -1.768668293952941895e-01 -1.567510962486267090e-01 8.901359140872955322e-02 1.206726953387260437e-01 -1.083283871412277222e-01
1.558727473020553589e-01 1.771145910024642944e-01 1.827925443649291992e-01 -3.015892803668975830e-01 1.530770659446716309e-01 -2.795152366161346436e-01 -1.992684006690979004e-01 1.180945187807083130e-01 -1.795943677425384521e-01 -6.538964807987213135e-02 2.773407995700836182e-01 9.643103182315826416e-02 -1.094311997294425964e-01 6.468314677476882935e-02 -1.057625487446784973e-01 -2.240511626005172729e-01 7.135529071092605591e-02 5.962248146533966064e-02 -1.656886786222457886e-01 -5.239786207675933838e-02 1.083398330956697464e-02 1.648446917533874512e-01 1.725735962390899658e-01 1.265854686498641968e-01 -1.746610403060913086e-01 -3.886796906590461731e-02 -2.573435902595520020e-01 1.874547153711318970e-01 -1.941590309143066406e-01 3.059666752815246582e-01 2.162766605615615845e-01 2.025989294052124023e-01
1.520102769136428833e-01 -1.156209707260131836e-01 1.614658832550048828e-01 4.140828549861907959e-02 7.175867259502410889e-02 -2.608744502067565918e-01 1.411807686090469360e-01 -4.213112220168113708e-02 -1.141038835048675537e-01 5.081780999898910522e-02 3.893439769744873047e-01 9.570663422346115112e-02 -2.988746166229248047e-01 -1.330133080482482910e-01 -6.383489817380905151e-02 -2.275622934103012085e-01 1.215601922012865543e-03 1.367117166519165039e-01 6.420176476240158081e-02 -2.378830313682556152e-01 1.494046300649642944e-01 -3.084090352058410645e-01 3.221217095851898193e-01 -1.447816342115402222e-01 -2.001019120216369629e-01 -1.051235049962997437e-01 9.010739624500274658e-02 5.786510556936264038e-02 -1.996861249208450317e-01 2.195049524307250977e-01 7.288717478513717651e-02 1.552599668502807617e-01
2.496134117245674133e-02 -1.501042991876602173e-01 1.554122120141983032e-01 8.281706832349300385e-03 -1.703760623931884766e-01 -3.879922032356262207e-01 -1.968815028667449951e-01 1.480531692504882812e-01 -2.914727628231048584e-01 2.457421272993087769e-02 1.590124666690826416e-01 -4.634179919958114624e-02 1.545638889074325562e-01 -2.967910468578338623e-02 7.258669286966323853e-02 -2.318308949470520020e-01 8.366845548152923584e-02 7.026722282171249390e-02 1.466616522520780563e-02 7.029362022876739502e-03 3.620752990245819092e-01 -6.858704728074371815e-04 -2.758442163467407227e-01 -1.298781037330627441e-01 -5.911905318498611450e-02 -5.250581074506044388e-03 1.203286200761795044e-01 -2.811751663684844971e-01 -3.892070651054382324e-01 1.191040426492691040e-01 1.281538605690002441e-01 -1.363784447312355042e-02
2.309514582157135010e-01 4.363806918263435364e-02 -1.404560953378677368e-01 1.467408053576946259e-02 1.981368958950042725e-01 4.271517321467399597e-02 -6.948991119861602783e-02 -2.315748184919357300e-01 -1.971862278878688812e-02 -2.178688496351242065e-01 2.891182303428649902e-01 1.994667649269104004e-01 -2.616876661777496338e-01 -9.464923292398452759e-02 1.846802085638046265e-01 -2.432230263948440552e-01 1.185228526592254639e-01 -4.379207640886306763e-02 1.500056236982345581e-01 -2.245809137821197510e-01 2.620838284492492676e-01 -1.412932872772216797e-01 -5.594292655587196350e-02 -4.559903871268033981e-03 -1.724424362182617188e-01 -8.525475114583969116e-02 -8.395893871784210205e-02 1.339412331581115723e-01 -2.386722117662429810e-01 2.731258869171142578e-01 3.136959671974182129e-01 1.033096984028816223e-01
2.539690732955932617e-01 -8.382350951433181763e-02 2.262097150087356567e-01 -2.589922249317169189e-01 1.255076676607131958e-01 -2.173099853098392487e-02 -1.448320597410202026e-01 6.275659799575805664e-02 -1.419093161821365356e-01 2.127619087696075439e-01 -1.934502273797988892e-01 -3.900756686925888062e-02 9.817766398191452026e-02 8.751840144395828247e-02 7.267348468303680420e-02 1.759324371814727783e-01 1.368560791015625000e-01 1.115434020757675171e-01 -3.554961830377578735e-02 -3.328157663345336914e-01 1.108202636241912842e-01 -1.811948567628860474e-01 -5.703434720635414124e-02 -1.722419708967208862e-01 -3.373341560363769531e-01 -2.087493687868118286e-01 1.553967595100402832e-01 -5.303753539919853210e-02 -2.873427569866180420e-01 3.276475965976715088e-01 1.235962733626365662e-01 -2.104280702769756317e-02
6.683595478534698486e-02 -7.756802439689636230e-02 6.510146707296371460e-02 -2.434103935956954956e-01 -1.265617758035659790e-01 -2.638354003429412842e-01 5.470638722181320190e-02 1.015441045165061951e-01 -2.828882634639739990e-01 7.196729630231857300e-02 -1.490038353949785233e-02 7.476057112216949463e-02 9.200566262006759644e-02 -3.148091956973075867e-02 -2.102596610784530640e-01 -7.423377782106399536e-02 2.349914908409118652e-01 1.556047797203063965e-01 -4.329836368560791016e-02 2.251445949077606201e-01 3.757705986499786377e-01 -3.129880502820014954e-02 -1.508957445621490479e-01 -4.667785391211509705e-02 -2.638662159442901611e-01 -2.806857824325561523e-01 -3.775166987907141447e-04 1.656859740614891052e-02 -3.307798504829406738e-01 2.372077554464340210e-01 5.598074942827224731e-02 -2.455094158649444580e-01
-1.538323760032653809e-01 4.437464848160743713e-02 1.482637971639633179e-01 -2.324206680059432983e-01 4.188231378793716431e-02 -2.358150780200958252e-01 6.391683593392372131e-03 1.098652333021163940e-01 1.760984957218170166e-01 2.553090751171112061e-01 -1.182303354144096375e-01 1.710596978664398193e-01 3.251178190112113953e-02 -1.202694848179817200e-01 -9.088771045207977295e-02 -2.226551324129104614e-01 2.057792618870735168e-02 1.603515744209289551e-01 2.390237450599670410e-01 -4.010631516575813293e-02 1.947553902864456177e-01 -1.312684416770935059e-01 -1.751860231161117554e-01 -2.168848961591720581e-01 -2.235120534896850586e-01 -1.496486663818359375e-01 -2.485102601349353790e-02 3.854614123702049255e-02 -3.161831200122833252e-01 1.962355822324752808e-01 4.287704825401306152e-01 -3.940409049391746521e-02
4.764074459671974182e-02 -8.258062601089477539e-02 8.278138190507888794e-02 -9.779226034879684448e-02 4.389279186725616455e-01 -2.316096872091293335e-01 -3.693598555400967598e-03 -1.348593086004257202e-01 -1.663564518094062805e-02 6.996697187423706055e-02 3.860813379287719727e-02 -1.131408289074897766e-02 -3.067529499530792236e-01 -5.081362649798393250e-02 -1.844341754913330078e-01 -5.358259193599224091e-03 2.191760540008544922e-01 1.630514161661267281e-03 -3.974118828773498535e-01 -5.122204497456550598e-02 3.959261476993560791e-01 -1.519569754600524902e-01 1.739563234150409698e-02 -6.018780544400215149e-02 -1.346944868564605713e-01 -1.143988370895385742e-01 -4.829149320721626282e-02 2.252004295587539673e-01 -1.459005381911993027e-02 1.983447968959808350e-01 2.023821324110031128e-01 1.237539872527122498e-01
-1.009286716580390930e-01 1.951665990054607391e-02 1.392456982284784317e-02 -1.781900525093078613e-01 1.781099587678909302e-01 -2.195627093315124512e-01 5.224122852087020874e-02 2.251362428069114685e-02 -1.034593507647514343e-01 2.279826551675796509e-01 -2.797458320856094360e-03 -5.032737739384174347e-03 -4.455607235431671143e-01 1.803668737411499023e-01 1.493681371212005615e-01 3.437761915847659111e-03 -2.229377999901771545e-02 -2.956199832260608673e-02 -8.846895396709442139e-02 -2.691047787666320801e-01 1.472123898565769196e-02 -2.586123049259185791e-01 -1.604146510362625122e-01 -3.749721497297286987e-02 2.166152931749820709e-02 5.642682779580354691e-03 4.179176986217498779e-01 2.244749218225479126e-01 -7.674781978130340576e-02 3.287649154663085938e-01 9.128195047378540039e-02 1.858016699552536011e-01
-6.666541844606399536e-02 -9.263943880796432495e-02 -1.703125052154064178e-02 -6.090543791651725769e-02 2.202663719654083252e-01 -2.571247220039367676e-01 1.331351548433303833e-01 1.995611339807510376e-01 -7.179973274469375610e-02 2.672569639980792999e-02 5.345179438591003418e-01 -9.603393822908401489e-02 -2.625294327735900879e-01 6.160316988825798035e-02 1.242670565843582153e-01 6.318162381649017334e-02 6.162660662084817886e-03 -2.313307225704193115e-01 -1.790475249290466309e-01 4.520662128925323486e-02 1.512837558984756470e-01 -1.603649854660034180e-01 2.418428659439086914e-01 1.115380972623825073e-01 -1.106443181633949280e-01 -3.908056020736694336e-02 4.229470714926719666e-02 1.688933670520782471e-01 -1.138432025909423828e-01 3.186648488044738770e-01 2.271498739719390869e-01 -2.163890376687049866e-02
2.851805984973907471e-01 -5.625192821025848389e-02 -2.211606502532958984e-02 -6.208926811814308167e-02 -2.145179361104965210e-02 -1.903371363878250122e-01 2.816109545528888702e-02 -1.090305224061012268e-01 -3.824003338813781738e-01 1.005403026938438416e-01 8.635200560092926025e-03 4.730847198516130447e-03 -2.432813048362731934e-01 7.313103228807449341e-02 7.972791045904159546e-02 2.639916725456714630e-02 2.362630330026149750e-02 -3.204580396413803101e-02 8.509284257888793945e-02 -1.520246416330337524e-01 3.719880282878875732e-01 -2.245737984776496887e-02 3.036495745182037354e-01 2.793901786208152771e-02 -1.824024766683578491e-01 3.611860796809196472e-02 6.538433581590652466e-02 -3.128925561904907227e-01 -2.220948338508605957e-01 3.675693571567535400e-01 -4.845278337597846985e-02 -2.154949456453323364e-01
1.871296316385269165e-01 -2.007404714822769165e-01 6.778691709041595459e-02 -1.833108067512512207e-01 2.113977670669555664e-01 -2.089353650808334351e-01 1.159670799970626831e-01 -2.041224986314773560e-01 -1.907821297645568848e-01 1.681734770536422729e-01 9.878945350646972656e-02 7.328172028064727783e-02 -1.145180389285087585e-01 -1.757187545299530029e-01 -2.515263557434082031e-01 -3.295975625514984131e-01 -1.494960337877273560e-01 -1.080478876829147339e-01 -8.422731608152389526e-02 -2.583793997764587402e-01 1.596524417400360107e-01 -3.778792917728424072e-01 9.463422000408172607e-02 -5.380705371499061584e-02 -1.472579538822174072e-01 -9.639438986778259277e-02 5.678152292966842651e-02 1.230846643447875977e-01 8.122123032808303833e-02 -1.103594824671745300e-01 2.745382785797119141e-01 -1.257821470499038696e-01
7.716374844312667847e-02 4.592434689402580261e-02 -7.679050904698669910e-04 -4.136005938053131104e-01 -3.053089231252670288e-02 -2.081782072782516479e-01 -7.419430464506149292e-02 -2.641866505146026611e-01 -3.742831572890281677e-02 5.260243639349937439e-02 2.514360249042510986e-01 4.612121358513832092e-02 7.612466067075729370e-02 -1.117056608200073242e-01 2.941704988479614258e-01 2.311843186616897583e-01 -7.113731652498245239e-02 2.989429533481597900e-01 2.588356733322143555e-01 5.186004936695098877e-02 2.856858260929584503e-02 -1.678904443979263306e-01 4.453555494546890259e-02 -7.953531108796596527e-03 -4.211267828941345215e-01 -9.854013472795486450e-02 -1.017749086022377014e-01 -1.727365702390670776e-02 -6.842897832393646240e-02 1.652382463216781616e-01 2.087638378143310547e-01 7.130526751279830933e-02
9.658995270729064941e-02 9.655879437923431396e-02 1.417166739702224731e-01 -2.778657674789428711e-01 3.643769398331642151e-02 -1.515611112117767334e-01 -1.479163169860839844e-01 9.108716994524002075e-02 -2.031473368406295776e-01 1.649118512868881226e-01 1.106209605932235718e-01 1.719194799661636353e-01 -1.006867289543151855e-01 1.837878972291946411e-01 -1.672762818634510040e-02 -1.288760006427764893e-01 2.544284099712967873e-03 1.755442237481474876e-03 1.060868054628372192e-01 -1.120906695723533630e-01 -5.311376601457595825e-02 1.574621498584747314e-01 4.748209938406944275e-02 1.336568593978881836e-01 -2.987027764320373535e-01 1.463181972503662109e-01 -1.896886676549911499e-01 -8.595596253871917725e-02 -5.100544095039367676e-01 2.917954921722412109e-01 3.380515798926353455e-02 2.941237986087799072e-01
9.827772155404090881e-03 1.953314691781997681e-01 1.982484385371208191e-02 -3.503698110580444336e-01 6.949036847800016403e-03 -4.087874889373779297e-01 1.519621759653091431e-01 8.858561515808105469e-02 7.372315973043441772e-02 -2.516502514481544495e-02 2.986329197883605957e-01 -2.560693323612213135e-01 -4.111899435520172119e-02 4.226526245474815369e-02 1.272761523723602295e-01 -6.857138872146606445e-02 -1.832540263421833515e-03 -2.787172794342041016e-01 -4.822468757629394531e-02 1.212582066655158997e-01 2.072997204959392548e-02 -9.071131795644760132e-02 -1.337045729160308838e-01 -2.148435562849044800e-01 -2.404521554708480835e-01 9.969161450862884521e-02 1.298818141222000122e-01 2.266585230827331543e-01 -2.079853862524032593e-01 2.349362969398498535e-01 1.312074959278106689e-01 1.903299838304519653e-01
2.394005209207534790e-01 1.203913800418376923e-02 1.416224241256713867e-01 -3.697609305381774902e-01 1.204423531889915466e-01 5.492766574025154114e-02 -1.497011333703994751e-01 -5.211434885859489441e-02 -5.387933552265167236e-02 1.096405014395713806e-01 2.904805839061737061e-01 7.932040840387344360e-02 9.549691528081893921e-02 -1.545386463403701782e-01 -2.186545431613922119e-01 -2.585740014910697937e-02 -1.324364393949508667e-01 1.277864426374435425e-01 -2.050888240337371826e-01 1.076797395944595337e-01 4.925681278109550476e-02 -1.717396825551986694e-01 -2.327274829149246216e-01 -1.729241907596588135e-01 -1.994449496269226074e-01 2.498249523341655731e-02 1.491720229387283325e-01 -1.969887614250183105e-01 -3.832709193229675293e-01 2.323206663131713867e-01 7.798162102699279785e-02 -2.100408077239990234e-01
2.059230208396911621e-01 1.053291559219360352e-01 -4.716308414936065674e-02 -3.071535527706146240e-01 1.161336824297904968e-01 -8.180070668458938599e-02 -2.816559076309204102e-01 3.656146349385380745e-03 -1.751798987388610840e-01 4.685482755303382874e-02 -1.614841260015964508e-02 -6.607309728860855103e-02 -1.893271207809448242e-01 -5.849928408861160278e-02 -5.349219590425491333e-02 -1.947077661752700806e-01 -1.835642009973526001e-02 -3.376599252223968506e-01 1.134129315614700317e-01 -1.773617714643478394e-01 5.241084694862365723e-01 -2.895283997058868408e-01 9.696030616760253906e-02 -2.101064771413803101e-01 -1.720194816589355469e-01 -7.501251250505447388e-02 -6.650418788194656372e-02 -4.611265659332275391e-02 -6.656808406114578247e-02 -8.085751906037330627e-03 6.188332103192806244e-03 -1.258090138435363770e-01
-6.135397031903266907e-02 -1.330588161945343018e-01 6.359162926673889160e-02 -2.805330753326416016e-01 3.856518864631652832e-02 -2.405497990548610687e-02 -1.992586106061935425e-01 -3.055672049522399902e-01 -7.960393279790878296e-02 3.271169364452362061e-01 1.731456518173217773e-01 4.347065091133117676e-02 -3.434067368507385254e-01 1.871760636568069458e-01 2.541443407535552979e-01 -1.647540628910064697e-01 6.008188799023628235e-02 -1.307746767997741699e-01 -6.920081377029418945e-02 -1.379551589488983154e-01 -7.335846126079559326e-02 1.309775710105895996e-01 1.175272557884454727e-02 4.876343160867691040e-02 -3.261238038539886475e-01 1.087915450334548950e-01 -8.245754987001419067e-02 -2.348314970731735229e-02 -2.576525211334228516e-01 -4.246807191520929337e-03 1.853045374155044556e-01 2.736259102821350098e-01
4.412244539707899094e-03 1.418011449277400970e-02 1.647841632366180420e-01 1.637518703937530518e-01 2.598529756069183350e-01 -5.674546957015991211e-02 -1.536522358655929565e-01 -2.384700626134872437e-01 -4.334093928337097168e-01 1.569798775017261505e-02 3.131617307662963867e-01 -1.288809925317764282e-01 -1.644451916217803955e-01 1.892663091421127319e-01 1.266252696514129639e-01 -1.301653385162353516e-01 -1.959149539470672607e-01 -1.384989172220230103e-01 1.025611236691474915e-01 -2.798403799533843994e-01 1.667269766330718994e-01 -1.410459261387586594e-02 -7.443591952323913574e-02 2.425148896872997284e-02 -1.431915462017059326e-01 -2.701447010040283203e-01 3.428688272833824158e-02 -2.484605088829994202e-02 -1.653925627470016479e-01 2.923758625984191895e-01 4.057462140917778015e-02 -7.549607008695602417e-02
7.902424037456512451e-02 6.044458225369453430e-02 5.522961169481277466e-02 -1.239342167973518372e-01 1.693929284811019897e-01 -2.280841022729873657e-01 9.290290996432304382e-03 -7.411283906549215317e-03 -6.654599308967590332e-02 2.770039439201354980e-01 6.621988862752914429e-02 -1.631434112787246704e-01 -2.151604145765304565e-01 -2.298169732093811035e-01 9.792045503854751587e-02 -7.784394081681966782e-03 -1.843181997537612915e-01 -2.646091207861900330e-02 2.403956353664398193e-01 -5.012840032577514648e-01 3.828997611999511719e-01 2.301381155848503113e-02 1.074871048331260681e-01 7.082661241292953491e-02 -1.352009773254394531e-01 1.205029860138893127e-01 1.343575268983840942e-01 -2.188568413257598877e-01 2.338115498423576355e-02 1.633977591991424561e-01 1.793822646141052246e-01 6.542152166366577148e-02
2.051297575235366821e-02 1.867144256830215454e-01 1.112587898969650269e-01 -7.703883200883865356e-02 3.923959434032440186e-01 -5.477834120392799377e-02 -9.838777780532836914e-02 5.382935702800750732e-02 -3.005379140377044678e-01 1.222725808620452881e-01 -2.626151219010353088e-02 5.173640698194503784e-02 -1.741426885128021240e-01 2.195024490356445312e-01 1.510407328605651855e-01 -2.440725564956665039e-01 -1.252615898847579956e-01 -1.363341063261032104e-01 8.999775350093841553e-02 -8.442948013544082642e-02 1.513809263706207275e-01 -5.009194016456604004e-01 1.068098098039627075e-01 -1.176337450742721558e-01 -1.327490210533142090e-01 -9.640876203775405884e-02 1.183068528771400452e-01 1.594312041997909546e-01 -9.929594397544860840e-02 4.045806825160980225e-02 7.243787497282028198e-02 2.750550806522369385e-01
1.028363257646560669e-01 -3.840824821963906288e-03 1.704231947660446167e-01 -1.362775713205337524e-01 2.166762351989746094e-01 -4.320387840270996094e-01 5.976771190762519836e-02 -3.561281561851501465e-01 -1.193952187895774841e-01 8.608753234148025513e-02 1.711085885763168335e-01 1.615691632032394409e-01 -1.488641947507858276e-01 5.234158784151077271e-02 7.611753046512603760e-02 -1.516497284173965454e-01 2.783614695072174072e-01 -4.459082707762718201e-02 -2.141356915235519409e-01 -2.230403423309326172e-01 1.540476381778717041e-01 -3.068876266479492188e-01 2.140858918428421021e-01 -1.007672250270843506e-01 -2.629198320209980011e-02 -1.075581237673759460e-01 2.118382975459098816e-02 5.709920078516006470e-02 -2.697433233261108398e-01 5.733016133308410645e-02 -7.655226439237594604e-02 -1.408642157912254333e-02
2.419593930244445801e-02 -1.783845722675323486e-01 1.629776656627655029e-01 -1.416437625885009766e-01 5.768747627735137939e-02 -4.854016005992889404e-01 2.510611154139041901e-02 -8.272532373666763306e-03 -2.157670408487319946e-01 1.698477566242218018e-01 4.124191589653491974e-03 1.117192655801773071e-01 -1.709012985229492188e-01 -1.078100427985191345e-01 1.781427413225173950e-01 1.155475750565528870e-01 -3.203131556510925293e-01 -1.216108873486518860e-01 1.327801048755645752e-01 -1.902581751346588135e-01 2.500690706074237823e-02 -1.023350954055786133e-01 1.438155919313430786e-01 1.779342144727706909e-01 -2.733450233936309814e-01 2.852830290794372559e-02 8.807660080492496490e-03 -1.835514456033706665e-01 -1.107107400894165039e-01 2.181959748268127441e-01 9.097716212272644043e-02 -3.088791966438293457e-01
1.254009455442428589e-01 1.262550801038742065e-01 2.698091864585876465e-01 -3.249327540397644043e-01 2.662128508090972900e-01 -1.904862821102142334e-01 -4.844765365123748779e-02 1.502811312675476074e-01 3.286512941122055054e-02 -9.565715491771697998e-02 1.569686979055404663e-01 -2.089327573776245117e-01 -2.264013886451721191e-01 -8.992902189493179321e-02 4.337418824434280396e-02 7.935688644647598267e-02 -1.604679673910140991e-01 1.602062135934829712e-01 -1.418016254901885986e-01 -8.663729578256607056e-02 1.510382145643234253e-01 -2.815118730068206787e-01 -9.229777753353118896e-02 -1.268357038497924805e-01 4.683209583163261414e-03 2.507172822952270508e-01 3.859142959117889404e-02 2.607948482036590576e-01 -8.623544126749038696e-02 1.315868347883224487e-01 3.605792820453643799e-01 1.377434581518173218e-01
7.683503627777099609e-02 -6.932097673416137695e-02 1.603233665227890015e-01 -9.801610559225082397e-02 -1.659218221902847290e-01 -2.690941095352172852e-01 -8.079753071069717407e-02 1.283252537250518799e-01 -2.751298248767852783e-01 2.306543588638305664e-01 6.333924084901809692e-02 -2.731042802333831787e-01 -2.259158343076705933e-01 -1.468193233013153076e-01 5.559758469462394714e-02 -7.730528712272644043e-02 -1.485733687877655029e-01 3.454998880624771118e-02 2.657729685306549072e-01 1.411046739667654037e-02 4.358798861503601074e-01 -3.781340271234512329e-02 -7.352872937917709351e-02 1.469815820455551147e-01 -1.129266321659088135e-01 -1.657651513814926147e-01 5.019415915012359619e-02 -5.803974717855453491e-02 -2.305053621530532837e-01 3.282761275768280029e-01 -1.351113170385360718e-01 -6.388717889785766602e-02
-1.939312070608139038e-01 -1.876415312290191650e-01 1.253994256258010864e-01 -1.381995826959609985e-01 -8.122383058071136475e-02 -4.322921335697174072e-01 -1.139821205288171768e-02 9.245725721120834351e-02 -8.729303628206253052e-02 1.693716198205947876e-01 1.212196983397006989e-02 -1.146601140499114990e-01 6.755810230970382690e-02 7.882878184318542480e-03 9.077808260917663574e-02 1.015524789690971375e-01 -1.476980000734329224e-01 2.427478581666946411e-01 1.167120262980461121e-01 -2.595319151878356934e-01 2.988444268703460693e-01 -6.112176552414894104e-02 -1.607520431280136108e-01 -2.807731740176677704e-02 -1.370679438114166260e-01 6.192924827337265015e-02 1.882217824459075928e-01 -7.581982761621475220e-02 -4.015303850173950195e-01 3.576932847499847412e-02 1.884088218212127686e-01 -2.724492251873016357e-01
-6.816925853490829468e-02 4.387381300330162048e-02 -1.641952395439147949e-01 -1.259048730134963989e-01 1.313747763633728027e-01 -2.298707216978073120e-01 -4.700126871466636658e-02 5.758369341492652893e-02 1.097875684499740601e-01 3.802431821823120117e-01 -6.898672878742218018e-02 2.598640620708465576e-01 -8.481907844543457031e-02 3.056715801358222961e-02 9.673874592408537865e-04 -6.941705942153930664e-02 6.228614225983619690e-02 3.418899178504943848e-01 5.946944281458854675e-02 -1.893742382526397705e-01 2.236577719449996948e-01 1.102152094244956970e-01 -2.390105724334716797e-01 -1.070804297924041748e-01 -1.507282555103302002e-01 4.519866779446601868e-02 1.616158932447433472e-01 2.718664407730102539e-01 -2.193070799112319946e-01 3.021087944507598877e-01 1.200958117842674255e-01 -2.521997690200805664e-01
-1.222044005990028381e-01 1.041491031646728516e-01 -9.152144938707351685e-02 -2.918242812156677246e-01 2.369600534439086914e-01 -1.950676590204238892e-01 2.247647568583488464e-02 1.103107407689094543e-01 -1.225144639611244202e-01 1.948115378618240356e-01 2.454589307308197021e-01 1.822974383831024170e-01 1.043022051453590393e-01 -2.086877971887588501e-01 2.742741722613573074e-03 5.428255721926689148e-02 8.508861064910888672e-02 -2.014433592557907104e-01 -1.394524425268173218e-01 -3.851604163646697998e-01 3.532037734985351562e-01 -1.558592617511749268e-01 1.279457509517669678e-01 -3.177667558193206787e-01 -1.868086606264114380e-01 6.617184728384017944e-02 -2.022825367748737335e-02 2.038773894309997559e-01 -4.774220660328865051e-02 -3.260371042415499687e-03 4.921851679682731628e-02 4.482413828372955322e-02
2.829569876194000244e-01 -3.157624900341033936e-01 2.864038944244384766e-01 -1.430813819169998169e-01 1.958104781806468964e-02 -3.521636128425598145e-01 -1.882117055356502533e-02 -2.001284994184970856e-02 4.816025495529174805e-02 5.087862536311149597e-02 3.168387115001678467e-01 1.171151399612426758e-01 -1.713456511497497559e-01 -3.663763171061873436e-03 3.992738202214241028e-02 -3.631946146488189697e-01 7.706909626722335815e-02 7.178216427564620972e-02 -6.563446670770645142e-02 -3.545964509248733521e-02 3.939211741089820862e-02 1.465303748846054077e-01 6.313999742269515991e-02 4.575566202402114868e-02 -3.300402164459228516e-01 -1.353743225336074829e-01 1.417943090200424194e-01 1.380776613950729370e-01 -2.572528421878814697e-01 -1.187808532267808914e-02 1.785023212432861328e-01 1.779493503272533417e-02
1.597600430250167847e-01 1.576119512319564819e-01 -5.783691257238388062e-02 -2.462879270315170288e-01 1.335187554359436035e-01 2.452648803591728210e-02 -2.980857491493225098e-01 -3.488676995038986206e-02 -1.117278859019279480e-01 -1.331009157001972198e-02 6.673404574394226074e-02 -5.847591161727905273e-02 -1.699887365102767944e-01 2.905657328665256500e-02 7.005298137664794922e-02 -2.907913029193878174e-01 -1.035253033041954041e-01 -3.154902160167694092e-01 -6.058801338076591492e-02 -1.004601195454597473e-01 4.570156633853912354e-01 -2.601581215858459473e-01 3.048933669924736023e-02 -2.865830957889556885e-01 -1.945189982652664185e-01 -4.406204819679260254e-02 8.676144480705261230e-02 -5.989591404795646667e-02 -1.267509460449218750e-01 1.737054735422134399e-01 7.848037034273147583e-02 -2.246739715337753296e-01
-1.667955666780471802e-01 -1.343917697668075562e-01 2.485578209161758423e-01 -2.967253625392913818e-01 1.642993688583374023e-01 -6.017303466796875000e-02 -3.917775154113769531e-01 -5.215707421302795410e-02 -1.505393087863922119e-01 7.030134648084640503e-02 -6.043643504381179810e-02 -8.308175206184387207e-02 -8.001443743705749512e-02 2.620573043823242188e-01 -6.443134695291519165e-02 1.749586760997772217e-01 -9.530470706522464752e-03 -4.768426064401865005e-03 -8.439473062753677368e-02 -2.297719419002532959e-01 4.222052395343780518e-01 -7.289250195026397705e-02 -1.363785564899444580e-01 -1.483724359422922134e-02 -2.567743360996246338e-01 1.695705801248550415e-01 2.541276216506958008e-01 2.002994716167449951e-02 -7.736994326114654541e-02 1.579295098781585693e-01 -6.932283192873001099e-02 -1.079094558954238892e-01
1.291512101888656616e-01 2.128604054450988770e-01 -2.425035089254379272e-01 -8.426278084516525269e-02 1.218862235546112061e-01 -1.554735153913497925e-01 -2.418229356408119202e-02 -2.242692112922668457e-01 -9.846848994493484497e-02 1.291136592626571655e-01 3.597741201519966125e-02 8.505828678607940674e-02 -1.469495147466659546e-01 -1.088887304067611694e-01 -1.300328373908996582e-01 -2.600519955158233643e-01 1.507575660943984985e-01 2.595249116420745850e-01 -1.196733936667442322e-01 -1.888997405767440796e-01 2.368806600570678711e-01 -1.888267695903778076e-01 6.691130995750427246e-02 -4.822467919439077377e-03 -3.520855009555816650e-01 -2.435489594936370850e-01 -6.790100038051605225e-02 3.608126640319824219e-01 -2.138448357582092285e-01 3.537452220916748047e-02 1.653623729944229126e-01 -2.353675849735736847e-02
-1.935340017080307007e-01 2.148046493530273438e-01 2.979314327239990234e-01 -3.506464660167694092e-01 -1.841866038739681244e-02 -1.627717912197113037e-01 -2.163286656141281128e-01 4.927040636539459229e-02 -2.347627133131027222e-01 1.202926784753799438e-01 1.198404729366302490e-01 1.376109081320464611e-03 -3.219749033451080322e-01 3.171087205410003662e-01 1.140641942620277405e-01 -1.963797062635421753e-01 1.834157109260559082e-02 7.012768648564815521e-03 -9.716512262821197510e-02 -2.731325104832649231e-02 6.097007170319557190e-02 -1.412870548665523529e-02 -9.153462946414947510e-02 -2.876722514629364014e-01 -1.681058853864669800e-01 2.073093056678771973e-01 1.376873850822448730e-01 -2.525058090686798096e-01 -1.460789293050765991e-01 4.023254290223121643e-02 5.213072523474693298e-02 6.021980568766593933e-02
3.021709620952606201e-01 1.455453038215637207e-01 1.262658685445785522e-01 6.120790541172027588e-02 2.072663307189941406e-01 -2.209194190800189972e-02 -5.311113595962524414e-02 2.289369851350784302e-01 -1.137184649705886841e-01 -1.677806675434112549e-02 9.676767140626907349e-02 6.277450919151306152e-02 -1.010378673672676086e-01 7.044821511954069138e-03 8.044918626546859741e-02 -1.747229397296905518e-01 -1.198954414576292038e-02 -1.995077133178710938e-01 1.720364093780517578e-01 -1.521100699901580811e-01 4.222587049007415771e-01 -3.243567943572998047e-01 -1.951473578810691833e-02 -2.217061370611190796e-01 -4.776308834552764893e-01 8.744102716445922852e-02 -1.057936698198318481e-01 1.168209463357925415e-01 1.689774170517921448e-02 2.727388590574264526e-02 -2.554197795689105988e-02 -8.567031472921371460e-02
-3.872105181217193604e-01 -1.803023666143417358e-01 1.366022825241088867e-01 4.489680752158164978e-03 2.931556403636932373e-01 -9.689634293317794800e-02 -1.535838246345520020e-01 1.900630891323089600e-01 -1.713910549879074097e-01 2.552475333213806152e-01 2.005688697099685669e-01 -1.966016739606857300e-01 -1.849346458911895752e-01 -2.579720225185155869e-03 -4.684823751449584961e-02 7.544672489166259766e-02 1.503220647573471069e-01 7.371252030134201050e-02 -2.304493784904479980e-01 2.917820028960704803e-02 1.481688022613525391e-01 -1.714618802070617676e-01 1.330176442861557007e-01 4.499914869666099548e-02 -3.845575749874114990e-01 -3.074325807392597198e-02 -6.049561128020286560e-02 5.496224388480186462e-02 -1.154798045754432678e-01 3.088010251522064209e-01 9.564858675003051758e-02 -4.386527091264724731e-02
-9.937610477209091187e-03 -9.232387691736221313e-02 -2.595079317688941956e-02 -1.150113791227340698e-01 2.865832448005676270e-01 -4.371050894260406494e-01 5.657915491610765457e-03 5.052722990512847900e-02 6.939422339200973511e-02 -2.561558037996292114e-03 -1.139078140258789062e-01 -1.696460098028182983e-01 -1.841353625059127808e-01 -5.552869290113449097e-02 -7.328490167856216431e-02 -1.235373988747596741e-01 4.319471865892410278e-02 -1.739044338464736938e-01 1.878468692302703857e-01 -4.702832102775573730e-01 2.203763127326965332e-01 -6.416635587811470032e-03 1.191143766045570374e-01 -2.770520746707916260e-01 -1.647827923297882080e-01 1.019228920340538025e-01 2.574088573455810547e-01 8.622002601623535156e-02 8.945232629776000977e-02 1.365559250116348267e-01 1.630685478448867798e-01 7.008959352970123291e-02
1.741226017475128174e-01 -3.690275251865386963e-01 1.811697185039520264e-01 -2.209790945053100586e-01 2.684026360511779785e-01 5.857123062014579773e-02 -1.105855554342269897e-01 -2.510317973792552948e-02 -1.571062207221984863e-01 3.913494348526000977e-01 5.098120868206024170e-02 2.996679246425628662e-01 6.031012162566184998e-02 8.564432710409164429e-02 -4.825028777122497559e-02 9.727072715759277344e-02 9.226480871438980103e-02 1.203304082155227661e-01 8.290424942970275879e-02 4.184228368103504181e-03 1.178688183426856995e-01 -1.133430674672126770e-01 1.385750770568847656e-01 2.882340364158153534e-02 -2.461670190095901489e-01 -7.348167896270751953e-02 7.823314517736434937e-02 5.950158834457397461e-02 -2.280075401067733765e-01 2.102714478969573975e-01 3.286589384078979492e-01 1.182538568973541260e-01
1.577524691820144653e-01 -9.425644576549530029e-02 1.070866882801055908e-01 -1.871990859508514404e-01 9.155791997909545898e-02 -3.592160344123840332e-01 1.836000382900238037e-01 -2.501904070377349854e-01 -1.230154260993003845e-01 2.295399755239486694e-01 2.175009101629257202e-01 1.063536927103996277e-01 -1.385598480701446533e-01 6.630608439445495605e-02 -6.324959546327590942e-02 -1.210629642009735107e-01 3.802536725997924805e-01 2.608059160411357880e-02 8.911619335412979126e-02 -2.619050443172454834e-01 3.059599697589874268e-01 -3.158390820026397705e-01 -1.146036107093095779e-02 -1.279750317335128784e-01 9.047233313322067261e-02 -1.527567207813262939e-01 -4.920979589223861694e-02 1.470581293106079102e-01 -1.203733310103416443e-01 8.212023228406906128e-02 -3.577994555234909058e-02 -8.682983368635177612e-02
2.096628099679946899e-01 5.897739529609680176e-02 1.394025981426239014e-01 -1.317726075649261475e-01 1.451393365859985352e-01 -2.354488968849182129e-01 -1.320422291755676270e-01 -1.042385846376419067e-01 -8.665449172258377075e-02 -1.756802015006542206e-02 2.748587727546691895e-01 2.386180460453033447e-01 -3.608618080615997314e-01 -1.660438813269138336e-02 -4.333962872624397278e-02 -3.426396101713180542e-02 -1.041604951024055481e-01 2.080940604209899902e-01 -2.157099545001983643e-02 -2.001817375421524048e-01 6.321210414171218872e-02 -8.101447671651840210e-02 1.664782464504241943e-01 1.044640988111495972e-01 -2.071377784013748169e-01 -1.032597348093986511e-01 -1.675879210233688354e-01 4.018089473247528076e-01 -6.499949097633361816e-02 3.377797901630401611e-01 8.816586434841156006e-02 1.550334244966506958e-01
2.937787771224975586e-01 -1.880152523517608643e-01 -7.243842631578445435e-02 -3.519395291805267334e-01 1.555032283067703247e-01 -1.878352463245391846e-01 -2.156067490577697754e-01 1.328011155128479004e-01 -7.048755139112472534e-02 1.481240689754486084e-01 -4.739570245146751404e-02 -3.093380033969879150e-01 -1.367760896682739258e-01 -4.487245343625545502e-03 -5.266053602099418640e-02 6.087261438369750977e-02 5.527245625853538513e-02 7.819043844938278198e-02 -2.651125192642211914e-01 -1.542737334966659546e-01 5.138326063752174377e-02 -2.027961313724517822e-01 -2.242497541010379791e-02 -9.145079553127288818e-02 -1.583868414163589478e-01 2.312273383140563965e-01 2.233605235815048218e-01 7.309211418032646179e-03 -4.341839998960494995e-02 3.714328110218048096e-01 2.219404429197311401e-01 4.593879356980323792e-02
-2.612608671188354492e-02 -6.770763546228408813e-02 1.635668426752090454e-01 -3.372905850410461426e-01 -9.758958965539932251e-02 -3.827812075614929199e-01 -1.821058839559555054e-01 -2.502830028533935547e-01 1.954690180718898773e-02 7.376839965581893921e-02 1.849719285964965820e-01 1.419452130794525146e-01 1.714345514774322510e-01 1.840237975120544434e-01 1.886048763990402222e-01 4.095526412129402161e-02 -6.267827749252319336e-02 -8.974090218544006348e-02 -9.953610599040985107e-02 -1.616406887769699097e-01 2.297321557998657227e-01 -1.160026714205741882e-01 -1.672038286924362183e-01 1.246294453740119934e-01 -2.932437360286712646e-01 2.342615723609924316e-01 3.330392763018608093e-02 -7.058722525835037231e-02 4.139457270503044128e-02 1.794724017381668091e-01 1.600818634033203125e-01 -2.782479524612426758e-01
1.584037393331527710e-02 4.524006322026252747e-02 -7.517966628074645996e-02 -2.884208858013153076e-01 1.455007195472717285e-01 -6.604290753602981567e-02 -1.140425577759742737e-01 -1.302053630352020264e-01 -1.133007928729057312e-01 1.816332042217254639e-01 1.870799809694290161e-01 8.628906309604644775e-02 1.832178831100463867e-01 -9.422113001346588135e-02 -1.008951961994171143e-01 1.996261626482009888e-02 1.081356629729270935e-01 -6.348515301942825317e-02 -1.114535033702850342e-01 -2.629655003547668457e-01 5.262884497642517090e-01 -2.312922179698944092e-01 4.595104977488517761e-02 -2.892534732818603516e-01 -2.514443397521972656e-01 4.235171899199485779e-02 -1.375259011983871460e-01 1.630055159330368042e-01 -1.706819385290145874e-01 -1.746309101581573486e-01 -1.068025454878807068e-01 -1.303347200155258179e-01
2.533749938011169434e-01 4.109106063842773438e-01 -1.595852226018905640e-01 -2.260997891426086426e-01 1.034177765250205994e-01 -2.187797874212265015e-01 -8.189032226800918579e-02 -5.597856268286705017e-02 -1.127333492040634155e-01 7.118058856576681137e-03 -9.333834052085876465e-03 -3.319071233272552490e-02 -2.438317425549030304e-02 1.132605671882629395e-01 -6.696741282939910889e-02 1.292041386477649212e-03 1.794657260179519653e-01 -1.652510650455951691e-02 5.607635155320167542e-02 -9.983628243207931519e-02 2.865868806838989258e-01 -3.489851355552673340e-01 7.704295217990875244e-03 -1.484905630350112915e-01 -3.258129060268402100e-01 1.546958535909652710e-01 -1.128005981445312500e-01 3.217202723026275635e-01 -4.692629352211952209e-02 -1.353535056114196777e-01 1.499216854572296143e-01 1.707993447780609131e-01
1.930920928716659546e-01 -7.575765997171401978e-02 2.194460034370422363e-01 -1.460326164960861206e-01 4.241901636123657227e-02 -1.607972234487533569e-01 -1.657207459211349487e-01 -2.257170975208282471e-01 1.490882635116577148e-01 5.641446262598037720e-02 3.871569409966468811e-02 -1.205316483974456787e-01 -2.564476132392883301e-01 -2.996458113193511963e-02 -5.196150019764900208e-02 1.478804796934127808e-01 -2.199587598443031311e-02 -2.619433216750621796e-02 -2.035774588584899902e-01 -1.344436407089233398e-01 4.552765488624572754e-01 -3.393902480602264404e-01 8.920933306217193604e-02 2.300289720296859741e-01 -2.145698666572570801e-01 9.878780692815780640e-02 4.137933254241943359e-02 -7.759064435958862305e-02 -2.344096750020980835e-01 2.391843497753143311e-01 1.563878655433654785e-01 6.774940341711044312e-02
2.219539135694503784e-01 1.601339578628540039e-01 2.411448769271373749e-02 -6.506868451833724976e-02 -6.241584196686744690e-02 -1.861143410205841064e-01 -1.586286425590515137e-01 -2.974250726401805878e-02 -2.666327059268951416e-01 -3.868304193019866943e-04 2.435540407896041870e-01 3.629305586218833923e-02 -1.923138052225112915e-01 -7.146575301885604858e-02 -9.833103418350219727e-02 2.666483521461486816e-01 -1.357310116291046143e-01 -1.465933769941329956e-01 2.160371840000152588e-01 -4.534442722797393799e-02 4.487460851669311523e-01 -7.358767092227935791e-02 2.771627306938171387e-01 2.687504328787326813e-02 -8.602177351713180542e-02 9.605155140161514282e-02 1.123238541185855865e-02 -2.832396626472473145e-01 -5.847702175378799438e-02 2.812903523445129395e-01 2.150683552026748657e-01 4.857999831438064575e-02
-5.027674883604049683e-02 2.160229682922363281e-01 2.992118895053863525e-01 -3.066455721855163574e-01 2.659434080123901367e-01 -1.699472367763519287e-01 -1.423091441392898560e-01 -1.280634254217147827e-01 -2.604640647768974304e-02 2.229565680027008057e-01 1.058492157608270645e-02 2.947670035064220428e-02 -2.536686062812805176e-01 3.044226169586181641e-01 1.016559451818466187e-01 -1.450078785419464111e-01 -3.172877244651317596e-03 -1.286161839962005615e-01 2.434391677379608154e-01 -1.988870948553085327e-01 -1.620319634675979614e-01 -2.553682625293731689e-01 -2.091757953166961670e-01 -8.557344973087310791e-02 -2.474718168377876282e-02 3.044747561216354370e-02 1.986332237720489502e-01 1.906838715076446533e-01 -1.317444443702697754e-02 2.212158739566802979e-01 -4.821515083312988281e-02 -6.731086224317550659e-02
1.042633205652236938e-01 2.310463190078735352e-01 -2.547660470008850098e-01 -7.001736015081405640e-02 3.546870052814483643e-01 -2.633235156536102295e-01 -2.570590376853942871e-01 5.543285980820655823e-02 -2.077981382608413696e-01 -2.014189511537551880e-01 1.718802303075790405e-01 1.170378401875495911e-01 -6.627753376960754395e-02 -6.254573166370391846e-02 -4.124718531966209412e-02 -1.805455088615417480e-01 -3.800303861498832703e-02 -6.944941729307174683e-02 -2.353619486093521118e-01 -2.689209580421447754e-01 9.514602273702621460e-02 -2.673371136188507080e-01 -2.469058334827423096e-02 -1.770021915435791016e-01 -2.934825979173183441e-02 -1.819477528333663940e-01 -3.513842530082911253e-04 1.835963577032089233e-01 -2.608020305633544922e-01 1.630387604236602783e-01 -6.411630660295486450e-02 1.386525034904479980e-01
6.922335177659988403e-02 2.448314614593982697e-02 2.337107509374618530e-01 -2.435040920972824097e-01 7.750010490417480469e-02 -2.431709766387939453e-01 -4.526444524526596069e-02 -3.672910854220390320e-02 -3.222513794898986816e-01 -1.432420760393142700e-01 1.100108250975608826e-01 8.878261595964431763e-02 1.511228829622268677e-01 2.617593109607696533e-01 2.713824808597564697e-02 -1.433077454566955566e-01 -1.114582493901252747e-01 1.427335012704133987e-02 4.304117709398269653e-02 -2.214152663946151733e-01 3.023238480091094971e-01 -3.550542891025543213e-02 1.003869101405143738e-01 1.561398953199386597e-01 -8.751685917377471924e-02 -2.383305430412292480e-01 5.975624918937683105e-02 1.015457659959793091e-01 -1.386069804430007935e-01 -6.423486024141311646e-02 2.896516323089599609e-01 -4.230582416057586670e-01
2.834605239331722260e-02 1.460110675543546677e-02 1.015987768769264221e-01 -1.461642980575561523e-01 -1.744611412286758423e-01 -1.371981054544448853e-01 -2.301812171936035156e-01 -1.494795829057693481e-01 -3.052029013633728027e-01 9.319231659173965454e-02 3.109948933124542236e-01 -1.334937755018472672e-02 1.760216802358627319e-01 -3.687177598476409912e-02 -1.132095232605934143e-01 3.861345052719116211e-01 5.256571993231773376e-02 1.429598182439804077e-01 -8.017791062593460083e-02 -1.692518889904022217e-01 2.957161366939544678e-01 -9.883484989404678345e-02 -2.782086730003356934e-01 -1.906920522451400757e-01 -2.430783659219741821e-01 -5.164276435971260071e-02 -1.239964365959167480e-02 5.428842082619667053e-02 -1.881352216005325317e-01 1.804486848413944244e-02 1.902522444725036621e-01 -2.090310603380203247e-01
1.394915282726287842e-01 3.080684132874011993e-02 -3.065718337893486023e-02 -2.285388857126235962e-01 1.596036553382873535e-01 -2.970891296863555908e-01 1.169578731060028076e-01 -1.574986428022384644e-01 -9.664979577064514160e-02 1.179491505026817322e-01 -1.012947410345077515e-01 9.276080131530761719e-02 2.108471654355525970e-02 -7.139537483453750610e-02 1.326415240764617920e-01 1.756736189126968384e-01 4.575059190392494202e-02 -6.075800210237503052e-02 -8.489583432674407959e-02 1.996062323451042175e-02 1.607742607593536377e-01 -2.854717969894409180e-01 3.636847808957099915e-02 -2.156495302915573120e-01 -3.449593186378479004e-01 -2.151186317205429077e-01 -1.337012946605682373e-01 5.367838144302368164e-01 -1.016749143600463867e-01 4.103616625070571899e-02 -4.992536734789609909e-03 -1.618485599756240845e-01
-2.444641664624214172e-03 -2.655934989452362061e-01 2.136077433824539185e-01 -1.001879945397377014e-01 1.655682176351547241e-01 -2.554331533610820770e-02 -1.492714881896972656e-01 8.020841330289840698e-02 -2.046093940734863281e-01 1.737355738878250122e-01 -7.360750436782836914e-02 -8.005978167057037354e-02 -1.305993050336837769e-01 6.180515885353088379e-02 -1.216545552015304565e-01 1.946615278720855713e-01 1.607265882194042206e-02 -1.166752800345420837e-01 -3.481939062476158142e-02 -2.588571012020111084e-01 2.486509233713150024e-01 -1.450567990541458130e-01 -3.658154606819152832e-01 -2.534082904458045959e-02 -3.526298701763153076e-01 -3.188611008226871490e-03 2.163088768720626831e-01 2.381967455148696899e-01 -2.208288908004760742e-01 2.752996087074279785e-01 -8.020409196615219116e-02 -3.558085113763809204e-02
1.972494721412658691e-01 -2.021983563899993896e-01 -5.842430517077445984e-02 -5.129276588559150696e-02 9.822813421487808228e-02 -1.330084502696990967e-01 -1.780882626771926880e-01 3.080395460128784180e-01 -3.635350465774536133e-01 1.974354982376098633e-01 2.919005453586578369e-01 -6.935302633792161942e-03 2.237906493246555328e-02 4.500697925686836243e-02 -1.992651671171188354e-01 2.876980789005756378e-02 1.623243540525436401e-01 1.849987357854843140e-01 1.401971839368343353e-02 1.471274197101593018e-01 2.012016922235488892e-01 -1.516956984996795654e-01 -9.976391494274139404e-02 -1.972770392894744873e-01 -1.481657326221466064e-01 5.755817517638206482e-02 1.618419736623764038e-01 -7.495202869176864624e-02 -2.722821533679962158e-01 3.445749282836914062e-01 -2.832775376737117767e-02 -1.234379783272743225e-01
-2.453852631151676178e-02 8.313823491334915161e-02 -4.426707699894905090e-02 3.550790250301361084e-03 1.971181184053421021e-01 6.272495537996292114e-02 -2.199300080537796021e-01 -1.203395426273345947e-01 5.042226612567901611e-02 1.234505102038383484e-01 2.548463344573974609e-01 1.702148765325546265e-01 -1.322702020406723022e-01 -1.033769845962524414e-01 -1.341811716556549072e-01 -1.006279326975345612e-02 -1.405799686908721924e-01 -2.296048216521739960e-02 3.204759061336517334e-01 -1.726377457380294800e-01 1.483998596668243408e-01 -2.666154801845550537e-01 -1.970363110303878784e-01 9.357897937297821045e-02 -1.253846138715744019e-01 -1.080727055668830872e-01 7.746589928865432739e-02 1.107478439807891846e-01 -3.041491806507110596e-01 1.671913266181945801e-01 5.160525441169738770e-01 -3.099617920815944672e-02
3.133740425109863281e-01 -1.416165828704833984e-01 1.970525085926055908e-01 -1.039179600775241852e-02 -6.959712505340576172e-02 -2.746869027614593506e-01 -1.396549120545387268e-02 -2.246938347816467285e-01 -1.313973665237426758e-01 1.738336980342864990e-01 4.620776772499084473e-01 7.077097892761230469e-02 -3.390562236309051514e-01 -7.903706282377243042e-02 1.326510310173034668e-01 -5.180721729993820190e-02 -9.973424673080444336e-02 -4.315468668937683105e-02 6.408745050430297852e-02 -7.115204632282257080e-02 -3.103471361100673676e-02 -3.419779241085052490e-01 -1.532735526561737061e-01 -4.414800927042961121e-02 -9.580686688423156738e-02 -2.083427459001541138e-01 1.245984807610511780e-01 1.192248091101646423e-01 -2.211037576198577881e-01 7.253243029117584229e-02 6.839409936219453812e-03 5.897721275687217712e-02
-5.696810409426689148e-02 -9.582048654556274414e-02 7.652169466018676758e-02 -1.002471074461936951e-01 -1.034970134496688843e-01 -2.185367941856384277e-01 -3.824163675308227539e-01 9.921012818813323975e-02 8.093304000794887543e-03 2.051524519920349121e-01 1.280923634767532349e-01 5.247969627380371094e-01 -2.556634545326232910e-01 -8.865783363580703735e-02 1.621308475732803345e-01 -1.232844144105911255e-01 -1.277839839458465576e-01 1.550192236900329590e-01 -1.444784998893737793e-01 -6.976709514856338501e-02 2.442278563976287842e-01 -2.567538619041442871e-02 7.320143282413482666e-02 1.369488388299942017e-01 -3.216590285301208496e-01 -1.581706479191780090e-02 6.443682312965393066e-02 -9.844373911619186401e-02 -6.235091388225555420e-02 1.091638803482055664e-01 1.444803029298782349e-01 6.060634180903434753e-02
-8.266684599220752716e-03 -1.099477335810661316e-01 -1.619359105825424194e-01 -2.572530210018157959e-01 -2.809793222695589066e-03 -3.166813850402832031e-01 -2.062258869409561157e-02 9.397729486227035522e-02 -8.818162232637405396e-02 4.223179817199707031e-02 3.292628824710845947e-01 -1.614436805248260498e-01 -3.653104901313781738e-01 8.989904820919036865e-02 3.199540777131915092e-03 2.748137712478637695e-01 -2.516645751893520355e-02 -2.284263670444488525e-01 -3.426357507705688477e-01 -1.132640242576599121e-01 8.613330125808715820e-02 -1.794215440750122070e-01 3.012337721884250641e-02 6.247190013527870178e-02 -2.199369519948959351e-01 -2.237167060375213623e-01 1.089887171983718872e-01 1.249801665544509888e-01 -6.619559973478317261e-02 1.953077316284179688e-01 1.421619206666946411e-01 9.309463948011398315e-02
3.625660017132759094e-02 -5.227637942880392075e-03 7.652663439512252808e-02 -1.123002022504806519e-01 9.790534526109695435e-02 -3.933770954608917236e-01 -2.911348044872283936e-01 -9.767182171344757080e-02 -2.578879892826080322e-01 1.248499825596809387e-01 -4.110174253582954407e-03 6.262354552745819092e-02 -9.610900282859802246e-02 1.430084742605686188e-02 4.441460967063903809e-02 -2.554264068603515625e-01 2.937416173517704010e-02 -5.907403677701950073e-02 -4.266659170389175415e-02 -5.596220120787620544e-02 -1.624523289501667023e-02 -3.903157711029052734e-01 -9.137031435966491699e-02 1.681436598300933838e-01 8.537422120571136475e-02 -5.404790118336677551e-02 -3.011267483234405518e-01 1.061164587736129761e-01 -4.917679429054260254e-01 -3.333796933293342590e-02 5.843977630138397217e-02 4.272000119090080261e-02
2.662817835807800293e-01 -1.706886291503906250e-01 1.464441567659378052e-01 -3.410526216030120850e-01 1.226254478096961975e-01 -2.127003371715545654e-01 1.775632984936237335e-02 1.505973488092422485e-01 2.749933674931526184e-02 3.207614123821258545e-01 -2.060645073652267456e-01 2.210261076688766479e-01 -1.410147100687026978e-01 -1.971215456724166870e-01 1.053908690810203552e-01 6.065339222550392151e-02 1.477756351232528687e-01 -2.144549489021301270e-01 1.466770023107528687e-01 5.559905990958213806e-02 2.855931222438812256e-01 1.558059751987457275e-01 -7.991452701389789581e-03 5.897269397974014282e-02 -3.987348377704620361e-01 -6.105462834239006042e-02 -8.499126881361007690e-02 1.267335861921310425e-01 -1.230945438146591187e-01 8.576810359954833984e-02 -1.044805720448493958e-02 1.400236506015062332e-03
2.532179839909076691e-02 -7.752038538455963135e-02 -1.467882283031940460e-02 -1.421492546796798706e-01 1.971717327833175659e-01 -4.223555326461791992e-01 6.869536638259887695e-02 -2.210404574871063232e-01 -1.522604525089263916e-01 2.856582403182983398e-01 1.819705963134765625e-01 1.738129407167434692e-01 -3.491529226303100586e-01 -1.350429356098175049e-01 -1.093730144202709198e-02 -1.128675714135169983e-01 1.720186024904251099e-01 1.589903682470321655e-01 -1.851771324872970581e-01 -9.771068394184112549e-02 1.894858330488204956e-01 -3.425762951374053955e-01 1.715256720781326294e-01 -1.997425705194473267e-01 -6.315009668469429016e-03 -4.764755070209503174e-02 -4.100268706679344177e-02 -6.043163128197193146e-03 6.256861239671707153e-02 1.272777020931243896e-01 1.885368674993515015e-01 -1.055014901794493198e-03
9.965971112251281738e-02 -2.850760705769062042e-02 2.856072485446929932e-01 2.169726416468620300e-02 9.539672732353210449e-02 -1.988101154565811157e-01 1.344258487224578857e-01 -1.572267711162567139e-01 -2.152177393436431885e-01 5.282736197113990784e-02 4.086346030235290527e-01 1.705383360385894775e-01 -2.299658060073852539e-01 -9.783332049846649170e-02 -2.010046094655990601e-01 -1.431555747985839844e-01 -5.633058026432991028e-02 1.182013079524040222e-01 -1.540482882410287857e-02 -4.037938117980957031e-01 1.316855400800704956e-01 -3.049765825271606445e-01 1.248239427804946899e-01 -1.078851446509361267e-01 -1.282742470502853394e-01 -1.661831885576248169e-01 7.319939881563186646e-02 1.232536435127258301e-01 -1.955512166023254395e-01 1.537155956029891968e-01 8.693068288266658783e-03 5.197042971849441528e-02
3.554789423942565918e-01 -4.145231470465660095e-02 1.332610547542572021e-01 -3.262760043144226074e-01 5.554211512207984924e-02 -3.560222387313842773e-01 -8.849935233592987061e-02 2.413463741540908813e-01 -1.532662510871887207e-01 1.951677650213241577e-01 -5.772925913333892822e-02 -3.637809306383132935e-02 2.354366779327392578e-01 5.528634786605834961e-02 -1.414144933223724365e-01 5.471286177635192871e-02 2.640503644943237305e-01 -5.144677311182022095e-02 5.108408629894256592e-02 -3.097570836544036865e-01 1.474168151617050171e-01 -1.500806808471679688e-01 4.646935313940048218e-02 -6.077932193875312805e-02 -2.032589614391326904e-01 5.895320698618888855e-02 2.176009118556976318e-01 -1.206163018941879272e-01 -2.134268134832382202e-01 1.733427047729492188e-01 -1.108274981379508972e-02 2.493713051080703735e-02
8.171072602272033691e-02 -1.321988180279731750e-02 1.294520050287246704e-01 -2.733125984668731689e-01 4.241478443145751953e-01 -2.493389397859573364e-01 1.370975002646446228e-02 -5.971651151776313782e-02 7.198461890220642090e-02 -1.374430358409881592e-01 1.387557387351989746e-01 -2.384366467595100403e-02 -5.263774469494819641e-02 6.068347021937370300e-02 -1.005117967724800110e-01 -3.078787624835968018e-01 1.892124861478805542e-01 8.888826519250869751e-02 6.833160668611526489e-02 -1.566554605960845947e-01 3.080257773399353027e-01 -2.016036212444305420e-01 -4.055633023381233215e-02 -2.622670531272888184e-01 -2.753915488719940186e-01 -1.392949223518371582e-01 -1.445933431386947632e-01 4.158361256122589111e-02 -1.828291565179824829e-01 -1.388308107852935791e-01 8.794951438903808594e-02 -2.084355503320693970e-01
1.564171910285949707e-01 -4.330642521381378174e-02 -2.764389105141162872e-02 -8.832012116909027100e-02 -1.334384232759475708e-01 -3.065062165260314941e-01 -1.248002871870994568e-01 1.014547944068908691e-01 -2.277858704328536987e-01 1.331455707550048828e-01 1.145374253392219543e-01 -1.094892174005508423e-01 -2.046227008104324341e-01 -3.199398145079612732e-02 -7.880999147891998291e-02 1.022035852074623108e-01 -4.859490320086479187e-02 -8.976498991250991821e-02 4.478206038475036621e-01 3.266475349664688110e-02 3.632009029388427734e-01 -6.070839613676071167e-02 2.805703505873680115e-02 1.225982606410980225e-01 -2.567655742168426514e-01 -1.297171860933303833e-01 1.259907037019729614e-01 -1.356540620326995850e-01 -3.153399825096130371e-01 2.659849822521209717e-01 -7.823821902275085449e-02 -1.281218081712722778e-01
2.191853970289230347e-01 -1.794878840446472168e-01 9.586010128259658813e-02 -3.137081265449523926e-01 2.341772168874740601e-01 -1.201252117753028870e-01 2.072860859334468842e-02 1.165110692381858826e-01 -2.211076319217681885e-01 2.530560791492462158e-01 -1.212471723556518555e-01 3.467531800270080566e-01 1.915173791348934174e-02 -1.688278764486312866e-01 5.311876162886619568e-02 6.924314051866531372e-02 -4.327112436294555664e-02 -1.010275334119796753e-01 2.221755683422088623e-01 -6.502240151166915894e-02 5.172654241323471069e-02 1.519109774380922318e-02 -1.074698045849800110e-01 1.492003630846738815e-02 -2.958479225635528564e-01 -2.526890039443969727e-01 -4.226481169462203979e-02 -2.485494874417781830e-02 -2.603889405727386475e-01 3.608774840831756592e-01 4.587020725011825562e-02 -1.012291461229324341e-01
3.591283410787582397e-02 -9.286120533943176270e-02 -5.671621114015579224e-02 -4.692967608571052551e-02 2.651949822902679443e-01 -2.704681158065795898e-01 -2.203264385461807251e-01 9.515325725078582764e-02 -1.802726686000823975e-01 -4.520500451326370239e-02 3.911295905709266663e-02 -2.476021088659763336e-02 -4.999749064445495605e-01 -5.101636052131652832e-02 3.033458627760410309e-02 9.082806110382080078e-02 8.668719232082366943e-02 -3.067064099013805389e-02 -5.268055573105812073e-02 -1.532281637191772461e-01 1.692471355199813843e-01 -2.276351675391197205e-02 1.531485095620155334e-02 2.750762104988098145e-01 -4.616372883319854736e-01 2.435929328203201294e-02 1.204490512609481812e-01 1.989206671714782715e-02 -2.781239151954650879e-01 2.989275567233562469e-02 -1.962521225214004517e-01 -3.941786009818315506e-03
1.218973472714424133e-01 -6.535678356885910034e-02 2.259892225265502930e-01 1.315325349569320679e-01 1.756584644317626953e-01 -2.721658647060394287e-01 -4.197841882705688477e-02 8.081006258726119995e-02 1.149861738085746765e-01 7.004086673259735107e-02 3.069561719894409180e-01 7.214407622814178467e-02 -3.515698313713073730e-01 8.161342144012451172e-02 9.135271608829498291e-02 -2.470397800207138062e-01 1.099427696317434311e-02 2.113997936248779297e-01 -5.351135134696960449e-02 -2.115710675716400146e-01 2.269629687070846558e-01 -9.296900779008865356e-02 1.252158433198928833e-01 -1.133932024240493774e-01 -1.232807859778404236e-01 -6.731081753969192505e-02 3.067659437656402588e-01 2.880555093288421631e-01 -2.739969193935394287e-01 6.201334297657012939e-02 6.330569088459014893e-02 -1.456635445356369019e-01
-2.258438430726528168e-02 3.005635738372802734e-02 -2.840025909245014191e-02 -3.324575424194335938e-01 1.415690593421459198e-02 -1.703394651412963867e-01 -1.399652957916259766e-01 7.471028715372085571e-02 -1.973502933979034424e-01 2.106566168367862701e-02 6.229611113667488098e-02 -4.420640319585800171e-02 -7.979641109704971313e-02 -1.642140448093414307e-01 -2.423201948404312134e-01 -3.693842887878417969e-01 -3.513860329985618591e-02 -2.127977162599563599e-01 5.701980553567409515e-03 -1.434057205915451050e-01 3.199160099029541016e-01 -1.678334325551986694e-01 1.340553462505340576e-01 -3.742180764675140381e-01 -3.363873958587646484e-01 1.857136748731136322e-02 1.027766242623329163e-01 2.066095769405364990e-01 -1.493680477142333984e-01 -4.254514724016189575e-02 2.563430182635784149e-02 -1.094124540686607361e-01
4.080850780010223389e-01 -2.921224236488342285e-01 1.135449633002281189e-01 1.116824708878993988e-02 1.538409143686294556e-01 -2.540295422077178955e-01 -1.244986951351165771e-01 -1.133922189474105835e-01 -2.297909557819366455e-01 1.200479269027709961e-01 4.455840587615966797e-01 1.126083806157112122e-01 -2.442472279071807861e-01 4.579054936766624451e-02 5.489515513181686401e-02 -1.013617590069770813e-01 -1.364514827728271484e-01 8.572131395339965820e-02 1.818135567009449005e-02 -1.628088504076004028e-01 2.520850114524364471e-02 -1.764925867319107056e-01 -1.109991688281297684e-02 -2.385906688868999481e-02 -1.507932879030704498e-02 -9.974759072065353394e-02 3.188225924968719482e-01 1.539509296417236328e-01 -1.027194485068321228e-01 1.457276791334152222e-01 1.040739342570304871e-01 -4.060703143477439880e-02
-3.534832298755645752e-01 -3.502021431922912598e-01 1.815716326236724854e-01 -2.025295943021774292e-01 1.299000382423400879e-01 -2.244395911693572998e-01 -6.053344160318374634e-02 -6.877837702631950378e-03 -2.212364375591278076e-01 -3.396832942962646484e-02 2.808357477188110352e-01 -1.131522282958030701e-01 -1.486487239599227905e-01 -4.265022650361061096e-02 1.070245057344436646e-01 6.593587249517440796e-02 -1.723123192787170410e-01 -1.964285373687744141e-01 8.335632830858230591e-02 1.122686862945556641e-01 5.897722393274307251e-02 2.784815244376659393e-02 2.978841960430145264e-02 1.016653329133987427e-01 -3.001102209091186523e-01 -7.753074169158935547e-02 1.601060032844543457e-01 -8.385355770587921143e-02 -8.922809362411499023e-02 3.390338718891143799e-01 2.558935582637786865e-01 -7.442469894886016846e-02
9.760846942663192749e-02 6.045497581362724304e-02 7.202029973268508911e-02 -3.888455927371978760e-01 -1.339833438396453857e-02 -3.211434558033943176e-02 -3.186964197084307671e-03 -4.266208037734031677e-02 -1.730608046054840088e-01 -3.164870291948318481e-02 5.628790706396102905e-02 -8.652333170175552368e-02 -1.611273586750030518e-01 -1.290955990552902222e-01 -1.278991252183914185e-01 -3.245876729488372803e-01 -1.253284960985183716e-01 -2.429679334163665771e-01 -8.372475206851959229e-02 -2.547616064548492432e-01 3.840389847755432129e-01 -2.091659307479858398e-01 1.179587841033935547e-01 -3.741529881954193115e-01 -2.480937093496322632e-01 1.595492794876918197e-04 -7.034163177013397217e-02 -6.603804882615804672e-03 -2.140267491340637207e-01 5.461509153246879578e-02 -4.907083511352539062e-02 -1.091065630316734314e-01
1.344699710607528687e-01 -9.993534535169601440e-03 -1.346276551485061646e-01 -5.239308625459671021e-02 1.575523614883422852e-01 -2.292133420705795288e-01 -1.457552760839462280e-01 -1.673157699406147003e-02 -8.334336429834365845e-02 1.695307046175003052e-01 1.229621544480323792e-01 2.694394253194332123e-02 -2.239751666784286499e-01 4.988078773021697998e-02 -1.625241339206695557e-01 -2.431425452232360840e-01 -4.847036674618721008e-02 -2.219302803277969360e-01 -2.287877053022384644e-01 -6.902999430894851685e-02 3.287385702133178711e-01 -6.614742428064346313e-02 1.029968820512294769e-02 -5.619478225708007812e-01 -2.609022259712219238e-01 -9.647273272275924683e-02 -5.597981810569763184e-02 1.507164090871810913e-01 -7.866461575031280518e-02 -5.730583891272544861e-02 2.468159608542919159e-02 -1.482892781496047974e-01
5.575273558497428894e-02 -2.811514958739280701e-02 4.812980443239212036e-02 9.487596154212951660e-02 2.236812002956867218e-02 -1.458339691162109375e-01 1.722369343042373657e-02 1.799190044403076172e-01 -9.368553012609481812e-02 9.582591801881790161e-02 6.999928504228591919e-02 2.132669091224670410e-01 -1.143992841243743896e-01 -1.849198788404464722e-01 -2.089528441429138184e-01 1.860325108282268047e-03 -1.910888105630874634e-01 -6.212105229496955872e-02 4.719265177845954895e-02 -1.503520458936691284e-01 3.642433881759643555e-01 -6.413079053163528442e-02 -3.481866419315338135e-01 4.902521893382072449e-02 -3.005791902542114258e-01 1.426763460040092468e-02 -7.027754187583923340e-02 -1.487669795751571655e-01 -2.945149540901184082e-01 2.035680711269378662e-01 4.424297511577606201e-01 6.231259554624557495e-02
1.193257346749305725e-01 -1.487890481948852539e-01 3.049720823764801025e-01 -3.218445479869842529e-01 1.036562323570251465e-01 -1.237014755606651306e-01 -4.829144477844238281e-01 -1.457175910472869873e-01 8.393664658069610596e-02 3.508449494838714600e-01 -2.805353142321109772e-02 -5.918965116143226624e-02 -9.936689585447311401e-02 -6.988488882780075073e-02 -8.773016929626464844e-02 8.030117303133010864e-02 -1.978889852762222290e-02 -1.741178929805755615e-01 -9.472579509019851685e-02 7.167803496122360229e-02 1.251721978187561035e-01 8.955334313213825226e-03 9.403171390295028687e-02 6.769234687089920044e-02 -2.728981971740722656e-01 -7.413976639509201050e-02 2.803440392017364502e-01 2.361831068992614746e-02 -2.407691329717636108e-01 1.593719124794006348e-01 4.114634916186332703e-02 -7.098866254091262817e-02
1.162718236446380615e-01 2.060349285602569580e-01 1.822462975978851318e-01 9.273099899291992188e-02 2.138034254312515259e-01 -1.944389194250106812e-01 -2.091374248266220093e-01 -1.408651769161224365e-01 -4.276490211486816406e-01 2.495130002498626709e-01 2.567362189292907715e-01 7.519008941017091274e-04 -2.552368342876434326e-01 9.205330908298492432e-02 -3.598984330892562866e-02 -2.740919888019561768e-01 -1.248508468270301819e-01 -1.189875379204750061e-01 1.717939227819442749e-01 -1.226371824741363525e-01 7.960797287523746490e-03 -2.306903451681137085e-01 -2.587778493762016296e-02 2.224379591643810272e-02 4.761537536978721619e-02 -3.069267421960830688e-02 1.197932008653879166e-02 7.940531522035598755e-02 3.830631449818611145e-02 3.768365383148193359e-01 6.741648167371749878e-02 -8.718644827604293823e-02
1.676057577133178711e-01 -4.844772070646286011e-02 4.428323358297348022e-02 -1.306963264942169189e-01 1.287734955549240112e-01 -4.259051680564880371e-01 1.743618100881576538e-01 -2.209485024213790894e-01 -2.207046747207641602e-01 2.865964313969016075e-03 2.406101673841476440e-01 1.682401150465011597e-01 -2.871813178062438965e-01 3.617713227868080139e-02 1.903029158711433411e-02 -2.147190570831298828e-01 3.072245717048645020e-01 -1.515394449234008789e-02 -8.059784024953842163e-02 -2.041757702827453613e-01 2.628006935119628906e-01 -1.805965602397918701e-01 -1.014447361230850220e-01 -1.971738934516906738e-01 4.885707050561904907e-02 -2.356994897127151489e-01 -2.121493965387344360e-02 3.466723859310150146e-02 -1.592891365289688110e-01 8.046013861894607544e-02 7.451493875123560429e-04 -1.518765389919281006e-01
9.441570192575454712e-02 9.969841688871383667e-02 2.359746098518371582e-01 -4.020311236381530762e-01 -6.805441528558731079e-02 -1.726160198450088501e-01 -2.338762879371643066e-01 1.941815316677093506e-01 -2.699586451053619385e-01 1.388355344533920288e-01 3.280016183853149414e-01 1.241113804280757904e-02 -3.060885705053806305e-02 -1.907429546117782593e-01 3.328083828091621399e-02 -3.835672978311777115e-03 3.181181550025939941e-01 7.364309858530759811e-03 7.333438843488693237e-02 -1.362153142690658569e-01 1.921379715204238892e-01 3.348265960812568665e-02 -2.683454155921936035e-01 -8.476007729768753052e-03 -2.606341242790222168e-01 1.019391417503356934e-01 8.474304527044296265e-02 8.525868505239486694e-02 -2.752950042486190796e-02 -6.099262740463018417e-03 -3.776261291932314634e-04 -2.641852498054504395e-01
-6.450938433408737183e-02 3.674916028976440430e-01 9.232863038778305054e-02 -3.690706193447113037e-01 1.208161488175392151e-01 -2.191380411386489868e-01 -2.220605611801147461e-01 1.353633552789688110e-01 -5.350881442427635193e-02 -6.496144831180572510e-02 1.262321472167968750e-01 -1.979042403399944305e-02 -1.426937580108642578e-01 2.077013403177261353e-01 -5.423059314489364624e-02 -7.814546674489974976e-02 1.358305066823959351e-01 1.663004159927368164e-01 -4.532463848590850830e-02 -8.426439762115478516e-02 -3.381987288594245911e-02 -1.619727909564971924e-01 -5.336441472172737122e-02 2.841655313968658447e-01 -2.623260319232940674e-01 1.240471601486206055e-01 -1.171254068613052368e-01 1.363114863634109497e-01 -4.164169728755950928e-01 1.256877034902572632e-01 -1.193345487117767334e-01 6.049680709838867188e-02
3.248872458934783936e-01 -5.510256811976432800e-02 2.137758284807205200e-01 -2.669481039047241211e-01 1.128148883581161499e-01 -2.143293619155883789e-01 -1.750962808728218079e-02 1.657076627016067505e-01 -1.650601476430892944e-01 1.088624596595764160e-01 -7.706053555011749268e-02 -5.273059476166963577e-03 -2.351759560406208038e-02 2.912756614387035370e-02 8.001118153333663940e-02 2.490776404738426208e-02 1.950906068086624146e-01 1.537869684398174286e-02 3.165232716128230095e-03 -3.072282671928405762e-01 -5.761630833148956299e-02 -1.152659431099891663e-01 -1.164457276463508606e-01 7.339882850646972656e-02 -4.755474030971527100e-01 -1.255328357219696045e-01 2.844495475292205811e-01 6.955390330404043198e-03 -2.751337885856628418e-01 1.921509057283401489e-01 -5.454630777239799500e-02 -1.668131053447723389e-01
1.410740166902542114e-01 7.389587163925170898e-02 -3.088169544935226440e-02 -1.650956720113754272e-01 1.296149194240570068e-01 -1.981818675994873047e-01 -1.658475548028945923e-01 -1.385537236928939819e-01 -9.460526704788208008e-02 1.082658618688583374e-01 1.609557867050170898e-01 -1.567679494619369507e-01 -1.690494567155838013e-01 -1.253829747438430786e-01 -2.056018710136413574e-01 -1.220968514680862427e-01 1.136026382446289062e-01 -2.217518091201782227e-01 -1.126983165740966797e-01 -1.020263656973838806e-01 2.066245675086975098e-01 -9.352249652147293091e-02 1.676998734474182129e-01 -5.884135365486145020e-01 -3.263463675975799561e-01 -3.923895210027694702e-02 -2.331827534362673759e-03 4.591214656829833984e-02 -1.533606946468353271e-01 -1.072256639599800110e-01 1.206606999039649963e-01 1.736038736999034882e-02
-5.045995116233825684e-02 -1.221212185919284821e-02 1.827414482831954956e-01 -9.050532430410385132e-02 2.284924238920211792e-01 -1.237081736326217651e-01 -2.976683899760246277e-02 -3.606205061078071594e-02 -2.780561149120330811e-01 2.631796002388000488e-01 2.732716202735900879e-01 2.144086062908172607e-01 -2.017077803611755371e-01 2.771465480327606201e-01 2.459007054567337036e-01 -1.612855345010757446e-01 -9.121732413768768311e-02 8.978766202926635742e-02 7.813551276922225952e-02 -1.384509056806564331e-01 2.010384052991867065e-01 2.200552728027105331e-03 1.861516237258911133e-01 6.602790206670761108e-02 -2.503766864538192749e-02 2.640151977539062500e-01 -6.171585246920585632e-02 1.223869398236274719e-01 -3.139912188053131104e-01 -2.324873507022857666e-01 1.933042109012603760e-01 -1.208357438445091248e-01
-3.511328697204589844e-01 -4.726299270987510681e-02 1.242917105555534363e-01 -7.847909629344940186e-02 3.315464360639452934e-03 -3.878039419651031494e-01 -9.027799218893051147e-02 1.300541311502456665e-01 -1.486181020736694336e-01 -3.600436076521873474e-02 2.171214204281568527e-03 -3.092044778168201447e-02 -5.804325640201568604e-02 4.702041298151016235e-02 2.396310269832611084e-01 9.901061654090881348e-02 1.376045346260070801e-01 1.101882085204124451e-01 2.134622484445571899e-01 -1.594837456941604614e-01 4.393199384212493896e-01 -1.230698451399803162e-01 -5.103126913309097290e-02 -4.366990923881530762e-02 -1.557943820953369141e-01 -2.374641895294189453e-01 2.826918065547943115e-01 -3.754122555255889893e-02 -2.443249076604843140e-01 8.644269406795501709e-02 -1.726494356989860535e-02 -1.898943632841110229e-01
-1.647548191249370575e-02 -8.962254971265792847e-02 2.313709855079650879e-01 -2.078903764486312866e-01 1.355635672807693481e-01 -2.496971040964126587e-01 8.998184651136398315e-02 -1.884474232792854309e-02 1.589231640100479126e-01 1.718668788671493530e-01 5.449743941426277161e-02 2.882022559642791748e-01 -1.470230370759963989e-01 -2.240524999797344208e-02 -2.961557507514953613e-01 -2.146009504795074463e-01 2.116057649254798889e-02 6.199127808213233948e-02 7.783900946378707886e-02 -2.299282848834991455e-01 2.544710934162139893e-01 1.791909486055374146e-01 6.888365000486373901e-02 -6.471272092312574387e-03 -2.684095203876495361e-01 2.566523849964141846e-01 1.950373128056526184e-02 -9.113518148660659790e-02 -3.027449250221252441e-01 2.506903111934661865e-01 1.800779104232788086e-01 -1.032756641507148743e-01
2.973426282405853271e-01 -1.293170750141143799e-01 7.082655280828475952e-02 -4.857928957790136337e-03 2.118863910436630249e-01 -2.829940617084503174e-01 -1.067552901804447174e-02 -2.365421801805496216e-01 -2.502923905849456787e-01 3.347622752189636230e-01 3.648319840431213379e-01 -5.781172774732112885e-03 -2.046328932046890259e-01 9.651646018028259277e-02 7.388278096914291382e-02 -1.977248787879943848e-01 -7.852962613105773926e-02 -1.148803085088729858e-01 1.201710551977157593e-01 -1.433568298816680908e-01 -8.916889131069183350e-02 -3.405293822288513184e-01 -7.661675661802291870e-02 1.942490786314010620e-01 -9.208569675683975220e-02 -1.021083220839500427e-01 5.711720511317253113e-02 8.947261422872543335e-02 7.032197713851928711e-02 2.194483429193496704e-01 -3.030856605619192123e-03 5.352123174816370010e-03
3.398719131946563721e-01 1.803200505673885345e-02 1.288901418447494507e-01 -1.634851843118667603e-01 2.641630768775939941e-01 -3.788342177867889404e-01 -1.169082801789045334e-02 -2.838152945041656494e-01 -6.560804694890975952e-02 1.067520007491111755e-01 -1.173392906785011292e-01 1.165537629276514053e-03 2.959118597209453583e-02 -1.887336373329162598e-01 4.958598688244819641e-02 -1.186787113547325134e-01 7.434346526861190796e-02 -5.099925026297569275e-02 -2.213461846113204956e-01 -2.928155064582824707e-01 1.115976423025131226e-01 -2.261120826005935669e-02 4.222593829035758972e-02 -1.809173673391342163e-01 -2.519411742687225342e-01 -1.745469272136688232e-01 -3.105837702751159668e-01 3.384829685091972351e-02 -9.569356590509414673e-02 1.598645895719528198e-01 1.776538789272308350e-01 -1.271248310804367065e-01
6.060024723410606384e-02 1.288330852985382080e-01 -5.366545170545578003e-02 5.102344229817390442e-02 1.213879436254501343e-01 -1.499371975660324097e-01 -1.375037878751754761e-01 -2.254310399293899536e-01 -2.392551749944686890e-01 -7.356288284063339233e-02 2.489155977964401245e-01 2.309569418430328369e-01 -2.807981073856353760e-01 1.977170445024967194e-02 4.962847754359245300e-02 -2.497743517160415649e-01 6.184090673923492432e-02 2.677043974399566650e-01 -1.887274682521820068e-01 -1.992935389280319214e-01 2.140949219465255737e-01 -9.472175687551498413e-02 4.057152569293975830e-02 1.737853884696960449e-01 -2.753807306289672852e-01 -1.186076253652572632e-01 -1.370782405138015747e-01 1.199117675423622131e-01 -2.033059149980545044e-01 7.792411744594573975e-02 3.705413043498992920e-01 5.290270200930535793e-04
2.251211553812026978e-02 -1.117675304412841797e-01 1.249271258711814880e-02 5.172471981495618820e-03 1.964384913444519043e-01 -7.900813966989517212e-02 -9.422297030687332153e-02 1.603039056062698364e-01 -1.585961431264877319e-01 1.727565675973892212e-01 5.550904199481010437e-02 2.854309380054473877e-01 -6.923824548721313477e-03 -7.879213988780975342e-02 -1.186126247048377991e-01 1.436150968074798584e-01 1.641064882278442383e-01 -1.049392577260732651e-02 1.596682816743850708e-01 1.348537206649780273e-01 3.690404593944549561e-01 -3.037469387054443359e-01 -1.536067575216293335e-01 -3.524842858314514160e-02 -1.289416402578353882e-01 -1.633888632059097290e-01 1.699354797601699829e-01 2.152535468339920044e-01 -2.017505019903182983e-01 4.553046077489852905e-02 4.644553363323211670e-01 1.608493775129318237e-01
2.906056940555572510e-01 -1.372975856065750122e-01 9.029003232717514038e-02 -2.477463483810424805e-01 3.152177631855010986e-01 -3.239037692546844482e-01 1.148581355810165405e-01 -1.814769655466079712e-01 1.271342337131500244e-01 -2.514977939426898956e-03 1.307979524135589600e-01 -1.762496829032897949e-01 -1.301308423280715942e-01 -1.237853243947029114e-02 -1.678221374750137329e-01 -1.707777827978134155e-01 1.685196161270141602e-01 1.195948049426078796e-01 -1.134687215089797974e-01 -3.284493386745452881e-01 2.802580296993255615e-01 -1.495265066623687744e-01 -6.954352557659149170e-02 -1.274473816156387329e-01 -2.433336973190307617e-01 -1.278131157159805298e-01 -9.144065529108047485e-02 1.749912276864051819e-02 -4.186793044209480286e-02 -1.205338686704635620e-01 1.652601957321166992e-01 -1.573591381311416626e-01
2.815402485430240631e-02 -1.448341012001037598e-01 1.096697300672531128e-01 -1.020141914486885071e-01 1.699379980564117432e-01 -3.002920448780059814e-01 3.654576838016510010e-02 -3.803947567939758301e-01 -2.612623274326324463e-01 1.389170885086059570e-01 2.284478694200515747e-01 1.183516532182693481e-01 -2.934981882572174072e-01 -1.009319201111793518e-01 -4.484044015407562256e-02 -2.182197272777557373e-01 2.308889478445053101e-01 -4.864083230495452881e-02 -1.676213443279266357e-01 -6.059768050909042358e-02 3.341627418994903564e-01 -2.982856631278991699e-01 4.857428744435310364e-02 -1.888857595622539520e-02 1.096908375620841980e-01 -9.911213815212249756e-02 9.786747395992279053e-02 1.391035020351409912e-01 -1.588484346866607666e-01 4.027875512838363647e-02 6.104646995663642883e-02 -1.372247934341430664e-01
7.078058272600173950e-02 -1.073996257036924362e-02 -1.416144967079162598e-01 1.490814052522182465e-02 3.577478528022766113e-01 -2.874317206442356110e-02 4.342268034815788269e-02 -1.923363469541072845e-02 -3.941490054130554199e-01 2.094082087278366089e-01 1.722768694162368774e-01 4.129201918840408325e-02 -3.709164857864379883e-01 4.528793320059776306e-02 1.014124378561973572e-01 1.459239423274993896e-01 1.543115675449371338e-01 -4.150503873825073242e-02 -3.483989238739013672e-01 -1.492364555597305298e-01 1.240015253424644470e-01 1.597624272108078003e-02 -7.308843545615673065e-03 -2.422334104776382446e-01 -2.228013277053833008e-01 6.342876702547073364e-02 -3.378362953662872314e-02 2.338825315237045288e-01 -4.482917860150337219e-02 5.437202751636505127e-02 2.884764671325683594e-01 -2.222708240151405334e-02
-8.300749957561492920e-02 1.919410228729248047e-01 -1.814469844102859497e-01 -1.875041276216506958e-01 3.437870144844055176e-01 -2.291654646396636963e-01 -8.421983569860458374e-02 1.414341479539871216e-01 -2.092052400112152100e-01 1.985272318124771118e-01 3.416063487529754639e-01 8.107245713472366333e-02 -2.707280516624450684e-01 3.493096232414245605e-01 5.285979434847831726e-02 -1.165029853582382202e-01 -1.253698319196701050e-01 -6.384593248367309570e-02 2.439622879028320312e-01 -1.618740856647491455e-01 1.074429675936698914e-01 2.835355699062347412e-02 1.377618312835693359e-01 -8.434113115072250366e-02 -1.261594444513320923e-01 1.727817058563232422e-01 -1.487074196338653564e-01 2.807232365012168884e-02 -1.689450591802597046e-01 -1.402011960744857788e-01 8.967299014329910278e-02 5.825192108750343323e-02
1.330769211053848267e-01 2.165934592485427856e-01 -1.902648657560348511e-01 -7.934069633483886719e-02 -9.341638535261154175e-03 -4.421785473823547363e-02 -3.599617779254913330e-01 -2.499949187040328979e-02 -3.565646335482597351e-02 1.810761988162994385e-01 -4.148006439208984375e-02 -5.866966396570205688e-02 -2.588980793952941895e-01 -7.276690751314163208e-02 -3.450177609920501709e-04 -1.156645491719245911e-01 7.527151703834533691e-02 -2.705315649509429932e-01 -3.668105974793434143e-02 -1.399320363998413086e-01 4.261088073253631592e-01 -3.217669427394866943e-01 2.049798518419265747e-01 -1.481133848428726196e-01 -2.581504583358764648e-01 -1.318414807319641113e-01 5.002373363822698593e-04 8.385644108057022095e-02 -2.344774007797241211e-01 -3.929885849356651306e-02 5.737032741308212280e-02 -1.897628158330917358e-01
-1.661926507949829102e-02 -6.067167501896619797e-03 -2.347190119326114655e-02 -1.105648949742317200e-01 1.733361184597015381e-01 -2.344139516353607178e-01 -1.075104698538780212e-01 -2.669891342520713806e-02 2.615083940327167511e-02 7.328497618436813354e-02 -4.906741436570882797e-03 -2.057237029075622559e-01 -1.938494443893432617e-01 -2.040717937052249908e-02 2.098600119352340698e-01 1.322771161794662476e-01 -3.485487401485443115e-01 1.335940212011337280e-01 -7.952523976564407349e-02 7.806592434644699097e-02 4.254451096057891846e-01 1.092511112801730633e-03 1.647467315196990967e-01 1.449134349822998047e-01 -1.531288325786590576e-01 2.214037925004959106e-01 -5.449829250574111938e-02 2.675980925559997559e-01 -4.274456799030303955e-01 1.474123746156692505e-01 3.428572043776512146e-02 -9.028102457523345947e-02
6.881070137023925781e-02 -1.273411959409713745e-01 3.305497765541076660e-01 -1.274746358394622803e-01 -1.404575705528259277e-01 1.698398031294345856e-02 -9.393804520368576050e-02 9.642800688743591309e-02 -2.377509921789169312e-01 3.236407935619354248e-01 2.075506150722503662e-01 -1.517664045095443726e-01 -2.709200084209442139e-01 3.258025646209716797e-02 8.683734387159347534e-02 5.278935655951499939e-02 2.175382375717163086e-01 -6.426954269409179688e-02 4.900337755680084229e-02 -1.104582995176315308e-01 3.046751953661441803e-02 -1.038506552577018738e-01 -1.442488729953765869e-01 -3.016525208950042725e-01 -2.960272431373596191e-01 -8.223827183246612549e-02 8.483231812715530396e-02 -3.444320335984230042e-02 -2.913183867931365967e-01 -3.800084441900253296e-02 3.402850031852722168e-01 -9.368942677974700928e-02
-1.142465621232986450e-01 4.583195969462394714e-02 2.448072433471679688e-01 -1.620318889617919922e-01 3.257046043872833252e-01 -1.644737869501113892e-01 -1.612057089805603027e-01 -6.627191603183746338e-02 -1.046850532293319702e-01 1.486945897340774536e-01 -4.085233062505722046e-02 1.671142727136611938e-01 5.906479433178901672e-03 -8.596550673246383667e-02 -6.908134371042251587e-02 -1.786510795354843140e-01 2.564404532313346863e-02 -1.858898997306823730e-01 -2.403260767459869385e-01 -1.376611739397048950e-01 2.836340367794036865e-01 -1.000862196087837219e-01 -2.336689084768295288e-01 -4.708556085824966431e-02 -1.070273369550704956e-01 3.265571594238281250e-01 1.872339397668838501e-01 -1.313205212354660034e-01 -1.844529360532760620e-01 3.967118561267852783e-01 -8.148312568664550781e-02 2.696556597948074341e-02
5.822490900754928589e-02 8.163048885762691498e-03 3.423806428909301758e-01 -3.273643553256988525e-02 1.684003472328186035e-01 1.901753544807434082e-01 -1.897010803222656250e-01 -9.997875243425369263e-02 3.930402547121047974e-02 1.012901961803436279e-01 2.816734611988067627e-01 1.715839654207229614e-01 -2.616567909717559814e-01 -2.327038906514644623e-02 1.126211434602737427e-01 -9.029554575681686401e-02 -1.528815180063247681e-01 -1.679937392473220825e-01 1.258443892002105713e-01 -1.556119620800018311e-01 3.593803942203521729e-01 -1.137924268841743469e-01 -2.151395529508590698e-01 -7.878272980451583862e-02 -1.308763176202774048e-01 -2.472243458032608032e-02 -1.716426014900207520e-01 2.099414467811584473e-01 -2.688493132591247559e-01 -1.030804663896560669e-01 3.044304847717285156e-01 6.488600373268127441e-02
-8.147630840539932251e-02 -5.560524389147758484e-02 1.146853044629096985e-01 -1.764076054096221924e-01 1.088937222957611084e-01 -2.385892868041992188e-01 -1.560944616794586182e-01 -2.317080646753311157e-01 3.161346912384033203e-02 8.572499454021453857e-02 -7.432577759027481079e-02 1.781727820634841919e-01 -1.372794434428215027e-02 -1.416114419698715210e-01 -2.592898905277252197e-01 -1.289402544498443604e-01 6.340663880109786987e-02 -1.037454158067703247e-01 -1.819876730442047119e-01 -3.673991262912750244e-01 3.380624651908874512e-01 -2.306651622056961060e-01 7.909928262233734131e-02 -2.532086074352264404e-01 -2.962207496166229248e-01 1.008571535348892212e-01 -3.892514482140541077e-02 7.114644348621368408e-02 -3.138786554336547852e-01 -2.557486109435558319e-02 -4.204353317618370056e-02 -1.525015085935592651e-01
1.340442448854446411e-01 -2.744076848030090332e-01 5.177116394042968750e-02 -1.958880573511123657e-01 6.872621178627014160e-02 -2.662818431854248047e-01 -3.301018476486206055e-01 3.005316853523254395e-01 -1.536078453063964844e-01 8.413115143775939941e-02 -2.989985644817352295e-01 -2.174615859985351562e-03 -7.104424387216567993e-02 2.920295298099517822e-02 -9.718932211399078369e-02 8.724983036518096924e-02 5.990747734904289246e-02 6.833274848759174347e-03 -7.641877233982086182e-02 -2.682106494903564453e-01 1.269441545009613037e-01 -7.796609401702880859e-02 -1.693458557128906250e-01 -1.129270046949386597e-01 -4.059887826442718506e-01 -2.744625322520732880e-02 1.066383495926856995e-01 7.615174353122711182e-02 -2.953433096408843994e-01 1.644578874111175537e-01 -4.317444562911987305e-02 -6.166140735149383545e-02
-1.471002399921417236e-01 3.250013887882232666e-01 1.619211286306381226e-01 -3.236453235149383545e-01 2.961465716361999512e-01 -2.113996297121047974e-01 -1.958401799201965332e-01 5.282948538661003113e-02 8.309586346149444580e-02 1.213661879301071167e-01 -1.019605919718742371e-01 5.671587586402893066e-02 -2.882549464702606201e-01 1.341281235218048096e-01 7.666507735848426819e-03 -7.026725262403488159e-02 9.426353126764297485e-02 -1.923856735229492188e-01 2.415608316659927368e-01 3.841974074020981789e-03 8.235281705856323242e-02 -8.190565556287765503e-02 2.111921459436416626e-02 2.638371475040912628e-02 -1.498738527297973633e-01 -1.140195205807685852e-01 3.297078311443328857e-01 2.853798568248748779e-01 -3.946130350232124329e-02 2.490937560796737671e-01 1.157887652516365051e-02 1.366075873374938965e-01
2.930864393711090088e-01 1.656227707862854004e-01 8.978974074125289917e-02 7.998894900083541870e-02 2.209945172071456909e-01 -2.250891774892807007e-01 -4.961979389190673828e-02 -1.272555142641067505e-01 -2.121155411005020142e-01 2.168689519166946411e-01 2.395005375146865845e-01 7.646653056144714355e-02 -2.169174849987030029e-01 5.858521163463592529e-02 -1.134395077824592590e-01 -3.448776602745056152e-01 -6.321532279253005981e-02 -7.429247256368398666e-03 1.024014949798583984e-01 -1.737822145223617554e-01 -2.180162444710731506e-02 -3.727973997592926025e-01 1.244288459420204163e-01 -3.815923258662223816e-02 5.833955481648445129e-02 -1.854931004345417023e-02 -4.511101543903350830e-02 1.995747387409210205e-01 -2.097159251570701599e-02 4.059391021728515625e-01 6.747823953628540039e-02 1.115785198635421693e-04
1.126779690384864807e-01 -8.274434506893157959e-02 6.639279425144195557e-02 -2.085296809673309326e-01 3.812998533248901367e-01 -1.711281538009643555e-01 1.966422190889716148e-03 -7.842109352350234985e-02 3.455929085612297058e-02 -1.707755625247955322e-01 1.557225286960601807e-01 -1.109648495912551880e-02 -9.084585309028625488e-02 2.167176753282546997e-01 -1.145255565643310547e-01 -2.249260991811752319e-01 2.766103744506835938e-01 8.431096374988555908e-02 5.432685464620590210e-02 -3.197005391120910645e-01 2.604708969593048096e-01 -1.614472568035125732e-01 -1.152740791440010071e-01 -1.934558302164077759e-01 -2.460095137357711792e-01 -1.268827617168426514e-01 -1.958083063364028931e-01 1.772371232509613037e-01 -2.106388211250305176e-01 -1.331534981727600098e-01 1.088256575167179108e-02 -1.899522095918655396e-01
2.117707282304763794e-01 2.255624830722808838e-01 3.607873022556304932e-01 6.440795958042144775e-02 3.840142115950584412e-02 -1.774539500474929810e-01 -2.004180103540420532e-01 4.477556422352790833e-02 -1.560463905334472656e-01 3.632084131240844727e-01 1.980749368667602539e-01 5.859352275729179382e-02 4.795710742473602295e-02 2.172757536172866821e-01 2.898404002189636230e-01 1.358749568462371826e-01 2.043122239410877228e-02 2.110771983861923218e-01 -5.292161926627159119e-02 -1.729177385568618774e-01 3.011215105652809143e-02 -5.594355612993240356e-02 8.442267775535583496e-02 -1.315262317657470703e-01 -1.808000504970550537e-01 -4.025952517986297607e-02 -4.316283389925956726e-03 2.496391832828521729e-01 -2.991832494735717773e-01 -1.442185975611209869e-02 2.181416153907775879e-01 -6.179942563176155090e-02
1.340115517377853394e-01 2.477369010448455811e-01 -2.582910656929016113e-01 -1.244472563266754150e-01 2.126728296279907227e-01 -1.239114999771118164e-01 -5.708436667919158936e-02 -2.697976231575012207e-01 -1.969922035932540894e-01 1.237448826432228088e-01 3.621582686901092529e-02 9.183742105960845947e-02 -7.140732556581497192e-02 -1.354742050170898438e-01 -1.032547801733016968e-01 -2.466738820075988770e-01 1.060682237148284912e-01 1.815127879381179810e-01 -1.668825596570968628e-01 -1.215977668762207031e-01 2.443986088037490845e-01 -2.111110985279083252e-01 6.583749502897262573e-02 -4.498938098549842834e-02 -2.814862132072448730e-01 -1.370022147893905640e-01 -8.193614333868026733e-02 4.138396978378295898e-01 -1.888574808835983276e-01 1.949075236916542053e-02 1.813307404518127441e-01 -2.464438043534755707e-02
4.646662250161170959e-02 6.240316852927207947e-02 1.687604486942291260e-01 -8.490519225597381592e-02 1.385097503662109375e-01 -2.867025732994079590e-01 -1.081719547510147095e-01 7.145772129297256470e-02 -3.476018309593200684e-01 1.414735466241836548e-01 -1.363351792097091675e-01 -9.553259611129760742e-02 -2.905715405941009521e-01 -1.723318248987197876e-01 2.635372430086135864e-02 1.157868802547454834e-01 1.359151303768157959e-01 -9.817966073751449585e-02 -9.084408730268478394e-02 -1.716568768024444580e-01 2.393220514059066772e-01 4.965176805853843689e-02 -1.816128939390182495e-01 2.676529586315155029e-01 -5.129908323287963867e-01 -8.327919989824295044e-02 3.494324535131454468e-02 7.028717547655105591e-02 -1.054687798023223877e-01 6.951682735234498978e-03 -1.188777983188629150e-01 1.073664724826812744e-01
-3.588427603244781494e-02 -1.266160607337951660e-01 1.928097456693649292e-01 1.048809438943862915e-01 6.917872279882431030e-02 -2.265326529741287231e-01 -6.489046663045883179e-02 -4.908183589577674866e-02 -2.446308732032775879e-01 2.717364430427551270e-01 9.931875765323638916e-02 -1.708031594753265381e-01 5.730949342250823975e-02 -3.068668954074382782e-02 1.809738427400588989e-01 -5.523312836885452271e-02 -2.223426103591918945e-01 2.815642058849334717e-01 3.570335358381271362e-02 -1.233787387609481812e-01 4.438816606998443604e-01 -1.077196896076202393e-01 1.639116108417510986e-01 1.075008586049079895e-01 -1.057689860463142395e-01 1.396545767784118652e-01 2.632278390228748322e-02 -4.489194601774215698e-02 -4.119698405265808105e-01 -4.441167786717414856e-02 2.289133518934249878e-01 9.628202766180038452e-02
-8.137270808219909668e-02 -1.197638884186744690e-01 -3.686607256531715393e-02 5.607523489743471146e-03 2.200545221567153931e-01 -4.433018863201141357e-01 7.963851094245910645e-02 1.313684135675430298e-01 -1.458715945482254028e-01 2.844901084899902344e-01 3.457571864128112793e-01 6.716342270374298096e-02 -1.793365925550460815e-01 5.531632527709007263e-02 1.234308704733848572e-01 9.824040532112121582e-02 -5.069858208298683167e-02 -2.638580650091171265e-02 -3.978910855948925018e-03 2.036083042621612549e-01 1.177493408322334290e-01 8.122205617837607861e-04 -2.216788241639733315e-03 7.168381661176681519e-02 -7.108789402991533279e-03 -3.175447881221771240e-01 3.376436829566955566e-01 2.325859367847442627e-01 -2.335945367813110352e-01 7.102237641811370850e-02 8.937302976846694946e-02 -1.496444493532180786e-01
2.644300460815429688e-01 -2.666505798697471619e-02 5.761168524622917175e-02 -1.355958133935928345e-01 8.962079137563705444e-02 -2.171431481838226318e-01 1.146948784589767456e-01 -3.535703122615814209e-01 -1.135100051760673523e-01 1.728723198175430298e-01 9.753976762294769287e-02 1.410181820392608643e-01 -3.277166187763214111e-01 5.539616942405700684e-02 6.700234371237456799e-04 -6.706224381923675537e-02 2.413844764232635498e-01 9.294265508651733398e-02 -2.058267146348953247e-01 -1.629150360822677612e-01 3.633803725242614746e-01 -3.471579551696777344e-01 2.400443889200687408e-02 -2.714307308197021484e-01 -2.010642178356647491e-02 1.954392343759536743e-02 1.729285530745983124e-02 8.993814140558242798e-02 -6.050065904855728149e-02 3.094892390072345734e-02 1.485672444105148315e-01 -1.693704426288604736e-01
2.233468145132064819e-01 1.071125492453575134e-01 -4.404355958104133606e-02 -1.844325065612792969e-01 2.741752751171588898e-02 -2.616824507713317871e-01 -2.913360297679901123e-01 4.826404899358749390e-02 -9.055124968290328979e-02 4.240622818470001221e-01 9.064632654190063477e-02 -4.651911556720733643e-02 2.454776875674724579e-02 2.504155635833740234e-01 9.196912497282028198e-02 -2.352860867977142334e-01 1.279390901327133179e-01 -1.814192719757556915e-02 -2.207157760858535767e-01 -1.951542049646377563e-01 2.344162389636039734e-02 1.912349313497543335e-01 -3.440900519490242004e-02 8.348067849874496460e-02 -1.606698930263519287e-01 2.168438583612442017e-02 -2.892530262470245361e-01 3.992022201418876648e-02 -3.448648154735565186e-01 1.139785051345825195e-01 1.641479134559631348e-01 -3.911786153912544250e-02
7.290405780076980591e-02 1.129066124558448792e-01 -1.215816214680671692e-01 -3.011722266674041748e-01 5.781425535678863525e-02 -9.895412623882293701e-02 -4.874791949987411499e-02 -9.207805246114730835e-02 -2.560395300388336182e-01 1.913091093301773071e-01 1.517355442047119141e-01 4.185628145933151245e-02 2.573630213737487793e-01 -6.220639124512672424e-02 1.676913052797317505e-01 2.149951159954071045e-01 7.989089190959930420e-02 2.306904494762420654e-01 -3.566446527838706970e-02 -1.284658014774322510e-01 2.403151839971542358e-01 -3.353134915232658386e-02 -2.749402821063995361e-01 1.409664452075958252e-01 -4.090311229228973389e-01 -2.939728200435638428e-01 1.525589227676391602e-01 2.153589278459548950e-01 -1.391814500093460083e-01 -4.432862251996994019e-02 4.501923546195030212e-02 -5.121291801333427429e-02
8.842968381941318512e-03 7.815668731927871704e-02 3.277855226770043373e-03 -1.996274292469024658e-01 -1.844384819269180298e-01 -4.175294935703277588e-01 -2.028294652700424194e-01 2.361330091953277588e-01 -2.334623932838439941e-01 3.714596386998891830e-03 4.168538749217987061e-01 6.232517212629318237e-02 -4.434462636709213257e-02 6.146134808659553528e-02 1.624719351530075073e-01 2.226846665143966675e-01 -2.940885955467820168e-03 -1.390762329101562500e-01 -2.195259323343634605e-03 -5.109610036015510559e-02 1.335143893957138062e-01 -2.862474620342254639e-01 1.441231369972229004e-01 -8.342109620571136475e-03 7.040534401312470436e-04 8.959401398897171021e-02 2.403124868869781494e-01 2.795041799545288086e-01 -1.517628226429224014e-02 1.855139434337615967e-01 2.441817196086049080e-03 -1.169691830873489380e-01
-2.294769510626792908e-02 -9.133764356374740601e-02 1.634005010128021240e-01 -2.018130272626876831e-01 2.377673834562301636e-01 -1.366039365530014038e-01 -1.681696325540542603e-01 -3.216440975666046143e-01 -1.135390475392341614e-01 6.177103519439697266e-02 -4.975197464227676392e-02 -1.281820833683013916e-01 -2.897457480430603027e-01 2.057652920484542847e-01 -1.848328262567520142e-01 2.603504359722137451e-01 1.781811118125915527e-01 -8.570851385593414307e-02 -2.281853929162025452e-02 -3.178634122014045715e-02 1.436686813831329346e-01 -2.622719407081604004e-01 5.178320780396461487e-02 -2.148417234420776367e-01 -1.488399952650070190e-01 -9.125428274273872375e-03 2.654007673263549805e-01 1.781177818775177002e-01 -7.683869451284408569e-02 2.130959331989288330e-01 2.813253700733184814e-01 1.384668797254562378e-01
-5.259036645293235779e-02 1.896318942308425903e-01 1.286338120698928833e-01 -2.479524612426757812e-01 4.141612648963928223e-01 -4.506218805909156799e-02 2.126027597114443779e-03 -9.579443186521530151e-02 8.171468973159790039e-02 1.512693166732788086e-01 -1.267853826284408569e-01 4.751205444335937500e-02 -6.912676244974136353e-02 7.073599100112915039e-02 -2.356602400541305542e-01 -3.261116147041320801e-02 -2.601791918277740479e-01 1.949005573987960815e-01 9.073199331760406494e-02 -1.541803926229476929e-01 3.150519430637359619e-01 -3.440583497285842896e-02 2.371583580970764160e-01 -2.879302203655242920e-01 -3.370891511440277100e-01 -9.011682122945785522e-02 -1.839372217655181885e-01 3.329743072390556335e-02 6.781640648841857910e-02 7.257434725761413574e-02 1.371782869100570679e-01 -1.535720229148864746e-01
3.031105995178222656e-01 -1.082402002066373825e-02 2.376659959554672241e-01 3.911890089511871338e-02 9.746745973825454712e-02 -3.334139287471771240e-01 -1.243557184934616089e-01 -5.167677626013755798e-02 -5.665815249085426331e-02 -1.166585609316825867e-01 3.166536092758178711e-01 3.227658197283744812e-02 -2.676989734172821045e-01 -3.772134706377983093e-02 -9.113397449254989624e-02 -2.329741716384887695e-01 -1.280202157795429230e-02 2.217985093593597412e-01 -3.449064120650291443e-02 -1.363366991281509399e-01 1.828617006540298462e-01 -7.148784399032592773e-02 2.307333201169967651e-01 -2.610228396952152252e-02 -1.832599937915802002e-01 5.707484111189842224e-02 -9.354705363512039185e-02 3.067765533924102783e-01 -1.372118294239044189e-01 3.413216173648834229e-01 1.153982356190681458e-01 8.625801652669906616e-02
6.953788548707962036e-02 -8.749472349882125854e-02 3.193187117576599121e-01 -3.027029335498809814e-01 2.598395049571990967e-01 -3.555600065737962723e-03 -3.024906814098358154e-01 1.024524793028831482e-01 -5.480450764298439026e-02 1.039331257343292236e-01 -9.945359826087951660e-02 -2.997981011867523193e-02 -1.282777488231658936e-01 1.557369530200958252e-01 -1.556275784969329834e-02 2.098895162343978882e-01 4.244633391499519348e-02 -1.791004836559295654e-01 -1.122295632958412170e-01 -1.339899748563766479e-01 3.706540167331695557e-01 7.164013106375932693e-03 -6.855304539203643799e-02 -8.965055644512176514e-02 -2.195728421211242676e-01 -1.538480725139379501e-02 2.775656282901763916e-01 2.061014920473098755e-01 -1.333462893962860107e-01 2.659384012222290039e-01 -2.073162496089935303e-01 -2.711028605699539185e-02
-5.993641912937164307e-02 2.479344904422760010e-01 6.496996432542800903e-02 -1.205966025590896606e-01 3.855282366275787354e-01 -3.344879671931266785e-02 3.248054534196853638e-02 -7.866483181715011597e-02 -1.268245466053485870e-02 1.063052378594875336e-02 6.539750099182128906e-02 9.095104038715362549e-02 -1.406294703483581543e-01 2.474384196102619171e-02 -1.637283414602279663e-01 1.283711381256580353e-02 -3.213423788547515869e-01 1.672761142253875732e-01 1.285218000411987305e-01 -3.692365288734436035e-01 1.578160077333450317e-01 -1.959354430437088013e-01 1.353022456169128418e-01 -2.313169389963150024e-01 -3.756626844406127930e-01 1.465864479541778564e-01 -1.495465487241744995e-01 1.471948926337063313e-03 -4.700148105621337891e-02 1.373410969972610474e-01 2.056965082883834839e-01 -1.772801727056503296e-01
2.909289002418518066e-01 1.872921586036682129e-01 7.559709716588258743e-03 6.896080821752548218e-02 2.299236357212066650e-01 -2.931257784366607666e-01 -1.018838286399841309e-01 -1.676883921027183533e-02 2.872873470187187195e-02 2.332918792963027954e-01 2.443279623985290527e-01 -2.196945250034332275e-01 -1.829751580953598022e-01 -1.751935854554176331e-02 -5.806510802358388901e-03 -4.226502776145935059e-02 -3.360636532306671143e-01 1.881780177354812622e-01 3.010996282100677490e-01 8.374240249395370483e-02 2.422820329666137695e-01 7.242899388074874878e-02 1.600317209959030151e-01 -2.228686362504959106e-01 -2.009160071611404419e-01 1.229406073689460754e-01 1.490445584058761597e-01 1.403608918190002441e-01 -7.585559040307998657e-02 1.726408153772354126e-01 6.555245816707611084e-02 6.853559613227844238e-02
7.274487614631652832e-02 2.134094834327697754e-01 1.681500971317291260e-01 -4.463014006614685059e-01 -2.231504209339618683e-02 -3.793593645095825195e-01 -3.585220873355865479e-01 -4.783750697970390320e-02 7.084433920681476593e-03 2.672158926725387573e-02 8.881508558988571167e-02 -1.044593472033739090e-02 -1.424390375614166260e-01 -7.066588848829269409e-02 -1.866997778415679932e-01 -1.080813631415367126e-01 -5.530081689357757568e-02 1.032698992639780045e-02 4.690969735383987427e-02 -2.120249271392822266e-01 -1.594123542308807373e-01 -1.459027975797653198e-01 -5.345211550593376160e-02 1.020874306559562683e-01 -1.454400718212127686e-01 1.894767135381698608e-01 -1.105583831667900085e-01 3.612526133656501770e-02 -3.511708378791809082e-01 1.962065547704696655e-01 -9.862388670444488525e-02 -1.160122007131576538e-01
1.023159176111221313e-02 -2.139673084020614624e-01 1.796771734952926636e-01 -2.343709915876388550e-01 8.597213774919509888e-02 -6.243639066815376282e-02 -3.936240971088409424e-01 -2.021252512931823730e-01 1.660418361425399780e-01 2.832882404327392578e-01 1.231266707181930542e-01 -1.599271968007087708e-02 -2.086785137653350830e-01 -8.125592023134231567e-02 5.568761005997657776e-02 1.283415704965591431e-01 2.890302799642086029e-02 3.527067601680755615e-02 7.545902580022811890e-02 4.765757173299789429e-02 2.018913626670837402e-01 9.159697592258453369e-02 1.688813418149948120e-01 1.358769536018371582e-01 -4.301566779613494873e-01 6.611906737089157104e-02 1.601040661334991455e-01 -2.011451311409473419e-02 -1.734683960676193237e-01 3.235883116722106934e-01 1.021001040935516357e-01 -2.797605236992239952e-03
1.280633509159088135e-01 -1.515936199575662613e-02 -1.701314896345138550e-01 -2.205278128385543823e-01 2.433382272720336914e-01 -3.103821277618408203e-01 -1.680285781621932983e-01 1.653586477041244507e-01 -2.449454218149185181e-01 6.377734243869781494e-02 -1.378918290138244629e-01 -8.996846526861190796e-02 -3.007348179817199707e-01 -9.714660048484802246e-02 -5.228149145841598511e-02 1.640203595161437988e-01 2.118147164583206177e-01 5.282543599605560303e-02 -1.223642826080322266e-01 -2.907902374863624573e-02 3.541018068790435791e-01 3.558570519089698792e-02 9.848196059465408325e-03 1.118786111474037170e-01 -3.996972143650054932e-01 1.015881597995758057e-01 -4.266929253935813904e-02 -4.395281895995140076e-02 -2.441355437040328979e-01 4.432369396090507507e-02 -1.795366108417510986e-01 6.001958250999450684e-02
3.999520558863878250e-03 7.177216559648513794e-02 -7.146696001291275024e-02 -1.131161600351333618e-01 2.016935646533966064e-01 -7.250885665416717529e-02 -1.980158090591430664e-01 -9.902399778366088867e-02 3.120260685682296753e-02 2.059535682201385498e-02 3.620124161243438721e-01 3.530553877353668213e-01 -3.572706282138824463e-01 -9.900972992181777954e-02 -5.542957782745361328e-02 -1.948919296264648438e-01 7.786840945482254028e-02 -1.072131916880607605e-01 1.089121028780937195e-01 9.075590223073959351e-02 3.120616972446441650e-01 -1.111289784312248230e-01 -1.062518060207366943e-01 2.692754566669464111e-01 -1.119682118296623230e-01 -6.801367551088333130e-02 3.592346236109733582e-02 8.086901158094406128e-02 4.842386022210121155e-02 9.108617156744003296e-02 4.233899116516113281e-01 1.720019988715648651e-02
1.798312366008758545e-01 -1.663841903209686279e-01 2.538810670375823975e-01 -3.290553987026214600e-01 1.910906881093978882e-01 -1.542603820562362671e-01 -1.788707524538040161e-01 -9.572662413120269775e-02 -2.375409007072448730e-01 2.902716994285583496e-01 2.936070039868354797e-02 2.891092896461486816e-01 5.601909011602401733e-02 -1.375082135200500488e-02 1.056536380201578140e-02 1.247285827994346619e-01 2.591354772448539734e-02 3.091648817062377930e-01 -1.279137749224901199e-02 1.326218899339437485e-02 2.506125532090663910e-02 -9.642091393470764160e-02 -1.652206666767597198e-02 -2.935248985886573792e-02 -2.135953009128570557e-01 -9.308235347270965576e-02 -1.693072170019149780e-02 -1.708327531814575195e-01 -1.269511729478836060e-01 4.337885975837707520e-01 1.413505971431732178e-01 -7.724972814321517944e-02
-3.199704922735691071e-03 2.070315480232238770e-01 -4.990277439355850220e-02 -7.155378907918930054e-02 3.317597806453704834e-01 3.295355290174484253e-02 -1.756682544946670532e-01 -9.946829825639724731e-02 -1.120250672101974487e-01 1.519558131694793701e-01 1.434134095907211304e-01 1.188393905758857727e-01 -1.409758031368255615e-01 -2.002723328769207001e-02 1.419231388717889786e-02 -2.052637636661529541e-01 -1.075931414961814880e-01 -1.840905398130416870e-01 3.943408653140068054e-02 -3.078714013099670410e-01 6.237305700778961182e-02 -2.325362712144851685e-01 -2.903323173522949219e-01 -1.432841420173645020e-01 -1.814697533845901489e-01 -2.891630493104457855e-02 2.090607536956667900e-03 2.697334587574005127e-01 -2.780123353004455566e-01 -2.867932431399822235e-02 2.938915491104125977e-01 2.984419763088226318e-01
7.724297791719436646e-02 5.449271947145462036e-02 2.195407748222351074e-01 -1.053567696362733841e-02 7.137417793273925781e-02 -2.599862217903137207e-01 -9.572724252939224243e-02 -2.518752515316009521e-01 -1.033358201384544373e-01 3.647876158356666565e-02 8.543192595243453979e-02 -1.195958778262138367e-01 -2.326436191797256470e-01 -1.382727324962615967e-01 -1.943829208612442017e-01 -3.327981829643249512e-01 2.082543075084686279e-01 1.020753942430019379e-02 -2.599161267280578613e-01 -1.616204380989074707e-01 3.414396941661834717e-01 -2.512992918491363525e-01 1.945451274514198303e-02 -2.312615513801574707e-01 -2.371624410152435303e-01 1.684773266315460205e-01 -1.740741729736328125e-01 1.136144623160362244e-01 -7.211098819971084595e-02 -6.879387050867080688e-02 1.555493324995040894e-01 -9.673228859901428223e-02
9.385221637785434723e-03 3.072042465209960938e-01 -9.764735586941242218e-03 -8.976867794990539551e-02 4.410404562950134277e-01 1.651622005738317966e-03 -3.101232647895812988e-01 -9.512067586183547974e-02 -2.323141694068908691e-01 -2.065780907869338989e-01 7.843350619077682495e-02 3.003915548324584961e-01 -1.105594635009765625e-01 8.829166740179061890e-02 1.284237056970596313e-01 -2.600988931953907013e-02 -1.534208841621875763e-02 -1.969720274209976196e-01 -5.640481039881706238e-02 -2.288788557052612305e-01 -6.828918308019638062e-02 -2.375264316797256470e-01 1.695117540657520294e-02 -2.672197110950946808e-02 -2.499970197677612305e-01 -7.501356303691864014e-02 -4.235465452075004578e-02 5.761846527457237244e-02 -2.939359843730926514e-01 1.044292673468589783e-01 1.858022958040237427e-01 7.530675828456878662e-02
2.847499847412109375e-01 -9.292015433311462402e-02 2.295471914112567902e-02 -2.020900547504425049e-01 2.357172518968582153e-01 -3.561602234840393066e-01 1.418065428733825684e-01 -1.387988328933715820e-01 1.210739016532897949e-01 -5.871563777327537537e-02 2.865333259105682373e-01 -1.190380081534385681e-01 -7.738894969224929810e-02 -8.372829109430313110e-02 -7.645950466394424438e-02 -1.806963235139846802e-01 2.452830970287322998e-01 1.437515318393707275e-01 -5.877220630645751953e-02 -2.464032769203186035e-01 2.904461324214935303e-01 -2.222745269536972046e-01 -3.984187915921211243e-02 -2.430270314216613770e-01 -2.878494262695312500e-01 -2.327433414757251740e-02 -1.459406912326812744e-01 -3.679398074746131897e-02 -2.190123125910758972e-02 3.452002629637718201e-02 1.693185865879058838e-01 -7.383462041616439819e-02
1.133642941713333130e-01 8.745069801807403564e-02 -1.863046735525131226e-02 4.107869416475296021e-02 1.959330588579177856e-01 -3.463822007179260254e-01 -1.169508248567581177e-01 -1.069431379437446594e-01 6.654389947652816772e-02 2.656216323375701904e-01 3.709601759910583496e-01 -2.648991644382476807e-01 -1.753095537424087524e-01 9.982177615165710449e-02 -8.128912746906280518e-02 -9.550192952156066895e-02 -2.438298016786575317e-01 2.572191357612609863e-01 2.758585512638092041e-01 -7.772810291498899460e-03 2.409312129020690918e-01 6.496215611696243286e-02 -2.480994351208209991e-02 -2.135635018348693848e-01 -1.980142891407012939e-01 7.653007656335830688e-02 2.485628724098205566e-01 5.188198760151863098e-02 6.859111040830612183e-02 1.733816415071487427e-01 -1.088617183268070221e-02 9.856631979346275330e-03
9.478019177913665771e-02 -1.631662994623184204e-01 5.510262399911880493e-02 -1.233054548501968384e-01 3.767122030258178711e-01 -2.571029365062713623e-01 -3.050978295505046844e-02 -1.309242248535156250e-01 1.689077615737915039e-01 1.835971027612686157e-01 1.262414306402206421e-01 1.770275458693504333e-02 -9.504538029432296753e-02 -3.485525399446487427e-02 -3.325031399726867676e-01 -2.306125462055206299e-01 1.074399799108505249e-01 6.026134639978408813e-02 -5.468778312206268311e-02 -2.738549411296844482e-01 3.129083290696144104e-02 7.905171252787113190e-03 2.488383650779724121e-02 -3.457220196723937988e-01 -3.538924157619476318e-01 -8.801282942295074463e-02 6.875582784414291382e-02 1.582876145839691162e-01 -2.084960490465164185e-01 4.859754815697669983e-02 2.035431265830993652e-01 -5.668170005083084106e-02
-3.069802522659301758e-01 1.557226330041885376e-01 7.718228548765182495e-02 -3.534766733646392822e-01 -6.893809884786605835e-02 -1.707304865121841431e-01 -2.088792175054550171e-01 4.052992165088653564e-02 -2.279423028230667114e-01 4.173003137111663818e-01 -1.034401506185531616e-01 -4.281727224588394165e-02 -3.765321373939514160e-01 1.861246824264526367e-01 1.117733940482139587e-01 5.117556825280189514e-02 2.590935118496417999e-02 1.437023282051086426e-01 1.370089054107666016e-01 4.439386073499917984e-03 -4.296381771564483643e-02 -2.130209207534790039e-01 -4.266493022441864014e-02 -2.207961678504943848e-01 -1.995309889316558838e-01 2.718443982303142548e-02 5.961246788501739502e-02 -2.535785548388957977e-02 -1.663208156824111938e-01 6.801760196685791016e-02 -5.513468012213706970e-02 -1.526096016168594360e-01
1.941486448049545288e-01 6.198894605040550232e-02 2.636704146862030029e-01 -2.082254886627197266e-01 2.125261425971984863e-01 -1.767031997442245483e-01 -3.002467453479766846e-01 -1.602782607078552246e-01 -1.288880407810211182e-01 2.334528118371963501e-01 -1.435251235961914062e-01 3.157724142074584961e-01 -1.194762364029884338e-01 -1.313775591552257538e-02 1.972251236438751221e-01 -1.516647487878799438e-01 -6.871050596237182617e-02 -1.055857837200164795e-01 -1.542220264673233032e-01 -2.816915512084960938e-01 -6.786660104990005493e-02 -1.665967255830764771e-01 3.441565334796905518e-01 -1.833635196089744568e-02 -2.589566409587860107e-01 -6.460641976445913315e-03 1.005139574408531189e-01 -1.088942736387252808e-01 -1.052604392170906067e-01 1.180517021566629410e-02 -2.345265675103291869e-04 1.231236830353736877e-01
1.802789978682994843e-02 -1.145924068987369537e-02 1.533830761909484863e-01 -2.513600587844848633e-01 9.908025711774826050e-02 -2.897306680679321289e-01 -1.906555294990539551e-01 -6.420240551233291626e-02 -3.765923380851745605e-01 -2.310316264629364014e-01 1.509264558553695679e-01 8.707397431135177612e-02 3.708632662892341614e-02 2.062998265027999878e-01 7.204134948551654816e-03 6.203199177980422974e-02 -2.505765259265899658e-01 8.740690536797046661e-03 6.811650097370147705e-02 1.613287068903446198e-02 1.446471810340881348e-01 -2.033584564924240112e-01 -3.199290484189987183e-02 1.067947074770927429e-01 -1.940005719661712646e-01 -1.234190911054611206e-01 -1.013321354985237122e-01 9.444974362850189209e-02 -2.033627629280090332e-01 -6.764237582683563232e-02 3.173188567161560059e-01 -3.795500695705413818e-01
-2.398381531238555908e-01 -2.710621058940887451e-01 9.775377810001373291e-02 -9.578041732311248779e-02 2.244410216808319092e-01 -2.962486743927001953e-01 2.252696827054023743e-02 -1.910719424486160278e-01 -1.900840550661087036e-01 1.633122712373733521e-01 1.256530582904815674e-01 -3.025703364983201027e-03 -6.050281226634979248e-03 1.569878906011581421e-01 3.079685568809509277e-02 3.237717747688293457e-01 2.745485901832580566e-01 9.356998652219772339e-02 3.519171383231878281e-03 -8.208023756742477417e-02 1.949636489152908325e-01 -8.876816928386688232e-02 -2.245318144559860229e-02 3.969587851315736771e-03 -1.736521720886230469e-01 2.700383961200714111e-01 6.575398147106170654e-02 1.623691022396087646e-01 -1.720811128616333008e-01 1.438065320253372192e-01 3.630413711071014404e-01 -1.136423200368881226e-01
1.558519154787063599e-01 1.246081739664077759e-01 2.846587002277374268e-01 -1.476512476801872253e-02 1.424924880266189575e-01 7.631933689117431641e-02 -1.300291568040847778e-01 -3.634529560804367065e-02 1.674480140209197998e-01 3.334306478500366211e-01 8.228150010108947754e-02 -2.922076284885406494e-01 1.366214603185653687e-01 7.269203662872314453e-02 5.646948516368865967e-02 -2.029008716344833374e-01 -1.018830090761184692e-01 2.217601686716079712e-01 -1.771964728832244873e-01 2.251505106687545776e-02 3.373059034347534180e-01 -1.806061714887619019e-01 -1.149725466966629028e-01 -5.799776315689086914e-02 -1.612183451652526855e-01 -1.410031765699386597e-01 7.210294902324676514e-02 1.008110195398330688e-01 -3.255798816680908203e-01 2.794887125492095947e-01 1.649307906627655029e-01 -8.892039209604263306e-02
-2.660729885101318359e-01 8.253847807645797729e-02 8.713214099407196045e-02 -2.862337790429592133e-02 1.295521110296249390e-01 -3.816219419240951538e-02 3.898513037711381912e-03 5.615089088678359985e-02 -2.381735444068908691e-01 2.960373461246490479e-01 3.557446897029876709e-01 -8.360208570957183838e-02 -6.685502827167510986e-02 2.869748137891292572e-02 -1.941554546356201172e-01 7.776744663715362549e-02 1.034960374236106873e-01 3.789986297488212585e-02 -3.876711428165435791e-01 8.929098397493362427e-02 1.809026002883911133e-01 -2.282600253820419312e-01 1.058894917368888855e-01 1.076572909951210022e-01 -3.876773715019226074e-01 -4.299563914537429810e-02 1.192101016640663147e-01 1.348361968994140625e-01 -1.807220876216888428e-01 2.303782999515533447e-01 8.749441802501678467e-02 9.829859435558319092e-02
3.175690770149230957e-02 -1.917282640933990479e-01 1.603372097015380859e-01 -4.176312088966369629e-01 1.132535785436630249e-01 -3.507088422775268555e-01 -3.694149553775787354e-01 -3.856858611106872559e-02 1.346483677625656128e-01 1.439373753964900970e-02 3.566125631332397461e-01 -5.666709039360284805e-03 4.234060645103454590e-02 -1.793158613145351410e-02 -4.383872076869010925e-02 -4.073205962777137756e-02 8.331988006830215454e-02 1.717337220907211304e-01 -1.483957022428512573e-01 -2.853997051715850830e-02 -5.456934869289398193e-02 -5.061291530728340149e-02 1.778067946434020996e-01 -1.577430637553334236e-03 -1.601026356220245361e-01 8.472030609846115112e-02 3.171436488628387451e-02 1.023687198758125305e-01 -3.237017095088958740e-01 1.124552339315414429e-01 -1.837514489889144897e-01 -2.125463336706161499e-01
4.126790165901184082e-02 -4.677535966038703918e-02 7.361464947462081909e-02 -6.333771944046020508e-01 4.593651369214057922e-02 -8.286134153604507446e-02 -3.356213569641113281e-01 -1.378979384899139404e-01 4.419903270900249481e-03 3.192787989974021912e-02 1.277639865875244141e-01 -2.218050956726074219e-01 -1.278997398912906647e-02 -2.456030994653701782e-02 3.764210268855094910e-02 1.356495022773742676e-01 -6.642382591962814331e-02 -4.353776946663856506e-02 2.188339456915855408e-02 7.260087132453918457e-02 5.490263178944587708e-02 1.137216165661811829e-01 -5.846926569938659668e-02 1.453899890184402466e-01 -2.632454931735992432e-01 9.180235862731933594e-02 -1.285130679607391357e-01 4.456360824406147003e-03 -2.753391265869140625e-01 2.971563935279846191e-01 -1.123014464974403381e-01 -1.954410672187805176e-01
-8.846417814493179321e-02 -5.527715384960174561e-02 2.611011862754821777e-01 5.522446241229772568e-03 -3.417023271322250366e-02 4.104309715330600739e-03 -1.719964891672134399e-01 -8.986232429742813110e-02 1.432545334100723267e-01 5.092555657029151917e-02 3.574566841125488281e-01 2.054110467433929443e-01 -1.188800856471061707e-01 -1.119793653488159180e-01 4.705938324332237244e-02 -4.425666853785514832e-02 -2.177725173532962799e-02 -9.793458133935928345e-02 2.005126476287841797e-01 -2.925192713737487793e-01 3.170841038227081299e-01 -3.144799172878265381e-01 -2.083052694797515869e-01 -2.181341052055358887e-01 -9.087284654378890991e-02 -7.510633766651153564e-02 -1.055794358253479004e-01 9.065851569175720215e-02 -1.558221280574798584e-01 2.773466408252716064e-01 2.844955623149871826e-01 1.283990740776062012e-01
1.423212289810180664e-01 -2.365930229425430298e-01 8.633261919021606445e-02 -1.813877820968627930e-01 -3.302042931318283081e-02 -1.657184958457946777e-01 3.247883543372154236e-02 3.322889283299446106e-02 -1.338174790143966675e-01 1.001833081245422363e-01 2.068378180265426636e-01 -4.627247527241706848e-02 7.297922670841217041e-02 -2.092504501342773438e-02 4.125343263149261475e-02 4.931873083114624023e-02 1.660866290330886841e-01 -8.702626824378967285e-02 -4.709263145923614502e-02 1.065989211201667786e-01 3.154029846191406250e-01 -5.718994140625000000e-02 -2.993224561214447021e-01 2.186189778149127960e-02 -3.357395529747009277e-01 6.164664775133132935e-02 3.545747399330139160e-01 6.248395424336194992e-03 -2.278941571712493896e-01 3.434805944561958313e-02 2.471793740987777710e-01 -4.145829379558563232e-01
8.787915110588073730e-02 -1.592321507632732391e-02 3.169849142432212830e-02 -1.209260746836662292e-01 1.390491724014282227e-01 -1.906976252794265747e-01 1.045850142836570740e-01 1.499618738889694214e-01 -1.000532135367393494e-02 2.534363865852355957e-01 3.792302608489990234e-01 -1.997677832841873169e-01 -2.306390404701232910e-01 -1.879613995552062988e-01 1.932817697525024414e-01 1.216493174433708191e-01 -1.279025673866271973e-01 1.188840121030807495e-01 5.255689099431037903e-02 7.647415995597839355e-02 2.814542651176452637e-01 1.379944086074829102e-01 4.163893759250640869e-01 2.703343890607357025e-02 -1.215374991297721863e-01 -1.290881782770156860e-01 2.410241588950157166e-02 2.503720819950103760e-01 -2.660259604454040527e-01 1.269046962261199951e-01 -4.524748399853706360e-02 -5.863943323493003845e-02
7.925827056169509888e-02 -2.561216652393341064e-01 2.200397290289402008e-02 -2.196855843067169189e-01 3.091796040534973145e-01 -2.058970332145690918e-01 1.027562543749809265e-01 2.228372730314731598e-02 -2.558541856706142426e-02 2.394987195730209351e-01 3.567389249801635742e-01 -2.276177331805229187e-02 -1.052129194140434265e-01 -9.070154279470443726e-02 7.688026875257492065e-02 -6.685291975736618042e-02 2.782035432755947113e-02 -9.653535485267639160e-02 4.339931532740592957e-02 -1.357054263353347778e-01 1.928887069225311279e-01 -1.298661828041076660e-01 1.112766712903976440e-01 -3.878151178359985352e-01 -1.074435189366340637e-01 -2.761519551277160645e-01 -3.791081160306930542e-02 -2.324057975783944130e-03 -2.584078013896942139e-01 -1.877752989530563354e-01 1.093612089753150940e-01 2.537200748920440674e-01
1.557587832212448120e-01 1.796242594718933105e-01 -7.285534404218196869e-03 -2.450996488332748413e-01 1.843234151601791382e-01 -7.638342678546905518e-02 -1.438898891210556030e-01 -3.330498188734054565e-02 -5.545068159699440002e-02 -5.540592595934867859e-02 1.232464835047721863e-01 -4.870634898543357849e-02 -2.296844422817230225e-01 2.153111621737480164e-02 -2.960084751248359680e-02 -1.939595490694046021e-01 -1.822524964809417725e-01 -3.012038469314575195e-01 -5.255185440182685852e-02 -8.040403574705123901e-02 5.373995304107666016e-01 -3.035538792610168457e-01 -9.307678788900375366e-02 -1.951248794794082642e-01 -2.680227756500244141e-01 -1.946719922125339508e-02 1.127174403518438339e-02 -5.647115036845207214e-02 -6.634274125099182129e-02 4.244491085410118103e-02 -1.065613403916358948e-01 -2.288374602794647217e-01
7.530155032873153687e-02 1.151138450950384140e-02 1.130107119679450989e-01 -2.918063104152679443e-01 1.514682918787002563e-02 -1.582069396972656250e-01 -1.010494753718376160e-01 -2.293646931648254395e-01 4.422906320542097092e-03 -1.535070091485977173e-01 1.658344417810440063e-01 9.294062852859497070e-02 -1.701375655829906464e-02 1.276308298110961914e-01 3.143551051616668701e-01 4.640181735157966614e-02 -5.886782705783843994e-02 -2.912866175174713135e-01 -1.150346323847770691e-01 -2.519051432609558105e-01 6.122985482215881348e-02 -1.815394312143325806e-01 8.714927360415458679e-03 9.079749882221221924e-02 -3.686742782592773438e-01 2.076269313693046570e-02 2.020886987447738647e-01 4.886491969227790833e-02 -4.083507508039474487e-02 3.430281877517700195e-01 1.176602616906166077e-01 -3.288389444351196289e-01
-2.253298908472061157e-01 -4.035368934273719788e-02 2.407829761505126953e-01 -1.913982331752777100e-01 1.499442160129547119e-01 -2.281465530395507812e-01 -2.237135916948318481e-01 6.166882440447807312e-02 -1.527100503444671631e-01 3.891148790717124939e-02 1.897846348583698273e-02 -6.368012167513370514e-03 -2.115159034729003906e-01 2.174410670995712280e-01 -3.455226868391036987e-02 1.041879057884216309e-01 3.726929053664207458e-02 -9.285146743059158325e-02 -1.393994241952896118e-01 -1.545852571725845337e-01 4.056198298931121826e-01 -1.009323354810476303e-02 -1.261630207300186157e-01 -4.319258406758308411e-02 -1.766255646944046021e-01 -6.574729084968566895e-02 2.995813190937042236e-01 -9.429993480443954468e-02 -3.154686093330383301e-02 3.192255795001983643e-01 -2.629736661911010742e-01 -2.309380173683166504e-01
3.107230365276336670e-01 -6.637071073055267334e-02 6.545715779066085815e-02 -4.000076353549957275e-01 1.133312955498695374e-01 -1.216281652450561523e-01 -1.227254644036293030e-01 -4.176165163516998291e-02 -8.708953857421875000e-03 1.083162948489189148e-01 2.944442629814147949e-01 1.166827455163002014e-01 -1.066199764609336853e-01 8.491601049900054932e-02 -3.773358836770057678e-02 8.710375428199768066e-02 -2.383972406387329102e-01 2.755396068096160889e-01 -2.234094291925430298e-01 -4.006330296397209167e-02 1.495247334241867065e-01 -1.058964729309082031e-01 1.709445267915725708e-01 2.051827460527420044e-01 -1.127616837620735168e-01 7.745314855128526688e-03 -2.908550761640071869e-02 -9.811297804117202759e-02 -3.754665553569793701e-01 2.722056508064270020e-01 1.003245413303375244e-01 1.142506450414657593e-01
2.479793578386306763e-01 -3.110350109636783600e-02 -9.889266639947891235e-02 -7.581172138452529907e-02 4.731163680553436279e-01 -4.189447760581970215e-01 7.642347831279039383e-03 -9.374826401472091675e-02 -1.129186749458312988e-01 5.140624195337295532e-02 -1.855196207761764526e-01 -1.074932888150215149e-02 -1.202204972505569458e-01 -1.440837234258651733e-01 1.292902529239654541e-01 -1.184054743498563766e-02 1.043586432933807373e-01 -1.725043207406997681e-01 -1.022207811474800110e-01 -2.544423937797546387e-01 7.430160045623779297e-02 -1.884168237447738647e-01 2.149721980094909668e-01 -1.287012845277786255e-01 -1.776673346757888794e-01 3.247959539294242859e-02 -2.430631667375564575e-01 3.144253045320510864e-02 -6.753151770681142807e-03 2.737781703472137451e-01 7.253430038690567017e-02 -1.386642754077911377e-01
-3.409970318898558617e-03 1.094324141740798950e-01 7.030055671930313110e-02 -1.238637641072273254e-01 -1.755650490522384644e-01 -4.020907282829284668e-01 1.427623927593231201e-01 1.957228630781173706e-01 -9.591660462319850922e-03 2.561823725700378418e-01 5.942779406905174255e-02 -2.437283247709274292e-01 -7.594700902700424194e-02 -3.286922723054885864e-02 8.550376445055007935e-02 -1.068837791681289673e-01 -4.285637289285659790e-02 -1.068863198161125183e-01 -1.280929446220397949e-01 -1.399923115968704224e-01 2.567612826824188232e-01 -3.200484067201614380e-02 6.036289036273956299e-02 -1.622903347015380859e-01 -3.152387738227844238e-01 -2.132907956838607788e-01 1.198999509215354919e-01 3.186904489994049072e-01 -1.466894298791885376e-01 2.432686984539031982e-01 7.143681496381759644e-02 2.636130750179290771e-01
-2.374375908402726054e-04 -4.545615240931510925e-02 1.493330150842666626e-01 -2.650892734527587891e-01 2.138002812862396240e-01 -1.260355114936828613e-01 -1.397333890199661255e-01 -2.896369695663452148e-01 -1.590765081346035004e-02 1.986648887395858765e-01 6.833028793334960938e-02 8.246046304702758789e-02 -2.121743410825729370e-01 -7.015908509492874146e-02 -2.223178595304489136e-01 -2.980130612850189209e-01 3.758865967392921448e-02 4.382022842764854431e-02 2.315384335815906525e-02 1.704130917787551880e-01 1.329808030277490616e-02 8.544484153389930725e-03 -4.470594227313995361e-02 7.554981112480163574e-02 -3.553908169269561768e-01 -8.082252740859985352e-02 7.895515114068984985e-02 -8.690283447504043579e-02 -4.473146796226501465e-01 2.874501943588256836e-01 -1.354697793722152710e-01 -1.114739999175071716e-01
-1.211856305599212646e-02 -1.824305951595306396e-01 -5.911718308925628662e-02 -6.423475593328475952e-02 9.904303401708602905e-02 -1.256872713565826416e-02 -2.088662385940551758e-01 -9.637028723955154419e-02 -3.113858699798583984e-01 3.867363035678863525e-01 4.399735480546951294e-02 2.096276134252548218e-01 -2.196727246046066284e-01 6.519705057144165039e-02 -1.689930260181427002e-01 -1.458758413791656494e-01 -6.921443343162536621e-02 -4.066988825798034668e-02 1.046060025691986084e-01 8.239322155714035034e-02 4.006205201148986816e-01 2.003363668918609619e-01 2.619261145591735840e-01 8.133652806282043457e-02 -1.372779607772827148e-01 6.716345995664596558e-02 1.704789549112319946e-01 6.286219507455825806e-02 -1.255396902561187744e-01 2.167259603738784790e-01 1.034345403313636780e-01 -2.673810720443725586e-01
-8.085544407367706299e-02 1.089361160993576050e-01 5.611763149499893188e-02 1.016023531556129456e-01 2.107717543840408325e-01 -1.319670379161834717e-01 -5.986732617020606995e-02 2.533727884292602539e-01 -1.054227203130722046e-01 2.166295647621154785e-01 1.821545064449310303e-01 7.580574601888656616e-02 -3.429705202579498291e-01 2.598841674625873566e-02 1.110634878277778625e-01 -8.553991466760635376e-02 -2.848469913005828857e-01 -9.668315947055816650e-02 2.313897609710693359e-01 -1.240599378943443298e-01 2.199325114488601685e-01 -3.442766070365905762e-01 -8.640208095312118530e-02 -6.959468126296997070e-02 -1.643394976854324341e-01 8.821509033441543579e-02 -2.929604351520538330e-01 4.123195633292198181e-02 -2.844156920909881592e-01 -9.705491364002227783e-02 1.351583898067474365e-01 -1.845472753047943115e-01
-8.224593847990036011e-02 -1.080451682209968567e-01 4.976748302578926086e-02 -1.988830417394638062e-01 -8.141314983367919922e-02 -2.611371278762817383e-01 2.939091622829437256e-02 1.990518905222415924e-02 -1.609361022710800171e-01 1.275092363357543945e-01 3.516821265220642090e-01 -1.897594332695007324e-01 -1.840814650058746338e-01 7.683010399341583252e-02 -2.728221192955970764e-02 9.606656432151794434e-02 -1.825732588768005371e-01 -5.880561470985412598e-02 -4.557939469814300537e-01 -7.769594341516494751e-02 1.809429824352264404e-01 -2.355149239301681519e-01 -1.196430698037147522e-01 -1.883601695299148560e-01 -1.815675199031829834e-01 -1.647886335849761963e-01 8.851806819438934326e-02 2.137200087308883667e-01 -6.408140808343887329e-02 2.672115862369537354e-01 5.661626905202865601e-02 1.758263260126113892e-01
-6.988193839788436890e-02 9.766540024429559708e-04 1.728649623692035675e-02 -2.085400372743606567e-01 2.216015458106994629e-01 -3.027692437171936035e-01 -7.493684440851211548e-02 -1.775281317532062531e-02 -1.453773956745862961e-02 1.870154142379760742e-01 1.257259696722030640e-01 -1.805606186389923096e-01 -6.822745315730571747e-03 3.056968450546264648e-01 2.357907742261886597e-01 9.825229644775390625e-02 -3.322707414627075195e-01 -9.439530782401561737e-03 1.135204881429672241e-01 5.082155019044876099e-02 3.024896085262298584e-01 7.401146739721298218e-02 2.157990336418151855e-01 1.699993014335632324e-01 -2.279382497072219849e-01 2.346843779087066650e-01 6.905704736709594727e-02 2.468004226684570312e-01 -2.637368142604827881e-01 -1.195298358798027039e-01 4.953232780098915100e-02 -6.970247626304626465e-02
2.131367325782775879e-01 -1.044019758701324463e-01 -7.470422238111495972e-02 -1.535314917564392090e-01 1.737492531538009644e-01 -3.871296346187591553e-01 -1.282174140214920044e-01 -2.055361866950988770e-02 -2.085728347301483154e-01 7.872468233108520508e-02 -6.687231361865997314e-02 1.068761348724365234e-01 -2.926170825958251953e-01 -4.600055888295173645e-02 4.365135729312896729e-02 2.276986241340637207e-01 1.861689984798431396e-01 -6.731735169887542725e-02 1.763771772384643555e-01 -1.512692421674728394e-01 3.193397819995880127e-01 -1.423596888780593872e-01 4.684372339397668839e-03 2.075383365154266357e-01 -1.701643168926239014e-01 -1.228270009160041809e-01 8.431807160377502441e-02 -1.408573687076568604e-01 -2.323789447546005249e-01 2.850421071052551270e-01 -1.423060297966003418e-01 -1.596859842538833618e-01
2.247960306704044342e-02 -4.786491766571998596e-02 -5.474285408854484558e-02 -1.663924157619476318e-01 1.810386925935745239e-01 -4.991113841533660889e-01 5.939269065856933594e-02 -6.952218711376190186e-02 -1.088828369975090027e-01 3.195684552192687988e-01 1.387341171503067017e-01 1.330728679895401001e-01 -1.110601276159286499e-01 3.444628044962882996e-02 3.344564139842987061e-02 -2.818594872951507568e-01 1.858973950147628784e-01 9.428907930850982666e-02 -2.121293395757675171e-01 -1.625909656286239624e-01 3.583967089653015137e-01 -2.468467503786087036e-01 1.885306537151336670e-01 -2.765812538564205170e-02 7.909426093101501465e-02 -2.541047930717468262e-01 6.261724978685379028e-02 6.686773616820573807e-03 -4.128992557525634766e-02 9.771317243576049805e-02 -3.646392002701759338e-02 -5.750546231865882874e-02
-5.075643956661224365e-02 1.470306217670440674e-01 1.552584022283554077e-02 -6.737806648015975952e-02 2.030763030052185059e-01 3.088422492146492004e-02 1.335828192532062531e-02 -5.282539501786231995e-02 -1.908878833055496216e-01 -8.678121119737625122e-02 2.606402039527893066e-01 2.130771577358245850e-01 -4.796813428401947021e-01 2.399178296327590942e-01 2.840839922428131104e-01 -5.935209617018699646e-02 8.204874466173350811e-04 3.035718807950615883e-03 -1.728687882423400879e-01 -2.291329354047775269e-01 1.552093476057052612e-01 -7.321898825466632843e-03 1.064541414380073547e-01 1.348699480295181274e-01 -1.343845874071121216e-01 1.062215566635131836e-01 -3.851206600666046143e-02 2.842464745044708252e-01 -1.855633109807968140e-01 2.079697325825691223e-02 2.692345976829528809e-01 -2.040595859289169312e-01
1.461518108844757080e-01 -1.636683493852615356e-01 1.132167205214500427e-01 -1.486225426197052002e-01 6.724616885185241699e-02 -1.432102918624877930e-01 -1.755015403032302856e-01 2.920484542846679688e-01 -7.293249666690826416e-02 2.874532155692577362e-02 -1.177300363779067993e-01 6.577017158269882202e-02 3.105588816106319427e-02 -1.355295330286026001e-01 1.209215447306632996e-01 2.195410281419754028e-01 8.868000656366348267e-02 7.226170599460601807e-02 -5.570329725742340088e-02 -2.757205367088317871e-01 2.641437053680419922e-01 4.492663964629173279e-02 -1.415127366781234741e-01 -7.241523265838623047e-02 -5.268924236297607422e-01 8.217867463827133179e-02 2.027203440666198730e-01 3.119874000549316406e-02 -2.322266548871994019e-01 2.147260308265686035e-01 1.863996535539627075e-01 -1.372840553522109985e-01
1.856090035289525986e-03 1.022346317768096924e-01 -1.373247951269149780e-01 -1.604841649532318115e-01 1.532317996025085449e-01 -2.447599768638610840e-01 -1.175241991877555847e-01 9.054589271545410156e-02 -2.134594023227691650e-01 3.148367702960968018e-01 4.365929365158081055e-01 -1.391878724098205566e-01 2.759876847267150879e-01 6.160764023661613464e-02 1.248092949390411377e-01 -2.512806951999664307e-01 3.397338837385177612e-02 8.079976588487625122e-02 9.191722422838211060e-02 1.290066987276077271e-01 5.502230301499366760e-02 7.005488127470016479e-02 -6.936106830835342407e-02 5.591892823576927185e-02 -2.703903019428253174e-01 -4.063561558723449707e-02 -5.123996734619140625e-02 8.556314557790756226e-02 -2.246235907077789307e-01 8.907973021268844604e-02 -2.220433503389358521e-01 -2.917626500129699707e-01
9.185884892940521240e-02 1.116687059402465820e-01 1.053757369518280029e-01 -2.149522602558135986e-01 1.479627564549446106e-03 -2.559347748756408691e-01 -2.197002917528152466e-01 1.081332191824913025e-01 -2.837499976158142090e-01 1.132059693336486816e-01 3.021872639656066895e-01 6.878779828548431396e-02 7.745505124330520630e-02 -3.490012288093566895e-01 -1.485951840877532959e-01 6.236045062541961670e-02 2.757645845413208008e-01 1.370233744382858276e-01 -1.542990840971469879e-02 1.488533467054367065e-01 2.214372754096984863e-01 -7.239508628845214844e-02 -2.350734323263168335e-01 -2.409363836050033569e-01 -1.426455527544021606e-01 -5.462853237986564636e-02 1.998689919710159302e-01 -1.474299747496843338e-02 -1.141372546553611755e-01 1.565676331520080566e-01 8.085320144891738892e-02 -2.465592026710510254e-01
-2.164428308606147766e-02 4.185202531516551971e-03 2.458254545927047729e-01 -1.268315613269805908e-01 1.404167562723159790e-01 -2.294783443212509155e-01 -3.272113204002380371e-01 -1.675784587860107422e-01 -2.702588140964508057e-01 -1.714162379503250122e-01 -1.916237771511077881e-01 2.197346091270446777e-01 8.165282756090164185e-02 1.283351480960845947e-01 3.288554847240447998e-01 7.199569791555404663e-02 -1.811576038599014282e-01 8.654319494962692261e-02 6.708600372076034546e-02 -4.746226966381072998e-02 2.306720614433288574e-01 -1.359146684408187866e-01 -1.200103312730789185e-01 -2.644138634204864502e-01 -3.265064060688018799e-01 -5.859571322798728943e-02 7.764175068587064743e-03 1.638873368501663208e-01 -1.850651502609252930e-01 -5.766469240188598633e-02 3.621995821595191956e-02 -1.125696077942848206e-01
6.082793325185775757e-02 2.204380929470062256e-01 6.287720054388046265e-02 -3.210314214229583740e-01 1.909007579088211060e-01 -1.368777751922607422e-01 -2.366273403167724609e-01 6.185070425271987915e-02 -2.069375813007354736e-01 3.490952551364898682e-01 2.127080559730529785e-01 7.662645727396011353e-02 2.099004387855529785e-02 -1.601741909980773926e-01 3.800384104251861572e-01 -6.519202142953872681e-02 -6.161265540868043900e-03 2.209710031747817993e-01 2.832289971411228180e-02 -1.111792325973510742e-01 4.683426395058631897e-02 -1.223134323954582214e-01 -1.870184540748596191e-01 -6.888563185930252075e-02 -9.026050567626953125e-02 -1.741407513618469238e-01 -1.059026196599006653e-01 -2.070120275020599365e-01 -2.622886598110198975e-01 1.457669436931610107e-01 -7.811590284109115601e-02 1.658980846405029297e-01
-1.299096364527940750e-02 5.541095510125160217e-03 1.487813796848058701e-02 -1.848777830600738525e-01 2.580486238002777100e-01 -3.054662346839904785e-01 -2.287303060293197632e-01 1.606008708477020264e-01 -5.150316655635833740e-02 1.319487988948822021e-01 3.603437244892120361e-01 -1.783476173877716064e-01 -3.531759679317474365e-01 2.020361274480819702e-01 3.371821716427803040e-02 -1.356889456510543823e-01 2.680279314517974854e-01 4.769686236977577209e-02 -1.351379007101058960e-01 6.189005449414253235e-02 5.089268088340759277e-02 1.374993026256561279e-01 1.698371767997741699e-01 1.213116273283958435e-01 -7.990140467882156372e-02 -6.494260579347610474e-02 -1.517187952995300293e-01 1.830015480518341064e-01 -5.401886627078056335e-02 2.262481749057769775e-01 2.788884043693542480e-01 -1.769212447106838226e-02
2.827221453189849854e-01 6.057154387235641479e-03 1.349355187267065048e-02 3.509898483753204346e-02 2.232139408588409424e-01 -1.509515047073364258e-01 -1.241480857133865356e-01 -3.663107752799987793e-01 -1.182459443807601929e-01 1.890795677900314331e-01 1.167090684175491333e-01 -6.880421936511993408e-02 -3.324848711490631104e-01 -4.709566477686166763e-03 -9.563527256250381470e-02 -7.612076401710510254e-02 -4.651847109198570251e-02 2.214126735925674438e-01 2.176337987184524536e-01 1.117043867707252502e-01 1.461368501186370850e-01 -1.899529844522476196e-01 1.633307337760925293e-01 9.241952747106552124e-02 -1.662035137414932251e-01 -7.426069676876068115e-02 -1.177307888865470886e-01 4.963137581944465637e-02 -1.770627796649932861e-01 4.166484475135803223e-01 -7.696794811636209488e-03 -2.113251686096191406e-01
2.031188607215881348e-01 -2.309345602989196777e-01 -4.831901937723159790e-02 -1.988799571990966797e-01 2.926816046237945557e-02 -4.512145221233367920e-01 -2.285274118185043335e-01 2.310036867856979370e-01 -2.296063005924224854e-01 1.089963689446449280e-01 -3.101603090763092041e-01 4.414934664964675903e-02 -5.580637603998184204e-02 1.247825473546981812e-01 -1.203271895647048950e-01 -5.588275939226150513e-02 1.494185626506805420e-01 1.209166198968887329e-01 -9.646604955196380615e-02 -2.993558049201965332e-01 1.255441308021545410e-01 1.550057437270879745e-03 -1.149654835462570190e-01 3.051166422665119171e-04 -2.947090268135070801e-01 -5.510252714157104492e-02 1.744654774665832520e-01 -7.990252226591110229e-03 -1.238656118512153625e-01 6.559814512729644775e-02 8.519082516431808472e-02 -2.056907713413238525e-01
6.828665733337402344e-02 1.610312052071094513e-02 1.405402570962905884e-01 -4.074376523494720459e-01 -1.692243963479995728e-01 -2.448152601718902588e-01 -6.625404115766286850e-03 -4.650779534131288528e-03 -3.850171267986297607e-01 -4.648684337735176086e-02 3.275815844535827637e-01 -3.445500135421752930e-02 -1.730445325374603271e-01 8.032609522342681885e-02 -3.890615887939929962e-03 3.186513856053352356e-02 -8.064041286706924438e-02 -6.179640814661979675e-02 -9.826216846704483032e-03 -1.490554064512252808e-01 1.557936668395996094e-01 -1.486232876777648926e-01 7.987178117036819458e-02 -1.301916837692260742e-01 1.362823992967605591e-01 5.153182893991470337e-02 2.203628122806549072e-01 3.365642130374908447e-01 -6.225272268056869507e-02 1.376215517520904541e-01 2.752705812454223633e-01 -2.009530067443847656e-01
-1.866338588297367096e-02 1.263594031333923340e-01 6.180401891469955444e-02 -2.157240211963653564e-01 -3.549721837043762207e-02 -1.246926411986351013e-01 -2.312405556440353394e-01 1.064824536442756653e-01 -2.727372348308563232e-01 8.509147912263870239e-02 3.816694617271423340e-01 8.208617568016052246e-02 -2.443227618932723999e-01 -1.142214909195899963e-01 2.758424878120422363e-01 2.712804079055786133e-01 -1.962741091847419739e-02 2.426209114491939545e-02 1.717317402362823486e-01 -3.239806592464447021e-01 -2.761291339993476868e-02 -2.359434962272644043e-01 -3.632729128003120422e-02 -1.156872585415840149e-01 -8.843325823545455933e-02 -1.331294775009155273e-01 1.571499854326248169e-01 1.509590297937393188e-01 -6.493183225393295288e-02 -4.149631597101688385e-03 1.950370073318481445e-01 -2.708977758884429932e-01
1.399558931589126587e-01 1.742005497217178345e-01 2.160506546497344971e-01 -1.549931764602661133e-01 7.599702477455139160e-02 -3.142395913600921631e-01 -5.177274812012910843e-03 1.059966161847114563e-01 -2.394983321428298950e-01 1.794986426830291748e-01 3.261309489607810974e-02 -3.588162064552307129e-01 -1.021052971482276917e-01 -2.179359784349799156e-03 2.340948432683944702e-01 3.214706480503082275e-02 3.390102088451385498e-02 -1.888856105506420135e-02 1.007588356733322144e-01 4.065772145986557007e-02 5.529732108116149902e-01 -5.575970932841300964e-02 -9.127764403820037842e-02 6.573876738548278809e-02 4.808678291738033295e-03 1.122445389628410339e-01 1.098681464791297913e-01 -1.371154934167861938e-01 -2.685227692127227783e-01 1.245204508304595947e-01 1.569713465869426727e-02 1.082714200019836426e-01
-4.363422840833663940e-02 -3.129896521568298340e-02 -2.927153930068016052e-02 -2.927649319171905518e-01 -1.522411704063415527e-01 -5.063043236732482910e-01 4.356263950467109680e-02 -4.526932910084724426e-02 -2.301286906003952026e-01 2.749512493610382080e-01 3.886704146862030029e-01 4.013133421540260315e-02 -3.912732005119323730e-02 8.055689185857772827e-02 -2.033356577157974243e-01 2.887298464775085449e-01 6.687381118535995483e-02 2.238557860255241394e-02 -9.825778007507324219e-02 -1.348155140876770020e-01 1.973732560873031616e-01 -1.017995104193687439e-01 -2.154357284307479858e-01 7.495246082544326782e-02 -4.169877618551254272e-02 -4.783295840024948120e-02 -1.556192636489868164e-01 -2.619158010929822922e-03 7.383897434920072556e-03 -2.790029684547334909e-04 2.048177421092987061e-01 9.331559389829635620e-02
1.996745318174362183e-01 -2.343514561653137207e-01 3.377371430397033691e-01 -8.792470395565032959e-02 1.265724301338195801e-01 -1.496823728084564209e-01 -1.055694893002510071e-01 1.042828243225812912e-02 -4.872156307101249695e-02 1.414739247411489487e-02 -5.668151006102561951e-02 -2.352912425994873047e-01 -1.278518140316009521e-01 -1.165514066815376282e-02 -4.679550416767597198e-03 1.529566943645477295e-01 -1.142346635460853577e-01 -4.367321357131004333e-02 -1.542145162820816040e-01 -2.741775289177894592e-02 3.192741572856903076e-01 -2.279835492372512817e-01 -3.107596635818481445e-01 -4.003469273447990417e-02 -4.609106481075286865e-01 -3.626166284084320068e-02 2.922968007624149323e-02 1.283681541681289673e-01 -3.110443353652954102e-01 1.124999970197677612e-01 2.477389201521873474e-02 1.637774403207004070e-03
2.787412405014038086e-01 -8.885154500603675842e-03 6.395050883293151855e-02 -6.053462252020835876e-02 1.731501221656799316e-01 -9.396506100893020630e-02 -2.975051701068878174e-01 -1.611458510160446167e-02 -2.631225585937500000e-01 2.551104724407196045e-01 -2.646398358047008514e-02 -8.488122373819351196e-02 -1.928134858608245850e-01 -5.497729033231735229e-02 -2.122011221945285797e-02 5.906075611710548401e-02 1.331048905849456787e-01 2.482677623629570007e-02 6.504432857036590576e-02 2.515519782900810242e-02 3.046111762523651123e-02 -8.901261538267135620e-02 -1.558396965265274048e-01 -1.983067840337753296e-01 2.552498318254947662e-02 1.372769922018051147e-01 4.008866846561431885e-02 -2.172841578722000122e-01 -3.772749006748199463e-01 4.093162715435028076e-01 1.830795109272003174e-01 -3.052264153957366943e-01
2.809498272836208344e-02 -2.118834555149078369e-01 5.038989335298538208e-02 -1.431358307600021362e-01 2.857685387134552002e-01 -2.479536533355712891e-01 -2.122114449739456177e-01 2.921070158481597900e-01 -1.029994487762451172e-01 2.701199948787689209e-01 -2.291285991668701172e-02 9.971036761999130249e-02 -1.194705888628959656e-01 -1.723893135786056519e-01 1.150512993335723877e-01 9.576002508401870728e-02 9.222113341093063354e-02 1.177913397550582886e-01 -1.074366122484207153e-01 -3.012593984603881836e-01 5.144146457314491272e-02 -2.332273274660110474e-01 -2.054477930068969727e-01 1.830663904547691345e-02 -3.503612875938415527e-01 1.734805256128311157e-01 1.426484584808349609e-01 -1.597540336661040783e-03 -4.880117624998092651e-02 3.022809922695159912e-01 -3.107307292520999908e-02 7.183464616537094116e-02
-2.502420172095298767e-02 1.917869299650192261e-01 2.272493839263916016e-01 1.916160285472869873e-01 3.200276196002960205e-01 -3.116641938686370850e-02 6.071090325713157654e-02 1.146693900227546692e-01 -1.896406859159469604e-01 -2.442441508173942566e-02 1.715254932641983032e-01 9.435892105102539062e-02 -1.557200998067855835e-01 1.452216804027557373e-01 1.930854618549346924e-01 -6.398692727088928223e-02 1.885241419076919556e-01 -8.561014384031295776e-02 6.938443332910537720e-02 -1.332943048328161240e-02 3.556401431560516357e-01 -1.568750441074371338e-01 -8.622512221336364746e-03 -3.736231923103332520e-01 -3.509227037429809570e-01 1.562179531902074814e-02 -1.509606838226318359e-01 8.464653044939041138e-02 -2.265909314155578613e-01 -4.302493482828140259e-02 1.679467558860778809e-01 -1.379967033863067627e-01
-1.157039124518632889e-02 -2.846669778227806091e-02 -8.779430389404296875e-02 -2.917473614215850830e-01 5.210646614432334900e-02 -2.482520416378974915e-02 -1.659697890281677246e-01 -6.458612531423568726e-02 -1.295817196369171143e-01 1.028644666075706482e-01 2.495321035385131836e-01 -1.639567874372005463e-02 -1.366815865039825439e-01 -1.441388875246047974e-01 -1.632770746946334839e-01 -1.612895131111145020e-01 -7.254780828952789307e-02 -1.690343618392944336e-01 -5.613042786717414856e-02 -1.089219897985458374e-01 4.509252309799194336e-01 -2.586295008659362793e-01 1.837114393711090088e-01 -4.184015691280364990e-01 -2.528308928012847900e-01 1.257539689540863037e-01 -7.788806408643722534e-02 2.170489132404327393e-01 -1.320330202579498291e-01 2.483256720006465912e-02 -7.986767590045928955e-02 -6.259555369615554810e-02
1.568578183650970459e-01 2.485509663820266724e-01 1.510327607393264771e-01 -1.034781411290168762e-01 2.236380241811275482e-02 -6.512177735567092896e-02 -6.216011196374893188e-02 -1.277109980583190918e-01 -4.268001914024353027e-01 2.715592980384826660e-01 -1.372289210557937622e-01 6.896843761205673218e-02 -2.777055799961090088e-01 1.815927326679229736e-01 6.877207756042480469e-02 8.566737174987792969e-02 -1.414227336645126343e-01 -1.954174339771270752e-01 7.325094193220138550e-02 -1.196243986487388611e-01 2.561782002449035645e-01 -1.608324050903320312e-01 2.184938788414001465e-01 1.086148396134376526e-01 -7.751759141683578491e-02 7.330182194709777832e-02 1.556982547044754028e-01 -2.233843952417373657e-01 -1.295412927865982056e-01 3.256946206092834473e-01 2.282804995775222778e-02 -1.254182755947113037e-01
-1.945153623819351196e-02 -1.065366491675376892e-01 5.181098356842994690e-03 -2.397249452769756317e-03 2.114142924547195435e-01 -2.513160705566406250e-01 2.832226641476154327e-02 1.387855708599090576e-01 -9.730360656976699829e-02 1.426268815994262695e-01 1.086198762059211731e-01 -2.823063135147094727e-01 -2.664481699466705322e-01 -9.481479227542877197e-02 6.419613957405090332e-02 -6.555660814046859741e-02 -9.902291744947433472e-02 -4.353298619389533997e-02 -2.832659780979156494e-01 -2.349851280450820923e-01 1.421521510928869247e-02 -5.783951282501220703e-02 -1.254777610301971436e-01 -1.180726885795593262e-01 -3.299533128738403320e-01 1.825513243675231934e-01 5.592381581664085388e-02 4.172645509243011475e-01 -3.441706895828247070e-01 7.361464202404022217e-02 1.242077350616455078e-01 -1.071805953979492188e-01
2.300128042697906494e-01 2.570140957832336426e-01 1.478242427110671997e-01 -1.102356687188148499e-01 -2.468662150204181671e-02 -2.635182142257690430e-01 -1.738933771848678589e-01 1.684336550533771515e-02 -1.387953758239746094e-01 3.082752227783203125e-01 -2.610541321337223053e-02 4.305355995893478394e-02 -7.616112381219863892e-02 1.043007075786590576e-01 -8.441779017448425293e-02 1.640636920928955078e-01 1.438315212726593018e-01 -2.041361331939697266e-01 9.180569648742675781e-02 -2.850135415792465210e-02 1.682188063859939575e-01 1.398513279855251312e-02 -2.735543847084045410e-01 -2.854045331478118896e-01 -9.315551817417144775e-02 -5.397866666316986084e-02 6.550320982933044434e-02 -2.220508456230163574e-01 -3.144493699073791504e-01 3.628124296665191650e-01 4.819415509700775146e-02 -1.565288305282592773e-01
-1.259895563125610352e-01 2.425191691145300865e-03 -7.279898226261138916e-02 -8.067535609006881714e-02 1.241535767912864685e-01 -3.198341131210327148e-01 -9.249807149171829224e-02 -7.894738763570785522e-02 4.699275270104408264e-02 2.013381719589233398e-01 8.773375302553176880e-03 -1.311976760625839233e-01 -1.579578407108783722e-02 6.157133728265762329e-02 1.772016584873199463e-01 1.816337704658508301e-01 -2.899038195610046387e-01 2.522944808006286621e-01 2.838062122464179993e-02 5.996134132146835327e-02 4.466818571090698242e-01 -1.180537566542625427e-01 1.843593865633010864e-01 2.146662920713424683e-01 -2.064267098903656006e-01 1.833536177873611450e-01 -2.909787232056260109e-03 2.084800601005554199e-01 -2.818194329738616943e-01 5.088035017251968384e-02 1.862676292657852173e-01 -1.712030470371246338e-01
1.830927729606628418e-01 -1.044007539749145508e-01 -1.923314034938812256e-01 -2.100973427295684814e-01 5.872703716158866882e-02 -3.492601215839385986e-01 -7.175362110137939453e-02 -3.672307729721069336e-02 -1.187221482396125793e-01 9.319467842578887939e-02 -2.324668690562248230e-02 1.891272664070129395e-01 -6.448578834533691406e-02 4.558987542986869812e-02 4.382302612066268921e-02 1.837504655122756958e-01 -7.993889600038528442e-02 5.970131605863571167e-03 -1.010637581348419189e-01 -9.252322465181350708e-02 1.675847917795181274e-01 -2.085677832365036011e-01 2.791958302259445190e-02 -3.584526181221008301e-01 -3.437418639659881592e-01 -2.630225718021392822e-01 2.151445951312780380e-03 4.575485885143280029e-01 -1.157435625791549683e-01 -6.214617565274238586e-02 8.103651343844830990e-04 -3.870182484388351440e-02
-7.293049246072769165e-02 5.720942746847867966e-03 9.185981936752796173e-03 -2.112362533807754517e-01 2.197721153497695923e-01 4.386961460113525391e-02 -2.573293447494506836e-02 2.056493312120437622e-01 -2.268068343400955200e-01 2.180030047893524170e-01 2.018600851297378540e-01 2.090262174606323242e-01 5.363281443715095520e-02 -1.361691951751708984e-01 2.244103513658046722e-02 3.039557859301567078e-02 1.356635540723800659e-01 -1.987538635730743408e-01 -9.051187336444854736e-02 -5.177489519119262695e-01 2.956557273864746094e-01 -1.066635251045227051e-01 2.765650153160095215e-01 -5.563314259052276611e-02 -2.134903967380523682e-01 3.389904648065567017e-02 -2.336641028523445129e-02 1.754457801580429077e-01 -4.256787151098251343e-02 -2.332143485546112061e-02 2.260162979364395142e-01 -8.051268756389617920e-02
7.567623257637023926e-02 -1.655635982751846313e-02 -2.551803588867187500e-01 -1.072423383593559265e-01 4.692542925477027893e-02 -1.674151867628097534e-01 -2.110419571399688721e-01 -4.046472162008285522e-02 -7.835931330919265747e-02 7.845608144998550415e-02 3.108195662498474121e-01 1.348432004451751709e-01 2.231854759156703949e-02 -1.440436393022537231e-02 7.786316424608230591e-02 1.251301020383834839e-01 2.357473969459533691e-02 -6.487432867288589478e-02 -3.036605566740036011e-02 -3.408595323562622070e-01 5.288117527961730957e-01 -1.457806229591369629e-01 1.909513473510742188e-01 -3.088541626930236816e-01 -1.461163908243179321e-01 1.953457146883010864e-01 -1.777105331420898438e-01 5.402870848774909973e-02 -1.402568668127059937e-01 -9.463454782962799072e-02 -9.737347066402435303e-02 6.873171031475067139e-02
-6.778794527053833008e-02 9.493502974510192871e-02 1.029731407761573792e-01 4.405990615487098694e-02 3.577336370944976807e-01 6.398682296276092529e-02 -6.288353353738784790e-02 -7.899960875511169434e-02 -7.416840642690658569e-02 1.750447899103164673e-01 2.684998214244842529e-01 1.764115504920482635e-02 -2.112725228071212769e-01 1.257472783327102661e-01 1.964826285839080811e-01 -1.571287512779235840e-01 -1.014680564403533936e-01 -1.584728211164474487e-01 -1.422358751296997070e-01 -2.444357722997665405e-01 3.353745341300964355e-01 -1.510572284460067749e-01 5.842480435967445374e-02 -6.020589917898178101e-02 -3.803277313709259033e-01 3.306738436222076416e-01 -1.913812309503555298e-01 6.358854472637176514e-02 -1.540716588497161865e-01 -8.523607999086380005e-02 -1.000939961522817612e-02 -1.257228851318359375e-01
-1.570068486034870148e-02 1.710605174303054810e-01 3.221285045146942139e-01 -9.957892447710037231e-02 7.218050211668014526e-02 -2.004846557974815369e-02 -1.462565660476684570e-01 -1.351556032896041870e-01 9.518620371818542480e-02 2.107457071542739868e-01 4.359516501426696777e-01 8.396367728710174561e-02 -2.888158857822418213e-01 -1.296942867338657379e-02 -5.246890336275100708e-02 -1.031059324741363525e-01 -4.819117113947868347e-02 -2.646285593509674072e-01 2.800601124763488770e-01 -5.378898233175277710e-02 2.269213050603866577e-01 -2.844273485243320465e-02 -3.184697031974792480e-01 -4.774545505642890930e-02 -1.130277439951896667e-01 -2.392901927232742310e-01 -8.444377034902572632e-02 3.257819626014679670e-04 -1.304298192262649536e-01 8.892130106687545776e-02 2.257843464612960815e-01 -3.533601388335227966e-02
-1.065320000052452087e-01 -3.176886215806007385e-02 7.022826373577117920e-02 -3.293842673301696777e-01 1.856569945812225342e-01 -3.067604899406433105e-01 -1.289486438035964966e-01 1.932535022497177124e-01 2.588087879121303558e-02 -1.120853349566459656e-01 2.042412608861923218e-01 -2.443327754735946655e-01 -9.323928505182266235e-02 -1.085559353232383728e-01 6.450078636407852173e-02 9.220169484615325928e-02 -4.322068020701408386e-02 4.092918243259191513e-03 -2.780732810497283936e-01 -1.009243056178092957e-01 1.943899393081665039e-01 -1.879935860633850098e-01 -8.034711331129074097e-02 -1.208744421601295471e-01 2.915945835411548615e-02 -7.403121143579483032e-02 -6.031129881739616394e-02 4.002562463283538818e-01 -1.920002400875091553e-01 1.935938447713851929e-01 2.726484239101409912e-01 2.035712599754333496e-01
-3.379959240555763245e-02 7.800629734992980957e-02 4.481096193194389343e-02 -1.318353861570358276e-01 -4.213045910000801086e-02 -2.596138417720794678e-01 -1.094333529472351074e-01 -1.648527011275291443e-02 -3.548967838287353516e-01 2.408398836851119995e-01 3.832556009292602539e-01 -1.015702709555625916e-01 1.526103466749191284e-01 -1.384510844945907593e-01 1.911268979310989380e-01 -5.572895519435405731e-03 -2.249738872051239014e-01 6.074107438325881958e-02 -3.144467622041702271e-02 1.343270689249038696e-01 1.502862572669982910e-01 2.073986977338790894e-01 -1.626374423503875732e-01 -1.546386033296585083e-01 -1.461034864187240601e-01 -1.424142420291900635e-01 -9.734684228897094727e-02 9.346704185009002686e-02 -3.213069736957550049e-01 1.291209608316421509e-01 -3.548840433359146118e-02 -3.185535669326782227e-01
-1.076708436012268066e-01 3.566784784197807312e-02 2.754377946257591248e-02 -3.262493610382080078e-01 2.266080975532531738e-01 2.003687992691993713e-02 -4.130363091826438904e-02 1.420239061117172241e-01 -7.859323918819427490e-02 1.366283446550369263e-01 2.259571999311447144e-01 1.717383712530136108e-01 -2.408304214477539062e-01 2.211266756057739258e-02 1.562725603580474854e-01 1.487101018428802490e-01 1.577729731798171997e-02 -1.426483839750289917e-01 -2.138821482658386230e-01 -3.470608592033386230e-01 2.686434984207153320e-01 -9.657462686300277710e-02 2.004767060279846191e-01 -1.366533935070037842e-01 -8.179280906915664673e-02 1.684879511594772339e-01 5.609584227204322815e-02 3.463740646839141846e-01 -3.160292282700538635e-02 4.666163399815559387e-02 3.159435987472534180e-01 8.681731671094894409e-02
1.478778421878814697e-01 1.951905526220798492e-02 2.053969949483871460e-01 -1.092440336942672729e-01 3.067010045051574707e-01 -3.439458012580871582e-01 -1.538819260895252228e-02 -6.987901031970977783e-02 -7.199340499937534332e-03 1.014109775424003601e-01 8.407624065876007080e-02 -3.742397129535675049e-01 -7.324777543544769287e-02 -8.602047711610794067e-02 2.854613587260246277e-02 -1.162519082427024841e-01 -9.192884713411331177e-02 -1.271901372820138931e-02 -9.888067841529846191e-03 -3.657355010509490967e-01 -6.267841905355453491e-02 -8.544119447469711304e-02 1.684249639511108398e-01 -1.525802761316299438e-01 -1.528188884258270264e-01 -1.514964997768402100e-01 -1.245151534676551819e-01 4.037820398807525635e-01 -2.265809774398803711e-01 1.888490915298461914e-01 6.591647118330001831e-02 -6.683845538645982742e-03
1.165880337357521057e-01 -1.174943447113037109e-01 6.857880949974060059e-02 -2.247568219900131226e-01 2.721906602382659912e-01 -3.815104067325592041e-01 -2.334185540676116943e-01 -1.018089056015014648e-01 -3.979439660906791687e-02 6.902318447828292847e-02 1.808770466595888138e-03 -1.763719469308853149e-01 -3.396446108818054199e-01 -4.005631059408187866e-02 -3.192277252674102783e-02 6.094948202371597290e-02 1.312435604631900787e-02 4.015658795833587646e-02 -1.706752926111221313e-01 -2.078581787645816803e-02 1.435824483633041382e-01 -1.855219900608062744e-01 -2.069541811943054199e-01 6.796496361494064331e-02 -2.125641852617263794e-01 3.643281161785125732e-01 1.702374815940856934e-01 -4.900971055030822754e-02 -9.903717041015625000e-02 3.370154201984405518e-01 9.157129563391208649e-03 8.448822796344757080e-02
8.852954208850860596e-02 4.520312882959842682e-03 -1.984999887645244598e-02 -7.338841259479522705e-02 2.386904954910278320e-01 -1.036838144063949585e-01 -1.373439878225326538e-01 4.636509716510772705e-02 -4.513129293918609619e-01 1.725277490913867950e-02 -2.494300715625286102e-02 1.548068225383758545e-01 -1.508357375860214233e-01 -9.731413424015045166e-02 -1.248416975140571594e-01 1.068814471364021301e-01 -1.286680698394775391e-01 -5.842215940356254578e-02 -7.946489751338958740e-02 -1.731530949473381042e-02 4.285965561866760254e-01 1.060190424323081970e-01 1.847115457057952881e-01 2.612130939960479736e-01 -7.898482494056224823e-03 1.109220460057258606e-01 1.924372166395187378e-01 -1.178204733878374100e-02 -2.327295541763305664e-01 2.801862061023712158e-01 2.731877267360687256e-01 -1.706517636775970459e-01
-1.549228727817535400e-01 2.693954855203628540e-02 -1.331449747085571289e-01 -3.540192544460296631e-02 1.168548092246055603e-01 -1.176125481724739075e-01 4.094952344894409180e-02 -7.693524658679962158e-02 -3.298900127410888672e-01 1.135779246687889099e-01 1.839530020952224731e-01 1.488148719072341919e-01 -1.154753118753433228e-01 -1.484632045030593872e-01 3.532930836081504822e-02 -4.008240997791290283e-01 1.460195630788803101e-01 3.728916645050048828e-01 -1.272577494382858276e-01 -9.253720194101333618e-02 2.766559720039367676e-01 -1.284064352512359619e-01 1.237601712346076965e-01 1.983879059553146362e-01 -1.859232187271118164e-01 -3.367747366428375244e-02 1.198825463652610779e-01 2.971744239330291748e-01 -1.651341915130615234e-01 1.904886066913604736e-01 8.355565369129180908e-02 -6.679257750511169434e-02
-1.702603548765182495e-01 -1.302413642406463623e-01 -7.604484260082244873e-02 -1.969801038503646851e-01 3.876821100711822510e-01 -2.686970233917236328e-01 1.383834332227706909e-01 -3.148880228400230408e-02 1.241409033536911011e-01 -3.748647868633270264e-02 3.792898729443550110e-02 -3.265384957194328308e-02 -2.865517735481262207e-01 5.336830019950866699e-02 9.063459932804107666e-02 -5.298775061964988708e-02 1.346232742071151733e-01 -1.024177223443984985e-01 1.479939967393875122e-01 -3.772087991237640381e-01 4.008526206016540527e-01 -4.758171737194061279e-02 2.867989242076873779e-01 -1.421999484300613403e-01 -1.435609906911849976e-01 -1.095281988382339478e-01 6.610564887523651123e-02 -3.753380104899406433e-02 1.079970598220825195e-01 1.968195289373397827e-01 5.424980074167251587e-02 -3.965065628290176392e-02
3.270556405186653137e-02 2.472033053636550903e-01 -6.029266119003295898e-02 -1.489949971437454224e-01 9.621708840131759644e-02 -1.270609498023986816e-01 -1.254831552505493164e-01 4.783893935382366180e-03 -2.776197493076324463e-01 2.615042626857757568e-01 4.449302256107330322e-01 1.727527529001235962e-01 -2.217267006635665894e-01 1.078401505947113037e-01 1.733062206767499447e-03 -8.068228513002395630e-02 -1.669339388608932495e-01 -6.193233653903007507e-02 3.218529820442199707e-01 -2.684450447559356689e-01 5.010958760976791382e-02 3.797962889075279236e-02 -3.123884089291095734e-02 5.874712392687797546e-02 2.135317623615264893e-01 -1.171832829713821411e-01 -4.112138226628303528e-02 -9.585992991924285889e-02 -2.860390841960906982e-01 1.698617041110992432e-01 1.791289597749710083e-01 3.930493816733360291e-02
9.162276983261108398e-02 1.118956785649061203e-02 2.821255028247833252e-01 -4.019424617290496826e-01 -6.563103944063186646e-02 -2.538894116878509521e-01 -2.403479069471359253e-01 1.474759280681610107e-01 -3.392063379287719727e-01 1.271944195032119751e-01 1.910228580236434937e-01 -3.391316905617713928e-02 1.015077382326126099e-01 -8.482988178730010986e-02 -1.230296120047569275e-01 4.068157635629177094e-03 2.684144377708435059e-01 5.204888526350259781e-03 -2.828961610794067383e-02 -1.578860878944396973e-01 3.057288527488708496e-01 5.501483380794525146e-02 -3.338941037654876709e-01 -1.093114316463470459e-01 -1.601324975490570068e-01 8.444573730230331421e-02 -7.852048613131046295e-03 1.735447943210601807e-01 8.807621151208877563e-02 -5.838730372488498688e-03 4.293835908174514771e-02 -1.009517386555671692e-01
-2.900244109332561493e-02 -3.248365595936775208e-02 1.577245071530342102e-02 4.605470690876245499e-03 -4.896927252411842346e-02 -2.500116527080535889e-01 -6.108745187520980835e-02 3.933833539485931396e-01 2.100529894232749939e-02 1.139083951711654663e-01 1.461967229843139648e-01 -1.223331987857818604e-01 -3.017833232879638672e-01 -1.375280618667602539e-01 2.746702358126640320e-02 3.807380562648177147e-03 3.339087367057800293e-01 3.216122090816497803e-02 1.599284857511520386e-01 -2.099319249391555786e-01 3.841068148612976074e-01 -6.848036497831344604e-02 1.914618164300918579e-02 5.349690094590187073e-02 -2.895121872425079346e-01 -1.208800822496414185e-01 1.723002940416336060e-01 -6.097853183746337891e-02 -1.981336176395416260e-01 1.848989576101303101e-01 1.119071319699287415e-01 -2.418668121099472046e-01
2.491386532783508301e-01 -9.104186296463012695e-02 2.881090342998504639e-02 -1.774404793977737427e-01 4.040372092276811600e-03 -4.522774815559387207e-01 7.941393554210662842e-02 -2.721244990825653076e-01 -5.071950610727071762e-03 8.054971694946289062e-02 1.422177106142044067e-01 2.261434048414230347e-01 -1.075600162148475647e-01 -9.258266538381576538e-02 7.239931076765060425e-02 -3.140175342559814453e-01 2.568014562129974365e-01 -6.137575954198837280e-03 -1.484660357236862183e-01 -2.422620952129364014e-01 1.752587109804153442e-01 -1.991619020700454712e-01 -2.760906517505645752e-02 -9.809911251068115234e-02 -1.541509330272674561e-01 -8.918783068656921387e-02 -2.254252284765243530e-01 3.425590321421623230e-02 -1.213554441928863525e-01 1.011287868022918701e-01 2.511111199855804443e-01 -1.064145937561988831e-01
5.113120749592781067e-02 1.390388458967208862e-01 1.566220521926879883e-01 -3.400711417198181152e-01 1.690402030944824219e-01 2.013129182159900665e-02 -1.848542541265487671e-01 -4.760293290019035339e-02 1.486440002918243408e-01 2.474688142538070679e-01 1.515433378517627716e-02 1.153542399406433105e-01 1.197973117232322693e-01 -3.826945275068283081e-02 -1.463342905044555664e-01 -1.157055050134658813e-01 -2.680536806583404541e-01 -8.371905982494354248e-02 -1.210537105798721313e-01 8.410403877496719360e-02 2.491216808557510376e-01 -2.668863236904144287e-01 -1.341729462146759033e-01 1.472462862730026245e-01 -2.087146043777465820e-01 6.192800030112266541e-02 -1.666540205478668213e-01 -9.260512888431549072e-02 -3.611958622932434082e-01 3.600931465625762939e-01 7.557165622711181641e-02 4.265077412128448486e-02
1.767236292362213135e-01 2.672338783740997314e-01 1.745072156190872192e-01 -4.256032407283782959e-01 -1.694186627864837646e-01 -5.281275510787963867e-02 -1.414225250482559204e-01 1.490187197923660278e-01 -1.244964078068733215e-01 1.321279257535934448e-01 2.121270745992660522e-01 1.243778765201568604e-01 -1.798624545335769653e-01 -5.125936493277549744e-02 2.652178108692169189e-01 2.184438705444335938e-01 -1.130082458257675171e-01 9.890502318739891052e-03 -1.756713986396789551e-01 -1.962115019559860229e-01 6.402598321437835693e-02 1.350783836096525192e-02 1.888860613107681274e-01 -2.468119561672210693e-01 -1.834360659122467041e-01 6.548047997057437897e-03 7.399182766675949097e-02 1.114412173628807068e-01 9.965137392282485962e-02 1.340371370315551758e-01 3.190953731536865234e-01 -3.458909317851066589e-02
1.810449212789535522e-01 1.961996257305145264e-01 2.916164696216583252e-01 -9.340757876634597778e-02 2.848333120346069336e-02 1.231584232300519943e-02 -3.258646726608276367e-01 -4.997875913977622986e-02 -2.611137628555297852e-01 2.174738347530364990e-01 9.755966812372207642e-02 9.837640821933746338e-02 -1.799221187829971313e-01 7.505150139331817627e-02 -3.226647153496742249e-02 9.474531561136245728e-02 1.645216345787048340e-01 -1.474371086806058884e-02 5.634580180048942566e-02 1.500949263572692871e-01 1.563279926776885986e-01 -7.263129949569702148e-02 -3.245286345481872559e-01 -1.444845199584960938e-01 -2.085667699575424194e-01 3.404809907078742981e-02 1.106722280383110046e-01 -1.383301168680191040e-01 -3.078165650367736816e-01 3.319588899612426758e-01 1.375332921743392944e-01 -1.838981062173843384e-01
5.106440931558609009e-02 -1.282421052455902100e-01 3.869400024414062500e-01 -9.987900406122207642e-02 1.289733648300170898e-01 -3.296495079994201660e-01 4.348641261458396912e-02 9.772948687896132469e-04 -5.606067366898059845e-03 -1.202832441776990891e-02 1.435889303684234619e-01 -1.652486622333526611e-01 1.380462199449539185e-02 -3.943614661693572998e-02 -5.800819769501686096e-02 1.459271013736724854e-01 -1.418219059705734253e-01 1.188402902334928513e-02 -2.987218201160430908e-01 -7.283402234315872192e-02 2.490859925746917725e-01 6.018551066517829895e-02 6.842870265245437622e-02 -1.640230119228363037e-01 -3.263691365718841553e-01 -5.909358337521553040e-02 -2.497518807649612427e-01 3.576753139495849609e-01 -1.761524379253387451e-01 1.923005878925323486e-01 1.978856772184371948e-01 4.009322728961706161e-03
-8.903533220291137695e-02 6.419623736292123795e-03 9.949364513158798218e-02 -2.457857728004455566e-01 2.908080220222473145e-01 -1.496459841728210449e-01 -3.617295026779174805e-01 1.184721440076828003e-01 -1.405056565999984741e-01 -1.446839701384305954e-02 -6.381229311227798462e-02 5.247129499912261963e-02 -6.703685969114303589e-02 9.891739487648010254e-02 -2.485034242272377014e-02 1.435196101665496826e-01 4.918045178055763245e-02 -1.933585703372955322e-01 -2.697789967060089111e-01 -2.479514032602310181e-01 2.939296960830688477e-01 -1.681766472756862640e-02 -2.392815798521041870e-01 -5.635042116045951843e-02 -1.324533075094223022e-01 1.680440902709960938e-01 2.454561144113540649e-01 5.867496505379676819e-02 -1.764216721057891846e-01 3.793776929378509521e-01 -3.284561634063720703e-02 2.870489284396171570e-02
-3.276746347546577454e-02 2.558743022382259369e-02 2.025785446166992188e-01 7.325572520494461060e-02 2.433321997523307800e-02 -4.106405079364776611e-01 -2.147690206766128540e-01 -1.391341388225555420e-01 -1.737362593412399292e-01 -1.427099257707595825e-01 3.314974606037139893e-01 -2.238278687000274658e-01 -8.954884111881256104e-02 1.779047697782516479e-01 3.245291411876678467e-01 -3.601640835404396057e-02 1.370647177100181580e-02 -2.147841900587081909e-01 1.144546195864677429e-01 -2.036303877830505371e-01 -6.948097795248031616e-02 -1.090148556977510452e-02 -1.971366349607706070e-03 -1.232152506709098816e-01 -2.110825181007385254e-01 7.107806205749511719e-02 -1.533664762973785400e-02 5.017977207899093628e-02 -3.650502264499664307e-01 7.903529703617095947e-02 1.982091665267944336e-01 9.036701172590255737e-02
7.644596695899963379e-02 -1.160607300698757172e-02 2.996385991573333740e-01 -2.822019159793853760e-01 6.424117833375930786e-02 -2.628178149461746216e-02 -4.285903573036193848e-01 -7.650358974933624268e-02 -1.155311055481433868e-02 2.337619066238403320e-01 -5.963669344782829285e-02 -9.539838135242462158e-02 -1.910847127437591553e-01 2.369768470525741577e-01 -1.626097708940505981e-01 2.226147353649139404e-01 -1.228442341089248657e-01 -1.017499435693025589e-02 -1.401271969079971313e-01 -9.254223108291625977e-02 2.560744285583496094e-01 -2.522084414958953857e-01 1.474395543336868286e-01 3.191393613815307617e-02 1.734609529376029968e-02 9.285600855946540833e-03 -4.551422223448753357e-02 -6.524626165628433228e-02 -3.546151518821716309e-01 2.266268283128738403e-01 1.205025091767311096e-01 2.124441973865032196e-02
8.381000906229019165e-02 -2.323484048247337341e-03 -9.678133577108383179e-02 -2.116333842277526855e-01 1.380328238010406494e-01 -1.674938946962356567e-01 6.296706199645996094e-02 -1.046142950654029846e-01 -1.013128925114870071e-02 1.621257811784744263e-01 1.770277470350265503e-01 -2.738236486911773682e-01 -2.922929823398590088e-01 -1.887558251619338989e-01 -1.838203966617584229e-01 -1.590228080749511719e-01 4.393575787544250488e-01 -2.579169534146785736e-02 -1.138008013367652893e-01 -2.318185418844223022e-01 1.706131398677825928e-01 -2.591604888439178467e-01 4.798006638884544373e-02 -1.334132701158523560e-01 -3.092472851276397705e-01 2.107861824333667755e-02 -1.865870952606201172e-01 1.497196555137634277e-01 -1.542061865329742432e-01 -5.506007373332977295e-02 8.402872830629348755e-02 2.280030632391571999e-03
1.046834662556648254e-01 3.459073603153228760e-02 6.096214428544044495e-02 -4.478778839111328125e-01 8.859046548604965210e-02 -1.478160619735717773e-01 -8.121612668037414551e-02 -1.117087304592132568e-01 -7.300931960344314575e-02 9.887643158435821533e-02 1.516698300838470459e-01 2.054378986358642578e-01 -1.071146652102470398e-01 -1.335019916296005249e-01 -2.236013263463973999e-01 -8.793450891971588135e-02 3.340959176421165466e-02 -1.001211255788803101e-01 -6.120275706052780151e-02 -6.865856796503067017e-02 2.851637601852416992e-01 -2.243421375751495361e-01 1.073319464921951294e-01 -1.672891527414321899e-01 -4.344528317451477051e-01 2.270884960889816284e-01 -4.382463172078132629e-02 8.376596868038177490e-02 -9.062079340219497681e-02 -3.417274951934814453e-01 6.645143032073974609e-03 4.874227195978164673e-02
-4.814943671226501465e-02 2.124340981245040894e-01 1.156198978424072266e-01 -2.500725090503692627e-01 -1.871913298964500427e-02 -2.687351703643798828e-01 -1.399764418601989746e-01 2.155794650316238403e-01 -6.185358762741088867e-02 1.151527911424636841e-01 2.574213221669197083e-02 -1.089488640427589417e-01 1.084370613098144531e-01 -2.006207108497619629e-01 4.094834253191947937e-02 -2.970420941710472107e-02 -2.499377727508544922e-01 1.236072480678558350e-01 9.724590927362442017e-03 -5.739396065473556519e-02 1.633434444665908813e-01 -1.344955116510391235e-01 -2.589800395071506500e-02 -1.710008829832077026e-02 1.474839262664318085e-02 1.200919896364212036e-01 1.105950400233268738e-01 4.555663168430328369e-01 -4.042403995990753174e-01 2.716742455959320068e-01 1.703307628631591797e-01 1.622233837842941284e-01
1.950385421514511108e-01 2.018427848815917969e-02 2.588291466236114502e-01 -3.557428419589996338e-01 3.060375526547431946e-02 -9.160540252923965454e-02 -2.132105678319931030e-01 -1.970615237951278687e-01 1.055346205830574036e-01 6.028675660490989685e-02 -7.026754319667816162e-02 -2.337015569210052490e-01 -7.767853885889053345e-02 1.360212862491607666e-01 -1.321669071912765503e-01 1.419707536697387695e-01 -1.187278237193822861e-02 7.299488782882690430e-02 -1.216701865196228027e-01 1.663670875132083893e-02 2.964159846305847168e-01 -3.263042271137237549e-01 -5.832425877451896667e-02 1.304159611463546753e-01 -1.871440559625625610e-01 -1.465875953435897827e-01 1.016815751791000366e-01 1.151586025953292847e-01 -2.645580470561981201e-01 3.185903728008270264e-01 2.253423035144805908e-01 1.495409291237592697e-02
1.664596050977706909e-01 4.518619179725646973e-02 2.249013781547546387e-01 -4.453411996364593506e-01 5.540844053030014038e-02 -2.737476825714111328e-01 -3.097792267799377441e-01 -2.369571290910243988e-02 -2.042291313409805298e-01 -3.808888792991638184e-02 9.983030706644058228e-02 1.079936251044273376e-01 -1.059557944536209106e-01 1.203400045633316040e-01 -3.670547530055046082e-02 -8.907263167202472687e-03 -5.159156396985054016e-02 -3.989671543240547180e-02 -4.553558677434921265e-02 -7.556368410587310791e-02 -2.282721698284149170e-01 -4.549897089600563049e-02 2.453922778367996216e-01 -8.647009730339050293e-03 -2.443384975194931030e-01 7.640810310840606689e-02 -1.542483419179916382e-01 -4.382484033703804016e-02 -4.267103672027587891e-01 2.081100791692733765e-01 -1.077316254377365112e-01 1.121430378407239914e-02
1.047007068991661072e-01 -3.651042655110359192e-02 -1.286868099123239517e-02 -6.915912032127380371e-02 -1.017795596271753311e-02 -2.712631225585937500e-01 -1.530943661928176880e-01 2.312490493059158325e-01 -2.215609997510910034e-01 1.825120672583580017e-02 -4.457281529903411865e-02 3.629912808537483215e-02 -2.919327467679977417e-02 -1.600484699010848999e-01 -1.171210408210754395e-01 2.315536588430404663e-01 2.379498630762100220e-01 -4.755840636789798737e-03 1.031408533453941345e-01 -2.314069867134094238e-01 3.500725328922271729e-01 -1.719005256891250610e-01 8.593551814556121826e-02 -1.543067581951618195e-02 -2.845849096775054932e-01 -7.713165134191513062e-02 2.284911274909973145e-01 7.714897394180297852e-02 -4.126329720020294189e-01 2.590429484844207764e-01 -1.403204947710037231e-01 -5.399429053068161011e-02
2.277871370315551758e-01 2.410195171833038330e-01 -1.246374174952507019e-01 1.278817653656005859e-01 2.049123644828796387e-01 -1.023892983794212341e-01 -3.142412304878234863e-01 -1.106722131371498108e-01 -3.046873509883880615e-01 1.146432757377624512e-01 3.176745772361755371e-01 1.132638901472091675e-01 -2.894033491611480713e-01 7.488266378641128540e-02 -3.815171867609024048e-02 -5.380162224173545837e-02 -6.824144721031188965e-02 1.322029903531074524e-02 1.581206619739532471e-01 -3.023785352706909180e-01 7.337074726819992065e-02 -1.527380049228668213e-01 -1.327555626630783081e-01 1.497523784637451172e-01 -1.798580982722342014e-03 -1.786323636770248413e-02 9.927695244550704956e-02 1.426793336868286133e-01 -8.769910782575607300e-02 3.832885622978210449e-01 6.910666078329086304e-02 3.591182455420494080e-02
-1.925910860300064087e-01 -9.564357250928878784e-02 1.341864168643951416e-01 -2.044526487588882446e-01 1.513803750276565552e-01 4.093302786350250244e-02 -1.939954906702041626e-01 -2.804026938974857330e-02 1.177195385098457336e-01 -6.254074163734912872e-03 1.469593644142150879e-01 6.116916239261627197e-02 5.622310563921928406e-02 -4.394526407122612000e-02 -2.116996794939041138e-02 -1.856476962566375732e-01 -9.729634970426559448e-02 -8.691990375518798828e-02 1.123310551047325134e-01 -1.085001975297927856e-01 1.391319334506988525e-01 -2.345737069845199585e-01 -2.544513344764709473e-01 -6.064275279641151428e-02 -2.312664836645126343e-01 -1.234859004616737366e-01 2.209180742502212524e-01 2.835525274276733398e-01 -2.935542166233062744e-01 1.592060625553131104e-01 4.991359710693359375e-01 -9.426503628492355347e-02
-2.165444493293762207e-01 6.905440986156463623e-02 1.769526451826095581e-01 -3.406904637813568115e-01 9.913040325045585632e-03 -1.673748940229415894e-01 -1.911233812570571899e-01 -4.852017015218734741e-02 -2.035114169120788574e-01 2.877969145774841309e-01 1.757116466760635376e-01 7.404834777116775513e-02 -3.715731799602508545e-01 2.242147326469421387e-01 3.366026580333709717e-01 -1.600629389286041260e-01 -7.813100516796112061e-02 -4.669660236686468124e-03 -1.530784964561462402e-01 3.878330439329147339e-02 -7.550910115242004395e-02 7.272097747772932053e-03 -2.278492599725723267e-02 -1.818181127309799194e-01 -2.552911341190338135e-01 2.027514278888702393e-01 8.051528036594390869e-02 -1.867554709315299988e-02 -1.563844084739685059e-01 1.459806263446807861e-01 -2.587191201746463776e-02 1.271097362041473389e-01
-3.019220940768718719e-02 -1.104323938488960266e-01 -1.201229691505432129e-01 -1.630004942417144775e-01 9.427805244922637939e-02 -3.616330921649932861e-01 -9.345608204603195190e-02 8.400776237249374390e-02 -5.871749948710203171e-03 2.121738344430923462e-01 -5.883841216564178467e-02 -2.643900215625762939e-01 -5.940254032611846924e-02 -2.935261838138103485e-02 1.678731106221675873e-02 2.631636559963226318e-01 -3.002376258373260498e-01 7.679915428161621094e-02 1.589352637529373169e-01 -3.410562500357627869e-02 4.176981151103973389e-01 -5.028985068202018738e-02 2.366770245134830475e-02 -2.161949686706066132e-02 -4.122758656740188599e-02 -1.114782062359154224e-03 1.737478524446487427e-01 2.139242887496948242e-01 -3.548914194107055664e-01 6.858386099338531494e-02 -8.291342854499816895e-02 -2.870904207229614258e-01
2.514041662216186523e-01 -1.011297255754470825e-01 1.862342208623886108e-01 -2.008079737424850464e-01 2.052629142999649048e-01 -1.850330978631973267e-01 -7.192584872245788574e-02 2.405396550893783569e-01 -2.540740966796875000e-01 7.979327440261840820e-02 -5.598221346735954285e-02 1.120707094669342041e-01 1.427289545536041260e-01 -7.270877808332443237e-02 1.249848399311304092e-02 2.949400246143341064e-01 2.304995357990264893e-01 -2.226463146507740021e-02 1.109244972467422485e-01 -2.778489887714385986e-01 7.535369694232940674e-02 -3.484208136796951294e-02 2.568517252802848816e-02 -8.538577705621719360e-02 -2.004810720682144165e-01 -1.908037662506103516e-01 1.909430474042892456e-01 1.444988995790481567e-01 -2.293332070112228394e-01 2.927768230438232422e-01 2.632494866847991943e-01 -1.149685308337211609e-01
1.384935677051544189e-01 -1.691864989697933197e-02 2.479391992092132568e-01 4.792993515729904175e-02 4.979413747787475586e-02 -4.796139597892761230e-01 4.877228662371635437e-02 1.096648871898651123e-01 8.276761323213577271e-02 2.270935773849487305e-01 3.400211632251739502e-01 1.772284209728240967e-01 -2.083310037851333618e-01 -6.444702739827334881e-04 2.363217324018478394e-01 -2.126600891351699829e-01 4.864519723923876882e-05 1.837627589702606201e-01 2.732656709849834442e-02 -2.845210134983062744e-01 1.917259991168975830e-01 -1.744025200605392456e-01 1.795870810747146606e-01 5.316641181707382202e-02 -1.367969810962677002e-01 -1.898196488618850708e-01 1.529060155153274536e-01 1.332774311304092407e-01 -7.273849099874496460e-02 -6.912454962730407715e-03 -2.091729454696178436e-02 2.328608557581901550e-02
-5.928731709718704224e-02 1.149907335638999939e-01 1.465228106826543808e-02 -3.793960511684417725e-01 1.421803385019302368e-01 -3.592181950807571411e-03 -1.051261797547340393e-01 3.008996718563139439e-04 -2.341609895229339600e-01 -2.335426164790987968e-03 -1.304644718766212463e-02 -1.195615902543067932e-01 -1.906284838914871216e-01 -1.539705097675323486e-01 -1.456574946641921997e-01 -4.317587912082672119e-01 -1.421843618154525757e-01 -1.879080235958099365e-01 9.264230728149414062e-02 -1.898853927850723267e-01 3.345842063426971436e-01 -1.234413236379623413e-01 1.340054571628570557e-01 -1.985362619161605835e-01 -2.965741455554962158e-01 -1.112050637602806091e-01 6.887518614530563354e-02 -4.902216460322961211e-05 -2.712078094482421875e-01 3.363268449902534485e-02 -7.919511198997497559e-02 9.991191327571868896e-03
-1.823081374168395996e-01 1.134160719811916351e-02 9.248045086860656738e-02 -3.549545705318450928e-01 -8.499121665954589844e-02 -9.641479700803756714e-02 -1.233167573809623718e-01 8.714801073074340820e-02 -2.631319761276245117e-01 2.517291903495788574e-01 4.259286224842071533e-01 1.821777373552322388e-01 -5.977093055844306946e-02 -2.129943072795867920e-01 1.496276855468750000e-01 1.757500767707824707e-01 1.993606835603713989e-01 5.336079373955726624e-02 2.083680778741836548e-01 -5.125410854816436768e-02 1.095867007970809937e-01 -2.247202098369598389e-01 -1.745550036430358887e-01 -6.604591012001037598e-02 -1.418166160583496094e-01 -5.097253248095512390e-02 -2.802583761513233185e-02 2.258582562208175659e-01 -5.090598762035369873e-02 1.781648695468902588e-01 7.881447672843933105e-02 -2.057014405727386475e-01
-1.928285211324691772e-01 -1.190174892544746399e-01 2.090590633451938629e-02 -1.504839509725570679e-01 1.351395845413208008e-01 -1.307533979415893555e-01 -4.420733451843261719e-02 8.122593909502029419e-02 -3.970332741737365723e-01 1.366744637489318848e-01 1.043439749628305435e-02 -2.958497405052185059e-01 -1.366457939147949219e-01 -8.240797370672225952e-02 -7.912193983793258667e-02 7.470319420099258423e-02 -2.059244662523269653e-01 6.830031424760818481e-02 -1.457797735929489136e-01 -3.169606626033782959e-01 -1.064175143837928772e-01 -1.899612247943878174e-01 -2.519713938236236572e-01 -1.772024035453796387e-01 -1.661636531352996826e-01 5.593337491154670715e-02 2.478962996974587440e-03 2.999533116817474365e-01 -2.531640827655792236e-01 1.299641430377960205e-01 2.105536013841629028e-01 -1.525930315256118774e-01
[truncated: 3,275,606 more chars]
