# Supplementary material for: The Language of Innovation
Source: PLoS One. 2020 Apr 30;15(4):e0230107. doi: 10.1371/journal.pone.0230107 (PMC7194493; doi:10.1371/journal.pone.0230107)
Supplement: S12 File — (GZ) [file pone.0230107.s012.tar.gz › 1990-1994/V2Run_25_VS_4500_embeddings1990-1994ED32.txt]

-1.030572410672903061e-02 1.670520938932895660e-02 -1.154245361685752869e-01 -1.162762492895126343e-01 4.242585506290197372e-03 -1.493941843509674072e-01 4.765865579247474670e-02 -1.320513635873794556e-01 -1.407330781221389771e-01 1.221509724855422974e-01 -1.809258908033370972e-01 4.029519483447074890e-02 1.290615350008010864e-01 -1.143325939774513245e-01 4.514546692371368408e-02 1.169198453426361084e-01 2.054539471864700317e-01 -2.513760924339294434e-01 -2.422708868980407715e-01 3.770317435264587402e-01 1.287695169448852539e-01 -4.087007045745849609e-02 -1.238413900136947632e-01 -6.024563312530517578e-02 4.226452708244323730e-01 -1.382827311754226685e-01 1.799901947379112244e-02 2.157954685389995575e-02 4.523684382438659668e-01 1.912063807249069214e-01 1.691263765096664429e-01 -6.629839539527893066e-02
2.601917982101440430e-01 -1.239223778247833252e-01 -5.131408199667930603e-02 -7.448721677064895630e-02 6.313022226095199585e-02 -5.135973170399665833e-02 4.659444391727447510e-01 1.174600124359130859e-01 -2.726700305938720703e-01 7.246428728103637695e-02 -4.395279660820960999e-02 -1.327425837516784668e-01 2.839580411091446877e-03 -1.228889301419258118e-01 -2.134495377540588379e-01 6.335211545228958130e-02 1.601554602384567261e-01 -1.051407530903816223e-01 -2.245844900608062744e-02 3.895253837108612061e-01 2.631144039332866669e-02 5.783377960324287415e-02 -3.738057985901832581e-02 -1.200962588191032410e-01 4.094743728637695312e-01 -2.297864705324172974e-01 -3.672632575035095215e-02 -1.276308149099349976e-01 -1.172768101096153259e-01 -7.147748023271560669e-02 6.022619083523750305e-02 -1.949502229690551758e-01
1.251729875802993774e-01 1.140759289264678955e-01 -1.026202365756034851e-01 -2.852918952703475952e-02 -1.285077631473541260e-01 6.685009598731994629e-02 2.032632231712341309e-01 -1.197057291865348816e-01 -3.305861651897430420e-01 -1.469620130956172943e-02 1.240512281656265259e-01 -1.367094665765762329e-01 4.155700802803039551e-01 -3.722063452005386353e-02 1.169872879981994629e-01 4.424271583557128906e-01 9.649787843227386475e-02 1.455105543136596680e-01 -8.067890256643295288e-02 1.624547094106674194e-01 8.545748144388198853e-02 1.646519303321838379e-01 7.297769933938980103e-02 6.432521343231201172e-02 3.398669064044952393e-01 8.293783292174339294e-03 -1.771978661417961121e-02 3.354825824499130249e-02 2.772255241870880127e-01 1.426191031932830811e-01 1.282864212989807129e-01 -1.353514939546585083e-01
2.311633825302124023e-01 -1.753003448247909546e-01 2.720720320940017700e-02 5.014712363481521606e-02 -1.613772362470626831e-01 7.936543971300125122e-02 2.331454865634441376e-02 5.621309578418731689e-02 -2.918372452259063721e-01 -1.521525830030441284e-01 2.363714575767517090e-01 -1.921928972005844116e-01 -8.798187226057052612e-02 -6.702926941215991974e-03 1.290038675069808960e-01 1.362840384244918823e-01 1.988458335399627686e-01 1.018846854567527771e-01 -2.599644958972930908e-01 4.205430150032043457e-01 7.457754015922546387e-02 -3.491719067096710205e-02 2.261078953742980957e-01 1.424057632684707642e-01 2.753691971302032471e-01 -1.809970736503601074e-01 -1.507410556077957153e-01 1.493374258279800415e-01 1.759824007749557495e-01 3.149630501866340637e-02 5.290071479976177216e-03 -2.725021541118621826e-01
2.219946533441543579e-01 7.312411069869995117e-02 2.339842617511749268e-01 -3.219382837414741516e-02 8.984033949673175812e-03 -1.042716875672340393e-01 3.505433797836303711e-01 -1.268741488456726074e-01 -4.637460783123970032e-02 -2.244209498167037964e-02 1.047017052769660950e-01 -2.201949954032897949e-01 -1.309255976229906082e-02 3.799832984805107117e-02 3.163051307201385498e-01 2.139565795660018921e-01 2.491640746593475342e-01 4.219599440693855286e-02 -1.841975003480911255e-01 3.764224350452423096e-01 1.782297939062118530e-01 1.331387311220169067e-01 1.322347372770309448e-01 1.013799235224723816e-01 1.220844015479087830e-01 -8.842306584119796753e-02 -1.393651515245437622e-01 1.204750090837478638e-01 -7.319685816764831543e-02 6.585689634084701538e-02 3.164481222629547119e-01 -2.165066748857498169e-01
-5.433787405490875244e-02 -2.580755054950714111e-01 -1.304997652769088745e-01 -1.975227296352386475e-01 -3.169608414173126221e-01 -6.954512745141983032e-02 8.180522359907627106e-03 -1.371561735868453979e-01 -1.124090775847434998e-01 -1.389742493629455566e-01 -7.140322774648666382e-02 -1.519142389297485352e-01 9.957677125930786133e-02 3.037056922912597656e-01 4.561861604452133179e-02 1.210625842213630676e-01 3.230511248111724854e-01 -2.048451304435729980e-01 -9.244077652692794800e-02 2.570395171642303467e-01 -3.171415254473686218e-02 3.162710964679718018e-01 -2.905580773949623108e-02 -3.854263050016015768e-04 3.102639019489288330e-01 9.828411042690277100e-02 -1.219292655587196350e-01 -2.449127584695816040e-01 2.483613789081573486e-01 3.580189868807792664e-02 6.787902116775512695e-02 6.528745871037244797e-03
1.678895950317382812e-01 -6.849086284637451172e-02 -6.133564189076423645e-02 -1.756298542022705078e-01 -1.175197884440422058e-01 5.968472361564636230e-02 3.897915780544281006e-01 -2.133625000715255737e-01 -7.389750331640243530e-03 2.592276036739349365e-01 -2.437991052865982056e-01 1.222336757928133011e-02 5.802843719720840454e-02 -1.779450774192810059e-01 -6.823321431875228882e-02 3.211635053157806396e-01 -1.427845284342765808e-02 -2.131978869438171387e-01 -1.965568959712982178e-02 3.431656956672668457e-01 2.743314802646636963e-01 -2.222631825134158134e-03 -4.102659225463867188e-02 -4.046187177300453186e-02 3.963544666767120361e-01 7.056302577257156372e-02 5.696805194020271301e-02 5.252280831336975098e-02 8.472098410129547119e-02 1.686318367719650269e-01 1.041457056999206543e-02 -4.258298128843307495e-02
-4.240796342492103577e-02 1.085999514907598495e-02 -1.762498915195465088e-01 -7.017201930284500122e-02 1.325080543756484985e-01 -7.592671364545822144e-02 3.323579430580139160e-01 -1.132598891854286194e-01 -1.397116035223007202e-01 2.957444190979003906e-01 5.150066688656806946e-02 -4.641395807266235352e-02 3.276911973953247070e-01 3.282902389764785767e-02 -1.409404724836349487e-02 1.496627479791641235e-01 3.324191570281982422e-01 -7.041604071855545044e-02 9.452221542596817017e-02 4.980266690254211426e-01 3.177353739738464355e-01 -6.922461837530136108e-02 1.702927649021148682e-01 1.397964507341384888e-01 1.127466186881065369e-01 -7.475448399782180786e-02 9.254318661987781525e-03 8.148881793022155762e-02 5.587995052337646484e-02 1.074291691184043884e-01 6.513053178787231445e-02 -4.457545280456542969e-02
1.487092077732086182e-01 -1.828499585390090942e-01 1.268581952899694443e-02 -3.309317231178283691e-01 1.954137086868286133e-01 8.654138445854187012e-02 3.942773118615150452e-02 -1.392626017332077026e-01 -1.275115646421909332e-02 1.906675100326538086e-02 6.798576563596725464e-02 -2.306805253028869629e-01 1.888542324304580688e-01 -2.752586305141448975e-01 9.687787294387817383e-02 3.595584928989410400e-01 1.828253269195556641e-01 1.454026103019714355e-01 -2.237183302640914917e-01 2.588638365268707275e-01 1.085759550333023071e-01 1.870020478963851929e-01 2.393872737884521484e-01 -1.177646070718765259e-01 3.425870835781097412e-01 -1.181383654475212097e-01 -1.387403905391693115e-01 8.596014231443405151e-02 9.410819970071315765e-03 5.717185512185096741e-02 8.662226051092147827e-02 -3.613245114684104919e-02
1.669048815965652466e-01 -9.623417258262634277e-02 -2.945117950439453125e-01 -1.759918928146362305e-01 -1.373202539980411530e-03 3.728314861655235291e-02 1.635308265686035156e-01 4.056805744767189026e-02 -4.643965512514114380e-02 2.879357039928436279e-01 1.137895584106445312e-01 -2.829905748367309570e-01 -6.859432160854339600e-02 -9.401863068342208862e-02 -2.216238975524902344e-01 -4.469744861125946045e-02 2.295512855052947998e-01 6.060352548956871033e-02 -1.545265614986419678e-01 2.183802127838134766e-01 5.371521413326263428e-02 2.203667461872100830e-01 2.296523749828338623e-02 -4.982586205005645752e-02 5.352653264999389648e-01 -1.784871071577072144e-01 -6.489528715610504150e-02 8.083754032850265503e-02 4.256179183721542358e-02 4.231972247362136841e-02 -3.800356388092041016e-02 2.368230223655700684e-01
-1.201893165707588196e-01 -1.095029488205909729e-01 -2.418857365846633911e-01 -1.852553933858871460e-01 -1.578376144170761108e-01 1.868448257446289062e-01 4.553983807563781738e-01 1.746407151222229004e-02 -8.546265959739685059e-02 3.429298400878906250e-01 1.177638620138168335e-01 -1.475527286529541016e-01 1.288237124681472778e-01 -2.121918648481369019e-01 -8.072040230035781860e-02 4.180578514933586121e-02 2.381783425807952881e-01 -3.121046721935272217e-02 -2.008773833513259888e-01 2.414737641811370850e-01 1.638693511486053467e-01 1.084969639778137207e-01 -8.933040499687194824e-02 -1.669784337282180786e-01 1.878775358200073242e-01 -2.554461359977722168e-01 -7.117111235857009888e-02 1.332574803382158279e-02 8.645332418382167816e-04 1.036992594599723816e-01 1.649198979139328003e-01 9.051138162612915039e-02
1.949569284915924072e-01 -1.819981783628463745e-01 -5.758719891309738159e-02 -1.605596691370010376e-01 1.569808647036552429e-02 3.241387754678726196e-02 4.266853928565979004e-01 -1.979783028364181519e-01 -6.999161560088396072e-04 1.093996018171310425e-01 -1.164716407656669617e-01 -4.535113871097564697e-01 1.393239200115203857e-01 -6.895278394222259521e-02 1.520252902992069721e-03 2.650630176067352295e-01 9.672059863805770874e-02 -2.459076941013336182e-01 -9.051313996315002441e-02 9.589316695928573608e-02 1.980035006999969482e-01 7.323489338159561157e-02 -7.280149962753057480e-03 -1.768160909414291382e-01 2.568525075912475586e-01 1.417325884103775024e-01 -8.219704031944274902e-02 -6.766308099031448364e-02 1.839855313301086426e-01 2.021429836750030518e-01 -1.113824024796485901e-01 6.302983313798904419e-02
1.689577847719192505e-01 6.519047915935516357e-02 -1.347634792327880859e-01 -2.037064582109451294e-01 -2.387581951916217804e-02 8.057845383882522583e-02 2.117558568716049194e-01 -4.684596955776214600e-01 -1.369108706712722778e-01 8.448509871959686279e-02 1.141222417354583740e-01 -3.799231350421905518e-01 2.138886153697967529e-01 -3.135953843593597412e-02 2.158706337213516235e-01 4.057791829109191895e-02 -7.446712255477905273e-02 1.431115567684173584e-01 -1.489781439304351807e-01 2.849521934986114502e-01 1.748016029596328735e-01 9.489895403385162354e-02 8.757850527763366699e-02 -1.909829676151275635e-01 1.617396175861358643e-01 -1.894003748893737793e-01 -5.045097693800926208e-02 6.518334150314331055e-02 4.963222518563270569e-02 -9.374463930726051331e-03 3.655650839209556580e-02 -2.685578763484954834e-01
7.839052379131317139e-02 9.064085036516189575e-02 -3.601662442088127136e-02 -2.237571626901626587e-01 8.005900681018829346e-02 1.973073631525039673e-01 2.853261232376098633e-01 -3.647904396057128906e-01 -1.397619396448135376e-01 1.032246351242065430e-01 -1.710236221551895142e-01 5.104549229145050049e-02 3.283656835556030273e-01 7.458232343196868896e-02 2.539159357547760010e-01 2.019146978855133057e-01 1.004638373851776123e-01 1.284871399402618408e-01 7.078319787979125977e-02 2.327937185764312744e-01 6.108005344867706299e-02 -7.010357826948165894e-02 1.963204890489578247e-01 1.913483738899230957e-01 3.265556991100311279e-01 -2.093241214752197266e-01 -1.544493287801742554e-01 -7.152938097715377808e-02 -4.808331839740276337e-03 -3.392061591148376465e-02 5.600781738758087158e-02 -2.010869234800338745e-01
2.475002408027648926e-01 -1.323319375514984131e-01 -1.564942449331283569e-01 -2.456906139850616455e-01 1.304524987936019897e-01 7.650700211524963379e-02 1.846285611391067505e-01 1.063106395304203033e-02 -9.292832762002944946e-02 1.425946652889251709e-01 3.564288616180419922e-01 6.449303030967712402e-02 -1.921682991087436676e-02 5.097288265824317932e-02 2.323846966028213501e-01 1.633802354335784912e-01 9.769205003976821899e-02 -1.409671157598495483e-01 -3.726530969142913818e-01 3.786375522613525391e-01 1.595027297735214233e-01 2.775844931602478027e-01 7.143116742372512817e-02 4.040889441967010498e-02 9.989073872566223145e-02 -1.413444727659225464e-01 1.797455712221562862e-03 6.328123062849044800e-02 1.584460288286209106e-01 1.897146254777908325e-01 1.365957856178283691e-01 2.952240221202373505e-02
2.680514194071292877e-02 -3.504355847835540771e-01 -3.983511030673980713e-01 1.324576511979103088e-02 9.087815135717391968e-02 -2.644965890794992447e-03 3.973283767700195312e-01 -1.749702990055084229e-01 -6.117910891771316528e-02 2.171435207128524780e-01 1.158311888575553894e-01 -8.022702485322952271e-02 -8.986061066389083862e-02 3.908024355769157410e-02 -3.490911051630973816e-02 2.062745541334152222e-01 1.419221162796020508e-01 4.753762483596801758e-02 -1.493708938360214233e-01 2.703353166580200195e-01 1.316223740577697754e-01 -3.792093694210052490e-02 8.005381561815738678e-03 -5.129527300596237183e-02 2.344127297401428223e-01 -2.919118702411651611e-01 -1.834070086479187012e-01 2.272194772958755493e-01 -5.173225700855255127e-02 1.158684268593788147e-01 1.240569353103637695e-01 -2.401151880621910095e-02
2.646807134151458740e-01 -1.980176754295825958e-02 1.837748438119888306e-01 -2.102066576480865479e-02 3.886507079005241394e-02 2.207016050815582275e-01 1.092849299311637878e-01 -1.537622660398483276e-01 3.569278120994567871e-02 6.061816588044166565e-02 1.717935800552368164e-01 -5.260793492197990417e-02 -9.354611486196517944e-02 -7.589765591546893120e-04 7.552810758352279663e-02 7.567898184061050415e-02 2.759477198123931885e-01 -2.051199227571487427e-01 -2.605481743812561035e-01 4.696956574916839600e-01 2.520238459110260010e-01 -1.657665520906448364e-01 2.128636538982391357e-01 1.217059195041656494e-01 1.900337785482406616e-01 -3.218681812286376953e-01 3.722776472568511963e-02 7.706283777952194214e-02 1.032603010535240173e-01 -7.830461114645004272e-02 3.841358050704002380e-02 -1.702171564102172852e-01
-8.927632123231887817e-02 8.829120546579360962e-02 -2.386369742453098297e-04 -1.113593503832817078e-01 -1.827005483210086823e-02 -9.894815087318420410e-02 1.964356750249862671e-01 -3.790937364101409912e-01 -2.753729000687599182e-02 5.794056877493858337e-02 1.683403998613357544e-01 -2.592320144176483154e-01 2.120708972215652466e-01 -1.447571218013763428e-01 9.073745459318161011e-02 2.511088252067565918e-01 5.044546723365783691e-02 -2.043433338403701782e-01 -2.504165470600128174e-01 2.952217757701873779e-01 3.611535578966140747e-02 1.272165328264236450e-01 2.221670448780059814e-01 -1.451912075281143188e-01 3.171896338462829590e-01 -1.987053602933883667e-01 5.266019701957702637e-02 6.749678403139114380e-02 1.133734434843063354e-01 -9.781882166862487793e-02 1.390310078859329224e-01 -2.669665813446044922e-01
9.527359902858734131e-02 1.296749413013458252e-01 -1.544445008039474487e-01 -3.619067668914794922e-01 -9.433750063180923462e-03 2.987127602100372314e-01 7.568265777081251144e-03 -1.598048061132431030e-01 -6.320883333683013916e-02 -1.154807657003402710e-01 -8.578683435916900635e-02 -1.987562626600265503e-01 -1.020093355327844620e-02 5.328296869993209839e-02 -5.969861522316932678e-02 -9.166209399700164795e-02 2.279563099145889282e-01 -4.023920893669128418e-01 -1.176813915371894836e-01 1.369783580303192139e-01 1.529789119958877563e-01 -8.921799249947071075e-03 2.751806378364562988e-02 2.975348234176635742e-01 3.573121130466461182e-01 -1.131203304976224899e-02 -1.273565143346786499e-01 -4.892776533961296082e-02 9.578213840723037720e-02 -1.102039441466331482e-01 -1.005026623606681824e-01 -2.969273626804351807e-01
6.801799684762954712e-02 1.814216561615467072e-02 1.072358787059783936e-01 -3.894793987274169922e-01 6.744457781314849854e-02 4.415432363748550415e-02 2.156783640384674072e-01 -2.777035534381866455e-01 -1.563098430633544922e-01 2.284202426671981812e-01 1.271104812622070312e-01 -2.400852367281913757e-02 1.844160556793212891e-01 -7.220070064067840576e-02 2.426079660654067993e-01 -3.181628882884979248e-03 -1.783208250999450684e-01 1.300859078764915466e-02 -1.763755232095718384e-01 2.707884609699249268e-01 8.565282076597213745e-02 3.019084408879280090e-02 7.696815580129623413e-02 5.410131812095642090e-02 4.009363353252410889e-01 -2.173895835876464844e-01 -2.460109442472457886e-01 5.235617235302925110e-02 1.570505648851394653e-01 1.712056696414947510e-01 3.024237602949142456e-02 -1.749859005212783813e-01
-8.860860019922256470e-02 -3.795219212770462036e-02 -8.921675384044647217e-03 -1.341523528099060059e-01 1.948708891868591309e-01 1.160462647676467896e-01 2.441666275262832642e-01 -3.001626729965209961e-01 -1.422753036022186279e-01 -7.798973470926284790e-02 -7.517629116773605347e-02 -1.541204005479812622e-01 1.116150021553039551e-01 -4.948907718062400818e-02 1.090425997972488403e-01 1.471598744392395020e-01 7.038430124521255493e-02 3.005555644631385803e-02 -9.838566184043884277e-02 5.199379324913024902e-01 1.186628341674804688e-01 2.698078155517578125e-01 1.448076516389846802e-01 -1.144360527396202087e-01 2.216084450483322144e-01 -3.369121253490447998e-01 -3.151430562138557434e-02 1.208369061350822449e-01 8.825270831584930420e-02 -9.566006064414978027e-02 2.346382588148117065e-01 -1.013352274894714355e-01
-1.338969729840755463e-02 -1.330364644527435303e-01 -2.051076591014862061e-01 -1.083588302135467529e-01 3.109344840049743652e-01 -1.055689901113510132e-01 4.701906442642211914e-01 1.339579671621322632e-01 -7.044734433293342590e-03 1.171526312828063965e-01 -8.054216951131820679e-02 -3.826302289962768555e-02 -1.600179448723793030e-02 7.307866960763931274e-02 1.674819439649581909e-01 1.784953624010086060e-01 8.986311405897140503e-02 -5.635336041450500488e-02 -8.594019711017608643e-02 4.066218137741088867e-01 -2.063344717025756836e-01 3.291414305567741394e-02 1.090584695339202881e-01 1.194688305258750916e-01 2.126247435808181763e-01 -7.135155797004699707e-02 -3.133429288864135742e-01 9.955100715160369873e-02 1.845948845148086548e-01 2.035122513771057129e-01 -7.898289710283279419e-02 1.737857609987258911e-02
-1.244893819093704224e-01 9.794171154499053955e-02 -1.551419496536254883e-01 -2.568877339363098145e-01 2.183609157800674438e-01 3.307694792747497559e-01 1.570449769496917725e-02 -5.276299640536308289e-02 -3.559141159057617188e-01 1.810995936393737793e-01 2.121529774740338326e-03 -2.384735643863677979e-02 6.592114269733428955e-02 -2.930070832371711731e-02 -8.331431448459625244e-02 6.516988575458526611e-02 1.527147740125656128e-01 1.174615025520324707e-01 -4.030617475509643555e-01 2.138151228427886963e-01 3.994155824184417725e-01 -1.516686007380485535e-02 -7.177904248237609863e-02 1.830296032130718231e-02 2.368984669446945190e-01 9.934563934803009033e-02 1.705447584390640259e-02 -8.028819411993026733e-02 -1.463445723056793213e-01 7.124581933021545410e-02 1.896251887083053589e-01 -5.068272352218627930e-02
5.820601433515548706e-02 -1.490474343299865723e-01 -1.457495987415313721e-01 -5.087928473949432373e-02 -5.216563120484352112e-02 -1.546889990568161011e-01 1.215745732188224792e-01 2.681230194866657257e-02 -1.265600323677062988e-01 7.573924213647842407e-02 1.829297840595245361e-01 -2.045992910861968994e-01 8.298290520906448364e-02 -2.698655007407069206e-03 -5.359232053160667419e-02 2.385680973529815674e-01 1.134982407093048096e-01 -7.878571632318198681e-04 -2.308436036109924316e-01 1.295238882303237915e-01 3.236802667379379272e-02 -3.835155963897705078e-01 4.538478329777717590e-02 2.237439602613449097e-01 5.628603100776672363e-01 -1.092384010553359985e-01 5.541734769940376282e-02 6.552055943757295609e-03 1.276676654815673828e-01 -9.611120074987411499e-02 2.967968583106994629e-01 1.263858526945114136e-01
1.168039366602897644e-01 -6.081010401248931885e-02 7.854871451854705811e-02 -2.164686471223831177e-01 4.716335982084274292e-02 -3.212152794003486633e-02 1.213443502783775330e-01 -4.073629379272460938e-01 -6.508839875459671021e-02 -7.480281591415405273e-02 -9.385191649198532104e-02 -1.833359450101852417e-01 -6.701537966728210449e-02 -1.869960874319076538e-01 1.402771025896072388e-01 1.876771748065948486e-01 -2.379425801336765289e-02 -1.093402877449989319e-01 -2.403833717107772827e-01 2.450485378503799438e-01 2.520024962723255157e-02 3.481996953487396240e-01 1.691929399967193604e-01 -9.959108382463455200e-02 2.437722831964492798e-01 -3.404034972190856934e-01 4.308725893497467041e-02 -1.335581839084625244e-01 1.113942414522171021e-01 4.089437052607536316e-02 2.130697816610336304e-01 -2.320418208837509155e-01
7.074262201786041260e-02 -2.838507592678070068e-01 -2.280839085578918457e-01 -2.703643143177032471e-01 -1.108109951019287109e-01 -3.839375078678131104e-02 9.187993407249450684e-02 -2.499583512544631958e-01 1.222610101103782654e-01 -1.305417120456695557e-01 1.148038804531097412e-01 2.051871642470359802e-02 -1.459662616252899170e-02 6.549827754497528076e-02 1.430862843990325928e-01 8.964440971612930298e-02 1.696343719959259033e-01 -1.653861552476882935e-01 1.173164471983909607e-01 2.864725887775421143e-01 1.976935118436813354e-01 -4.342321455478668213e-01 -8.515460044145584106e-02 -3.509736433625221252e-02 6.294615566730499268e-02 3.024346940219402313e-02 -3.180353641510009766e-01 1.813245713710784912e-01 8.935697376728057861e-02 2.732425928115844727e-01 1.696606166660785675e-02 1.269267648458480835e-01
-1.174267530441284180e-01 -4.053909182548522949e-01 -8.563783764839172363e-02 1.400670707225799561e-01 -2.203283607959747314e-01 -1.246212124824523926e-01 1.708342581987380981e-01 -1.593926846981048584e-01 -5.681809410452842712e-02 1.704076379537582397e-01 -1.196812689304351807e-01 -9.858728945255279541e-02 7.300423085689544678e-02 1.104986742138862610e-01 -1.678211838006973267e-01 9.106589108705520630e-02 2.358813285827636719e-01 -1.290572881698608398e-01 -3.404054641723632812e-01 4.117058515548706055e-01 4.125782102346420288e-02 -2.271066755056381226e-01 -6.543123722076416016e-02 2.223111093044281006e-01 2.104166001081466675e-01 1.082766279578208923e-01 -5.637296661734580994e-02 -1.739460229873657227e-02 -1.551955752074718475e-02 2.993727289140224457e-02 2.016343325376510620e-01 -3.879848169162869453e-03
-3.651890158653259277e-02 -1.556629538536071777e-01 -1.653637290000915527e-01 -1.896567344665527344e-01 -1.217427402734756470e-01 8.059865981340408325e-02 2.709360420703887939e-01 -2.196497768163681030e-01 -2.384536564350128174e-01 1.673383712768554688e-01 -1.828049719333648682e-01 -3.244664072990417480e-01 8.143351227045059204e-02 -8.542568236589431763e-02 -1.063697710633277893e-01 1.529959738254547119e-01 1.587228775024414062e-01 2.278786897659301758e-02 -1.654755473136901855e-01 6.729850172996520996e-02 2.116493284702301025e-01 4.338030144572257996e-02 2.973502874374389648e-01 -2.306867837905883789e-01 3.522226512432098389e-01 -1.513215452432632446e-01 -7.486907392740249634e-02 8.786412328481674194e-02 1.435096710920333862e-01 -1.432488411664962769e-01 -1.997544616460800171e-01 -9.330130368471145630e-02
1.124337762594223022e-01 -1.739886254072189331e-01 -5.846565961837768555e-02 -3.250848948955535889e-01 -2.606543004512786865e-01 8.669017255306243896e-02 1.676610410213470459e-01 6.436819583177566528e-02 -2.415180802345275879e-01 3.379920423030853271e-01 8.093738555908203125e-02 -1.126482039690017700e-01 3.022626638412475586e-01 -5.271621048450469971e-02 1.802873015403747559e-01 1.684263199567794800e-01 1.989719122648239136e-01 -1.243807971477508545e-01 -8.388158679008483887e-02 3.050470352172851562e-01 1.664050221443176270e-01 1.966782286763191223e-02 -1.018730923533439636e-01 3.143695890903472900e-01 1.562612503767013550e-01 -2.074873298406600952e-01 3.219163417816162109e-02 4.347213730216026306e-02 -8.939576894044876099e-02 1.499642431735992432e-01 -6.493515800684690475e-03 -1.020687632262706757e-02
1.076462864875793457e-01 2.459568232297897339e-01 -3.368230462074279785e-01 -9.106589108705520630e-02 -1.541207432746887207e-01 1.927552670240402222e-01 -1.667359471321105957e-02 5.222392454743385315e-02 9.380188584327697754e-02 6.952097266912460327e-02 8.481421321630477905e-02 9.577368944883346558e-02 6.323310732841491699e-02 2.118521928787231445e-01 2.381093800067901611e-02 1.383984535932540894e-01 5.020646452903747559e-01 -5.200297757983207703e-02 -2.230159193277359009e-01 2.125874161720275879e-01 1.165882572531700134e-01 -2.322586029767990112e-01 -1.016163527965545654e-01 2.730635926127433777e-02 2.317781597375869751e-01 1.646268530748784542e-03 -7.811065763235092163e-02 1.853732168674468994e-01 1.444979012012481689e-01 -1.072197034955024719e-01 2.866344451904296875e-01 8.141326159238815308e-02
1.262524724006652832e-01 2.301147878170013428e-01 -4.076353833079338074e-02 -4.719465672969818115e-01 3.474350646138191223e-02 -1.033359840512275696e-01 3.986090719699859619e-01 -1.658854335546493530e-01 -3.293466269969940186e-01 2.860490791499614716e-02 -6.297772377729415894e-02 -1.373866945505142212e-01 -9.259769320487976074e-02 -2.588862739503383636e-02 1.704381704330444336e-01 -6.313705444335937500e-02 3.047469258308410645e-02 -1.471634507179260254e-01 -1.128675490617752075e-01 1.294872015714645386e-01 9.060066193342208862e-02 1.511357128620147705e-01 1.063297018408775330e-01 3.646920919418334961e-01 1.220914199948310852e-01 -1.058268323540687561e-01 -3.716203197836875916e-02 1.243790090084075928e-01 7.215220481157302856e-02 2.122294157743453979e-01 3.461237251758575439e-02 -1.102736443281173706e-01
5.362540110945701599e-02 1.081812381744384766e-01 -8.582621067762374878e-02 -2.005310654640197754e-01 3.029058873653411865e-01 -1.329572200775146484e-01 2.010719850659370422e-02 -2.722184360027313232e-01 4.656684398651123047e-02 6.439259648323059082e-02 -2.322514653205871582e-01 -2.644809186458587646e-01 1.493934243917465210e-01 -1.371452808380126953e-01 4.606596380472183228e-02 3.658774495124816895e-01 2.312722057104110718e-02 -5.669225379824638367e-02 -1.284108608961105347e-01 3.050355315208435059e-01 2.045872211456298828e-01 1.067534536123275757e-01 1.309117376804351807e-01 -1.399827450513839722e-01 3.367800712585449219e-01 -2.532146871089935303e-01 3.295419970527291298e-03 2.988099120557308197e-02 1.347918361425399780e-01 -8.148328214883804321e-02 1.391028016805648804e-01 -1.439224481582641602e-01
-8.629704266786575317e-02 -3.305123746395111084e-01 -2.704756259918212891e-01 -7.098224759101867676e-02 1.558935269713401794e-02 -1.165655180811882019e-01 2.142654359340667725e-01 2.054196782410144806e-02 -8.604646474123001099e-02 7.739162445068359375e-02 -9.552322328090667725e-02 -4.286115467548370361e-01 1.029169782996177673e-01 2.252606749534606934e-01 1.412149816751480103e-01 7.442479580640792847e-02 1.294274926185607910e-01 6.333545595407485962e-02 -3.537837564945220947e-01 6.248088181018829346e-02 4.359394684433937073e-02 -2.495258599519729614e-01 2.239542603492736816e-01 -1.624508053064346313e-01 1.616351753473281860e-01 -2.470756173133850098e-01 3.112988732755184174e-02 -4.988290369510650635e-02 1.047269105911254883e-01 2.384843528270721436e-01 1.584795117378234863e-02 -5.150943621993064880e-02
8.287746459245681763e-02 -3.601308465003967285e-01 -5.278028547763824463e-02 -1.184968948364257812e-01 -1.277960091829299927e-01 -4.580940678715705872e-02 -2.667897641658782959e-01 -3.672903478145599365e-01 -1.261619478464126587e-01 1.585859619081020355e-02 -1.019834578037261963e-01 -3.860005140304565430e-01 -9.372198581695556641e-02 1.073791310191154480e-01 -2.673608958721160889e-01 8.710741251707077026e-02 1.522218286991119385e-01 -1.591843366622924805e-01 -1.003088876605033875e-01 2.740096151828765869e-01 9.409056045114994049e-03 7.626909762620925903e-02 1.298665851354598999e-01 1.082677692174911499e-01 1.633311510086059570e-01 4.993302747607231140e-03 -2.014842927455902100e-01 -1.793208271265029907e-01 -1.409658193588256836e-01 4.417767748236656189e-02 2.393836677074432373e-01 2.057014033198356628e-02
-3.386544063687324524e-02 2.599513344466686249e-02 -1.838169246912002563e-01 -1.580089330673217773e-01 3.278169035911560059e-01 2.537984251976013184e-01 2.095024436712265015e-01 6.678368151187896729e-02 -6.518712639808654785e-02 6.577750295400619507e-02 1.831867545843124390e-02 -1.935752928256988525e-01 3.584312796592712402e-01 1.428578980267047882e-02 3.292237641289830208e-03 8.450745046138763428e-02 2.183297723531723022e-01 -1.295175701379776001e-01 -3.706397414207458496e-01 2.712602913379669189e-01 2.060893177986145020e-01 2.972060069441795349e-02 6.170381233096122742e-02 1.382359713315963745e-01 2.536484301090240479e-01 6.240859627723693848e-02 7.305493950843811035e-02 -5.691345781087875366e-02 -1.777584403753280640e-01 3.632041066884994507e-02 1.752324700355529785e-01 -2.342585921287536621e-01
-1.016663983464241028e-01 1.550799161195755005e-01 -2.572878263890743256e-02 -3.191383183002471924e-01 3.622459247708320618e-02 4.265798255801200867e-02 3.611708804965019226e-02 -3.863355815410614014e-01 -1.358946859836578369e-01 1.124356612563133240e-01 -8.267769217491149902e-02 -7.790872454643249512e-02 3.012778982520103455e-02 -3.221347630023956299e-01 3.745167702436447144e-02 2.753147482872009277e-01 1.373755633831024170e-01 -2.784744137898087502e-03 -2.813714370131492615e-02 4.400638937950134277e-01 1.310430020093917847e-01 9.189701825380325317e-02 -5.756143364124000072e-04 -1.484990417957305908e-01 2.281825542449951172e-01 -1.943771243095397949e-01 -2.578554849606007338e-04 1.290963590145111084e-02 -1.021785885095596313e-01 1.581546477973461151e-02 1.241453364491462708e-01 -3.261916339397430420e-01
2.096091657876968384e-01 -2.499983012676239014e-01 -2.015397101640701294e-01 -2.691528201103210449e-01 1.393581647425889969e-02 -1.451000720262527466e-01 2.697254419326782227e-01 -4.205201193690299988e-02 2.852455340325832367e-02 5.882993713021278381e-02 -7.360614836215972900e-02 -3.438852727413177490e-01 1.716481447219848633e-01 1.065468341112136841e-01 9.306302666664123535e-02 1.644728481769561768e-01 2.538749277591705322e-01 9.048672765493392944e-02 -4.311890304088592529e-01 6.413844227790832520e-02 -4.632175713777542114e-02 -1.667645424604415894e-01 9.652243554592132568e-02 9.293644130229949951e-02 6.105262786149978638e-03 -1.329636480659246445e-02 1.053920481353998184e-02 -2.445445060729980469e-01 -1.960881426930427551e-02 -1.117187067866325378e-01 1.586801558732986450e-01 2.673910856246948242e-01
-8.936085551977157593e-02 9.589331597089767456e-02 -1.259905397891998291e-01 -1.723016947507858276e-01 3.815700113773345947e-02 8.688773959875106812e-03 7.517499476671218872e-02 -2.763739228248596191e-01 -1.621504500508308411e-02 -2.107914984226226807e-01 -7.481157034635543823e-02 -3.660952150821685791e-01 -1.026205252856016159e-02 -6.593958288431167603e-02 1.890438497066497803e-01 -1.555563998408615589e-03 3.234099149703979492e-01 -2.971005141735076904e-01 -2.162159085273742676e-01 1.566392928361892700e-01 1.780666112899780273e-01 2.285439819097518921e-01 -2.574709653854370117e-01 1.355271190404891968e-01 2.375371009111404419e-01 -1.947373338043689728e-02 -1.051964387297630310e-01 -1.288628578186035156e-01 9.175901114940643311e-02 9.064812213182449341e-02 1.773809343576431274e-01 -2.527011930942535400e-01
9.569157660007476807e-02 1.214923560619354248e-01 -2.793456315994262695e-01 -3.442485630512237549e-01 -1.253198832273483276e-01 1.194172818213701248e-02 6.808442622423171997e-02 -3.543078899383544922e-01 -2.040187269449234009e-01 6.558455526828765869e-03 1.502758562564849854e-01 2.674143612384796143e-01 -8.670504391193389893e-02 -1.847202628850936890e-01 2.440200932323932648e-02 1.260868012905120850e-01 1.927163749933242798e-01 -2.158257216215133667e-01 -1.007566452026367188e-01 2.799560427665710449e-01 -1.148446351289749146e-01 -3.604063093662261963e-01 -8.096235245466232300e-02 -7.846071384847164154e-03 -4.758914932608604431e-02 1.546685397624969482e-01 -2.512010559439659119e-02 -2.508021332323551178e-02 -9.166819602251052856e-02 2.308660447597503662e-01 1.613679677248001099e-01 4.996807500720024109e-02
-2.732066810131072998e-02 7.082504779100418091e-02 1.820347621105611324e-03 -1.497685462236404419e-01 6.949160248041152954e-02 8.745118975639343262e-02 4.655637219548225403e-02 -1.504690051078796387e-01 -2.393087446689605713e-01 2.221213839948177338e-02 -1.741312444210052490e-01 -1.172066386789083481e-02 -6.756612658500671387e-02 -2.254706323146820068e-01 2.142389416694641113e-01 4.025377631187438965e-01 2.018325775861740112e-01 4.045345261693000793e-02 -1.424856036901473999e-01 4.171465337276458740e-01 -7.911121100187301636e-02 2.651773691177368164e-01 1.151321306824684143e-01 -1.093265637755393982e-01 1.116135045886039734e-01 -1.153167784214019775e-01 -1.297368854284286499e-01 -6.992712616920471191e-02 2.219175994396209717e-01 -2.403426766395568848e-01 1.874914318323135376e-01 -2.341926693916320801e-01
-3.873492777347564697e-02 -6.101039797067642212e-02 -1.206049770116806030e-01 -2.463991940021514893e-01 -1.686735749244689941e-01 -1.643350720405578613e-01 -9.127468615770339966e-02 -2.163591533899307251e-01 -7.277816534042358398e-02 -1.530847325921058655e-02 -2.705538272857666016e-02 -1.524236947298049927e-01 1.148007288575172424e-01 1.066623851656913757e-01 -9.531551972031593323e-03 1.922893077135086060e-01 2.985858917236328125e-01 -4.569021165370941162e-01 -2.477226257324218750e-01 2.056621462106704712e-01 -1.674713008105754852e-02 1.768808960914611816e-01 -1.054934412240982056e-01 1.285614818334579468e-01 6.491461396217346191e-02 4.607819393277168274e-02 -1.425704509019851685e-01 -3.970980271697044373e-02 1.933859437704086304e-01 2.967892587184906006e-01 1.832240819931030273e-01 -2.640226483345031738e-01
-1.094839498400688171e-01 1.063598133623600006e-02 -2.432348728179931641e-01 -2.339627295732498169e-01 -1.035312935709953308e-01 -8.312406390905380249e-02 -1.009699478745460510e-01 -3.780070245265960693e-01 1.244836859405040741e-02 -4.670059308409690857e-02 -1.155422404408454895e-01 -3.790731132030487061e-01 -3.291531465947628021e-03 7.528142631053924561e-02 4.159233719110488892e-02 -7.682416588068008423e-02 3.283562362194061279e-01 -2.077121138572692871e-01 -1.713400781154632568e-01 2.400624155998229980e-01 1.473598629236221313e-01 2.102384865283966064e-01 -2.432601712644100189e-02 2.987222969532012939e-01 4.388531669974327087e-02 3.959797322750091553e-02 -7.931289076805114746e-02 -1.646617799997329712e-02 3.168044388294219971e-01 6.287474185228347778e-02 8.941497653722763062e-02 -1.205541342496871948e-01
2.312731146812438965e-01 1.192563697695732117e-01 -1.547846347093582153e-01 -1.427593678236007690e-01 2.305176854133605957e-02 -8.089453727006912231e-02 4.145992100238800049e-01 -1.161694973707199097e-01 -2.005676627159118652e-01 1.436078995466232300e-01 -1.086563989520072937e-01 -1.795497983694076538e-01 2.228114753961563110e-01 1.307593584060668945e-01 3.463729321956634521e-01 -2.525089681148529053e-01 1.055532172322273254e-01 -1.230190880596637726e-02 -1.617490053176879883e-01 9.678845852613449097e-02 8.181739598512649536e-02 -5.718470364809036255e-02 2.428853362798690796e-01 4.191461578011512756e-02 2.513746917247772217e-01 -9.130974113941192627e-02 -2.343303114175796509e-01 2.048831284046173096e-01 5.609937757253646851e-02 1.170477569103240967e-01 5.285300314426422119e-03 -1.931022554636001587e-01
9.817915409803390503e-02 -9.267700463533401489e-02 -3.725215494632720947e-01 -3.653542604297399521e-03 -1.098118871450424194e-01 -1.263453513383865356e-01 4.707393050193786621e-01 -1.004312485456466675e-01 -3.347293734550476074e-01 7.629360072314739227e-03 -4.745759814977645874e-02 6.896201521158218384e-04 -1.481266170740127563e-01 3.427466377615928650e-02 1.114656403660774231e-01 2.670124359428882599e-02 -7.510860264301300049e-02 -3.079330921173095703e-01 -3.570483624935150146e-01 -8.133835159242153168e-03 5.535308644175529480e-02 7.360565662384033203e-02 2.635989896953105927e-02 1.485896259546279907e-01 3.643102198839187622e-02 -4.191976040601730347e-02 -1.277840435504913330e-01 -4.325989633798599243e-02 2.242865413427352905e-01 8.565887808799743652e-02 1.945181190967559814e-01 2.379931956529617310e-01
1.487265080213546753e-01 8.731951564550399780e-02 1.438684612512588501e-01 -1.319328844547271729e-01 2.375560849905014038e-01 9.642680175602436066e-03 -2.099067158997058868e-02 -3.935429453849792480e-01 -2.206211239099502563e-01 1.537977308034896851e-01 1.006266698241233826e-01 -1.997752934694290161e-01 -1.263674255460500717e-02 -1.560165733098983765e-02 -8.708821609616279602e-03 1.406154781579971313e-01 2.279500663280487061e-01 1.343393176794052124e-01 -1.698533631861209869e-02 3.254933655261993408e-01 2.682757377624511719e-01 1.516703963279724121e-01 2.055102139711380005e-01 -3.752882033586502075e-02 3.375538587570190430e-01 -1.009572222828865051e-01 -7.721851021051406860e-02 -1.156950592994689941e-01 2.026363313198089600e-01 1.594776660203933716e-01 1.197549253702163696e-01 -1.962485909461975098e-01
2.229620069265365601e-01 -1.929419673979282379e-02 6.588915735483169556e-02 -1.706648319959640503e-01 -3.716394901275634766e-01 -2.891519963741302490e-01 -1.321839690208435059e-01 -1.543521881103515625e-01 -1.149579510092735291e-01 -7.759176194667816162e-02 -1.125227138400077820e-01 -2.315452098846435547e-01 5.806167423725128174e-02 -8.197624981403350830e-02 6.206642836332321167e-02 1.287735253572463989e-01 3.600655198097229004e-01 -8.216586709022521973e-02 1.592220813035964966e-01 3.040261268615722656e-01 2.199131250381469727e-01 -4.828948900103569031e-02 -1.724564433097839355e-01 7.096897810697555542e-02 3.973888978362083435e-02 -2.205919921398162842e-01 3.999482467770576477e-02 -2.332191765308380127e-01 8.831121027469635010e-02 2.059680670499801636e-01 2.025968283414840698e-01 1.542170625180006027e-02
-1.389946788549423218e-01 -2.141093164682388306e-01 -4.298203624784946442e-03 -5.376258492469787598e-02 9.466419368982315063e-02 6.232116371393203735e-02 1.592581272125244141e-01 -2.532830238342285156e-01 -2.110209017992019653e-01 -4.518611729145050049e-02 -2.672085762023925781e-01 -1.792688071727752686e-01 2.207450419664382935e-01 1.492100656032562256e-01 1.806196421384811401e-01 2.262981683015823364e-01 3.372849896550178528e-03 1.108366623520851135e-01 -2.567331790924072266e-01 9.818228334188461304e-02 3.746387660503387451e-01 1.080996468663215637e-01 1.472853496670722961e-02 5.088980495929718018e-02 2.158407568931579590e-01 -9.973404556512832642e-02 -5.266493931412696838e-02 9.118515998125076294e-02 1.039431840181350708e-01 1.176283210515975952e-01 2.943141162395477295e-01 -3.210211098194122314e-01
-1.464566141366958618e-01 3.100708499550819397e-02 -2.091805785894393921e-01 -1.312861591577529907e-01 -7.789437472820281982e-02 2.258259356021881104e-01 3.545883893966674805e-01 -4.004744291305541992e-01 -8.941008150577545166e-02 1.157936081290245056e-01 -4.352889582514762878e-02 2.827800810337066650e-02 1.685916334390640259e-01 7.024140655994415283e-02 2.015297412872314453e-01 2.547746896743774414e-01 1.867259293794631958e-02 2.408782243728637695e-01 -2.288197875022888184e-01 1.987653672695159912e-01 3.978631272912025452e-02 1.403874158859252930e-01 1.838546805083751678e-02 -2.023665010929107666e-01 8.141889423131942749e-02 1.195269450545310974e-01 -2.307113707065582275e-01 7.106339931488037109e-02 1.105652600526809692e-01 2.280984446406364441e-02 3.084342479705810547e-01 -1.027219966053962708e-01
5.481184646487236023e-02 -1.885551959276199341e-02 -2.436750084161758423e-01 -9.053211659193038940e-02 -6.355526857078075409e-03 2.132032364606857300e-01 3.014194965362548828e-01 -4.285919070243835449e-01 6.277243047952651978e-02 1.202374473214149475e-01 -9.899739176034927368e-02 9.549330919981002808e-02 1.615311019122600555e-02 7.046761363744735718e-02 2.183502018451690674e-01 9.849840402603149414e-02 2.045630365610122681e-01 7.773839682340621948e-02 -2.801643908023834229e-01 1.977294087409973145e-01 -2.829677239060401917e-02 2.783745825290679932e-01 2.213038355112075806e-01 -6.258536130189895630e-02 9.280824661254882812e-02 6.272506713867187500e-02 -1.081473752856254578e-01 -2.301675677299499512e-01 1.021682471036911011e-01 -1.601846367120742798e-01 2.569246292114257812e-01 -1.819659918546676636e-01
6.293220072984695435e-02 -5.848380923271179199e-02 1.714506186544895172e-02 -7.426168769598007202e-02 -9.871114790439605713e-02 4.751071333885192871e-02 1.839238777756690979e-02 -4.402518570423126221e-01 -1.222688555717468262e-01 -2.406575828790664673e-01 -1.515693515539169312e-01 -1.451282352209091187e-01 2.971015311777591705e-02 1.113619282841682434e-01 2.775582252070307732e-03 -2.290304191410541534e-02 2.891260087490081787e-01 -2.999728322029113770e-01 -1.208390817046165466e-01 3.293681144714355469e-01 9.122375398874282837e-02 2.022143006324768066e-01 -2.181335240602493286e-01 1.793102025985717773e-01 -2.584832720458507538e-03 -1.726072840392589569e-02 -3.320489823818206787e-01 -7.158939726650714874e-03 7.361424714326858521e-02 1.675677858293056488e-02 2.620916962623596191e-01 -1.982865631580352783e-01
-3.426322713494300842e-02 3.521876409649848938e-02 -3.666444495320320129e-02 -2.677432000637054443e-01 -2.452525645494461060e-01 3.400818258523941040e-02 2.727274000644683838e-01 -6.491404771804809570e-02 -2.241655141115188599e-01 1.132509782910346985e-01 -2.800401449203491211e-01 -9.867802262306213379e-02 4.529185220599174500e-02 -4.622101411223411560e-02 2.910955250263214111e-01 -3.291338980197906494e-01 -6.797298043966293335e-02 -1.250325441360473633e-01 -2.165678143501281738e-01 8.833420276641845703e-02 5.722541734576225281e-02 -1.197604611515998840e-01 1.592730432748794556e-01 1.918359845876693726e-02 2.618097364902496338e-01 -2.598860561847686768e-01 9.386570006608963013e-02 7.798086851835250854e-02 -5.077473074197769165e-02 -5.690329894423484802e-02 3.902618587017059326e-01 -9.358257800340652466e-02
-3.731728345155715942e-02 -2.841828763484954834e-01 -1.903849542140960693e-01 6.125634908676147461e-02 -5.546645820140838623e-02 -2.453069761395454407e-02 3.024055957794189453e-01 -2.146602869033813477e-01 -1.743824332952499390e-01 1.893104612827301025e-01 1.547546591609716415e-02 -8.410320430994033813e-02 -2.331530004739761353e-01 1.140476465225219727e-01 -5.664253234863281250e-02 1.570806652307510376e-02 1.761001795530319214e-01 6.289047002792358398e-02 -4.342936575412750244e-01 2.638140916824340820e-01 3.320844471454620361e-02 -3.082427754998207092e-02 -2.187914103269577026e-01 2.766022086143493652e-01 1.577053368091583252e-01 -8.738542348146438599e-02 -1.454585790634155273e-01 -1.841565370559692383e-01 1.433483511209487915e-01 4.686250910162925720e-02 2.489404231309890747e-01 1.891505718231201172e-02
3.642266849055886269e-03 3.800106048583984375e-02 1.127258911728858948e-01 -2.476834803819656372e-01 1.353965848684310913e-01 -2.749548852443695068e-02 4.423513635993003845e-02 -2.498242259025573730e-01 -3.599007129669189453e-01 2.581400871276855469e-01 -1.284952908754348755e-01 -1.165470406413078308e-01 1.157231479883193970e-01 9.050828218460083008e-02 1.766893267631530762e-02 2.874559350311756134e-02 5.294151231646537781e-02 -2.379429899156093597e-02 -2.854222953319549561e-01 3.745231032371520996e-01 -8.427933603525161743e-02 7.479939609766006470e-02 2.178142964839935303e-01 -3.493869006633758545e-01 2.189451754093170166e-01 -2.343424409627914429e-01 1.058190912008285522e-01 2.084153443574905396e-01 -3.763347119092941284e-02 -1.685723476111888885e-02 9.154171496629714966e-02 -1.310232430696487427e-01
-3.559086844325065613e-02 -1.599337309598922729e-01 -2.596404254436492920e-01 -2.304211258888244629e-02 1.033564433455467224e-01 -1.515804082155227661e-01 2.657385170459747314e-01 -2.579272687435150146e-01 -2.074509263038635254e-01 1.543508470058441162e-01 6.448904424905776978e-02 -1.849492639303207397e-01 1.797900348901748657e-01 2.599855512380599976e-02 4.173305258154869080e-02 1.407618075609207153e-01 2.289825826883316040e-01 -3.513210639357566833e-02 -3.202967047691345215e-01 1.213748827576637268e-01 2.577213454060256481e-04 -2.348384261131286621e-01 -1.380714625120162964e-01 3.322233855724334717e-01 3.383576273918151855e-01 -1.122158467769622803e-01 4.085566848516464233e-02 -1.666369438171386719e-01 9.838806837797164917e-02 -9.835717268288135529e-03 1.271005570888519287e-01 1.913253664970397949e-01
-4.856782499700784683e-03 5.540331453084945679e-02 -2.286768257617950439e-01 -9.830074012279510498e-02 1.522704213857650757e-01 3.406351804733276367e-02 2.241382300853729248e-01 -2.768628001213073730e-01 -1.187767237424850464e-01 6.310976296663284302e-02 -1.838306896388530731e-02 -1.874326467514038086e-01 -1.138915568590164185e-01 -1.750067472457885742e-01 -5.580023676156997681e-02 3.644679486751556396e-01 5.108715221285820007e-02 6.173871457576751709e-02 -2.152113467454910278e-01 3.146277666091918945e-01 1.808446198701858521e-01 1.344973444938659668e-01 2.458127290010452271e-01 -2.949631512165069580e-01 8.203394711017608643e-02 -1.010116189718246460e-01 6.204247847199440002e-02 -7.455702871084213257e-02 1.056602746248245239e-01 4.192137718200683594e-02 3.431314826011657715e-01 -2.089332193136215210e-01
1.090562492609024048e-01 -6.138152629137039185e-02 3.194001503288745880e-03 -3.117908164858818054e-02 4.418253898620605469e-02 -1.505334228277206421e-01 5.837327335029840469e-03 -1.401876509189605713e-01 -2.823444269597530365e-02 7.457926869392395020e-02 1.085315197706222534e-01 -2.077445834875106812e-01 -2.514831423759460449e-01 -6.921235471963882446e-02 1.156430020928382874e-01 1.440405100584030151e-01 6.168507039546966553e-02 8.891599252820014954e-03 -3.776982724666595459e-01 4.746848344802856445e-01 1.726747304201126099e-01 1.525132656097412109e-01 2.074008882045745850e-01 -1.524639967828989029e-02 2.108889371156692505e-01 -1.241086423397064209e-01 9.227573871612548828e-02 1.743925511837005615e-01 2.683389484882354736e-01 1.746313273906707764e-01 2.436404377222061157e-01 -2.162151932716369629e-01
2.452881447970867157e-02 -1.128976717591285706e-01 -1.110865026712417603e-01 -4.128974862396717072e-03 3.131778910756111145e-02 4.992903769016265869e-02 2.929089665412902832e-01 -1.130440086126327515e-01 -2.711641490459442139e-01 9.193709492683410645e-02 5.419825017452239990e-02 -2.788216173648834229e-01 1.060126721858978271e-01 1.138053014874458313e-01 -7.887691259384155273e-02 5.228353664278984070e-03 6.858151406049728394e-02 -3.731070784851908684e-03 -2.018175423145294189e-01 6.030429154634475708e-02 1.572819203138351440e-01 6.065836176276206970e-03 -1.383546143770217896e-01 2.232560813426971436e-01 2.775360941886901855e-01 3.007582202553749084e-02 -3.874832987785339355e-01 8.912531286478042603e-02 -1.702470332384109497e-01 -4.193036630749702454e-02 4.988343715667724609e-01 1.438990980386734009e-01
-2.810434671118855476e-03 -1.331005543470382690e-01 -1.529426872730255127e-01 -2.814071774482727051e-01 -1.665633767843246460e-01 -4.069903120398521423e-02 -1.264114864170551300e-02 -1.698352396488189697e-01 -3.899578377604484558e-02 7.863191515207290649e-02 4.160201351623982191e-04 -2.321068793535232544e-01 -1.637962013483047485e-01 1.966716051101684570e-01 4.441185446921736002e-04 1.524749249219894409e-01 8.024858683347702026e-02 -1.917870938777923584e-01 6.038774270564317703e-03 3.549737334251403809e-01 -1.277270764112472534e-01 7.463004440069198608e-02 -1.351140141487121582e-01 2.377607226371765137e-01 1.373657286167144775e-01 -1.940735131502151489e-01 -2.943915724754333496e-01 -3.776981234550476074e-01 9.379861503839492798e-02 -5.976075306534767151e-03 2.337521463632583618e-01 -2.359896004199981689e-01
7.954221218824386597e-02 -3.652648627758026123e-02 -3.738740682601928711e-01 6.668232381343841553e-02 5.469514522701501846e-03 2.425728589296340942e-01 1.633736938238143921e-01 -2.333764880895614624e-01 1.415032055228948593e-02 1.933070719242095947e-01 -1.704309433698654175e-01 -1.941098868846893311e-01 4.892143979668617249e-02 -1.170364469289779663e-01 -1.505456566810607910e-01 1.737329810857772827e-01 2.120224982500076294e-01 2.088370770215988159e-01 -6.674167513847351074e-02 2.700927257537841797e-01 1.638532131910324097e-01 -1.190246269106864929e-01 6.002216041088104248e-02 2.927631698548793793e-02 1.314947009086608887e-01 -3.032078444957733154e-01 -9.543328732252120972e-02 2.815659940242767334e-01 2.017646431922912598e-01 -9.485668689012527466e-02 1.938411295413970947e-01 -1.962469816207885742e-01
2.265288680791854858e-01 2.745172567665576935e-02 -3.947321176528930664e-01 2.128218486905097961e-02 -1.684388965368270874e-01 -1.648291796445846558e-01 1.564382910728454590e-01 5.817037448287010193e-02 -3.843284845352172852e-01 -1.437100116163492203e-02 1.260096132755279541e-01 -2.026750445365905762e-01 1.891276240348815918e-01 -8.549392223358154297e-02 -1.608915440738201141e-02 2.323735505342483521e-01 2.681930176913738251e-02 -2.137708216905593872e-01 -3.335780799388885498e-01 2.467266172170639038e-01 1.460492014884948730e-01 -1.860515177249908447e-01 -7.857224345207214355e-02 -7.058820873498916626e-02 1.776858866214752197e-01 7.417565584182739258e-02 -1.099642366170883179e-01 9.166780859231948853e-02 7.251866161823272705e-02 2.291031628847122192e-01 -6.975863873958587646e-02 1.455649081617593765e-02
-8.284094184637069702e-02 -4.681298881769180298e-02 -9.384939074516296387e-02 -2.913516759872436523e-01 2.279777079820632935e-02 1.462414860725402832e-01 1.416872292757034302e-01 -3.306418359279632568e-01 -2.178584188222885132e-01 2.358565479516983032e-02 -4.757759720087051392e-02 4.976169392466545105e-02 -6.938036531209945679e-02 -5.516541376709938049e-02 3.418028056621551514e-01 2.689151763916015625e-01 5.859274417161941528e-02 1.810237169265747070e-01 -2.697190083563327789e-02 2.942649424076080322e-01 7.083602249622344971e-02 4.623240977525711060e-02 3.046653568744659424e-01 -1.222464367747306824e-01 2.020142972469329834e-01 6.151671707630157471e-02 -4.161113500595092773e-02 1.918583922088146210e-02 2.999958693981170654e-01 -2.866964638233184814e-01 1.967370212078094482e-01 1.237347163259983063e-02
9.774313867092132568e-02 -4.873519390821456909e-02 -4.584545735269784927e-03 9.179957211017608643e-02 -1.509710252285003662e-01 2.481592744588851929e-01 1.973049938678741455e-01 -1.858031749725341797e-01 8.442102372646331787e-02 5.452067404985427856e-02 -8.124091476202011108e-02 -7.356347143650054932e-02 -3.758500143885612488e-02 -4.184559918940067291e-03 8.405797928571701050e-02 3.656444847583770752e-01 5.808685347437858582e-02 1.855218112468719482e-01 -1.451747715473175049e-01 3.061524033546447754e-01 -2.765537053346633911e-02 1.497791856527328491e-01 -1.002314779907464981e-02 -3.730480745434761047e-02 3.295142650604248047e-01 -1.463075131177902222e-01 -2.714368104934692383e-01 -1.720433123409748077e-02 3.256100118160247803e-01 -1.699682176113128662e-01 2.704689800739288330e-01 -2.611140012741088867e-01
7.249484769999980927e-03 -2.861936092376708984e-01 -2.559947669506072998e-01 -2.965015470981597900e-01 -7.816722616553306580e-03 5.770198628306388855e-02 1.294486224651336670e-01 -1.235079467296600342e-01 -3.201052248477935791e-01 8.775873482227325439e-02 -8.125526458024978638e-02 7.765795290470123291e-02 1.706629842519760132e-01 -3.592829685658216476e-03 7.845533639192581177e-02 -3.725472092628479004e-02 2.463939338922500610e-01 -2.979223430156707764e-01 -8.663118630647659302e-02 3.615390062332153320e-01 -1.021977216005325317e-01 1.124886982142925262e-02 2.613569051027297974e-02 5.335190333425998688e-03 -3.324314579367637634e-02 2.651997804641723633e-01 -1.600282788276672363e-01 -1.853416562080383301e-01 -1.248499378561973572e-01 -1.598089337348937988e-01 2.974559068679809570e-01 -9.869023412466049194e-02
1.759618222713470459e-01 5.603892728686332703e-02 -1.693963445723056793e-02 -7.335048913955688477e-02 9.347106516361236572e-02 2.285260520875453949e-02 2.736613750457763672e-01 -2.536322176456451416e-01 -2.984301447868347168e-01 -3.629162674769759178e-03 -9.736816398799419403e-03 -1.710217297077178955e-01 1.954026073217391968e-01 -5.031705275177955627e-02 2.252826839685440063e-01 3.815492987632751465e-01 2.073349058628082275e-01 3.039990961551666260e-01 -1.679441034793853760e-01 1.274584233760833740e-01 1.013602912425994873e-01 -2.955469302833080292e-02 1.845231354236602783e-01 8.178884536027908325e-02 1.678084284067153931e-01 1.236764714121818542e-01 -1.237225905060768127e-01 -2.587986886501312256e-01 7.215591520071029663e-02 2.670101225376129150e-01 1.109889224171638489e-01 -9.994465857744216919e-02
-1.419038772583007812e-01 1.925692409276962280e-01 -1.931006163358688354e-01 -4.950375258922576904e-01 3.110306151211261749e-02 1.159992665052413940e-01 9.603907912969589233e-02 2.694414928555488586e-02 -8.118578046560287476e-02 -8.514470607042312622e-02 5.974937602877616882e-02 -2.286304086446762085e-01 -4.128840565681457520e-02 1.067741811275482178e-01 1.646083593368530273e-01 2.740938067436218262e-01 1.364839673042297363e-01 -2.074510417878627777e-02 -8.311349153518676758e-02 1.548251360654830933e-01 1.365566700696945190e-01 8.778948336839675903e-02 6.992298364639282227e-02 -1.623390763998031616e-01 2.705169022083282471e-01 1.359022706747055054e-01 -3.879019618034362793e-01 6.262081116437911987e-02 1.715855151414871216e-01 1.547541469335556030e-01 -6.113292276859283447e-02 -2.008619904518127441e-01
9.400317817926406860e-02 -1.012944802641868591e-01 -2.539301291108131409e-02 2.523620240390300751e-02 1.509798467159271240e-01 -3.879776597023010254e-02 2.629711925983428955e-01 -3.089782297611236572e-01 -1.601454764604568481e-01 -2.822033688426017761e-02 1.878237538039684296e-02 -7.295258343219757080e-02 -1.485557407140731812e-01 -8.281021565198898315e-02 2.030488252639770508e-01 1.418397277593612671e-01 5.687096342444419861e-02 1.878888905048370361e-02 -2.400687336921691895e-02 3.318223059177398682e-01 1.705135917291045189e-03 4.466184973716735840e-02 1.688669621944427490e-01 -1.252877414226531982e-01 3.094964921474456787e-01 3.426513075828552246e-02 -2.078947126865386963e-01 3.990699350833892822e-02 2.512714266777038574e-01 -3.906999230384826660e-01 3.039586246013641357e-01 -2.405788451433181763e-01
3.598428517580032349e-02 2.450795099139213562e-02 -3.075045347213745117e-02 1.626950316131114960e-02 1.446950733661651611e-01 4.349453374743461609e-02 2.934736013412475586e-01 9.486901015043258667e-02 -1.628481000661849976e-01 3.751305937767028809e-01 -2.832368772942572832e-04 -1.535698920488357544e-01 7.216222584247589111e-02 2.039488404989242554e-01 6.308993697166442871e-02 2.357173115015029907e-01 1.734633743762969971e-01 4.825593903660774231e-03 -2.146024703979492188e-01 3.465436995029449463e-01 7.296618819236755371e-02 -4.065657034516334534e-02 2.351619601249694824e-01 1.661974191665649414e-01 3.547120392322540283e-01 8.830325305461883545e-02 -3.016247749328613281e-01 -1.081155240535736084e-01 7.049585133790969849e-02 2.276199162006378174e-01 4.948983341455459595e-02 9.665798395872116089e-03
-2.357864752411842346e-02 -2.837018668651580811e-01 -2.216119915246963501e-01 -1.229766979813575745e-01 -1.290482133626937866e-01 -7.681082189083099365e-02 9.010491520166397095e-02 -2.233429551124572754e-01 1.496108528226613998e-02 7.058325409889221191e-02 -1.019870564341545105e-01 -1.000045910477638245e-01 -8.617322891950607300e-02 -8.964533917605876923e-03 1.542065851390361786e-02 -7.660318911075592041e-02 3.096499145030975342e-01 2.909907102584838867e-01 -2.969690263271331787e-01 1.896819174289703369e-01 2.458668947219848633e-01 -2.352709323167800903e-01 -1.092890426516532898e-01 2.815073430538177490e-01 3.221915662288665771e-01 1.382399052381515503e-01 -1.828900277614593506e-01 -1.614437252283096313e-01 4.302608966827392578e-02 -7.315109018236398697e-03 1.731528043746948242e-01 9.438433498144149780e-02
-2.739429846405982971e-02 8.457363396883010864e-02 -3.355505168437957764e-01 -7.707878947257995605e-02 -1.076316162943840027e-01 -2.610138356685638428e-01 9.444794058799743652e-02 -2.854893803596496582e-01 2.258130535483360291e-02 -2.930350601673126221e-02 -1.426634043455123901e-01 -2.947047948837280273e-01 -5.494024604558944702e-02 1.869324967265129089e-02 -3.735912963747978210e-02 4.288928955793380737e-02 -1.026116013526916504e-01 7.685408741235733032e-02 -3.101781010627746582e-02 1.403218358755111694e-01 1.273097842931747437e-01 -3.010129332542419434e-01 1.093268245458602905e-01 1.145836859941482544e-01 3.249206840991973877e-01 -1.403856426477432251e-01 1.648295819759368896e-01 2.926095575094223022e-02 -4.492563009262084961e-02 2.950545847415924072e-01 3.676478564739227295e-01 -2.042430043220520020e-01
2.064339816570281982e-01 1.077201310545206070e-02 -8.388398587703704834e-02 -1.714638024568557739e-01 -2.008248353376984596e-03 2.408486418426036835e-02 2.995469868183135986e-01 -2.639286816120147705e-01 -9.972444921731948853e-02 2.681915760040283203e-01 -1.683669909834861755e-02 -1.132903471589088440e-01 -1.009256690740585327e-01 -1.345493197441101074e-01 -2.064565420150756836e-01 2.443709671497344971e-01 1.773682087659835815e-01 2.693787515163421631e-01 -1.066083163022994995e-01 3.026167750358581543e-01 -2.526627853512763977e-02 -4.843232035636901855e-02 -8.209573477506637573e-02 -5.267639830708503723e-02 1.821814328432083130e-01 -1.770470738410949707e-01 1.727254986763000488e-01 2.839217483997344971e-01 3.087460100650787354e-01 -1.994484663009643555e-02 2.065135687589645386e-01 -4.923913627862930298e-02
1.566085219383239746e-01 -1.756804436445236206e-01 -1.185671687126159668e-01 -1.504794061183929443e-01 1.602881960570812225e-02 2.077085152268409729e-02 1.254957914352416992e-01 -7.859222590923309326e-02 1.987023204565048218e-01 2.698383033275604248e-01 -8.702634274959564209e-02 -4.659243524074554443e-01 1.956639885902404785e-01 1.405171155929565430e-01 5.914822220802307129e-02 1.940179467201232910e-01 1.575573384761810303e-01 9.865336120128631592e-02 -4.150061011314392090e-01 4.549585655331611633e-02 1.005445569753646851e-01 -3.399195671081542969e-01 -4.774468019604682922e-02 -1.536721885204315186e-01 2.100968062877655029e-01 -7.723055779933929443e-02 2.609367296099662781e-02 1.202452369034290314e-02 1.309945285320281982e-01 -2.943582460284233093e-02 7.600982487201690674e-02 1.184403002262115479e-01
-1.301258206367492676e-01 8.075736463069915771e-02 2.980516850948333740e-02 -2.434808313846588135e-01 -1.321398168802261353e-01 -9.161595255136489868e-02 2.964558303356170654e-01 -2.143518626689910889e-01 -1.830829530954360962e-01 -9.934167563915252686e-02 -3.677608370780944824e-01 -8.392770588397979736e-02 4.198859632015228271e-02 -2.651367783546447754e-01 -1.139273867011070251e-02 6.009065732359886169e-02 -3.434427455067634583e-02 -2.355826646089553833e-01 -2.583790421485900879e-01 1.942547261714935303e-01 -2.019323594868183136e-02 -2.631189525127410889e-01 1.458250433206558228e-01 -6.095894798636436462e-02 3.613188862800598145e-02 9.757081419229507446e-02 -2.679675817489624023e-01 2.049829065799713135e-02 3.465636372566223145e-01 -1.137818321585655212e-01 2.533748932182788849e-02 -1.505489796400070190e-01
3.689786195755004883e-01 4.122093319892883301e-02 -2.278671860694885254e-01 1.733944192528724670e-02 2.260732799768447876e-01 1.536752134561538696e-01 4.491060599684715271e-02 -1.641122847795486450e-01 -4.252136349678039551e-01 -2.198847383260726929e-01 -8.986176550388336182e-02 -2.448717206716537476e-01 -6.316768378019332886e-02 -1.056197881698608398e-01 7.924937643110752106e-03 9.344495087862014771e-02 -5.967759713530540466e-02 3.933575376868247986e-02 -1.559019833803176880e-01 1.470026820898056030e-01 -1.322729289531707764e-01 -7.981521636247634888e-02 1.296977698802947998e-02 -1.526280492544174194e-01 1.939159333705902100e-01 7.845339924097061157e-02 -3.327322900295257568e-01 -1.615312397480010986e-01 -2.097365446388721466e-02 2.506551705300807953e-02 1.755920499563217163e-01 2.725923359394073486e-01
2.378099411725997925e-01 -2.189089357852935791e-01 6.430349312722682953e-03 -1.242811381816864014e-01 8.281727880239486694e-02 6.303499639034271240e-02 3.203826248645782471e-01 -3.025428056716918945e-01 -1.802798509597778320e-01 1.561625003814697266e-01 6.338778417557477951e-03 -1.501477658748626709e-01 9.932988137006759644e-02 -1.435850411653518677e-01 1.369334161281585693e-01 2.656953930854797363e-01 1.656567119061946869e-02 -3.654516115784645081e-02 9.036163240671157837e-02 2.785959541797637939e-01 -7.544838637113571167e-02 1.924380362033843994e-01 2.174811065196990967e-01 1.501477975398302078e-02 1.821200996637344360e-01 9.956017136573791504e-02 -1.663768896833062172e-03 -3.731027618050575256e-02 9.927966445684432983e-02 3.896884024143218994e-01 2.812801897525787354e-01 -1.130606010556221008e-01
-1.213734783232212067e-02 1.120251715183258057e-01 1.234614998102188110e-01 -3.743819519877433777e-02 -1.189269050955772400e-01 9.893103688955307007e-02 2.504284977912902832e-01 -1.372529566287994385e-01 -7.798449695110321045e-02 2.001180201768875122e-01 -2.087408006191253662e-01 -3.648422285914421082e-02 2.449885904788970947e-01 2.397423982620239258e-01 -5.712357535958290100e-02 1.138494089245796204e-01 1.676724106073379517e-01 9.173005074262619019e-02 -2.969770431518554688e-01 3.633087873458862305e-01 2.098244577646255493e-01 -1.004660576581954956e-01 2.777722775936126709e-01 1.050802990794181824e-01 3.133593797683715820e-01 1.154260127805173397e-03 -8.489888161420822144e-02 -9.607895463705062866e-02 8.569303154945373535e-02 3.211123049259185791e-01 -1.764183491468429565e-02 -1.264262497425079346e-01
4.609128460288047791e-02 -2.776474952697753906e-01 2.412857301533222198e-02 -3.574263304471969604e-02 1.603039912879467010e-02 -1.562669426202774048e-01 1.598707139492034912e-01 4.268534481525421143e-02 -7.362785283476114273e-03 1.398707032203674316e-01 -1.133943349123001099e-02 -3.898100256919860840e-01 4.375123977661132812e-01 1.852727979421615601e-01 7.416046410799026489e-02 3.284708596765995026e-03 1.087128221988677979e-01 -2.306092344224452972e-02 -2.976951599121093750e-01 2.082601785659790039e-01 4.799639433622360229e-02 -1.019762828946113586e-01 9.604131802916526794e-03 -1.749283820390701294e-01 1.839940100908279419e-01 -2.816868424415588379e-01 -1.376606971025466919e-01 -1.679763942956924438e-01 1.153968125581741333e-01 1.295499354600906372e-01 9.340123087167739868e-02 2.774661779403686523e-01
1.179144605994224548e-01 -1.010383218526840210e-01 -9.159214794635772705e-02 -2.489435523748397827e-01 -1.459262669086456299e-01 -1.508319377899169922e-01 -9.861211478710174561e-02 -3.236530721187591553e-02 -1.590331047773361206e-01 1.735637634992599487e-01 8.291520923376083374e-02 -6.184795405715703964e-03 -5.766961723566055298e-03 1.884021311998367310e-01 9.190335124731063843e-02 3.791203200817108154e-01 1.012686565518379211e-01 -7.114476989954710007e-03 -2.278529405593872070e-01 3.902689218521118164e-01 4.297466874122619629e-01 -3.219806775450706482e-02 2.134160697460174561e-01 1.796330064535140991e-01 1.619161218404769897e-01 5.622284486889839172e-02 -1.320435702800750732e-01 -1.171792224049568176e-01 -1.938017904758453369e-01 6.561177968978881836e-02 1.412223130464553833e-01 1.594873890280723572e-02
9.443472325801849365e-02 9.046594053506851196e-02 -1.939250975847244263e-01 -3.103388845920562744e-01 -2.685390040278434753e-02 4.332657158374786377e-02 1.878851056098937988e-01 -1.668374687433242798e-01 -3.892653286457061768e-01 -5.269377678632736206e-02 5.128451064229011536e-02 -1.198098883032798767e-01 -2.223442941904067993e-01 -1.535583883523941040e-01 1.101917997002601624e-01 -1.596407890319824219e-01 2.880946993827819824e-01 -1.328059732913970947e-01 -2.246761135756969452e-02 1.012933254241943359e-01 3.094087243080139160e-01 -3.209019452333450317e-02 -1.561636757105588913e-02 9.621877968311309814e-02 1.225259602069854736e-01 -1.921447664499282837e-01 -3.336473703384399414e-01 1.332983672618865967e-01 2.037594914436340332e-01 1.722660213708877563e-01 -7.992193847894668579e-02 -1.582553982734680176e-01
1.853311210870742798e-01 -9.704674780368804932e-02 -1.244973856955766678e-02 -1.947331614792346954e-02 4.918881505727767944e-02 6.326930224895477295e-02 3.520475625991821289e-01 -1.981338411569595337e-01 -9.121304005384445190e-02 3.989333212375640869e-01 1.807597652077674866e-02 -2.799544036388397217e-01 1.641679853200912476e-01 -1.472194492816925049e-01 8.432846516370773315e-02 1.991616934537887573e-01 1.531279981136322021e-01 -2.657901495695114136e-02 5.265645682811737061e-02 3.208069801330566406e-01 -1.046403683722019196e-02 2.009660303592681885e-01 2.393310666084289551e-01 3.321892023086547852e-02 1.234578564763069153e-01 4.156492650508880615e-02 -5.784312263131141663e-02 6.114121153950691223e-02 4.742207750678062439e-02 2.522585391998291016e-01 3.534995019435882568e-01 -2.983212657272815704e-02
2.060433775186538696e-01 -2.696992270648479462e-02 -9.871890768408775330e-03 -1.434559375047683716e-01 1.323594897985458374e-01 1.398245990276336670e-01 2.768002450466156006e-01 -2.047322839498519897e-01 -1.098866295069456100e-02 2.758138477802276611e-01 -5.913594737648963928e-02 -1.921681910753250122e-01 3.630002737045288086e-01 2.669822275638580322e-01 5.374684184789657593e-02 2.157345712184906006e-01 2.203272189944982529e-03 -5.723864957690238953e-02 -1.042971685528755188e-01 4.002064764499664307e-01 5.941399931907653809e-02 -1.120901573449373245e-02 2.896867394447326660e-01 1.839759051799774170e-01 1.977269649505615234e-01 6.233808025717735291e-02 -1.181547716259956360e-01 2.355237118899822235e-02 1.288034319877624512e-01 1.717501133680343628e-01 -7.199123501777648926e-02 8.322000503540039062e-02
8.889561146497726440e-02 -1.998143456876277924e-02 -3.035316430032253265e-02 -7.334692776203155518e-02 -1.552726477384567261e-01 1.548974541947245598e-03 1.356496755033731461e-02 -3.515517115592956543e-01 1.620633155107498169e-01 -2.189038693904876709e-01 -2.559030652046203613e-01 -1.845332831144332886e-01 -1.014105230569839478e-01 -6.148844212293624878e-02 3.475064784288406372e-02 6.767365336418151855e-02 4.155307710170745850e-01 -4.051157832145690918e-01 -1.939512044191360474e-02 2.901336252689361572e-01 4.382888600230216980e-02 1.270985007286071777e-01 -4.324721917510032654e-02 2.257454097270965576e-01 2.390384674072265625e-01 1.452185064554214478e-01 -1.918914914131164551e-01 4.208722338080406189e-02 -1.196634210646152496e-02 5.268104374408721924e-02 1.158188208937644958e-01 -1.361597478389739990e-01
-1.372668985277414322e-02 -2.298651188611984253e-01 -2.124239951372146606e-01 -8.657423406839370728e-02 -2.168183773756027222e-01 1.300289779901504517e-01 -6.713633984327316284e-02 -2.411655336618423462e-01 -2.155678533017635345e-02 1.802829839289188385e-02 -4.105489328503608704e-02 -3.029987215995788574e-01 1.963887512683868408e-01 1.602234840393066406e-01 1.557614654302597046e-01 1.833437830209732056e-01 3.015073835849761963e-01 -3.215605318546295166e-01 5.728563666343688965e-02 2.941321432590484619e-01 -8.494039066135883331e-03 2.177885323762893677e-01 -1.651979684829711914e-01 -1.172735076397657394e-02 1.404213607311248779e-01 7.825627177953720093e-02 -1.093914955854415894e-01 -2.212468385696411133e-01 1.651649922132492065e-01 1.281808167695999146e-01 1.921987831592559814e-01 -1.578750312328338623e-01
3.506577387452125549e-02 7.016190886497497559e-02 -1.890266984701156616e-01 -2.710348926484584808e-02 -3.137597441673278809e-02 -2.501402515918016434e-03 7.641689479351043701e-02 -3.502401709556579590e-02 -4.325956404209136963e-01 2.531914114952087402e-01 2.275304943323135376e-01 -1.879755556583404541e-01 5.196714028716087341e-02 -1.682539284229278564e-01 -1.008808379992842674e-03 8.291292190551757812e-02 3.015537858009338379e-01 1.189419031143188477e-01 -2.789901196956634521e-01 8.513861149549484253e-02 5.272332578897476196e-02 -3.008129298686981201e-01 -2.260561138391494751e-01 4.652621597051620483e-02 2.624180912971496582e-01 -1.759016066789627075e-01 2.345555275678634644e-02 7.156804949045181274e-02 7.772339880466461182e-02 -4.514579474925994873e-02 2.892354130744934082e-01 1.979309320449829102e-01
1.682208925485610962e-01 -3.522977530956268311e-01 -3.790406584739685059e-01 1.859736512415111065e-03 -1.407085508108139038e-01 -2.008420415222644806e-02 2.968327328562736511e-02 -6.655383855104446411e-02 -2.285583019256591797e-01 3.796126320958137512e-02 -6.145748496055603027e-02 -1.890042126178741455e-01 1.078281998634338379e-01 1.436404436826705933e-01 -1.891826987266540527e-01 1.798793300986289978e-02 4.094950556755065918e-01 -2.618445456027984619e-01 -1.544115990400314331e-01 5.868217721581459045e-02 -2.808573469519615173e-02 -1.619690060615539551e-01 -1.149067655205726624e-01 3.167721629142761230e-01 2.101270705461502075e-01 1.445277035236358643e-02 -1.069764047861099243e-01 5.519698187708854675e-02 1.659511402249336243e-02 1.260661333799362183e-01 1.178487017750740051e-01 1.543749421834945679e-01
-1.311183124780654907e-01 5.977371707558631897e-02 -1.169615909457206726e-01 -2.626447081565856934e-01 -2.063672244548797607e-01 2.407557517290115356e-01 -7.261029630899429321e-02 -3.069131076335906982e-01 -3.536119684576988220e-02 1.703495830297470093e-01 -1.387955993413925171e-01 -2.039102762937545776e-01 1.403144747018814087e-01 -2.069834619760513306e-02 1.776684522628784180e-01 2.876932546496391296e-02 2.710208483040332794e-02 -1.048041693866252899e-02 -2.850256860256195068e-02 1.544677019119262695e-01 1.432052552700042725e-01 1.967699676752090454e-01 4.772270321846008301e-01 -2.662470564246177673e-02 3.328830301761627197e-01 -3.000838458538055420e-01 -3.999556880444288254e-03 -1.741128787398338318e-02 -8.035926520824432373e-02 -1.323102414608001709e-02 1.759252548217773438e-01 -3.114858642220497131e-02
-5.727433785796165466e-02 2.274635434150695801e-02 8.104889094829559326e-02 -6.114453449845314026e-02 2.009751051664352417e-01 2.629320919513702393e-01 7.644151151180267334e-02 -3.386816084384918213e-01 -1.694596558809280396e-02 4.612314701080322266e-02 -1.795949488878250122e-01 -1.616426408290863037e-01 -7.895229756832122803e-02 -9.277009218931198120e-02 1.568972170352935791e-01 2.581166923046112061e-01 1.266798526048660278e-01 5.378604307770729065e-02 -1.668519377708435059e-01 4.271620213985443115e-01 -5.720564350485801697e-02 1.579096913337707520e-01 1.586454212665557861e-01 -4.733146727085113525e-02 3.744324445724487305e-01 1.257798820734024048e-02 -9.503436833620071411e-02 -3.572171553969383240e-02 9.261015057563781738e-02 -1.984506845474243164e-01 1.638805717229843140e-01 -2.803537249565124512e-01
1.555436253547668457e-01 1.456866711378097534e-01 -2.103986442089080811e-01 -3.232466578483581543e-01 -2.403234793746378273e-05 2.269569337368011475e-01 -5.306468158960342407e-02 -1.033583208918571472e-01 -4.691937938332557678e-02 -2.976617962121963501e-02 -7.810898870229721069e-02 -2.492722570896148682e-01 -5.675606802105903625e-02 3.277979791164398193e-01 1.319280266761779785e-01 2.283872961997985840e-01 1.505944132804870605e-01 1.996655315160751343e-01 -1.183426231145858765e-01 3.329490721225738525e-01 -1.631575524806976318e-01 2.077489793300628662e-01 -1.529411077499389648e-01 1.208237931132316589e-02 1.780957281589508057e-01 -1.465149130672216415e-02 -1.957798451185226440e-01 -2.488532066345214844e-01 2.005373239517211914e-01 1.831311881542205811e-01 -3.884715214371681213e-02 -3.286109864711761475e-02
3.262219429016113281e-01 5.780325084924697876e-02 1.698426604270935059e-01 -2.439073324203491211e-01 1.568111963570117950e-02 -8.617777377367019653e-02 8.666828274726867676e-03 -3.333043754100799561e-01 -4.427257925271987915e-03 1.343147605657577515e-01 4.700184240937232971e-02 -1.516043990850448608e-01 1.662821620702743530e-01 -1.119850501418113708e-01 3.074021935462951660e-01 1.249625831842422485e-01 1.404341682791709900e-02 -4.952740669250488281e-02 2.481507882475852966e-02 2.782676219940185547e-01 2.496056854724884033e-01 -8.760486729443073273e-03 1.061087176203727722e-01 -1.077558174729347229e-01 3.947200477123260498e-01 -1.184279248118400574e-01 -1.380739919841289520e-02 -1.363745182752609253e-01 1.451765447854995728e-01 1.728326529264450073e-01 1.193421632051467896e-01 -2.641009986400604248e-01
1.338934712111949921e-02 -5.697113275527954102e-02 -7.617124356329441071e-04 -8.001248538494110107e-02 1.608514934778213501e-01 2.025603055953979492e-01 3.059355020523071289e-01 -2.388238757848739624e-01 -9.027817845344543457e-02 1.626959070563316345e-03 -7.800108939409255981e-02 -1.698631793260574341e-01 -3.978034481406211853e-02 -7.663753814995288849e-03 1.653185188770294189e-01 2.752343416213989258e-01 2.477515190839767456e-01 1.503912359476089478e-01 -4.616875573992729187e-02 4.461437761783599854e-01 5.917270109057426453e-02 1.651339791715145111e-02 1.378943026065826416e-01 -2.412945181131362915e-01 1.549216359853744507e-01 -5.001266673207283020e-02 -2.160915583372116089e-01 -3.702300041913986206e-02 1.439275871962308884e-02 -4.069556295871734619e-01 1.350349634885787964e-01 3.207145025953650475e-03
-4.328814148902893066e-02 -1.301909387111663818e-01 -1.242551580071449280e-01 -4.393730163574218750e-01 1.920132637023925781e-01 -1.612827740609645844e-02 -2.024704590439796448e-02 -2.141361534595489502e-01 -3.094683289527893066e-01 -3.982075303792953491e-02 -1.052087247371673584e-01 7.696226984262466431e-02 2.498752921819686890e-01 1.259900480508804321e-01 5.926423519849777222e-02 2.727767825126647949e-01 7.360899448394775391e-02 9.499085694551467896e-02 -2.292025685310363770e-01 6.767768412828445435e-02 3.286497294902801514e-01 1.347321867942810059e-01 1.402854919433593750e-01 7.723879069089889526e-02 2.180003225803375244e-01 -1.047936826944351196e-01 1.105746626853942871e-02 -7.933555543422698975e-02 8.808027952909469604e-02 8.083923906087875366e-02 2.795986533164978027e-01 -1.948340684175491333e-01
-4.525671899318695068e-02 2.148232981562614441e-02 -2.279386818408966064e-01 -2.438987046480178833e-01 -1.974070966243743896e-01 -1.042727157473564148e-01 -4.203257709741592407e-02 -4.850605726242065430e-01 -1.231988891959190369e-02 -1.137758567929267883e-01 -9.692858159542083740e-02 -8.267434686422348022e-02 -3.546961769461631775e-02 2.660289034247398376e-02 1.128817573189735413e-01 3.266157209873199463e-02 3.552012145519256592e-01 -3.795316815376281738e-01 -2.265244573354721069e-01 1.305648386478424072e-01 6.257273256778717041e-02 2.319619208574295044e-01 -1.276543885469436646e-01 1.157107949256896973e-01 1.498148143291473389e-01 4.874458909034729004e-02 -6.950571388006210327e-02 2.262737415730953217e-02 1.866654604673385620e-01 -7.744926959276199341e-02 9.042812138795852661e-02 -2.211124449968338013e-01
1.077180355787277222e-01 -4.736418277025222778e-02 -1.678111106157302856e-01 -1.531041711568832397e-01 -2.211259305477142334e-01 -2.886705696582794189e-01 1.552941054105758667e-01 -6.467851251363754272e-02 6.842949986457824707e-02 -1.646903455257415771e-01 1.869605183601379395e-01 -1.466646939516067505e-01 -1.476690173149108887e-01 -5.578708834946155548e-03 2.491082437336444855e-02 1.014937162399291992e-01 9.617020934820175171e-02 9.486289322376251221e-02 -1.534675657749176025e-01 1.258067637681961060e-01 7.528270035982131958e-02 -1.627156883478164673e-01 -1.552053727209568024e-02 2.755992859601974487e-02 5.039880275726318359e-01 -3.141554296016693115e-01 -1.412371248006820679e-01 -1.300145834684371948e-01 2.720000781118869781e-02 2.121679633855819702e-01 3.487767875194549561e-01 -7.262678444385528564e-02
-6.165358424186706543e-02 -1.264184862375259399e-01 3.153659105300903320e-01 -1.994481086730957031e-01 3.041585721075534821e-02 -2.902619540691375732e-02 2.980439960956573486e-01 -3.086557090282440186e-01 -1.566624492406845093e-01 2.060901522636413574e-01 -2.026900500059127808e-01 6.728229671716690063e-02 2.602108940482139587e-02 -9.882903657853603363e-03 1.406961213797330856e-02 2.827821671962738037e-01 1.922800987958908081e-01 1.621193587779998779e-01 -1.099052056670188904e-01 2.620030045509338379e-01 -1.869356334209442139e-01 -4.047527536749839783e-02 3.100636005401611328e-01 -1.481006294488906860e-01 2.735952436923980713e-01 -9.320790320634841919e-02 4.881098866462707520e-02 1.305261850357055664e-01 1.587108075618743896e-01 -1.961188577115535736e-02 1.587211638689041138e-01 -9.585116803646087646e-02
1.349749863147735596e-01 6.628163624554872513e-03 -4.037090837955474854e-01 -8.779975771903991699e-02 1.219079364091157913e-02 -1.374544054269790649e-01 1.689136028289794922e-01 2.305130474269390106e-02 -1.744708865880966187e-01 1.102199330925941467e-01 2.402551919221878052e-01 -1.442327499389648438e-01 6.735762953758239746e-02 6.013040244579315186e-02 -2.370203472673892975e-02 2.354103475809097290e-01 1.743199825286865234e-01 9.341489523649215698e-02 -2.817942798137664795e-01 1.032541841268539429e-01 6.770609412342309952e-03 -3.432975709438323975e-01 5.785060673952102661e-02 2.653598487377166748e-01 3.596583008766174316e-01 -1.248306185007095337e-01 -1.560714989900588989e-01 -1.236009038984775543e-02 1.471193432807922363e-01 4.125257581472396851e-02 2.522557973861694336e-01 2.059861458837985992e-02
3.011958301067352295e-01 2.412693798542022705e-01 2.184723690152168274e-02 -3.419092297554016113e-01 1.554134581238031387e-02 1.621583402156829834e-01 2.765513658523559570e-01 -3.402982652187347412e-01 -1.621174812316894531e-01 7.625539600849151611e-02 6.111441925168037415e-02 -6.505316495895385742e-02 1.903500556945800781e-01 -8.158951997756958008e-02 2.211259752511978149e-01 -7.129162549972534180e-02 -7.542336732149124146e-02 -3.080657124519348145e-02 -8.783351629972457886e-02 1.697681546211242676e-01 1.142716929316520691e-01 5.101991444826126099e-02 2.034719884395599365e-01 1.006702147424221039e-02 4.749043881893157959e-01 -7.268411666154861450e-02 -1.197341009974479675e-01 9.403298795223236084e-02 2.134181745350360870e-02 1.526653021574020386e-02 1.273740679025650024e-01 -8.180537819862365723e-02
-6.246058270335197449e-02 -1.107641011476516724e-01 -1.038249582052230835e-01 -2.631620764732360840e-01 -1.327295154333114624e-01 8.191985636949539185e-02 1.192188188433647156e-01 -2.591075301170349121e-01 -2.045758813619613647e-01 -9.832261502742767334e-02 -6.142716109752655029e-02 -5.226921662688255310e-02 1.055179387331008911e-01 -3.915136754512786865e-01 -8.444765582680702209e-03 9.425587952136993408e-03 -4.275804385542869568e-03 -1.287831515073776245e-01 -3.844870030879974365e-01 2.205219268798828125e-01 -1.975738257169723511e-01 2.997872605919837952e-02 8.349969983100891113e-02 -1.340834945440292358e-01 4.800527915358543396e-02 4.716201871633529663e-02 -3.112802505493164062e-01 3.346573561429977417e-02 3.762791454792022705e-01 -2.938233502209186554e-02 -3.840566426515579224e-02 -2.260537743568420410e-01
-8.843531459569931030e-02 -2.408879995346069336e-01 -2.973544299602508545e-01 -2.794360816478729248e-01 2.040912359952926636e-01 2.440136522054672241e-01 2.013542801141738892e-01 -1.617180258035659790e-01 -1.195497885346412659e-01 1.541597303003072739e-02 7.174761593341827393e-02 8.249202743172645569e-03 -1.159795839339494705e-02 -1.627961546182632446e-01 1.309699118137359619e-01 -1.347123831510543823e-01 2.697350084781646729e-01 -3.751167953014373779e-01 -5.953272059559822083e-02 2.566241621971130371e-01 7.676646113395690918e-02 -2.486328594386577606e-02 -6.318810046650469303e-04 -1.032347306609153748e-01 8.558025211095809937e-02 1.466603130102157593e-01 1.914230734109878540e-02 -2.891523540019989014e-01 1.822391450405120850e-01 -5.750092864036560059e-02 2.328706830739974976e-01 1.203278824687004089e-01
1.092492565512657166e-01 7.807898521423339844e-02 -1.526971012353897095e-01 -1.668444126844406128e-01 -2.643165364861488342e-02 -4.438497498631477356e-02 3.055377602577209473e-01 -2.269540280103683472e-01 -1.749825626611709595e-01 -1.255540251731872559e-01 -2.520502209663391113e-01 1.015492752194404602e-01 3.578340634703636169e-02 -4.827393963932991028e-02 5.383827909827232361e-02 4.928853362798690796e-02 3.388309478759765625e-01 3.059868812561035156e-01 -5.481174588203430176e-01 -9.429522603750228882e-02 1.658913306891918182e-02 -2.389354258775711060e-01 2.538044378161430359e-02 1.483528465032577515e-01 2.318390645086765289e-02 -7.083912938833236694e-02 -1.098106801509857178e-01 5.619940534234046936e-02 8.445866405963897705e-02 1.328314691781997681e-01 9.893919527530670166e-02 3.171987831592559814e-02
1.471768468618392944e-01 5.384841933846473694e-02 -2.707521617412567139e-01 6.318344920873641968e-02 -1.626830548048019409e-01 -1.770097315311431885e-01 3.035378158092498779e-01 6.169844046235084534e-02 -4.155832231044769287e-01 1.433972269296646118e-01 -8.220452815294265747e-02 -1.960503756999969482e-01 1.057947874069213867e-01 -1.340554840862751007e-02 1.345840543508529663e-01 1.654996722936630249e-01 1.419690251350402832e-01 -4.435842335224151611e-01 -1.374989748001098633e-01 1.565924435853958130e-01 1.770613491535186768e-01 -1.950176954269409180e-01 -1.668107211589813232e-01 -1.061885282397270203e-01 2.154999524354934692e-01 -5.361961084417998791e-04 -6.718257069587707520e-02 1.381826214492321014e-02 7.712511718273162842e-02 1.420062184333801270e-01 -4.372657462954521179e-02 3.248235955834388733e-02
1.953729242086410522e-01 -1.837199553847312927e-02 -2.685120999813079834e-01 -1.213319227099418640e-01 -1.476283464580774307e-02 -6.381084769964218140e-02 -2.889424795284867287e-03 -1.413295567035675049e-01 -1.394855827093124390e-01 8.361138403415679932e-02 2.226775139570236206e-01 -2.391312569379806519e-01 -7.228141278028488159e-02 7.142982631921768188e-02 7.025232911109924316e-02 1.473850160837173462e-01 3.443608582019805908e-01 7.420997321605682373e-02 -3.702016472816467285e-01 -9.668851643800735474e-02 -5.183374881744384766e-02 -2.805789113044738770e-01 6.761664897203445435e-02 1.792867779731750488e-01 3.848406076431274414e-01 -5.719818919897079468e-02 -8.168938010931015015e-02 2.274373732507228851e-02 2.039013355970382690e-01 -9.648989140987396240e-02 1.960722208023071289e-01 2.090158313512802124e-01
-9.454746544361114502e-02 6.362012773752212524e-02 -2.994263470172882080e-01 -3.270978480577468872e-02 2.012420147657394409e-01 1.910010725259780884e-01 1.721015721559524536e-01 -4.932925105094909668e-01 6.059381365776062012e-02 3.502233624458312988e-01 -6.655621528625488281e-02 3.636456280946731567e-02 -2.028091698884963989e-01 -1.848741769790649414e-01 -5.189290270209312439e-02 1.052492484450340271e-01 8.187560737133026123e-02 -2.834171354770660400e-01 -2.643628120422363281e-01 1.063912361860275269e-01 4.897199571132659912e-02 5.088402424007654190e-03 4.225448518991470337e-02 -2.808859338983893394e-03 1.895204633474349976e-01 -1.769158542156219482e-01 -2.308393269777297974e-01 -1.159521639347076416e-01 1.393767632544040680e-02 3.354522958397865295e-02 9.877215325832366943e-02 -8.782399445772171021e-02
-8.591907471418380737e-02 -1.592804938554763794e-01 -1.683661788702011108e-01 -2.691941559314727783e-01 -4.091476202011108398e-01 1.102205663919448853e-01 -2.013756185770034790e-01 -2.806044816970825195e-01 -7.463290542364120483e-02 7.102865725755691528e-02 -6.865787506103515625e-02 -2.394480258226394653e-01 -2.527155354619026184e-02 3.312450274825096130e-02 -3.331366926431655884e-02 1.989778578281402588e-01 5.432253330945968628e-02 -2.641488313674926758e-01 -1.203319132328033447e-01 2.209648936986923218e-01 1.466150730848312378e-01 1.030064523220062256e-01 -2.118758857250213623e-01 1.916406899690628052e-01 1.820031851530075073e-01 1.050803214311599731e-01 -1.009541228413581848e-01 -1.779230386018753052e-01 1.345568597316741943e-01 1.778647303581237793e-01 2.582767009735107422e-01 -1.652132906019687653e-02
2.241511270403862000e-02 -1.556048821657896042e-02 6.321321427822113037e-02 -1.718879193067550659e-01 1.755917966365814209e-01 -2.192125655710697174e-02 -2.492750994861125946e-02 -1.767399907112121582e-01 -1.775346696376800537e-01 -4.309340566396713257e-02 -1.870917230844497681e-01 -4.367808252573013306e-02 3.023159205913543701e-01 1.438171416521072388e-01 -2.254940718412399292e-01 3.119905591011047363e-01 9.405633807182312012e-02 5.995040759444236755e-02 -3.884134888648986816e-01 3.671523332595825195e-01 3.741566836833953857e-01 -1.824169605970382690e-02 1.347828209400177002e-01 -7.417292147874832153e-02 -4.688815679401159286e-03 -3.945623338222503662e-02 7.144571840763092041e-02 5.132536962628364563e-02 1.099468693137168884e-01 5.495749786496162415e-02 2.531965672969818115e-01 -1.461390256881713867e-01
2.993528842926025391e-01 -2.788592688739299774e-02 1.928004324436187744e-01 -1.493120640516281128e-01 -1.701190769672393799e-01 2.535122632980346680e-01 2.524372339248657227e-01 -1.161187887191772461e-01 -2.271344363689422607e-01 1.576127260923385620e-01 -1.102227717638015747e-02 -2.402478158473968506e-01 -2.730077877640724182e-02 1.296769082546234131e-01 1.826540231704711914e-01 6.889814883470535278e-02 -8.176436275243759155e-02 3.089636564254760742e-02 -1.453213095664978027e-01 3.858301639556884766e-01 1.615022718906402588e-01 -1.188675239682197571e-01 3.488386571407318115e-01 1.262228488922119141e-01 1.894029229879379272e-01 9.090854227542877197e-02 8.530580252408981323e-02 -4.029816761612892151e-02 6.506094336509704590e-02 1.908543407917022705e-01 1.985082775354385376e-01 -3.499829024076461792e-02
1.423918455839157104e-01 1.120982784777879715e-02 2.820487506687641144e-02 -2.140207439661026001e-01 -3.407991304993629456e-02 1.607075631618499756e-01 3.507540225982666016e-01 -2.715686261653900146e-01 -9.289354085922241211e-02 -3.549735993146896362e-02 1.525064371526241302e-02 -3.205451667308807373e-01 1.984695792198181152e-01 -2.208377569913864136e-01 3.307992964982986450e-02 3.410327136516571045e-01 7.666666060686111450e-02 -2.986016273498535156e-01 -1.305626779794692993e-01 1.575361341238021851e-01 3.172947764396667480e-01 1.646104604005813599e-01 -5.947082489728927612e-02 -1.230741813778877258e-01 2.160881757736206055e-01 -3.033744543790817261e-02 5.820567905902862549e-02 9.600754082202911377e-02 -2.496037259697914124e-02 -6.644946336746215820e-02 1.712695956230163574e-01 -1.133619025349617004e-01
2.455117702484130859e-01 -1.701777577400207520e-01 -1.614724397659301758e-01 -1.205776110291481018e-01 -3.620889037847518921e-02 1.362814307212829590e-01 2.212244272232055664e-01 -2.734062671661376953e-01 -3.574033975601196289e-01 2.072446793317794800e-01 -3.207840770483016968e-02 8.098945766687393188e-02 -1.345724314451217651e-01 4.276577383279800415e-02 -1.404861733317375183e-02 2.889147996902465820e-01 2.591628432273864746e-01 -1.991745978593826294e-01 -1.604274362325668335e-01 -1.022349447011947632e-01 1.453890502452850342e-01 1.087700203061103821e-01 5.578810349106788635e-02 -2.400605082511901855e-01 -5.444980785250663757e-02 -1.823086887598037720e-01 -5.431017652153968811e-02 9.365019202232360840e-02 1.258687824010848999e-01 -2.034128271043300629e-02 3.235594332218170166e-01 -1.977091282606124878e-01
1.675480604171752930e-01 5.565975606441497803e-02 -8.747404813766479492e-02 -1.792143844068050385e-02 -1.181536763906478882e-01 1.844592839479446411e-01 4.994257986545562744e-01 -1.358145624399185181e-01 -8.253184705972671509e-02 3.465241193771362305e-01 -4.691930860280990601e-02 -7.557981461286544800e-02 1.605110317468643188e-01 1.673296242952346802e-01 7.953865453600883484e-03 3.870850503444671631e-01 1.317094266414642334e-01 -3.167550861835479736e-01 -1.920303106307983398e-01 2.010011374950408936e-01 6.443165242671966553e-02 -3.233375027775764465e-02 3.450715914368629456e-02 6.310941278934478760e-02 1.786998659372329712e-01 -1.980093866586685181e-02 7.587490975856781006e-02 7.214475423097610474e-02 2.001488059759140015e-01 -8.983469754457473755e-02 -8.522723615169525146e-02 -5.024565383791923523e-02
-1.566613651812076569e-02 3.203951939940452576e-02 -3.368198499083518982e-02 -1.308643668889999390e-01 -1.628763228654861450e-01 -8.733204752206802368e-02 -2.174604684114456177e-01 -4.350316524505615234e-01 -1.679813712835311890e-01 -2.096917293965816498e-02 -2.935459837317466736e-02 -1.263074129819869995e-01 7.634293287992477417e-02 -2.465382684022188187e-03 2.747856639325618744e-02 2.623309381306171417e-02 5.315639972686767578e-01 -2.192678302526473999e-01 -3.717801719903945923e-02 2.863510847091674805e-01 1.287787556648254395e-01 1.746806055307388306e-01 -1.382224857807159424e-01 2.009406089782714844e-01 2.403090894222259521e-01 -2.610027417540550232e-02 -1.881030946969985962e-01 6.389027833938598633e-02 6.073073297739028931e-02 -1.867700135335326195e-03 9.169562906026840210e-02 -1.625692397356033325e-01
8.160686492919921875e-02 -2.713580429553985596e-01 -2.026740759611129761e-01 -3.393851816654205322e-01 -3.317490220069885254e-02 8.358168415725231171e-03 1.963829398155212402e-01 9.507014602422714233e-02 -1.735517382621765137e-01 3.854217007756233215e-03 8.125649392604827881e-02 -1.597822308540344238e-01 4.883169010281562805e-02 2.422755360603332520e-01 2.474045753479003906e-01 1.007310226559638977e-01 1.538475900888442993e-01 4.517929162830114365e-03 -1.245735511183738708e-01 1.423701792955398560e-01 2.130446135997772217e-01 -9.184177219867706299e-02 1.805962324142456055e-01 3.221704065799713135e-01 2.191078066825866699e-01 -9.342342615127563477e-03 -2.085780948400497437e-01 -1.306576281785964966e-01 -1.654596775770187378e-01 2.992141246795654297e-01 2.062558084726333618e-01 -4.622844606637954712e-02
2.454008460044860840e-01 -1.760741621255874634e-01 -3.817417323589324951e-01 -2.231159359216690063e-01 -3.807019814848899841e-02 -1.873059570789337158e-01 6.017186120152473450e-02 4.004168882966041565e-02 -7.593636959791183472e-02 -3.297076746821403503e-02 1.261039674282073975e-01 -3.462480008602142334e-01 2.619205713272094727e-01 1.926916390657424927e-01 3.504671156406402588e-02 1.247180104255676270e-01 9.100341051816940308e-02 1.288965493440628052e-01 -2.969996035099029541e-01 2.641100883483886719e-01 -9.358675777912139893e-02 -2.160513550043106079e-01 1.906600594520568848e-02 9.652904421091079712e-02 2.387121468782424927e-01 -1.832984834909439087e-01 1.335183084011077881e-01 3.421383351087570190e-02 2.136536538600921631e-01 -2.886865474283695221e-02 4.640395566821098328e-02 -1.274337712675333023e-02
1.615395247936248779e-01 1.409271508455276489e-01 -2.799021303653717041e-01 -2.710964977741241455e-01 -1.849957853555679321e-01 -6.103924289345741272e-02 1.075501739978790283e-01 -2.598687708377838135e-01 1.692796312272548676e-02 -1.491665542125701904e-01 -4.456793889403343201e-02 -1.323546320199966431e-01 1.882377266883850098e-01 1.410200595855712891e-01 1.056239157915115356e-01 -5.871226266026496887e-02 2.071965932846069336e-01 -1.966098099946975708e-01 -1.496440470218658447e-01 2.925479412078857422e-01 1.255699694156646729e-01 2.402936667203903198e-02 -2.143575102090835571e-01 2.210307717323303223e-01 2.019735276699066162e-01 2.620862722396850586e-01 -2.849764525890350342e-01 -3.583638742566108704e-02 5.664613842964172363e-02 7.248385995626449585e-02 -6.192308291792869568e-02 -2.611613273620605469e-01
2.689559012651443481e-02 -2.074318677186965942e-01 -5.462304502725601196e-02 -6.528574973344802856e-02 -7.925309240818023682e-02 -1.486829817295074463e-01 -5.300441756844520569e-02 1.780518330633640289e-02 -2.015022784471511841e-01 6.565935164690017700e-02 1.532904356718063354e-01 -2.920038700103759766e-01 -1.795950345695018768e-02 -5.621410906314849854e-02 -8.092384040355682373e-02 2.127534300088882446e-01 3.729076385498046875e-01 -6.675435602664947510e-02 -3.744857311248779297e-01 2.991057038307189941e-01 -2.432417683303356171e-02 3.787051513791084290e-02 -2.080216109752655029e-01 1.442148238420486450e-01 2.153244316577911377e-01 3.095222115516662598e-01 -2.051717936992645264e-01 -1.717507839202880859e-02 -3.639414906501770020e-02 -1.904104202985763550e-01 1.556071192026138306e-01 1.511446684598922729e-01
1.611901223659515381e-01 -1.215302646160125732e-01 -2.367887049913406372e-01 -2.384434938430786133e-01 -1.871512830257415771e-02 -1.119418628513813019e-02 -3.158802166581153870e-03 -8.672623336315155029e-02 1.306660175323486328e-01 1.383072733879089355e-01 2.903718501329421997e-03 -1.989292800426483154e-01 1.521512418985366821e-01 -1.365618109703063965e-01 -1.373844686895608902e-02 3.097666203975677490e-01 -2.090945094823837280e-01 1.026536151766777039e-01 -1.774830818176269531e-01 2.620888650417327881e-01 1.794328838586807251e-01 1.909826695919036865e-01 1.426465958356857300e-01 2.584742009639739990e-01 3.440888524055480957e-01 -7.790648192167282104e-02 -1.830901950597763062e-01 -1.058777142316102982e-02 -4.670820385217666626e-02 -9.877665899693965912e-03 3.782605528831481934e-01 1.041746810078620911e-01
1.263017356395721436e-01 -2.801917195320129395e-01 -5.378092080354690552e-02 -9.145181626081466675e-02 -1.214158833026885986e-01 4.974374920129776001e-02 4.404990077018737793e-01 -2.556561231613159180e-01 -1.165928840637207031e-01 4.906278569251298904e-03 -2.126265466213226318e-01 3.988743759691715240e-03 1.649377793073654175e-01 -1.202440112829208374e-01 2.093733288347721100e-02 3.930603265762329102e-01 9.009625762701034546e-02 -2.165169268846511841e-01 -1.144594326615333557e-01 1.568490862846374512e-01 1.671750694513320923e-01 1.346537917852401733e-01 1.417829394340515137e-01 -9.912692010402679443e-02 4.200196638703346252e-02 -5.525533482432365417e-02 -4.481116309762001038e-02 2.646414339542388916e-01 3.030926883220672607e-01 8.579292893409729004e-02 3.036127425730228424e-02 -1.284999549388885498e-01
2.320129126310348511e-01 5.797285959124565125e-02 -9.619897231459617615e-03 1.090291794389486313e-02 -1.293873488903045654e-01 1.128473654389381409e-01 2.737857997417449951e-01 -3.079377710819244385e-01 -2.590340562164783478e-02 3.484639339148998260e-03 -1.434754729270935059e-01 -3.468304203124716878e-05 2.828990519046783447e-01 -2.057104866253212094e-04 7.610812038183212280e-02 1.567034572362899780e-01 -5.898889154195785522e-02 2.187551259994506836e-01 -1.062448322772979736e-01 2.830477356910705566e-01 -1.020138636231422424e-01 -9.018908441066741943e-02 7.132573425769805908e-02 2.930342555046081543e-01 3.269459009170532227e-01 -4.034365341067314148e-02 -6.927441805601119995e-03 9.266392141580581665e-02 -2.967858873307704926e-02 3.596166372299194336e-01 3.069975972175598145e-01 -1.335890293121337891e-01
-8.910986781120300293e-02 -1.815420687198638916e-01 1.423178017139434814e-01 -2.334770560264587402e-01 -1.384669691324234009e-01 -1.024286299943923950e-01 2.481455951929092407e-01 -8.179672807455062866e-02 -4.445851147174835205e-01 7.035256177186965942e-02 -1.481104940176010132e-01 -2.258329391479492188e-01 -1.220630630850791931e-01 1.798337697982788086e-02 1.352549996227025986e-02 1.213316805660724640e-02 2.239533662796020508e-01 -3.969692811369895935e-02 -1.546071022748947144e-01 2.573590278625488281e-01 1.244210228323936462e-01 -1.734054684638977051e-01 -1.890832744538784027e-02 4.178577661514282227e-01 2.590813934803009033e-01 1.962346136569976807e-01 -8.008725941181182861e-02 -4.239736869931221008e-02 4.197128862142562866e-02 -3.183122491464018822e-03 3.613420575857162476e-02 1.265223771333694458e-01
-4.780262336134910583e-02 -2.117190062999725342e-01 -2.243871092796325684e-01 -2.213139814557507634e-04 -5.286458879709243774e-02 -1.727312058210372925e-01 1.524721980094909668e-01 -2.465335279703140259e-01 -6.143895536661148071e-02 1.871466934680938721e-01 -6.521347910165786743e-02 -1.534864604473114014e-01 -1.005868688225746155e-01 1.314008533954620361e-01 -4.120845720171928406e-02 6.660989671945571899e-02 3.371558189392089844e-01 1.035487931221723557e-02 -2.457063049077987671e-01 2.433589845895767212e-01 2.318932414054870605e-01 -1.471205055713653564e-01 -2.453421503305435181e-01 3.361749351024627686e-01 3.482440412044525146e-01 -5.606763064861297607e-03 -1.471946835517883301e-01 -7.597539573907852173e-02 4.064999148249626160e-02 1.585623025894165039e-01 1.504335999488830566e-01 7.472922652959823608e-02
6.255219876766204834e-02 -1.927352398633956909e-01 -3.071327805519104004e-01 -1.703304797410964966e-02 -1.718616299331188202e-02 -7.521262764930725098e-02 1.936193704605102539e-01 -1.276697665452957153e-01 1.463300436735153198e-01 -7.179830968379974365e-02 -9.428230114281177521e-03 -3.090040683746337891e-01 1.740654259920120239e-01 1.177684962749481201e-01 1.320662200450897217e-01 9.044418111443519592e-03 1.406227946281433105e-01 1.450687348842620850e-01 -3.890066742897033691e-01 3.438227772712707520e-01 1.069859936833381653e-01 -3.298630416393280029e-01 1.670711636543273926e-01 1.819342672824859619e-01 1.569594144821166992e-01 -4.148408398032188416e-02 -5.593335255980491638e-02 -1.660736054182052612e-01 5.034001544117927551e-02 1.050831675529479980e-01 -2.031516470015048981e-02 2.409646809101104736e-01
2.620229125022888184e-01 -1.031825020909309387e-01 -2.877492904663085938e-01 -3.727433979511260986e-01 -1.151417121291160583e-01 -1.799410283565521240e-01 2.789203226566314697e-01 8.319151401519775391e-02 -8.875368535518646240e-02 1.363151222467422485e-01 -7.672571390867233276e-02 -9.989903122186660767e-02 2.026876807212829590e-01 -3.950625658035278320e-01 6.231071799993515015e-02 -5.498069897294044495e-02 6.940014660358428955e-02 9.777636080980300903e-02 -1.245671659708023071e-01 1.536161601543426514e-01 -1.317894011735916138e-01 1.349911987781524658e-01 2.359283715486526489e-01 1.223710458725690842e-02 2.851185798645019531e-01 -2.212306410074234009e-01 7.803817861713469028e-04 1.502808183431625366e-01 2.404693514108657837e-02 -3.760805726051330566e-02 1.491527557373046875e-01 1.624961569905281067e-02
2.593406140804290771e-01 -1.403198949992656708e-02 3.919404000043869019e-03 -2.502180822193622589e-02 2.116629481315612793e-01 6.662201881408691406e-02 7.279959321022033691e-02 -2.429190725088119507e-01 -1.831790208816528320e-01 -9.017205983400344849e-02 -2.330861687660217285e-01 6.019359454512596130e-02 3.461377620697021484e-01 3.844180330634117126e-02 -1.778183132410049438e-02 2.085994780063629150e-01 4.988740012049674988e-02 1.496029496192932129e-01 -1.952323466539382935e-01 2.223643213510513306e-01 1.721646636724472046e-01 -8.159452676773071289e-02 2.040599137544631958e-01 4.647338762879371643e-02 2.089558988809585571e-01 8.289343118667602539e-02 5.037358403205871582e-02 2.335255146026611328e-01 -7.819974422454833984e-02 8.686207234859466553e-02 4.496176242828369141e-01 -1.940262615680694580e-01
6.549251079559326172e-02 5.672599002718925476e-02 -1.752683371305465698e-01 6.260754913091659546e-02 1.653064740821719170e-03 1.299217343330383301e-01 3.651485145092010498e-01 -1.733117401599884033e-01 9.812192060053348541e-03 5.202047899365425110e-02 -1.316457092761993408e-01 -5.222683772444725037e-02 1.976438611745834351e-01 3.191969171166419983e-02 2.497441917657852173e-01 2.933146655559539795e-01 2.441199272871017456e-01 -1.265778392553329468e-01 -1.045762076973915100e-01 3.704280555248260498e-01 -7.515079528093338013e-02 3.076089322566986084e-01 1.837157011032104492e-01 -2.371202223002910614e-02 2.577236592769622803e-01 1.709395498037338257e-01 -1.527059674263000488e-01 2.622879445552825928e-01 -4.046656936407089233e-02 -1.606017537415027618e-02 9.367431700229644775e-02 -9.732851386070251465e-02
5.928486213088035583e-02 -4.809976518154144287e-01 -1.593836247920989990e-01 -1.612287759780883789e-01 -8.791920542716979980e-02 -1.680726855993270874e-01 2.225222289562225342e-01 -1.565114408731460571e-01 -1.887454092502593994e-01 3.287494182586669922e-01 4.307736083865165710e-02 -8.445813320577144623e-03 6.256077438592910767e-02 1.441870182752609253e-01 -2.370325028896331787e-01 7.829058915376663208e-02 1.699263900518417358e-01 8.456996642053127289e-03 -1.518078595399856567e-01 3.840257525444030762e-01 3.087445534765720367e-02 -1.149702700786292553e-03 -2.152945548295974731e-01 7.627710700035095215e-02 1.468167454004287720e-01 8.093661814928054810e-02 -1.442036181688308716e-01 1.479912996292114258e-01 5.914677679538726807e-02 -9.157091379165649414e-02 1.535027027130126953e-01 1.106889769434928894e-01
2.031543664634227753e-02 -1.361582726240158081e-01 -3.316482901573181152e-01 -4.356001317501068115e-02 -4.182378202676773071e-02 9.540084004402160645e-02 -1.709039062261581421e-01 -2.404234111309051514e-01 4.280216246843338013e-02 -1.758121401071548462e-01 6.462012231349945068e-02 -2.518678009510040283e-01 1.949684470891952515e-01 2.510560303926467896e-02 -3.038107790052890778e-02 8.180169016122817993e-02 2.677915692329406738e-01 -3.241643011569976807e-01 -2.385723777115345001e-02 2.967675626277923584e-01 -9.532436728477478027e-02 1.667778640985488892e-01 -1.190580502152442932e-01 5.577496811747550964e-02 3.365843594074249268e-01 1.672538965940475464e-01 -2.878753244876861572e-01 -9.993952512741088867e-02 1.885453909635543823e-01 3.720109537243843079e-02 1.291666924953460693e-01 -1.316170245409011841e-01
-4.651578515768051147e-02 -1.874170452356338501e-01 -3.824884817004203796e-02 -2.422204911708831787e-01 -1.757940948009490967e-01 -1.378601342439651489e-01 9.989368915557861328e-02 -1.752746701240539551e-01 -1.326896101236343384e-01 -6.161596998572349548e-02 -1.457835584878921509e-01 5.692167580127716064e-02 -7.668798416852951050e-02 -1.020533218979835510e-01 -4.855698440223932266e-03 1.393286585807800293e-01 1.584814190864562988e-01 4.879446327686309814e-02 -2.047419697046279907e-01 3.335205316543579102e-01 -1.934537291526794434e-01 -2.234265506267547607e-01 -8.639235794544219971e-02 -3.090577423572540283e-01 -1.180520653724670410e-01 6.278860569000244141e-02 -3.087838590145111084e-01 3.086993098258972168e-01 1.430067270994186401e-01 3.557086884975433350e-01 5.476422235369682312e-02 -2.938951179385185242e-02
8.067517727613449097e-02 -1.075822710990905762e-01 -1.253014504909515381e-01 -1.783006638288497925e-01 1.995096541941165924e-02 -2.934589423239231110e-02 2.403173297643661499e-01 -2.879250645637512207e-01 2.062161220237612724e-03 2.725420296192169189e-01 1.028100401163101196e-01 -2.675525844097137451e-01 1.744929850101470947e-01 1.766609214246273041e-02 -1.694210320711135864e-01 1.336901634931564331e-01 -1.805625706911087036e-01 -1.736282370984554291e-02 -2.701728045940399170e-01 1.992470324039459229e-01 2.083811014890670776e-01 1.426039934158325195e-01 9.673201292753219604e-02 8.435345441102981567e-02 2.061581015586853027e-01 -1.225623711943626404e-01 -2.623316347599029541e-01 1.752443015575408936e-01 7.684370875358581543e-02 -1.096399500966072083e-01 3.459294140338897705e-01 -1.956194192171096802e-01
1.768786907196044922e-01 8.820762857794761658e-03 -1.321400105953216553e-01 -5.128769949078559875e-02 -1.074341312050819397e-02 -9.689597785472869873e-02 3.130403757095336914e-01 -9.481635689735412598e-02 -1.003582328557968140e-01 2.699243426322937012e-01 -1.857078373432159424e-01 -7.322084158658981323e-02 8.614627271890640259e-02 -2.420695312321186066e-02 3.940184041857719421e-02 3.725658655166625977e-01 1.016772389411926270e-01 -1.804350018501281738e-01 -2.342996746301651001e-01 5.524440407752990723e-01 1.056905090808868408e-02 1.495630741119384766e-01 -5.415046215057373047e-02 3.761606663465499878e-02 3.123807162046432495e-02 5.337303131818771362e-02 -6.651621311902999878e-02 8.823037892580032349e-02 8.412788808345794678e-02 2.472970038652420044e-01 -1.213771030306816101e-01 -1.791594475507736206e-01
3.744189143180847168e-01 1.651482135057449341e-01 -7.597787678241729736e-02 -2.883451581001281738e-01 -1.553394645452499390e-01 6.051527336239814758e-02 2.229413837194442749e-01 -5.853744596242904663e-02 -4.678061306476593018e-01 8.557835966348648071e-02 -1.825875043869018555e-01 -2.790354788303375244e-01 1.950638145208358765e-01 7.415067404508590698e-02 -1.328866034746170044e-01 5.548487603664398193e-02 2.198926657438278198e-01 -1.685604304075241089e-01 2.267223782837390900e-02 -1.635727286338806152e-02 1.795984208583831787e-01 -1.139048859477043152e-01 5.056252330541610718e-02 -1.356809679418802261e-02 9.165657311677932739e-02 -7.045488804578781128e-02 -9.493321180343627930e-02 -1.453199982643127441e-01 -8.280386775732040405e-02 2.389777004718780518e-01 9.207315742969512939e-02 -1.399683803319931030e-01
4.985066875815391541e-02 3.578166663646697998e-02 -2.107224315404891968e-01 -6.452501285821199417e-03 -2.427160739898681641e-01 8.638364821672439575e-02 1.911668479442596436e-01 3.569585457444190979e-02 1.017993614077568054e-01 5.240850895643234253e-02 -2.899489700794219971e-01 5.057352129369974136e-03 5.953397974371910095e-02 2.518342994153499603e-02 3.720573186874389648e-01 -6.018730625510215759e-02 3.166691660881042480e-01 -2.678027935326099396e-02 -1.146294921636581421e-01 4.705481976270675659e-02 -1.685440093278884888e-01 -1.076100170612335205e-01 1.997247934341430664e-01 -2.991324523463845253e-03 3.457647860050201416e-01 -2.488505244255065918e-01 -2.577169537544250488e-01 1.588181108236312866e-01 -1.090988963842391968e-01 -2.796327508985996246e-02 3.461195230484008789e-01 4.819658771157264709e-02
1.980754733085632324e-01 3.128780797123908997e-02 -5.142176151275634766e-02 -1.005771104246377945e-02 1.336405873298645020e-01 1.157085821032524109e-01 -9.758681803941726685e-02 -4.272906482219696045e-01 1.321004144847393036e-02 -1.100796759128570557e-01 -3.853356838226318359e-01 -3.171181976795196533e-01 9.398488700389862061e-02 -3.303412497043609619e-01 2.276826053857803345e-01 9.825558215379714966e-02 8.499467372894287109e-02 -8.748536556959152222e-02 -1.552347391843795776e-01 2.485579103231430054e-01 -1.612533479928970337e-01 -8.928803354501724243e-02 1.690025925636291504e-01 -6.622111052274703979e-02 6.431118398904800415e-02 1.117483898997306824e-01 -8.519473671913146973e-02 -8.479700237512588501e-02 2.649307548999786377e-01 1.064704954624176025e-01 4.883359745144844055e-02 -1.012004241347312927e-01
5.282648801803588867e-01 -3.331429138779640198e-02 -1.784120053052902222e-01 -1.654130220413208008e-01 -2.048530988395214081e-02 4.563909769058227539e-01 -7.974403351545333862e-02 -5.876282602548599243e-02 -2.440418154001235962e-01 -1.126710996031761169e-01 -1.133835390210151672e-01 -1.253643929958343506e-01 4.788367077708244324e-02 8.266144990921020508e-02 -7.073953747749328613e-02 4.080772399902343750e-02 -9.491358697414398193e-02 -8.518257737159729004e-02 -2.792446613311767578e-01 2.510772347450256348e-01 1.104584336280822754e-01 -5.727184936404228210e-02 -1.713432371616363525e-01 -1.135379001498222351e-01 1.198386698961257935e-01 -6.700382381677627563e-02 -3.252786025404930115e-02 -1.307859830558300018e-02 6.786911934614181519e-02 1.401667445898056030e-01 1.767095178365707397e-01 1.868682503700256348e-01
-6.715431064367294312e-02 -2.266408503055572510e-01 -2.703324854373931885e-01 -5.277510732412338257e-02 -1.704655736684799194e-01 8.238676190376281738e-02 -2.049379050731658936e-01 -1.365720778703689575e-01 -1.427426934242248535e-01 -1.220116019248962402e-01 -1.844935491681098938e-02 -1.341474354267120361e-01 2.517734169960021973e-01 8.968305587768554688e-02 1.808692216873168945e-01 1.931046396493911743e-01 2.261434048414230347e-01 -3.007260262966156006e-01 -1.256138235330581665e-01 4.155166149139404297e-01 7.995580136775970459e-02 1.385353505611419678e-01 -2.221166715025901794e-02 9.395352005958557129e-02 1.579974740743637085e-01 2.301316522061824799e-02 -9.790819883346557617e-02 -2.531968355178833008e-01 2.189455777406692505e-01 5.084538087248802185e-02 1.170815378427505493e-01 -2.199865579605102539e-01
3.077695332467556000e-02 -3.216913044452667236e-01 -6.338024884462356567e-02 -4.041038453578948975e-02 1.469838526099920273e-02 -2.461575418710708618e-01 5.851728469133377075e-02 -1.666015088558197021e-01 -8.219184726476669312e-02 3.877788782119750977e-02 -1.749188080430030823e-02 -1.295726150274276733e-01 1.524655893445014954e-02 1.282584965229034424e-01 -9.492368996143341064e-02 2.549354732036590576e-01 3.579858839511871338e-01 1.496286988258361816e-01 -3.090252578258514404e-01 2.472285032272338867e-01 2.300245612859725952e-01 1.315012667328119278e-02 -1.809492707252502441e-01 2.770082354545593262e-01 3.131126761436462402e-01 -7.724597305059432983e-02 -2.437397092580795288e-02 -6.271415948867797852e-02 -7.185421884059906006e-02 9.388608485460281372e-02 2.287209182977676392e-01 1.932398974895477295e-01
2.137787342071533203e-01 1.940237432718276978e-01 -2.682823836803436279e-01 -4.578895568847656250e-01 -2.192090153694152832e-01 -1.009148582816123962e-01 7.262600958347320557e-02 -8.723333477973937988e-02 -1.871152669191360474e-01 -1.856707483530044556e-01 -1.512618362903594971e-02 -1.387297362089157104e-01 -1.380574982613325119e-02 5.791919678449630737e-02 1.913678497076034546e-01 -1.283561438322067261e-01 1.230125501751899719e-01 -2.427078038454055786e-01 -9.504963457584381104e-02 1.989375352859497070e-01 2.351643294095993042e-01 -1.101829409599304199e-01 -4.700054228305816650e-02 1.192521303892135620e-01 2.510952055454254150e-01 -1.522609144449234009e-01 -1.463098973035812378e-01 9.515567868947982788e-02 2.017690688371658325e-01 4.779337346553802490e-02 -2.001965194940567017e-01 -1.095563620328903198e-01
1.937358826398849487e-01 2.336306571960449219e-01 -2.570840418338775635e-01 -1.520515084266662598e-01 -7.903896272182464600e-03 7.532671838998794556e-02 1.816061437129974365e-01 6.123572960495948792e-02 -6.491376459598541260e-02 8.895741775631904602e-03 2.660952694714069366e-02 9.873209148645401001e-02 -1.498490571975708008e-01 3.008372485637664795e-01 1.350744068622589111e-01 1.326155215501785278e-01 3.070166110992431641e-01 -1.579163372516632080e-01 -1.342850029468536377e-01 1.627418249845504761e-01 -2.558510303497314453e-01 2.407774562016129494e-03 9.023435413837432861e-02 2.213787287473678589e-02 2.088299393653869629e-01 -5.031478032469749451e-02 -9.552785754203796387e-02 1.175336986780166626e-01 1.362047940492630005e-01 -1.075280085206031799e-01 5.052080750465393066e-01 1.429080218076705933e-01
3.030454516410827637e-01 -1.537405252456665039e-01 5.678774323314428329e-03 -1.855895072221755981e-01 -1.261451691389083862e-01 1.599519848823547363e-01 2.809682488441467285e-01 -3.449011594057083130e-02 2.335460856556892395e-02 1.460508257150650024e-01 -3.144391998648643494e-02 -6.977027654647827148e-02 -4.358092546463012695e-01 4.199593141674995422e-02 7.641579955816268921e-02 1.948934048414230347e-01 1.776894778013229370e-01 -1.340114977210760117e-03 -1.719249486923217773e-01 9.015610814094543457e-02 1.414414048194885254e-01 -3.061115443706512451e-01 1.814092509448528290e-02 -6.784512847661972046e-02 1.111120507121086121e-01 -1.650772094726562500e-01 -6.459650397300720215e-02 -4.889673739671707153e-02 2.530411481857299805e-01 3.695900142192840576e-01 1.141143441200256348e-01 1.321369856595993042e-01
6.283355504274368286e-02 3.157065808773040771e-01 1.450949460268020630e-01 -1.592347174882888794e-01 -2.107430016621947289e-03 -1.347950194031000137e-02 -6.457236595451831818e-03 -2.713084816932678223e-01 -2.707244828343391418e-02 1.639416515827178955e-01 -1.173184514045715332e-01 -1.858792454004287720e-01 2.939276993274688721e-01 -1.079134345054626465e-01 4.175868257880210876e-02 2.637798525393009186e-02 2.491320520639419556e-01 1.494379341602325439e-01 -2.065636813640594482e-01 1.912077218294143677e-01 9.837815165519714355e-02 1.085409969091415405e-01 3.529706001281738281e-01 -2.690423429012298584e-01 2.231370210647583008e-01 1.208346113562583923e-01 -2.347184717655181885e-01 -2.032873928546905518e-01 1.909107565879821777e-01 1.931555010378360748e-02 1.224576160311698914e-01 7.106261700391769409e-02
1.637050211429595947e-01 -1.198235005140304565e-01 9.811165928840637207e-02 -2.549147903919219971e-01 -1.875560134649276733e-01 1.771101951599121094e-01 7.129517942667007446e-02 1.995837241411209106e-01 -9.058794006705284119e-03 1.565216928720474243e-01 -1.129059121012687683e-01 -1.742718666791915894e-01 9.642736986279487610e-03 -1.357340961694717407e-01 2.028827965259552002e-01 3.018613718450069427e-02 -2.907227165997028351e-02 -1.057250574231147766e-01 -4.847542941570281982e-01 4.605972766876220703e-01 1.888777166604995728e-01 -1.214294433593750000e-01 6.289120018482208252e-02 -6.070065498352050781e-02 1.653323471546173096e-01 -7.152464985847473145e-02 1.106951236724853516e-01 -2.708150073885917664e-02 1.768538504838943481e-01 3.102145157754421234e-02 1.396195590496063232e-01 -1.734783649444580078e-01
2.757282853126525879e-01 7.623601704835891724e-02 1.656972914934158325e-01 -1.674720644950866699e-01 1.792952120304107666e-01 4.049035534262657166e-02 1.221030950546264648e-01 -1.064477041363716125e-01 -1.318927556276321411e-01 1.270193606615066528e-01 -1.275719404220581055e-01 -2.427292615175247192e-02 9.664786607027053833e-02 1.596543006598949432e-02 -3.592076152563095093e-02 3.513827621936798096e-01 1.423416733741760254e-01 -4.394859448075294495e-02 -3.388342559337615967e-01 4.650142490863800049e-01 1.432750970125198364e-01 -6.689915806055068970e-02 2.920808494091033936e-01 1.586411148309707642e-01 1.806797981262207031e-01 4.601355269551277161e-02 2.431872999295592308e-03 5.928977951407432556e-02 1.469154506921768188e-01 1.326848119497299194e-01 -2.119683623313903809e-01 8.221460878849029541e-02
1.691141575574874878e-01 -2.509704232215881348e-01 -1.896265298128128052e-01 -6.609278172254562378e-02 -2.315862774848937988e-01 1.167005226016044617e-01 -2.665772736072540283e-01 -2.893481552600860596e-01 -1.734355837106704712e-01 9.571848064661026001e-02 1.133420132100582123e-02 -2.712741792201995850e-01 -6.354570854455232620e-03 1.368615031242370605e-01 4.269871860742568970e-03 -4.721378907561302185e-02 3.493474721908569336e-01 -1.586688607931137085e-01 -5.561462417244911194e-02 1.670941859483718872e-01 3.622119128704071045e-02 1.035969890654087067e-02 -4.010243283119052649e-04 9.801077097654342651e-02 2.505598366260528564e-01 -1.978908851742744446e-02 -2.134381383657455444e-01 -3.965412378311157227e-01 5.338279530405998230e-02 2.026613056659698486e-01 1.098214313387870789e-01 2.930402383208274841e-02
1.779507696628570557e-01 1.767288595438003540e-01 3.816309198737144470e-02 -2.862165570259094238e-01 -1.497243046760559082e-01 2.433055639266967773e-01 1.639380455017089844e-01 -2.694679200649261475e-01 -1.064078882336616516e-01 -1.521491538733243942e-02 -3.690341487526893616e-02 -1.638655960559844971e-01 1.262514665722846985e-02 5.094061046838760376e-02 -7.319793105125427246e-02 1.065607368946075439e-01 4.809994995594024658e-01 9.430366754531860352e-02 -9.687151014804840088e-02 1.574072986841201782e-01 -1.734692007303237915e-01 -3.674350082874298096e-01 -3.227369859814643860e-02 -1.489792317152023315e-01 1.982655376195907593e-01 7.765751797705888748e-03 2.980799973011016846e-01 1.009890809655189514e-02 5.159966275095939636e-02 -6.301306188106536865e-02 1.177878975868225098e-01 -4.246650263667106628e-02
1.453569382429122925e-01 -1.871412396430969238e-01 -9.102374315261840820e-02 -2.246485948562622070e-01 -1.566534340381622314e-01 1.999709457159042358e-01 1.651800572872161865e-01 7.335597276687622070e-02 9.626634418964385986e-02 1.660827919840812683e-02 -2.050100266933441162e-01 -8.793357759714126587e-02 1.080637145787477493e-02 -9.532142430543899536e-02 3.420596420764923096e-01 1.632462814450263977e-02 -5.688684433698654175e-02 -6.266038864850997925e-02 -3.431176841259002686e-01 4.416331350803375244e-01 1.067309454083442688e-01 -1.123270764946937561e-01 5.756272003054618835e-02 8.723752945661544800e-02 1.236696243286132812e-01 -1.500277817249298096e-01 2.395358681678771973e-01 -7.527073472738265991e-02 1.264312714338302612e-01 1.078193560242652893e-01 1.799859702587127686e-01 -2.939542233943939209e-01
-3.973434865474700928e-02 8.244840055704116821e-02 -9.302683174610137939e-02 -1.628955900669097900e-01 -2.150157094001770020e-01 -1.131539791822433472e-01 -7.574056088924407959e-02 -2.646736204624176025e-01 4.459105432033538818e-02 -1.545716263353824615e-02 -6.665892899036407471e-02 -3.021889626979827881e-01 1.081664636731147766e-01 1.034997925162315369e-01 4.955107718706130981e-02 4.278912022709846497e-02 3.111367225646972656e-01 -3.937847018241882324e-01 -2.330124676227569580e-01 1.256712377071380615e-01 1.689375638961791992e-01 1.118563711643218994e-01 -2.205045819282531738e-01 9.251363575458526611e-02 2.017652541399002075e-01 -9.787490591406822205e-03 -2.669478058815002441e-01 3.932610899209976196e-02 3.311699628829956055e-01 2.102841250598430634e-02 1.034185513854026794e-01 -2.056834995746612549e-01
1.662239879369735718e-01 -3.441048040986061096e-02 2.669451572000980377e-02 -2.654407024383544922e-01 4.980273544788360596e-02 5.545946955680847168e-02 -1.564787626266479492e-01 1.552372239530086517e-02 -7.071004807949066162e-02 -1.057175081223249435e-02 -2.775941602885723114e-02 -1.745216250419616699e-01 -1.486229598522186279e-01 2.569400472566485405e-03 2.106779068708419800e-01 -3.158425539731979370e-02 2.830905616283416748e-01 4.011753946542739868e-02 -3.203641176223754883e-01 5.001721382141113281e-01 2.595680654048919678e-01 2.616801485419273376e-02 2.955352365970611572e-01 1.425233930349349976e-01 1.584598869085311890e-01 -3.920289874076843262e-02 1.633911281824111938e-01 8.122761547565460205e-02 7.925197482109069824e-02 -7.300848513841629028e-02 2.162916213274002075e-01 -1.931570023298263550e-01
9.436292201280593872e-02 3.911922499537467957e-02 -1.581720262765884399e-01 -4.086894169449806213e-02 1.014943346381187439e-01 1.452862657606601715e-02 3.348056674003601074e-01 -2.276862263679504395e-01 -2.232165336608886719e-01 2.454340606927871704e-01 -5.952525138854980469e-02 3.984933719038963318e-03 2.269905619323253632e-02 2.161751836538314819e-01 7.855737209320068359e-02 2.344338595867156982e-01 1.329100131988525391e-02 -1.480636000633239746e-01 -2.507463395595550537e-01 4.471134543418884277e-01 -1.016401052474975586e-01 6.988413631916046143e-02 9.077217429876327515e-02 -7.556472718715667725e-02 2.102865427732467651e-01 2.864885032176971436e-01 -1.121869683265686035e-01 6.942658126354217529e-02 5.485954880714416504e-02 2.044046223163604736e-01 -2.383603900671005249e-01 8.409731090068817139e-02
2.180120646953582764e-01 -1.316128205507993698e-02 -4.664851129055023193e-01 5.675812438130378723e-02 1.881316900253295898e-01 8.709498494863510132e-02 1.893668174743652344e-01 2.002598941326141357e-01 -1.036653071641921997e-01 5.884511768817901611e-02 -1.865874528884887695e-01 -3.048967123031616211e-01 -3.672719001770019531e-01 -1.616669446229934692e-01 1.981549113988876343e-01 3.969588875770568848e-02 1.608954370021820068e-01 -1.638695970177650452e-02 -2.851631343364715576e-01 1.996310651302337646e-01 1.523727774620056152e-01 -6.188736110925674438e-02 -1.102929562330245972e-02 -3.808720409870147705e-02 2.389272302389144897e-01 6.003369018435478210e-02 -6.946086138486862183e-02 -4.656489565968513489e-02 -2.732143737375736237e-03 -1.534143835306167603e-02 7.558272033929824829e-02 -1.381569355726242065e-01
1.194245219230651855e-01 -1.553802490234375000e-01 -3.797579407691955566e-01 -1.406849622726440430e-01 7.213244680315256119e-03 2.236057221889495850e-01 2.884097695350646973e-01 -1.153992563486099243e-01 -1.691972278058528900e-02 2.002516835927963257e-01 -2.943269014358520508e-01 -2.071181237697601318e-01 -3.028877079486846924e-01 -1.383577436208724976e-01 -3.641250357031822205e-02 1.908630877733230591e-01 2.072283029556274414e-01 3.075320422649383545e-01 -6.625393778085708618e-02 2.323027104139328003e-01 -2.996009774506092072e-03 -3.668214380741119385e-02 1.215606331825256348e-01 -6.094599887728691101e-02 9.844578802585601807e-02 -1.753223836421966553e-01 -8.275553584098815918e-02 1.020774394273757935e-01 1.247357726097106934e-01 -7.567930966615676880e-03 1.910541504621505737e-01 8.337066322565078735e-02
-2.732632122933864594e-02 -2.128369361162185669e-01 -1.618185192346572876e-01 -1.225987300276756287e-01 -9.357009083032608032e-02 1.655270606279373169e-01 5.103937163949012756e-02 9.544430300593376160e-03 -3.361505568027496338e-01 8.193799108266830444e-02 1.495523750782012939e-01 -1.787610948085784912e-01 1.876184344291687012e-01 -2.562427893280982971e-02 -7.150961458683013916e-02 2.036473900079727173e-01 8.394246548414230347e-02 -7.328154891729354858e-02 -3.219190239906311035e-01 2.855946421623229980e-01 -9.611260145902633667e-02 -3.531457483768463135e-01 -1.002549231052398682e-01 7.349490374326705933e-02 3.504169285297393799e-01 -6.990694254636764526e-02 -2.227185815572738647e-01 1.237187981605529785e-01 -1.958553194999694824e-01 -1.663865637965500355e-03 3.203645348548889160e-02 1.960093080997467041e-01
-1.025081798434257507e-01 1.137978434562683105e-01 -3.879302740097045898e-01 -2.283695340156555176e-02 -1.761490106582641602e-01 1.559758633375167847e-01 -2.937623998150229454e-03 9.685330837965011597e-02 -6.062166392803192139e-02 9.876868128776550293e-02 -6.872421503067016602e-02 -3.354915603995323181e-02 -1.296604867093265057e-03 1.760220080614089966e-01 -2.986265905201435089e-02 2.533450424671173096e-01 1.845140904188156128e-01 -1.500358879566192627e-01 -2.817778885364532471e-01 1.669961810111999512e-01 -1.534683108329772949e-01 -2.984733581542968750e-01 1.167114824056625366e-01 9.486219286918640137e-02 3.741069138050079346e-01 -1.930755972862243652e-01 -1.153590157628059387e-01 1.229827776551246643e-01 2.595165930688381195e-02 -3.610116988420486450e-02 2.936310768127441406e-01 2.290852367877960205e-01
-1.960513144731521606e-01 -4.800503700971603394e-02 -2.339582890272140503e-01 -2.496239542961120605e-01 1.248017325997352600e-02 -1.161825060844421387e-01 1.545229256153106689e-01 -1.681975126266479492e-01 -9.040713310241699219e-02 1.083294674754142761e-01 -5.599394440650939941e-03 -2.849981747567653656e-02 3.135950565338134766e-01 -2.766956016421318054e-02 -1.123133301734924316e-01 3.570675551891326904e-01 1.186431720852851868e-01 1.702399551868438721e-01 -2.746102213859558105e-01 5.356778204441070557e-02 1.983084715902805328e-02 -1.089880801737308502e-02 7.809539139270782471e-02 7.572403550148010254e-02 7.200868427753448486e-02 -4.606844857335090637e-02 -2.223635651171207428e-02 2.903216481208801270e-01 1.166434809565544128e-01 2.846123874187469482e-01 4.034382104873657227e-01 -1.824102848768234253e-01
1.575239896774291992e-01 -1.093752235174179077e-01 -1.081536710262298584e-01 -1.278851032257080078e-01 1.282849162817001343e-01 3.912301734089851379e-02 8.431990444660186768e-02 -3.462224081158638000e-02 -1.999634206295013428e-01 -1.169410124421119690e-01 -2.608422636985778809e-01 9.944701939821243286e-02 3.848070204257965088e-01 6.254182755947113037e-02 -1.847044974565505981e-01 2.130477577447891235e-01 5.503819789737462997e-03 -2.340863458812236786e-02 -3.167741894721984863e-01 3.166154921054840088e-01 1.948549300432205200e-01 5.697767119272612035e-05 -1.065659243613481522e-02 1.050215959548950195e-01 1.379813253879547119e-01 -2.115231752395629883e-01 -1.137134879827499390e-01 1.062451079487800598e-01 -9.301473945379257202e-02 2.179233878850936890e-01 2.548009455204010010e-01 -2.940179407596588135e-01
-6.735686957836151123e-02 -1.491906642913818359e-01 -2.205639779567718506e-01 -1.003992408514022827e-01 -1.414448022842407227e-01 4.629125352948904037e-03 -2.327059358358383179e-01 -1.632147580385208130e-01 -6.321786344051361084e-02 -4.018419235944747925e-02 5.769681930541992188e-02 -2.112654000520706177e-01 2.574715316295623779e-01 1.060879752039909363e-01 1.927319318056106567e-01 2.545881867408752441e-01 2.895158231258392334e-01 -3.112579882144927979e-01 -3.364832326769828796e-02 3.415162265300750732e-01 -6.855648010969161987e-03 6.926669925451278687e-02 -2.505056746304035187e-02 3.716174885630607605e-02 2.588815987110137939e-01 1.531826257705688477e-01 -1.646075099706649780e-01 -1.715448051691055298e-01 2.584533095359802246e-01 -2.184218261390924454e-03 1.383768171072006226e-01 -2.056666016578674316e-01
9.646819531917572021e-02 1.250636577606201172e-01 -1.716537475585937500e-01 -2.280781567096710205e-01 -8.646968752145767212e-03 -2.720826864242553711e-02 -1.114141717553138733e-01 -2.416090220212936401e-01 1.204453930258750916e-01 -3.124252520501613617e-02 -3.147346898913383484e-02 -2.246520817279815674e-01 -1.594374477863311768e-01 2.821394428610801697e-02 1.708653867244720459e-01 9.202717989683151245e-02 4.164475202560424805e-01 -2.093887180089950562e-01 -1.494510620832443237e-01 2.658427059650421143e-01 9.794288873672485352e-02 1.519163995981216431e-01 -2.809266149997711182e-01 2.249292880296707153e-01 9.430573135614395142e-02 1.105941534042358398e-01 -2.459370493888854980e-01 -1.182144391350448132e-03 2.137490659952163696e-01 2.069032192230224609e-01 1.268004924058914185e-01 -1.802525520324707031e-01
2.707875967025756836e-01 4.029414430260658264e-02 -2.017966061830520630e-01 -1.668773889541625977e-01 -7.500245422124862671e-02 1.374961286783218384e-01 2.212507724761962891e-01 -2.767456769943237305e-01 -3.381041884422302246e-01 -1.939138025045394897e-01 -1.065953671932220459e-01 -3.334355652332305908e-01 4.779944196343421936e-03 1.556166261434555054e-01 -2.220725864171981812e-01 2.294526062905788422e-02 -1.074533239006996155e-01 4.704079777002334595e-02 -4.164440184831619263e-02 5.813133716583251953e-02 7.468041032552719116e-02 2.194280326366424561e-01 1.030450016260147095e-01 -2.909949794411659241e-02 2.875673174858093262e-01 1.666446030139923096e-01 -2.677482962608337402e-01 1.517054717987775803e-02 1.548591442406177521e-02 1.531581878662109375e-01 1.264912486076354980e-01 -2.274282723665237427e-01
6.357244402170181274e-02 2.664027549326419830e-02 4.254269227385520935e-02 -3.467264771461486816e-02 1.060349345207214355e-01 3.349182754755020142e-02 7.028318196535110474e-02 2.518308460712432861e-01 -1.873089000582695007e-03 3.125446438789367676e-01 -2.518917918205261230e-01 -1.390664875507354736e-01 -4.915872961282730103e-02 5.623048171401023865e-02 3.722052276134490967e-02 1.760693341493606567e-01 3.838997781276702881e-01 -2.030370533466339111e-01 -1.356976199895143509e-02 2.626006007194519043e-01 2.172811515629291534e-02 -8.495498448610305786e-02 2.016644924879074097e-01 1.300501450896263123e-02 1.335820406675338745e-01 -5.137101933360099792e-02 -2.077389806509017944e-01 1.404512077569961548e-01 4.181728661060333252e-01 2.438496649265289307e-01 2.625267505645751953e-01 1.349607016891241074e-02
1.423550546169281006e-01 -6.174896284937858582e-02 -2.501924037933349609e-01 -1.674475963227450848e-03 1.983730867505073547e-02 9.460087865591049194e-02 -3.462854772806167603e-02 -1.002833545207977295e-01 -3.644991219043731689e-01 -6.702988594770431519e-02 1.388024538755416870e-01 3.092035418376326561e-03 -7.475433405488729477e-03 1.485291123390197754e-01 -2.668921649456024170e-01 1.220336481928825378e-01 4.907273128628730774e-02 5.759756639599800110e-02 -2.508334517478942871e-01 3.582450449466705322e-01 3.037183582782745361e-01 -7.342141121625900269e-02 -7.977572083473205566e-02 -1.721212565898895264e-01 1.143657118082046509e-01 1.351151615381240845e-01 -3.232665061950683594e-01 9.610601514577865601e-02 8.258525282144546509e-02 2.397433817386627197e-01 2.108420282602310181e-01 2.083816230297088623e-01
-3.068338148295879364e-02 1.355170458555221558e-01 -1.763057522475719452e-02 -1.550319343805313110e-01 -1.562191694974899292e-01 -9.366104006767272949e-02 1.790494471788406372e-01 -3.952607810497283936e-01 1.775971651077270508e-01 1.648061573505401611e-01 -1.816072314977645874e-01 4.329491406679153442e-02 1.099784001708030701e-01 -1.076247468590736389e-01 2.332253754138946533e-01 3.744457066059112549e-01 2.013774216175079346e-01 1.692658215761184692e-01 -1.677160412073135376e-01 3.384293019771575928e-01 1.342446953058242798e-01 7.990130782127380371e-02 3.306238353252410889e-02 -1.206177473068237305e-01 1.378323584794998169e-01 -5.636789137497544289e-04 -1.796744763851165771e-01 4.590317234396934509e-02 2.024879008531570435e-01 -1.132219955325126648e-01 2.481313794851303101e-01 -4.847181960940361023e-02
-1.451320499181747437e-01 -3.014689385890960693e-01 -3.642587959766387939e-01 -4.429612308740615845e-02 4.765734821557998657e-02 -5.856526270508766174e-02 -2.219424396753311157e-02 -2.318060547113418579e-01 -1.126806661486625671e-01 -2.224228903651237488e-02 -1.551011502742767334e-01 -1.852349191904067993e-01 4.851551353931427002e-02 3.028370141983032227e-01 1.411445885896682739e-01 5.648636724799871445e-03 2.392016798257827759e-01 -1.559771504253149033e-02 6.221300363540649414e-02 3.008771836757659912e-01 -3.666495159268379211e-02 1.265771593898534775e-02 -8.030590415000915527e-02 4.303724691271781921e-02 4.384312927722930908e-01 2.557973861694335938e-01 -2.441703528165817261e-01 1.479093544185161591e-02 -6.486158818006515503e-02 -8.844293653964996338e-02 1.241248697042465210e-01 -3.617592155933380127e-02
-2.320892363786697388e-02 -2.978851199150085449e-01 -1.386775542050600052e-02 5.885644257068634033e-02 -6.505037099123001099e-02 9.124657511711120605e-02 9.046756476163864136e-02 -1.065687388181686401e-01 -3.465371131896972656e-01 2.485289052128791809e-02 -2.336050383746623993e-02 -1.160310059785842896e-01 -4.659665375947952271e-02 -1.344944536685943604e-01 9.110034443438053131e-03 3.866670280694961548e-02 4.050593078136444092e-01 -2.510354816913604736e-01 6.147932261228561401e-02 2.937698960304260254e-01 -7.260426133871078491e-02 1.366254985332489014e-01 7.164900749921798706e-02 2.124618291854858398e-01 2.473395764827728271e-01 1.673384159803390503e-01 -1.677929610013961792e-01 -2.253526002168655396e-01 -8.470432832837104797e-03 -1.432952936738729477e-02 3.974538743495941162e-01 -2.588917687535285950e-02
-8.640238642692565918e-02 -6.912884861230850220e-02 -2.448374181985855103e-01 -1.550122052431106567e-01 -1.148979142308235168e-01 3.501245379447937012e-02 -1.599898338317871094e-01 -1.688272804021835327e-01 2.595261856913566589e-02 -1.290300637483596802e-01 -8.152207732200622559e-02 -2.363137006759643555e-01 1.855660974979400635e-01 1.739349216222763062e-02 -3.923809528350830078e-02 2.021735161542892456e-01 2.485210597515106201e-01 -3.445878922939300537e-01 -5.814901366829872131e-02 4.063322246074676514e-01 7.660386711359024048e-02 1.283352375030517578e-01 -6.984966993331909180e-02 1.015862300992012024e-01 2.701585590839385986e-01 1.693835705518722534e-01 -2.986650466918945312e-01 -2.000600695610046387e-01 1.500898748636245728e-01 -7.667319476604461670e-02 6.181263178586959839e-02 -1.692220419645309448e-01
7.909674197435379028e-02 -1.096468940377235413e-01 -4.083241820335388184e-01 -2.046092152595520020e-01 6.488664448261260986e-02 1.851690709590911865e-01 1.466460824012756348e-01 -2.360627800226211548e-01 -2.742041945457458496e-01 -1.631838977336883545e-01 -1.245120465755462646e-01 1.166515871882438660e-01 -1.582583785057067871e-01 -2.425828576087951660e-01 8.993081748485565186e-02 -1.310463845729827881e-01 1.777850091457366943e-01 -1.856282651424407959e-01 -1.070719063282012939e-01 1.799739450216293335e-01 -2.087518274784088135e-01 -3.703399598598480225e-01 1.570398956537246704e-01 -4.032611101865768433e-02 1.435295194387435913e-01 -5.978239327669143677e-02 3.817749395966529846e-02 -1.337044835090637207e-01 1.872100830078125000e-01 -1.268731802701950073e-01 3.825823590159416199e-02 -6.530117243528366089e-02
-1.480394005775451660e-01 -2.521599875763058662e-03 -1.923756152391433716e-01 3.992513567209243774e-02 1.818220317363739014e-02 3.229184448719024658e-02 -6.184440478682518005e-02 -3.656317889690399170e-01 -2.658277153968811035e-01 2.968838810920715332e-01 2.382719814777374268e-01 3.950078040361404419e-02 -1.327779740095138550e-01 -5.553407222032546997e-02 -2.646105922758579254e-02 -7.205640524625778198e-02 -1.504372432827949524e-02 -1.821531355381011963e-01 -2.701727151870727539e-01 3.514116704463958740e-01 1.633646339178085327e-01 -2.360024154186248779e-01 4.559209942817687988e-02 -2.294862717390060425e-01 2.193964123725891113e-01 -4.809744656085968018e-02 -2.267730683088302612e-01 8.610885590314865112e-03 2.773463726043701172e-01 1.925126835703849792e-02 -3.980223089456558228e-02 9.489458799362182617e-02
1.876023560762405396e-01 2.711403742432594299e-02 -2.768081724643707275e-01 7.960502803325653076e-02 -1.851697862148284912e-01 2.903337776660919189e-02 2.846539914608001709e-01 1.278984826058149338e-02 -3.525385260581970215e-01 1.867160052061080933e-01 4.137520119547843933e-02 -1.106074675917625427e-01 -1.465076208114624023e-01 3.660023212432861328e-02 2.924014814198017120e-02 1.589889675378799438e-01 2.002772092819213867e-01 -3.981547653675079346e-01 -2.591700553894042969e-01 1.320244073867797852e-01 1.309919655323028564e-01 -1.075377613306045532e-01 -1.167563498020172119e-01 1.242283806204795837e-01 2.087914347648620605e-01 -2.136854678392410278e-01 -9.972240030765533447e-02 1.189865842461585999e-01 1.022357214242219925e-02 -2.601573988795280457e-02 1.708517968654632568e-01 2.416700273752212524e-01
7.581027597188949585e-02 1.265928745269775391e-01 1.465496718883514404e-01 -1.690640598535537720e-01 1.040686443448066711e-01 -7.494371384382247925e-02 1.156940683722496033e-01 -3.510105907917022705e-01 -2.620755136013031006e-01 -9.295940399169921875e-02 -6.308688223361968994e-02 -4.949383810162544250e-02 1.217724233865737915e-01 1.308860331773757935e-01 3.341106772422790527e-01 2.978587150573730469e-01 1.982683315873146057e-02 1.317199170589447021e-01 -2.806547284126281738e-01 2.367495000362396240e-01 2.483565509319305420e-01 2.298309281468391418e-02 1.549464315176010132e-01 -3.157049417495727539e-02 3.876024782657623291e-01 -1.081469804048538208e-01 -1.114597097039222717e-01 -1.023221239447593689e-01 1.820859909057617188e-01 1.433939207345247269e-02 -2.072095312178134918e-02 2.594589069485664368e-02
4.974032193422317505e-02 1.398802734911441803e-03 -1.233487948775291443e-01 -7.259442005306482315e-03 -6.506832689046859741e-02 -1.222905144095420837e-01 4.103614687919616699e-01 -5.882883071899414062e-02 1.238318756222724915e-01 3.260157704353332520e-01 -3.640392562374472618e-03 -1.919959634542465210e-01 -6.505486369132995605e-02 2.761448733508586884e-02 -6.647250265814363956e-04 2.948545515537261963e-01 1.856346130371093750e-01 -5.914419889450073242e-02 -5.876753479242324829e-02 4.895900785923004150e-01 2.260677516460418701e-01 -1.447472125291824341e-01 1.518334150314331055e-01 -1.648023128509521484e-01 2.424629926681518555e-01 1.203959807753562927e-01 -7.973500527441501617e-03 6.531123071908950806e-02 2.209916561841964722e-01 9.299452602863311768e-02 -5.104536539874970913e-04 -4.795158654451370239e-02
4.020175039768218994e-01 2.366925403475761414e-02 -1.444789618253707886e-01 -2.253215610980987549e-01 1.002897396683692932e-01 2.195986174046993256e-02 1.608857959508895874e-01 -8.011232316493988037e-02 -2.631976306438446045e-01 -1.109305843710899353e-01 -3.158051967620849609e-01 -4.512944072484970093e-02 2.323542684316635132e-01 -3.857864439487457275e-02 -2.794331498444080353e-02 -1.090617403388023376e-01 4.783607274293899536e-02 1.660304144024848938e-02 -1.014485061168670654e-01 2.546752989292144775e-01 2.996614575386047363e-01 -8.193399757146835327e-02 1.149165630340576172e-01 -8.963776379823684692e-02 1.947718560695648193e-01 -3.518945351243019104e-02 -2.259468287229537964e-01 3.068211078643798828e-01 2.181101590394973755e-01 1.478424072265625000e-01 -5.201386287808418274e-02 -1.409550756216049194e-01
-6.683802604675292969e-02 -1.587944924831390381e-01 -1.651178598403930664e-01 -2.780895531177520752e-01 8.636263012886047363e-02 3.358886763453483582e-02 1.856124997138977051e-01 -5.482603237032890320e-02 -3.527538478374481201e-01 -4.544059187173843384e-02 -1.674360185861587524e-01 3.415685147047042847e-02 -4.330190643668174744e-02 -9.546389430761337280e-02 -6.710310280323028564e-02 -4.283352568745613098e-02 -5.328111001290380955e-04 -3.165397346019744873e-01 -2.461157739162445068e-01 1.590298712253570557e-01 -1.787348389625549316e-01 -2.918656468391418457e-01 -1.029508635401725769e-01 -1.449085325002670288e-01 3.440368175506591797e-02 4.988447108189575374e-05 -3.217836320400238037e-01 -8.815072476863861084e-02 3.326901197433471680e-01 -1.234171986579895020e-01 1.241091713309288025e-01 -2.409161031246185303e-01
1.089740246534347534e-01 2.717191167175769806e-02 1.806534081697463989e-02 -2.208423316478729248e-01 7.769415527582168579e-02 1.238949969410896301e-01 1.843800097703933716e-01 -7.306361943483352661e-02 -4.387396574020385742e-01 -1.252129524946212769e-01 -2.037660926580429077e-01 -4.296749830245971680e-02 2.608267664909362793e-01 -2.678814232349395752e-01 -1.231097653508186340e-01 1.459779310971498489e-02 2.230132222175598145e-01 1.653585699386894703e-03 -1.697842776775360107e-01 2.977773249149322510e-01 1.194849535822868347e-01 1.444189101457595825e-01 1.543447524309158325e-01 1.087940670549869537e-02 1.877340227365493774e-01 8.275885134935379028e-02 -2.286780923604965210e-01 2.453386783599853516e-01 6.185225397348403931e-02 2.592091560363769531e-01 6.668867077678442001e-03 -1.375610381364822388e-01
7.102914154529571533e-03 2.165861133107682690e-06 -6.727489829063415527e-02 -9.135604649782180786e-02 9.408853203058242798e-02 1.246090978384017944e-01 3.284626081585884094e-02 -2.860293090343475342e-01 -2.171169370412826538e-01 -6.144011393189430237e-02 -2.064381092786788940e-01 -6.483532488346099854e-02 5.451582372188568115e-02 -1.728620976209640503e-01 -1.295049935579299927e-01 -3.431164473295211792e-02 -1.999764703214168549e-02 -1.093835830688476562e-01 -4.890130460262298584e-01 4.251769781112670898e-01 -6.810282170772552490e-02 -1.010951772332191467e-01 -1.313877999782562256e-01 -9.772032499313354492e-02 8.108268678188323975e-02 4.474783688783645630e-02 -8.884410560131072998e-02 -2.079532146453857422e-01 1.339544504880905151e-01 -2.159470766782760620e-01 7.647286355495452881e-02 -3.566305637359619141e-01
1.570307314395904541e-01 -4.509984329342842102e-02 -1.562126129865646362e-01 -2.377645373344421387e-01 3.328367471694946289e-01 -1.644601970911026001e-01 3.058706223964691162e-01 -2.224242985248565674e-01 4.311391338706016541e-02 2.065183073282241821e-01 6.239775195717811584e-02 -1.167171001434326172e-01 1.724910140037536621e-01 -3.043157281354069710e-03 8.154429495334625244e-02 -5.821336060762405396e-02 2.006912976503372192e-01 -7.515694200992584229e-02 -2.994770705699920654e-01 -1.916034370660781860e-01 -1.924422532320022583e-01 -4.053405672311782837e-02 1.665090918540954590e-01 -3.945053368806838989e-02 1.463274955749511719e-01 2.215407788753509521e-02 -2.521145641803741455e-01 -6.007682159543037415e-02 3.936248719692230225e-01 1.173017397522926331e-01 9.523929655551910400e-02 -5.063102394342422485e-02
2.471212148666381836e-01 1.851308196783065796e-01 -3.069394230842590332e-01 -1.253467500209808350e-01 8.497073501348495483e-02 7.218009233474731445e-02 2.892934978008270264e-01 -2.199041098356246948e-02 -3.216090500354766846e-01 1.448957026004791260e-01 5.383308976888656616e-02 -1.650872230529785156e-01 -2.781441994011402130e-02 1.245118007063865662e-01 2.072409689426422119e-01 1.393924653530120850e-01 1.359051913022994995e-01 4.935095086693763733e-03 -2.993139326572418213e-01 3.254418075084686279e-01 -1.578482836484909058e-01 1.441240310668945312e-01 9.430111385881900787e-03 2.114088274538516998e-03 1.717060506343841553e-01 -1.589199602603912354e-01 -4.416979849338531494e-02 1.176644936203956604e-01 -1.237790212035179138e-01 3.437052071094512939e-01 -3.316228836774826050e-02 5.417271051555871964e-03
1.200979053974151611e-01 -1.380049139261245728e-01 -3.020051717758178711e-01 1.185503439046442509e-03 1.696417927742004395e-01 -8.958914130926132202e-02 1.367038786411285400e-01 -1.021125018596649170e-01 3.705667331814765930e-02 1.546293944120407104e-01 2.335842512547969818e-02 -3.196879029273986816e-01 8.732178062200546265e-02 1.325565576553344727e-01 2.600840628147125244e-01 9.469033032655715942e-02 3.515445888042449951e-01 -3.462878242135047913e-02 -4.279291033744812012e-01 9.968689084053039551e-02 -6.298779696226119995e-02 -1.856406778097152710e-01 -6.190619897097349167e-03 -7.175940088927745819e-03 2.066463679075241089e-01 -2.341666668653488159e-01 1.962747238576412201e-02 -1.174552440643310547e-01 1.687639802694320679e-01 -1.760953068733215332e-01 1.213316470384597778e-01 1.930646598339080811e-01
-1.480900049209594727e-01 2.032316848635673523e-02 7.299876213073730469e-02 1.073805540800094604e-01 1.259599328041076660e-01 1.078863665461540222e-01 1.694668829441070557e-01 -3.521724045276641846e-01 -1.841646879911422729e-01 -8.903892338275909424e-02 -1.971366107463836670e-01 -1.759034022688865662e-02 -2.468364872038364410e-02 2.428546920418739319e-02 1.424782127141952515e-01 2.920767366886138916e-01 1.249995157122612000e-01 1.017391756176948547e-01 -1.539064645767211914e-01 4.587042927742004395e-01 5.374492332339286804e-02 2.971819043159484863e-01 6.628748029470443726e-03 -3.831516578793525696e-02 3.000463247299194336e-01 2.149222232401371002e-02 -2.224988788366317749e-01 3.918987885117530823e-02 1.848682910203933716e-01 -1.879470199346542358e-01 1.679892390966415405e-01 -2.608175948262214661e-02
1.086148619651794434e-01 -5.731549859046936035e-02 -2.198918163776397705e-01 -1.608972996473312378e-01 -5.942413583397865295e-02 2.806748822331428528e-02 2.937419116497039795e-01 -3.207619488239288330e-01 -2.353423535823822021e-01 1.550145819783210754e-02 2.274117432534694672e-02 1.077612936496734619e-01 -3.162024170160293579e-02 -2.732903361320495605e-01 -1.603604108095169067e-01 4.394456744194030762e-01 9.544502943754196167e-02 1.182326078414916992e-01 -2.283334583044052124e-01 1.528524011373519897e-01 5.188072845339775085e-02 -3.866467624902725220e-02 -7.463669776916503906e-02 -8.784756064414978027e-02 2.290968038141727448e-02 2.561167813837528229e-02 -3.167097568511962891e-01 2.237877398729324341e-01 1.691386103630065918e-02 8.043760061264038086e-02 1.661455482244491577e-01 2.300521880388259888e-01
1.807857188396155834e-03 -9.224583208560943604e-02 -1.778196990489959717e-01 -4.524678364396095276e-02 2.148728519678115845e-01 1.182448342442512512e-01 1.990375518798828125e-01 -3.099478185176849365e-01 -9.647584520280361176e-03 1.606971174478530884e-01 -3.834486380219459534e-02 -1.809850484132766724e-01 1.909501291811466217e-02 -2.235823571681976318e-01 -2.800820581614971161e-02 8.172305673360824585e-02 1.946900188922882080e-01 1.716405898332595825e-01 -2.975764870643615723e-01 1.189851686358451843e-01 -1.542943120002746582e-01 -1.544166952371597290e-01 2.050938010215759277e-01 -3.001791834831237793e-01 1.750288307666778564e-01 4.984703287482261658e-02 -1.890248954296112061e-01 3.217127621173858643e-01 2.807595729827880859e-01 -5.702385306358337402e-02 1.292407959699630737e-01 -1.516532599925994873e-01
1.443202793598175049e-01 1.485004182904958725e-02 -8.625073730945587158e-02 -2.774077653884887695e-01 -1.943682134151458740e-01 1.527557969093322754e-01 2.216408401727676392e-01 -1.319813579320907593e-01 9.261110424995422363e-02 8.872795104980468750e-02 1.211770903319120407e-02 7.970447838306427002e-02 3.458500802516937256e-01 6.279692053794860840e-03 1.737265586853027344e-01 8.857504278421401978e-02 3.438110053539276123e-01 8.017035201191902161e-03 -3.583801984786987305e-01 5.979994684457778931e-02 6.253989785909652710e-02 3.397176563739776611e-01 2.783216722309589386e-02 -1.452757567167282104e-01 1.595541387796401978e-01 7.527205348014831543e-02 -2.619720399379730225e-01 -2.560436725616455078e-02 2.217463105916976929e-01 1.896903067827224731e-01 -4.366864636540412903e-02 -8.556789159774780273e-02
1.363129466772079468e-01 1.066272556781768799e-01 -1.008989736437797546e-01 -1.271890997886657715e-01 2.391748577356338501e-01 -4.890366271138191223e-02 1.607682853937149048e-01 4.334139823913574219e-02 -2.384893447160720825e-01 3.988751769065856934e-02 -1.781784743070602417e-01 -8.979155123233795166e-02 2.663986384868621826e-01 -1.261388659477233887e-01 -6.734476238489151001e-02 2.355809211730957031e-01 2.565776184201240540e-02 -8.033335953950881958e-02 -3.567981421947479248e-01 3.330793678760528564e-01 2.498066574335098267e-01 5.811883509159088135e-02 6.436269613914191723e-04 6.980869174003601074e-02 4.664070904254913330e-02 1.022576317191123962e-01 -1.152995377779006958e-01 -1.956583559513092041e-01 -1.758535951375961304e-01 2.780384719371795654e-01 3.035323321819305420e-01 -1.749175637960433960e-01
-8.814533054828643799e-02 9.418211132287979126e-02 -2.437356263399124146e-01 -3.053330481052398682e-01 -4.038329124450683594e-01 1.960483007133007050e-02 -1.778998039662837982e-02 1.899966783821582794e-02 -1.580000519752502441e-01 1.625641435384750366e-01 -8.038611710071563721e-02 -1.060338988900184631e-01 1.685192883014678955e-01 -8.521242439746856689e-02 1.029820740222930908e-01 -4.151868447661399841e-02 5.593729019165039062e-02 -2.047281898558139801e-02 -1.534872055053710938e-01 1.710384190082550049e-01 7.942201569676399231e-03 -1.173120439052581787e-01 3.021069765090942383e-01 -2.706642448902130127e-01 2.415928244590759277e-01 6.650208961218595505e-03 2.229152247309684753e-02 2.479552328586578369e-01 -8.560790680348873138e-03 4.405950382351875305e-02 3.910812437534332275e-01 -1.985798180103302002e-01
-2.371316105127334595e-01 3.245559707283973694e-02 -8.463539928197860718e-02 -4.307627305388450623e-02 -1.924481093883514404e-01 6.692879647016525269e-02 2.517169415950775146e-01 -3.572703525424003601e-02 -1.943873055279254913e-02 2.422895282506942749e-02 -8.989360183477401733e-02 8.018999546766281128e-02 -8.864651620388031006e-02 1.443337053060531616e-01 6.857276707887649536e-02 2.095518112182617188e-01 8.595728129148483276e-02 -2.885939776897430420e-01 -1.908013671636581421e-01 2.625877857208251953e-01 7.957281172275543213e-02 -1.698644459247589111e-01 5.839095450937747955e-03 9.715867042541503906e-02 2.645835876464843750e-01 -1.196189075708389282e-01 -4.125392735004425049e-01 1.591985672712326050e-01 1.622877120971679688e-01 -1.306618750095367432e-01 1.610498577356338501e-01 3.806271553039550781e-01
6.616442650556564331e-02 -5.971889197826385498e-02 -5.342040583491325378e-02 -2.872079014778137207e-01 2.826965153217315674e-01 9.900785237550735474e-02 7.374626398086547852e-02 -1.009977981448173523e-01 -2.172306180000305176e-01 -7.379383593797683716e-02 -1.781386286020278931e-01 -3.315919265151023865e-02 3.161944448947906494e-02 -7.654823362827301025e-02 -1.604975610971450806e-01 3.699245452880859375e-01 3.145426511764526367e-01 -3.953164070844650269e-02 -3.817854523658752441e-01 -3.614699526224285364e-04 4.999053105711936951e-02 -4.730285704135894775e-02 3.755339886993169785e-03 3.950740769505500793e-02 -1.044726371765136719e-01 -3.917028605937957764e-01 -2.003082782030105591e-01 1.257361769676208496e-01 1.759465187788009644e-01 1.489689201116561890e-01 1.349517554044723511e-01 4.704351350665092468e-02
3.670288920402526855e-01 6.275520473718643188e-02 -3.274755477905273438e-01 3.477059304714202881e-02 -1.618005931377410889e-01 2.352039963006973267e-01 -8.013603836297988892e-02 -8.665621280670166016e-02 -1.616078913211822510e-01 -2.277008752571418881e-04 -4.134065657854080200e-02 -6.953354924917221069e-02 1.256200820207595825e-01 1.313423216342926025e-01 -1.005634441971778870e-01 1.862922161817550659e-01 3.890108764171600342e-01 -6.235722685232758522e-05 -7.511682063341140747e-02 2.530606091022491455e-01 -1.958184242248535156e-01 -2.382545620203018188e-01 2.168963104486465454e-01 1.096504330635070801e-01 1.770171523094177246e-01 1.012644544243812561e-01 1.958531737327575684e-01 -1.379962079226970673e-02 -4.658876731991767883e-02 3.338048234581947327e-02 2.972342669963836670e-01 5.478946841321885586e-04
6.468936800956726074e-02 -4.390333220362663269e-02 -9.252104163169860840e-02 -9.888494759798049927e-02 -2.999536134302616119e-02 -8.403404057025909424e-02 9.553904086351394653e-02 -4.198137819766998291e-01 -1.032914035022258759e-02 3.136766254901885986e-01 -5.560914520174264908e-03 2.206815332174301147e-01 -1.224848181009292603e-01 -3.353059589862823486e-01 -7.739983499050140381e-02 1.229202374815940857e-01 3.040569722652435303e-01 -9.302123636007308960e-02 -1.626074910163879395e-01 1.162962988018989563e-01 1.522982120513916016e-01 -1.188206225633621216e-01 1.535730808973312378e-01 -1.780291348695755005e-01 1.587749272584915161e-01 -1.050464957952499390e-01 -1.556244939565658569e-01 2.958367466926574707e-01 2.200287431478500366e-01 -6.662919372320175171e-02 1.282309740781784058e-01 -1.884495764970779419e-01
1.459076404571533203e-01 -2.662912309169769287e-01 -5.958377942442893982e-02 -3.710331022739410400e-02 -1.140647530555725098e-01 1.498091965913772583e-01 -3.280873969197273254e-02 -5.630214810371398926e-01 -1.189803555607795715e-01 2.293146103620529175e-01 6.903698295354843140e-02 -2.507520020008087158e-01 1.919682472944259644e-01 1.878414750099182129e-01 -4.911600146442651749e-03 -1.095159351825714111e-01 3.079690635204315186e-01 -1.906132102012634277e-01 8.030389249324798584e-02 2.210829257965087891e-01 -2.165664732456207275e-02 -9.403567761182785034e-02 -1.577136218547821045e-01 9.739799052476882935e-02 1.141502633690834045e-01 2.627875097095966339e-02 -1.164250299334526062e-01 1.879786513745784760e-02 -1.411770284175872803e-01 1.856283992528915405e-01 3.675000369548797607e-02 1.314036846160888672e-01
6.072722375392913818e-03 1.700253039598464966e-01 -2.034594267606735229e-01 -2.495888173580169678e-01 -2.284118980169296265e-01 2.096966467797756195e-02 -5.553757399320602417e-02 -2.135170400142669678e-01 -1.380453556776046753e-01 -1.461789608001708984e-01 -7.008603960275650024e-02 -3.267007768154144287e-01 1.253405064344406128e-01 3.455631062388420105e-02 1.609857827425003052e-01 8.591055124998092651e-02 3.384166061878204346e-01 -3.632548153400421143e-01 -1.178503036499023438e-01 2.469393461942672729e-01 -1.174151711165904999e-02 2.231503427028656006e-01 -1.310672461986541748e-01 2.657008171081542969e-01 1.213943362236022949e-01 1.077740415930747986e-01 -9.814202785491943359e-02 6.777057051658630371e-02 7.361427694559097290e-02 5.758358538150787354e-02 2.113081067800521851e-01 -1.038608327507972717e-01
-1.444192826747894287e-01 -4.752279520034790039e-01 -1.160629913210868835e-01 -4.958963952958583832e-03 -1.557428985834121704e-01 -5.743080377578735352e-02 3.151215314865112305e-01 -1.366486847400665283e-01 -2.794908583164215088e-01 1.050688177347183228e-01 -2.735920250415802002e-02 -1.895625442266464233e-01 -6.891562789678573608e-02 1.269385069608688354e-01 -1.031226962804794312e-01 2.242887318134307861e-01 1.529818624258041382e-01 2.255099825561046600e-02 -1.879798173904418945e-01 2.912540137767791748e-01 9.464600682258605957e-02 -6.778337806463241577e-02 -1.681218445301055908e-01 1.172695979475975037e-01 3.569706380367279053e-01 -7.981177419424057007e-02 -6.853837519884109497e-02 -3.939921036362648010e-02 4.917085915803909302e-02 -1.946934610605239868e-01 7.308302074670791626e-02 3.576424717903137207e-02
-1.071917545050382614e-02 -9.572539478540420532e-02 -2.536115348339080811e-01 -2.922341525554656982e-01 1.869785636663436890e-01 8.637244813144207001e-03 8.838533610105514526e-02 -2.176810652017593384e-01 7.379050552845001221e-02 -3.899945318698883057e-01 -1.542560309171676636e-01 -7.721940428018569946e-02 -3.965666517615318298e-02 1.480795294046401978e-01 2.517067193984985352e-01 1.462580412626266479e-01 3.347285091876983643e-01 -2.993924617767333984e-01 1.691902289167046547e-03 8.598738908767700195e-02 3.004873991012573242e-01 -1.970984488725662231e-01 -1.230030804872512817e-01 9.447909146547317505e-02 1.786365807056427002e-01 -8.867722749710083008e-02 -8.172483742237091064e-02 3.597787767648696899e-02 3.785882517695426941e-02 1.305581331253051758e-01 5.650375783443450928e-02 1.533995866775512695e-01
1.794632822275161743e-01 3.899375721812248230e-02 -2.697431445121765137e-01 -1.081561371684074402e-01 -2.122273445129394531e-01 -2.328930608928203583e-02 2.594511210918426514e-01 -3.929837793111801147e-02 -3.521886467933654785e-01 1.040241047739982605e-01 -4.684203118085861206e-02 -1.475733518600463867e-01 -6.469985470175743103e-03 4.695289302617311478e-03 -4.075671359896659851e-02 2.817794680595397949e-01 2.834855578839778900e-02 -4.513269960880279541e-01 -1.585789322853088379e-01 3.600567579269409180e-01 1.034676581621170044e-01 1.372819989919662476e-01 3.030005469918251038e-02 6.023150682449340820e-02 7.083695847541093826e-03 1.563186049461364746e-01 9.131950885057449341e-02 1.626222208142280579e-02 2.310684472322463989e-01 5.500189587473869324e-02 9.811072610318660736e-03 2.107781618833541870e-01
-1.332062645815312862e-03 -9.477134793996810913e-02 -1.181153580546379089e-01 -6.604748778045177460e-03 1.610918790102005005e-01 -1.474588643759489059e-03 2.930188477039337158e-01 -1.599437743425369263e-01 -4.846986383199691772e-02 -9.575358033180236816e-02 -2.398825287818908691e-01 -2.462451606988906860e-01 2.490417659282684326e-01 -2.231475859880447388e-01 -1.811674833297729492e-01 -3.000340797007083893e-02 2.470115125179290771e-01 -1.096339225769042969e-01 -2.314958870410919189e-01 2.337532490491867065e-01 -2.273907065391540527e-01 -3.633179664611816406e-01 -9.190237522125244141e-02 7.871285825967788696e-02 -5.285847559571266174e-02 -1.801671236753463745e-01 -3.990343958139419556e-02 1.041064485907554626e-01 6.821949034929275513e-02 2.317353338003158569e-01 2.190148234367370605e-01 1.754119694232940674e-01
6.798467598855495453e-03 -7.173672318458557129e-02 -5.602545291185379028e-02 -2.978648543357849121e-01 -1.117918565869331360e-01 2.327642291784286499e-01 2.955544292926788330e-01 -2.650973498821258545e-01 9.259051643311977386e-03 -3.578806668519973755e-02 2.151985317468643188e-01 -2.574180364608764648e-01 -3.294698894023895264e-02 -1.026529297232627869e-01 -2.700010687112808228e-02 1.658472716808319092e-01 4.317280054092407227e-01 -1.577218770980834961e-01 9.631886333227157593e-02 4.645616933703422546e-02 -3.007130622863769531e-01 -2.064483910799026489e-01 -9.471923112869262695e-02 -1.448127180337905884e-01 2.472958862781524658e-01 -2.340618148446083069e-02 5.264873430132865906e-02 9.296572208404541016e-02 1.365031152963638306e-01 -1.061043292284011841e-01 1.890951246023178101e-01 -1.956988498568534851e-02
3.809508979320526123e-01 1.266745384782552719e-02 -1.995088160037994385e-01 -1.669634580612182617e-01 -1.243235468864440918e-01 3.659459352493286133e-01 1.076630502939224243e-01 -1.689550280570983887e-01 -3.104945719242095947e-01 -9.341982007026672363e-02 -6.352007389068603516e-02 -2.746784389019012451e-01 2.104570567607879639e-01 -3.643205389380455017e-03 5.553527921438217163e-02 4.641984775662422180e-02 -3.826896846294403076e-02 7.735614478588104248e-02 -6.953915953636169434e-02 1.785209923982620239e-01 -5.830043926835060120e-02 -2.859179861843585968e-02 -1.752339452505111694e-01 -1.146063730120658875e-01 1.078502014279365540e-01 2.143579125404357910e-01 -8.348780870437622070e-02 1.700601726770401001e-02 7.018706947565078735e-02 -5.870216991752386093e-04 2.372599095106124878e-01 3.809102773666381836e-01
-1.569998078048229218e-02 4.348111804574728012e-03 -1.478600502014160156e-01 -1.509507149457931519e-01 -4.077355377376079559e-03 1.819582879543304443e-01 2.159936428070068359e-01 -8.923307806253433228e-02 6.087697297334671021e-02 8.703024685382843018e-02 -2.386652827262878418e-01 -3.116985261440277100e-01 -2.549871802330017090e-01 -9.041824936866760254e-02 9.420008957386016846e-02 1.864814460277557373e-01 4.400672316551208496e-01 1.189780905842781067e-01 -1.383836567401885986e-01 7.975054532289505005e-02 -1.067409012466669083e-02 -5.884334817528724670e-02 2.022452652454376221e-01 9.044381231069564819e-02 9.859423339366912842e-02 -2.150246649980545044e-01 1.130424290895462036e-01 2.943156957626342773e-01 2.276039272546768188e-01 -1.610379815101623535e-01 2.505456805229187012e-01 5.703295767307281494e-02
2.345113903284072876e-01 9.067063778638839722e-02 -1.659788489341735840e-01 -6.309930980205535889e-02 1.366663128137588501e-01 -1.208312157541513443e-02 2.821200489997863770e-01 -4.111799597740173340e-01 -9.316346794366836548e-02 -5.386138800531625748e-03 -1.671339720487594604e-01 -2.055790871381759644e-01 9.242232888936996460e-02 -1.139072403311729431e-01 4.823743179440498352e-02 2.691975533962249756e-01 1.924684494733810425e-01 -2.117881625890731812e-01 -1.355409473180770874e-01 2.243293225765228271e-01 2.293799072504043579e-01 2.422370910644531250e-01 -5.174105614423751831e-02 -2.646262645721435547e-01 2.032781094312667847e-01 9.504938125610351562e-02 2.368590533733367920e-01 1.699589937925338745e-02 -3.217046707868576050e-02 -1.395999360829591751e-02 1.036449614912271500e-02 -1.409831494092941284e-01
-1.372805386781692505e-01 -2.870044708251953125e-01 -1.774825006723403931e-01 -1.560289859771728516e-01 8.745600283145904541e-02 1.424931455403566360e-02 1.051728948950767517e-01 -3.000333532691001892e-02 -2.237166166305541992e-01 5.667795985937118530e-02 2.143529988825321198e-02 4.712207242846488953e-02 -1.688040420413017273e-02 -1.627441197633743286e-01 1.626128703355789185e-01 -7.320436835289001465e-02 4.393652975559234619e-01 -2.326022833585739136e-01 -1.019185408949851990e-01 4.443559348583221436e-01 1.077982634305953979e-01 3.853223100304603577e-02 -3.036561608314514160e-02 3.445625677704811096e-02 1.532078087329864502e-01 1.755810678005218506e-01 -1.984784901142120361e-01 -1.940371692180633545e-01 9.130760282278060913e-02 -1.508848071098327637e-01 2.546075284481048584e-01 1.055313050746917725e-01
-3.360946848988533020e-02 6.337442249059677124e-02 1.042876243591308594e-01 -4.436223208904266357e-01 7.692085951566696167e-02 1.822313666343688965e-01 5.941752810031175613e-03 -2.375738620758056641e-01 7.484041154384613037e-02 2.144634127616882324e-01 -9.712449461221694946e-02 -2.929801642894744873e-01 3.563955053687095642e-02 1.482167690992355347e-01 1.202496737241744995e-01 2.264200337231159210e-02 5.962111428380012512e-02 -1.929615885019302368e-01 -1.003168150782585144e-01 2.618837356567382812e-01 2.275475412607192993e-01 1.478852331638336182e-01 2.112067192792892456e-01 -2.020077109336853027e-01 2.860733568668365479e-01 -2.714493572711944580e-01 -7.694077491760253906e-02 -2.714605070650577545e-02 5.857762321829795837e-02 -3.423294797539710999e-02 1.349275410175323486e-01 -2.073924839496612549e-01
1.716901212930679321e-01 -7.566084712743759155e-02 -2.662501335144042969e-01 -1.811002790927886963e-01 9.281449764966964722e-02 -6.141938269138336182e-02 3.524789512157440186e-01 -2.898882329463958740e-01 5.711066722869873047e-02 1.287931203842163086e-01 1.062272302806377411e-02 4.919783398509025574e-02 -1.672658510506153107e-02 -2.655465714633464813e-02 -1.864915639162063599e-01 3.075974881649017334e-01 1.520860046148300171e-01 3.208143711090087891e-01 -1.475056409835815430e-01 2.801068723201751709e-01 -8.611159026622772217e-02 -4.666610620915889740e-03 1.583796143531799316e-01 -4.825232177972793579e-02 1.789609640836715698e-01 -1.351192146539688110e-01 1.187268942594528198e-01 1.927694231271743774e-01 2.164249420166015625e-01 9.633002430200576782e-02 2.550155818462371826e-01 -6.223730742931365967e-02
-1.491435430943965912e-02 7.080608513206243515e-03 -2.202441841363906860e-01 -2.724407911300659180e-01 1.145866140723228455e-01 -1.754650473594665527e-01 2.803585492074489594e-03 -8.899120241403579712e-02 1.478169709444046021e-01 -3.458009287714958191e-02 -2.107445001602172852e-01 8.501897752285003662e-02 -2.194403260946273804e-01 1.326555609703063965e-01 3.500958159565925598e-02 8.996621705591678619e-03 3.416773080825805664e-01 -1.941687315702438354e-01 -6.288242340087890625e-02 3.441035151481628418e-01 6.066437065601348877e-02 -9.075185656547546387e-02 2.744894847273826599e-02 -2.423508279025554657e-02 2.298444509506225586e-01 -4.558719322085380554e-02 -1.124039739370346069e-01 -1.776391416788101196e-01 2.124926149845123291e-01 1.065117493271827698e-01 -7.480341941118240356e-02 4.818213284015655518e-01
-4.650577320717275143e-04 -2.634992450475692749e-02 -2.549475431442260742e-01 -4.568026587367057800e-02 5.023512616753578186e-02 -1.467483043670654297e-01 4.412321373820304871e-02 -5.470187216997146606e-02 -3.704033792018890381e-01 1.945096850395202637e-01 1.007563695311546326e-01 -2.745003700256347656e-01 3.302940353751182556e-02 -3.998066857457160950e-02 4.534029588103294373e-02 1.348043829202651978e-01 2.514694035053253174e-01 -1.992151886224746704e-02 -3.235454261302947998e-01 1.937963366508483887e-01 8.786149322986602783e-02 -3.687656819820404053e-01 -1.130547523498535156e-01 2.888996303081512451e-01 2.929210364818572998e-01 -4.016555845737457275e-02 -6.978139281272888184e-02 -6.530442833900451660e-02 -1.215159446001052856e-01 2.219949215650558472e-01 1.139400377869606018e-01 1.911775395274162292e-02
4.388133436441421509e-02 1.815816909074783325e-01 -7.426089048385620117e-02 -3.263798654079437256e-01 9.838342666625976562e-02 -8.807451277971267700e-02 1.801778376102447510e-01 -1.665361523628234863e-01 2.607320994138717651e-02 5.913961306214332581e-02 9.403702802956104279e-03 6.697214394807815552e-02 3.602838516235351562e-02 7.358901202678680420e-02 9.256513416767120361e-02 4.652135074138641357e-02 -4.437661543488502502e-02 -7.286027073860168457e-02 -2.593356966972351074e-01 3.301766812801361084e-01 2.306746840476989746e-01 1.190503835678100586e-01 3.431672751903533936e-01 3.673376888036727905e-02 3.633102476596832275e-01 -2.470584362745285034e-01 -1.867019683122634888e-01 -1.468027234077453613e-01 2.172259986400604248e-01 6.860568374395370483e-02 1.517499536275863647e-01 -2.341431379318237305e-01
-1.602200977504253387e-02 6.094834208488464355e-02 -2.538866400718688965e-01 -3.670563697814941406e-01 1.466176360845565796e-01 -5.694840848445892334e-02 -7.998287677764892578e-02 -2.156492173671722412e-01 -1.581711024045944214e-01 7.045398652553558350e-02 1.557089090347290039e-01 -1.661133021116256714e-02 -2.496975660324096680e-01 1.830600015819072723e-02 -1.168009638786315918e-01 2.934107556939125061e-02 2.897241711616516113e-01 -3.720166087150573730e-01 -5.587693303823471069e-02 2.473025768995285034e-01 1.094372868537902832e-01 -2.218050956726074219e-01 -2.173201292753219604e-01 1.806900203227996826e-01 7.716499269008636475e-02 2.229763939976692200e-02 2.068461105227470398e-02 -9.992857277393341064e-02 2.995062470436096191e-01 3.225191310048103333e-02 1.888516992330551147e-01 1.287056207656860352e-01
7.394779473543167114e-02 -1.368569135665893555e-01 -1.836515665054321289e-01 -1.531474292278289795e-01 2.222886681556701660e-01 -2.221274971961975098e-01 1.051389873027801514e-01 1.166227832436561584e-01 -1.154333725571632385e-01 7.078133523464202881e-02 6.011895835399627686e-02 -2.875979542732238770e-01 1.411567479372024536e-01 5.234545841813087463e-02 1.478966623544692993e-01 2.207018733024597168e-01 2.475726008415222168e-01 1.825975924730300903e-01 -3.288510441780090332e-01 2.172745764255523682e-01 7.563188672065734863e-02 -3.191357851028442383e-01 -3.180965781211853027e-02 -2.955784648656845093e-02 3.559374213218688965e-01 -5.894318595528602600e-02 -4.474646970629692078e-02 -1.797223240137100220e-01 1.096905916929244995e-01 -7.065246999263763428e-02 1.707404702901840210e-01 1.649829000234603882e-01
1.929273158311843872e-01 -2.217141240835189819e-01 -2.483437806367874146e-01 -9.981123358011245728e-02 5.987296625971794128e-02 -1.150872036814689636e-01 1.196643635630607605e-01 -8.939801901578903198e-02 -1.695989668369293213e-01 1.459019035100936890e-01 -2.105977758765220642e-02 -3.211818933486938477e-01 1.047971919178962708e-01 2.915509641170501709e-01 1.277452409267425537e-01 5.926201865077018738e-02 1.997681707143783569e-01 8.615494519472122192e-02 -3.425298631191253662e-01 1.600559651851654053e-01 5.691181495785713196e-02 -3.316290378570556641e-01 1.598102599382400513e-01 2.933339029550552368e-02 1.607919037342071533e-01 -2.412620335817337036e-01 -2.657947130501270294e-03 -1.832595765590667725e-01 1.268353313207626343e-01 1.411222503520548344e-03 1.232586149126291275e-02 2.638012170791625977e-01
1.358373165130615234e-01 -6.049698963761329651e-02 -1.077961996197700500e-01 2.064262330532073975e-02 2.110479176044464111e-01 2.063369899988174438e-01 -9.435478597879409790e-02 -1.579035222530364990e-01 -1.645913571119308472e-01 -7.543058693408966064e-02 -1.768576800823211670e-01 -1.901965290307998657e-01 2.568714022636413574e-01 -2.263646274805068970e-01 -2.077601701021194458e-01 -6.827155500650405884e-02 1.662801206111907959e-01 -2.423824369907379150e-02 -3.413772284984588623e-01 3.930232822895050049e-01 1.297872513532638550e-01 -7.506226748228073120e-02 -7.359220180660486221e-03 -1.161804422736167908e-02 -1.068600788712501526e-01 -2.964369952678680420e-01 8.882845751941204071e-03 -7.332438137382268906e-03 1.114227846264839172e-01 1.834060400724411011e-01 2.203089445829391479e-01 2.523512244224548340e-01
5.228788405656814575e-02 -1.559042185544967651e-01 -2.750644683837890625e-01 -3.209999799728393555e-01 -8.770263195037841797e-02 8.352082967758178711e-02 2.908683419227600098e-01 5.484165251255035400e-02 -2.898849844932556152e-01 -8.296528458595275879e-02 6.330398470163345337e-02 -5.023254081606864929e-02 -7.078839000314474106e-03 -1.128942668437957764e-01 7.396868616342544556e-02 1.057486161589622498e-01 3.298578858375549316e-01 -3.907769322395324707e-01 -1.009248048067092896e-01 3.160935938358306885e-01 7.785615324974060059e-02 -1.693383306264877319e-01 -1.647263914346694946e-01 9.573198854923248291e-02 1.072970405220985413e-01 -1.415771245956420898e-02 -3.782298648729920387e-03 -1.365435868501663208e-01 -2.756027318537235260e-02 2.884227931499481201e-01 -8.757039904594421387e-02 2.108735591173171997e-02
1.789764016866683960e-01 -1.786034107208251953e-01 -1.031555086374282837e-01 -1.503451261669397354e-02 1.288203056901693344e-02 -9.961298853158950806e-02 2.205059975385665894e-01 -3.706023991107940674e-01 9.347137808799743652e-02 2.251275777816772461e-01 -2.466430189087986946e-03 -1.489317864179611206e-01 1.724637486040592194e-02 1.224649995565414429e-01 3.016988039016723633e-01 2.564013004302978516e-01 6.281952559947967529e-02 -2.186125218868255615e-01 -2.503359615802764893e-01 4.182056710124015808e-02 -3.074798546731472015e-02 -1.560607105493545532e-01 -2.389720380306243896e-01 3.374878764152526855e-01 1.246969848871231079e-01 9.257357567548751831e-02 -1.477198675274848938e-02 -9.179359674453735352e-02 5.697078257799148560e-02 -5.313747748732566833e-02 3.504911065101623535e-01 3.661708533763885498e-02
-7.379017025232315063e-02 -3.326854705810546875e-01 -2.006074786186218262e-01 -2.388201951980590820e-01 -9.879743307828903198e-02 -6.672886013984680176e-02 1.127793341875076294e-01 -7.510375976562500000e-02 1.328875273466110229e-01 4.985444992780685425e-02 1.781471520662307739e-01 -2.690614461898803711e-01 4.259192571043968201e-02 1.177947446703910828e-01 2.615917846560478210e-02 1.047711297869682312e-01 2.535236179828643799e-01 -2.508969008922576904e-01 -4.143044948577880859e-01 2.129746973514556885e-01 7.820383459329605103e-02 -3.064421713352203369e-01 -1.466240882873535156e-01 1.778605580329895020e-01 8.742557466030120850e-02 -1.460569351911544800e-02 -5.454375222325325012e-02 -1.689589768648147583e-02 2.102565914392471313e-01 -3.303279727697372437e-02 1.461530029773712158e-01 1.650313585996627808e-01
5.890323966741561890e-02 1.144492030143737793e-01 -1.813268363475799561e-01 -9.565607458353042603e-02 8.143027871847152710e-02 6.935707479715347290e-02 1.936910450458526611e-01 -7.698656618595123291e-02 -4.405493438243865967e-01 -2.444350859150290489e-03 -1.680399626493453979e-01 -3.987213224172592163e-02 -1.702175587415695190e-01 7.439056877046823502e-03 -2.505288124084472656e-01 2.389013618230819702e-01 -1.413685083389282227e-01 8.274529129266738892e-02 -2.205948680639266968e-01 3.628345131874084473e-01 1.000165641307830811e-01 -3.098582476377487183e-02 1.776142567396163940e-01 -1.156841740012168884e-01 1.798215061426162720e-01 4.545935615897178650e-02 -1.452470868825912476e-01 8.759611845016479492e-02 -1.290627121925354004e-01 1.258789896965026855e-01 3.108824789524078369e-01 2.416082322597503662e-01
1.012064963579177856e-01 -1.415072381496429443e-01 -1.394114047288894653e-01 -1.194368228316307068e-01 -2.182027250528335571e-01 1.009098812937736511e-01 -2.270774245262145996e-01 -3.042432069778442383e-01 -3.057589232921600342e-01 2.304841578006744385e-01 1.373755559325218201e-02 -3.066907525062561035e-01 4.992989078164100647e-02 2.596609592437744141e-01 -1.406933367252349854e-01 -1.217643320560455322e-01 3.205977082252502441e-01 -1.789479553699493408e-01 -5.418291687965393066e-02 4.091883823275566101e-02 4.301707725971937180e-03 3.715857490897178650e-02 1.419636607170104980e-01 1.542626172304153442e-01 1.796500682830810547e-01 -2.271910198032855988e-02 -1.058031320571899414e-01 -2.554483115673065186e-01 4.338542371988296509e-02 1.316875964403152466e-01 2.747424840927124023e-01 6.003419985063374043e-04
3.547406494617462158e-01 -1.407302618026733398e-01 1.491875015199184418e-02 3.998709097504615784e-02 7.773031946271657944e-03 5.065656080842018127e-02 2.337577044963836670e-01 -5.021104812622070312e-01 -1.906744092702865601e-01 1.405779868364334106e-01 -1.023052036762237549e-01 1.021403968334197998e-01 -9.186484664678573608e-02 7.044948637485504150e-02 -1.333944946527481079e-01 4.027603864669799805e-01 1.399322152137756348e-01 -1.674321144819259644e-01 -2.231875658035278320e-01 1.696219444274902344e-01 2.209580242633819580e-01 1.009369082748889923e-02 1.180457025766372681e-01 -1.783360093832015991e-01 3.354249522089958191e-02 -9.947073459625244141e-02 5.709354579448699951e-02 1.017039418220520020e-01 9.934997558593750000e-02 3.292264416813850403e-02 1.068730875849723816e-01 -6.969541311264038086e-02
-1.097267568111419678e-01 -7.777901738882064819e-02 -9.359848499298095703e-02 -1.792969740927219391e-02 1.488468497991561890e-01 2.855294011533260345e-02 2.222369313240051270e-01 -5.055122971534729004e-01 -1.814282685518264771e-01 5.818705633282661438e-02 -1.004040315747261047e-01 -1.183698773384094238e-01 2.181872427463531494e-01 -1.033129990100860596e-01 2.670667767524719238e-01 3.810330033302307129e-01 1.987850069999694824e-01 1.852777414023876190e-02 -1.973659694194793701e-01 2.255140393972396851e-01 -5.446875467896461487e-02 2.753620445728302002e-01 -7.767166942358016968e-02 1.860007829964160919e-02 9.514617174863815308e-02 5.197846516966819763e-02 -1.472314298152923584e-01 8.008620887994766235e-02 5.463925749063491821e-02 -8.429078012704849243e-02 1.400155872106552124e-01 -1.592561006546020508e-01
-1.043069735169410706e-01 1.306697819381952286e-02 -2.272505871951580048e-02 -7.147195190191268921e-02 2.636708319187164307e-01 1.509539633989334106e-01 1.252512335777282715e-01 -2.718019783496856689e-01 -2.646808326244354248e-01 -1.755775213241577148e-01 8.002693764865398407e-03 -6.761960685253143311e-03 8.283318579196929932e-02 -6.786171346902847290e-02 2.793053388595581055e-01 1.238701567053794861e-01 1.731560230255126953e-01 4.201139882206916809e-02 -2.071840465068817139e-01 1.130219176411628723e-01 3.323766887187957764e-01 1.334694474935531616e-01 9.423426538705825806e-02 6.654877960681915283e-02 4.963940083980560303e-01 -3.247172012925148010e-02 -1.348432451486587524e-01 -1.218460723757743835e-01 2.365572303533554077e-01 -1.476604491472244263e-01 3.656883537769317627e-02 -8.367172628641128540e-02
1.059376597404479980e-01 -3.411033451557159424e-01 -5.617649480700492859e-02 -7.002407312393188477e-02 -2.248511910438537598e-01 -6.377918273210525513e-02 1.812694072723388672e-01 -8.246160298585891724e-02 -1.719516701996326447e-02 2.572165727615356445e-01 -1.347706913948059082e-01 -3.075835108757019043e-01 -7.608745247125625610e-02 -3.906806558370590210e-02 -1.652404963970184326e-01 5.827971175312995911e-02 3.438930809497833252e-01 -2.058149725198745728e-01 -2.810503244400024414e-01 -5.968908965587615967e-02 1.139017865061759949e-01 2.669646032154560089e-02 -6.138983741402626038e-02 1.896752715110778809e-01 2.674072980880737305e-01 -9.436153620481491089e-02 -3.006546497344970703e-01 -2.172124981880187988e-01 -8.276115357875823975e-02 9.608650952577590942e-02 1.447698175907135010e-01 3.474533557891845703e-02
-2.295678853988647461e-02 -1.157780587673187256e-01 -1.493039429187774658e-01 -3.961260020732879639e-01 1.229839250445365906e-01 -1.556345522403717041e-01 1.200740486383438110e-01 1.529469788074493408e-01 -2.182338982820510864e-01 9.424881637096405029e-02 6.497887894511222839e-03 -5.306801199913024902e-02 3.486254811286926270e-01 -5.310960114002227783e-02 -1.086310371756553650e-01 2.237563133239746094e-01 -1.453506201505661011e-02 1.620873212814331055e-01 -2.969745695590972900e-01 2.407280057668685913e-01 1.100969538092613220e-01 5.952190607786178589e-02 -1.416609436273574829e-01 6.586182117462158203e-02 2.177026718854904175e-01 -9.582204371690750122e-02 -6.349963136017322540e-03 4.918237030506134033e-02 1.236729249358177185e-01 1.844446510076522827e-01 3.778364956378936768e-01 -1.424774527549743652e-01
5.701677873730659485e-02 -3.235325217247009277e-02 1.558349188417196274e-02 -2.853951156139373779e-01 -2.042956650257110596e-01 2.019385248422622681e-01 6.496881134808063507e-03 3.034882433712482452e-02 1.801338940858840942e-01 3.052261844277381897e-02 -9.233863651752471924e-02 -1.685490310192108154e-01 -6.940305978059768677e-02 -1.442996114492416382e-01 3.755001425743103027e-01 -1.354650110006332397e-01 -6.727217137813568115e-02 4.662659764289855957e-02 -3.709209263324737549e-01 4.814614653587341309e-01 1.586579084396362305e-01 -1.249320432543754578e-01 1.533894091844558716e-01 9.677825868129730225e-02 1.669624447822570801e-01 -1.353828310966491699e-01 -7.290994375944137573e-02 7.127500325441360474e-02 1.452884525060653687e-01 9.834460169076919556e-02 1.932764202356338501e-01 -2.694088779389858246e-02
-1.501771658658981323e-01 1.880830675363540649e-01 -5.902924016118049622e-02 -2.607499957084655762e-01 -1.283781975507736206e-01 1.527855396270751953e-01 7.753783464431762695e-02 -1.607293784618377686e-01 -9.143593907356262207e-02 1.671880930662155151e-01 -1.239408552646636963e-01 -4.409074783325195312e-01 8.183912187814712524e-02 3.030693531036376953e-01 -1.687600649893283844e-02 2.673385143280029297e-01 1.328996419906616211e-01 -1.518931686878204346e-01 -3.007271885871887207e-01 1.180603802204132080e-01 -1.676970869302749634e-01 5.765176936984062195e-02 -9.497163444757461548e-02 2.120169550180435181e-01 1.482664197683334351e-01 -2.237684130668640137e-01 -7.782066613435745239e-02 -1.877570450305938721e-01 1.165366768836975098e-01 1.493890881538391113e-01 -4.825697094202041626e-02 2.080781199038028717e-02
1.573505401611328125e-01 -1.565889082849025726e-02 -2.315376996994018555e-01 -3.586759418249130249e-02 1.461105942726135254e-01 -5.439979955554008484e-03 1.589196920394897461e-01 1.188583746552467346e-01 6.961874663829803467e-02 1.736095249652862549e-01 1.726557165384292603e-01 -5.396672338247299194e-02 1.412621885538101196e-01 -1.698030717670917511e-02 -1.449739746749401093e-02 9.023546427488327026e-02 3.247498869895935059e-01 5.499507114291191101e-02 -3.906050622463226318e-01 1.981006264686584473e-01 -2.247131317853927612e-01 -1.961147040128707886e-01 7.009284198284149170e-02 -5.708062648773193359e-02 1.711857318878173828e-01 1.032949015498161316e-01 -1.265486776828765869e-01 -1.662549376487731934e-01 4.512671232223510742e-01 -3.546703234314918518e-02 2.759594023227691650e-01 -3.031215257942676544e-02
2.472413182258605957e-01 -7.535495609045028687e-02 -2.328592240810394287e-01 1.028762236237525940e-01 1.971266418695449829e-01 -1.468681693077087402e-01 -1.961966007947921753e-01 -3.707353770732879639e-01 -2.508270740509033203e-02 -6.111853942275047302e-02 -2.958087325096130371e-01 7.760769128799438477e-02 1.238783076405525208e-01 -1.583839654922485352e-01 5.344540346413850784e-03 -3.079438954591751099e-02 2.539891302585601807e-01 -7.369307428598403931e-02 -4.224245846271514893e-01 1.753500998020172119e-01 -1.447344869375228882e-01 -1.755046099424362183e-01 1.027386933565139771e-01 -2.857409603893756866e-02 1.261768639087677002e-01 2.244870364665985107e-02 -2.483055591583251953e-01 1.332142055034637451e-01 1.885350644588470459e-01 -6.006469205021858215e-02 4.649676382541656494e-02 -1.154413893818855286e-01
5.876509472727775574e-02 -1.947525143623352051e-01 -1.113349646329879761e-01 -1.761131584644317627e-01 -1.356790512800216675e-01 2.335684187710285187e-02 3.592555969953536987e-02 3.289316548034548759e-03 -2.877398431301116943e-01 1.070289835333824158e-01 1.404472626745700836e-02 -2.835195660591125488e-01 4.027708247303962708e-02 -9.780439734458923340e-02 9.198708832263946533e-02 1.737653911113739014e-01 1.197173669934272766e-01 -1.255904883146286011e-01 -3.951730132102966309e-01 1.579887717962265015e-01 -8.645693212747573853e-02 -2.333322167396545410e-01 3.492161631584167480e-02 1.037371456623077393e-01 3.598900139331817627e-01 6.838855799287557602e-03 -1.316829472780227661e-01 2.109231352806091309e-01 -3.986262977123260498e-01 1.296951025724411011e-01 3.927265852689743042e-02 1.284032315015792847e-01
1.877905428409576416e-02 -3.567597270011901855e-01 -1.020975410938262939e-01 -5.549896880984306335e-02 -1.172916144132614136e-01 -9.837701916694641113e-02 9.460690617561340332e-02 -2.114574909210205078e-01 -2.204638719558715820e-01 4.102629050612449646e-02 1.339220721274614334e-02 -2.093917429447174072e-01 -2.031148970127105713e-02 6.496759504079818726e-02 -5.547016486525535583e-02 6.024859845638275146e-02 2.562588155269622803e-01 -8.108708262443542480e-02 -3.760933279991149902e-01 3.153569698333740234e-01 6.721887737512588501e-02 -1.779905110597610474e-01 -1.920970827341079712e-01 3.448857367038726807e-01 2.245351076126098633e-01 -5.878173187375068665e-02 -1.726453900337219238e-01 -2.390772402286529541e-01 -4.712368175387382507e-02 6.180001795291900635e-02 3.187154233455657959e-02 1.517767906188964844e-01
4.785143136978149414e-01 1.345023959875106812e-01 -9.445792436599731445e-02 -2.384815812110900879e-01 1.912528462707996368e-02 -9.722186625003814697e-02 1.000007912516593933e-01 -3.897475078701972961e-02 -3.160180747509002686e-01 -7.362575270235538483e-03 -2.455609142780303955e-01 -4.181953519582748413e-02 3.458682298660278320e-01 -1.328771263360977173e-01 1.967557519674301147e-02 -1.938863098621368408e-01 1.932039111852645874e-01 6.582792848348617554e-02 -1.426414698362350464e-01 2.057034522294998169e-01 1.905693262815475464e-01 -1.183868007501587272e-04 1.878100633621215820e-01 -1.759033091366291046e-02 2.040329426527023315e-01 -1.496157944202423096e-01 -2.067106813192367554e-01 1.518030613660812378e-01 1.022072359919548035e-01 8.902245759963989258e-02 -6.464297417551279068e-03 -6.440823525190353394e-02
-1.706156134605407715e-01 7.869768142700195312e-02 -1.625233739614486694e-01 9.684300422668457031e-02 2.221584320068359375e-02 1.958707720041275024e-02 1.439236253499984741e-01 -5.131555199623107910e-01 2.430011779069900513e-01 1.995756477117538452e-01 2.459302544593811035e-02 -1.932717412710189819e-01 -1.298124939203262329e-01 -2.684590518474578857e-01 -1.327533181756734848e-02 1.257812045514583588e-02 1.529004424810409546e-01 -1.473300997167825699e-02 -3.334408104419708252e-01 1.006250679492950439e-01 2.004823684692382812e-01 -9.097652137279510498e-02 1.442264020442962646e-01 -4.261444136500358582e-02 2.759848237037658691e-01 -2.486650347709655762e-01 -3.698299825191497803e-02 8.972272276878356934e-02 1.613303869962692261e-01 -1.553033292293548584e-02 1.404779255390167236e-01 9.206831455230712891e-02
1.704582870006561279e-01 -2.367469668388366699e-02 -3.134881854057312012e-01 8.440656214952468872e-02 -8.238256908953189850e-03 -4.561796039342880249e-02 3.974662125110626221e-01 -1.940289735794067383e-01 -6.953345239162445068e-02 5.501038953661918640e-02 -5.425289273262023926e-02 -1.177307311445474625e-02 -1.067918017506599426e-01 -8.515491336584091187e-02 -8.608523011207580566e-02 1.346340775489807129e-01 1.310432553291320801e-01 3.584319353103637695e-02 -6.728637963533401489e-02 1.490505784749984741e-01 4.548286497592926025e-01 -9.945112466812133789e-02 3.622451564297080040e-03 -1.686795242130756378e-02 4.086486399173736572e-01 -2.872448265552520752e-01 -2.203502804040908813e-01 -2.457974851131439209e-02 1.621615141630172729e-02 6.487654522061347961e-03 9.189603477716445923e-02 2.059209942817687988e-01
-8.311855047941207886e-02 1.765415668487548828e-01 1.024338528513908386e-01 -3.143505156040191650e-01 -2.231630310416221619e-02 5.733288824558258057e-02 2.031349539756774902e-01 -2.304135859012603760e-01 -1.266919672489166260e-01 7.872945070266723633e-02 -1.413559168577194214e-01 -3.049837350845336914e-01 -4.243082553148269653e-02 3.647029995918273926e-01 1.534805446863174438e-01 1.475187093019485474e-01 2.075582742691040039e-01 2.586099207401275635e-01 -2.063946798443794250e-02 3.025578558444976807e-01 6.839585304260253906e-02 1.031121611595153809e-01 -8.092688024044036865e-02 1.455395668745040894e-01 2.178504467010498047e-01 -7.964000850915908813e-02 -1.280766725540161133e-01 9.668508172035217285e-02 2.227105647325515747e-01 2.546795308589935303e-01 -3.268076106905937195e-03 -1.051547471433877945e-02
1.947929859161376953e-01 -4.228534922003746033e-02 -6.892843544483184814e-02 -3.711054325103759766e-01 -9.910979121923446655e-02 8.462979644536972046e-02 1.737975329160690308e-01 -6.113642081618309021e-02 -1.462600529193878174e-01 3.937826156616210938e-01 2.389286160469055176e-01 -2.151619791984558105e-01 1.685373187065124512e-01 9.987113066017627716e-03 7.831912487745285034e-02 7.347276899963617325e-03 9.628786891698837280e-02 -1.245092898607254028e-01 -1.419394761323928833e-01 2.505112290382385254e-01 2.019866406917572021e-01 -2.407907508313655853e-02 1.692857146263122559e-01 -7.334534078836441040e-02 4.590809345245361328e-01 -1.351394057273864746e-01 -6.843110173940658569e-02 -3.854630514979362488e-02 -3.304220363497734070e-02 1.746699512004852295e-01 -3.698728606104850769e-02 3.301788121461868286e-02
1.596201658248901367e-01 6.652209907770156860e-02 -2.139347195625305176e-01 -6.995328515768051147e-02 1.381415873765945435e-01 3.041138648986816406e-01 2.629720270633697510e-01 -6.075784564018249512e-02 -4.135732054710388184e-01 2.394862659275531769e-02 7.936165668070316315e-03 6.676556915044784546e-02 6.694919895380735397e-03 1.569695584475994110e-02 1.696250587701797485e-01 5.728483200073242188e-02 1.177594363689422607e-01 -1.317073851823806763e-01 -3.698150813579559326e-01 1.682113707065582275e-01 -3.196549117565155029e-01 8.433322608470916748e-02 1.923071406781673431e-02 -2.503736913204193115e-01 3.048571944236755371e-01 -9.954085201025009155e-02 -1.285598129034042358e-01 1.643498092889785767e-01 -3.864154592156410217e-02 -7.479640841484069824e-02 5.199592560529708862e-02 4.173164442181587219e-02
2.103267610073089600e-01 1.178888007998466492e-01 -5.232642963528633118e-02 -1.394107788801193237e-01 -1.197614893317222595e-01 1.416100114583969116e-01 6.053268313407897949e-01 -2.319657206535339355e-01 -1.537535786628723145e-01 1.702184677124023438e-01 -3.263963013887405396e-02 5.230643600225448608e-02 1.130535639822483063e-02 2.136124968528747559e-01 -1.273667905479669571e-02 3.795424848794937134e-02 7.895705848932266235e-02 -1.725677698850631714e-01 -5.596334859728813171e-02 2.657782137393951416e-01 -3.565320745110511780e-02 -1.811744086444377899e-02 2.598844468593597412e-01 1.274943053722381592e-01 1.649466305971145630e-01 1.505847647786140442e-02 -1.288828253746032715e-01 -5.803157575428485870e-03 2.122709751129150391e-01 1.856163144111633301e-01 1.557665597647428513e-02 -2.056170552968978882e-01
1.031303033232688904e-01 -2.974086403846740723e-01 9.695523977279663086e-02 -2.495712786912918091e-01 5.402113124728202820e-02 -1.546687334775924683e-01 7.239817082881927490e-02 4.971008002758026123e-02 -3.369137942790985107e-01 1.727392673492431641e-01 -2.149718701839447021e-01 3.461126610636711121e-02 1.300931256264448166e-02 2.172771282494068146e-02 3.146389499306678772e-03 -1.909726270241662860e-04 3.312155604362487793e-01 -4.364217817783355713e-02 -2.940402925014495850e-02 3.262225389480590820e-01 2.409550547599792480e-01 -3.298088014125823975e-01 -1.250049173831939697e-01 1.355854421854019165e-01 1.801231652498245239e-01 2.159481942653656006e-01 -1.934595406055450439e-01 -1.265181321650743484e-02 1.686733812093734741e-01 -1.829537302255630493e-01 6.139129400253295898e-02 -3.417268022894859314e-02
-5.491246655583381653e-02 -2.291504889726638794e-01 -4.635041579604148865e-02 -2.950892597436904907e-02 -2.388275712728500366e-01 3.566974028944969177e-02 9.452316164970397949e-02 -1.607469916343688965e-01 1.622673473320901394e-03 2.747284173965454102e-01 -1.326257437467575073e-01 -2.540193498134613037e-01 -4.956381861120462418e-03 -3.818508237600326538e-02 -5.648636072874069214e-02 1.397213339805603027e-01 2.489395886659622192e-01 -1.466501969844102859e-02 -2.910536825656890869e-01 2.325463443994522095e-01 1.507774889469146729e-01 -1.052850782871246338e-01 -2.162496149539947510e-01 4.268453717231750488e-01 3.162109851837158203e-01 -9.447995573282241821e-02 -1.735208183526992798e-01 -7.261640578508377075e-02 5.712721124291419983e-02 9.970020502805709839e-02 1.434281170368194580e-01 1.573267728090286255e-01
1.384110469371080399e-02 -1.722431927919387817e-01 -1.892528980970382690e-01 -1.429699212312698364e-01 -2.091578841209411621e-01 6.456523388624191284e-02 -1.753102689981460571e-01 -2.764376699924468994e-01 -1.324299722909927368e-01 -1.395167112350463867e-01 4.944413900375366211e-02 -2.029127776622772217e-01 1.989718526601791382e-01 1.244489774107933044e-01 -1.168641820549964905e-02 9.167096018791198730e-02 3.435582816600799561e-01 -2.591875195503234863e-01 -3.686326742172241211e-02 3.436856269836425781e-01 -6.079236790537834167e-02 2.067301571369171143e-01 -4.210608080029487610e-02 8.976170420646667480e-02 2.586202323436737061e-01 1.322118192911148071e-01 -7.126845419406890869e-02 -1.303687989711761475e-01 1.774671077728271484e-01 -9.421864524483680725e-03 2.342842817306518555e-01 -2.464019507169723511e-01
-3.335913270711898804e-02 -2.110644578933715820e-01 -1.584436744451522827e-01 2.551457472145557404e-02 -3.327467665076255798e-02 -2.140770405530929565e-01 2.429850101470947266e-01 1.054404526948928833e-01 -7.735507935285568237e-02 1.574503481388092041e-01 -7.207761704921722412e-02 -1.417644172906875610e-01 -2.682830691337585449e-01 -2.728446424007415771e-01 -4.710058867931365967e-02 2.044600099325180054e-01 3.079881072044372559e-01 -4.161533340811729431e-02 -3.625832498073577881e-01 2.617824673652648926e-01 2.812914252281188965e-01 -1.990641281008720398e-02 -1.251330524682998657e-01 -4.139116033911705017e-02 8.401905745267868042e-02 3.889856487512588501e-02 -1.754180043935775757e-01 -2.119509270414710045e-03 1.028856262564659119e-01 2.031934708356857300e-01 2.166032940149307251e-01 1.826548427343368530e-01
7.649431377649307251e-02 2.321832440793514252e-02 8.163490891456604004e-02 -1.693659275770187378e-01 1.025800779461860657e-01 3.203842341899871826e-01 3.127227351069450378e-02 -3.979502618312835693e-01 6.269495934247970581e-02 -5.379122495651245117e-02 -2.300155349075794220e-03 -2.496790587902069092e-01 1.143010705709457397e-01 8.282972127199172974e-02 -1.067608967423439026e-01 4.274498298764228821e-02 3.389662206172943115e-01 -1.160129606723785400e-01 -1.771242022514343262e-01 1.612899601459503174e-01 1.636304557323455811e-01 -3.299136757850646973e-01 -1.767562627792358398e-01 -1.933531910181045532e-01 -1.171161606907844543e-01 -3.379187881946563721e-01 9.603560902178287506e-03 7.572947442531585693e-02 1.123718917369842529e-01 -2.893177792429924011e-02 2.097784727811813354e-01 4.727668687701225281e-02
1.278322935104370117e-01 1.262690871953964233e-01 1.420189738273620605e-01 -2.833182215690612793e-01 -2.529777586460113525e-01 2.580175101757049561e-01 1.975090503692626953e-01 -2.955042421817779541e-01 -2.238844521343708038e-02 -5.723818019032478333e-02 1.105701625347137451e-01 -1.669731885194778442e-01 -4.211770370602607727e-02 -1.237600967288017273e-01 -7.437272462993860245e-03 2.329851388931274414e-01 3.160965442657470703e-01 -2.837009429931640625e-01 -2.358274906873703003e-02 1.473435908555984497e-01 -8.314574509859085083e-02 -8.524695038795471191e-02 -5.718294531106948853e-03 -3.715307414531707764e-01 4.274053499102592468e-02 7.129515707492828369e-02 -5.288712680339813232e-02 1.021053716540336609e-01 8.851199597120285034e-02 4.651024937629699707e-02 2.410219758749008179e-01 -2.278663963079452515e-01
7.493133842945098877e-02 -1.231512725353240967e-01 -1.807509735226631165e-02 -2.454437613487243652e-01 -2.635102346539497375e-02 2.384400665760040283e-01 2.757226824760437012e-01 -2.626564800739288330e-01 -2.541965432465076447e-02 -6.447035819292068481e-02 1.407029330730438232e-01 1.297774314880371094e-01 1.117656454443931580e-01 1.676024347543716431e-01 -4.474221915006637573e-02 8.242340385913848877e-02 3.290815949440002441e-01 2.396753877401351929e-01 -4.321156740188598633e-01 -2.307512424886226654e-02 -2.047775834798812866e-01 -1.747454106807708740e-01 -7.634553313255310059e-02 6.443371064960956573e-03 3.620859682559967041e-01 -8.006376773118972778e-02 -1.079687625169754028e-01 9.705751389265060425e-02 1.109910458326339722e-01 -6.502750515937805176e-02 1.052561402320861816e-02 -1.366857588291168213e-01
-5.483975261449813843e-02 -1.456039100885391235e-01 -1.248359233140945435e-01 -2.393430471420288086e-01 3.832226619124412537e-02 7.947876304388046265e-02 2.755578160285949707e-01 -6.026307865977287292e-02 3.829126060009002686e-02 1.510001718997955322e-02 3.424445539712905884e-02 -1.487379521131515503e-01 -1.323214769363403320e-01 -2.088132351636886597e-01 -3.209194168448448181e-02 1.161383539438247681e-01 3.730391860008239746e-01 -2.096235901117324829e-01 -3.732908666133880615e-01 -6.637177616357803345e-02 -2.073857933282852173e-01 -1.785947829484939575e-01 2.579740807414054871e-02 -2.494912594556808472e-01 1.276689767837524414e-01 2.091120928525924683e-02 1.074833422899246216e-02 5.513209477066993713e-02 3.422461152076721191e-01 2.174893915653228760e-01 1.370176821947097778e-01 -2.172246277332305908e-01
2.131243050098419189e-02 8.825410902500152588e-02 -2.513146996498107910e-01 -4.028053879737854004e-01 -1.390412151813507080e-01 -3.168106973171234131e-01 8.142780512571334839e-02 -1.891514360904693604e-01 -3.176331520080566406e-03 3.210040554404258728e-02 1.670079678297042847e-01 -6.704995036125183105e-02 1.237819939851760864e-01 1.421755105257034302e-01 3.228813782334327698e-02 -4.250631481409072876e-02 -4.395974799990653992e-02 8.231568336486816406e-02 -2.312183380126953125e-01 1.823038160800933838e-01 -5.978324264287948608e-02 -1.460234969854354858e-01 -9.731702506542205811e-02 5.063845962285995483e-02 1.748353987932205200e-01 -1.381910294294357300e-01 -3.808381408452987671e-02 -2.280765213072299957e-02 3.416628763079643250e-02 1.923732757568359375e-01 5.568309426307678223e-01 -1.468353718519210815e-02
2.002539634704589844e-01 -9.712665528059005737e-02 -8.255571871995925903e-02 -1.612814664840698242e-01 1.140407845377922058e-01 -8.612774312496185303e-02 9.943725541234016418e-03 2.511100843548774719e-02 1.882621794939041138e-01 -6.713381409645080566e-02 -2.237882614135742188e-01 -1.016263589262962341e-01 2.247304618358612061e-01 -3.043299019336700439e-01 -3.871319815516471863e-03 -8.437954820692539215e-03 3.887958824634552002e-01 -1.219333484768867493e-01 -3.198236227035522461e-01 1.164816021919250488e-01 -3.813443779945373535e-01 1.021322309970855713e-01 7.055478543043136597e-02 -2.183765769004821777e-01 1.585516780614852905e-01 -2.995467185974121094e-02 -2.705617547035217285e-01 6.247315183281898499e-02 1.762441545724868774e-01 7.373221218585968018e-02 1.489842385053634644e-01 -2.600567415356636047e-02
8.071742206811904907e-02 -9.671670943498611450e-02 -4.510580562055110931e-03 -3.606697022914886475e-01 7.762736827135086060e-02 1.021491438150405884e-01 2.017291486263275146e-01 -9.333313256502151489e-02 1.346168667078018188e-01 -1.956016868352890015e-01 -2.372655719518661499e-01 -9.467761963605880737e-02 -3.170840069651603699e-02 2.609963119029998779e-01 9.952226281166076660e-02 1.988561004400253296e-01 2.672304213047027588e-01 -4.862489923834800720e-02 5.205874517560005188e-02 4.363695383071899414e-01 -1.747483462095260620e-01 -2.082512378692626953e-01 -1.937768794596195221e-02 -1.594583541154861450e-01 7.986055314540863037e-02 -1.243853196501731873e-01 9.892063587903976440e-02 1.290691494941711426e-01 -5.810637772083282471e-02 9.947939962148666382e-02 2.469695061445236206e-01 2.424355000257492065e-01
2.434160858392715454e-01 -1.373763978481292725e-01 -3.092088699340820312e-01 -4.627463594079017639e-02 -8.982549607753753662e-02 1.975476294755935669e-01 4.719898402690887451e-01 -1.651280820369720459e-01 -2.132935822010040283e-01 7.220259308815002441e-02 1.017392873764038086e-01 -3.715334460139274597e-02 -4.945901408791542053e-02 7.977474480867385864e-02 -1.585194021463394165e-01 1.908933669328689575e-01 2.745719850063323975e-01 2.694647908210754395e-01 -1.959428638219833374e-01 8.684873580932617188e-02 2.807519212365150452e-02 5.245518684387207031e-02 1.400146037340164185e-01 5.629937723278999329e-02 1.222201511263847351e-01 -4.019898176193237305e-02 -6.329806894063949585e-02 1.726170182228088379e-01 -5.307638552039861679e-03 -1.069642379879951477e-01 3.255545496940612793e-01 7.815922796726226807e-02
3.215728998184204102e-01 -1.281677186489105225e-01 -4.735871031880378723e-02 -7.590179890394210815e-02 -8.561145514249801636e-02 2.073601931333541870e-01 1.753761470317840576e-01 -3.924124836921691895e-01 -2.114055454730987549e-01 1.534966826438903809e-01 -6.258993595838546753e-02 1.213240474462509155e-01 -6.517646368592977524e-03 -1.043429002165794373e-01 -2.579984627664089203e-02 3.692145943641662598e-01 2.716349363327026367e-01 -2.362549453973770142e-01 -2.317926138639450073e-01 1.238176301121711731e-01 2.360190302133560181e-01 1.150470823049545288e-01 1.281724125146865845e-02 -1.509500741958618164e-01 9.067812561988830566e-02 -1.877020746469497681e-01 7.726834714412689209e-02 1.120507121086120605e-01 1.788345426321029663e-01 -1.161766052246093750e-02 3.522037528455257416e-03 -1.327462494373321533e-01
2.475741654634475708e-01 -2.846749126911163330e-02 -1.227252706885337830e-01 -2.624094486236572266e-01 9.004319459199905396e-02 -6.944075226783752441e-02 -6.717076897621154785e-02 -3.093696832656860352e-01 -3.567329421639442444e-02 -1.791261322796344757e-02 1.558404266834259033e-01 -1.137360110878944397e-01 -5.374636128544807434e-02 -1.450088024139404297e-01 1.794240623712539673e-01 2.242121249437332153e-01 4.801218211650848389e-02 4.218296334147453308e-02 -1.268149614334106445e-01 3.322389125823974609e-01 2.741864621639251709e-01 -1.882318034768104553e-02 3.412261605262756348e-01 -8.159849047660827637e-02 2.939779758453369141e-01 -1.948477141559123993e-02 4.158323630690574646e-02 1.074511324986815453e-03 3.684685379266738892e-02 1.554147601127624512e-01 2.921776175498962402e-01 -2.589238584041595459e-01
-9.246656298637390137e-02 -1.385485194623470306e-02 -1.029355078935623169e-01 -3.407133519649505615e-01 -1.275383234024047852e-01 -1.272854954004287720e-01 7.632301002740859985e-02 -2.593908607959747314e-01 3.572099283337593079e-02 -1.956775598227977753e-02 6.659923493862152100e-02 -2.394143491983413696e-01 -1.828371174633502960e-02 -8.650378137826919556e-02 -4.299198836088180542e-02 5.965059995651245117e-02 4.467121139168739319e-02 2.906752824783325195e-01 -1.754319667816162109e-01 2.021120488643646240e-01 8.021243847906589508e-03 -2.215492576360702515e-01 -6.157003715634346008e-02 -7.609835267066955566e-02 3.151977360248565674e-01 -2.523870468139648438e-01 4.645501077175140381e-02 -5.536354705691337585e-02 1.200109254568815231e-02 1.672124117612838745e-01 5.187588334083557129e-01 5.720156244933605194e-03
3.280795812606811523e-01 5.454030260443687439e-02 1.267022639513015747e-01 -2.455549389123916626e-01 -1.166430860757827759e-02 -1.900173723697662354e-02 1.278459131717681885e-01 -3.224159181118011475e-01 -1.472473293542861938e-01 5.116318538784980774e-02 1.926323771476745605e-02 -7.864598929882049561e-02 1.801690310239791870e-01 -7.214492559432983398e-02 2.956213951110839844e-01 1.237308830022811890e-01 7.778900861740112305e-02 7.885961234569549561e-02 -1.734189838171005249e-01 2.174963206052780151e-01 2.717482745647430420e-01 6.183347199112176895e-03 2.623275518417358398e-01 1.043593585491180420e-01 3.891257047653198242e-01 -6.423260271549224854e-02 -2.329460978507995605e-01 -8.110824227333068848e-02 1.447714120149612427e-01 1.327322572469711304e-01 -4.909444600343704224e-02 -1.428540945053100586e-01
-8.569035679101943970e-02 -1.191353872418403625e-01 -4.170549809932708740e-01 7.187940180301666260e-02 1.429357528686523438e-01 2.688885852694511414e-02 3.171122372150421143e-01 6.622391287237405777e-03 1.230041123926639557e-02 1.115348786115646362e-01 -2.509513497352600098e-01 -6.495154649019241333e-02 1.186611782759428024e-02 -2.517673671245574951e-01 -7.384020090103149414e-02 6.667988747358322144e-02 2.382725030183792114e-01 8.652420341968536377e-02 -2.377925217151641846e-01 2.567039430141448975e-01 2.691022157669067383e-01 -1.521149426698684692e-01 1.102548614144325256e-01 2.469521462917327881e-01 1.955240368843078613e-01 -6.694891303777694702e-02 -1.505014300346374512e-01 1.842077374458312988e-01 1.760661154985427856e-01 -9.636643528938293457e-02 1.710379868745803833e-01 1.259245537221431732e-02
-2.637613005936145782e-02 9.084618836641311646e-02 1.369113177061080933e-01 -1.735341250896453857e-01 -4.378950595855712891e-02 -3.440941497683525085e-02 5.697001144289970398e-02 -1.709843426942825317e-02 2.243863791227340698e-01 1.304405480623245239e-01 -5.313620567321777344e-01 -2.051302343606948853e-01 3.013800270855426788e-02 -1.675673127174377441e-01 8.626769296824932098e-03 -1.058884412050247192e-01 2.700341343879699707e-01 -4.132097959518432617e-02 -2.661083340644836426e-01 1.789923459291458130e-01 -5.511667206883430481e-02 -2.313632890582084656e-02 7.250237464904785156e-02 -2.618352770805358887e-01 3.259602785110473633e-01 1.537632662802934647e-02 2.063909079879522324e-03 1.253417581319808960e-01 1.008427068591117859e-01 3.980001434683799744e-02 3.375695943832397461e-01 -2.680064365267753601e-02
1.784669756889343262e-01 -2.713874578475952148e-01 -1.246655508875846863e-01 -2.683402001857757568e-01 -9.555625915527343750e-02 5.877629667520523071e-02 1.359124332666397095e-01 -2.104148119688034058e-01 -7.348322868347167969e-02 1.493282467126846313e-01 -1.248660609126091003e-01 -3.529354631900787354e-01 -3.509673848748207092e-02 2.072865702211856842e-02 3.060964643955230713e-01 -4.297431930899620056e-02 2.921243607997894287e-01 -2.059833556413650513e-01 2.922002598643302917e-02 1.341962069272994995e-01 -6.956573110073804855e-03 -1.884020864963531494e-01 -1.456950157880783081e-01 -1.165978685021400452e-01 2.840304970741271973e-01 -1.334288865327835083e-01 5.110273510217666626e-02 2.384487241506576538e-01 -2.288216203451156616e-01 1.398370563983917236e-01 -7.890141755342483521e-02 1.161131411790847778e-01
2.701590657234191895e-01 -9.376893937587738037e-02 -1.457445472478866577e-01 -2.116787880659103394e-01 -6.929757446050643921e-02 -1.579789966344833374e-01 -1.402595080435276031e-02 -5.367384478449821472e-02 2.820208296179771423e-02 -2.095424383878707886e-02 1.349357515573501587e-01 6.675920635461807251e-02 -1.238548010587692261e-01 1.131763458251953125e-01 1.321478039026260376e-01 -4.238230735063552856e-02 1.801693886518478394e-01 1.719668805599212646e-01 -2.572039663791656494e-01 5.999907255172729492e-01 2.680428922176361084e-01 -3.769046068191528320e-02 3.199595808982849121e-01 -9.829412400722503662e-02 1.631138175725936890e-01 3.291340544819831848e-02 -2.686265856027603149e-02 1.056586503982543945e-01 7.536597549915313721e-02 3.639196604490280151e-02 1.351363658905029297e-01 -9.852425754070281982e-02
1.214370578527450562e-01 4.766756296157836914e-02 -1.415592581033706665e-01 -2.049673907458782196e-02 6.001983955502510071e-02 1.040873154997825623e-01 3.049411065876483917e-02 -2.774804532527923584e-01 8.654098957777023315e-02 -3.588758409023284912e-02 8.239083737134933472e-02 -2.197843790054321289e-01 1.087417975068092346e-01 -6.101108342409133911e-02 -1.319395750761032104e-01 -2.648355066776275635e-01 2.644856870174407959e-01 1.371511369943618774e-01 -4.596077203750610352e-01 9.012633562088012695e-02 -2.171699851751327515e-01 -1.993965953588485718e-01 1.330436915159225464e-01 -3.857954218983650208e-02 3.612135946750640869e-01 9.172662347555160522e-02 -1.218219697475433350e-01 1.737650930881500244e-01 2.351988404989242554e-01 9.039128571748733521e-02 2.034788429737091064e-01 1.197925489395856857e-02
1.970597915351390839e-02 -2.479049116373062134e-01 -2.644877433776855469e-01 -3.723074495792388916e-02 -2.739793658256530762e-01 -9.731063619256019592e-03 -8.220710605382919312e-02 -2.569316327571868896e-01 -5.139163881540298462e-02 -1.254344582557678223e-01 -1.458795964717864990e-01 -8.006193488836288452e-02 2.196946591138839722e-01 1.126095205545425415e-01 6.361003220081329346e-02 2.759388089179992676e-01 2.553353905677795410e-01 -3.227139711380004883e-01 8.787565678358078003e-02 2.601355314254760742e-01 1.691634394228458405e-02 2.086902968585491180e-02 1.064574345946311951e-03 1.712116748094558716e-01 1.954176574945449829e-01 -1.909438334405422211e-02 -1.274526864290237427e-01 -2.613290846347808838e-01 1.766447126865386963e-01 2.170177921652793884e-02 1.736916452646255493e-01 -2.682921290397644043e-01
-1.159001234918832779e-02 -5.956910178065299988e-02 -2.875908613204956055e-01 -4.918003454804420471e-02 7.597957737743854523e-03 1.211087256669998169e-01 1.892557144165039062e-01 -9.993267059326171875e-02 -7.647466659545898438e-02 4.283250123262405396e-02 -2.623400986194610596e-01 -2.123111933469772339e-01 1.945491731166839600e-01 1.279738824814558029e-02 1.060132533311843872e-01 -2.468963861465454102e-01 -1.303169727325439453e-01 2.667823806405067444e-02 -2.372169494628906250e-01 3.322358131408691406e-01 -2.483967989683151245e-01 -2.402412891387939453e-02 1.377877891063690186e-01 3.740610554814338684e-02 2.984049022197723389e-01 -3.075602352619171143e-01 9.150235354900360107e-02 2.758039534091949463e-01 1.598722040653228760e-01 1.088955700397491455e-01 2.066184878349304199e-01 -6.059914082288742065e-02
2.124310582876205444e-01 -4.478254541754722595e-02 -4.607549053616821766e-04 -2.260566651821136475e-01 -1.919862031936645508e-01 7.545148581266403198e-02 3.315061032772064209e-01 -1.155970320105552673e-01 -1.069274023175239563e-01 -1.793782711029052734e-01 1.122666290029883385e-04 -9.778153151273727417e-02 -2.293993979692459106e-01 -4.921826720237731934e-02 1.435116380453109741e-01 2.800437510013580322e-01 1.393286883831024170e-01 -7.397852838039398193e-02 -1.801626980304718018e-01 3.288191258907318115e-01 -2.373751997947692871e-02 -1.800406575202941895e-01 1.415704190731048584e-01 -2.106455266475677490e-01 -3.698086366057395935e-02 -2.485120147466659546e-01 8.468329161405563354e-02 2.748935669660568237e-02 1.264373213052749634e-01 3.637693822383880615e-01 4.054228588938713074e-02 -2.117743343114852905e-01
3.374366760253906250e-01 1.911473274230957031e-02 -1.925343126058578491e-01 -3.947173953056335449e-01 7.309700548648834229e-02 1.016992703080177307e-01 1.871648579835891724e-01 -2.873586416244506836e-01 -5.844374001026153564e-02 -8.881645649671554565e-02 1.690139621496200562e-01 5.974188074469566345e-02 -1.165707036852836609e-01 1.614531576633453369e-01 2.215608395636081696e-02 -1.021091714501380920e-01 3.818071484565734863e-01 -1.360956579446792603e-01 -2.687979042530059814e-01 1.981659978628158569e-01 -1.381508558988571167e-01 -3.337016105651855469e-01 -1.327683329582214355e-01 -1.572759747505187988e-01 -4.670741409063339233e-02 3.071203129366040230e-03 -5.816382914781570435e-02 -6.964925676584243774e-02 2.554587088525295258e-02 2.042877301573753357e-02 4.400386288762092590e-02 -5.948731675744056702e-02
2.736874818801879883e-01 -5.114972963929176331e-02 -1.107086092233657837e-01 -2.969704754650592804e-02 1.122875437140464783e-01 1.349144726991653442e-01 1.344157755374908447e-01 -1.444790214300155640e-01 -3.477802574634552002e-01 1.381793916225433350e-01 1.116429343819618225e-01 1.460582017898559570e-02 7.071789354085922241e-03 -5.463901162147521973e-02 5.567168071866035461e-02 6.982582062482833862e-02 2.860739827156066895e-01 1.904481053352355957e-01 1.047050356864929199e-01 2.677320837974548340e-01 1.709731668233871460e-01 6.055032834410667419e-02 -1.717767119407653809e-01 1.584671437740325928e-01 1.033983826637268066e-01 -5.544600263237953186e-02 -3.095709085464477539e-01 9.736230224370956421e-02 1.464212536811828613e-01 4.481973350048065186e-01 1.819518059492111206e-01 1.143701151013374329e-01
2.954426109790802002e-01 -1.303882151842117310e-01 -2.100486606359481812e-01 -2.189154177904129028e-01 7.439509034156799316e-02 -2.748470380902290344e-02 8.599099516868591309e-02 -2.597282826900482178e-01 1.847229301929473877e-01 -4.932884871959686279e-02 -1.954578608274459839e-01 -1.091236472129821777e-01 1.365500539541244507e-01 6.964264810085296631e-02 -2.928470373153686523e-01 1.730097830295562744e-01 1.257894635200500488e-01 2.946299687027931213e-02 -8.562186360359191895e-02 1.659430414438247681e-01 -2.558807134628295898e-01 -5.391858890652656555e-02 3.627105057239532471e-01 -8.463992923498153687e-02 6.134800612926483154e-02 8.280175924301147461e-02 -1.044393256306648254e-01 -3.434351459145545959e-02 2.413716018199920654e-01 -1.024132966995239258e-01 3.773858845233917236e-01 -6.426244974136352539e-02
1.273645088076591492e-02 -2.624725699424743652e-01 9.339277446269989014e-02 -1.729050427675247192e-01 -5.241072550415992737e-02 -2.521297335624694824e-01 1.678639501333236694e-01 -1.946141943335533142e-02 -3.592252135276794434e-01 1.353592574596405029e-01 -1.484670341014862061e-01 -3.400382399559020996e-02 -1.125447601079940796e-01 -2.647113241255283356e-02 -5.218262970447540283e-02 5.450496077537536621e-02 1.914961934089660645e-01 -8.368460834026336670e-02 -1.354114413261413574e-01 2.449356168508529663e-01 1.172299087047576904e-01 -1.583293676376342773e-01 -2.633835375308990479e-01 3.544880151748657227e-01 2.843213677406311035e-01 1.918796449899673462e-01 -1.944789141416549683e-01 -9.396869689226150513e-02 2.208824306726455688e-01 -1.941600581631064415e-03 1.830887049436569214e-01 7.320803403854370117e-02
1.184066981077194214e-01 1.084796264767646790e-01 -1.341402977705001831e-01 -7.270384579896926880e-02 -8.080118894577026367e-02 1.405754387378692627e-01 -4.345522820949554443e-02 -1.151333823800086975e-01 -1.529271155595779419e-01 1.346649676561355591e-01 -3.780814409255981445e-01 -5.420822277665138245e-02 6.327768415212631226e-02 -8.155763894319534302e-02 2.571220397949218750e-01 -1.857537589967250824e-02 1.203932017087936401e-01 6.807000935077667236e-02 -2.895028889179229736e-01 1.572906374931335449e-01 1.023123972117900848e-02 -7.400120608508586884e-03 2.694860398769378662e-01 -2.338921576738357544e-01 4.119127690792083740e-01 -2.960648834705352783e-01 4.897910729050636292e-02 -4.506246373057365417e-02 -9.499558806419372559e-02 3.281463086605072021e-01 2.956554479897022247e-02 -1.023620367050170898e-01
-7.375560700893402100e-02 -3.191888034343719482e-01 -2.904618084430694580e-01 7.186926156282424927e-02 1.363941119052469730e-03 -1.577324867248535156e-01 -7.547798752784729004e-02 -6.730766594409942627e-02 -9.681718796491622925e-02 6.093952059745788574e-02 -4.863053187727928162e-02 -2.563545703887939453e-01 4.280398041009902954e-02 1.703069955110549927e-01 2.051015496253967285e-01 4.037418402731418610e-03 1.999635696411132812e-01 -1.905931532382965088e-01 1.590026170015335083e-02 3.571311831474304199e-01 1.449930518865585327e-01 2.197362631559371948e-01 -5.211712047457695007e-02 -2.551139565184712410e-03 3.340651094913482666e-01 1.299648731946945190e-01 -9.839236736297607422e-02 1.377941481769084930e-02 2.793873250484466553e-01 1.334882080554962158e-01 2.712445259094238281e-01 -1.732047200202941895e-01
3.830851316452026367e-01 4.385302960872650146e-02 -1.361205130815505981e-01 -1.480055740103125572e-03 -1.304594576358795166e-01 1.890399605035781860e-01 2.035961002111434937e-01 -2.002757936716079712e-01 -2.706911861896514893e-01 1.049307137727737427e-01 -9.390091896057128906e-02 -1.477880924940109253e-01 1.569234132766723633e-01 -2.048257440328598022e-01 1.701998151838779449e-02 1.497310996055603027e-01 6.952357292175292969e-02 5.306726694107055664e-02 1.219146251678466797e-01 3.703136444091796875e-01 1.049955561757087708e-01 4.607383534312248230e-02 1.543647027574479580e-03 1.750817149877548218e-01 1.218461468815803528e-01 -1.680800914764404297e-01 -3.112982809543609619e-01 -1.330487877130508423e-01 -1.370012760162353516e-01 2.918928265571594238e-01 5.455070734024047852e-02 1.616881787776947021e-01
1.371378898620605469e-01 1.042313203215599060e-01 -9.035579860210418701e-03 -3.849552869796752930e-01 -2.272090874612331390e-02 1.330883949995040894e-01 2.402334362268447876e-01 -1.142883077263832092e-01 -1.609229594469070435e-01 -9.306111373007297516e-03 2.037616819143295288e-02 -7.399248331785202026e-02 -2.371303737163543701e-02 2.497396618127822876e-01 1.575531661510467529e-01 -1.980509012937545776e-01 3.398133814334869385e-01 1.338466405868530273e-01 -1.984714716672897339e-01 9.861217439174652100e-02 1.054366827011108398e-01 1.214173138141632080e-01 -1.938090473413467407e-01 -1.264968961477279663e-01 2.933819591999053955e-01 -1.685651242733001709e-01 -3.298346698284149170e-01 1.371507793664932251e-01 1.240500137209892273e-01 1.288698166608810425e-01 -6.477596610784530640e-02 -1.843798458576202393e-01
6.652775406837463379e-02 2.408515661954879761e-02 -1.580810397863388062e-01 -1.567805856466293335e-01 4.519116133451461792e-02 -2.138380333781242371e-02 -1.048572286963462830e-01 -2.791648209095001221e-01 -1.082498300820589066e-02 -6.897826679050922394e-03 -2.960857152938842773e-01 -1.290238797664642334e-01 -4.510862380266189575e-02 -1.937399506568908691e-01 2.485415190458297729e-01 -6.754796952009201050e-02 2.436402887105941772e-01 -1.108369231224060059e-01 -3.173639178276062012e-01 6.385602802038192749e-02 -7.849010638892650604e-03 -1.817747503519058228e-01 3.729679882526397705e-01 -3.115127235651016235e-02 6.603712588548660278e-02 2.239540070295333862e-01 -2.322675734758377075e-01 4.904298111796379089e-02 3.076307773590087891e-01 2.388963252305984497e-01 8.697847276926040649e-02 -1.544259637594223022e-01
-1.610964983701705933e-01 1.056251488626003265e-02 5.835397168993949890e-02 1.736527425236999989e-03 1.602640599012374878e-01 1.306578963994979858e-01 4.381815195083618164e-01 -2.358125150203704834e-01 -9.445583075284957886e-02 2.279247343540191650e-02 -2.390276640653610229e-01 1.011194102466106415e-02 -1.011549755930900574e-01 -8.825550787150859833e-03 3.265030682086944580e-01 2.654982507228851318e-01 1.127841249108314514e-01 -5.869768187403678894e-02 -1.080480590462684631e-01 3.542398810386657715e-01 -1.262290626764297485e-01 4.708374664187431335e-02 -7.146111689507961273e-03 -8.006317913532257080e-02 3.159348964691162109e-01 -1.068942993879318237e-01 -9.988281875848770142e-02 -2.532380260527133942e-02 8.183696866035461426e-02 -2.169278115034103394e-01 2.503589391708374023e-01 -9.923857450485229492e-02
2.621119618415832520e-01 -1.510181427001953125e-01 2.358802361413836479e-03 1.255655735731124878e-01 3.494155779480934143e-02 -1.479966044425964355e-01 -2.080946229398250580e-02 -4.531343579292297363e-01 -1.741075813770294189e-01 3.062725961208343506e-01 1.648198217153549194e-01 -1.454739272594451904e-01 3.497182857245206833e-03 6.618530303239822388e-02 4.145043715834617615e-02 6.742148101329803467e-02 2.134421020746231079e-01 -2.195103913545608521e-01 -1.670990735292434692e-01 1.614705622196197510e-01 -2.006105184555053711e-01 -2.011756151914596558e-01 -5.679114535450935364e-02 2.892808914184570312e-01 9.259228408336639404e-02 -1.494759917259216309e-01 -1.712698042392730713e-01 -6.157996132969856262e-03 7.335048913955688477e-02 -1.361607462167739868e-01 2.822866141796112061e-01 3.839485719799995422e-02
2.328201383352279663e-01 1.237880624830722809e-02 9.749554097652435303e-02 -2.296593934297561646e-01 1.428291201591491699e-01 -4.361681640148162842e-02 5.149661749601364136e-02 -3.169885873794555664e-01 -7.807812094688415527e-02 5.171056464314460754e-02 1.067441031336784363e-01 -1.285062581300735474e-01 1.246097236871719360e-01 -1.389551013708114624e-01 3.272391855716705322e-01 1.328269392251968384e-01 -1.130676828324794769e-02 5.263989046216011047e-02 -1.266367733478546143e-01 2.264101654291152954e-01 2.393033653497695923e-01 -1.129833050072193146e-02 2.397680282592773438e-01 3.477057069540023804e-02 4.088810980319976807e-01 -1.999135017395019531e-01 -1.760935038328170776e-01 6.010953802615404129e-03 1.901243180036544800e-01 2.873465120792388916e-01 1.218218803405761719e-01 -6.061990559101104736e-02
1.671299785375595093e-01 -2.100762724876403809e-01 -1.250902861356735229e-01 -1.805586218833923340e-01 -1.484437137842178345e-01 -2.470897138118743896e-02 3.656920492649078369e-01 -2.297541201114654541e-01 -2.658213973045349121e-01 1.504511982202529907e-01 -6.190123781561851501e-02 9.148158133029937744e-02 2.306828945875167847e-01 -6.672377884387969971e-02 -2.882551774382591248e-02 2.359912693500518799e-01 1.555226892232894897e-01 6.963405013084411621e-02 -2.425389289855957031e-01 1.259016692638397217e-01 1.603536903858184814e-01 1.133428961038589478e-01 -1.246137022972106934e-01 -2.319905608892440796e-01 2.041709274053573608e-01 2.802479863166809082e-01 -4.333775117993354797e-02 2.460117265582084656e-02 1.914229989051818848e-01 -6.952675431966781616e-02 6.670994311571121216e-02 -2.656697034835815430e-01
1.193629056215286255e-01 -8.837915211915969849e-02 -2.628856003284454346e-01 -2.091629207134246826e-01 -5.499825254082679749e-02 7.676538079977035522e-02 2.425751388072967529e-01 -5.532719567418098450e-02 -2.176107317209243774e-01 1.003127992153167725e-01 -2.366515994071960449e-01 -1.169909387826919556e-01 -4.156345501542091370e-02 4.682930558919906616e-02 4.994467273354530334e-02 -9.288883209228515625e-02 -2.031724452972412109e-01 4.989657551050186157e-02 -3.603776395320892334e-01 9.670910239219665527e-02 -2.808547914028167725e-01 -1.663849316537380219e-02 3.188335001468658447e-01 -6.964270770549774170e-02 3.820220828056335449e-01 -2.193876355886459351e-01 6.686000525951385498e-02 1.787695437669754028e-01 1.303619593381881714e-01 -5.208417773246765137e-02 1.798182874917984009e-01 -3.023203834891319275e-02
-9.044651687145233154e-02 -3.777593374252319336e-02 -1.498589962720870972e-01 -3.730249702930450439e-01 -2.406935542821884155e-01 1.073724105954170227e-01 -1.983034163713455200e-01 -2.902963757514953613e-01 9.077239036560058594e-02 -1.881899982690811157e-01 -1.059060618281364441e-01 -7.815852761268615723e-02 -1.506674736738204956e-01 5.004821717739105225e-02 8.360899053514003754e-03 1.788591593503952026e-01 2.982364594936370850e-01 -2.890227437019348145e-01 -1.523509025573730469e-01 2.590112388134002686e-01 9.133098274469375610e-02 1.605173945426940918e-01 -1.165350973606109619e-01 8.004824072122573853e-02 1.789510399103164673e-01 -9.692820161581039429e-02 -2.003478556871414185e-01 -2.214378714561462402e-01 1.220064610242843628e-01 1.578828096389770508e-01 1.211988702416419983e-01 -1.245650574564933777e-01
2.076917886734008789e-01 -2.333327233791351318e-01 -2.722346186637878418e-01 -3.410545289516448975e-01 6.700322031974792480e-02 5.711463093757629395e-02 -1.308172754943370819e-02 -3.688003122806549072e-01 9.623171389102935791e-02 -3.409191370010375977e-01 -1.332736313343048096e-01 1.041816771030426025e-01 4.072894528508186340e-02 1.515587717294692993e-01 2.955082431435585022e-02 5.362009629607200623e-02 -1.798491925001144409e-02 -1.922623217105865479e-01 -2.753814458847045898e-01 2.271466851234436035e-01 4.714882746338844299e-02 -1.947849094867706299e-01 -2.100290507078170776e-01 -8.602982759475708008e-02 6.715246289968490601e-02 -1.678690016269683838e-01 8.891291916370391846e-02 1.871225088834762573e-01 9.186128526926040649e-02 1.847652941942214966e-01 5.966270714998245239e-02 8.620874583721160889e-02
-2.093947380781173706e-01 -8.466549962759017944e-02 1.033104583621025085e-02 2.564915083348751068e-02 -1.812612265348434448e-02 4.171059280633926392e-02 1.659279465675354004e-01 -4.082775115966796875e-01 -1.073727533221244812e-01 -3.837033361196517944e-02 -1.741798967123031616e-01 -1.580901676788926125e-03 1.903318017721176147e-01 -1.818175315856933594e-01 2.340026646852493286e-01 2.631586194038391113e-01 2.708380520343780518e-01 9.182630479335784912e-02 -2.427124679088592529e-01 3.133643567562103271e-01 -2.853428758680820465e-02 2.841391563415527344e-01 1.871389001607894897e-01 6.207723915576934814e-02 2.572583556175231934e-01 -1.578733772039413452e-01 -1.633200943470001221e-01 -9.950511902570724487e-02 7.969557493925094604e-02 -1.163539439439773560e-01 4.037893190979957581e-02 -8.232842385768890381e-02
4.020057618618011475e-02 -1.160468757152557373e-01 -8.398114889860153198e-02 -2.734248340129852295e-01 -1.946793682873249054e-02 8.179967990145087242e-04 8.153449743986129761e-02 -2.376287430524826050e-01 4.454910010099411011e-02 2.035734504461288452e-01 -1.945772022008895874e-01 -1.417376399040222168e-01 1.427316386252641678e-02 -7.427085191011428833e-02 -1.798451691865921021e-02 2.158302366733551025e-01 -1.334270685911178589e-01 9.722397476434707642e-02 -3.249710798263549805e-01 1.862998157739639282e-01 2.760332226753234863e-01 2.052405476570129395e-01 2.882215976715087891e-01 5.372488126158714294e-02 1.654932796955108643e-01 -2.149990946054458618e-01 -1.826357543468475342e-01 1.357523500919342041e-01 1.005968675017356873e-01 -7.766257971525192261e-02 4.053939580917358398e-01 -8.869987726211547852e-02
-1.900126412510871887e-02 -1.812503337860107422e-01 -5.244966596364974976e-03 -1.311233937740325928e-01 -3.129691183567047119e-01 -1.219519078731536865e-01 -1.242358386516571045e-01 -3.860172629356384277e-01 1.118289679288864136e-02 1.032015774399042130e-03 -9.831190109252929688e-02 -1.122366487979888916e-01 -1.991436481475830078e-01 1.305882930755615234e-01 2.407839708030223846e-02 8.297412842512130737e-02 3.183088898658752441e-01 -2.349635958671569824e-01 -1.344612799584865570e-02 1.982195824384689331e-01 4.443455487489700317e-02 1.349765658378601074e-01 -7.791565358638763428e-02 -1.074566096067428589e-01 2.205417305231094360e-01 -7.017491757869720459e-02 -2.389102429151535034e-01 -3.317802548408508301e-01 1.743203550577163696e-01 9.956917911767959595e-02 2.823541760444641113e-01 -1.057375073432922363e-01
3.400648832321166992e-01 -1.976856403052806854e-02 1.528560817241668701e-01 -4.751061201095581055e-01 -2.185984700918197632e-01 1.194967478513717651e-01 9.344596415758132935e-02 5.460679996758699417e-03 -1.093379873782396317e-02 7.918301969766616821e-02 -6.456799060106277466e-02 -6.420782953500747681e-02 4.754225909709930420e-02 -1.132560744881629944e-01 1.855026185512542725e-01 2.834444306790828705e-02 5.219142138957977295e-02 1.295453589409589767e-02 -3.505753278732299805e-01 4.057831466197967529e-01 1.346626877784729004e-01 4.390700161457061768e-02 1.243925094604492188e-01 1.204127818346023560e-01 1.250754892826080322e-01 -5.856411997228860855e-03 7.019743323326110840e-02 7.427950203418731689e-02 1.463745236396789551e-01 4.134865105152130127e-02 1.952772736549377441e-01 -2.668022513389587402e-01
1.639756262302398682e-01 -5.227426439523696899e-02 -2.791320681571960449e-01 -1.794009506702423096e-01 2.246331423521041870e-01 1.322282105684280396e-01 3.177724182605743408e-01 -1.157961562275886536e-01 -5.315059423446655273e-02 1.286334395408630371e-01 -3.045350611209869385e-01 -3.806242346763610840e-01 -2.212843596935272217e-01 -1.207386627793312073e-01 -3.633757121860980988e-03 -9.084547311067581177e-02 4.989140853285789490e-02 1.214818060398101807e-01 -4.989349097013473511e-02 1.537835150957107544e-01 3.564312681555747986e-02 8.312235027551651001e-02 1.307389736175537109e-01 7.218845188617706299e-02 1.288041323423385620e-01 -3.321460485458374023e-01 -1.431495696306228638e-01 1.537248194217681885e-01 1.682130396366119385e-01 1.324247103184461594e-02 1.661719083786010742e-01 2.194559723138809204e-01
7.571322470903396606e-02 2.910430170595645905e-02 -7.463742047548294067e-02 -2.309038639068603516e-01 -9.219488501548767090e-02 1.470164060592651367e-01 4.568588137626647949e-01 -1.967261880636215210e-01 6.619254499673843384e-02 1.325449347496032715e-01 2.090662717819213867e-03 -9.184840321540832520e-02 5.771297588944435120e-02 7.393414527177810669e-02 8.779765665531158447e-02 7.412569224834442139e-02 2.993465662002563477e-01 -3.233847320079803467e-01 1.600152105093002319e-01 1.631710119545459747e-02 -2.622040808200836182e-01 -2.932856678962707520e-01 5.735032260417938232e-02 -1.894137561321258545e-01 2.169543653726577759e-01 -2.182612270116806030e-01 1.224030107259750366e-01 1.139589473605155945e-01 6.175369769334793091e-02 7.442072965204715729e-03 2.410959601402282715e-01 -7.709935307502746582e-02
-3.039297275245189667e-02 -9.696072340011596680e-02 -3.124075531959533691e-01 -3.173314929008483887e-01 -2.526124715805053711e-01 -9.330180287361145020e-02 1.104168221354484558e-01 -1.138703972101211548e-01 -8.361904323101043701e-02 3.097673058509826660e-01 3.687002509832382202e-02 -2.404614984989166260e-01 -4.563493654131889343e-02 -4.125100374221801758e-02 -2.025238610804080963e-02 2.659823596477508545e-01 3.189196810126304626e-02 6.331361085176467896e-02 -1.587317734956741333e-01 2.500519752502441406e-01 -1.028462573885917664e-01 -3.695666193962097168e-01 1.237840577960014343e-01 3.227845728397369385e-01 1.319232434034347534e-01 -1.806135405786335468e-03 -1.843667775392532349e-01 6.064285710453987122e-02 -3.136428445577621460e-02 -1.074024140834808350e-01 1.687468588352203369e-01 -3.381755948066711426e-02
2.057045847177505493e-01 2.980086021125316620e-02 5.846590921282768250e-02 5.097591876983642578e-02 -8.742249011993408203e-02 1.945769935846328735e-01 1.431543827056884766e-01 4.670808836817741394e-02 -2.668258547782897949e-01 -2.121653258800506592e-01 3.813080117106437683e-02 -7.126147300004959106e-02 2.564642578363418579e-02 -3.799447789788246155e-02 2.067928463220596313e-01 -6.891953945159912109e-02 1.436447352170944214e-01 -1.538978517055511475e-01 -2.678079307079315186e-01 2.393144071102142334e-01 2.834400534629821777e-01 -2.089790254831314087e-02 -2.782099321484565735e-02 -4.262149333953857422e-01 2.019825130701065063e-01 -1.187009885907173157e-01 -3.355093300342559814e-01 3.804046288132667542e-02 -8.311048150062561035e-02 4.614918678998947144e-02 2.303800284862518311e-01 2.066754102706909180e-01
1.178076043725013733e-01 -4.778767749667167664e-02 -2.763290703296661377e-01 -3.472173213958740234e-02 -1.139457002282142639e-01 -1.936351209878921509e-01 -3.112863004207611084e-02 1.150156259536743164e-01 -7.010668516159057617e-02 1.090985983610153198e-01 2.066379040479660034e-02 1.480303406715393066e-01 -1.730037033557891846e-01 6.332783401012420654e-02 -2.068816451355814934e-03 3.867633044719696045e-01 2.920440733432769775e-01 -3.495336743071675301e-03 -3.063513636589050293e-01 2.988119125366210938e-01 -1.668285876512527466e-01 -2.986217141151428223e-01 4.489752929657697678e-03 -1.821024417877197266e-01 1.465321034193038940e-01 -2.555731870234012604e-02 -2.354124784469604492e-01 1.534816771745681763e-01 7.533112913370132446e-02 -1.913082748651504517e-01 2.342418879270553589e-01 4.513550549745559692e-02
1.699610650539398193e-01 -1.383200436830520630e-01 -2.599515020847320557e-01 5.613046884536743164e-02 -6.153380870819091797e-02 7.165826857089996338e-02 6.414403021335601807e-02 -1.341479271650314331e-01 7.779566943645477295e-02 -4.917489364743232727e-02 6.495324522256851196e-02 -2.155790179967880249e-01 2.884610593318939209e-01 -7.578756660223007202e-02 -1.140282526612281799e-01 -9.605328552424907684e-03 2.491736710071563721e-01 9.922025352716445923e-02 -3.041588664054870605e-01 2.483223527669906616e-01 -2.400491535663604736e-01 -1.328430622816085815e-01 4.043193161487579346e-01 -4.070985689759254456e-02 2.853336632251739502e-01 1.301558166742324829e-01 5.828056111931800842e-02 1.043541356921195984e-01 3.114710748195648193e-01 4.691387992352247238e-03 1.033452227711677551e-01 4.628541320562362671e-02
7.818606495857238770e-02 2.807166054844856262e-02 -2.356483638286590576e-01 -2.675115168094635010e-01 -1.160427704453468323e-01 1.321421712636947632e-01 2.276824563741683960e-01 -8.561353199183940887e-03 8.656216785311698914e-03 6.780060380697250366e-02 -5.748532712459564209e-02 -5.883681401610374451e-02 2.255824655294418335e-01 -3.025004453957080841e-02 -2.009015157818794250e-02 2.260629832744598389e-01 -9.089330583810806274e-02 5.193827301263809204e-02 -3.375070989131927490e-01 2.978189289569854736e-01 2.221310734748840332e-01 2.897837758064270020e-01 3.599295020103454590e-01 5.553607270121574402e-02 2.677935361862182617e-01 -4.828005656599998474e-02 -1.911465078592300415e-01 1.109709143638610840e-01 4.124053567647933960e-02 6.249197944998741150e-02 2.387057542800903320e-01 -5.846951901912689209e-02
2.170223593711853027e-01 -3.426751866936683655e-02 -3.375115990638732910e-01 -1.051304023712873459e-02 -2.367141991853713989e-01 -1.104408428072929382e-01 2.347518205642700195e-01 -2.733147740364074707e-01 8.731184154748916626e-02 1.480780392885208130e-01 6.573139876127243042e-02 1.486758440732955933e-01 2.851623594760894775e-01 3.021509386599063873e-02 2.056278660893440247e-02 8.656600862741470337e-02 2.637946605682373047e-01 2.162025570869445801e-01 -2.440408915281295776e-01 9.972795844078063965e-02 -1.620520465075969696e-02 1.840310096740722656e-01 1.395452618598937988e-01 4.525655135512351990e-02 1.542369425296783447e-01 -3.696957603096961975e-02 -3.323793113231658936e-01 9.361717849969863892e-02 2.644555866718292236e-01 -3.478234261274337769e-02 1.908073425292968750e-01 1.028620917350053787e-02
1.308480054140090942e-01 -2.229521125555038452e-01 -1.203888794407248497e-03 -1.458580642938613892e-01 -2.959546819329261780e-02 2.287239581346511841e-02 -2.568462304770946503e-02 -1.696708351373672485e-01 -4.140271991491317749e-02 5.603868048638105392e-03 -6.070568785071372986e-02 -2.445506155490875244e-01 -5.535658076405525208e-02 1.768015176057815552e-01 1.465353667736053467e-01 -8.633396588265895844e-03 2.822145223617553711e-01 -1.042833738029003143e-02 -4.035990834236145020e-01 -1.500848084688186646e-01 -4.542715102434158325e-02 1.433819346129894257e-02 2.832679152488708496e-01 -1.963292956352233887e-01 2.204468101263046265e-01 1.245931684970855713e-01 7.427874207496643066e-02 1.734982728958129883e-01 4.256074726581573486e-01 6.609576195478439331e-02 2.906291186809539795e-01 -6.325022876262664795e-02
2.334143407642841339e-02 1.356553733348846436e-01 -3.454748690128326416e-01 1.898312941193580627e-02 -8.666114509105682373e-02 1.407360136508941650e-01 6.625872105360031128e-02 -1.157245505601167679e-02 9.329501539468765259e-02 7.320380769670009613e-03 -6.874528713524341583e-03 1.273229122161865234e-01 4.287594929337501526e-03 1.749142408370971680e-01 3.210404142737388611e-02 2.621566057205200195e-01 2.822471559047698975e-01 -1.201814785599708557e-01 -2.778200209140777588e-01 3.168582022190093994e-01 -1.556589752435684204e-01 -3.319154977798461914e-01 5.812124535441398621e-02 -4.756360501050949097e-02 2.644362151622772217e-01 -1.942044198513031006e-01 -7.393371313810348511e-02 1.654708757996559143e-02 4.618591070175170898e-02 -1.141239330172538757e-01 2.959323227405548096e-01 2.761693000793457031e-01
-6.665674503892660141e-03 -1.790218353271484375e-01 -4.909436404705047607e-02 -6.898516416549682617e-02 8.475237339735031128e-02 -2.132430523633956909e-01 -5.449945107102394104e-03 7.753880321979522705e-02 -8.442445099353790283e-02 1.260532140731811523e-01 -1.529842615127563477e-01 -1.525429189205169678e-01 7.351475208997726440e-02 7.146579772233963013e-02 2.835510671138763428e-01 2.723153531551361084e-01 1.802897006273269653e-01 1.301742643117904663e-01 -3.431684672832489014e-01 3.359498977661132812e-01 3.300071880221366882e-02 -2.516991198062896729e-01 -3.062455542385578156e-02 1.455947458744049072e-01 4.033846557140350342e-01 -1.058361977338790894e-01 5.923157930374145508e-02 -2.287479937076568604e-01 -3.717701137065887451e-02 -4.945590719580650330e-02 1.724739223718643188e-01 1.931255608797073364e-01
1.674260944128036499e-01 2.553323507308959961e-01 2.299828678369522095e-01 -1.219576671719551086e-01 -9.384127706289291382e-02 -1.204662173986434937e-01 1.259727627038955688e-01 -3.353439867496490479e-01 -4.216114431619644165e-02 2.116200476884841919e-01 -2.541986405849456787e-01 -3.487256541848182678e-02 2.185858339071273804e-01 -5.221623927354812622e-02 1.589243859052658081e-01 -2.207594215869903564e-01 8.489654958248138428e-02 -8.108144998550415039e-02 -2.569738328456878662e-01 3.296648710966110229e-02 9.222061373293399811e-03 3.796476870775222778e-02 8.242201060056686401e-02 -2.090505063533782959e-01 4.168570041656494141e-01 -7.953237742185592651e-02 -4.072116687893867493e-02 1.155382394790649414e-01 1.046515032649040222e-01 1.309343427419662476e-01 2.555010020732879639e-01 -1.704953759908676147e-01
-1.676296889781951904e-01 2.396187558770179749e-02 -2.921878919005393982e-02 -4.093477129936218262e-01 -2.007589489221572876e-01 -1.156011372804641724e-01 -3.253956884145736694e-02 -1.327835172414779663e-01 -7.122655957937240601e-02 2.189707458019256592e-01 7.363003492355346680e-02 -1.906993091106414795e-01 -2.247016131877899170e-01 7.739483378827571869e-03 2.717572152614593506e-01 2.304971963167190552e-01 8.494457602500915527e-02 -1.139354035258293152e-01 -1.761319637298583984e-01 4.011787474155426025e-02 -1.815010309219360352e-01 -1.784758865833282471e-01 1.514649577438831329e-02 3.030614554882049561e-01 3.566324412822723389e-01 -7.725492119789123535e-02 -1.197242066264152527e-01 -2.156483530998229980e-01 2.034044414758682251e-01 -1.357765216380357742e-02 1.122143641114234924e-01 -1.908749528229236603e-02
-1.334984451532363892e-01 -4.394766315817832947e-02 -1.315692365169525146e-01 2.020976878702640533e-02 -4.880588129162788391e-02 4.701483622193336487e-02 4.436490833759307861e-01 -3.229584097862243652e-01 -2.772939205169677734e-01 -4.867825284600257874e-02 -8.106271922588348389e-02 4.080031067132949829e-02 1.040624529123306274e-01 -2.579857409000396729e-02 1.999073326587677002e-01 2.293891161680221558e-01 2.317372858524322510e-01 2.584242224693298340e-01 -1.786657124757766724e-01 1.879161745309829712e-01 -1.651593856513500214e-02 -6.701722741127014160e-02 1.368058174848556519e-01 -1.093914359807968140e-01 3.201375901699066162e-01 3.618689253926277161e-02 -1.185405999422073364e-01 1.189935430884361267e-01 1.055531054735183716e-01 -1.156518310308456421e-01 1.120770424604415894e-01 -2.701522111892700195e-01
1.344140768051147461e-01 1.622707098722457886e-01 1.051617786288261414e-01 -2.635961771011352539e-01 2.226967364549636841e-01 -1.952710300683975220e-01 1.166790798306465149e-01 -3.615505695343017578e-01 1.401907652616500854e-01 2.609834074974060059e-01 -4.131825268268585205e-02 -1.206737235188484192e-01 3.416744470596313477e-01 -8.182877302169799805e-02 4.336435720324516296e-02 -7.124914973974227905e-02 1.285363584756851196e-01 -9.409216791391372681e-02 -1.293725818395614624e-01 2.653271555900573730e-01 -1.148475110530853271e-01 3.081152439117431641e-01 7.042976468801498413e-02 -1.127900332212448120e-01 2.117271870374679565e-01 -1.654971577227115631e-02 -1.285063326358795166e-01 -2.819391898810863495e-02 2.178594619035720825e-01 5.344045162200927734e-02 2.394206076860427856e-01 1.423843298107385635e-02
2.154763229191303253e-02 2.677255868911743164e-01 8.898443542420864105e-03 -2.719610631465911865e-01 2.213368192315101624e-02 2.452979683876037598e-01 2.296079397201538086e-01 -7.679904997348785400e-02 -9.167295694351196289e-02 -3.121194243431091309e-02 -2.533136010169982910e-01 -8.407583832740783691e-02 2.547860443592071533e-01 1.766599863767623901e-01 1.380089968442916870e-01 3.595645725727081299e-01 2.395171523094177246e-01 8.650547266006469727e-02 -5.648997798562049866e-02 2.104889601469039917e-01 -3.133913129568099976e-02 8.132424950599670410e-02 8.125267922878265381e-02 1.636240035295486450e-01 3.684222400188446045e-01 1.139958482235670090e-02 -1.068958044052124023e-01 -1.476801186800003052e-01 1.146447807550430298e-01 2.183689773082733154e-01 -5.536704510450363159e-02 1.521557122468948364e-01
-6.742151826620101929e-02 -2.334243953227996826e-01 -3.963015973567962646e-01 1.006319522857666016e-01 -5.393512547016143799e-02 6.071356311440467834e-02 1.764369755983352661e-01 -2.587153315544128418e-01 -2.175412774085998535e-01 2.612752914428710938e-01 1.660899668931961060e-01 -1.343902796506881714e-01 -1.280966401100158691e-01 -2.747693359851837158e-01 -2.124388329684734344e-02 6.852138787508010864e-02 2.053502798080444336e-01 -4.866613075137138367e-02 -1.726521849632263184e-01 2.052482813596725464e-01 2.930592894554138184e-01 -1.111135035753250122e-01 -7.617957890033721924e-02 1.515954136848449707e-01 2.710476815700531006e-01 2.743862383067607880e-02 -8.901955932378768921e-02 8.940921723842620850e-02 1.946021020412445068e-01 6.440371274948120117e-02 1.178166270256042480e-01 1.459932774305343628e-01
4.902325272560119629e-01 -2.369358669966459274e-03 -1.429318264126777649e-02 -1.742704585194587708e-02 -1.967906504869461060e-01 5.949890613555908203e-02 1.800976097583770752e-01 -2.129520624876022339e-01 -1.479076445102691650e-01 3.159384056925773621e-02 -2.660075016319751740e-02 -5.327707156538963318e-03 -1.969306319952011108e-01 2.845426276326179504e-02 6.376200169324874878e-02 3.329130262136459351e-02 2.442951649427413940e-01 1.254036463797092438e-02 -4.641948640346527100e-02 8.232520520687103271e-02 2.293578237295150757e-01 -2.121037840843200684e-01 -3.274057805538177490e-02 -2.232240438461303711e-01 2.308557629585266113e-01 -2.146561592817306519e-01 -1.630220375955104828e-02 -4.430397227406501770e-02 5.305329710245132446e-02 4.175360798835754395e-01 1.916477829217910767e-01 1.949058026075363159e-01
1.212836578488349915e-01 4.078890010714530945e-02 -1.312028169631958008e-01 1.020148098468780518e-01 -3.040083497762680054e-02 1.842969059944152832e-01 2.701413333415985107e-01 -3.161604404449462891e-01 -2.947017252445220947e-01 -1.523234993219375610e-01 -9.816626459360122681e-02 -2.254123687744140625e-01 -2.573353424668312073e-02 2.051646113395690918e-01 -3.669750317931175232e-02 7.200019806623458862e-02 -5.209368467330932617e-02 -3.587064519524574280e-02 -3.002873659133911133e-01 3.087428212165832520e-01 1.830753982067108154e-01 -1.487178802490234375e-01 -6.261969357728958130e-02 -7.406924664974212646e-02 9.849317371845245361e-02 -2.418263852596282959e-01 -2.429048866033554077e-01 -1.357904374599456787e-01 2.865897677838802338e-02 5.642376467585563660e-02 4.419134557247161865e-02 3.496869802474975586e-01
7.216974347829818726e-02 -2.350131794810295105e-02 -3.799496591091156006e-02 -3.539387583732604980e-01 3.344015032052993774e-02 -1.701905578374862671e-02 1.125503331422805786e-01 -2.527057379484176636e-02 3.137173503637313843e-02 -8.078548312187194824e-02 -1.314252316951751709e-01 -2.247442752122879028e-01 1.209281906485557556e-01 -1.311920303851366043e-02 1.441539637744426727e-02 2.644615173339843750e-01 -9.873264282941818237e-02 -1.064490228891372681e-01 -2.133530527353286743e-01 2.398177981376647949e-01 3.148481249809265137e-01 1.447126716375350952e-01 3.505161702632904053e-01 5.819594487547874451e-02 1.458312422037124634e-01 -1.724088490009307861e-01 -5.449894815683364868e-02 4.433028027415275574e-02 1.125718131661415100e-01 -2.707936763763427734e-01 4.207201004028320312e-01 5.663387849926948547e-02
-1.213193610310554504e-01 -1.685473173856735229e-01 -1.594684086740016937e-02 -5.151433404535055161e-03 1.496659517288208008e-01 -2.614155709743499756e-01 7.817049510776996613e-03 -3.066370785236358643e-01 -1.103229075670242310e-01 1.383002996444702148e-01 1.234685853123664856e-01 -2.089868932962417603e-01 5.778884142637252808e-02 1.981544047594070435e-01 -8.786111325025558472e-02 2.968609333038330078e-01 2.931321263313293457e-01 -3.133473545312881470e-02 -1.861743777990341187e-01 3.948709070682525635e-01 1.635784506797790527e-01 -1.828291714191436768e-01 -1.122337728738784790e-01 1.787067353725433350e-01 2.286145240068435669e-01 9.716891497373580933e-02 -1.381297260522842407e-01 -1.680004447698593140e-01 -1.748771369457244873e-01 -5.718462541699409485e-02 1.308480501174926758e-01 -3.009019419550895691e-02
3.508696332573890686e-02 -6.218608841300010681e-02 -1.347368359565734863e-01 -4.546608775854110718e-02 4.991468973457813263e-03 -5.047151818871498108e-02 -1.252816710621118546e-02 -2.207697331905364990e-01 -1.644876152276992798e-01 -2.041927725076675415e-01 -2.546774148941040039e-01 1.582912541925907135e-02 2.448145300149917603e-01 2.052117586135864258e-01 -6.698442995548248291e-02 1.192774027585983276e-01 2.823393940925598145e-01 2.241530269384384155e-01 -3.337836563587188721e-01 1.557233631610870361e-01 5.001205950975418091e-02 -2.752745449542999268e-01 -6.771520245820283890e-03 5.439432337880134583e-02 2.245633155107498169e-01 8.722479641437530518e-02 1.398336142301559448e-01 2.480055689811706543e-01 2.437030822038650513e-01 3.327238857746124268e-01 1.046644598245620728e-01 3.922524303197860718e-02
8.898057043552398682e-02 3.508292138576507568e-02 2.161992155015468597e-02 -2.449274659156799316e-01 -1.558172795921564102e-02 1.476537585258483887e-01 1.355733275413513184e-01 -8.437741547822952271e-02 1.550971865653991699e-01 6.227414309978485107e-02 -1.948145478963851929e-01 1.208557710051536560e-01 -2.905299142003059387e-02 3.234284818172454834e-01 6.210094317793846130e-02 3.154391348361968994e-01 3.784941732883453369e-01 -4.050050303339958191e-02 -5.147721990942955017e-02 1.827924847602844238e-01 -1.125766336917877197e-01 -2.337223738431930542e-01 2.165464162826538086e-01 -1.006765440106391907e-01 2.546482384204864502e-01 -3.245055302977561951e-02 -2.498412691056728363e-02 2.199863046407699585e-01 -5.686345696449279785e-02 -1.653121411800384521e-02 3.949019908905029297e-01 1.178560107946395874e-01
3.363048732280731201e-01 -1.667453348636627197e-01 -1.477957069873809814e-01 -2.022603452205657959e-01 -1.361992768943309784e-02 2.576408684253692627e-01 1.292770653963088989e-01 5.071268975734710693e-02 -3.631873130798339844e-01 -1.263823062181472778e-01 -1.862400174140930176e-01 -2.127613723278045654e-01 2.099785394966602325e-02 1.029055938124656677e-01 4.933053255081176758e-02 9.711401164531707764e-02 -5.243556573987007141e-03 -2.388442456722259521e-01 -1.112697944045066833e-01 2.279261797666549683e-01 -3.204751759767532349e-02 2.858169190585613251e-02 -3.781836107373237610e-02 -2.963408529758453369e-01 1.196868047118186951e-01 -9.787561371922492981e-03 -1.837443113327026367e-01 2.161674574017524719e-02 1.172645166516304016e-01 7.660386711359024048e-02 2.971809357404708862e-02 4.220408201217651367e-01
7.468819618225097656e-03 5.643223226070404053e-02 -2.016676813364028931e-01 8.841003291308879852e-03 5.188975483179092407e-02 3.069893717765808105e-01 5.336977168917655945e-02 -4.626866802573204041e-02 1.160329207777976990e-01 3.272129893302917480e-01 -1.167149096727371216e-01 -1.298442482948303223e-01 2.126268893480300903e-01 1.451427116990089417e-02 -2.316877059638500214e-02 2.421596460044384003e-02 4.163819551467895508e-01 -3.424548357725143433e-02 -1.756294965744018555e-01 1.460953950881958008e-01 5.859392508864402771e-02 -1.251991689205169678e-01 9.607101976871490479e-02 -5.039307475090026855e-02 8.091059327125549316e-02 1.142318174242973328e-01 -1.894519180059432983e-01 1.214551329612731934e-01 4.486795663833618164e-01 2.625773549079895020e-01 1.397830545902252197e-01 -1.971742659807205200e-01
3.934137895703315735e-02 -1.747039556503295898e-01 -2.247555404901504517e-01 -1.067565605044364929e-01 -1.251751482486724854e-01 -4.475911334156990051e-02 -1.561509817838668823e-01 -2.099457383155822754e-01 -2.117154300212860107e-01 2.504256786778569221e-03 -8.613250404596328735e-02 -2.523870468139648438e-01 1.596154719591140747e-01 1.861614137887954712e-01 8.466273546218872070e-02 2.082252353429794312e-01 2.514959871768951416e-01 -3.716455996036529541e-01 -3.312223032116889954e-02 3.166853189468383789e-01 4.190238192677497864e-02 2.643289566040039062e-01 -1.129445582628250122e-01 7.423157244920730591e-02 1.868842095136642456e-01 3.755385056138038635e-02 -5.854634568095207214e-02 -2.303927689790725708e-01 1.927268505096435547e-01 1.683126762509346008e-02 2.384179085493087769e-01 -1.162562444806098938e-01
2.428141385316848755e-01 -2.533902227878570557e-01 1.407070904970169067e-01 -2.617025375366210938e-01 -6.733262538909912109e-02 1.405400484800338745e-01 -1.753245480358600616e-02 -3.694370621815323830e-03 6.357087194919586182e-02 -1.395297646522521973e-01 -8.887147158384323120e-02 6.409587711095809937e-02 -1.273257434368133545e-01 1.674093604087829590e-01 4.033491760492324829e-02 3.406655192375183105e-01 2.351779192686080933e-01 -1.308240890502929688e-01 4.602134600281715393e-02 3.787320554256439209e-01 -1.565377861261367798e-01 -2.177307903766632080e-01 -1.222134679555892944e-01 8.154748007655143738e-03 3.320541083812713623e-01 3.152877837419509888e-02 4.906676337122917175e-02 2.903188169002532959e-01 6.762588769197463989e-02 6.321436911821365356e-02 2.346398830413818359e-01 -6.566848605871200562e-03
3.831700189039111137e-03 -8.393066376447677612e-02 2.262362046167254448e-03 -4.110356867313385010e-01 -1.930323541164398193e-01 1.807783544063568115e-02 -1.090451404452323914e-01 -3.284232616424560547e-01 4.127206653356552124e-02 -3.408763557672500610e-02 8.535999059677124023e-02 -1.259368658065795898e-01 5.698865279555320740e-02 -3.676819056272506714e-02 3.590873628854751587e-02 6.455312669277191162e-02 3.877639770507812500e-02 2.018430978059768677e-01 -9.763917326927185059e-02 3.624607324600219727e-01 -7.339689135551452637e-02 -2.398433685302734375e-01 -8.356965333223342896e-02 -2.099323831498622894e-02 1.761810928583145142e-01 -2.645774185657501221e-01 -8.553847670555114746e-02 -4.797742143273353577e-02 -2.872432768344879150e-01 1.920055150985717773e-01 3.754239678382873535e-01 -7.814738899469375610e-02
2.225889712572097778e-01 1.380547732114791870e-01 1.203272864222526550e-01 -3.514820933341979980e-01 -2.487126737833023071e-01 2.369536086916923523e-02 1.260548830032348633e-01 1.277942806482315063e-01 1.326919049024581909e-01 2.942361868917942047e-03 -1.834464669227600098e-01 -1.372729837894439697e-01 -1.049530878663063049e-01 -2.002188116312026978e-01 1.157703176140785217e-01 1.385879665613174438e-01 -6.615481525659561157e-02 -4.744607582688331604e-02 -3.048561215400695801e-01 4.840002357959747314e-01 1.618855297565460205e-01 -8.941686153411865234e-02 3.247889876365661621e-02 9.559193998575210571e-02 2.331496030092239380e-01 -1.414351165294647217e-01 9.912635385990142822e-02 -6.375405937433242798e-03 2.153711020946502686e-01 2.637859992682933807e-02 1.715126782655715942e-01 -7.725992798805236816e-02
-2.918748883530497551e-03 -1.374728530645370483e-01 -2.053850442171096802e-01 -1.536162346601486206e-01 -3.624884486198425293e-01 -2.506305873394012451e-01 4.514283034950494766e-03 -1.649228632450103760e-01 -5.937525257468223572e-02 -1.582701653242111206e-01 3.054316900670528412e-02 -1.056893616914749146e-01 -2.734349668025970459e-01 -1.700262129306793213e-01 -1.864620670676231384e-02 -1.815962791442871094e-02 2.907954752445220947e-01 -2.186385095119476318e-01 -1.296473667025566101e-02 2.189724594354629517e-01 -6.079822406172752380e-02 -9.513976424932479858e-02 -2.423409372568130493e-02 4.075831919908523560e-02 3.072688579559326172e-01 -9.439902752637863159e-02 1.989474706351757050e-02 -1.058188080787658691e-01 9.738186001777648926e-02 4.014233052730560303e-01 2.542445659637451172e-01 -5.644472688436508179e-02
-6.584801245480775833e-03 -1.737602800130844116e-01 -2.160802334547042847e-01 5.449342355132102966e-02 -8.904225379228591919e-02 -5.439869314432144165e-02 2.311486564576625824e-02 -1.385359168052673340e-01 -1.167866811156272888e-01 1.324856430292129517e-01 -1.596675515174865723e-01 -1.893922239542007446e-01 9.721642732620239258e-02 2.575653139501810074e-03 2.351000346243381500e-02 -6.654269248247146606e-02 3.861262500286102295e-01 1.094742491841316223e-01 -3.826771080493927002e-01 1.054639220237731934e-01 3.062943816184997559e-01 -2.551080882549285889e-01 -1.798098981380462646e-01 3.121671676635742188e-01 2.328652590513229370e-01 6.914838403463363647e-02 -1.948662102222442627e-01 -9.475635737180709839e-02 3.752474905923008919e-03 7.151651382446289062e-02 2.177473306655883789e-01 1.291342526674270630e-01
5.707093328237533569e-02 2.225022949278354645e-02 -6.273981928825378418e-02 -3.003867864608764648e-01 1.409752368927001953e-01 6.346525251865386963e-02 1.068034302443265915e-02 -6.337284296751022339e-02 -2.572191059589385986e-01 -1.036049351096153259e-01 -2.525890767574310303e-01 -2.453149855136871338e-01 3.271898627281188965e-01 2.100951783359050751e-02 -8.071011304855346680e-02 2.076796442270278931e-01 7.492162287235260010e-03 -1.332540437579154968e-02 -3.233042657375335693e-01 2.244439572095870972e-01 1.818800866603851318e-01 -2.228048257529735565e-02 8.350104093551635742e-02 1.609655618667602539e-01 3.506287559866905212e-02 -1.340255588293075562e-01 1.946052163839340210e-01 6.250470131635665894e-02 6.578882783651351929e-02 8.565899729728698730e-02 3.678475618362426758e-01 -2.940923571586608887e-01
1.341293454170227051e-01 -1.113774627447128296e-01 -3.012557923793792725e-01 -3.108246922492980957e-01 7.522186636924743652e-02 1.846556514501571655e-01 3.745890259742736816e-01 -1.414344757795333862e-01 -3.040887117385864258e-01 1.821379363536834717e-01 1.433396190404891968e-01 -1.772502362728118896e-01 -8.483259379863739014e-02 -3.659468889236450195e-02 1.353543698787689209e-01 2.534782979637384415e-03 -1.519488450139760971e-02 -1.379023492336273193e-01 -1.282666474580764771e-01 1.444992274045944214e-01 -1.552828252315521240e-01 -6.051617488265037537e-02 -2.393197268247604370e-02 -2.858549952507019043e-01 2.203344255685806274e-01 -2.664616107940673828e-01 -7.495404034852981567e-02 4.178573936223983765e-02 8.550032228231430054e-02 -1.677431762218475342e-01 2.856859192252159119e-02 2.187946736812591553e-01
-5.812242999672889709e-02 2.245025150477886200e-02 -7.017621397972106934e-02 -2.492757290601730347e-01 -2.041215449571609497e-01 8.960414677858352661e-02 3.744050115346908569e-02 -1.349097639322280884e-01 -1.130849793553352356e-01 2.817777097225189209e-01 -1.983279585838317871e-01 -2.560671865940093994e-01 1.411548405885696411e-01 -1.298710256814956665e-01 2.924634516239166260e-01 -5.127396900206804276e-03 -1.076641157269477844e-01 -1.718869432806968689e-02 -1.386150568723678589e-01 1.691424697637557983e-01 -5.239365994930267334e-02 1.085793599486351013e-01 2.678493559360504150e-01 -3.074668645858764648e-01 2.656943500041961670e-01 -2.209557294845581055e-01 -1.453213244676589966e-01 -1.611874997615814209e-02 -7.641267776489257812e-02 -3.762174025177955627e-02 3.614242076873779297e-01 -1.453111618757247925e-01
1.745389103889465332e-01 1.621062308549880981e-02 1.092621013522148132e-01 -1.613587290048599243e-01 -8.234856277704238892e-02 -2.083440124988555908e-02 2.012435197830200195e-01 -9.774823486804962158e-02 -2.477687448263168335e-01 1.072366535663604736e-01 -2.781432569026947021e-01 -1.137018799781799316e-01 1.966265141963958740e-01 1.066051647067070007e-01 7.593322545289993286e-02 2.730173431336879730e-02 1.403800398111343384e-01 -2.095672069117426872e-03 -3.668776452541351318e-01 9.863281995058059692e-02 -8.935943245887756348e-02 8.994798175990581512e-03 2.979415655136108398e-01 -1.683872938156127930e-01 2.296700477600097656e-01 -2.042316347360610962e-01 -4.834095016121864319e-02 8.890777826309204102e-02 -6.581743806600570679e-02 4.245535135269165039e-01 5.635409057140350342e-02 -2.694975435733795166e-01
9.142048656940460205e-02 1.817782968282699585e-01 -5.732770636677742004e-02 1.466898061335086823e-02 -5.795268341898918152e-02 3.360854089260101318e-01 2.525137364864349365e-01 -2.748731970787048340e-01 -6.621472537517547607e-02 4.639217257499694824e-02 -1.960837841033935547e-02 -5.350482836365699768e-02 2.678925991058349609e-01 3.548871353268623352e-02 1.639476120471954346e-01 -7.668098807334899902e-02 1.536320000886917114e-01 7.481534034013748169e-02 -3.161159455776214600e-01 1.365634351968765259e-01 4.336778074502944946e-02 -2.619767189025878906e-02 1.115015894174575806e-01 2.924776673316955566e-01 3.919300734996795654e-01 1.641101390123367310e-01 -1.766950450837612152e-02 -2.353048324584960938e-02 7.383183389902114868e-02 3.635715544223785400e-01 1.116911843419075012e-01 6.370957940816879272e-02
-9.061596542596817017e-02 -2.715949118137359619e-01 -2.786369025707244873e-01 -2.191993892192840576e-01 6.500616669654846191e-02 -5.017898604273796082e-02 1.720212101936340332e-01 -9.941786527633666992e-02 -3.274812996387481689e-01 -5.745495855808258057e-02 3.770139068365097046e-02 1.027250289916992188e-01 5.107509717345237732e-02 -5.682152509689331055e-02 1.091909632086753845e-01 2.082624472677707672e-02 4.546137452125549316e-01 -3.934510946273803711e-01 -1.612260043621063232e-01 2.125683128833770752e-01 -5.045675113797187805e-02 1.008959561586380005e-01 1.016717180609703064e-01 4.345458745956420898e-02 6.312932819128036499e-02 1.293051391839981079e-01 -1.042321696877479553e-01 -1.918464303016662598e-01 8.153335750102996826e-02 -8.064442873001098633e-02 2.223347276449203491e-01 1.297698616981506348e-01
5.300301313400268555e-02 -2.882363796234130859e-01 -2.018725574016571045e-01 -1.288343369960784912e-01 2.321658423170447350e-03 -3.563173348084092140e-03 9.281922131776809692e-02 5.575820803642272949e-02 -4.480039328336715698e-02 1.173631027340888977e-01 1.069071739912033081e-01 -4.564474523067474365e-01 1.452833414077758789e-01 3.802992701530456543e-01 -1.674734055995941162e-02 1.375765353441238403e-01 3.293788731098175049e-01 -4.946535453200340271e-02 -3.298443555831909180e-01 1.462803333997726440e-01 7.266939431428909302e-02 -2.376177161931991577e-01 1.018806323409080505e-01 -1.401105672121047974e-01 1.303562670946121216e-01 -4.456612467765808105e-02 1.777052879333496094e-03 -1.569326221942901611e-02 2.049594223499298096e-01 4.559991508722305298e-02 3.620618209242820740e-02 1.643378734588623047e-01
5.147726461291313171e-02 -8.123080432415008545e-02 -2.248142957687377930e-01 -3.336880356073379517e-02 -2.481027543544769287e-01 3.703045099973678589e-02 -1.639029085636138916e-01 -1.253512650728225708e-01 -1.181923300027847290e-01 -1.689866781234741211e-01 -7.577517628669738770e-02 -1.921124160289764404e-01 1.993973106145858765e-01 2.783854901790618896e-01 2.841177955269813538e-02 1.854807436466217041e-01 2.309234142303466797e-01 -2.524646520614624023e-01 -1.930239796638488770e-02 3.169922232627868652e-01 4.629565030336380005e-02 1.360321491956710815e-01 -2.596566639840602875e-02 9.863992035388946533e-02 2.540479004383087158e-01 8.053015917539596558e-02 -1.376714557409286499e-01 -3.462012410163879395e-01 2.006846815347671509e-01 8.202391117811203003e-02 2.567142546176910400e-01 -1.556881666183471680e-01
2.697893083095550537e-01 -8.578661829233169556e-02 -9.523976594209671021e-02 1.699216850101947784e-02 -2.823331952095031738e-02 2.454064935445785522e-01 1.059352457523345947e-01 -2.989795506000518799e-01 -2.846183776855468750e-01 1.436784416437149048e-01 -6.979292631149291992e-02 -2.627896517515182495e-02 -1.078717131167650223e-02 -1.683427840471267700e-01 -1.617714017629623413e-01 3.167408108711242676e-01 3.937746286392211914e-01 -1.961204409599304199e-01 -1.071336418390274048e-01 1.100340038537979126e-01 4.854411631822586060e-02 -9.415134042501449585e-02 2.264689207077026367e-01 -1.523730456829071045e-01 2.206262797117233276e-01 -1.691645979881286621e-01 -1.762253791093826294e-02 1.545892804861068726e-01 3.499214351177215576e-02 -5.369576066732406616e-02 3.863979876041412354e-02 -2.770633399486541748e-01
1.289502233266830444e-01 -3.069171309471130371e-01 4.739781469106674194e-02 -5.687697976827621460e-02 -2.903034724295139313e-02 -1.623010039329528809e-01 -1.480905245989561081e-02 -2.546736598014831543e-01 -1.413121521472930908e-01 3.936035037040710449e-01 1.652085036039352417e-02 -2.388913482427597046e-01 -5.098651349544525146e-02 3.929418697953224182e-02 1.198694854974746704e-01 3.865087404847145081e-02 1.575048863887786865e-01 -2.027038186788558960e-01 -1.666335314512252808e-01 5.883167684078216553e-02 -1.034773439168930054e-01 -2.969313561916351318e-01 -5.187592655420303345e-02 2.717740535736083984e-01 1.566585749387741089e-01 -1.614135801792144775e-01 -2.627837955951690674e-01 3.741960739716887474e-03 1.463794261217117310e-01 -5.573719367384910583e-02 3.291449546813964844e-01 1.187454983592033386e-01
6.371299922466278076e-02 -1.540698558092117310e-01 -9.716634452342987061e-02 -2.236542850732803345e-01 -3.386179506778717041e-01 1.918892115354537964e-01 1.835460066795349121e-01 -1.553607285022735596e-01 -1.431020051240921021e-01 -3.220884799957275391e-01 8.804389834403991699e-02 1.303599178791046143e-01 7.650090008974075317e-02 1.204401776194572449e-01 1.870824247598648071e-01 3.706855475902557373e-01 -1.438687089830636978e-02 -3.080995380878448486e-01 -1.402171701192855835e-01 2.116568684577941895e-01 -1.351404488086700439e-01 -1.194870322942733765e-01 -4.274865612387657166e-02 -2.814854979515075684e-01 1.202730163931846619e-01 -4.711180925369262695e-02 2.296555414795875549e-02 1.739259958267211914e-01 1.413841247558593750e-01 6.845461577177047729e-02 1.278372853994369507e-01 -5.148089025169610977e-03
3.443865478038787842e-02 -7.915852963924407959e-02 -1.953186839818954468e-01 -3.008178770542144775e-01 -3.068307042121887207e-01 -5.206285789608955383e-02 2.755551598966121674e-02 -2.172546982765197754e-01 -1.373884081840515137e-01 -1.452043056488037109e-01 -7.497641444206237793e-02 -2.095180004835128784e-01 1.418358683586120605e-01 -2.629192359745502472e-02 9.050652384757995605e-02 5.437837913632392883e-02 3.077548146247863770e-01 -4.378981292247772217e-01 -1.219382435083389282e-01 1.346597075462341309e-01 1.641782224178314209e-01 -8.869373239576816559e-03 -1.159511730074882507e-01 2.772869467735290527e-01 7.833227515220642090e-02 1.302437335252761841e-01 -2.226299978792667389e-02 -7.749335467815399170e-02 2.247199565172195435e-01 1.218407601118087769e-02 8.425930142402648926e-02 -2.710592448711395264e-01
9.924356639385223389e-02 -2.553325891494750977e-02 -4.225852787494659424e-01 -9.548343718051910400e-02 -6.276440620422363281e-02 1.911026835441589355e-01 2.651691138744354248e-01 7.550930231809616089e-02 -2.673910558223724365e-01 -8.777931332588195801e-02 -1.395624577999114990e-01 -6.343004852533340454e-02 -1.575745940208435059e-01 -3.941636532545089722e-02 -1.092171296477317810e-01 2.012383043766021729e-01 1.301178038120269775e-01 -1.980765908956527710e-01 -1.009339392185211182e-01 3.034992516040802002e-01 4.853885471820831299e-01 -9.399048238992691040e-02 2.199313975870609283e-02 -9.385264664888381958e-02 6.624381523579359055e-03 -5.610080435872077942e-02 -9.708584286272525787e-03 6.351588666439056396e-02 2.676887810230255127e-01 -5.321262031793594360e-02 9.897544980049133301e-02 4.143360536545515060e-03
6.478828936815261841e-02 -3.003099560737609863e-01 5.485349521040916443e-02 -2.435372322797775269e-01 -3.407661244273185730e-02 3.569277822971343994e-01 9.214866161346435547e-02 5.024306848645210266e-02 -2.956262230873107910e-01 2.157556563615798950e-01 1.475444138050079346e-01 -1.791682880138978362e-04 -1.134814098477363586e-01 1.851849257946014404e-02 2.002388089895248413e-01 1.121373251080513000e-01 1.188276559114456177e-01 -1.040874943137168884e-01 -3.610100448131561279e-01 4.591197371482849121e-01 8.976070582866668701e-02 7.476045936346054077e-02 -1.264670789241790771e-01 8.565747737884521484e-02 1.282616853713989258e-01 1.049895659089088440e-01 -2.641110913828015327e-03 -1.437492072582244873e-01 -4.714277759194374084e-02 1.161197051405906677e-01 -5.027461424469947815e-02 -1.126382723450660706e-01
6.601730734109878540e-02 -1.678125262260437012e-01 -6.688278168439865112e-02 -2.755050361156463623e-01 1.838039755821228027e-01 2.280997484922409058e-01 3.473398387432098389e-01 -1.777400523424148560e-01 6.754498183727264404e-02 9.170618653297424316e-02 1.091905906796455383e-01 1.103308349847793579e-01 9.803242236375808716e-02 2.706887722015380859e-01 7.210996001958847046e-02 1.471998542547225952e-01 3.709560036659240723e-01 1.835234016180038452e-01 -2.024845629930496216e-01 2.629660256206989288e-02 5.553067103028297424e-02 9.150623343884944916e-03 -1.754627972841262817e-01 8.572119288146495819e-03 1.451163738965988159e-01 -1.561381518840789795e-01 -1.211784482002258301e-01 4.042633622884750366e-02 3.073273003101348877e-01 -2.058635465800762177e-02 2.660609781742095947e-01 -1.667603552341461182e-01
-9.186990559101104736e-02 -2.620989084243774414e-01 3.623156622052192688e-02 -1.074724737554788589e-02 -2.519841492176055908e-01 7.003647089004516602e-02 1.735108941793441772e-01 -1.630146056413650513e-01 -1.806980348192155361e-03 1.207222267985343933e-01 -1.270679831504821777e-01 -1.639626473188400269e-01 -1.757858321070671082e-03 -9.884802997112274170e-02 5.393486469984054565e-02 2.589443027973175049e-01 1.910914927721023560e-01 1.419431865215301514e-01 -3.327505588531494141e-01 1.838587969541549683e-01 2.197678983211517334e-01 -2.906052768230438232e-01 -2.634112834930419922e-01 3.052302300930023193e-01 1.084848344326019287e-01 -4.495228081941604614e-02 -2.084127813577651978e-01 -9.886467456817626953e-02 3.210859745740890503e-02 2.448825165629386902e-03 2.960447371006011963e-01 -8.271800726652145386e-02
1.243640854954719543e-01 1.039846688508987427e-01 -1.917431503534317017e-01 -2.143406867980957031e-01 -2.264179848134517670e-02 -7.630327343940734863e-02 5.939803645014762878e-02 -3.065558336675167084e-02 -2.676747739315032959e-01 8.090142160654067993e-02 2.345929890871047974e-01 -2.820548042654991150e-02 2.392298541963100433e-02 1.227972358465194702e-01 -1.737568527460098267e-02 3.370406851172447205e-02 2.481007575988769531e-01 1.091024056077003479e-01 -2.955350577831268311e-01 7.144829630851745605e-02 -7.553904503583908081e-02 -4.910486936569213867e-01 1.340552717447280884e-01 8.140200376510620117e-02 3.437928855419158936e-01 -1.201190203428268433e-01 -4.615159332752227783e-02 -6.755276024341583252e-02 1.798495948314666748e-01 -7.632596790790557861e-02 2.750625610351562500e-01 1.965083777904510498e-01
9.860797226428985596e-02 -1.209352444857358932e-02 -3.652363717555999756e-01 -1.314349621534347534e-01 -1.232203096151351929e-01 -8.544231206178665161e-02 3.960860073566436768e-01 -2.824684381484985352e-01 -1.580787748098373413e-01 1.330218911170959473e-01 -9.337406605482101440e-02 -4.331846162676811218e-02 -1.679650507867336273e-02 4.923449456691741943e-02 -4.171125963330268860e-02 1.640050411224365234e-01 3.376279473304748535e-01 2.417273670434951782e-01 1.348970551043748856e-02 1.073495224118232727e-01 5.436855182051658630e-02 1.870111525058746338e-01 -1.014215573668479919e-01 -2.979553937911987305e-01 2.742477059364318848e-01 2.113844603300094604e-01 -9.529644995927810669e-02 -8.615016937255859375e-02 2.146872133016586304e-02 4.597846791148185730e-02 1.118856891989707947e-01 1.518661081790924072e-01
2.114394307136535645e-02 -5.033883824944496155e-02 -1.158279627561569214e-01 -9.342921525239944458e-02 6.694802641868591309e-02 1.336583942174911499e-01 -3.863120824098587036e-02 -1.922835707664489746e-01 -1.506910473108291626e-01 -1.549761891365051270e-01 -1.934645771980285645e-01 -3.374836966395378113e-02 1.873266845941543579e-01 -9.521054476499557495e-02 -5.972123146057128906e-02 2.829542458057403564e-01 3.324656784534454346e-01 -3.061305545270442963e-02 -5.716026425361633301e-01 1.226768717169761658e-01 1.019100099802017212e-01 -1.017301455140113831e-01 2.901580035686492920e-01 -1.526235230267047882e-02 -1.236642226576805115e-01 -2.410116344690322876e-01 -1.532278805971145630e-01 1.006187722086906433e-01 7.042066007852554321e-02 1.548244357109069824e-01 4.750865325331687927e-02 -6.636845320463180542e-02
-1.645993143320083618e-01 -3.060069084167480469e-01 -1.347217410802841187e-01 -2.334254533052444458e-01 4.759985953569412231e-02 -4.039956722408533096e-03 -2.814590930938720703e-02 -1.651951819658279419e-01 -3.207388520240783691e-01 1.164669096469879150e-01 -2.125209867954254150e-01 -1.249618604779243469e-01 5.785651504993438721e-02 1.305608358234167099e-02 8.811663091182708740e-02 -7.196077704429626465e-02 4.035771191120147705e-01 -1.912166029214859009e-01 -6.316527724266052246e-02 3.572632968425750732e-01 1.036861166357994080e-01 1.629726141691207886e-01 2.785882679745554924e-03 1.209143921732902527e-01 -8.587402291595935822e-03 1.167218163609504700e-01 -6.756864488124847412e-02 -2.016858309507369995e-01 -9.196880273520946503e-04 9.564021229743957520e-02 3.583686351776123047e-01 5.536960065364837646e-02
-1.505489461123943329e-02 -1.468210220336914062e-01 3.461639955639839172e-02 -1.824395805597305298e-01 3.484757849946618080e-03 1.096232160925865173e-01 -2.091025114059448242e-01 -4.033067524433135986e-01 -2.654511928558349609e-01 2.031536549329757690e-01 -5.064029619097709656e-02 -2.140609472990036011e-01 1.514214426279067993e-01 5.939527601003646851e-02 -5.579394847154617310e-02 -1.486885696649551392e-01 2.378332018852233887e-01 -1.816687881946563721e-01 1.152203083038330078e-01 1.401845216751098633e-01 5.733072012662887573e-02 -5.198627337813377380e-02 5.347464606165885925e-02 1.557107120752334595e-01 3.995877206325531006e-01 -4.898451268672943115e-02 -2.063775658607482910e-01 -2.027646899223327637e-01 -6.472252309322357178e-02 6.739781796932220459e-02 5.301033332943916321e-02 3.172037005424499512e-01
7.540161907672882080e-02 -1.432125419378280640e-01 -3.254679739475250244e-01 -1.654929071664810181e-01 9.715461730957031250e-02 4.625137895345687866e-02 3.031222522258758545e-01 -1.648315340280532837e-01 -9.021311998367309570e-02 2.507728934288024902e-01 -1.380343586206436157e-01 -3.123425245285034180e-01 -1.488283276557922363e-01 -2.186277210712432861e-01 -1.286915689706802368e-02 9.169446676969528198e-02 1.316209882497787476e-01 2.207101732492446899e-01 -1.186153814196586609e-01 1.326770037412643433e-01 1.569151133298873901e-01 1.772085130214691162e-01 4.018389061093330383e-02 8.722310513257980347e-02 -8.434262708760797977e-04 -2.654936313629150391e-01 -8.056327700614929199e-02 1.519569903612136841e-01 1.900893896818161011e-01 -1.728354766964912415e-02 3.797837197780609131e-01 -1.867315499112010002e-03
3.223589360713958740e-01 -1.081458926200866699e-01 -1.277991831302642822e-01 -2.579523324966430664e-01 -1.387112140655517578e-01 -4.759264644235372543e-03 -5.830520018935203552e-02 -1.077976599335670471e-01 1.448435932397842407e-01 -2.110750675201416016e-01 -1.473287343978881836e-01 -2.340499311685562134e-01 1.352663785219192505e-01 3.669950738549232483e-02 2.091572433710098267e-01 9.066750109195709229e-02 -1.362420320510864258e-01 -8.445568382740020752e-02 -1.524567604064941406e-01 2.998968064785003662e-01 8.269768208265304565e-02 1.677542477846145630e-01 3.087645769119262695e-01 1.052291840314865112e-01 7.499396800994873047e-02 -2.724176049232482910e-01 -4.219318553805351257e-02 8.823136240243911743e-02 2.301759570837020874e-01 -1.888356208801269531e-01 2.913908660411834717e-01 -1.019382476806640625e-01
1.733618527650833130e-01 -2.146213650703430176e-01 -1.867354661226272583e-01 -5.996288266032934189e-03 -2.637762725353240967e-01 7.618757337331771851e-02 2.440533638000488281e-01 -2.245799601078033447e-01 -1.653639525175094604e-01 -3.008921146392822266e-01 6.316581368446350098e-02 1.082346513867378235e-01 -1.023525893688201904e-01 2.692389674484729767e-02 -2.010845206677913666e-02 1.037946641445159912e-01 5.955509841442108154e-02 -8.050078153610229492e-02 1.643635630607604980e-01 2.703614532947540283e-01 -2.593185566365718842e-02 -5.726484116166830063e-03 1.090126410126686096e-01 -1.665509641170501709e-01 1.901107728481292725e-01 -4.288173317909240723e-01 4.837168008089065552e-02 -5.924389883875846863e-02 1.523441076278686523e-01 2.023989409208297729e-01 3.270359039306640625e-01 1.278033852577209473e-02
-1.785584539175033569e-01 -3.343712091445922852e-01 -2.161615192890167236e-01 -7.624957710504531860e-02 -4.065459594130516052e-02 -2.035955935716629028e-01 -9.079968929290771484e-02 -2.706587612628936768e-01 -9.915172308683395386e-02 -5.746813118457794189e-02 -1.060149669647216797e-01 -9.021683782339096069e-02 -6.128930673003196716e-02 2.230152785778045654e-01 -3.215460851788520813e-02 -7.762330025434494019e-02 2.301412522792816162e-01 -1.500711888074874878e-01 -6.775183230638504028e-02 3.806632384657859802e-02 -1.059458702802658081e-01 -1.724270135164260864e-01 -6.168356537818908691e-02 1.584121435880661011e-01 4.050259590148925781e-01 -5.726276710629463196e-02 -3.609055280685424805e-01 5.892220139503479004e-02 5.925428122282028198e-02 2.401072829961776733e-01 2.692032754421234131e-01 -6.460825446993112564e-03
3.074169531464576721e-02 -9.654496610164642334e-02 -3.257310390472412109e-01 1.135283634066581726e-01 1.598553918302059174e-02 -1.728916466236114502e-01 8.791162818670272827e-02 -3.947367668151855469e-01 4.632322862744331360e-02 -1.593259423971176147e-01 -1.691278815269470215e-01 -2.540305852890014648e-01 2.890168428421020508e-01 -9.818883240222930908e-02 6.761927157640457153e-02 1.678004860877990723e-01 -3.288026899099349976e-02 -1.732371300458908081e-01 -1.500368416309356689e-01 2.908745110034942627e-01 1.858935058116912842e-01 -2.991601228713989258e-01 5.100863054394721985e-02 -2.055328190326690674e-01 -1.359676569700241089e-01 -1.894193738698959351e-01 -4.128624871373176575e-02 -7.058866322040557861e-02 1.990947574377059937e-01 2.197778411209583282e-02 1.473698616027832031e-01 -2.192047610878944397e-02
-4.186958447098731995e-02 1.135645881295204163e-01 -5.472634360194206238e-02 1.054579019546508789e-02 1.513441354036331177e-01 4.285732284188270569e-03 8.600498735904693604e-02 -4.782869517803192139e-01 -1.394413858652114868e-01 -9.420252591371536255e-02 -2.798763513565063477e-01 -3.409428596496582031e-01 2.223552167415618896e-01 -1.165283247828483582e-01 -8.859332650899887085e-03 -7.408630102872848511e-02 2.376305162906646729e-01 -8.492369949817657471e-02 -4.988491907715797424e-02 1.558820009231567383e-01 -1.609081476926803589e-01 -3.119412250816822052e-02 3.135919198393821716e-02 -1.657791733741760254e-01 1.004068404436111450e-01 -1.175835803151130676e-01 -8.861593157052993774e-02 1.823415160179138184e-01 3.352047801017761230e-01 2.457159012556076050e-01 2.386014163494110107e-02 -2.181087732315063477e-01
1.854097098112106323e-01 -4.251216650009155273e-01 -1.694448739290237427e-01 -9.882950037717819214e-02 1.033765971660614014e-01 9.882867336273193359e-02 1.758201979100704193e-02 -9.497940540313720703e-02 -4.020003974437713623e-01 -7.838623970746994019e-02 -1.707694977521896362e-01 -5.537532642483711243e-02 1.669212281703948975e-01 -1.866256445646286011e-01 -1.343200653791427612e-01 8.311811089515686035e-02 6.525453180074691772e-02 -1.371383816003799438e-01 -2.725802958011627197e-01 9.303325787186622620e-03 4.618871957063674927e-03 8.838301897048950195e-02 -9.781581163406372070e-02 1.333557069301605225e-01 1.452457904815673828e-01 -6.979375146329402924e-03 -2.765462696552276611e-01 -1.764453798532485962e-01 1.214094683527946472e-01 1.259558945894241333e-01 2.896899282932281494e-01 2.304228693246841431e-01
1.669153720140457153e-01 6.309242546558380127e-02 -1.268068403005599976e-01 -1.414560973644256592e-01 -9.847497940063476562e-02 1.571274846792221069e-01 1.785662174224853516e-01 -4.530017971992492676e-01 -2.623694539070129395e-01 1.010581627488136292e-01 -1.251410096883773804e-01 -2.111113220453262329e-01 3.539743646979331970e-02 -2.163816392421722412e-01 -1.062795445322990417e-01 3.141959309577941895e-01 2.326216697692871094e-01 -1.244345796294510365e-03 -4.167621210217475891e-02 1.379449665546417236e-01 2.650250196456909180e-01 5.643377453088760376e-02 1.172191202640533447e-01 -1.209647655487060547e-01 2.073687314987182617e-01 8.683613687753677368e-02 -1.765422970056533813e-01 1.352818459272384644e-01 3.894630447030067444e-02 -1.604843325912952423e-02 -5.411076173186302185e-02 -2.860589623451232910e-01
3.276241570711135864e-02 1.005985438823699951e-01 -1.759284548461437225e-02 -1.920553743839263916e-01 -1.117587238550186157e-01 -8.190745860338211060e-02 3.773809671401977539e-01 -4.055322110652923584e-01 1.001623049378395081e-01 9.398898691870272160e-04 -9.765646606683731079e-02 -2.220745198428630829e-03 3.653932809829711914e-01 1.188371255993843079e-01 -1.012023463845252991e-01 -6.936563551425933838e-02 9.111122786998748779e-02 -6.020457297563552856e-02 -2.657718062400817871e-01 9.133403748273849487e-02 1.446418166160583496e-01 2.287407368421554565e-01 1.603675037622451782e-01 -1.569740027189254761e-01 1.389568895101547241e-01 8.399457484483718872e-02 -3.330229818820953369e-01 5.827409774065017700e-02 1.691695004701614380e-01 6.345548480749130249e-02 2.326344698667526245e-01 3.666652739048004150e-02
-9.229137003421783447e-02 9.460671991109848022e-02 -9.453918784856796265e-02 -4.791537821292877197e-01 2.002267353236675262e-02 3.634459152817726135e-02 3.640524111688137054e-03 -1.152367889881134033e-01 1.227738894522190094e-02 1.537143141031265259e-01 -1.332467496395111084e-01 -3.080129623413085938e-01 5.963304638862609863e-02 2.412858009338378906e-01 6.864253431558609009e-02 2.497747838497161865e-01 6.901723891496658325e-02 9.342045336961746216e-02 -1.825498044490814209e-02 1.579648703336715698e-01 -1.180961653590202332e-01 -5.775852128863334656e-02 5.658875405788421631e-02 2.223485261201858521e-01 3.549815714359283447e-01 -2.473576217889785767e-01 -2.002009302377700806e-01 5.684766918420791626e-02 1.914205849170684814e-01 2.884497344493865967e-01 -2.267694100737571716e-02 -6.435669958591461182e-02
-1.722899526357650757e-01 -2.027219980955123901e-01 -1.554924845695495605e-01 -9.745948016643524170e-02 5.175411701202392578e-02 -2.314897775650024414e-01 2.194488793611526489e-01 -5.156946554780006409e-02 -1.436791196465492249e-02 -4.553765431046485901e-02 1.633746363222599030e-02 -3.832314610481262207e-01 7.308607548475265503e-02 2.417887188494205475e-02 9.403417259454727173e-02 1.480566412210464478e-01 1.765891611576080322e-01 1.206529513001441956e-01 -3.340866565704345703e-01 2.618321776390075684e-01 -2.057404369115829468e-01 -2.825503647327423096e-01 -3.680224716663360596e-02 -1.415507048368453979e-01 1.963376849889755249e-01 -8.541280776262283325e-02 -2.105783857405185699e-02 -3.403791487216949463e-01 4.680865257978439331e-02 1.142342239618301392e-01 1.896860599517822266e-01 -1.397333145141601562e-01
-2.106138318777084351e-02 -3.497311770915985107e-01 -8.401104062795639038e-02 -3.028551340103149414e-01 1.229166612029075623e-01 -8.189824968576431274e-02 -2.192349173128604889e-02 -5.066508054733276367e-02 -2.304142862558364868e-01 -3.247584402561187744e-02 1.343012601137161255e-01 -1.951450854539871216e-01 -4.619227722287178040e-02 1.780960112810134888e-01 1.314441263675689697e-01 2.104877084493637085e-01 2.817008495330810547e-01 4.092068225145339966e-02 -2.932763397693634033e-01 -2.251471579074859619e-02 -2.697992622852325439e-01 6.765330582857131958e-02 1.443485617637634277e-01 -1.916792541742324829e-01 2.470205873250961304e-01 5.201765894889831543e-02 1.945675164461135864e-01 1.366101503372192383e-01 3.008475303649902344e-01 -1.693446189165115356e-02 1.799377202987670898e-01 4.463462904095649719e-02
-5.145450308918952942e-02 9.799563884735107422e-02 -3.445046544075012207e-01 2.290318906307220459e-01 -5.767569318413734436e-02 1.749599725008010864e-01 1.706803143024444580e-01 -2.589029073715209961e-01 -3.542862236499786377e-01 -2.005894780158996582e-01 -4.151613637804985046e-02 -2.458446621894836426e-01 -1.268034707754850388e-02 -1.371302157640457153e-01 2.408365309238433838e-01 8.507299423217773438e-02 9.911408647894859314e-03 -1.891250163316726685e-01 -2.280796617269515991e-01 1.961519271135330200e-01 1.361439377069473267e-01 -2.004487439990043640e-02 -3.494544327259063721e-02 -1.515642553567886353e-01 1.643647104501724243e-01 -6.333285570144653320e-02 -1.018543317914009094e-01 8.903380483388900757e-03 9.269904345273971558e-02 1.610691249370574951e-01 1.915447264909744263e-01 3.036257624626159668e-01
9.112712740898132324e-02 1.883470267057418823e-01 -1.788234859704971313e-01 1.689767651259899139e-02 8.771790564060211182e-02 3.455264260992407799e-03 6.444653868675231934e-02 -1.970008248463273048e-03 2.869168817996978760e-01 -1.533639524132013321e-02 -2.422007471323013306e-01 -1.628729552030563354e-01 -4.291035607457160950e-02 -2.584311738610267639e-02 6.864400207996368408e-02 4.400073736906051636e-02 3.055052161216735840e-01 -1.821700483560562134e-01 -7.912006974220275879e-02 1.284604221582412720e-01 -1.604582518339157104e-01 -2.915053665637969971e-01 -6.383955478668212891e-02 2.207195162773132324e-01 3.536636829376220703e-01 -2.771515846252441406e-01 -2.339481860399246216e-01 -6.933911889791488647e-02 -6.369057297706604004e-02 1.958838850259780884e-02 3.354811072349548340e-01 -2.097071856260299683e-01
4.533516615629196167e-02 -3.138864040374755859e-01 -1.162336170673370361e-01 -1.353577990084886551e-02 1.935090869665145874e-01 7.224789261817932129e-02 9.141208231449127197e-02 -2.051417827606201172e-01 3.477908298373222351e-02 -2.119562327861785889e-01 3.730953484773635864e-02 1.096150055527687073e-01 4.009944796562194824e-01 6.738501787185668945e-02 1.256577819585800171e-01 3.087862133979797363e-01 3.243089094758033752e-02 -9.094863384962081909e-02 -1.905032098293304443e-01 1.224825084209442139e-01 1.686809360980987549e-01 6.427798420190811157e-02 1.172271743416786194e-01 -1.060816869139671326e-01 3.959668874740600586e-01 -1.597582250833511353e-01 -1.167135611176490784e-01 1.452839523553848267e-01 2.198882997035980225e-01 9.609672427177429199e-02 2.403330206871032715e-01 -7.757974416017532349e-02
-5.187172815203666687e-02 -2.669363021850585938e-01 -1.878540813922882080e-01 1.194799169898033142e-01 -6.488764286041259766e-02 -8.898001164197921753e-02 2.723283171653747559e-01 -2.822231352329254150e-01 -4.111275076866149902e-02 2.418748736381530762e-01 -8.777701109647750854e-02 -4.030921682715415955e-02 -8.393816649913787842e-02 1.469023674726486206e-01 -1.379247158765792847e-01 1.818794161081314087e-01 2.062615007162094116e-01 -5.979615449905395508e-02 -4.061233103275299072e-01 2.078679651021957397e-01 1.242155432701110840e-01 -1.484578847885131836e-01 -1.260765194892883301e-01 1.957990378141403198e-01 3.133900165557861328e-01 -1.218851357698440552e-01 -7.748572621494531631e-03 -1.668373793363571167e-01 5.382479284889996052e-04 9.953936561942100525e-03 2.635996639728546143e-01 6.149848178029060364e-02
9.607110172510147095e-02 -2.151396274566650391e-01 -2.368611395359039307e-01 -7.491540163755416870e-02 -3.505303338170051575e-02 -2.906401455402374268e-01 -8.864650130271911621e-02 -9.571510553359985352e-02 -1.105116009712219238e-01 4.326381161808967590e-02 -1.362062096595764160e-01 -2.013514488935470581e-01 8.968510478734970093e-02 1.556805074214935303e-01 1.097496002912521362e-01 2.125952690839767456e-01 1.284430921077728271e-01 2.355708479881286621e-01 -3.059608936309814453e-01 3.115509450435638428e-01 7.003720849752426147e-02 -2.267263233661651611e-01 1.993523351848125458e-02 2.979212403297424316e-01 3.696661293506622314e-01 6.730602681636810303e-02 1.284186840057373047e-01 -1.288507133722305298e-01 -6.031055934727191925e-03 4.006560891866683960e-02 9.783647954463958740e-02 1.540342569351196289e-01
-5.548066273331642151e-02 -1.480605639517307281e-02 -6.729987263679504395e-02 -6.184973940253257751e-02 -9.039452672004699707e-02 -5.690613295882940292e-03 2.552309334278106689e-01 -3.301442265510559082e-01 -2.129218578338623047e-01 -4.568533599376678467e-02 -2.428851574659347534e-01 4.424233362078666687e-02 4.892767965793609619e-02 4.741857200860977173e-02 2.368864268064498901e-01 3.449833691120147705e-01 2.641323208808898926e-01 1.924840211868286133e-01 -2.783559262752532959e-01 2.435503602027893066e-01 8.145307004451751709e-02 3.588865697383880615e-01 2.747535891830921173e-02 -3.370617516338825226e-03 1.840753406286239624e-01 1.314194947481155396e-01 -1.214607954025268555e-01 -9.470998775213956833e-04 -1.088855601847171783e-02 -6.067253649234771729e-02 1.619407981634140015e-01 -2.052164524793624878e-01
-5.327194556593894958e-02 -2.276337891817092896e-01 2.818856760859489441e-02 -1.679914295673370361e-01 -2.679746784269809723e-02 -1.068870499730110168e-01 1.911289542913436890e-01 -1.058354675769805908e-01 -2.213546633720397949e-01 2.143280506134033203e-01 -1.321814507246017456e-01 -3.606051206588745117e-01 4.275473579764366150e-02 -1.651769317686557770e-02 -4.691849648952484131e-02 8.761583268642425537e-02 1.607336550951004028e-01 -1.871884912252426147e-01 5.811898037791252136e-02 3.500321507453918457e-01 7.448268681764602661e-02 -1.499056220054626465e-01 -1.198154315352439880e-01 4.128996133804321289e-01 1.637067049741744995e-01 1.882116049528121948e-01 -2.242268174886703491e-01 1.413676980882883072e-02 1.297515034675598145e-01 1.006341725587844849e-01 2.022803574800491333e-01 1.477035582065582275e-01
-1.518997363746166229e-02 8.376235514879226685e-02 -4.002400115132331848e-02 -2.699247300624847412e-01 -8.615682274103164673e-02 1.162687987089157104e-01 -5.636651813983917236e-02 -3.252834975719451904e-01 -1.426488533616065979e-02 1.122834533452987671e-01 -8.617372810840606689e-02 -2.124294638633728027e-01 2.421604841947555542e-02 3.621673956513404846e-02 1.538635641336441040e-01 7.270685583353042603e-02 2.967053325846791267e-03 6.370146293193101883e-03 -1.203320845961570740e-01 3.730711638927459717e-01 1.620177775621414185e-01 2.602660655975341797e-01 3.436277210712432861e-01 -2.846428155899047852e-01 3.210486471652984619e-01 -1.294825077056884766e-01 -7.675573229789733887e-02 -5.621132999658584595e-02 -4.167584329843521118e-02 -1.475906372070312500e-02 2.998012304306030273e-01 -1.568971872329711914e-01
1.118175312876701355e-01 -2.432517558336257935e-01 -5.305039230734109879e-03 -2.350969910621643066e-01 2.165696769952774048e-01 1.335405260324478149e-01 7.775102555751800537e-02 -1.579713821411132812e-01 -1.184187456965446472e-02 -5.061716586351394653e-02 -3.801106289029121399e-02 7.799915224313735962e-02 3.483229279518127441e-01 1.008323729038238525e-01 1.088415086269378662e-01 3.389064371585845947e-01 1.173060387372970581e-01 2.481639385223388672e-01 -7.697544991970062256e-02 1.762126088142395020e-01 5.104909837245941162e-02 -3.513979166746139526e-02 -1.800685562193393707e-02 -1.571361869573593140e-01 3.833523690700531006e-01 -8.517669141292572021e-02 -1.583174169063568115e-01 7.842474430799484253e-02 1.740405559539794922e-01 4.288801178336143494e-02 2.910525798797607422e-01 -2.557557523250579834e-01
1.184646226465702057e-02 8.514942228794097900e-02 6.201653182506561279e-02 -1.992939263582229614e-01 -8.156625926494598389e-02 1.598972640931606293e-02 3.875290155410766602e-01 -3.399528563022613525e-01 -7.994484901428222656e-02 1.160323694348335266e-01 -4.038833826780319214e-02 -2.682152688503265381e-01 2.259152233600616455e-01 -1.843594014644622803e-01 -1.583103686571121216e-01 2.791658937931060791e-01 -4.877388104796409607e-02 -1.307975500822067261e-01 -5.075097084045410156e-02 2.985227108001708984e-01 2.806995809078216553e-01 -2.435536123812198639e-03 -1.475531905889511108e-01 -2.738208472728729248e-01 1.719786971807479858e-01 -6.965609639883041382e-02 -7.755151391029357910e-02 -6.625463813543319702e-02 8.959784358739852905e-02 -5.618685111403465271e-02 2.186138927936553955e-01 -6.638514250516891479e-02
2.910654991865158081e-02 -1.727913320064544678e-01 -1.570052839815616608e-02 -1.573145091533660889e-01 1.060930714011192322e-01 8.588241180405020714e-04 2.371520251035690308e-01 -2.325911819934844971e-02 -8.392929285764694214e-02 1.447325348854064941e-01 -5.035286769270896912e-02 -4.550170600414276123e-01 1.934325993061065674e-01 2.051599174737930298e-01 2.949764132499694824e-01 1.157986223697662354e-01 1.900719851255416870e-01 -4.716232791543006897e-02 -2.230138629674911499e-01 2.465665489435195923e-01 6.443584710359573364e-02 -3.522966504096984863e-01 9.698133915662765503e-02 7.295629382133483887e-02 1.972559690475463867e-01 -2.092001885175704956e-01 9.240414947271347046e-02 -1.940947622060775757e-01 6.705857068300247192e-02 -1.730873249471187592e-02 -4.047127440571784973e-02 1.776887178421020508e-01
-1.639378666877746582e-01 -2.958948612213134766e-01 -1.947616487741470337e-01 -4.282110184431076050e-02 -1.087052468210458755e-02 -1.159487292170524597e-01 3.108199685811996460e-02 -7.280747592449188232e-02 -2.667714953422546387e-01 -1.694621704518795013e-02 -1.196316629648208618e-01 -9.389721602201461792e-02 1.475105881690979004e-01 2.389758639037609100e-02 2.292776107788085938e-01 3.518635034561157227e-02 2.419196516275405884e-01 -2.888942360877990723e-01 9.649939090013504028e-02 3.102946877479553223e-01 1.625229045748710632e-02 1.098938807845115662e-01 1.035838574171066284e-01 1.459273397922515869e-01 3.766342103481292725e-01 1.540082544088363647e-01 -3.003198802471160889e-01 -1.097096726298332214e-01 9.381587803363800049e-02 1.445245742797851562e-01 2.133187949657440186e-01 -1.425388753414154053e-01
-3.238146379590034485e-02 -2.180731147527694702e-01 -4.379369318485260010e-02 -1.525009274482727051e-01 1.422930210828781128e-01 -1.435498986393213272e-02 1.531034409999847412e-01 -9.211402386426925659e-02 1.720529422163963318e-02 -1.314383000135421753e-01 1.432732399553060532e-02 -4.602318704128265381e-01 2.560116723179817200e-02 1.542385369539260864e-01 9.974881261587142944e-02 7.130160927772521973e-02 2.533873319625854492e-01 2.775149643421173096e-01 -1.912182271480560303e-01 2.095222324132919312e-01 1.599230989813804626e-02 -1.647897064685821533e-01 -7.610892504453659058e-02 -3.734923526644706726e-02 2.586185038089752197e-01 -2.278882712125778198e-01 -5.902264267206192017e-02 -3.469942212104797363e-01 -7.387762889266014099e-03 5.152554251253604889e-03 3.226225674152374268e-01 4.022927954792976379e-02
1.330735981464385986e-01 1.572971493005752563e-01 -6.801347434520721436e-02 -1.958062201738357544e-01 3.700241073966026306e-02 2.720233500003814697e-01 1.208363994956016541e-01 -1.749238520860671997e-01 -1.518717110157012939e-01 -1.215275079011917114e-01 -3.491884171962738037e-01 -9.946312010288238525e-02 -1.967904120683670044e-01 -1.305018900893628597e-03 -1.682551056146621704e-01 3.167211115360260010e-01 -1.103676483035087585e-01 1.616280078887939453e-01 -2.154478728771209717e-01 3.137817680835723877e-01 2.139409333467483521e-01 -2.062446027994155884e-01 -2.997336350381374359e-02 -1.114672273397445679e-01 -4.639743268489837646e-02 2.071588486433029175e-02 -1.483822613954544067e-01 7.808668911457061768e-02 -8.451046794652938843e-02 3.094106912612915039e-01 1.793769150972366333e-01 -8.028580248355865479e-02
-1.666286289691925049e-01 -2.796788513660430908e-01 -3.523443043231964111e-01 -2.549683302640914917e-02 2.481185644865036011e-02 -4.926178231835365295e-02 5.144255980849266052e-02 -9.071063250303268433e-03 -3.311491385102272034e-02 3.255708888173103333e-02 -1.178891509771347046e-01 -8.962558954954147339e-02 1.482627391815185547e-01 1.816418319940567017e-01 4.477731510996818542e-02 1.940268725156784058e-01 3.396336436271667480e-01 -2.924301028251647949e-01 9.311533719301223755e-02 3.132493495941162109e-01 2.255565486848354340e-02 1.710022240877151489e-01 1.825905404984951019e-02 2.083313884213566780e-03 2.976458966732025146e-01 1.058281436562538147e-01 -2.718543112277984619e-01 -7.093174383044242859e-03 2.246678322553634644e-01 1.034943386912345886e-01 2.293201982975006104e-01 -1.395016163587570190e-01
-1.612935960292816162e-01 -3.089582920074462891e-01 -2.884392738342285156e-01 -2.487895786762237549e-01 -1.865031272172927856e-01 1.077057421207427979e-02 -1.698147878050804138e-02 -8.701115846633911133e-02 -5.469466373324394226e-02 2.031485885381698608e-01 -7.591377943754196167e-02 -6.978350132703781128e-02 8.308815956115722656e-02 -4.548244550824165344e-02 1.854290999472141266e-02 -4.880367591977119446e-02 2.718400657176971436e-01 -2.950093150138854980e-01 -9.208118915557861328e-02 1.875244081020355225e-01 3.309765458106994629e-01 4.838451277464628220e-03 -1.084526851773262024e-01 9.206693619489669800e-02 1.866087317466735840e-01 1.767939180135726929e-01 -3.387697339057922363e-01 -4.289359971880912781e-02 2.493210434913635254e-01 1.132661476731300354e-01 1.680126339197158813e-01 -6.167950481176376343e-02
3.682343959808349609e-01 2.068275809288024902e-01 -7.579426467418670654e-02 -3.625527620315551758e-01 8.274009823799133301e-02 9.459061175584793091e-02 1.612833589315414429e-01 -1.814166605472564697e-01 -5.299714580178260803e-02 1.347945779561996460e-01 -1.242646798491477966e-01 -2.432631999254226685e-01 -9.614998847246170044e-02 2.679398059844970703e-01 1.997669637203216553e-01 2.868880927562713623e-01 3.623975440859794617e-02 1.190420985221862793e-01 -1.865331530570983887e-01 1.181594748049974442e-02 1.637682765722274780e-01 8.894978463649749756e-02 5.380042642354965210e-02 -1.335864141583442688e-02 1.728404611349105835e-01 -7.138307392597198486e-02 -2.939615845680236816e-01 -1.447750478982925415e-01 7.878123223781585693e-02 2.128089666366577148e-01 6.327698379755020142e-02 -1.575093120336532593e-01
6.075032427906990051e-02 -5.385623872280120850e-02 -2.026158720254898071e-01 -1.705576628446578979e-01 2.603781782090663910e-02 1.739525496959686279e-01 1.048370972275733948e-01 -2.881722748279571533e-01 3.836411237716674805e-02 1.212244331836700439e-01 -2.049707174301147461e-01 -7.007203996181488037e-02 7.723626494407653809e-02 -3.268888890743255615e-01 5.309751629829406738e-02 4.697880148887634277e-01 3.519988656044006348e-01 8.546248823404312134e-02 3.367809578776359558e-02 1.199034377932548523e-01 4.425599798560142517e-02 -2.235849574208259583e-02 1.589497625827789307e-01 -1.309976875782012939e-01 1.464449167251586914e-01 -4.657628014683723450e-02 1.609925329685211182e-01 1.389132142066955566e-01 2.502598762512207031e-01 1.933180987834930420e-01 1.930682957172393799e-01 3.393905237317085266e-02
2.206547185778617859e-02 -4.911439493298530579e-02 -2.231095433235168457e-01 -2.242637276649475098e-01 -1.726743727922439575e-01 -2.257294952869415283e-01 5.100639164447784424e-02 -2.632001936435699463e-01 -1.375236511230468750e-01 -2.020422667264938354e-01 1.193410530686378479e-01 -1.178772598505020142e-01 3.748442605137825012e-02 -7.191351801156997681e-02 8.061667531728744507e-02 1.054871454834938049e-01 3.262960910797119141e-02 2.134620249271392822e-01 -1.108704432845115662e-01 1.789722889661788940e-01 -4.410412535071372986e-02 -2.968842983245849609e-01 -1.351535320281982422e-01 1.242630034685134888e-01 2.889012396335601807e-01 -2.686231732368469238e-01 1.839641481637954712e-02 -1.124353110790252686e-01 -2.099327556788921356e-02 1.079520508646965027e-01 4.658209681510925293e-01 -1.409790515899658203e-01
-4.821411147713661194e-02 -2.699657976627349854e-01 3.943610470741987228e-03 -1.644878536462783813e-01 -3.017301261425018311e-01 4.454736039042472839e-02 1.525408029556274414e-02 -1.355399042367935181e-01 -3.117023594677448273e-02 2.067777514457702637e-01 -1.768684238195419312e-01 -7.406889647245407104e-02 4.478230699896812439e-02 2.857575938105583191e-02 -7.678499072790145874e-02 1.311566233634948730e-01 3.267351984977722168e-01 1.336138099431991577e-01 -3.982378244400024414e-01 2.836231589317321777e-01 1.945790648460388184e-01 -1.999082118272781372e-01 -2.146496772766113281e-01 2.974033653736114502e-01 2.153966277837753296e-01 -3.271091356873512268e-02 -2.268987335264682770e-02 -1.151923090219497681e-01 6.775357574224472046e-02 1.144219785928726196e-01 1.188198849558830261e-01 1.031168773770332336e-01
-4.426522925496101379e-02 2.412081137299537659e-02 5.906713753938674927e-02 -1.238759756088256836e-01 2.272533997893333435e-02 5.689901486039161682e-02 -1.136315688490867615e-01 -3.120478093624114990e-01 -1.480638384819030762e-01 2.828776836395263672e-02 -2.621239423751831055e-01 -5.080452188849449158e-02 1.172312721610069275e-01 -1.937524378299713135e-01 -2.612137049436569214e-02 2.582589350640773773e-02 8.289339393377304077e-02 -2.308860123157501221e-01 -2.307841926813125610e-01 2.308336049318313599e-01 -7.268884778022766113e-02 -2.659572958946228027e-01 1.882415413856506348e-01 -2.191820144653320312e-01 1.770387440919876099e-01 5.968581140041351318e-02 -2.397595793008804321e-01 -5.969207733869552612e-02 4.883573055267333984e-01 6.546768546104431152e-02 1.264437753707170486e-02 -2.298471927642822266e-01
3.016066253185272217e-01 1.308918297290802002e-01 -1.737198382616043091e-01 1.433147210627794266e-02 -1.403407007455825806e-01 3.390772268176078796e-02 2.761855423450469971e-01 8.845217525959014893e-03 1.645688861608505249e-01 -1.240116432309150696e-01 -9.531752020120620728e-02 3.277397016063332558e-03 -1.280737109482288361e-02 2.326748520135879517e-01 5.828852951526641846e-02 2.105220407247543335e-01 4.359491169452667236e-01 -1.631920188665390015e-01 -2.862099409103393555e-01 2.283478230237960815e-01 -1.060158312320709229e-01 -2.357391864061355591e-01 1.171728223562240601e-01 5.037478171288967133e-03 2.037131488323211670e-01 -2.736757509410381317e-02 -1.853182315826416016e-01 1.924175471067428589e-01 -9.595535695552825928e-02 -1.803552508354187012e-01 1.083816364407539368e-01 -1.110473647713661194e-01
-7.775592058897018433e-02 -7.319737225770950317e-02 -3.944526985287666321e-02 9.662318974733352661e-03 4.907180555164813995e-03 9.173137694597244263e-02 2.881997227668762207e-01 -3.801691830158233643e-01 -2.815435826778411865e-01 -1.272026747465133667e-01 -2.312582284212112427e-01 8.381479233503341675e-02 1.522498279809951782e-01 -9.132906049489974976e-02 1.475942432880401611e-01 2.889779210090637207e-01 1.415342688560485840e-01 5.370176583528518677e-02 -3.497936725616455078e-01 3.390530347824096680e-01 4.467123001813888550e-02 1.747765243053436279e-01 1.150268390774726868e-01 1.250676345080137253e-02 2.573683559894561768e-01 5.355910211801528931e-02 -2.253065444529056549e-02 5.227275565266609192e-02 -5.573927983641624451e-02 -2.029250413179397583e-01 4.455313831567764282e-02 -1.826977878808975220e-01
-7.407011091709136963e-02 -4.170815050601959229e-01 -2.502038180828094482e-01 -3.896730020642280579e-02 -9.532410651445388794e-02 -1.460931599140167236e-01 7.172185182571411133e-02 -1.582397706806659698e-02 -1.855756044387817383e-01 2.065472453832626343e-01 -2.337885275483131409e-02 -1.655230671167373657e-01 -7.067120820283889771e-02 -1.301477700471878052e-01 -1.227779313921928406e-02 -7.233070582151412964e-02 2.524101138114929199e-01 -3.176676034927368164e-01 -1.282319128513336182e-01 3.685941398143768311e-01 1.538195610046386719e-01 1.615528250113129616e-03 6.236999854445457458e-02 1.035897880792617798e-01 1.688697785139083862e-01 1.144239455461502075e-01 -3.890658915042877197e-01 -1.403961926698684692e-01 6.810436397790908813e-02 1.060282438993453979e-01 5.054580420255661011e-02 -4.371774196624755859e-02
3.960295617580413818e-01 -1.193569526076316833e-01 -9.589099884033203125e-02 -2.679311633110046387e-01 1.105643734335899353e-01 -2.292847260832786560e-02 1.043758317828178406e-01 -4.490017294883728027e-01 9.362925589084625244e-02 -2.263245433568954468e-01 -1.960173845291137695e-01 -2.583454363048076630e-03 -7.961179316043853760e-02 2.199983447790145874e-01 -1.187542546540498734e-02 -2.450179494917392731e-02 8.949525654315948486e-02 -9.179287403821945190e-02 -9.119343757629394531e-02 2.984052598476409912e-01 9.053155034780502319e-02 -3.457375466823577881e-01 -1.595170199871063232e-01 1.173311695456504822e-01 1.959198266267776489e-01 -1.425363868474960327e-01 7.637958507984876633e-03 3.724118694663047791e-02 9.299036860466003418e-02 1.959319971501827240e-02 -2.073680981993675232e-02 1.357949972152709961e-01
1.942790895700454712e-01 1.954661607742309570e-01 2.493378221988677979e-01 -1.031933650374412537e-01 -5.480755120515823364e-02 2.251171879470348358e-02 5.525718256831169128e-02 -3.011009693145751953e-01 -1.956492811441421509e-01 4.549278877675533295e-03 -1.195441279560327530e-02 -5.752759054303169250e-02 8.978861570358276367e-02 -7.577868551015853882e-02 1.436326205730438232e-01 6.669253110885620117e-02 6.069129705429077148e-02 -2.115714102983474731e-01 -2.367961853742599487e-01 2.878023982048034668e-01 1.816154457628726959e-02 -6.183104962110519409e-02 1.286080777645111084e-01 -4.307584166526794434e-01 2.222268879413604736e-01 -3.586223125457763672e-01 -5.147970467805862427e-02 7.656029611825942993e-02 2.928490191698074341e-02 1.890011876821517944e-01 1.206712722778320312e-01 -2.052533924579620361e-01
7.553955167531967163e-02 -1.359979808330535889e-01 8.992861956357955933e-02 -6.541351974010467529e-02 1.287345439195632935e-01 5.986806377768516541e-02 2.516895830631256104e-01 -6.646505743265151978e-02 -1.490714102983474731e-01 3.196946084499359131e-01 -3.982713446021080017e-02 -1.170780882239341736e-01 8.420808613300323486e-02 5.606463178992271423e-03 2.987080216407775879e-01 2.623553574085235596e-01 1.426895409822463989e-01 1.304827928543090820e-01 8.528613299131393433e-02 3.722318410873413086e-01 -5.607401952147483826e-02 -5.764131247997283936e-02 1.864376068115234375e-01 1.638601422309875488e-01 2.419577836990356445e-01 3.309679031372070312e-02 3.179581463336944580e-02 2.173651382327079773e-02 8.344339579343795776e-02 3.833470642566680908e-01 3.183126747608184814e-01 -5.436126142740249634e-02
-1.616180688142776489e-01 -1.328477263450622559e-01 -2.396550774574279785e-01 -2.416390478610992432e-01 -1.170280575752258301e-01 -1.953872442245483398e-01 2.170511782169342041e-01 -2.288050055503845215e-01 -5.110195279121398926e-02 -9.590508788824081421e-02 2.165421694517135620e-01 -1.547852605581283569e-01 1.162501275539398193e-01 6.386379152536392212e-02 1.807792298495769501e-02 -2.609162405133247375e-02 6.772240251302719116e-02 2.626676261425018311e-01 -1.792910695075988770e-01 1.541803628206253052e-01 -1.038345247507095337e-01 -1.870070248842239380e-01 -1.069864779710769653e-01 -7.395983487367630005e-02 3.435872793197631836e-01 -2.129509896039962769e-01 -9.376260638236999512e-02 -2.261187881231307983e-01 -2.444565668702125549e-02 1.791152209043502808e-01 3.710603713989257812e-01 4.427137970924377441e-02
-1.321556717157363892e-01 -1.902201622724533081e-01 -9.407433867454528809e-02 -1.490592658519744873e-01 9.397867321968078613e-02 -1.417452991008758545e-01 3.555366396903991699e-02 3.736959025263786316e-02 -3.850694596767425537e-01 1.034881174564361572e-01 1.036584973335266113e-01 -2.449893504381179810e-01 5.379177629947662354e-02 1.158116534352302551e-01 -1.849289610981941223e-02 1.556593924760818481e-01 1.623364984989166260e-01 -8.588006347417831421e-02 -3.463576436042785645e-01 2.601128220558166504e-01 1.036069318652153015e-01 -7.359924167394638062e-02 -1.434804946184158325e-01 2.005284428596496582e-01 1.204850599169731140e-01 1.564373970031738281e-01 -2.705246508121490479e-01 2.974698841571807861e-01 3.677260503172874451e-02 -4.070886969566345215e-02 2.909223735332489014e-01 1.626671552658081055e-01
2.687952518463134766e-01 -1.860635876655578613e-01 -2.114633172750473022e-01 -1.663495749235153198e-01 4.745814949274063110e-02 -3.048024512827396393e-02 6.790657062083482742e-03 -3.216053545475006104e-01 1.069739907979965210e-01 2.118500471115112305e-01 5.289793387055397034e-02 -1.079109981656074524e-01 -2.089676819741725922e-02 1.424021832644939423e-02 8.336286246776580811e-02 2.409609556198120117e-01 5.722909048199653625e-02 -2.555100619792938232e-01 -3.336766958236694336e-01 -4.943986982107162476e-02 -1.759757995605468750e-01 -2.636602520942687988e-01 -1.088995411992073059e-01 3.017991781234741211e-01 3.119508922100067139e-01 -1.538288444280624390e-01 2.585127763450145721e-02 -1.118375733494758606e-02 2.137625962495803833e-01 -2.401233464479446411e-02 1.207912117242813110e-01 9.624312818050384521e-02
6.861736625432968140e-02 1.732794046401977539e-01 1.324833780527114868e-01 -2.574424147605895996e-01 -3.130864351987838745e-02 2.415999025106430054e-01 2.399389147758483887e-01 -1.717762500047683716e-01 -1.222059316933155060e-02 -1.767143458127975464e-01 -7.665923237800598145e-02 -2.323859184980392456e-01 5.948208272457122803e-02 4.569108486175537109e-01 5.638189986348152161e-02 1.156169474124908447e-01 2.603695392608642578e-01 -3.609272465109825134e-02 -2.602844238281250000e-01 8.400741033256053925e-03 1.087303161621093750e-01 2.476999908685684204e-01 -8.008233457803726196e-02 -5.595397949218750000e-02 3.182342052459716797e-01 -1.643716841936111450e-01 -1.242530792951583862e-01 -9.569529443979263306e-02 1.422177553176879883e-01 1.364712566137313843e-01 -3.798464313149452209e-02 -4.565369337797164917e-02
-3.002361766993999481e-02 -1.772697716951370239e-01 9.260540455579757690e-02 -2.010374069213867188e-01 -3.919994086027145386e-02 -6.549436599016189575e-02 1.792368739843368530e-01 -3.436633944511413574e-02 -2.776449024677276611e-01 3.208635449409484863e-01 -1.096799597144126892e-01 -3.412559032440185547e-01 -3.833067789673805237e-02 7.890826463699340820e-02 -1.181461885571479797e-01 1.903166770935058594e-01 2.961560189723968506e-01 -6.707823276519775391e-02 -1.292463392019271851e-01 3.878974020481109619e-01 9.181923419237136841e-02 -1.044130176305770874e-01 -1.522601097822189331e-01 3.015963435173034668e-01 1.205965429544448853e-01 9.636033326387405396e-02 -2.427961081266403198e-01 7.815356552600860596e-02 4.607367329299449921e-03 -1.287939399480819702e-02 1.534973680973052979e-01 8.752513676881790161e-02
-5.861752666532993317e-03 -3.140053153038024902e-01 -1.703727543354034424e-01 4.200224205851554871e-02 -1.126744002103805542e-01 -8.706399798393249512e-02 6.444813311100006104e-02 -3.404361605644226074e-01 1.919340528547763824e-02 2.212117910385131836e-01 -6.726795434951782227e-02 -8.881880342960357666e-02 9.550569206476211548e-02 2.164351940155029297e-02 -8.990124613046646118e-02 2.487124800682067871e-01 3.398123383522033691e-01 1.119237840175628662e-01 -3.238791525363922119e-01 1.536360085010528564e-01 1.367669254541397095e-01 -2.056173831224441528e-01 -2.617760896682739258e-01 2.377378195524215698e-01 3.020810186862945557e-01 -7.826916873455047607e-02 -1.657691434957087040e-03 -1.216044872999191284e-01 5.326502025127410889e-03 1.309017986059188843e-01 9.181683510541915894e-02 -9.331918507814407349e-02
6.731144338846206665e-02 3.447515890002250671e-02 -1.668554991483688354e-01 -6.434340029954910278e-02 -6.033620610833168030e-02 -1.711484640836715698e-01 2.550826370716094971e-01 -2.818069756031036377e-01 -2.504690289497375488e-01 3.709439188241958618e-02 1.113294158130884171e-02 -7.321166247129440308e-02 -9.252078831195831299e-02 -1.550348997116088867e-01 -2.047761231660842896e-01 -8.747295290231704712e-02 9.195319563150405884e-02 -5.242550373077392578e-01 -3.165578544139862061e-01 2.966672182083129883e-01 1.471173167228698730e-01 -1.979455202817916870e-01 1.330020930618047714e-02 4.166623577475547791e-02 1.339550614356994629e-01 6.801766157150268555e-02 -8.626824617385864258e-02 1.051035616546869278e-02 -1.922100037336349487e-02 -1.564298272132873535e-01 1.854748837649822235e-02 2.086747139692306519e-01
1.152870059013366699e-01 -1.433632820844650269e-01 -1.226304471492767334e-01 -4.575697481632232666e-01 3.603817149996757507e-02 -1.230472996830940247e-01 6.377171725034713745e-02 -1.964974999427795410e-01 9.818480163812637329e-02 -1.424130499362945557e-01 -2.728155553340911865e-01 1.679446548223495483e-01 -1.149686276912689209e-01 -6.738407909870147705e-02 1.468296051025390625e-01 1.203979253768920898e-01 1.101319938898086548e-01 -2.626643478870391846e-01 -3.175839781761169434e-02 3.150588572025299072e-01 3.790782764554023743e-02 -3.892891481518745422e-02 -1.472446769475936890e-01 1.107626408338546753e-01 2.693617641925811768e-01 -8.627778291702270508e-02 -1.354458481073379517e-01 -4.130588471889495850e-02 5.154674872756004333e-02 1.008461937308311462e-01 -1.550671458244323730e-02 4.060156941413879395e-01
4.060937091708183289e-02 -2.332991659641265869e-01 -1.786835938692092896e-01 -1.464161574840545654e-01 -1.701760739088058472e-01 4.199502244591712952e-02 -2.068454474210739136e-01 -2.193831652402877808e-01 -4.449684545397758484e-02 3.226411994546651840e-03 -8.376856148242950439e-02 -2.787682116031646729e-01 1.216953918337821960e-01 2.120266854763031006e-01 -1.237236335873603821e-01 2.011537104845046997e-01 3.177423775196075439e-01 -3.254491686820983887e-01 -3.838878870010375977e-02 9.381259232759475708e-02 6.615591049194335938e-02 1.483195126056671143e-01 3.765767905861139297e-03 6.954165175557136536e-03 1.504814773797988892e-01 -8.490078151226043701e-02 -3.074661493301391602e-01 -3.175774812698364258e-01 1.747752726078033447e-01 8.511283434927463531e-03 2.590916454792022705e-01 -9.165326133370399475e-03
2.768560349941253662e-01 4.481041803956031799e-02 -3.243710994720458984e-01 -2.132903933525085449e-01 -1.090500429272651672e-01 -1.369833797216415405e-01 1.504703909158706665e-01 -1.669528335332870483e-02 -3.080772161483764648e-01 2.426858991384506226e-01 -4.339472949504852295e-01 -1.747631132602691650e-01 -5.102632567286491394e-02 1.256268620491027832e-01 1.246962025761604309e-01 -7.665687054395675659e-02 7.735136151313781738e-02 -1.929286401718854904e-03 -2.853024005889892578e-01 9.324654191732406616e-02 4.161138832569122314e-02 1.377198845148086548e-01 1.128657683730125427e-01 -1.086641326546669006e-01 5.894856899976730347e-02 -2.140408307313919067e-01 1.533105373382568359e-01 1.172364596277475357e-02 6.650464981794357300e-02 2.101540118455886841e-01 2.034696042537689209e-01 1.854403316974639893e-02
3.751946985721588135e-02 1.421780884265899658e-01 1.676282584667205811e-01 -3.299937546253204346e-01 -9.033875912427902222e-02 1.578166037797927856e-01 1.875461041927337646e-01 -4.308536350727081299e-01 -1.892445534467697144e-01 -1.596418917179107666e-01 -3.530849935486912727e-03 -1.568861007690429688e-01 2.771047316491603851e-02 -2.373888343572616577e-02 -9.640617668628692627e-02 -1.106237769126892090e-01 2.894450426101684570e-01 1.218853518366813660e-01 -1.684832386672496796e-02 3.530546128749847412e-01 1.309280693531036377e-01 -2.306783050298690796e-01 1.294090747833251953e-01 -1.675175726413726807e-01 1.412583738565444946e-01 2.049242611974477768e-03 -2.550542652606964111e-01 2.210346795618534088e-02 5.504195392131805420e-02 1.498268395662307739e-01 -1.697721928358078003e-01 -1.378514338284730911e-02
3.005137145519256592e-01 -1.566350273787975311e-02 1.301778554916381836e-01 3.492830693721771240e-01 -1.520505920052528381e-02 1.436937153339385986e-01 1.349800229072570801e-01 -2.986249923706054688e-01 -1.765577942132949829e-01 2.237557619810104370e-01 -2.223147824406623840e-02 -1.108342185616493225e-01 1.627296954393386841e-02 -1.373126804828643799e-01 5.211647227406501770e-02 2.694786190986633301e-01 2.468368709087371826e-01 -1.703241765499114990e-01 1.458056550472974777e-02 1.848864853382110596e-01 1.014687716960906982e-01 -3.556491434574127197e-02 2.062552124261856079e-01 -5.457685515284538269e-02 2.150170654058456421e-01 -8.906526118516921997e-02 -2.634154558181762695e-01 2.091026753187179565e-01 1.902801543474197388e-01 1.902432292699813843e-01 1.807293593883514404e-01 -6.139194283605320379e-06
-1.033356785774230957e-01 -1.793004572391510010e-01 -1.032142564654350281e-01 -4.452248215675354004e-01 -5.277102440595626831e-02 4.960821196436882019e-02 9.523934125900268555e-02 -3.037485182285308838e-01 7.161884754896163940e-02 -1.509842574596405029e-01 -1.655958913033828139e-04 -2.291257083415985107e-01 -5.611656233668327332e-02 2.558880448341369629e-01 4.501755535602569580e-02 3.103157281875610352e-01 1.427052449434995651e-02 -1.717026829719543457e-01 -5.863472446799278259e-02 2.718968391418457031e-01 -1.049343496561050415e-01 -1.770008802413940430e-01 -1.223050057888031006e-01 1.930286288261413574e-01 2.028985917568206787e-01 -1.589063405990600586e-01 -1.277102530002593994e-01 -4.635858908295631409e-02 1.653033196926116943e-01 7.353835552930831909e-02 -1.845199763774871826e-01 -2.026613503694534302e-01
-1.091084033250808716e-01 -3.700711131095886230e-01 -2.063770145177841187e-01 -1.418127566576004028e-01 2.487476356327533722e-02 -1.102234516292810440e-02 1.059675067663192749e-01 -6.256518512964248657e-02 -2.129277735948562622e-01 3.847471475601196289e-01 -1.497669219970703125e-01 9.222312830388545990e-03 1.302954852581024170e-01 7.290869206190109253e-02 1.467414498329162598e-01 2.466595768928527832e-01 1.577965021133422852e-01 -8.861911296844482422e-02 2.208450064063072205e-02 3.444766402244567871e-01 -2.803590893745422363e-02 1.849678605794906616e-01 1.681908220052719116e-01 1.636469364166259766e-01 2.365826666355133057e-01 1.484421044588088989e-01 -7.543537765741348267e-02 -2.375703305006027222e-01 1.233206596225500107e-02 7.297743111848831177e-02 8.145979046821594238e-02 2.403819710016250610e-01
3.780657798051834106e-02 -1.862375736236572266e-01 -1.854217201471328735e-01 -1.940848678350448608e-01 1.451050937175750732e-01 1.058872044086456299e-01 3.305818438529968262e-01 -4.742996394634246826e-01 -1.713465005159378052e-01 -4.421344771981239319e-02 -1.578697115182876587e-01 -6.261764466762542725e-02 1.678694933652877808e-01 -1.456008702516555786e-01 -2.673811465501785278e-02 3.371720314025878906e-01 1.079664602875709534e-01 -5.016855895519256592e-02 -2.116160243749618530e-01 2.486127167940139771e-01 1.520294249057769775e-01 2.645651996135711670e-01 4.890044033527374268e-02 -1.067813262343406677e-01 1.495084166526794434e-01 1.288317739963531494e-01 1.430207397788763046e-02 9.623845666646957397e-02 3.988439962267875671e-02 5.720135197043418884e-02 -8.380052447319030762e-02 -1.158422380685806274e-01
2.424886822700500488e-01 -2.175279259681701660e-01 -1.675179153680801392e-01 -4.209271445870399475e-02 -1.959125548601150513e-01 6.668093055486679077e-02 1.482775658369064331e-01 -7.839789241552352905e-02 -2.269469797611236572e-01 -9.393367916345596313e-02 1.638401299715042114e-01 8.815611898899078369e-02 -8.034411817789077759e-02 6.465598195791244507e-02 1.202850937843322754e-01 1.188376024365425110e-01 2.094053924083709717e-01 -1.381336897611618042e-01 2.031435966491699219e-01 1.410528272390365601e-01 5.221876874566078186e-02 -2.946762181818485260e-02 6.151013821363449097e-02 -2.774777114391326904e-01 1.010179296135902405e-01 -2.319522947072982788e-01 -1.055686101317405701e-01 6.615105271339416504e-02 4.503021538257598877e-01 2.690802216529846191e-01 3.011107742786407471e-01 -7.125849276781082153e-02
6.616898626089096069e-02 8.869493007659912109e-02 -2.542375922203063965e-01 -9.260462969541549683e-02 -1.540916562080383301e-01 -2.541682422161102295e-01 1.594428531825542450e-02 -1.173009127378463745e-01 -1.268554776906967163e-01 -1.336015760898590088e-01 1.195531710982322693e-01 -7.719857245683670044e-02 -7.356611639261245728e-02 -6.135329604148864746e-02 -3.192160651087760925e-02 8.561289310455322266e-02 1.301355957984924316e-01 1.183707863092422485e-01 -2.319614738225936890e-01 2.258385568857192993e-01 -3.523234277963638306e-02 -2.148744016885757446e-01 8.577067404985427856e-03 3.452083468437194824e-01 3.692170977592468262e-01 -2.149781733751296997e-01 -4.256133362650871277e-02 -3.150039315223693848e-01 -2.878431975841522217e-02 8.609068393707275391e-02 3.800052106380462646e-01 4.281834512948989868e-02
1.552005531266331673e-03 -2.160838991403579712e-01 4.770959913730621338e-02 -2.222343981266021729e-01 1.178744900971651077e-02 -8.466056734323501587e-02 1.184315159916877747e-01 -8.062309026718139648e-02 -2.054278999567031860e-01 2.209803014993667603e-01 -1.552787870168685913e-01 -3.486065864562988281e-01 5.223632231354713440e-02 -5.800773948431015015e-02 -5.494085699319839478e-02 2.088275253772735596e-01 1.236089691519737244e-01 -1.727881580591201782e-01 -1.058162283152341843e-02 2.640685439109802246e-01 6.498064100742340088e-02 -1.300826221704483032e-01 -1.673898398876190186e-01 4.441410899162292480e-01 1.679530441761016846e-01 1.188060194253921509e-01 -2.880723774433135986e-01 -6.356979161500930786e-02 1.495754271745681763e-01 1.131830513477325439e-01 1.328116506338119507e-01 2.020912617444992065e-01
-4.389753937721252441e-02 3.565871343016624451e-02 -6.033824384212493896e-02 -3.037543594837188721e-01 1.139383390545845032e-01 -1.364223510026931763e-01 2.552202641963958740e-01 -4.821569100022315979e-02 -3.906978666782379150e-02 -2.520444095134735107e-01 -1.289118379354476929e-01 -2.495916783809661865e-01 8.501195907592773438e-02 -1.059753224253654480e-01 5.322653427720069885e-02 -6.868206709623336792e-02 4.331844449043273926e-01 2.815990895032882690e-02 -3.385436236858367920e-01 2.797316014766693115e-01 -1.821097284555435181e-01 -2.236853837966918945e-01 -1.495215445756912231e-01 -1.162285637110471725e-02 2.300810068845748901e-01 -6.054195761680603027e-02 5.340784043073654175e-02 2.400048226118087769e-01 4.130623862147331238e-02 -1.186505332589149475e-01 -9.239272028207778931e-02 5.909065902233123779e-02
9.552741795778274536e-02 -2.574420869350433350e-01 3.045929223299026489e-02 -8.298302441835403442e-02 2.000347897410392761e-02 -1.357686221599578857e-01 -3.390514850616455078e-02 -4.098982214927673340e-01 -8.613905310630798340e-02 4.311403036117553711e-01 -1.664858311414718628e-02 -1.816848367452621460e-01 -2.838355302810668945e-02 1.009374037384986877e-01 3.905286639928817749e-02 -6.776703149080276489e-02 2.027654945850372314e-01 -2.945346832275390625e-01 -1.031082794070243835e-01 5.692861229181289673e-02 -1.413864046335220337e-01 -1.722632050514221191e-01 6.306608766317367554e-02 3.313932418823242188e-01 1.851832717657089233e-01 -7.764662802219390869e-02 -1.742182523012161255e-01 4.339008405804634094e-02 9.072684496641159058e-02 -8.737237751483917236e-02 2.821016013622283936e-01 1.090024113655090332e-01
1.160532087087631226e-01 7.482173386961221695e-03 -1.109946072101593018e-01 -2.464618533849716187e-01 9.160396456718444824e-02 -2.012093961238861084e-01 3.178414702415466309e-01 -3.751500844955444336e-01 -3.931310400366783142e-02 1.026911363005638123e-01 -1.001989245414733887e-01 -2.062723189592361450e-01 2.751342952251434326e-01 -2.463791668415069580e-01 -1.159067451953887939e-01 1.830071806907653809e-01 7.727634161710739136e-02 -1.115672290325164795e-01 -2.305960357189178467e-01 2.186482101678848267e-01 1.374801099300384521e-01 7.996913045644760132e-02 -1.476662456989288330e-01 -1.279652267694473267e-01 5.704516917467117310e-02 -2.257329672574996948e-01 -6.328566372394561768e-02 6.747227627784013748e-03 1.175796538591384888e-01 -4.974034428596496582e-02 9.538563340902328491e-02 -3.289895653724670410e-01
4.039129242300987244e-02 8.902027457952499390e-02 -1.671378165483474731e-01 -2.499125897884368896e-01 -2.028189599514007568e-01 -1.041192114353179932e-01 3.400471806526184082e-02 8.586488664150238037e-02 -2.374659776687622070e-01 1.300438027828931808e-02 -4.695561230182647705e-01 -1.060094982385635376e-01 -8.032529056072235107e-02 -7.058979570865631104e-02 2.425190657377243042e-01 -1.087939366698265076e-02 -9.202458895742893219e-03 1.143316179513931274e-01 -3.556731343269348145e-01 1.590421050786972046e-01 1.482290327548980713e-01 -1.174382641911506653e-01 1.202233657240867615e-01 -5.755660310387611389e-02 3.651062250137329102e-01 -2.206176966428756714e-01 4.936570301651954651e-02 1.875587403774261475e-01 -1.974212005734443665e-02 1.411589980125427246e-01 8.075383305549621582e-02 -1.264388710260391235e-01
1.216451004147529602e-01 3.502378240227699280e-02 -3.790933266282081604e-02 -6.567369401454925537e-02 9.388294070959091187e-02 5.752221494913101196e-02 2.214638739824295044e-01 -4.021798446774482727e-02 -7.470700656995177269e-04 -6.607743352651596069e-02 -1.064279302954673767e-01 -2.857772707939147949e-01 1.161777973175048828e-01 2.578437626361846924e-01 1.195321381092071533e-01 4.036368802189826965e-02 6.001752987504005432e-02 -2.238963358104228973e-02 -3.938672244548797607e-01 1.150408387184143066e-01 1.418740302324295044e-01 -1.128455474972724915e-01 -1.171337291598320007e-01 -4.341495335102081299e-01 1.136057972908020020e-01 -2.105632275342941284e-01 -3.127237260341644287e-01 -3.395635783672332764e-01 -1.062439754605293274e-01 1.115592271089553833e-01 1.429993808269500732e-01 -1.079863589257001877e-02
6.951273418962955475e-03 -4.164994955062866211e-01 -1.173425093293190002e-01 5.520072951912879944e-02 -2.370326966047286987e-01 4.841436073184013367e-02 1.388621628284454346e-01 -2.674840688705444336e-01 -6.659916788339614868e-02 3.080101609230041504e-01 -5.646146833896636963e-02 -1.713321506977081299e-01 -2.535852370783686638e-03 7.928659208118915558e-03 -2.322180196642875671e-02 1.502812802791595459e-01 2.263316214084625244e-01 -6.545618176460266113e-02 -2.415553331375122070e-01 1.231093630194664001e-01 2.169137895107269287e-01 -2.462601661682128906e-01 -3.034211397171020508e-01 1.490425169467926025e-01 1.842337548732757568e-01 1.317484397441148758e-02 -1.500020623207092285e-01 -1.902959942817687988e-01 5.809666961431503296e-02 4.145996179431676865e-03 2.387687265872955322e-01 -3.228853642940521240e-02
6.745769083499908447e-02 1.447108238935470581e-01 -1.583115011453628540e-01 1.067746896296739578e-03 -1.477349400520324707e-01 9.322155267000198364e-02 5.968577042222023010e-02 -7.199198752641677856e-02 1.606344729661941528e-01 -3.497811257839202881e-01 -1.036754027009010315e-01 -7.821196317672729492e-02 1.219612210988998413e-01 8.837651461362838745e-02 1.945978105068206787e-01 1.184837594628334045e-01 2.719355225563049316e-01 2.941976673901081085e-02 -1.662000268697738647e-02 3.510963916778564453e-01 -7.424936443567276001e-02 -9.836833178997039795e-02 8.412365615367889404e-02 4.390254244208335876e-02 1.963573545217514038e-01 -2.022150158882141113e-01 -3.101626038551330566e-01 1.356101334095001221e-01 5.369004607200622559e-02 -2.115153223276138306e-01 3.750147521495819092e-01 2.563735246658325195e-01
-1.083670333027839661e-01 1.680867969989776611e-01 1.308642178773880005e-01 -9.931587427854537964e-02 1.209496483206748962e-01 -3.938412666320800781e-02 6.870489567518234253e-02 -4.106846451759338379e-01 -1.128441765904426575e-01 -4.852172732353210449e-02 -3.311614692211151123e-01 -1.412628144025802612e-01 1.649787575006484985e-01 3.778101131319999695e-02 -2.628937661647796631e-01 -3.492724150419235229e-02 1.101998388767242432e-01 1.456227432936429977e-02 -3.860098123550415039e-01 2.857772111892700195e-01 -1.200643405318260193e-01 2.134893089532852173e-02 -1.487292498350143433e-01 -1.109115555882453918e-01 1.928527653217315674e-01 1.626228392124176025e-01 -1.013256236910820007e-01 2.948213815689086914e-01 1.151565164327621460e-01 1.227640211582183838e-01 1.350861340761184692e-01 -6.001860368996858597e-03
9.482169896364212036e-02 1.268091946840286255e-01 -1.993941962718963623e-01 2.169254608452320099e-02 7.067225128412246704e-02 9.901667386293411255e-02 1.548478007316589355e-01 -1.759530603885650635e-01 -1.931677609682083130e-01 -3.196428297087550163e-03 -3.523802757263183594e-01 -2.137072235345840454e-01 -1.689286231994628906e-01 -9.678582847118377686e-02 7.180681079626083374e-02 -2.309844642877578735e-01 3.533928468823432922e-02 1.105120480060577393e-01 -3.521345853805541992e-01 1.976737380027770996e-01 -4.076078534126281738e-02 -1.184639483690261841e-01 -7.127046585083007812e-02 -1.168564632534980774e-01 -3.142097964882850647e-02 -2.108322530984878540e-01 -2.674369812011718750e-01 -2.583585977554321289e-01 3.637726604938507080e-01 -5.700245499610900879e-02 1.725578755140304565e-01 -3.676480427384376526e-02
2.219897210597991943e-01 -1.210860013961791992e-01 -3.482547402381896973e-01 2.397798933088779449e-03 -1.711010038852691650e-01 1.694600731134414673e-01 1.914635598659515381e-01 -2.024169266223907471e-01 -1.216983273625373840e-01 -8.922932296991348267e-02 5.757243931293487549e-02 1.515778806060552597e-02 -2.166010588407516479e-01 -2.390064448118209839e-01 -1.294573694467544556e-01 2.736296355724334717e-01 2.343987077474594116e-01 1.791524142026901245e-02 -2.111902385950088501e-01 2.070688754320144653e-01 2.764375209808349609e-01 2.474351041018962860e-02 6.492376327514648438e-02 1.418859511613845825e-01 3.342603445053100586e-01 -2.302159368991851807e-01 -7.154835853725671768e-03 -7.501383125782012939e-02 5.526921153068542480e-02 1.352338045835494995e-01 -1.382025629281997681e-01 4.679292440414428711e-02
1.179786473512649536e-01 -1.449595391750335693e-01 -1.331373155117034912e-01 -2.598606050014495850e-01 -2.639085650444030762e-01 2.211656868457794189e-01 1.142695024609565735e-01 -1.020729988813400269e-01 -1.573589593172073364e-01 -1.716412231326103210e-02 1.446636021137237549e-01 -5.826080590486526489e-02 2.041919380426406860e-01 2.453982084989547729e-01 1.865502595901489258e-01 5.908655747771263123e-02 1.502504646778106689e-01 -6.092889234423637390e-03 -1.003950983285903931e-01 3.041913807392120361e-01 1.533377170562744141e-01 4.327005147933959961e-02 -3.784573823213577271e-02 1.811999082565307617e-01 3.080725967884063721e-01 2.312894165515899658e-01 8.040650188922882080e-02 -7.398665696382522583e-02 -2.786252498626708984e-01 1.899060457944869995e-01 2.986326217651367188e-01 -9.809891693294048309e-03
2.435449510812759399e-01 -9.281198680400848389e-02 -3.751405775547027588e-01 -2.017731666564941406e-01 1.455412618815898895e-02 -1.046844478696584702e-02 1.526341885328292847e-01 7.277408242225646973e-02 -2.279790490865707397e-01 1.627030968666076660e-01 1.603639721870422363e-01 -1.391694098711013794e-01 7.216523587703704834e-02 -4.210444167256355286e-02 1.773378103971481323e-01 2.057547569274902344e-01 1.652690768241882324e-01 1.124274060130119324e-01 -2.992590963840484619e-01 1.325166076421737671e-01 -2.762614749372005463e-02 -3.066258132457733154e-01 2.958424575626850128e-02 2.072479873895645142e-01 3.480027019977569580e-01 -2.136143893003463745e-01 5.566148832440376282e-02 -7.014028728008270264e-02 1.159594804048538208e-01 -3.880869224667549133e-02 1.307273656129837036e-01 1.579279005527496338e-01
1.975927203893661499e-01 -1.002097427845001221e-01 -1.509312987327575684e-01 -1.717561930418014526e-01 -3.071582503616809845e-02 1.091388836503028870e-01 6.823360174894332886e-02 -4.132238924503326416e-01 -3.189965486526489258e-01 2.013782262802124023e-01 -1.637922078371047974e-01 -1.890020817518234253e-02 -1.839746236801147461e-01 -2.177032977342605591e-01 3.315911442041397095e-02 4.068088829517364502e-01 3.675947189331054688e-01 7.082277536392211914e-02 -1.229315064847469330e-02 4.183417186141014099e-02 4.959737882018089294e-02 -2.759302267804741859e-03 1.619403213262557983e-01 -2.198524922132492065e-01 1.500637233257293701e-01 -9.254826605319976807e-02 -5.693819001317024231e-02 2.447312697768211365e-02 1.094003915786743164e-01 -1.473512593656778336e-02 -5.763438716530799866e-02 -1.534142643213272095e-01
2.024192959070205688e-01 -8.194185048341751099e-02 -1.299504842609167099e-02 -2.974097430706024170e-01 -9.134226292371749878e-02 4.031948372721672058e-02 3.275079727172851562e-01 1.448557619005441666e-02 -3.593217954039573669e-02 -1.039598509669303894e-01 1.437588483095169067e-01 1.270987745374441147e-02 6.956108659505844116e-02 1.336129605770111084e-01 1.597852259874343872e-01 1.998429000377655029e-01 -6.610320508480072021e-02 -1.763657331466674805e-01 -5.091052502393722534e-02 3.198745846748352051e-01 2.024991512298583984e-01 3.892099112272262573e-02 -8.019279688596725464e-02 2.408988028764724731e-01 4.080456793308258057e-01 3.031543828547000885e-02 -3.917500004172325134e-02 -1.077644899487495422e-01 -1.625092327594757080e-01 2.775039970874786377e-01 3.060249984264373779e-01 1.250580884516239166e-02
1.530314832925796509e-01 2.980638854205608368e-02 -2.013391256332397461e-01 -1.875261813402175903e-01 -2.455268800258636475e-01 -1.068847775459289551e-01 1.547546871006488800e-02 -1.828732788562774658e-01 -1.220760047435760498e-01 2.944127619266510010e-01 4.609021916985511780e-02 -1.762793660163879395e-01 -2.247142419219017029e-02 5.772048979997634888e-02 2.660105824470520020e-01 -2.730015218257904053e-01 2.415599524974822998e-01 2.043638676404953003e-01 -1.019717082381248474e-01 5.693615674972534180e-01 -1.442449837923049927e-01 -4.508183896541595459e-02 6.649492681026458740e-02 2.139366418123245239e-02 7.290918845683336258e-03 -1.029009222984313965e-01 1.439959257841110229e-01 8.212875574827194214e-03 7.969725877046585083e-02 1.971693895757198334e-02 8.129724860191345215e-02 -5.909883603453636169e-02
1.717664748430252075e-01 1.252090632915496826e-01 -6.547192484140396118e-02 8.877467364072799683e-02 -3.039085865020751953e-02 6.641785800457000732e-02 1.219658181071281433e-01 -9.316936135292053223e-02 -1.607626676559448242e-01 -4.539980087429285049e-03 2.332317642867565155e-02 2.605086192488670349e-03 9.881697595119476318e-02 1.445840746164321899e-01 1.236624047160148621e-01 3.098831772804260254e-01 3.980850279331207275e-01 -1.601376533508300781e-01 -1.282593756914138794e-01 2.039293497800827026e-01 -3.508806824684143066e-01 -1.448754817247390747e-01 4.474025070667266846e-01 1.515914350748062134e-01 2.293279320001602173e-01 -1.884648948907852173e-02 1.069117709994316101e-02 8.815634250640869141e-02 1.507640071213245392e-02 4.787636920809745789e-02 2.545187473297119141e-01 -8.840163052082061768e-02
7.470719516277313232e-02 -1.423871815204620361e-01 -2.814811170101165771e-01 -1.923864334821701050e-02 1.017502248287200928e-01 8.545431494712829590e-02 1.654224544763565063e-01 -2.938251495361328125e-01 9.100251644849777222e-02 7.967149466276168823e-02 -7.395778596401214600e-02 -3.832037001848220825e-02 8.613203465938568115e-02 -1.339668184518814087e-01 2.081003934144973755e-01 1.734869778156280518e-01 7.746526598930358887e-02 2.967483736574649811e-02 -5.967933684587478638e-02 2.346894741058349609e-01 1.205057278275489807e-01 -6.420709192752838135e-02 2.525702118873596191e-01 -1.130162402987480164e-01 1.366552561521530151e-01 -1.290242373943328857e-01 2.546069622039794922e-01 2.921637594699859619e-01 4.212346673011779785e-01 2.732351422309875488e-01 2.108121663331985474e-01 -8.843637071549892426e-03
1.035657301545143127e-01 1.434753388166427612e-01 -8.484011888504028320e-02 -1.358525753021240234e-01 -1.543125808238983154e-01 1.148926839232444763e-01 2.695176303386688232e-01 -2.051226496696472168e-01 2.353335171937942505e-02 -2.559202024713158607e-03 -9.196978062391281128e-02 -2.384067475795745850e-01 1.825217455625534058e-01 -2.808573246002197266e-01 -1.744931489229202271e-01 2.374398559331893921e-01 7.495108991861343384e-02 -1.730944961309432983e-01 -2.285145670175552368e-01 2.998818457126617432e-01 3.303267359733581543e-01 6.808249652385711670e-02 -1.364405006170272827e-01 -1.118921265006065369e-01 1.188101917505264282e-01 -2.484396696090698242e-01 9.730847179889678955e-02 -6.454291939735412598e-02 1.927851885557174683e-01 -3.921336680650711060e-02 1.354251056909561157e-01 -2.393734157085418701e-01
-6.495074834674596786e-03 -1.039569973945617676e-01 7.385205477476119995e-03 -4.260077476501464844e-01 -3.371166065335273743e-02 -4.737278074026107788e-02 -2.458442151546478271e-01 -2.081471979618072510e-01 -1.551649421453475952e-01 8.678813278675079346e-02 2.747523412108421326e-02 -7.199839502573013306e-02 -6.652159243822097778e-02 1.336651295423507690e-01 5.258109793066978455e-02 2.961183786392211914e-01 -4.138456657528877258e-02 1.499082744121551514e-01 -2.223845869302749634e-01 4.497225582599639893e-02 -2.409089803695678711e-01 1.938504166901111603e-02 -7.722207345068454742e-03 1.566712260246276855e-01 3.443096280097961426e-01 -1.751786470413208008e-01 -2.721350491046905518e-01 -5.755138583481311798e-03 3.665788173675537109e-01 9.501437097787857056e-02 6.819645315408706665e-02 1.418172866106033325e-01
-4.961097985506057739e-02 -8.892904222011566162e-02 -1.705033332109451294e-01 -1.750572770833969116e-01 8.248059451580047607e-02 1.333863288164138794e-01 2.810394763946533203e-01 -2.756318747997283936e-01 7.651934772729873657e-02 7.992020249366760254e-02 5.263524875044822693e-02 -4.961225762963294983e-02 2.372969835996627808e-01 4.466749355196952820e-02 -4.378836601972579956e-03 1.067409589886665344e-01 3.328469693660736084e-01 3.670669198036193848e-01 -2.662377953529357910e-01 4.379206523299217224e-02 -4.798549413681030273e-02 -4.048492759466171265e-02 1.085960716009140015e-01 -1.375707685947418213e-01 2.088138759136199951e-01 1.221943050622940063e-01 6.435233633965253830e-03 8.827079087495803833e-02 3.150716423988342285e-01 2.671554684638977051e-02 3.336714804172515869e-01 -1.802676022052764893e-01
1.029196940362453461e-02 -7.094410061836242676e-02 -2.519199252128601074e-01 -3.158877491950988770e-01 -8.253995329141616821e-02 -1.244714781641960144e-01 -7.877732068300247192e-02 -2.197196930646896362e-01 -2.972267381846904755e-02 2.010053576668724418e-04 -4.347426351159811020e-03 -1.931742876768112183e-01 -2.658598423004150391e-01 1.658739149570465088e-01 -2.607198059558868408e-02 1.088538020849227905e-01 2.375749647617340088e-01 -2.286755740642547607e-01 1.255047917366027832e-01 1.542418003082275391e-01 -8.977822214365005493e-02 -1.090025007724761963e-01 -8.416595309972763062e-02 1.043281108140945435e-01 4.966380298137664795e-01 -1.039123460650444031e-01 -8.009096235036849976e-02 3.356825932860374451e-02 6.143529899418354034e-03 3.892672955989837646e-01 3.952924534678459167e-02 -3.970543667674064636e-02
5.346798151731491089e-02 -2.842609882354736328e-01 -2.339918762445449829e-01 -1.940987771376967430e-03 -3.580471500754356384e-02 -2.307373136281967163e-01 2.490431666374206543e-01 -2.442589253187179565e-01 -2.263236343860626221e-01 3.524482548236846924e-01 5.892354063689708710e-03 -1.805305629968643188e-01 -4.635535553097724915e-02 2.125866943970322609e-03 8.272983878850936890e-02 1.701210737228393555e-01 2.414158433675765991e-01 -1.875938177108764648e-01 -1.489746384322643280e-02 2.241776138544082642e-01 1.387005001306533813e-01 -2.804226800799369812e-02 -1.429077684879302979e-01 2.174469977617263794e-01 3.770818412303924561e-01 1.870453208684921265e-01 -5.727196112275123596e-03 2.556449733674526215e-02 -4.193438962101936340e-02 -4.577601328492164612e-02 1.103239059448242188e-01 1.174671351909637451e-01
1.926329433917999268e-01 -6.709828972816467285e-02 -1.963679790496826172e-01 -3.398800790309906006e-01 7.714399136602878571e-03 -3.948549926280975342e-02 4.522134084254503250e-03 -2.796544134616851807e-01 3.228611778467893600e-03 6.196568161249160767e-02 1.362218707799911499e-01 -3.294049948453903198e-02 -3.233697414398193359e-01 1.369650065898895264e-01 -1.680980250239372253e-02 3.880877047777175903e-02 3.842884302139282227e-01 -2.252569347620010376e-01 -8.821732364594936371e-03 -2.977572940289974213e-02 -1.290164887905120850e-01 -3.199241459369659424e-01 -5.830237176269292831e-03 -3.618487343192100525e-02 1.861363649368286133e-01 5.116335302591323853e-02 -2.133659273386001587e-01 -1.539025604724884033e-01 -7.831057906150817871e-02 1.885259449481964111e-01 3.065083622932434082e-01 -1.184819713234901428e-01
-1.228230372071266174e-01 -2.794323563575744629e-01 4.032498970627784729e-02 -1.561219245195388794e-01 5.823156610131263733e-02 9.251250326633453369e-02 1.653601676225662231e-01 -2.202563546597957611e-02 -2.233577817678451538e-01 4.184820950031280518e-01 -8.936871588230133057e-02 -3.662654161453247070e-01 -7.367555052042007446e-02 1.191266253590583801e-01 -5.992550402879714966e-02 1.510050594806671143e-01 1.728031784296035767e-01 -1.332234740257263184e-01 -8.746764063835144043e-02 3.787575364112854004e-01 5.991038680076599121e-02 -1.458134502172470093e-01 -1.456203311681747437e-01 2.670581340789794922e-01 1.711550503969192505e-01 2.254113368690013885e-02 -1.941512227058410645e-01 2.806629054248332977e-02 7.276399433612823486e-02 -3.371853008866310120e-02 1.813556551933288574e-01 6.471424549818038940e-02
2.244095653295516968e-01 2.766176126897335052e-02 -2.899765372276306152e-01 -2.019872367382049561e-01 -1.759058833122253418e-01 -5.828644149005413055e-03 -2.653989195823669434e-02 -1.581791788339614868e-01 -7.295417040586471558e-02 3.047285974025726318e-01 4.093967005610466003e-02 -2.253192663192749023e-01 -6.047119945287704468e-02 5.919776856899261475e-02 3.576010763645172119e-01 -1.139341965317726135e-01 1.388054192066192627e-01 9.436453133821487427e-02 -8.901764638721942902e-03 5.191268324851989746e-01 -1.023227870464324951e-01 -7.398909423500299454e-03 2.144157141447067261e-02 1.229150071740150452e-01 -3.088880330324172974e-02 -1.791286766529083252e-01 1.974282711744308472e-01 -3.723360225558280945e-02 2.508267164230346680e-01 1.476151403039693832e-02 9.088050574064254761e-02 -2.833131933584809303e-03
2.031130716204643250e-02 -4.322340339422225952e-02 -5.846613273024559021e-02 -1.077245101332664490e-01 9.342877566814422607e-02 1.114630922675132751e-01 1.671558171510696411e-01 9.142315387725830078e-02 -2.590208947658538818e-01 2.923570275306701660e-01 4.329590301495045424e-04 -2.853870987892150879e-01 1.929476261138916016e-01 7.565320283174514771e-02 -6.131244078278541565e-02 2.902551591396331787e-01 3.902332484722137451e-01 -1.085356846451759338e-01 -1.728881448507308960e-01 3.226060569286346436e-01 8.761608600616455078e-02 -7.700309902429580688e-02 1.690948382019996643e-02 3.327844440937042236e-01 8.856788277626037598e-02 3.895520791411399841e-02 -8.836692571640014648e-02 -1.371579617261886597e-01 4.676627740263938904e-02 2.768923938274383545e-01 -7.335251197218894958e-03 1.507212072610855103e-01
5.713100358843803406e-02 -1.373550891876220703e-01 3.502652049064636230e-02 -3.376775383949279785e-01 -3.503507971763610840e-01 6.538446247577667236e-02 2.255161553621292114e-01 -1.218222752213478088e-01 -1.937635987997055054e-01 -1.287005394697189331e-01 -1.177865732461214066e-02 1.879085749387741089e-01 1.637294888496398926e-01 -5.153987929224967957e-02 1.044545993208885193e-01 2.743757069110870361e-01 1.477304846048355103e-01 -9.638633579015731812e-02 -3.035735525190830231e-02 2.232484221458435059e-01 -1.590599864721298218e-01 -1.636990457773208618e-01 2.328494191169738770e-01 -3.456373512744903564e-01 1.909828037023544312e-01 9.164216369390487671e-02 -3.621450811624526978e-02 -7.687368243932723999e-02 2.916867434978485107e-01 1.097771152853965759e-01 -8.831130713224411011e-02 -1.457063830457627773e-03
1.621213704347610474e-01 -7.893189042806625366e-02 -1.260368078947067261e-01 -1.985698193311691284e-01 -2.588668465614318848e-01 -1.246164813637733459e-01 -3.003842663019895554e-03 9.242311120033264160e-02 1.816198043525218964e-02 -8.297901600599288940e-02 9.495542943477630615e-02 -3.563638329505920410e-01 -1.846150159835815430e-01 -8.522067219018936157e-02 -2.574791014194488525e-01 1.556672039441764355e-03 5.067510604858398438e-01 -1.790767759084701538e-01 -1.099722608923912048e-01 1.501429975032806396e-01 -1.375121995806694031e-02 -1.570904850959777832e-01 1.897485107183456421e-01 -8.004397153854370117e-02 1.998460739850997925e-01 -5.479985103011131287e-02 1.184204593300819397e-01 1.012958437204360962e-01 2.630356252193450928e-01 3.513617813587188721e-02 2.012751102447509766e-01 -3.562158346176147461e-02
1.272414717823266983e-02 -6.404548138380050659e-02 -2.157962024211883545e-01 -1.212216764688491821e-01 -1.316035166382789612e-02 -7.958834618330001831e-02 1.523882746696472168e-01 -4.468492865562438965e-01 -7.922866940498352051e-02 -8.342904597520828247e-02 -2.241281419992446899e-01 -3.721387386322021484e-01 1.879400759935379028e-01 5.768474936485290527e-02 -5.669317673891782761e-03 2.686628103256225586e-01 -4.453599825501441956e-02 -1.263649463653564453e-01 -1.390666961669921875e-01 3.267787396907806396e-02 -5.627330392599105835e-03 -2.831849157810211182e-01 -9.895534068346023560e-02 -2.907840907573699951e-01 -1.263046413660049438e-01 -1.538117527961730957e-01 -1.536226868629455566e-01 4.178530536592006683e-03 2.459719628095626831e-01 -1.761284172534942627e-01 1.235369890928268433e-01 9.646493941545486450e-02
8.039764314889907837e-02 3.550149127840995789e-02 4.108180105686187744e-02 1.005668863654136658e-01 -5.675472319126129150e-02 -6.609579175710678101e-02 2.978988587856292725e-01 3.913168981671333313e-02 -1.117559149861335754e-01 3.665307164192199707e-02 -2.177523970603942871e-01 -3.519384935498237610e-02 -2.153773605823516846e-01 -3.446309641003608704e-02 -7.846722751855850220e-02 -5.361815914511680603e-02 3.189131319522857666e-01 3.543571336194872856e-03 -3.894864320755004883e-01 2.200149595737457275e-01 4.236687719821929932e-01 -7.151202857494354248e-02 -7.276556640863418579e-02 -1.067463830113410950e-01 2.491922378540039062e-01 -1.936581879854202271e-01 -1.649522185325622559e-01 6.408845633268356323e-02 5.882284045219421387e-02 3.200094103813171387e-01 -6.526926066726446152e-03 -1.535133421421051025e-01
1.256848275661468506e-01 5.346446484327316284e-02 -4.389219880104064941e-01 -1.002694442868232727e-01 1.025484874844551086e-01 -5.635793320834636688e-03 1.305086314678192139e-01 4.905183613300323486e-02 -1.635425910353660583e-02 2.713117003440856934e-02 -4.093796014785766602e-01 -2.534075975418090820e-01 5.208418890833854675e-02 -2.323915958404541016e-01 2.678621113300323486e-01 1.342480033636093140e-01 2.247369736433029175e-01 2.467691302299499512e-01 -3.282614424824714661e-02 2.473794519901275635e-01 -2.860111556947231293e-02 -4.612738266587257385e-02 1.057801693677902222e-01 7.925657927989959717e-02 2.722620666027069092e-01 -1.951046474277973175e-02 -1.634438633918762207e-01 2.462662011384963989e-01 3.286666423082351685e-02 -9.081624448299407959e-02 -6.360326707363128662e-02 4.000600893050432205e-03
1.082638502120971680e-01 -4.216484725475311279e-02 -5.570467114448547363e-01 4.736478999257087708e-02 -5.733972787857055664e-02 1.920880973339080811e-01 1.802118122577667236e-01 1.077430099248886108e-01 -1.724809855222702026e-01 -1.348808854818344116e-01 -1.583763509988784790e-01 -2.653987705707550049e-01 -1.496021598577499390e-01 -3.780206292867660522e-02 2.155403606593608856e-02 8.897875994443893433e-02 1.092643886804580688e-01 -1.692355722188949585e-01 -1.491334736347198486e-01 2.288306355476379395e-01 3.719221651554107666e-01 -3.583432361483573914e-02 1.490175276994705200e-01 -1.545564681291580200e-01 -1.071527041494846344e-02 2.061734162271022797e-02 -3.133408725261688232e-02 -3.444037586450576782e-02 2.109552323818206787e-01 -3.936780616641044617e-02 2.456685900688171387e-01 6.349710375070571899e-02
2.609803676605224609e-01 -9.463929384946823120e-02 -1.451303958892822266e-01 2.405867278575897217e-01 2.392974793910980225e-01 2.490339875221252441e-01 5.535959079861640930e-02 1.520805153995752335e-02 -9.580147266387939453e-02 -3.504780679941177368e-02 1.202369201928377151e-02 -1.542705893516540527e-01 7.464820891618728638e-02 2.736750245094299316e-02 -1.445839405059814453e-01 5.655598267912864685e-02 4.289627671241760254e-01 -4.892432689666748047e-02 -2.676954865455627441e-01 1.195897087454795837e-01 -2.290635704994201660e-01 -6.805390119552612305e-02 2.542043030261993408e-01 8.244080841541290283e-02 2.933556437492370605e-01 -1.066112071275711060e-01 -6.228972226381301880e-02 -1.558959782123565674e-01 1.220259293913841248e-01 2.327688634395599365e-01 1.479672193527221680e-01 -1.979402601718902588e-01
2.816037535667419434e-01 4.101162776350975037e-02 -9.744588285684585571e-02 -3.715824708342552185e-02 -8.207099139690399170e-02 2.890455126762390137e-01 3.414879553020000458e-03 -2.204489260911941528e-01 1.099622473120689392e-01 -2.947925403714179993e-02 -7.665743678808212280e-02 -1.271032989025115967e-01 2.197147160768508911e-01 1.695791780948638916e-01 -7.166461646556854248e-02 1.337299197912216187e-01 3.215995430946350098e-01 -1.605587750673294067e-01 -2.954560518264770508e-01 1.166316866874694824e-01 -2.262344658374786377e-01 -2.451196499168872833e-02 5.107908248901367188e-01 -5.559879913926124573e-02 -2.181208692491054535e-02 -1.108628362417221069e-01 -5.797172337770462036e-02 3.361934050917625427e-02 7.863134890794754028e-02 1.531073898077011108e-01 2.023460268974304199e-01 -2.225486002862453461e-02
-6.924917548894882202e-02 -2.679686248302459717e-02 4.093893617391586304e-02 -4.829106926918029785e-01 4.582403600215911865e-02 3.069120943546295166e-01 5.796010792255401611e-02 -1.787971407175064087e-01 -5.099499225616455078e-02 -1.855617575347423553e-02 -1.073773279786109924e-01 -3.565320968627929688e-01 -4.561048746109008789e-02 2.737907469272613525e-01 1.844930201768875122e-01 1.488903164863586426e-01 6.219524890184402466e-02 1.124888733029365540e-01 -1.507520675659179688e-01 2.125634104013442993e-01 -1.294152587652206421e-01 -3.415462002158164978e-02 -1.760931164026260376e-01 1.314378529787063599e-01 2.158483564853668213e-01 -1.881512552499771118e-01 -1.473800987005233765e-01 -2.350917905569076538e-01 1.541203558444976807e-01 8.476570248603820801e-02 -9.597206860780715942e-02 -5.820034816861152649e-02
1.633666008710861206e-01 3.875435143709182739e-02 9.777232259511947632e-02 -2.413234561681747437e-01 3.542466461658477783e-01 1.155589614063501358e-02 1.811514347791671753e-01 -2.331155836582183838e-01 -3.424857854843139648e-01 2.957406081259250641e-02 -1.038468331098556519e-01 -6.938844919204711914e-02 2.273794710636138916e-01 -8.951298147439956665e-02 -3.951883316040039062e-02 -1.165314111858606339e-02 1.871508061885833740e-01 -2.113566547632217407e-01 -3.204494714736938477e-01 1.403836309909820557e-01 5.431166291236877441e-02 6.287261098623275757e-02 2.541788220405578613e-01 -1.469677686691284180e-01 7.161736022680997849e-03 5.014143139123916626e-02 -2.794869840145111084e-01 2.325163930654525757e-01 2.390671074390411377e-01 5.404880642890930176e-02 -2.055708318948745728e-02 -7.488600909709930420e-02
6.593161076307296753e-02 -9.239859879016876221e-03 -1.186308041214942932e-01 -1.181173101067543030e-01 -1.285479962825775146e-01 -1.347634494304656982e-01 7.686097174882888794e-02 -5.338836833834648132e-02 -2.700259983539581299e-01 -3.314471989870071411e-02 -2.403761893510818481e-01 -7.139988988637924194e-02 5.706938914954662323e-03 5.578533932566642761e-02 2.957841455936431885e-01 9.087619930505752563e-02 1.297600120306015015e-01 2.436423450708389282e-01 -4.271098077297210693e-01 2.617572546005249023e-01 -3.755706176161766052e-02 7.108101155608892441e-03 1.742328405380249023e-01 -1.434811502695083618e-01 7.383223623037338257e-02 -3.320572376251220703e-01 -8.685475587844848633e-02 -2.533393204212188721e-01 5.124904960393905640e-02 1.777349710464477539e-01 -3.574734088033437729e-03 2.951371073722839355e-01
4.235561192035675049e-02 -2.425387352705001831e-01 4.077336937189102173e-02 -2.428925931453704834e-01 1.106565073132514954e-01 -1.241956949234008789e-01 2.368945479393005371e-01 -2.287079766392707825e-02 -2.513832151889801025e-01 -1.105818338692188263e-02 -8.375952951610088348e-03 6.633828580379486084e-02 1.398130804300308228e-01 -2.346675395965576172e-01 1.182141005992889404e-01 -4.606987163424491882e-02 2.827806174755096436e-01 -1.720473170280456543e-02 -6.033027917146682739e-02 3.751659393310546875e-01 1.779950708150863647e-01 -2.071462273597717285e-01 -1.070150807499885559e-01 3.117938041687011719e-01 -2.067109756171703339e-02 -1.513629257678985596e-01 -1.907236874103546143e-01 -1.703983098268508911e-01 1.439450085163116455e-01 -1.161838471889495850e-01 3.017809689044952393e-01 1.181550845503807068e-01
-1.511056674644351006e-03 -1.982007622718811035e-01 -2.040315717458724976e-01 -9.451922029256820679e-02 -1.714902818202972412e-01 6.657669693231582642e-02 -2.005689442157745361e-01 -2.742600440979003906e-01 -1.584718078374862671e-01 -8.801165223121643066e-02 -8.607167005538940430e-02 -2.217238992452621460e-01 1.355639696121215820e-01 5.429322645068168640e-02 1.632914841175079346e-01 2.506973743438720703e-01 3.356263637542724609e-01 -3.129784464836120605e-01 -1.964551955461502075e-02 3.360822200775146484e-01 1.098948996514081955e-02 1.165557131171226501e-01 -1.265097707509994507e-01 1.531800031661987305e-01 2.075648158788681030e-01 1.477753221988677979e-01 -9.352499246597290039e-02 -1.002904400229454041e-01 1.826524734497070312e-01 -4.236566834151744843e-03 1.097179427742958069e-01 -2.331083416938781738e-01
-8.046478033065795898e-02 -4.654400423169136047e-02 -4.057125374674797058e-02 -2.183630466461181641e-01 1.906926929950714111e-01 4.300761222839355469e-02 -4.279424995183944702e-02 -1.498948782682418823e-01 -3.508010506629943848e-01 -1.974462717771530151e-01 -1.478652805089950562e-01 -1.564597487449645996e-01 1.158631779253482819e-02 -1.573024131357669830e-02 -1.557016968727111816e-01 3.186734914779663086e-01 3.473110496997833252e-01 -1.079742833971977234e-01 -3.242623805999755859e-01 -3.072922350838780403e-03 2.087802290916442871e-01 3.686273097991943359e-02 1.738498359918594360e-01 -1.930190324783325195e-01 -9.957385482266545296e-04 -2.730068564414978027e-01 -7.697588950395584106e-02 1.029639095067977905e-01 -3.412949666380882263e-02 1.025299653410911560e-01 2.306249588727951050e-01 1.978812515735626221e-01
1.613971143960952759e-01 -9.693413227796554565e-02 -5.079824104905128479e-02 1.111757233738899231e-01 -8.402673900127410889e-02 -1.837245933711528778e-02 6.859309971332550049e-02 -4.303863644599914551e-01 -2.488570958375930786e-01 7.725214958190917969e-02 6.901913881301879883e-02 1.603387296199798584e-02 -1.300718486309051514e-01 -1.376360505819320679e-01 -1.070107426494359970e-02 3.356119394302368164e-01 3.309219479560852051e-01 -1.423112601041793823e-01 -9.763228148221969604e-02 1.277098953723907471e-01 6.665361672639846802e-02 -1.572263613343238831e-02 3.039717972278594971e-01 -4.249574244022369385e-01 1.840112954378128052e-01 -1.100285947322845459e-01 -1.228268817067146301e-01 5.491690710186958313e-02 -1.615603826940059662e-02 -1.246633380651473999e-02 1.367757618427276611e-01 -1.194742619991302490e-01
1.544473767280578613e-01 7.931618392467498779e-02 -2.716330587863922119e-01 -1.912351697683334351e-02 -9.348761290311813354e-02 1.858699768781661987e-01 3.157956004142761230e-01 9.850512258708477020e-03 -1.179761253297328949e-03 1.116668879985809326e-01 -9.580444544553756714e-02 -2.165822088718414307e-01 8.244808763265609741e-02 1.106953993439674377e-01 -2.137851901352405548e-02 2.820901386439800262e-02 2.448080480098724365e-01 2.221326231956481934e-01 -2.048765122890472412e-01 7.110727578401565552e-02 -2.553444206714630127e-01 -2.748929560184478760e-01 7.809790968894958496e-02 -3.185724467039108276e-02 1.566152125597000122e-01 -1.371209770441055298e-01 -5.942538008093833923e-02 6.188692152500152588e-02 3.311668932437896729e-01 1.161427497863769531e-01 4.275183677673339844e-01 -5.405605956912040710e-02
-8.404310792684555054e-02 -1.281791925430297852e-01 -2.107186466455459595e-01 -1.614444702863693237e-01 6.093843281269073486e-02 -2.394187450408935547e-02 -7.592494785785675049e-02 -2.163328677415847778e-01 -3.288468122482299805e-01 2.466152980923652649e-02 1.899792812764644623e-02 -1.514333933591842651e-01 2.117223292589187622e-02 4.408396780490875244e-02 -2.223722040653228760e-01 9.590021520853042603e-02 3.199950978159904480e-02 -7.966604083776473999e-02 -3.221146166324615479e-01 1.278863102197647095e-01 3.094654381275177002e-01 -7.333225570619106293e-03 -3.642549738287925720e-02 2.421735823154449463e-01 3.755365312099456787e-01 2.164643630385398865e-02 -2.595990300178527832e-01 1.243623532354831696e-02 -2.048579752445220947e-01 2.304326184093952179e-02 3.113567233085632324e-01 1.560303419828414917e-01
5.183783769607543945e-01 -1.269935965538024902e-01 -6.690534204244613647e-02 -2.249079197645187378e-02 1.652422174811363220e-02 4.212657213211059570e-01 8.644485473632812500e-02 -8.139891922473907471e-02 -2.809481620788574219e-01 1.352158486843109131e-01 -2.555160410702228546e-02 -9.754845499992370605e-02 1.167353019118309021e-01 -9.911379963159561157e-02 3.285093605518341064e-01 -9.558758139610290527e-02 1.099694222211837769e-01 3.611283842474222183e-03 -9.964193403720855713e-02 2.034628391265869141e-01 -9.775046259164810181e-02 -3.488003835082054138e-02 -9.706246852874755859e-02 -1.465661227703094482e-01 1.660446226596832275e-01 -4.129356145858764648e-02 -1.823842972517013550e-01 1.028887368738651276e-02 8.817859925329685211e-04 3.524468839168548584e-02 2.471555769443511963e-01 2.009155303239822388e-01
3.429226949810981750e-02 -1.613034866750240326e-02 -2.358690947294235229e-01 -6.424861401319503784e-02 8.525706082582473755e-02 1.015332862734794617e-01 1.594208925962448120e-01 3.133840113878250122e-02 6.280682235956192017e-02 4.119764566421508789e-01 -2.856478840112686157e-02 -1.811676621437072754e-01 1.857525706291198730e-01 -1.326098740100860596e-01 1.656519174575805664e-01 3.570907115936279297e-01 2.307246923446655273e-01 9.070824831724166870e-03 7.906208746135234833e-03 3.169048130512237549e-01 -7.366155087947845459e-02 -8.777547627687454224e-02 3.116369545459747314e-01 5.911767017096281052e-03 3.453555703163146973e-02 7.831642031669616699e-02 -1.829710155725479126e-01 3.262608498334884644e-02 2.291564494371414185e-01 1.267196536064147949e-01 3.223475515842437744e-01 4.514598101377487183e-02
1.908143013715744019e-01 -9.254618734121322632e-02 4.227760061621665955e-02 -1.975079029798507690e-01 1.647507548332214355e-01 1.931371688842773438e-01 -4.702144861221313477e-02 -9.012288600206375122e-02 -1.166283637285232544e-01 1.580922007560729980e-01 2.202044986188411713e-02 -6.657554209232330322e-02 2.760395109653472900e-01 1.334771364927291870e-01 9.317319840192794800e-02 1.489151418209075928e-01 -8.273074775934219360e-02 -2.208470106124877930e-01 1.113722473382949829e-01 3.130830824375152588e-01 2.067882418632507324e-01 -5.323716253042221069e-02 2.308265678584575653e-02 -7.443718612194061279e-02 1.935776323080062866e-01 -3.131049275398254395e-01 -2.031394653022289276e-02 8.017899096012115479e-02 3.348381519317626953e-01 -1.145192682743072510e-01 4.310113489627838135e-01 2.181876217946410179e-03
2.035158686339855194e-02 1.864374279975891113e-01 -2.578990757465362549e-01 -2.919585108757019043e-01 -3.283800324425101280e-03 -2.372704632580280304e-02 1.900940537452697754e-01 -2.830781638622283936e-01 -8.187284693121910095e-03 -2.193951308727264404e-01 -7.925856858491897583e-02 -6.302107870578765869e-02 -9.360944479703903198e-02 4.467213526368141174e-02 1.182901784777641296e-01 -3.793049976229667664e-02 3.746788203716278076e-01 -2.529856860637664795e-01 1.905493438243865967e-02 2.800202667713165283e-01 9.715057909488677979e-02 -1.909032650291919708e-02 -6.673505902290344238e-02 3.433382809162139893e-01 1.355375498533248901e-01 -2.310335338115692139e-01 -1.766070127487182617e-01 -1.697024912573397160e-03 -4.786268342286348343e-03 1.437418907880783081e-01 -2.090198732912540436e-02 -2.687541544437408447e-01
1.400383114814758301e-01 -1.010014023631811142e-02 -3.664316833019256592e-01 1.596437990665435791e-01 -4.428640753030776978e-02 2.467799186706542969e-01 -2.274133637547492981e-02 -1.991433650255203247e-01 -3.878962099552154541e-01 -3.263409808278083801e-02 -5.562954768538475037e-02 -2.425711303949356079e-01 -4.629513993859291077e-02 -4.443820565938949585e-02 2.299464195966720581e-01 -7.990696281194686890e-02 -1.128084138035774231e-01 1.011929735541343689e-01 -1.932703405618667603e-01 1.765526384115219116e-01 2.113640159368515015e-01 -1.210948824882507324e-01 -4.948859289288520813e-02 -1.379273682832717896e-01 3.983952403068542480e-01 5.862368643283843994e-02 -9.395709633827209473e-02 5.595952738076448441e-03 1.949358135461807251e-01 1.838238909840583801e-02 1.988285034894943237e-02 2.420743107795715332e-01
3.327485918998718262e-01 -1.666731685400009155e-01 -1.933741569519042969e-01 -2.252535372972488403e-01 -2.491971291601657867e-02 -6.604260951280593872e-02 2.784545533359050751e-02 -2.052137553691864014e-01 -2.529293298721313477e-01 4.300437867641448975e-02 -3.609900772571563721e-01 6.196085363626480103e-02 2.504772506654262543e-03 1.114659309387207031e-01 -2.435977011919021606e-02 -7.934199273586273193e-02 2.440414130687713623e-01 -1.077097654342651367e-01 -2.034860998392105103e-01 3.929340243339538574e-01 -5.695638805627822876e-02 7.538089901208877563e-02 -4.982507973909378052e-02 -3.694624872878193855e-03 -2.023141644895076752e-02 -2.896879315376281738e-01 3.125233650207519531e-01 1.980199366807937622e-01 3.612465783953666687e-02 4.845613241195678711e-02 -2.430369704961776733e-02 4.859423637390136719e-02
-1.981994323432445526e-02 4.182843863964080811e-02 -2.748589217662811279e-02 -2.641062140464782715e-01 8.446160703897476196e-02 -3.055268153548240662e-02 1.336753368377685547e-01 -4.184006750583648682e-01 1.447382662445306778e-02 -2.706858888268470764e-02 -8.113239891827106476e-03 -1.809957325458526611e-01 1.579598635435104370e-01 -1.098762378096580505e-01 -1.153889894485473633e-01 3.583258986473083496e-01 -1.510922610759735107e-01 -1.353808958083391190e-02 -1.194792240858078003e-01 3.903312683105468750e-01 1.018222123384475708e-01 1.301423609256744385e-01 1.633647829294204712e-01 8.200842887163162231e-03 2.004819810390472412e-01 -2.851271629333496094e-01 -1.915392726659774780e-01 6.269983202219009399e-02 3.403496369719505310e-02 -8.721876889467239380e-02 3.095652163028717041e-01 -5.864986777305603027e-02
2.119862660765647888e-02 -2.961048781871795654e-01 -1.422128677368164062e-01 -4.217382229398936033e-04 -3.086816370487213135e-01 5.536839738488197327e-02 1.424651443958282471e-01 -2.799842953681945801e-01 -1.192808002233505249e-01 1.736541539430618286e-01 -7.104622200131416321e-03 -8.266840130090713501e-02 4.523578658699989319e-02 4.946709796786308289e-02 4.064167663455009460e-02 -7.806713879108428955e-02 2.580460309982299805e-01 1.026782914996147156e-01 -3.809860050678253174e-01 2.188431322574615479e-01 2.425624728202819824e-01 -1.923033595085144043e-01 -1.175660416483879089e-01 2.869623601436614990e-01 1.477515399456024170e-01 4.213986452668905258e-03 3.611852973699569702e-02 -1.800771355628967285e-01 2.451042830944061279e-01 -1.141060143709182739e-01 1.858905106782913208e-01 7.557064294815063477e-02
2.580425143241882324e-01 7.867464423179626465e-02 -8.801618218421936035e-02 -2.289272546768188477e-01 1.685933172702789307e-01 -1.025573685765266418e-01 9.238888323307037354e-02 -3.792559504508972168e-01 5.617132410407066345e-02 -7.770694792270660400e-02 2.231666743755340576e-01 6.224856153130531311e-02 -1.072999835014343262e-01 1.485804468393325806e-01 3.443174436688423157e-02 -4.827326163649559021e-02 8.570126444101333618e-02 -3.126655220985412598e-01 -2.781935632228851318e-01 2.032313197851181030e-01 3.556231781840324402e-02 -3.800625801086425781e-01 -2.943121790885925293e-01 6.937842816114425659e-02 1.404989510774612427e-01 -1.245544254779815674e-01 -4.838906973600387573e-02 8.861172012984752655e-03 1.959599256515502930e-01 5.522924661636352539e-02 1.361721754074096680e-01 1.310292482376098633e-01
2.430170029401779175e-01 -8.799438178539276123e-02 -1.272154897451400757e-01 -8.478807657957077026e-02 1.439034789800643921e-01 9.083554893732070923e-02 2.811291217803955078e-01 -4.156498610973358154e-01 -2.477040439844131470e-01 -7.284123450517654419e-02 -2.028264999389648438e-01 -4.310174286365509033e-02 2.136104106903076172e-01 1.432491466403007507e-02 1.621167063713073730e-01 1.369578689336776733e-01 7.945329695940017700e-02 3.725286200642585754e-02 -1.285052746534347534e-01 2.050380259752273560e-01 3.006287813186645508e-01 7.025618851184844971e-02 1.211576536297798157e-01 -1.402363181114196777e-01 1.949221193790435791e-01 1.432039681822061539e-02 -1.367175281047821045e-01 1.652048081159591675e-01 1.404279470443725586e-01 5.718594044446945190e-02 -6.579709798097610474e-02 -3.480207324028015137e-01
6.907224655151367188e-02 -5.551130324602127075e-02 -2.314523048698902130e-02 -2.456904947757720947e-01 -1.774912029504776001e-01 1.675879806280136108e-01 -4.443279281258583069e-02 -1.885777413845062256e-01 2.150993198156356812e-01 1.289372611790895462e-02 -5.056013464927673340e-01 -1.091217622160911560e-01 2.728522419929504395e-01 -1.522211432456970215e-01 2.591674216091632843e-02 4.961816221475601196e-02 1.789818406105041504e-01 -2.082028985023498535e-02 -1.579277664422988892e-01 1.593562513589859009e-01 -2.720316052436828613e-01 1.724389567971229553e-02 -2.004326581954956055e-01 -9.862549602985382080e-02 1.904195398092269897e-01 5.241906270384788513e-02 -2.854196429252624512e-01 6.419917196035385132e-02 -2.643332816660404205e-02 -5.260073021054267883e-02 1.545459330081939697e-01 2.458660751581192017e-01
1.495282053947448730e-01 1.264114975929260254e-01 4.549760743975639343e-02 -2.004632800817489624e-01 -1.195278912782669067e-01 -2.871033549308776855e-02 4.598778113722801208e-02 -3.878778219223022461e-01 -4.379518330097198486e-02 1.809542328119277954e-01 -2.527101039886474609e-01 -5.826070532202720642e-02 2.448140829801559448e-01 -4.230852425098419189e-02 6.872084736824035645e-02 -2.026590257883071899e-01 1.258758455514907837e-01 -4.710098437499254942e-04 -2.093597799539566040e-01 1.377158910036087036e-01 -9.181471168994903564e-02 1.312152445316314697e-01 2.212460488080978394e-01 8.121142163872718811e-03 6.727296113967895508e-02 2.960033155977725983e-02 -1.032576560974121094e-01 -9.518060833215713501e-02 5.307044982910156250e-01 2.570064961910247803e-01 4.751837998628616333e-02 -1.179324537515640259e-01
1.822606474161148071e-01 -1.998135596513748169e-01 -6.910958141088485718e-02 -2.333196252584457397e-01 -4.660437628626823425e-02 -1.258091777563095093e-01 2.020995467901229858e-01 -2.969263195991516113e-01 -2.147140800952911377e-01 -7.515291869640350342e-02 -1.551829557865858078e-02 -4.033302962779998779e-01 4.467570781707763672e-02 -2.464348077774047852e-02 -2.573135495185852051e-01 2.696883082389831543e-01 1.580476462841033936e-01 -2.771068215370178223e-01 -1.218731999397277832e-01 -3.664086759090423584e-02 -2.716864943504333496e-01 -1.050636172294616699e-01 -2.412571944296360016e-02 -2.278006672859191895e-01 -7.110615074634552002e-02 -2.518691681325435638e-02 -1.698249019682407379e-02 -8.234002441167831421e-02 1.237504556775093079e-01 1.111976206302642822e-01 1.708714812994003296e-01 -1.987348943948745728e-01
1.718678325414657593e-01 5.222445353865623474e-02 1.213176921010017395e-02 -9.357286244630813599e-02 -1.520702987909317017e-01 8.131368085741996765e-03 2.112871110439300537e-01 -2.215454727411270142e-01 2.303803265094757080e-01 -1.464636325836181641e-01 -1.691685765981674194e-01 -1.899366378784179688e-01 4.720874596387147903e-03 -7.632523775100708008e-02 1.457727998495101929e-01 -9.761278331279754639e-02 2.500807940959930420e-01 -1.446028202772140503e-01 -2.014079988002777100e-01 4.057759791612625122e-02 -2.600189149379730225e-01 -1.366997808218002319e-01 1.064931899309158325e-01 -1.445916742086410522e-01 4.153178036212921143e-01 2.828184664249420166e-01 -3.473500162363052368e-02 1.669359058141708374e-01 7.998588681221008301e-02 2.358326129615306854e-02 3.526495099067687988e-01 9.485470503568649292e-02
1.312172561883926392e-01 1.891017146408557892e-02 -2.008102536201477051e-01 3.889401629567146301e-02 -2.677467167377471924e-01 7.135184854269027710e-02 2.661417126655578613e-01 8.297495543956756592e-03 4.353179596364498138e-03 4.208593443036079407e-02 1.127602253109216690e-02 5.459635984152555466e-03 8.951570489443838596e-04 1.253276616334915161e-01 6.855941843241453171e-03 3.439953550696372986e-02 1.200268119573593140e-01 -1.344191879034042358e-01 -2.242743968963623047e-01 4.284346699714660645e-01 9.396439790725708008e-02 -1.547485440969467163e-01 5.158963799476623535e-02 -6.586866080760955811e-02 1.428868621587753296e-01 -2.565205097198486328e-01 -2.204884439706802368e-01 -1.479514408856630325e-03 -3.931253030896186829e-02 -1.168128773570060730e-01 3.548307120800018311e-01 4.381585717201232910e-01
2.380795590579509735e-02 1.526644527912139893e-01 -2.777211666107177734e-01 -2.627027630805969238e-01 1.462651602923870087e-02 -9.869864583015441895e-02 1.292087882757186890e-01 -5.323888733983039856e-02 5.487341806292533875e-02 1.498624086380004883e-01 1.795949786901473999e-01 -3.699671030044555664e-01 -1.814906671643257141e-02 -1.625864654779434204e-01 -2.746804989874362946e-02 1.289827674627304077e-01 -2.207257226109504700e-02 2.189057469367980957e-01 -1.917175054550170898e-01 1.837209165096282959e-01 7.053510844707489014e-02 -1.612301170825958252e-01 1.801796257495880127e-01 9.254173934459686279e-02 3.015854954719543457e-01 5.417299643158912659e-02 -2.802450060844421387e-01 -7.456665486097335815e-02 2.802160335704684258e-03 1.183463726192712784e-02 4.298252165317535400e-01 -8.914645016193389893e-02
-3.652767837047576904e-02 -1.699936538934707642e-01 -1.500739753246307373e-01 -3.179171979427337646e-01 1.240909472107887268e-01 -9.430983103811740875e-03 3.005280494689941406e-01 -3.973646759986877441e-01 -1.211938485503196716e-01 -9.476391971111297607e-02 -1.659113168716430664e-01 5.527664721012115479e-02 1.601870805025100708e-01 -1.593010425567626953e-01 9.681715816259384155e-02 3.774436414241790771e-01 1.306515932083129883e-01 5.033764615654945374e-02 -1.913728415966033936e-01 8.217019587755203247e-02 1.351451724767684937e-01 3.799889981746673584e-01 -1.001035515218973160e-02 6.933137029409408569e-02 1.757875978946685791e-01 1.086628586053848267e-01 -1.170763075351715088e-01 4.266104847192764282e-02 5.637401482090353966e-04 1.609164774417877197e-01 1.006532385945320129e-01 2.331329509615898132e-02
1.072280108928680420e-01 9.475163370370864868e-02 -2.003180384635925293e-01 4.066602885723114014e-02 -2.162064164876937866e-01 1.377672851085662842e-01 1.520292907953262329e-01 -2.389079928398132324e-01 -2.723247706890106201e-01 1.190738100558519363e-02 -2.261528074741363525e-01 -1.333578675985336304e-01 1.277478933334350586e-01 -1.958220750093460083e-01 -7.698395103216171265e-02 -2.074130475521087646e-01 8.756232261657714844e-02 -1.229846384376287460e-02 -3.417598605155944824e-01 1.930254101753234863e-01 -6.904765963554382324e-02 -2.081949859857559204e-01 -2.342676222324371338e-01 -1.651262491941452026e-01 1.737729758024215698e-01 -1.246364340186119080e-01 -2.285561561584472656e-01 -3.085138499736785889e-01 1.810296028852462769e-01 -1.021380349993705750e-01 8.635611087083816528e-02 -9.505049884319305420e-02
-1.470096856355667114e-01 -1.207581609487533569e-01 -1.284902095794677734e-01 -2.522936165332794189e-01 -8.843726664781570435e-02 7.502631098031997681e-02 9.880469739437103271e-02 -1.779910326004028320e-01 -2.033978551626205444e-01 -1.846782416105270386e-01 -1.768272072076797485e-01 -1.071305274963378906e-01 -1.403782218694686890e-01 -5.356442555785179138e-02 -1.081856787204742432e-01 -1.282167881727218628e-01 1.151046380400657654e-01 -9.074365347623825073e-02 -2.316230237483978271e-01 3.243086636066436768e-01 -1.805100124329328537e-03 -4.072134196758270264e-01 7.651872467249631882e-03 -2.249767333269119263e-01 3.003969229757785797e-02 4.993984475731849670e-02 -6.210432946681976318e-02 -6.613601744174957275e-02 4.657807648181915283e-01 -1.343605667352676392e-01 4.389431700110435486e-02 -1.201826930046081543e-01
-1.924696192145347595e-02 -6.294395774602890015e-02 1.075530331581830978e-02 -2.652485370635986328e-01 -2.684009671211242676e-01 6.186207011342048645e-02 1.519189029932022095e-01 -1.273801028728485107e-01 -1.731971353292465210e-01 1.698304563760757446e-01 -1.905832737684249878e-01 1.626765914261341095e-02 1.819989979267120361e-01 -1.732843071222305298e-01 1.619485914707183838e-01 -2.482620775699615479e-01 -1.019394844770431519e-01 -1.022199541330337524e-01 -2.664399743080139160e-01 2.840639948844909668e-01 3.134866058826446533e-02 -6.694041937589645386e-02 2.419889867305755615e-01 -1.615949124097824097e-01 3.019477725028991699e-01 -1.912673711776733398e-01 -5.161995813250541687e-02 2.518781721591949463e-01 -9.457456879317760468e-03 5.633563920855522156e-02 2.865986526012420654e-01 -1.471794247627258301e-01
3.882956132292747498e-02 -3.063225559890270233e-02 -2.834847867488861084e-01 2.146365046501159668e-01 7.544281333684921265e-02 1.399285942316055298e-01 -4.788027331233024597e-02 -4.267027974128723145e-01 -3.206153512001037598e-01 -1.630855607800185680e-03 -2.869920730590820312e-01 -2.611131072044372559e-01 2.285302430391311646e-01 6.969866156578063965e-02 -7.397430390119552612e-02 -4.885610193014144897e-02 3.322606086730957031e-01 -6.097099930047988892e-02 -7.865233719348907471e-02 -4.229810088872909546e-03 -2.265163660049438477e-01 -1.299613118171691895e-01 1.347256302833557129e-01 -9.017503820359706879e-03 8.378946781158447266e-02 -1.903808116912841797e-01 -1.339178681373596191e-01 -1.110746785998344421e-01 1.906618028879165649e-01 1.271513551473617554e-01 6.997325923293828964e-03 1.016930565237998962e-01
2.246976047754287720e-01 -9.541884809732437134e-02 -3.440748751163482666e-01 -2.717796862125396729e-01 -6.666526198387145996e-02 -5.083243548870086670e-02 2.016121149063110352e-01 -3.106679320335388184e-01 -2.233165949583053589e-01 1.813279688358306885e-01 -1.818446069955825806e-01 -2.874079644680023193e-01 -5.748099833726882935e-02 -3.121026456356048584e-01 -1.172830909490585327e-01 3.001322038471698761e-02 2.700954973697662354e-01 1.507119834423065186e-01 -2.938880585134029388e-02 8.665835857391357422e-02 1.131708100438117981e-01 1.272500157356262207e-01 6.687360256910324097e-02 -1.123945973813533783e-02 1.220024302601814270e-01 7.073227316141128540e-02 -1.020541489124298096e-01 2.267401069402694702e-01 6.155378371477127075e-02 1.755316555500030518e-01 -2.539901994168758392e-02 -1.886225789785385132e-01
1.775246411561965942e-01 1.175846010446548462e-01 -8.581241220235824585e-02 -3.963755071163177490e-01 -1.349622309207916260e-01 -4.903348535299301147e-02 3.260274231433868408e-01 -1.160801202058792114e-01 -9.252233803272247314e-02 5.734211206436157227e-02 -1.972325444221496582e-01 3.033047541975975037e-04 1.688158214092254639e-01 9.965111315250396729e-02 -6.071726232767105103e-02 2.354688793420791626e-01 1.320488601922988892e-01 1.248091235756874084e-01 -6.329210102558135986e-02 4.378158599138259888e-03 4.280416667461395264e-02 1.210361421108245850e-01 4.432744681835174561e-01 3.907060623168945312e-02 1.758311539888381958e-01 5.852497741580009460e-02 -1.285581439733505249e-01 -1.754394173622131348e-02 3.887956142425537109e-01 -2.944404259324073792e-02 2.087352126836776733e-01 -5.627957358956336975e-02
1.223062127828598022e-01 -1.104735359549522400e-01 -1.700192689895629883e-01 -3.291817754507064819e-02 -2.018894106149673462e-01 1.566230207681655884e-01 3.111304044723510742e-01 -4.203740358352661133e-01 -1.111870110034942627e-01 -2.811772376298904419e-02 -2.052932679653167725e-01 3.091525286436080933e-02 2.258927077054977417e-01 4.064211621880531311e-02 6.918231956660747528e-03 2.124610692262649536e-01 3.123440444469451904e-01 6.520842015743255615e-02 -6.859524548053741455e-02 2.511956691741943359e-01 4.034962654113769531e-01 7.988932728767395020e-02 -3.294027224183082581e-02 -1.345515847206115723e-01 1.493592560291290283e-01 4.750662483274936676e-03 1.098387315869331360e-01 -6.716646999120712280e-02 1.595246344804763794e-01 -5.994769185781478882e-02 -8.743985742330551147e-02 -1.277835518121719360e-01
1.198467835783958435e-01 7.083030790090560913e-02 -3.106315135955810547e-01 -4.138583838939666748e-01 7.917193323373794556e-02 -1.073525324463844299e-01 1.031452417373657227e-01 -1.289730817079544067e-01 -2.817782461643218994e-01 -2.223623543977737427e-01 1.088588461279869080e-01 -1.958558857440948486e-01 5.718908831477165222e-02 -6.174797564744949341e-02 -1.154660880565643311e-01 -1.183754503726959229e-01 2.088917642831802368e-01 -1.885393261909484863e-01 -2.170400694012641907e-02 2.442971467971801758e-01 -5.320428870618343353e-03 -1.293625682592391968e-01 -2.461341023445129395e-02 2.375069707632064819e-01 2.383628934621810913e-01 2.160842716693878174e-01 -3.000519573688507080e-01 -7.747814804315567017e-02 5.810956284403800964e-02 2.188094332814216614e-02 -8.093369007110595703e-02 -1.767450571060180664e-01
-1.191434711217880249e-01 -2.560675442218780518e-01 -2.133482098579406738e-01 -1.699902303516864777e-02 -1.938307844102382660e-02 -1.457512378692626953e-01 -2.818107791244983673e-02 -1.531293392181396484e-01 -3.404659032821655273e-01 5.853042751550674438e-02 -5.733736604452133179e-02 -3.259251266717910767e-02 8.404289931058883667e-02 1.414740979671478271e-01 1.710432469844818115e-01 5.433332920074462891e-02 3.722820580005645752e-01 -2.439142614603042603e-01 5.271223187446594238e-02 3.858029246330261230e-01 1.442458629608154297e-01 5.226177722215652466e-02 1.555917877703905106e-02 2.789432182908058167e-02 2.093442529439926147e-01 1.396623998880386353e-01 -2.907985746860504150e-01 -1.956516653299331665e-01 2.464623190462589264e-02 1.330314576625823975e-01 2.148127257823944092e-01 -1.438578367233276367e-01
1.696973294019699097e-01 5.305574834346771240e-02 5.992225930094718933e-02 -2.491871565580368042e-01 -3.972368836402893066e-01 5.133371427655220032e-02 1.375816911458969116e-01 -2.581208050251007080e-01 1.076927036046981812e-01 -7.999721169471740723e-02 -3.266447782516479492e-02 -2.907018065452575684e-01 -4.017309844493865967e-02 3.241639584302902222e-02 -3.217140957713127136e-02 8.893191814422607422e-02 -5.625091493129730225e-02 -1.268098354339599609e-01 -4.365333542227745056e-02 2.353141903877258301e-01 1.348433941602706909e-01 7.884573936462402344e-02 2.363130748271942139e-01 -1.270952522754669189e-01 5.139302928000688553e-03 -1.454689949750900269e-01 8.789312839508056641e-02 1.349867135286331177e-01 2.599974274635314941e-01 -8.416822552680969238e-02 4.902610778808593750e-01 8.026440441608428955e-02
2.147368490695953369e-01 -5.459037795662879944e-02 -2.750998735427856445e-01 -1.848565936088562012e-01 -2.460524886846542358e-01 1.237809434533119202e-01 2.908221483230590820e-01 4.402104020118713379e-02 -4.640409946441650391e-01 5.091383308172225952e-02 -8.589578419923782349e-02 -1.435605138540267944e-01 1.599604785442352295e-01 1.812970638275146484e-02 -9.506740421056747437e-02 1.467313170433044434e-01 1.984867900609970093e-01 -2.243360131978988647e-01 -1.723641157150268555e-01 1.708040386438369751e-01 9.798064827919006348e-02 -1.615449488162994385e-01 -5.769793689250946045e-02 -1.542331874370574951e-01 3.104051649570465088e-01 -1.877650246024131775e-02 1.797057129442691803e-02 -7.421828061342239380e-02 -8.414811640977859497e-02 2.056787163019180298e-01 -1.112658604979515076e-01 -2.363106049597263336e-02
-9.337857365608215332e-02 9.171025827527046204e-03 2.124564945697784424e-01 -2.574563622474670410e-01 -9.199367463588714600e-02 1.230568066239356995e-01 1.838098168373107910e-01 -2.057410180568695068e-01 -2.594583928585052490e-01 -1.592806889675557613e-03 -1.083400174975395203e-01 -6.313477456569671631e-02 1.278395354747772217e-01 -3.034584596753120422e-02 9.618317335844039917e-02 1.699259281158447266e-01 2.864455878734588623e-01 1.102510243654251099e-01 4.473693668842315674e-02 1.577435880899429321e-01 -9.108125418424606323e-02 1.228193715214729309e-01 4.110822379589080811e-01 5.023552570492029190e-03 1.843205392360687256e-01 -2.094003111124038696e-01 -2.837063968181610107e-01 2.873630449175834656e-02 2.948542237281799316e-01 -1.140889152884483337e-01 2.478146851062774658e-01 -8.734292536973953247e-02
2.615121901035308838e-01 7.822161912918090820e-02 -7.476729899644851685e-02 -1.413628458976745605e-01 -9.843721985816955566e-02 -8.051379770040512085e-02 5.332966893911361694e-02 -6.636228412389755249e-02 -2.621886134147644043e-01 1.932698339223861694e-01 -4.886735379695892334e-01 -1.471511423587799072e-01 1.209008623845875263e-03 1.333091408014297485e-01 -8.504226058721542358e-02 -8.344417065382003784e-02 1.988107115030288696e-01 3.485118504613637924e-03 -3.103989660739898682e-01 2.854380011558532715e-01 1.117003262042999268e-01 8.616394549608230591e-02 1.325730383396148682e-01 2.066574431955814362e-02 9.243547916412353516e-02 -2.664871513843536377e-01 2.166014462709426880e-01 1.406943053007125854e-01 9.001769870519638062e-02 2.373512983322143555e-01 1.034405827522277832e-01 3.613582998514175415e-02
-2.313513541594147682e-03 -3.441976904869079590e-01 -1.015333235263824463e-01 -1.665531098842620850e-01 -3.148467838764190674e-02 1.215542629361152649e-01 -5.183594767004251480e-03 4.537433385848999023e-03 -3.354951143264770508e-01 8.851219713687896729e-02 -7.988908886909484863e-02 2.028878405690193176e-02 1.620569229125976562e-01 -2.500052154064178467e-01 -1.639008224010467529e-01 2.579651586711406708e-02 1.703062653541564941e-01 -8.225367963314056396e-02 -1.825295835733413696e-01 1.300261616706848145e-01 2.052332833409309387e-02 1.532378955744206905e-03 -1.286493837833404541e-01 -4.253013059496879578e-03 1.159100160002708435e-01 -4.367510974407196045e-02 -3.394305408000946045e-01 -1.753569543361663818e-01 3.186454176902770996e-01 1.607683300971984863e-01 4.082282781600952148e-01 1.608003228902816772e-01
8.487111330032348633e-02 -1.422144025564193726e-01 -2.508423626422882080e-01 -2.134882807731628418e-01 3.150174915790557861e-01 -8.636868000030517578e-02 1.473083794116973877e-01 -1.794682443141937256e-01 -1.255083531141281128e-01 -9.803044795989990234e-02 1.399514526128768921e-01 1.811040788888931274e-01 -7.419767975807189941e-02 -2.167279869318008423e-01 -3.837279602885246277e-02 7.890969514846801758e-02 3.024325668811798096e-01 -2.313262522220611572e-01 -1.705560088157653809e-01 3.186794519424438477e-01 -4.456733912229537964e-02 2.330664359033107758e-02 1.074821352958679199e-01 -3.651335835456848145e-02 5.869180336594581604e-02 2.227921038866043091e-01 -1.748585700988769531e-01 -3.264395594596862793e-01 1.215317249298095703e-01 -9.823709726333618164e-02 2.064413726329803467e-01 1.313375830650329590e-01
2.247138507664203644e-02 -1.766703277826309204e-01 -1.999879479408264160e-01 -1.837666183710098267e-01 -9.252623468637466431e-02 1.386079788208007812e-01 2.584964968264102936e-02 -2.093138247728347778e-01 -1.966529786586761475e-01 -5.511835217475891113e-02 1.040596291422843933e-01 2.314504235982894897e-02 4.000210016965866089e-02 -1.684845387935638428e-01 1.750161349773406982e-01 -2.562925964593887329e-02 3.767998516559600830e-01 -1.907901912927627563e-01 -2.620272897183895111e-02 4.249958992004394531e-01 5.781835690140724182e-02 2.287039756774902344e-01 -9.687219560146331787e-02 1.092334538698196411e-01 -6.448544561862945557e-02 1.093086004257202148e-01 -2.511440031230449677e-02 -2.092515826225280762e-01 -4.692726954817771912e-02 -6.452316045761108398e-02 3.992958962917327881e-01 2.119812220335006714e-01
1.158303245902061462e-01 -1.731282025575637817e-01 -1.975308209657669067e-01 -4.236132204532623291e-01 -1.776390708982944489e-02 1.297430694103240967e-01 -5.291725695133209229e-02 -3.665501773357391357e-01 -4.166902974247932434e-02 -2.634270191192626953e-01 1.672374308109283447e-01 -1.373693048954010010e-01 3.007414378225803375e-02 -5.298307538032531738e-02 4.746521264314651489e-02 1.096448302268981934e-01 1.343399584293365479e-01 -2.813896834850311279e-01 3.643074631690979004e-02 3.212772309780120850e-01 2.599145770072937012e-01 -1.746623069047927856e-01 -1.988042145967483521e-01 1.338194608688354492e-01 1.845621019601821899e-01 1.243667379021644592e-01 8.094265125691890717e-03 -5.009165033698081970e-03 -7.129144668579101562e-02 -5.972949415445327759e-02 1.231910064816474915e-01 1.310187131166458130e-01
-1.264081448316574097e-01 1.329827606678009033e-01 -1.343609839677810669e-01 -5.190789699554443359e-01 -2.066942304372787476e-01 4.522273689508438110e-02 8.903291076421737671e-03 -1.723647862672805786e-01 1.807761192321777344e-01 -1.883168965578079224e-01 -1.010380685329437256e-01 -2.378778010606765747e-01 2.996851876378059387e-02 2.210156917572021484e-01 9.138046298176050186e-04 3.007479310035705566e-01 5.032543558627367020e-03 -2.393007464706897736e-02 -1.397883445024490356e-01 2.360270619392395020e-01 -4.887207224965095520e-02 -1.081180796027183533e-01 2.541070245206356049e-02 -2.354284515604376793e-03 3.510775864124298096e-01 -1.932535171508789062e-01 -1.265700757503509521e-01 -1.468458026647567749e-01 1.319241076707839966e-01 7.342811673879623413e-02 -1.091376990079879761e-01 -7.537101209163665771e-02
1.284961551427841187e-01 1.094733774662017822e-01 -5.039127469062805176e-01 -7.443165034055709839e-02 3.835815191268920898e-02 2.540298700332641602e-01 3.161704838275909424e-01 -2.595177888870239258e-01 -3.162721991539001465e-01 1.173310279846191406e-01 9.397140890359878540e-02 -9.133280068635940552e-02 1.013772115111351013e-01 -5.553356930613517761e-02 5.697463825345039368e-02 -9.884035587310791016e-02 1.024741232395172119e-01 -5.289792641997337341e-02 -1.966240555047988892e-01 1.616642326116561890e-01 -1.923617348074913025e-02 -1.026086434721946716e-01 -1.505771726369857788e-01 -2.371183782815933228e-01 1.800561398267745972e-01 -1.928174197673797607e-01 -1.133610904216766357e-01 5.308609828352928162e-02 -8.424052596092224121e-02 2.667809464037418365e-02 1.654733270406723022e-01 1.817328035831451416e-01
1.377550661563873291e-01 -2.221540734171867371e-02 8.984976261854171753e-02 -2.939781844615936279e-01 -1.396402269601821899e-01 -6.535858660936355591e-02 -1.030836552381515503e-01 -7.463178783655166626e-02 4.638625681400299072e-02 -5.436196550726890564e-02 -3.995760083198547363e-01 -1.658644825220108032e-01 2.717673182487487793e-01 -3.194673061370849609e-01 4.833159595727920532e-02 1.291761696338653564e-01 2.284027040004730225e-01 1.211769655346870422e-01 -2.509686648845672607e-01 1.828790605068206787e-01 -1.726532578468322754e-01 1.032740995287895203e-02 -1.466099172830581665e-01 -3.321399092674255371e-01 6.573864817619323730e-02 2.776429615914821625e-02 -1.241296976804733276e-01 -8.972473442554473877e-02 1.214165091514587402e-01 2.732627689838409424e-01 1.038865074515342712e-01 7.128305733203887939e-02
1.064019575715065002e-01 6.350533105432987213e-03 -2.693413496017456055e-01 -2.141231894493103027e-01 1.253427863121032715e-01 -1.709691807627677917e-02 2.110450714826583862e-01 -1.977929174900054932e-01 -3.322685062885284424e-01 -9.169770777225494385e-02 2.194918543100357056e-01 7.120276242494583130e-02 -7.636180520057678223e-02 -1.315043568611145020e-01 6.218365207314491272e-02 -1.567901819944381714e-01 1.840761452913284302e-01 -2.812590599060058594e-01 -1.585068404674530029e-01 2.601584792137145996e-01 -6.192488223314285278e-02 -2.109467387199401855e-01 9.749729186296463013e-02 -1.017145290970802307e-01 -9.850606322288513184e-02 -1.422514617443084717e-01 -1.183246225118637085e-01 -2.265115827322006226e-01 6.495127826929092407e-02 -1.009457409381866455e-01 3.490148782730102539e-01 2.037111669778823853e-01
1.308371722698211670e-01 -7.679852098226547241e-02 -2.999043762683868408e-01 -1.960272490978240967e-01 5.575818568468093872e-02 8.065678179264068604e-02 1.278314366936683655e-02 1.160398721694946289e-01 -2.583093047142028809e-01 1.049296706914901733e-01 1.926444098353385925e-02 -2.164134234189987183e-01 1.648930907249450684e-01 -1.444850414991378784e-01 6.539413332939147949e-02 1.298119574785232544e-01 1.586895287036895752e-01 -9.593511372804641724e-02 -3.241230249404907227e-01 2.238937616348266602e-01 -3.606108948588371277e-02 -1.965922564268112183e-01 -6.776485592126846313e-02 1.232385933399200439e-01 3.742867410182952881e-01 -6.839943677186965942e-02 -2.136215418577194214e-01 3.145351633429527283e-02 -3.328670561313629150e-01 5.668707191944122314e-02 1.121380701661109924e-01 2.528989315032958984e-01
2.909536659717559814e-01 -1.918607056140899658e-01 -1.464157104492187500e-01 6.208286620676517487e-03 -2.076707929372787476e-01 1.466466952115297318e-02 3.406502902507781982e-01 -2.093958556652069092e-01 -1.209851950407028198e-01 3.241612315177917480e-01 2.536652050912380219e-02 -1.638281941413879395e-01 1.364602446556091309e-01 -1.115579456090927124e-01 -1.930569708347320557e-01 3.140054643154144287e-01 1.327328681945800781e-01 5.009345710277557373e-02 -2.248230874538421631e-01 3.589090406894683838e-01 6.710185855627059937e-02 6.753616780042648315e-02 -6.977856624871492386e-03 -1.792464107275009155e-01 1.138286814093589783e-01 -1.300781816244125366e-01 -3.623307868838310242e-02 1.803554892539978027e-01 1.431752294301986694e-01 -4.748428985476493835e-02 7.417703419923782349e-02 8.357816934585571289e-02
3.526912629604339600e-01 -2.753627002239227295e-01 7.779409736394882202e-02 -3.142692148685455322e-01 3.201346471905708313e-02 5.235439166426658630e-02 6.159516051411628723e-02 -3.360639512538909912e-02 -9.512655436992645264e-02 2.014771103858947754e-01 -8.013908565044403076e-02 6.126875989139080048e-03 4.010050371289253235e-02 5.415800586342811584e-02 -5.287541076540946960e-02 -4.860285669565200806e-03 2.443558536469936371e-02 -1.032378226518630981e-01 7.642941083759069443e-03 2.555594742298126221e-01 2.377789318561553955e-01 7.149818539619445801e-02 1.332363039255142212e-01 -8.715650439262390137e-02 1.336624920368194580e-01 -2.265355437994003296e-01 -6.894166022539138794e-02 2.868671417236328125e-01 2.394829690456390381e-01 -2.299165278673171997e-01 4.385764300823211670e-01 1.999852992594242096e-02
2.650611698627471924e-01 -9.749332815408706665e-02 -1.014512553811073303e-01 3.960115462541580200e-02 -8.738795667886734009e-02 -8.267389982938766479e-02 -3.819900332018733025e-03 -4.247998595237731934e-01 -3.804978728294372559e-02 2.468788176774978638e-01 5.260507017374038696e-02 -2.203706353902816772e-01 -1.556231454014778137e-02 -1.786332130432128906e-01 3.964387774467468262e-01 8.615957200527191162e-02 1.548001021146774292e-01 -3.080303594470024109e-02 -2.443683296442031860e-01 2.738134749233722687e-02 -1.068894565105438232e-01 -2.305960506200790405e-01 -5.939077585935592651e-02 2.210053652524948120e-01 9.372264891862869263e-02 1.447566598653793335e-01 7.407982647418975830e-02 -3.774956986308097839e-02 1.028608232736587524e-01 -2.792335674166679382e-02 3.680904805660247803e-01 1.308402866125106812e-01
2.490340471267700195e-01 -2.275629043579101562e-01 7.913960516452789307e-02 -2.303281128406524658e-01 -3.205952793359756470e-02 1.379774510860443115e-01 2.922622263431549072e-01 -9.587690234184265137e-02 -1.322566866874694824e-01 -4.847595002502202988e-03 6.425504386425018311e-02 -7.701900601387023926e-02 -2.999004125595092773e-01 9.892201423645019531e-02 1.674291342496871948e-01 1.369960457086563110e-01 3.315353021025657654e-02 -9.951997548341751099e-02 -3.042520880699157715e-01 4.012192785739898682e-01 1.723095625638961792e-01 1.052755266427993774e-01 -1.326190233230590820e-01 3.652292191982269287e-01 3.385620191693305969e-02 1.185379102826118469e-01 -6.207920983433723450e-02 -1.836698800325393677e-01 -2.417016075924038887e-03 -1.365049276500940323e-02 1.687816232442855835e-01 1.835487410426139832e-02
7.404864579439163208e-02 8.796224743127822876e-02 -3.299596011638641357e-01 -4.109624624252319336e-01 -8.193830400705337524e-02 -2.918054759502410889e-01 3.432261571288108826e-02 -3.231683373451232910e-01 1.471461355686187744e-01 -1.696249693632125854e-01 -2.075532078742980957e-01 -8.674038201570510864e-02 -2.138619273900985718e-01 1.120711769908666611e-02 5.577258765697479248e-02 1.686676889657974243e-01 1.124527677893638611e-01 1.058119162917137146e-01 -5.187567695975303650e-02 1.793046891689300537e-01 -1.141168847680091858e-01 -9.634297341108322144e-02 2.537978291511535645e-01 -1.758335530757904053e-02 2.321573197841644287e-01 -3.507593646645545959e-02 1.410499662160873413e-01 -2.118794433772563934e-02 -8.776389062404632568e-02 -1.136949509382247925e-01 2.356339693069458008e-01 1.890846937894821167e-01
1.026493236422538757e-01 4.371681064367294312e-02 -7.555676251649856567e-02 -2.421560138463973999e-02 -1.185699924826622009e-02 -2.922921814024448395e-02 -1.318733096122741699e-01 -4.705244302749633789e-01 -1.259506493806838989e-01 -1.739113591611385345e-02 -2.656395137310028076e-01 -6.348178535699844360e-02 2.108915150165557861e-02 -2.485723346471786499e-01 1.257663816213607788e-01 1.260998379439115524e-02 2.830026485025882721e-02 -1.885929852724075317e-01 -2.881569564342498779e-01 -5.990348756313323975e-03 -4.797737300395965576e-02 -1.316581070423126221e-01 2.723835408687591553e-01 -1.594002246856689453e-01 2.063598185777664185e-01 -7.695958018302917480e-02 -3.273182213306427002e-01 3.653743537142872810e-03 3.697428107261657715e-01 8.121483027935028076e-02 5.216603353619575500e-02 -1.793003678321838379e-01
1.503801494836807251e-01 2.606152296066284180e-01 -2.546814456582069397e-02 -9.487476944923400879e-02 -2.465172298252582550e-02 5.152869224548339844e-02 2.638200223445892334e-01 -1.950056850910186768e-01 -3.037678636610507965e-02 -2.023042142391204834e-01 -3.898410871624946594e-02 4.813650250434875488e-02 1.586625277996063232e-01 -1.830635964870452881e-01 1.157967895269393921e-01 1.904067099094390869e-01 -7.265374064445495605e-02 -1.830234974622726440e-01 -2.648094296455383301e-01 2.969614565372467041e-01 1.215527206659317017e-01 1.662634909152984619e-01 1.958163082599639893e-01 -2.062999606132507324e-01 3.493598103523254395e-01 -2.707238197326660156e-01 -2.108197510242462158e-01 -1.589547097682952881e-01 2.673697285354137421e-02 1.338880509138107300e-01 1.333349794149398804e-01 -1.140407249331474304e-01
7.795857638120651245e-02 -2.232866436243057251e-01 -9.329814463853836060e-02 -1.172255799174308777e-01 -2.389520704746246338e-01 -7.673743367195129395e-02 1.101478338241577148e-01 -5.389935523271560669e-02 -1.349231898784637451e-01 1.074586287140846252e-01 4.124327003955841064e-02 -3.059022128582000732e-01 -3.687744587659835815e-02 1.873548775911331177e-01 -7.390575110912322998e-02 1.029456630349159241e-01 2.886244058609008789e-01 -6.511510163545608521e-02 -5.172562599182128906e-01 1.308514773845672607e-01 1.054027974605560303e-01 -4.932959750294685364e-02 -2.388169169425964355e-01 2.310645580291748047e-01 5.477343127131462097e-02 1.421130299568176270e-01 -1.111002787947654724e-01 5.824447423219680786e-02 6.533116847276687622e-02 -1.906036883592605591e-01 2.939158082008361816e-01 6.277126818895339966e-02
2.098197489976882935e-02 7.385459542274475098e-02 -1.872763410210609436e-02 -3.262189216911792755e-03 5.625247955322265625e-02 1.916645616292953491e-01 3.320145234465599060e-02 -7.153784390538930893e-03 -2.420568838715553284e-03 1.926776468753814697e-01 -3.185789883136749268e-01 -2.141632288694381714e-01 -9.490682184696197510e-02 5.081967264413833618e-02 -5.142540484666824341e-02 2.861582040786743164e-01 3.641853034496307373e-01 1.137557476758956909e-01 1.191453710198402405e-01 3.109809160232543945e-01 -3.024969995021820068e-02 -1.301153004169464111e-01 2.123466879129409790e-02 -1.428854167461395264e-01 1.783802956342697144e-01 4.009964317083358765e-02 -2.025508731603622437e-01 2.168274223804473877e-01 3.111796677112579346e-01 8.328865468502044678e-02 3.855031430721282959e-01 -5.515039339661598206e-02
-1.304721385240554810e-01 1.147742867469787598e-01 -3.196903169155120850e-01 -2.668992280960083008e-01 4.619683325290679932e-02 1.561584174633026123e-01 2.615770399570465088e-01 -2.558988034725189209e-01 -1.978270709514617920e-01 -1.548485010862350464e-01 7.396248634904623032e-03 4.846981540322303772e-02 1.332748085260391235e-01 -2.308429479598999023e-01 2.114948034286499023e-01 -1.438097357749938965e-01 2.245463281869888306e-01 -1.619298383593559265e-02 -2.935724854469299316e-01 1.386537253856658936e-01 -3.211421146988868713e-02 -3.431135118007659912e-01 -5.616301298141479492e-02 -1.106193754822015762e-02 -9.106577932834625244e-02 -6.479675322771072388e-02 1.555601358413696289e-01 1.818455196917057037e-02 2.688187658786773682e-01 -3.912506625056266785e-02 2.052799761295318604e-01 5.364346504211425781e-02
-1.211868878453969955e-02 1.886943727731704712e-01 1.028291732072830200e-01 -3.969494402408599854e-01 -2.577138878405094147e-02 -1.282612141221761703e-02 2.059984505176544189e-01 -3.427760303020477295e-01 -3.272357583045959473e-02 8.207852393388748169e-02 5.349544226191937923e-04 -2.370726689696311951e-02 8.656034618616104126e-02 -3.728024661540985107e-02 -4.764638841152191162e-02 1.963810026645660400e-01 2.849076390266418457e-01 5.178683996200561523e-02 -4.102456197142601013e-02 1.066797152161598206e-01 5.914824083447456360e-03 -4.366891458630561829e-02 3.029889762401580811e-01 -1.110186725854873657e-01 2.229080647230148315e-01 -5.123739317059516907e-02 -2.910071313381195068e-01 1.403413265943527222e-01 4.517755806446075439e-01 -3.422915190458297729e-02 7.085645943880081177e-02 -8.533803373575210571e-02
5.882064625620841980e-02 -3.338391892611980438e-03 -2.828181982040405273e-01 -1.047749593853950500e-01 2.016238272190093994e-01 1.807432770729064941e-01 2.067369818687438965e-01 1.740310527384281158e-02 -1.472327262163162231e-01 2.060921192169189453e-01 -1.660141050815582275e-01 -1.531780213117599487e-01 1.421383917331695557e-01 -1.269461214542388916e-01 -9.678739309310913086e-02 1.967629790306091309e-01 -1.042048409581184387e-01 -8.339732140302658081e-02 -3.584755584597587585e-02 3.341007530689239502e-01 2.096197195351123810e-02 -3.672470748424530029e-01 -2.820788323879241943e-01 -1.087723821401596069e-01 3.152482211589813232e-01 -1.705105453729629517e-01 -2.157638221979141235e-01 1.158432662487030029e-01 3.379002586007118225e-02 4.374023526906967163e-02 1.468598097562789917e-01 1.383485347032546997e-01
3.485306501388549805e-01 -1.176558509469032288e-01 -1.103492155671119690e-01 3.997129201889038086e-02 -2.726777270436286926e-02 1.666618734598159790e-01 1.770397871732711792e-01 -4.156188368797302246e-01 -2.903704941272735596e-01 1.257141232490539551e-01 -1.010337173938751221e-01 1.376232802867889404e-01 -9.309138357639312744e-02 2.667244151234626770e-02 1.910043880343437195e-02 3.192608356475830078e-01 2.498752921819686890e-01 -1.871966123580932617e-01 -1.476312875747680664e-01 3.286514431238174438e-02 1.579621583223342896e-01 6.906454265117645264e-02 -4.566203430294990540e-02 -2.209008336067199707e-01 1.660820543766021729e-01 -1.677590757608413696e-01 2.079440839588642120e-02 2.013951689004898071e-01 8.716744184494018555e-02 6.722658872604370117e-03 1.871898621320724487e-01 -1.923764646053314209e-01
1.114191934466362000e-01 -1.102997958660125732e-01 -1.055133622139692307e-02 -2.127223461866378784e-01 -5.239267274737358093e-02 8.551967889070510864e-02 -7.953830808401107788e-02 -1.765230894088745117e-01 -1.179872378706932068e-01 -4.105642065405845642e-02 -1.128288954496383667e-01 -1.550171673297882080e-01 -1.504258066415786743e-01 7.850058376789093018e-02 2.303052991628646851e-01 1.178730502724647522e-01 1.503891795873641968e-01 -1.353181898593902588e-01 -2.951510548591613770e-01 2.296720445156097412e-01 -6.165277957916259766e-02 -4.504258632659912109e-01 -1.218692511320114136e-01 -2.054982483386993408e-01 1.950629502534866333e-01 -1.420772969722747803e-01 -1.338084340095520020e-01 1.219221875071525574e-01 -3.522046804428100586e-01 2.712602913379669189e-01 1.655326224863529205e-02 3.087199106812477112e-02
2.270990051329135895e-02 1.695869490504264832e-02 -3.427774608135223389e-01 -1.006365567445755005e-01 -2.590287476778030396e-02 -1.384877972304821014e-02 9.599393606185913086e-02 -3.016062974929809570e-01 -4.754108563065528870e-02 5.175940692424774170e-03 -8.888273686170578003e-02 -2.632327377796173096e-01 1.300583034753799438e-02 -1.600485742092132568e-01 -1.592035889625549316e-01 3.340773582458496094e-01 4.448210895061492920e-01 2.345353513956069946e-01 1.228125616908073425e-01 7.049744576215744019e-02 -5.677973106503486633e-02 -9.388782829046249390e-02 2.234345376491546631e-01 -1.264659911394119263e-01 2.084796279668807983e-01 -1.163881123065948486e-01 -3.014204092323780060e-02 2.457696944475173950e-01 6.257744133472442627e-02 -1.182833407074213028e-02 2.232451140880584717e-01 7.221868634223937988e-02
1.172180026769638062e-01 -2.953400313854217529e-01 -1.567088812589645386e-01 -5.503056943416595459e-02 -2.692222408950328827e-02 1.044810563325881958e-01 1.823518425226211548e-01 -1.583745032548904419e-01 -1.030054166913032532e-01 4.074052274227142334e-01 -1.137805655598640442e-01 -2.555629312992095947e-01 -8.708735555410385132e-02 3.527715802192687988e-02 -1.880004107952117920e-01 2.376719191670417786e-02 3.768014609813690186e-01 -3.383922576904296875e-01 -1.675194203853607178e-01 1.805610656738281250e-01 9.209065884351730347e-02 -6.858093291521072388e-02 -2.966972626745700836e-02 2.242497652769088745e-01 1.010094285011291504e-01 6.568308919668197632e-02 -2.259393781423568726e-01 -8.136034011840820312e-02 -1.753635257482528687e-01 5.907344073057174683e-02 1.181039810180664062e-01 2.289892639964818954e-03
4.092476889491081238e-02 -4.059333205223083496e-01 -2.033033668994903564e-01 -2.103234678506851196e-01 -3.126335144042968750e-02 -1.179127618670463562e-01 6.529921293258666992e-02 -1.680789738893508911e-01 -2.492685317993164062e-01 1.558051258325576782e-01 -7.171105593442916870e-03 -6.020310893654823303e-02 -7.223694026470184326e-02 -1.771922111511230469e-01 2.126325853168964386e-02 -1.020811498165130615e-02 3.713106811046600342e-01 -1.004296541213989258e-01 2.052460908889770508e-01 2.108975648880004883e-01 -5.791643634438514709e-02 7.263647019863128662e-02 1.593121290206909180e-01 1.588072180747985840e-01 1.750270575284957886e-01 2.458582073450088501e-01 -2.260216474533081055e-01 -1.176472529768943787e-01 3.739646077156066895e-02 1.016037762165069580e-01 3.278290927410125732e-01 6.579567492008209229e-02
3.352240025997161865e-01 2.111314684152603149e-01 -3.365238308906555176e-01 -1.033855453133583069e-01 9.165380150079727173e-02 8.129379898309707642e-02 1.838337182998657227e-01 -1.153261289000511169e-01 -1.706924587488174438e-01 3.429714590311050415e-02 -2.219094038009643555e-01 7.904116064310073853e-03 6.691209971904754639e-02 1.265464276075363159e-01 6.697325408458709717e-02 -1.094553843140602112e-01 9.331708401441574097e-02 5.173475295305252075e-02 -2.883759438991546631e-01 3.450440764427185059e-01 -1.568880230188369751e-01 -8.305058814585208893e-03 7.378386706113815308e-02 -3.294649422168731689e-01 2.980480790138244629e-01 -1.757982969284057617e-01 7.857138291001319885e-03 1.059691533446311951e-01 -7.701176404953002930e-02 -1.371103376150131226e-01 1.066793426871299744e-01 1.449749469757080078e-01
3.887636214494705200e-02 -9.102384746074676514e-02 -4.097228646278381348e-01 -1.044044494628906250e-01 -8.220899850130081177e-03 1.115187704563140869e-01 3.600351512432098389e-01 -2.452426999807357788e-01 4.790107160806655884e-02 3.052345290780067444e-02 -2.731831669807434082e-01 -2.659300565719604492e-01 -1.077932864427566528e-01 -1.268120408058166504e-01 -1.064863130450248718e-01 2.399792075157165527e-01 1.207797080278396606e-01 2.447878867387771606e-01 -1.232683565467596054e-02 1.794544309377670288e-01 5.110903829336166382e-02 1.581852138042449951e-02 6.684276461601257324e-02 1.745630428194999695e-02 1.213837787508964539e-01 -2.359423488378524780e-01 -1.855536252260208130e-01 1.321296989917755127e-01 2.893795371055603027e-01 -3.280733712017536163e-03 1.974566876888275146e-01 6.649381667375564575e-02
2.615898549556732178e-01 1.346219033002853394e-01 -1.189585849642753601e-01 3.290951997041702271e-02 -5.112833902239799500e-02 1.813800483942031860e-01 1.399234384298324585e-01 -2.002841830253601074e-01 9.977050870656967163e-02 2.329808473587036133e-02 4.434671625494956970e-02 -8.764091879129409790e-02 -5.104257166385650635e-02 1.793432682752609253e-01 -5.974612012505531311e-02 1.825235635042190552e-01 4.432244896888732910e-01 -3.441849350929260254e-02 -4.183706641197204590e-02 3.088488280773162842e-01 -2.952702641487121582e-01 -2.734243273735046387e-01 2.646427750587463379e-01 2.392295747995376587e-02 2.742097973823547363e-01 -6.663690321147441864e-03 1.474176198244094849e-01 5.154370516538619995e-02 1.204949766397476196e-01 1.525210402905941010e-02 2.611832916736602783e-01 3.596484288573265076e-02
-5.763718485832214355e-02 -1.097142323851585388e-02 8.668718859553337097e-03 -3.026454150676727295e-01 1.687458604574203491e-01 -1.474333107471466064e-01 2.478650957345962524e-01 -2.392705529928207397e-01 -1.093172580003738403e-01 -1.746125519275665283e-01 -5.680052191019058228e-02 -1.480182558298110962e-01 4.559902101755142212e-02 -2.630635164678096771e-03 1.420447826385498047e-01 3.644016087055206299e-01 4.387756809592247009e-02 -1.006026417016983032e-01 -1.968741416931152344e-01 2.766718566417694092e-01 1.905160397291183472e-01 1.489736586809158325e-01 5.361624807119369507e-02 -2.082081139087677002e-01 3.587921559810638428e-01 -2.238579690456390381e-01 -1.616172492504119873e-01 1.538010239601135254e-01 -2.687501907348632812e-02 1.661604456603527069e-02 7.936409115791320801e-02 -2.130217403173446655e-01
1.641875058412551880e-01 7.853712141513824463e-02 -1.942355781793594360e-01 -3.000455796718597412e-01 -2.924766577780246735e-02 -3.632510304450988770e-01 -1.237827241420745850e-01 -2.403483688831329346e-01 7.367031276226043701e-02 -8.070217818021774292e-02 1.570509746670722961e-02 -1.247969493269920349e-01 -4.475526511669158936e-02 5.503667145967483521e-02 3.639019653201103210e-02 -2.307846024632453918e-02 -2.816320955753326416e-02 2.106820195913314819e-01 -1.564562916755676270e-01 2.371344864368438721e-01 1.045597270131111145e-01 -1.318655312061309814e-01 -2.084253728389739990e-01 1.091083977371454239e-02 3.571231961250305176e-01 -2.437146380543708801e-02 9.582518786191940308e-02 -1.812938004732131958e-01 2.114757895469665527e-01 8.413902670145034790e-02 4.207178652286529541e-01 4.259865731000900269e-02
-2.591685391962528229e-02 3.193128108978271484e-01 -2.799248322844505310e-02 -3.231767117977142334e-01 -1.493401378393173218e-01 1.178630962967872620e-01 1.681001856923103333e-02 -9.155727922916412354e-02 -5.243802815675735474e-02 1.861865818500518799e-01 -1.346199065446853638e-01 -5.057273060083389282e-02 -8.446834981441497803e-02 2.821492552757263184e-01 -2.733992971479892731e-02 3.692624270915985107e-01 2.555521726608276367e-01 -5.275950208306312561e-02 -1.933868676424026489e-01 3.481740653514862061e-01 -6.848388910293579102e-02 1.085030511021614075e-01 -2.444769488647580147e-03 7.342424243688583374e-02 1.464668959379196167e-01 -2.248882204294204712e-01 -2.224226444959640503e-01 6.553079932928085327e-02 1.310373246669769287e-01 2.166508734226226807e-01 -1.543415486812591553e-01 5.516809225082397461e-02
1.988660693168640137e-01 -1.172351688146591187e-01 1.702757328748703003e-01 -2.788429558277130127e-01 -1.267309784889221191e-01 5.864072591066360474e-02 1.651114374399185181e-01 -4.789385572075843811e-02 -4.454023018479347229e-02 -2.515956163406372070e-01 -6.884106248617172241e-02 5.858945101499557495e-02 -8.088743197731673717e-04 1.749707609415054321e-01 -1.944552175700664520e-02 3.431032299995422363e-01 1.077352315187454224e-01 -1.839729249477386475e-01 -1.364983767271041870e-01 3.235242068767547607e-01 -1.199027616530656815e-02 -2.801243960857391357e-01 -6.570327281951904297e-02 -2.795803248882293701e-01 2.226881980895996094e-01 -1.385001987218856812e-01 1.528925746679306030e-01 1.073422729969024658e-01 3.014482855796813965e-01 5.829574912786483765e-02 9.617856144905090332e-02 1.780383139848709106e-01
2.499690204858779907e-01 -9.823986142873764038e-02 -1.034721583127975464e-01 -1.506675593554973602e-02 -9.151049703359603882e-02 -5.169811099767684937e-02 8.655157685279846191e-02 -1.394009292125701904e-01 -3.065479099750518799e-01 2.669192552566528320e-01 -3.010609447956085205e-01 -3.636355325579643250e-02 5.420138593763113022e-03 2.126982063055038452e-01 1.736116558313369751e-01 -9.484581649303436279e-02 1.902658939361572266e-01 -1.095569431781768799e-01 -1.538237333297729492e-01 1.633983552455902100e-01 -9.145848453044891357e-02 2.087950110435485840e-01 2.437733262777328491e-01 -1.466678828001022339e-01 1.761350482702255249e-01 -4.836338460445404053e-01 -1.056691166013479233e-03 -2.340989559888839722e-02 -1.680356450378894806e-02 1.388722807168960571e-01 5.634155124425888062e-02 -1.330331563949584961e-01
5.442633107304573059e-02 -1.395620703697204590e-01 -4.431717097759246826e-02 -1.101838871836662292e-01 8.339142799377441406e-02 8.306883275508880615e-02 2.296454459428787231e-01 -3.172152638435363770e-01 -2.435856312513351440e-01 -1.697070300579071045e-01 -7.384215947240591049e-03 8.138094097375869751e-02 1.529137492179870605e-01 1.069622412323951721e-01 2.243221402168273926e-01 1.763350367546081543e-01 2.391707301139831543e-01 1.992907673120498657e-01 -2.621166408061981201e-01 5.670112743973731995e-02 9.265245497226715088e-02 1.273823678493499756e-01 2.466774545609951019e-03 -1.335876286029815674e-01 5.497304797172546387e-01 2.741692028939723969e-02 -9.139722213149070740e-03 7.773635536432266235e-02 1.996600069105625153e-02 3.698621643707156181e-03 4.179814457893371582e-02 -2.498912364244461060e-01
1.797664910554885864e-01 -2.293058335781097412e-01 -9.328237734735012054e-03 -5.700465664267539978e-02 2.124343626201152802e-02 -3.544535860419273376e-02 2.198622673749923706e-01 -1.084298938512802124e-01 -1.091398373246192932e-01 8.338177949190139771e-02 -7.926625758409500122e-02 -2.153386324644088745e-01 2.176141291856765747e-01 2.382719516754150391e-01 2.069658339023590088e-01 -6.448127329349517822e-02 3.121599256992340088e-01 5.631282553076744080e-02 -3.757352530956268311e-01 2.901044487953186035e-01 -6.695599108934402466e-02 -3.754019737243652344e-01 7.590620219707489014e-02 6.056832149624824524e-02 1.485436409711837769e-01 -1.817188411951065063e-01 1.286535561084747314e-01 -2.129375487565994263e-01 1.843553595244884491e-02 -1.412245184183120728e-01 9.197489917278289795e-02 -2.836996875703334808e-02
2.875022590160369873e-02 -1.837206780910491943e-01 -2.763134241104125977e-01 -4.587625339627265930e-02 -4.306388273835182190e-02 -1.484567113220691681e-02 1.751215010881423950e-02 1.024566665291786194e-01 -2.397761046886444092e-01 -2.307189442217350006e-02 -6.559158116579055786e-02 -2.017222493886947632e-01 2.009650766849517822e-01 2.061750888824462891e-01 2.092808336019515991e-01 -1.175667718052864075e-02 2.769146859645843506e-01 -1.005374714732170105e-01 6.292751431465148926e-02 3.122600317001342773e-01 1.421182900667190552e-01 1.606172323226928711e-01 -9.085105359554290771e-02 -9.898811578750610352e-03 3.678148090839385986e-01 -2.599168382585048676e-02 -2.254457920789718628e-01 -1.335282474756240845e-01 9.182505309581756592e-02 1.458696871995925903e-01 2.972271144390106201e-01 -2.809998989105224609e-01
-2.357877045869827271e-01 8.797087520360946655e-02 -6.775268167257308960e-02 -2.891846597194671631e-01 -3.082163631916046143e-02 1.171188056468963623e-01 1.008532196283340454e-01 -2.129758745431900024e-01 -2.089711278676986694e-01 -6.298281252384185791e-02 -2.514965832233428955e-01 -1.033617258071899414e-01 1.296260207891464233e-01 -1.004721596837043762e-01 8.387895673513412476e-02 1.409820374101400375e-02 3.187266876921057701e-03 3.202360868453979492e-02 -3.134782910346984863e-01 3.513685464859008789e-01 -2.752258479595184326e-01 -2.583701312541961670e-01 5.152327939867973328e-02 -1.140851676464080811e-01 -5.268431827425956726e-02 1.709292531013488770e-01 -1.900016069412231445e-01 -2.513544633984565735e-02 3.688957095146179199e-01 7.505381107330322266e-02 4.346166178584098816e-02 -1.711102277040481567e-01
2.175200283527374268e-01 2.045745104551315308e-01 -1.486913859844207764e-01 -1.633296459913253784e-01 -3.141291439533233643e-01 -4.728922992944717407e-02 2.554983794689178467e-01 -1.104931309819221497e-01 -4.628273844718933105e-01 1.070348024368286133e-01 -1.195022910833358765e-01 6.411598529666662216e-03 7.411857601255178452e-03 -1.677381396293640137e-01 2.163548767566680908e-02 2.237726598978042603e-01 1.890157908201217651e-01 -3.064385652542114258e-01 -2.754244208335876465e-01 9.992100298404693604e-02 -1.084091607481241226e-02 -6.197027862071990967e-02 -1.046060118824243546e-02 -1.596803963184356689e-01 1.654516458511352539e-01 7.656214386224746704e-02 -1.201724037528038025e-01 -4.903842881321907043e-02 -2.055656015872955322e-01 1.349193453788757324e-01 -6.958260387182235718e-02 6.710016727447509766e-02
-2.740864455699920654e-02 8.434908837080001831e-02 -1.449995189905166626e-01 -3.688661158084869385e-01 -2.335684299468994141e-01 1.256271451711654663e-01 2.273290455341339111e-01 -2.642773985862731934e-01 -3.370422497391700745e-02 -2.031898684799671173e-02 -2.510939538478851318e-01 1.544243395328521729e-01 5.935129523277282715e-02 1.440675705671310425e-01 1.427047103643417358e-01 2.286762297153472900e-01 8.294074237346649170e-02 -3.173315525054931641e-01 -8.744028955698013306e-02 1.510862112045288086e-01 7.921715080738067627e-02 -1.713511943817138672e-01 8.032734692096710205e-02 -3.057083189487457275e-01 3.353218734264373779e-02 5.622195079922676086e-02 -5.565795302391052246e-02 -2.105033099651336670e-01 1.766650192439556122e-02 5.811110604554414749e-03 1.472935378551483154e-01 3.323794901371002197e-01
[truncated: 3,272,163 more chars]
