# Supplementary material for: The Language of Innovation
Source: PLoS One. 2020 Apr 30;15(4):e0230107. doi: 10.1371/journal.pone.0230107 (PMC7194493; doi:10.1371/journal.pone.0230107)
Supplement: S12 File — (GZ) [file pone.0230107.s012.tar.gz › 1990-1994/V2Run_12_VS_4500_embeddings1990-1994ED32.txt]

-6.123223900794982910e-02 -1.378953605890274048e-01 -1.018479540944099426e-01 8.552131801843643188e-02 6.535176187753677368e-02 5.510762333869934082e-02 1.811696290969848633e-01 4.539326578378677368e-02 -1.032026037573814392e-01 -2.142005786299705505e-02 -7.699424028396606445e-02 -9.792497754096984863e-02 -1.849089860916137695e-01 9.356875717639923096e-02 -2.413807436823844910e-02 2.129404842853546143e-01 -4.066046774387359619e-01 -1.869395524263381958e-01 -2.860781271010637283e-03 1.690926253795623779e-01 -2.461239695549011230e-02 -2.874350249767303467e-01 -2.032145410776138306e-01 -3.785932064056396484e-01 1.774763166904449463e-01 -1.213220953941345215e-01 5.563651397824287415e-02 -2.583630383014678955e-01 9.194435924291610718e-02 1.165438815951347351e-01 1.284736692905426025e-01 -3.879749476909637451e-01
1.589456647634506226e-01 2.316842088475823402e-03 -1.906905174255371094e-01 -9.184401482343673706e-03 -8.438645303249359131e-02 2.187133878469467163e-01 8.456233888864517212e-02 1.392609924077987671e-01 1.707396507263183594e-01 1.488597840070724487e-01 6.339614093303680420e-02 -3.480000495910644531e-01 -1.045132353901863098e-01 -1.237346976995468140e-01 -2.166338264942169189e-02 1.091126427054405212e-01 -1.728749424219131470e-01 1.904331445693969727e-01 1.538024544715881348e-01 2.392070442438125610e-01 1.184271723031997681e-01 -3.591701090335845947e-01 1.920332908630371094e-01 -3.309471607208251953e-01 -1.408706009387969971e-01 -1.293170303106307983e-01 -3.120846450328826904e-01 -1.504677981138229370e-01 -2.064731717109680176e-01 -3.512845840305089951e-03 -3.380366414785385132e-02 6.994443386793136597e-02
-5.781084299087524414e-02 -1.174849830567836761e-02 -2.459618598222732544e-01 -1.221666708588600159e-01 -1.993733793497085571e-01 -2.317190356552600861e-02 9.207521378993988037e-02 5.132293701171875000e-02 1.835784316062927246e-01 5.601567029953002930e-01 -2.535882592201232910e-01 -3.176639974117279053e-01 5.272199586033821106e-02 -1.190037056803703308e-01 -2.362627908587455750e-02 -1.739905565045773983e-03 -1.517679691314697266e-01 -1.638722568750381470e-01 1.815851032733917236e-01 1.013073697686195374e-01 -1.426766067743301392e-01 -1.717825084924697876e-01 1.463883221149444580e-01 -8.401709794998168945e-02 7.161491364240646362e-02 -7.546105235815048218e-02 3.378561139106750488e-02 -1.738250702619552612e-01 1.525826901197433472e-01 1.382384151220321655e-01 -2.130639404058456421e-01 -1.950823962688446045e-01
-4.535286501049995422e-02 -4.610698670148849487e-02 -2.513139843940734863e-01 8.642685413360595703e-02 -2.608133852481842041e-01 2.404651418328285217e-02 1.231253817677497864e-01 2.791325151920318604e-01 -2.185816764831542969e-01 8.283583074808120728e-02 -5.794418975710868835e-02 2.089677145704627037e-03 1.368121057748794556e-01 5.797822028398513794e-02 3.634154051542282104e-02 -3.845757618546485901e-02 -2.777571324259042740e-03 2.129204720258712769e-01 5.680120363831520081e-02 2.153034359216690063e-01 -2.838337048888206482e-02 -4.060861766338348389e-01 8.956906199455261230e-02 -3.974114060401916504e-01 -5.179956182837486267e-02 -7.540366798639297485e-02 -6.367126479744911194e-03 -2.631678581237792969e-01 -8.351605385541915894e-02 1.441567242145538330e-01 -3.782877027988433838e-01 -7.424712926149368286e-02
5.880515649914741516e-02 -7.826293259859085083e-02 -2.367981225252151489e-01 5.050083249807357788e-02 -2.298093289136886597e-01 -4.194744676351547241e-02 1.502851396799087524e-01 3.305080533027648926e-01 3.564153984189033508e-02 4.325837790966033936e-01 -4.251956939697265625e-02 -2.481042966246604919e-02 -9.309654124081134796e-03 2.178806252777576447e-02 1.367092281579971313e-01 -9.753014147281646729e-02 -2.950631454586982727e-02 -1.826510429382324219e-01 -4.533890169113874435e-03 2.087631821632385254e-01 1.073186174035072327e-01 -2.736475765705108643e-01 1.149026826024055481e-01 -2.529954612255096436e-01 -6.132767722010612488e-02 -1.570827662944793701e-01 -3.101986646652221680e-01 -3.033980429172515869e-01 4.603156447410583496e-02 -4.869358986616134644e-02 -2.083086222410202026e-01 1.406349390745162964e-01
6.799549609422683716e-02 -7.634511590003967285e-02 -1.625278145074844360e-01 -1.410619169473648071e-01 8.698301017284393311e-02 5.585356429219245911e-02 7.399660535156726837e-03 3.199418187141418457e-01 -2.892102487385272980e-02 -4.523591697216033936e-02 -2.214122414588928223e-01 -2.431586533784866333e-01 -2.565438114106655121e-02 -1.570344269275665283e-01 2.760056555271148682e-01 1.754324287176132202e-01 -1.239737570285797119e-01 -2.764382958412170410e-01 -1.411529481410980225e-01 1.854261569678783417e-02 -7.961911708116531372e-02 -2.895490527153015137e-01 7.596876472234725952e-02 5.053930729627609253e-02 -1.935497224330902100e-01 2.557453513145446777e-02 -2.271624654531478882e-01 -3.355940878391265869e-01 -2.152952998876571655e-01 3.922350332140922546e-02 1.010512709617614746e-01 -3.403271138668060303e-01
-6.435333192348480225e-02 1.200201585888862610e-01 -2.341599613428115845e-01 -1.685407906770706177e-01 -1.307841986417770386e-01 2.047464102506637573e-01 1.193374488502740860e-02 1.905360966920852661e-01 -2.241024002432823181e-02 1.229258701205253601e-01 -2.161223739385604858e-01 -3.086058497428894043e-01 1.723612993955612183e-01 -3.665314614772796631e-02 -7.317549549043178558e-03 3.215537965297698975e-01 -1.624049544334411621e-01 9.125973284244537354e-02 -7.702784240245819092e-02 2.983165085315704346e-01 -1.495078653097152710e-01 -3.116612434387207031e-01 8.942440152168273926e-02 -2.619930505752563477e-01 3.149082884192466736e-02 8.991212397813796997e-02 -1.373402029275894165e-01 -1.612668633460998535e-01 2.571080625057220459e-01 -1.674807071685791016e-01 -8.418025821447372437e-02 1.724680513143539429e-01
-1.666158139705657959e-01 -1.589213311672210693e-01 -2.286547869443893433e-01 -2.983410060405731201e-01 -4.996161442250013351e-03 -8.873219043016433716e-02 1.944404542446136475e-01 5.393745750188827515e-02 -6.286246702075004578e-03 3.511812388896942139e-01 1.207963079214096069e-01 -1.622169762849807739e-01 6.423889100551605225e-02 -1.288904100656509399e-01 5.026797205209732056e-02 2.769506871700286865e-01 -2.650772631168365479e-01 -1.094399616122245789e-01 1.323288679122924805e-01 3.169046044349670410e-01 -1.662533283233642578e-01 -1.514696776866912842e-01 -1.093432977795600891e-01 -2.782577276229858398e-01 7.982031255960464478e-02 1.720473021268844604e-01 -2.533529996871948242e-01 -3.791774809360504150e-02 2.480220608413219452e-02 -2.158133983612060547e-01 6.112923100590705872e-02 1.276609487831592560e-02
-1.615194082260131836e-01 5.032384768128395081e-02 -2.598400115966796875e-01 -6.842512637376785278e-02 4.242731258273124695e-02 -1.386834233999252319e-01 4.229371622204780579e-02 2.935869097709655762e-01 1.235249713063240051e-01 3.356221616268157959e-01 -6.586958467960357666e-02 -1.202521175146102905e-01 -2.956045791506767273e-02 6.428837031126022339e-02 4.506105929613113403e-02 -2.302296087145805359e-02 -2.320712618529796600e-02 -1.194969844073057175e-02 1.078046038746833801e-01 3.576608002185821533e-01 -2.467514388263225555e-02 -4.098097085952758789e-01 -1.089807152748107910e-01 -6.904175877571105957e-02 -1.796154975891113281e-01 -9.606513381004333496e-02 -4.890539683401584625e-03 -2.837963402271270752e-01 4.066223204135894775e-01 4.591584205627441406e-02 -1.320461928844451904e-01 5.946336686611175537e-02
-6.181290745735168457e-02 1.535174250602722168e-01 1.490364521741867065e-01 -1.589563488960266113e-01 1.035806238651275635e-01 1.169064939022064209e-01 1.641458570957183838e-01 1.881485134363174438e-01 3.231655433773994446e-02 1.809385977685451508e-02 -6.814093142747879028e-02 -2.442280352115631104e-01 1.117060109972953796e-01 5.030394345521926880e-02 -6.074819713830947876e-03 2.242073416709899902e-01 -3.649297058582305908e-01 3.944280445575714111e-01 1.218650937080383301e-01 2.202965766191482544e-01 6.388678401708602905e-02 -2.807692885398864746e-01 4.580794647336006165e-02 -1.228089705109596252e-01 -2.712765634059906006e-01 3.530001640319824219e-02 -2.138037979602813721e-01 -3.108202219009399414e-01 3.996588289737701416e-02 -2.648065797984600067e-02 -8.665139973163604736e-02 -1.680134087800979614e-01
-2.217093259096145630e-01 1.266990751028060913e-01 1.324750036001205444e-01 -2.098137736320495605e-01 -8.642393350601196289e-02 -8.280131965875625610e-02 1.387748718261718750e-01 -5.786122009158134460e-02 1.404981166124343872e-01 -6.590333580970764160e-02 -1.674750819802284241e-02 -4.030957520008087158e-01 4.840067028999328613e-02 -1.650115251541137695e-01 -4.940385743975639343e-02 5.319077894091606140e-02 -3.357239663600921631e-01 -1.633204519748687744e-02 8.716785907745361328e-02 3.121067881584167480e-01 -1.186325401067733765e-01 -2.096565514802932739e-01 2.739395797252655029e-01 -3.460240662097930908e-01 -1.822989732027053833e-01 -3.497022017836570740e-02 -8.065091818571090698e-02 -1.522949039936065674e-01 3.469567373394966125e-02 -2.028176784515380859e-01 -1.561747044324874878e-01 -1.136821433901786804e-01
-6.700092554092407227e-02 2.352879643440246582e-01 -7.516690343618392944e-02 -2.854479849338531494e-01 -1.581023484468460083e-01 6.972546875476837158e-02 -2.636315226554870605e-01 3.801187127828598022e-02 -1.530698537826538086e-01 1.365302354097366333e-01 -1.024315208196640015e-01 -3.308572769165039062e-01 -7.976555079221725464e-02 7.593274861574172974e-02 1.100984402000904083e-02 2.012221217155456543e-01 -8.094247430562973022e-02 -1.484165638685226440e-01 4.750029370188713074e-02 3.582244217395782471e-01 -2.026191353797912598e-01 -3.143558204174041748e-01 2.653427124023437500e-01 -1.666824221611022949e-01 -1.541192382574081421e-01 -9.137902408838272095e-02 -1.741206496953964233e-01 1.766522787511348724e-02 2.729752659797668457e-01 2.719295769929885864e-02 1.977824233472347260e-02 -4.292647913098335266e-02
-1.397107634693384171e-02 1.139464899897575378e-01 -2.448882758617401123e-01 -5.863628466613590717e-04 2.111221104860305786e-01 -2.474567741155624390e-01 2.653001621365547180e-02 1.275294553488492966e-02 6.179916486144065857e-02 3.379566371440887451e-01 -2.332017868757247925e-01 -2.706055045127868652e-01 -7.962302118539810181e-02 1.633048988878726959e-02 1.723573803901672363e-01 8.224985748529434204e-02 -2.196196019649505615e-01 -1.578905135393142700e-01 -1.957852244377136230e-01 2.471026480197906494e-01 2.226776815950870514e-02 -5.282894968986511230e-01 3.466030582785606384e-02 -9.411258250474929810e-02 2.563461475074291229e-02 -2.107820473611354828e-04 -7.037717849016189575e-03 -5.949321761727333069e-02 1.822108626365661621e-01 -6.462132930755615234e-02 -1.283960193395614624e-01 -1.055799946188926697e-01
6.719666533172130585e-03 1.335406005382537842e-01 -1.261436939239501953e-01 -6.210519000887870789e-02 -1.617835462093353271e-01 -2.139441668987274170e-01 2.846038639545440674e-01 3.954422846436500549e-02 8.090243488550186157e-02 4.190798699855804443e-01 -1.852669268846511841e-01 -1.658683717250823975e-01 9.396733366884291172e-04 -5.389995127916336060e-02 -1.334791928529739380e-01 2.951565980911254883e-01 -1.310985535383224487e-01 -1.979509443044662476e-01 -4.806235432624816895e-02 1.304069310426712036e-01 7.219870388507843018e-02 -4.276805743575096130e-02 -1.333386898040771484e-01 -7.058015465736389160e-02 -2.409612685441970825e-01 -1.044350489974021912e-01 -4.565547779202461243e-02 -3.995112478733062744e-01 1.798163801431655884e-01 -1.578845828771591187e-01 -2.429147809743881226e-01 -5.976815894246101379e-02
-1.555809378623962402e-01 -2.319171726703643799e-01 -2.156358957290649414e-02 -5.970650538802146912e-02 -1.104524508118629456e-01 -2.528244554996490479e-01 3.748496994376182556e-02 3.259103000164031982e-01 4.351266473531723022e-02 2.375218868255615234e-01 -2.171027474105358124e-02 -2.429670244455337524e-01 5.474187806248664856e-02 1.252572834491729736e-01 1.060609146952629089e-01 -9.009811282157897949e-02 -1.892022788524627686e-01 -7.044851779937744141e-02 -5.309496074914932251e-02 3.179764151573181152e-01 2.743174321949481964e-02 -1.139033585786819458e-01 9.584680199623107910e-03 -4.755051732063293457e-01 6.792167574167251587e-02 6.629557907581329346e-02 7.223787158727645874e-02 -2.585761249065399170e-01 7.946659624576568604e-02 -9.393896907567977905e-02 -3.039353489875793457e-01 -7.178494334220886230e-02
-1.996745169162750244e-01 1.296744197607040405e-01 -1.046129092574119568e-01 -3.283677697181701660e-01 -9.468438476324081421e-02 -2.420962415635585785e-02 1.361226588487625122e-01 3.860999271273612976e-02 1.167080849409103394e-01 1.753304302692413330e-01 -3.346411287784576416e-01 -2.113340646028518677e-01 -7.716791704297065735e-03 1.138189435005187988e-01 -1.038548126816749573e-01 6.830757018178701401e-03 -3.734339773654937744e-01 1.148131191730499268e-01 2.341809570789337158e-01 3.448804914951324463e-01 -9.959942102432250977e-02 -3.504682481288909912e-01 1.728569567203521729e-01 -2.690893970429897308e-02 -7.347104698419570923e-02 1.789456419646739960e-02 6.689872592687606812e-03 -9.115282446146011353e-02 -1.061582937836647034e-01 -1.978432014584541321e-02 -2.103493809700012207e-01 -1.018301844596862793e-01
-4.816574975848197937e-02 -1.368874162435531616e-01 -2.369065582752227783e-01 -1.803455650806427002e-01 -1.939923018217086792e-01 -6.852808594703674316e-02 1.984724402427673340e-01 1.147114038467407227e-01 -4.614116996526718140e-02 2.651476562023162842e-01 -1.028596982359886169e-01 1.902748644351959229e-01 -1.271951347589492798e-01 -1.436839904636144638e-02 -3.067716024816036224e-03 -2.393364906311035156e-03 -1.356410235166549683e-01 1.395254731178283691e-01 -1.681284420192241669e-02 2.808604538440704346e-01 1.540516763925552368e-01 -3.595810532569885254e-01 6.773778796195983887e-02 -2.519936263561248779e-01 1.766834110021591187e-01 -4.050893336534500122e-02 -6.249801069498062134e-02 -2.707858979701995850e-01 1.271867603063583374e-01 9.108503162860870361e-02 -4.170432984828948975e-01 -1.147111207246780396e-01
2.421837858855724335e-02 3.982315212488174438e-02 -2.790997326374053955e-01 7.280014455318450928e-02 1.483443975448608398e-01 -1.074503213167190552e-01 8.169184625148773193e-02 1.280042529106140137e-01 -7.203345000743865967e-02 1.995638012886047363e-01 -3.655908256769180298e-02 -2.061137408018112183e-01 -2.153033316135406494e-01 7.602118700742721558e-02 1.161510571837425232e-01 -1.374074257910251617e-02 5.008245632052421570e-02 -6.669545173645019531e-02 2.773776836693286896e-02 1.734513044357299805e-01 -1.773926019668579102e-01 -4.931937456130981445e-01 3.791815042495727539e-02 -1.606073081493377686e-01 -1.065268069505691528e-01 5.996472015976905823e-02 -2.150310128927230835e-01 -3.887200355529785156e-01 2.719411551952362061e-01 -1.967621296644210815e-01 -1.423672735691070557e-01 -1.356434077024459839e-01
1.947517693042755127e-01 4.839781671762466431e-02 -1.657157987356185913e-01 -2.626643776893615723e-01 4.276972264051437378e-02 6.688493490219116211e-02 -2.619059011340141296e-02 6.391088664531707764e-02 1.388669908046722412e-01 1.450217068195343018e-01 -2.598598897457122803e-01 -1.325490176677703857e-01 1.604933589696884155e-01 1.629830449819564819e-01 2.727807499468326569e-02 3.672026097774505615e-01 -5.890938639640808105e-02 3.236398473381996155e-02 -2.485829740762710571e-01 2.185783833265304565e-01 -1.997363381087779999e-02 -1.042328700423240662e-01 -1.997407376766204834e-01 -5.024055764079093933e-02 -3.805703669786453247e-02 -1.507427841424942017e-01 6.107831373810768127e-02 -3.058137595653533936e-01 -1.475530713796615601e-01 5.407734960317611694e-02 -1.806440949440002441e-01 -4.385908842086791992e-01
-7.023177295923233032e-02 3.911161795258522034e-02 -3.242171108722686768e-01 -5.975418537855148315e-02 2.360514402389526367e-01 -3.967470303177833557e-02 1.520358324050903320e-01 8.021771907806396484e-02 2.807443030178546906e-02 4.484755396842956543e-01 -2.035510540008544922e-01 -2.013435214757919312e-01 -6.723472848534584045e-03 2.360218763351440430e-01 -7.489250600337982178e-02 1.710342168807983398e-01 -8.975167572498321533e-02 -4.620725288987159729e-02 -1.626663804054260254e-01 2.005513310432434082e-01 4.366095736622810364e-02 -1.021962016820907593e-01 -4.021259024739265442e-02 -3.641399145126342773e-01 -3.003567457199096680e-01 -1.185686215758323669e-01 5.747448280453681946e-02 -2.193130552768707275e-01 1.078148335218429565e-01 -5.052313790656626225e-04 -1.790348440408706665e-01 -2.671082690358161926e-02
-1.199281811714172363e-01 -8.907867595553398132e-03 -2.446966469287872314e-01 4.886746779084205627e-02 -1.228344440460205078e-01 -1.887882649898529053e-01 -2.062967605888843536e-02 -1.321983151137828827e-02 2.294815629720687866e-01 2.540785968303680420e-01 -8.129297941923141479e-02 -2.552737891674041748e-01 -1.121909320354461670e-01 -3.633717820048332214e-02 1.946398168802261353e-01 8.254859130829572678e-04 3.387824818491935730e-02 -1.295012682676315308e-01 -2.452615275979042053e-02 1.205795332789421082e-01 -4.621518030762672424e-02 -5.418962240219116211e-01 -1.468119919300079346e-01 -3.739466667175292969e-01 -9.609717130661010742e-02 -1.000750437378883362e-01 -8.810330927371978760e-02 -2.802765667438507080e-01 1.580654978752136230e-01 -7.721001654863357544e-02 -4.692577198147773743e-02 4.699908196926116943e-02
-4.894197336398065090e-04 6.397916376590728760e-02 8.181893825531005859e-02 -2.309206575155258179e-01 -2.572104632854461670e-01 -1.617039591073989868e-01 4.935101047158241272e-02 4.424304142594337463e-02 -1.321114748716354370e-01 1.658909767866134644e-01 1.651412397623062134e-01 -3.706115186214447021e-01 -4.338623490184545517e-03 4.858596250414848328e-03 -1.259850114583969116e-01 3.181741535663604736e-01 -1.382949799299240112e-01 1.920151873491704464e-03 3.246317803859710693e-01 2.260105609893798828e-01 6.829824764281511307e-03 -7.479524612426757812e-02 9.350841492414474487e-02 -2.357875257730484009e-01 1.518140733242034912e-01 -9.277769178152084351e-02 -4.487231373786926270e-03 -4.332818090915679932e-01 -6.275013089179992676e-02 -3.573083132505416870e-02 -1.497916877269744873e-02 -2.049846798181533813e-01
-3.476462066173553467e-01 -2.080155909061431885e-01 -2.397632449865341187e-01 -8.959161490201950073e-02 -2.444941699504852295e-01 9.015759080648422241e-02 2.719011344015598297e-02 -6.273340433835983276e-02 2.020774185657501221e-01 -2.041582483798265457e-03 -1.045730561017990112e-01 -1.989499479532241821e-01 8.096577972173690796e-02 -9.816356468945741653e-04 4.884443059563636780e-02 3.051206469535827637e-01 -2.429720014333724976e-01 6.176610011607408524e-03 1.373696476221084595e-01 2.124197781085968018e-01 1.401247531175613403e-01 -1.032536998391151428e-01 -1.994786709547042847e-01 9.779365733265876770e-03 -1.404801458120346069e-01 -1.089348867535591125e-01 -3.103620409965515137e-01 -2.012510299682617188e-01 7.494188845157623291e-02 -2.808233499526977539e-01 -2.006404250860214233e-01 -1.340470016002655029e-01
-2.103888839483261108e-01 -3.826352208852767944e-02 -6.056896969676017761e-02 -7.510643918067216873e-03 -3.072779811918735504e-02 5.061351880431175232e-02 2.332482337951660156e-01 2.567797005176544189e-01 2.750089764595031738e-01 4.648894444108009338e-02 -1.089063435792922974e-01 -2.941737473011016846e-01 -3.055353760719299316e-01 2.911967933177947998e-01 -3.442260250449180603e-02 2.772789001464843750e-01 -3.099977672100067139e-01 -9.667271375656127930e-02 3.346976637840270996e-02 6.264178454875946045e-02 -1.854580342769622803e-01 -3.013673424720764160e-01 6.705821026116609573e-03 -1.393702160567045212e-02 1.629996001720428467e-01 1.767329275608062744e-01 -1.473515927791595459e-01 -4.251835122704505920e-02 -3.526317700743675232e-02 1.403688788414001465e-01 -2.315308749675750732e-01 -4.973214119672775269e-02
9.754345566034317017e-02 1.100974455475807190e-01 -2.609755992889404297e-01 8.439910411834716797e-02 -9.401635080575942993e-02 -9.047247469425201416e-02 -5.821065977215766907e-02 8.997422456741333008e-02 1.354775875806808472e-01 1.158780604600906372e-01 -1.666571944952011108e-01 -2.812688052654266357e-01 -1.720482110977172852e-01 2.874236106872558594e-01 2.658089995384216309e-01 -7.550591230392456055e-02 -3.682050481438636780e-02 2.863850630819797516e-02 -1.203083619475364685e-01 1.372405737638473511e-01 4.309770092368125916e-02 -4.492816925048828125e-01 -7.980816811323165894e-02 -1.233991086483001709e-01 -2.408060580492019653e-01 -2.254078723490238190e-02 -1.468500196933746338e-01 -2.969157099723815918e-01 3.257611393928527832e-01 -7.886466383934020996e-02 -2.373494952917098999e-02 -7.396604120731353760e-02
8.078522980213165283e-02 -2.456383258104324341e-01 -2.039002627134323120e-01 -1.239307373762130737e-01 -7.354822754859924316e-02 2.814938127994537354e-01 1.043389737606048584e-01 -8.702648431062698364e-02 -1.064837351441383362e-02 6.023375689983367920e-02 -1.228491663932800293e-01 -3.304002881050109863e-01 -2.008807361125946045e-01 1.171724125742912292e-02 -1.538333445787429810e-01 -1.091173943132162094e-02 8.132896572351455688e-02 -1.166274622082710266e-01 -2.486789077520370483e-01 2.410748600959777832e-01 -4.206652641296386719e-01 -2.802195847034454346e-01 6.279957294464111328e-02 -7.437024265527725220e-02 -6.044688075780868530e-02 9.755594283342361450e-02 9.462022781372070312e-02 -1.504324525594711304e-01 -2.151281982660293579e-01 -1.704704761505126953e-01 -1.936714202165603638e-01 -1.344868242740631104e-01
-2.809573709964752197e-01 1.819311059080064297e-03 -9.957933425903320312e-02 -1.245900690555572510e-01 -2.411078810691833496e-01 -1.026751846075057983e-01 3.138358891010284424e-01 2.193396538496017456e-01 1.868969947099685669e-01 4.233983345329761505e-03 -1.603764593601226807e-01 -1.494098901748657227e-01 2.115496061742305756e-02 -4.109305888414382935e-02 1.303464453667402267e-02 1.476274728775024414e-01 -6.440004706382751465e-02 -2.600169777870178223e-01 6.870803888887166977e-03 1.865433901548385620e-01 -2.131428420543670654e-01 -2.909525632858276367e-01 9.558583796024322510e-02 -1.859412640333175659e-01 -4.792463500052690506e-03 8.960608392953872681e-02 -2.518903613090515137e-01 -7.323865429498255253e-04 -1.924142241477966309e-01 3.284326493740081787e-01 -4.374474659562110901e-02 -2.730353176593780518e-01
-5.907517299056053162e-02 3.594812154769897461e-01 -1.091803014278411865e-01 -1.128099858760833740e-01 -3.737679123878479004e-02 1.116261631250381470e-02 7.766060531139373779e-03 -3.945128247141838074e-02 2.934653759002685547e-01 3.072928190231323242e-01 -5.008092522621154785e-02 -1.626588106155395508e-01 -1.118136756122112274e-02 1.959525346755981445e-01 -1.424287110567092896e-01 -4.738867282867431641e-03 1.862764358520507812e-01 1.505104750394821167e-01 1.120007596909999847e-02 3.090258240699768066e-01 -1.429942101240158081e-01 -3.290552794933319092e-01 1.619045287370681763e-01 -3.203307092189788818e-01 -8.953541517257690430e-02 1.898485422134399414e-02 -1.971544697880744934e-02 -3.504948318004608154e-01 5.443199351429939270e-02 -3.767045214772224426e-02 4.215786233544349670e-03 -1.568913757801055908e-01
-2.920114696025848389e-01 7.698581367731094360e-02 1.259640417993068695e-02 -2.115893661975860596e-01 1.392688322812318802e-02 2.210445553064346313e-01 1.177343279123306274e-01 1.031128168106079102e-01 4.610338807106018066e-02 2.937809228897094727e-01 -6.015530228614807129e-02 -3.173442780971527100e-01 1.708274781703948975e-01 -2.413856238126754761e-02 1.115308403968811035e-01 2.539249360561370850e-01 -6.215300410985946655e-02 1.127969287335872650e-02 -1.374001801013946533e-01 2.768634259700775146e-01 -3.639767318964004517e-02 -1.007862463593482971e-01 1.088984310626983643e-01 -2.822040021419525146e-01 2.409273386001586914e-01 7.207247614860534668e-02 -1.181226223707199097e-01 -2.098922431468963623e-01 -2.076679915189743042e-01 -4.437571391463279724e-02 -3.282476663589477539e-01 -1.195492967963218689e-01
-8.461354672908782959e-02 1.807718276977539062e-01 -1.464438587427139282e-01 -3.573995530605316162e-01 -1.351531594991683960e-01 3.556582704186439514e-02 6.776339560747146606e-02 1.640261411666870117e-01 -4.187027364969253540e-02 -1.159435212612152100e-01 1.505687832832336426e-02 -1.103901024907827377e-02 -1.902535408735275269e-01 2.286695316433906555e-02 1.920923143625259399e-01 1.313578933477401733e-01 -3.577573299407958984e-01 -3.578297048807144165e-02 -6.997448951005935669e-02 1.132579371333122253e-01 -6.550513952970504761e-02 -2.925145626068115234e-01 -2.653159946203231812e-02 2.445653229951858521e-01 5.532977730035781860e-02 3.419211506843566895e-01 3.652362525463104248e-02 -2.807289361953735352e-01 1.576205790042877197e-01 1.605632454156875610e-01 -1.677810996770858765e-01 2.779929637908935547e-01
1.061436086893081665e-01 9.715480357408523560e-02 -2.596350014209747314e-01 -1.388193070888519287e-01 1.805752515792846680e-01 -5.778868123888969421e-02 1.542340815067291260e-01 2.278512418270111084e-01 1.051061600446701050e-01 4.058180749416351318e-01 1.645847111940383911e-01 -1.286161690950393677e-01 1.326670497655868530e-01 8.585526794195175171e-02 -6.199995428323745728e-02 4.631014913320541382e-02 -3.527836501598358154e-01 -1.613355726003646851e-01 -1.717932969331741333e-01 3.084056675434112549e-01 1.280176825821399689e-02 -7.088427990674972534e-02 1.185382828116416931e-01 -1.357502639293670654e-01 2.063732966780662537e-02 -1.116839349269866943e-01 -7.011429406702518463e-03 -1.211417689919471741e-01 1.383325550705194473e-02 -1.591035872697830200e-01 -3.171099722385406494e-02 -4.046246111392974854e-01
-1.734437495470046997e-01 -1.430652104318141937e-02 -2.298862934112548828e-01 3.463003411889076233e-02 -4.738055542111396790e-02 -9.530230611562728882e-02 -2.686030976474285126e-02 2.074832916259765625e-01 9.152100235223770142e-02 2.782343626022338867e-01 -1.887415349483489990e-01 -3.145215809345245361e-01 -5.124387890100479126e-02 -4.863916337490081787e-02 2.985073328018188477e-01 1.367819309234619141e-01 1.120738685131072998e-01 9.995611011981964111e-02 4.445416107773780823e-02 2.088773250579833984e-01 -5.761778727173805237e-02 -4.240506589412689209e-01 3.440514206886291504e-02 -7.041592150926589966e-02 -1.242198720574378967e-01 1.764927357435226440e-01 -7.765021175146102905e-02 -4.192944765090942383e-01 1.766356080770492554e-01 -5.946267768740653992e-02 -7.863851636648178101e-02 2.541321329772472382e-02
-3.875457942485809326e-01 1.950108259916305542e-01 -7.151922583580017090e-02 2.277082800865173340e-01 -8.404643088579177856e-02 1.575112156569957733e-02 1.051042303442955017e-01 1.673690676689147949e-01 1.535726785659790039e-01 8.700406551361083984e-02 1.480910181999206543e-01 -1.558302938938140869e-01 -1.935857087373733521e-01 8.046726137399673462e-02 1.468122303485870361e-01 1.914077997207641602e-01 -1.354388743638992310e-01 -1.203310936689376831e-01 1.215166896581649780e-01 5.060637593269348145e-01 -8.921575546264648438e-02 -2.767618298530578613e-01 1.438764184713363647e-01 -1.073677763342857361e-01 8.348239213228225708e-02 -9.838514029979705811e-02 1.519019901752471924e-01 -1.285754237323999405e-02 -1.477271765470504761e-01 -1.765034794807434082e-01 -1.242048293352127075e-01 1.284756977111101151e-02
-2.051252275705337524e-01 -1.079335734248161316e-01 -1.369872596114873886e-02 1.185477599501609802e-01 -9.215078502893447876e-02 3.184874951839447021e-01 1.722457259893417358e-01 1.256735324859619141e-01 3.581953002139925957e-03 -5.444130301475524902e-02 -5.711687728762626648e-02 -4.377109464257955551e-03 1.073749139904975891e-01 -1.305382996797561646e-01 4.918725788593292236e-02 1.377616226673126221e-01 -2.335684895515441895e-01 -1.910020560026168823e-01 -2.734137177467346191e-01 -2.019297517836093903e-02 -3.136844635009765625e-01 -3.404610753059387207e-01 2.670928463339805603e-02 -2.270767986774444580e-01 -8.762262016534805298e-02 -1.424306780099868774e-01 -2.387413680553436279e-01 -3.123300671577453613e-01 -2.433637529611587524e-01 7.939515635371208191e-03 1.409937739372253418e-01 -1.610935330390930176e-01
-3.613249063491821289e-01 -3.095887899398803711e-01 -2.567951977252960205e-01 4.324587434530258179e-02 1.020217128098011017e-02 1.514539569616317749e-01 -5.756276473402976990e-02 1.907983869314193726e-01 2.078434824943542480e-01 2.519160509109497070e-01 -1.458913236856460571e-01 -1.585177332162857056e-01 4.514798149466514587e-02 -9.060381352901458740e-02 1.599376499652862549e-01 3.281028270721435547e-01 -2.904692590236663818e-01 -1.423077424988150597e-03 9.996365755796432495e-02 2.302807867527008057e-01 2.243127487599849701e-02 -7.298623025417327881e-02 2.519298344850540161e-02 -1.359878480434417725e-01 1.493313312530517578e-01 -2.424847185611724854e-01 -1.286705881357192993e-01 -2.390151917934417725e-01 1.999101974070072174e-02 -6.703684478998184204e-02 -7.787052541971206665e-02 9.153860062360763550e-02
-3.714454546570777893e-02 1.105683669447898865e-01 -3.166001141071319580e-01 9.156060963869094849e-02 -5.768908560276031494e-02 -2.217278778553009033e-01 4.507692903280258179e-02 -2.618198655545711517e-02 1.996309757232666016e-01 1.842781454324722290e-01 -2.316162884235382080e-01 -1.824918761849403381e-02 -1.939169168472290039e-01 8.637858554720878601e-03 1.314698159694671631e-01 5.695980042219161987e-02 -7.194011658430099487e-02 -2.020775526762008667e-02 -3.020711801946163177e-02 4.665678739547729492e-01 -1.046153083443641663e-01 -4.493894875049591064e-01 -4.559786990284919739e-03 -1.526825875043869019e-01 -1.930502653121948242e-01 -4.844485595822334290e-02 -1.326603889465332031e-01 -2.044223695993423462e-01 1.376837641000747681e-01 -1.616202294826507568e-01 -7.764079421758651733e-02 1.614057123661041260e-01
-1.727680265903472900e-01 9.954121708869934082e-02 1.136016324162483215e-01 -6.879207491874694824e-02 -1.049380376935005188e-01 1.119322478771209717e-01 3.736495673656463623e-01 3.309205472469329834e-01 5.756703391671180725e-02 4.719431325793266296e-02 5.323651060461997986e-02 -2.490720525383949280e-02 -2.116695195436477661e-01 7.271175086498260498e-02 1.421354711055755615e-01 3.100090920925140381e-01 -1.103172153234481812e-01 -9.453663229942321777e-02 2.033323645591735840e-01 4.544074833393096924e-01 1.825606636703014374e-02 -2.008220851421356201e-01 2.475362420082092285e-01 -3.781177103519439697e-02 -1.032078638672828674e-01 5.765296518802642822e-02 1.059190109372138977e-01 -7.433976046741008759e-03 5.057996883988380432e-02 1.876749992370605469e-01 -1.878549158573150635e-01 -1.546712666749954224e-01
1.674034893512725830e-01 2.929772250354290009e-02 -1.978968679904937744e-01 -1.858242750167846680e-01 1.493868231773376465e-01 1.129049062728881836e-01 4.176062718033790588e-02 1.991888880729675293e-01 -1.673934757709503174e-01 5.880433320999145508e-02 -2.670447826385498047e-01 9.007091075181961060e-02 -1.941403597593307495e-01 8.738855272531509399e-02 4.484903812408447266e-02 1.733556687831878662e-01 -3.526752293109893799e-01 3.488291427493095398e-02 -1.163243502378463745e-01 1.903130263090133667e-01 -1.602417677640914917e-01 -3.405739739537239075e-02 -1.947320699691772461e-01 4.296162631362676620e-03 -5.336049944162368774e-02 -1.777666360139846802e-01 -1.290802806615829468e-01 -5.175614953041076660e-01 -5.698417127132415771e-02 1.400472521781921387e-01 -4.014319274574518204e-03 -2.250885963439941406e-01
6.772368401288986206e-02 1.263366546481847763e-02 -4.303897544741630554e-02 -4.717218130826950073e-02 1.263926830142736435e-02 5.980084091424942017e-02 8.305044472217559814e-02 3.141251504421234131e-01 2.306325584650039673e-01 -9.145089983940124512e-02 3.059898503124713898e-03 -1.753269322216510773e-02 -3.831608593463897705e-01 3.570678457617759705e-02 -4.026724025607109070e-02 -1.613321453332901001e-01 -1.618450433015823364e-01 -7.828838378190994263e-02 -4.064790606498718262e-01 3.613833189010620117e-01 -3.728573620319366455e-01 -2.200661301612854004e-01 7.195027917623519897e-02 -9.861201792955398560e-02 1.248948797583580017e-01 -1.054385304450988770e-01 5.424374714493751526e-02 -1.742656230926513672e-01 1.063673049211502075e-01 -1.603446602821350098e-01 -1.234103366732597351e-01 -3.847065940499305725e-02
6.553313136100769043e-02 4.791434109210968018e-02 -2.053751498460769653e-01 -8.821491897106170654e-02 -8.405416458845138550e-02 -1.694553792476654053e-01 1.728121004998683929e-02 -4.457418993115425110e-02 7.529608160257339478e-02 2.039172649383544922e-01 -2.185507416725158691e-01 -1.154870018362998962e-01 1.418539434671401978e-01 1.556252092123031616e-01 9.768767654895782471e-02 -8.879828453063964844e-02 1.334483176469802856e-02 -1.415406167507171631e-01 -7.133628427982330322e-02 1.115938946604728699e-01 -2.096978127956390381e-01 -4.784757792949676514e-01 -2.203712016344070435e-01 -1.242532208561897278e-01 -2.253198474645614624e-01 -3.324762731790542603e-02 -6.591784954071044922e-02 -5.366086959838867188e-01 8.879855275154113770e-02 -1.571701094508171082e-02 3.620693087577819824e-02 8.354525268077850342e-02
6.531562656164169312e-02 -1.494602710008621216e-01 -2.768080830574035645e-01 -1.037303507328033447e-01 5.520490556955337524e-02 1.456311643123626709e-01 -3.041837178170681000e-02 1.753447949886322021e-01 -2.163198143243789673e-01 2.675663679838180542e-02 -3.034582436084747314e-01 -1.035310924053192139e-01 -1.155233159661293030e-01 3.978907689452171326e-02 2.276984155178070068e-01 3.582986593246459961e-01 -2.509889900684356689e-01 -9.738800674676895142e-02 -2.000274509191513062e-01 2.482757717370986938e-01 -2.862817049026489258e-01 -9.900126606225967407e-02 1.614324632100760937e-03 -5.541113018989562988e-02 -2.644625492393970490e-02 -1.878707855939865112e-02 2.135832561179995537e-03 -3.037777543067932129e-01 -2.924009263515472412e-01 -5.778859928250312805e-02 1.243932768702507019e-01 -1.341794133186340332e-01
-6.038809940218925476e-02 -3.338047862052917480e-02 -2.396634519100189209e-01 -1.878210604190826416e-01 -6.392993032932281494e-03 2.074296474456787109e-01 -3.184357285499572754e-02 1.517504900693893433e-01 -2.076801359653472900e-01 8.425047248601913452e-02 -3.290902078151702881e-01 -8.356296271085739136e-02 -2.608124315738677979e-01 -1.210082098841667175e-01 1.379005759954452515e-01 2.143033295869827271e-01 -2.787403464317321777e-01 -4.962487891316413879e-02 -2.354037612676620483e-01 7.926705479621887207e-02 -9.820796549320220947e-04 -2.377342432737350464e-01 -1.026638969779014587e-01 -4.042366892099380493e-02 1.395368278026580811e-01 -2.288562506437301636e-01 -4.296686127781867981e-02 -3.416084349155426025e-01 -2.631214261054992676e-01 9.397604316473007202e-02 2.353719249367713928e-02 -2.067277580499649048e-01
-3.129785135388374329e-02 2.314300090074539185e-01 -3.103282749652862549e-01 -1.369067728519439697e-01 -3.655277937650680542e-02 -1.738984324038028717e-02 -1.411317735910415649e-01 3.329026745632290840e-03 1.120470184832811356e-02 4.484473466873168945e-01 1.268442571163177490e-01 -2.335776239633560181e-01 2.391333878040313721e-01 1.620423644781112671e-01 1.233195811510086060e-01 2.742110192775726318e-01 -8.772077411413192749e-02 -7.250916957855224609e-02 -1.214096546173095703e-01 2.741762399673461914e-01 2.018634378910064697e-01 -1.737020164728164673e-01 -1.089736148715019226e-01 -2.103417068719863892e-01 -4.794199764728546143e-02 1.898325234651565552e-01 -1.900611259043216705e-02 -2.217417955398559570e-01 -9.385069459676742554e-02 3.731117397546768188e-02 -1.089941635727882385e-01 -1.525596231222152710e-01
3.022519871592521667e-03 1.220504008233547211e-02 1.996810287237167358e-01 -1.202822253108024597e-01 -3.168827295303344727e-01 1.250483393669128418e-01 -3.261988284066319466e-03 1.171845942735671997e-01 2.564923465251922607e-01 2.242648042738437653e-02 -2.186117172241210938e-01 -2.227461189031600952e-01 2.536233142018318176e-02 2.001969702541828156e-02 -4.938054084777832031e-02 9.256095625460147858e-03 -1.080877184867858887e-01 1.058932840824127197e-01 -1.962604075670242310e-01 5.074401497840881348e-01 4.736220464110374451e-02 -1.855847090482711792e-01 1.684246398508548737e-02 -1.545092165470123291e-01 2.255341410636901855e-01 -7.577773928642272949e-02 6.832199543714523315e-02 -3.544212579727172852e-01 -3.802618756890296936e-02 2.231477946043014526e-01 -7.595872879028320312e-02 1.574427932500839233e-01
4.388221353292465210e-02 -1.020110100507736206e-01 -4.488598704338073730e-01 3.847268410027027130e-03 -4.862089455127716064e-02 -2.265552580356597900e-01 2.108622528612613678e-02 1.852128505706787109e-01 -1.777607575058937073e-02 3.618405759334564209e-01 -2.468517869710922241e-01 -1.928547918796539307e-01 -3.014973737299442291e-02 1.785956025123596191e-01 9.929301589727401733e-02 1.237780600786209106e-01 -2.270738780498504639e-01 -7.816875725984573364e-02 4.609014466404914856e-02 1.133275479078292847e-01 -1.506301760673522949e-01 -2.741440832614898682e-01 -8.965336531400680542e-02 -1.556027084589004517e-01 -3.106889724731445312e-01 1.247329339385032654e-01 -1.397891938686370850e-01 -1.202239319682121277e-01 1.723654866218566895e-01 5.372080206871032715e-02 -1.699546575546264648e-01 -9.141317568719387054e-03
2.148803323507308960e-01 -5.229482427239418030e-02 -2.957207150757312775e-02 -1.538993418216705322e-01 -3.861954212188720703e-01 1.857425719499588013e-01 4.260736107826232910e-01 9.484086930751800537e-02 -1.826596707105636597e-01 -9.555179625749588013e-02 -4.828908294439315796e-02 8.076433092355728149e-02 -1.008484065532684326e-01 4.847291274927556515e-04 2.573280334472656250e-01 2.354653179645538330e-01 -9.085231274366378784e-02 -1.518181562423706055e-01 -1.109002903103828430e-01 5.064906924962997437e-02 -1.226072385907173157e-01 -6.181059405207633972e-03 2.739428728818893433e-02 -1.210667416453361511e-01 -1.653269231319427490e-01 -1.918745934963226318e-01 -1.669344007968902588e-01 -3.397730290889739990e-01 -2.579168677330017090e-01 2.029924187809228897e-03 -2.722562663257122040e-02 -1.334027200937271118e-01
-1.355695426464080811e-01 -1.490702629089355469e-01 -2.059377431869506836e-01 2.901507019996643066e-01 -5.369609221816062927e-02 7.507123798131942749e-02 1.121587678790092468e-01 7.130136340856552124e-02 1.096318662166595459e-02 1.257383674383163452e-01 -1.774658411741256714e-01 -3.174484074115753174e-01 6.907282769680023193e-02 -1.235325187444686890e-01 1.012409329414367676e-01 8.747260272502899170e-02 -2.087568342685699463e-01 -2.086884379386901855e-01 4.084428027272224426e-02 7.542048394680023193e-02 8.285677433013916016e-02 -2.839551270008087158e-01 -3.036657162010669708e-02 -8.637381345033645630e-02 9.634669870138168335e-03 -8.979799598455429077e-02 -1.558632254600524902e-01 -3.230495154857635498e-01 3.616764247417449951e-01 -1.804756075143814087e-01 -1.089252978563308716e-01 -3.436076343059539795e-01
-2.309525012969970703e-02 2.369391471147537231e-01 -4.871068522334098816e-02 -1.307376474142074585e-02 -2.616957426071166992e-01 -1.274550557136535645e-01 8.167712390422821045e-02 -3.495349362492561340e-02 2.025843262672424316e-01 1.068930178880691528e-01 -2.977958023548126221e-01 -2.673918604850769043e-01 1.526512950658798218e-01 1.983263641595840454e-01 5.610267817974090576e-02 2.972696535289287567e-02 -5.211361125111579895e-02 -3.940208256244659424e-01 1.320023685693740845e-01 2.725326456129550934e-02 -3.671623067930340767e-03 -1.628228873014450073e-01 1.052148416638374329e-01 -1.955106556415557861e-01 -1.388387531042098999e-01 1.254680845886468887e-02 -7.517553120851516724e-02 -4.465204477310180664e-01 1.354824602603912354e-01 -1.674037426710128784e-01 -2.080263644456863403e-01 -5.264452844858169556e-02
-2.370244637131690979e-02 4.093087911605834961e-01 -1.770154684782028198e-01 -1.361634284257888794e-01 -1.534288674592971802e-01 1.592645607888698578e-02 2.639674842357635498e-01 2.231577597558498383e-02 1.379641890525817871e-01 -4.796588420867919922e-02 -2.667143940925598145e-01 -2.163213044404983521e-01 9.128709882497787476e-02 -7.001764327287673950e-02 3.681124746799468994e-02 9.836914390325546265e-02 4.350430332124233246e-03 -2.684760689735412598e-01 6.917386781424283981e-03 -4.787272587418556213e-02 4.704736638814210892e-04 -2.757802605628967285e-01 -7.561770081520080566e-02 -2.374444901943206787e-01 1.200431287288665771e-01 -9.147563576698303223e-02 -1.081069037318229675e-01 -4.711863100528717041e-01 2.043735682964324951e-01 -8.846481144428253174e-02 -7.056447863578796387e-02 -2.963931858539581299e-02
2.030840963125228882e-01 -9.796862304210662842e-02 -2.491067051887512207e-01 -1.942932605743408203e-01 1.521836519241333008e-01 1.209919750690460205e-01 7.630573958158493042e-02 6.577032059431076050e-02 -1.125250235199928284e-01 8.625129610300064087e-02 -1.805504709482192993e-01 1.684772968292236328e-02 -1.128516271710395813e-01 -2.265652567148208618e-01 1.171937435865402222e-01 3.301660120487213135e-01 -3.007779717445373535e-01 -1.723116487264633179e-01 -2.395140826702117920e-01 9.047292917966842651e-02 -2.482720613479614258e-01 -1.836893856525421143e-01 -6.139220669865608215e-02 -1.220942512154579163e-01 -1.421649847179651260e-02 -2.287488877773284912e-01 -3.642381727695465088e-02 -2.964673042297363281e-01 -6.169509515166282654e-02 3.379419445991516113e-01 1.898748986423015594e-02 -4.154459014534950256e-02
-9.075507521629333496e-02 3.220069408416748047e-01 -2.544967830181121826e-01 -3.626602143049240112e-02 -1.222388744354248047e-01 -7.931486517190933228e-02 3.001372814178466797e-01 -2.610323131084442139e-01 -1.697130873799324036e-02 9.702756255865097046e-02 1.426481902599334717e-01 -1.768480427563190460e-02 -1.621420308947563171e-02 -1.364157497882843018e-01 2.688893377780914307e-01 1.775913238525390625e-01 -3.859905600547790527e-01 1.044932566583156586e-02 -3.594984114170074463e-01 1.731618940830230713e-01 9.319631010293960571e-02 -1.772635132074356079e-01 -8.779165893793106079e-02 -2.150262445211410522e-01 -1.792395859956741333e-01 5.624016746878623962e-02 -1.073999777436256409e-01 -1.241662278771400452e-01 7.355225831270217896e-02 3.513322398066520691e-02 -9.881874918937683105e-02 -9.185373783111572266e-02
-2.258461862802505493e-01 -6.098865717649459839e-02 -1.346133500337600708e-01 -7.486554235219955444e-02 -1.348990499973297119e-01 -4.858184233307838440e-02 2.271870970726013184e-01 3.086953759193420410e-01 3.602074980735778809e-01 -1.271323561668395996e-01 -2.026908993721008301e-01 -5.284741893410682678e-02 1.228795871138572693e-01 1.680702418088912964e-01 -1.035495772957801819e-01 1.021930798888206482e-01 -1.250246465206146240e-01 -1.180516928434371948e-01 -5.781588703393936157e-02 4.341820180416107178e-01 -2.275928109884262085e-01 -2.602123618125915527e-01 2.236324697732925415e-01 -7.495138049125671387e-02 1.123209893703460693e-01 -3.052834421396255493e-02 -1.434931010007858276e-01 -1.947528123855590820e-01 -1.309210956096649170e-01 9.954218566417694092e-02 -4.660268500447273254e-02 -4.395523667335510254e-02
-2.531269378960132599e-02 1.172095388174057007e-01 -1.913584917783737183e-01 3.386501967906951904e-01 3.404843062162399292e-02 -4.621461033821105957e-02 5.540096759796142578e-02 -1.503398418426513672e-01 7.027553766965866089e-02 3.705500066280364990e-01 -1.003075838088989258e-01 -2.440669387578964233e-01 -1.857103854417800903e-01 -7.158996164798736572e-02 -4.363587126135826111e-02 6.925582885742187500e-02 -2.066084742546081543e-01 1.548187732696533203e-01 -9.351283311843872070e-03 2.248503863811492920e-01 -2.716753445565700531e-02 -4.152941405773162842e-01 3.064479120075702667e-02 -1.479569524526596069e-01 -8.406562358140945435e-02 1.290907263755798340e-01 2.241957336664199829e-01 -3.202229142189025879e-01 1.044441666454076767e-02 -1.796138286590576172e-02 -2.255640476942062378e-01 -7.729969173669815063e-02
-2.392020970582962036e-01 -6.883785873651504517e-02 5.314148962497711182e-02 -2.419634908437728882e-02 -1.196384057402610779e-01 1.111042648553848267e-01 3.693365156650543213e-01 2.286494225263595581e-01 2.621055245399475098e-01 -1.067234762012958527e-02 -1.476166248321533203e-01 -2.089039683341979980e-01 -2.441564798355102539e-01 1.966354995965957642e-01 -1.308422833681106567e-01 3.109400272369384766e-01 -5.648880451917648315e-02 -8.859053999185562134e-02 3.072303533554077148e-02 3.090182840824127197e-01 -1.320778280496597290e-01 -1.710475385189056396e-01 1.620144248008728027e-01 -1.206424310803413391e-01 2.041433192789554596e-02 1.142425811849534512e-03 -2.856076061725616455e-01 -2.101232707500457764e-01 -1.386621445417404175e-01 1.535714864730834961e-01 -9.406214952468872070e-02 1.339405402541160583e-02
-1.723054200410842896e-01 3.153898194432258606e-02 -5.663630086928606033e-03 -3.641678765416145325e-02 1.443052887916564941e-01 -6.551054120063781738e-02 9.138606488704681396e-02 1.970866881310939789e-02 2.075426131486892700e-01 2.917691469192504883e-01 -3.634226322174072266e-01 -1.210810765624046326e-01 -1.467793434858322144e-01 2.918381802737712860e-02 2.318022996187210083e-01 2.417655475437641144e-02 -2.231211960315704346e-02 -4.898850247263908386e-02 1.928988397121429443e-01 1.275113821029663086e-01 -1.195764914155006409e-01 -3.935847878456115723e-01 2.605039179325103760e-01 -2.809832096099853516e-01 -1.638563573360443115e-01 -1.562480479478836060e-01 1.261978317052125931e-02 -3.007053434848785400e-01 2.586115598678588867e-01 -1.060197595506906509e-02 2.672485448420047760e-02 -2.258099801838397980e-02
-5.378777906298637390e-02 -9.336250275373458862e-02 -1.273203045129776001e-01 -9.132476896047592163e-02 -6.833820790052413940e-02 -7.116661220788955688e-02 -1.476798392832279205e-02 2.081324458122253418e-01 -4.193638637661933899e-02 1.732297092676162720e-01 -2.440024465322494507e-01 5.404404178261756897e-02 -4.244174063205718994e-02 1.879683583974838257e-01 3.205922245979309082e-01 1.796106249094009399e-02 -2.061115950345993042e-01 1.029999926686286926e-01 5.356527864933013916e-02 1.407500505447387695e-01 3.512023016810417175e-02 -3.420628309249877930e-01 -1.025365963578224182e-01 -3.444854617118835449e-01 -1.627729088068008423e-01 1.908046007156372070e-01 -1.227357089519500732e-01 -2.590329945087432861e-01 3.098983690142631531e-02 -2.321183681488037109e-02 -4.512360692024230957e-01 5.229973420500755310e-02
-3.164853453636169434e-01 1.183140054345130920e-01 -1.810807585716247559e-01 -6.795474141836166382e-02 5.708339624106884003e-03 7.616871595382690430e-02 1.931291073560714722e-01 2.395131886005401611e-01 2.116550505161285400e-01 -2.224684357643127441e-01 -1.569105684757232666e-01 -2.654697299003601074e-01 8.465356379747390747e-02 -1.852686051279306412e-03 -9.861411899328231812e-02 -3.048296086490154266e-02 -4.414619505405426025e-01 -8.423655480146408081e-02 -7.867734134197235107e-02 1.336375176906585693e-01 -6.142501533031463623e-02 -1.554643809795379639e-01 -1.166054010391235352e-01 -1.258331090211868286e-01 1.749275177717208862e-01 2.019979208707809448e-01 -2.625654339790344238e-01 -1.756778359413146973e-01 1.235095188021659851e-01 1.697232425212860107e-01 5.253803730010986328e-02 -1.982142776250839233e-01
-2.059395015239715576e-01 1.134038046002388000e-01 -2.560871653258800507e-02 -4.942167550325393677e-02 2.561407536268234253e-02 1.398826688528060913e-01 8.565460890531539917e-02 2.142046988010406494e-01 -1.669982522726058960e-01 -7.838107645511627197e-02 -2.817913591861724854e-01 -3.667727857828140259e-02 9.263828396797180176e-02 1.385009586811065674e-01 2.528913915157318115e-01 7.600042223930358887e-02 -2.148721180856227875e-02 -2.692677378654479980e-01 -1.852968782186508179e-01 2.828586101531982422e-01 -3.004553616046905518e-01 -2.458169460296630859e-01 1.546628400683403015e-02 -2.353997342288494110e-02 -4.145070910453796387e-02 -3.313935995101928711e-01 -6.740268319845199585e-02 -3.099507987499237061e-01 -2.982192933559417725e-01 -8.637942373752593994e-03 -3.340937569737434387e-02 -1.217672005295753479e-01
-2.534122467041015625e-01 2.430200576782226562e-01 -7.895512878894805908e-02 -2.770814597606658936e-01 -2.350728064775466919e-01 -7.374919950962066650e-02 1.592326909303665161e-01 8.152041584253311157e-02 1.329263746738433838e-01 2.299492806196212769e-01 -7.002990692853927612e-02 4.915378615260124207e-02 1.912024989724159241e-02 1.711116135120391846e-01 -1.447068601846694946e-01 -4.523271322250366211e-02 -1.374971717596054077e-01 1.732636126689612865e-03 2.545799314975738525e-01 2.151194512844085693e-01 -1.263138651847839355e-02 -3.242664337158203125e-01 1.317116618156433105e-01 -1.029396504163742065e-01 -3.886450827121734619e-01 1.469433028250932693e-02 8.884799666702747345e-03 -3.607594370841979980e-01 -4.106862843036651611e-02 -1.386765837669372559e-01 6.240321695804595947e-02 -3.117057867348194122e-02
-1.146006509661674500e-01 1.693102121353149414e-01 6.985186785459518433e-02 -8.511341363191604614e-02 -1.708262115716934204e-01 1.576549559831619263e-01 -1.242397055029869080e-01 2.062216997146606445e-01 1.282339543104171753e-01 1.207383945584297180e-01 -5.339482799172401428e-02 -5.194835066795349121e-01 -2.537331879138946533e-01 1.564843654632568359e-01 1.920327171683311462e-02 6.037120521068572998e-02 -3.004536926746368408e-01 -8.446620777249336243e-03 -1.031678542494773865e-01 4.011273384094238281e-01 9.451011195778846741e-03 -1.439087986946105957e-01 -8.817674219608306885e-02 -1.605535298585891724e-01 3.161783814430236816e-01 1.346966158598661423e-02 -5.883702076971530914e-03 -2.263090573251247406e-02 3.649910166859626770e-02 2.968641556799411774e-02 1.611120998859405518e-02 -1.343440562486648560e-01
-9.158505499362945557e-02 1.404880285263061523e-01 -2.881294488906860352e-01 -5.657242145389318466e-03 -2.224157154560089111e-01 -2.332799583673477173e-01 3.831206262111663818e-02 1.194168776273727417e-01 8.094402030110359192e-03 1.807762235403060913e-01 -2.304507941007614136e-01 -1.123124063014984131e-01 1.413060277700424194e-01 6.189583335071802139e-03 1.457802653312683105e-01 -3.407967463135719299e-02 -2.026522345840930939e-02 -1.971531361341476440e-01 -2.298699170351028442e-01 5.331056192517280579e-02 -2.307300269603729248e-01 -2.037755548954010010e-01 -7.243580184876918793e-03 -2.600420415401458740e-01 8.667227812111377716e-03 1.160383690148591995e-02 1.980828493833541870e-01 -4.974830746650695801e-01 1.614760309457778931e-01 -1.686458885669708252e-01 -1.403237134218215942e-01 9.890412539243698120e-02
-5.246625840663909912e-02 -1.106435582041740417e-01 -3.340772092342376709e-01 -2.333589196205139160e-01 -2.094828188419342041e-01 -7.009755074977874756e-02 6.483951956033706665e-02 1.292957663536071777e-01 1.845303624868392944e-01 8.879133313894271851e-02 -3.447758853435516357e-01 -5.760708451271057129e-02 -7.303723692893981934e-02 1.499350666999816895e-01 -2.660881541669368744e-02 -5.000351741909980774e-02 4.471369460225105286e-02 -1.437308043241500854e-01 2.460964620113372803e-01 -4.601726680994033813e-02 -1.782878860831260681e-02 -2.678769826889038086e-01 -1.653733402490615845e-01 -1.613533645868301392e-01 1.143011897802352905e-01 3.764254972338676453e-02 2.202031761407852173e-02 -5.179628729820251465e-01 -5.791166797280311584e-03 -6.663698703050613403e-02 -2.319338470697402954e-01 4.192455112934112549e-02
1.961964741349220276e-02 -2.363657653331756592e-01 4.653016105294227600e-02 -3.626011610031127930e-01 -2.232801727950572968e-02 -5.832879245281219482e-02 -7.410384714603424072e-03 6.034299731254577637e-02 1.326184421777725220e-01 -1.288585662841796875e-01 -1.457250416278839111e-01 -2.291111834347248077e-02 -2.547619044780731201e-01 -3.158020973205566406e-01 8.926568925380706787e-02 1.653469055891036987e-01 -8.325529843568801880e-02 -8.814108371734619141e-02 -1.899596005678176880e-01 2.167777717113494873e-01 -4.034719988703727722e-02 -2.406047582626342773e-01 9.863513521850109100e-03 -2.933466732501983643e-01 -4.433377832174301147e-02 4.567760601639747620e-02 -2.410426735877990723e-01 -4.271125793457031250e-01 -9.879568219184875488e-02 1.501895338296890259e-01 -1.565375179052352905e-01 4.199387505650520325e-02
-1.992376521229743958e-02 1.256533861160278320e-01 -2.406138479709625244e-01 -2.045104354619979858e-01 -2.566470503807067871e-01 4.011528566479682922e-02 1.694425493478775024e-01 2.271613478660583496e-01 7.834896445274353027e-02 3.601878583431243896e-01 -3.141917288303375244e-01 -2.289332002401351929e-01 2.117042988538742065e-01 2.966861613094806671e-02 1.287695765495300293e-01 1.945772618055343628e-01 -1.321313530206680298e-01 -2.524675130844116211e-01 9.008330106735229492e-02 1.620960831642150879e-01 -1.015426740050315857e-01 5.138746649026870728e-02 5.071100592613220215e-02 -1.232428476214408875e-01 -7.836472243070602417e-02 -8.065257221460342407e-02 -1.911415755748748779e-01 -8.038892596960067749e-02 3.346095085144042969e-01 1.309650689363479614e-01 -1.289521306753158569e-01 -3.840816766023635864e-02
4.438212886452674866e-02 1.827634721994400024e-01 -4.293930530548095703e-01 1.258982066065073013e-02 -4.445522278547286987e-02 -1.577707827091217041e-01 -1.573278009891510010e-01 2.049556523561477661e-01 -6.229933723807334900e-02 2.545499801635742188e-01 -1.556384861469268799e-01 -1.455364525318145752e-01 -1.226986646652221680e-01 -1.646852940320968628e-01 -5.153810977935791016e-02 2.364539504051208496e-01 1.096898457035422325e-03 5.534877628087997437e-02 2.051583081483840942e-01 3.111753463745117188e-01 -1.024361848831176758e-01 -2.591538429260253906e-01 -1.239343062043190002e-01 7.366003096103668213e-02 -1.602968573570251465e-01 -2.670562267303466797e-01 -3.260326385498046875e-02 -2.421765327453613281e-01 -1.106113865971565247e-01 1.025128066539764404e-01 5.061252787709236145e-02 -2.217746078968048096e-01
-1.633303798735141754e-02 4.572663456201553345e-03 -4.349733889102935791e-01 -1.289664506912231445e-01 -2.209559381008148193e-01 -7.723764330148696899e-02 8.965045958757400513e-02 4.743043333292007446e-02 -6.216652318835258484e-02 1.980773210525512695e-01 -1.863528341054916382e-01 -8.611922711133956909e-02 2.371428906917572021e-02 -7.058656215667724609e-02 1.687840819358825684e-01 6.933392584323883057e-02 1.542728543281555176e-01 -1.374181509017944336e-01 -6.603053305298089981e-03 1.411059647798538208e-01 8.107433468103408813e-02 -4.418435096740722656e-01 -4.075000062584877014e-02 -7.061284035444259644e-02 1.376822888851165771e-01 8.525007963180541992e-02 7.934778183698654175e-02 -5.081622004508972168e-01 -1.014407910406589508e-02 -1.917366683483123779e-01 -6.151305139064788818e-02 4.731168970465660095e-02
-2.256364077329635620e-01 -3.680023178458213806e-02 -1.812099814414978027e-01 -1.674324572086334229e-01 -1.207184866070747375e-01 1.953032799065113068e-02 1.735201627016067505e-01 2.870700955390930176e-01 -1.113179624080657959e-01 3.442842960357666016e-01 1.312876343727111816e-01 -2.926281392574310303e-01 1.629378274083137512e-02 8.960908651351928711e-02 -2.521159052848815918e-01 1.611917465925216675e-01 -3.215549886226654053e-01 -3.258001059293746948e-02 2.152141630649566650e-01 1.284991055727005005e-01 -1.276644915342330933e-01 -8.566486090421676636e-02 6.565237790346145630e-02 -2.965155541896820068e-01 1.251745223999023438e-01 -1.070921048521995544e-01 -1.013003885746002197e-01 -2.069904506206512451e-01 9.152361005544662476e-02 1.234431564807891846e-01 -1.303123030811548233e-02 -2.014286816120147705e-01
-2.525399029254913330e-01 1.116733253002166748e-01 -1.133691743016242981e-01 -1.101922839879989624e-01 -7.474903017282485962e-02 -5.477583780884742737e-02 2.670101821422576904e-01 3.278838098049163818e-02 3.642714917659759521e-01 -2.381058186292648315e-01 -1.458656415343284607e-02 -1.628396809101104736e-01 -9.538502246141433716e-02 2.897189259529113770e-01 -1.049098744988441467e-01 2.385731786489486694e-01 3.944670315831899643e-03 -2.022209912538528442e-01 -4.978980123996734619e-02 1.947335600852966309e-01 -8.656896650791168213e-02 -1.926279515027999878e-01 2.322690375149250031e-02 -2.023316025733947754e-01 9.337858855724334717e-02 -1.686464548110961914e-01 -4.057094827294349670e-02 -2.192981392145156860e-01 -2.521618902683258057e-01 2.741266787052154541e-01 -1.608505398035049438e-01 -1.477670669555664062e-01
-1.917506456375122070e-01 -3.244929481297731400e-03 -1.949029713869094849e-01 -4.794606566429138184e-02 -1.214891672134399414e-01 1.407785117626190186e-01 2.136708050966262817e-01 -2.708190381526947021e-01 1.911914646625518799e-01 1.713186651468276978e-01 2.850651927292346954e-02 -1.099980771541595459e-01 -1.251143775880336761e-02 2.489896565675735474e-01 4.644586741924285889e-01 1.989100724458694458e-01 -1.621550768613815308e-01 -2.432682178914546967e-02 -6.838784366846084595e-02 6.378478556871414185e-02 -2.051249444484710693e-01 -3.618286252021789551e-01 4.990150779485702515e-02 -9.830270707607269287e-02 2.938219606876373291e-01 -5.695227906107902527e-02 -2.852872572839260101e-02 -8.823644369840621948e-03 1.061126738786697388e-01 7.530541718006134033e-02 -1.009293049573898315e-01 -1.863794177770614624e-01
-1.654059588909149170e-01 7.807187736034393311e-02 -6.896589696407318115e-02 -4.763742536306381226e-02 1.672733761370182037e-02 9.557709842920303345e-02 8.244954049587249756e-02 1.390040665864944458e-01 1.029236987233161926e-01 5.607010051608085632e-02 -1.016742736101150513e-01 6.152471899986267090e-02 4.885506257414817810e-02 1.697210222482681274e-01 -3.406390175223350525e-02 -1.616557836532592773e-01 -4.383393228054046631e-01 -8.811772614717483521e-02 2.447592914104461670e-01 8.550468832254409790e-02 5.526418238878250122e-02 -6.096307635307312012e-01 1.941366046667098999e-01 -2.673532366752624512e-01 -1.061958745121955872e-01 1.756448112428188324e-02 2.762575261294841766e-02 -2.157430350780487061e-01 7.643841207027435303e-02 -1.408868432044982910e-01 2.932813484221696854e-03 4.528234526515007019e-02
-3.285011053085327148e-01 1.713513880968093872e-01 3.482270240783691406e-02 1.273566205054521561e-02 7.531070709228515625e-02 2.909080386161804199e-01 1.902769505977630615e-01 1.445752084255218506e-01 1.242649704217910767e-01 -5.702198296785354614e-02 3.247182443737983704e-02 -3.034755587577819824e-02 6.481578946113586426e-02 3.209252357482910156e-01 6.371396780014038086e-02 3.184828758239746094e-01 -3.732378780841827393e-01 -1.733518838882446289e-01 1.347523331642150879e-01 3.021274209022521973e-01 -1.681433804333209991e-02 -1.947206556797027588e-01 2.562350034713745117e-01 -7.667969912290573120e-02 4.807435348629951477e-02 -5.393084883689880371e-02 1.613188683986663818e-01 -6.749408692121505737e-02 1.437007188796997070e-01 8.009111881256103516e-02 -1.104388535022735596e-01 -1.303804814815521240e-01
-1.141415908932685852e-03 1.510269641876220703e-01 -4.560649394989013672e-01 -1.380976438522338867e-01 -2.381309717893600464e-01 1.071373894810676575e-01 5.956365913152694702e-02 9.905722737312316895e-02 1.794587471522390842e-03 -1.604865044355392456e-01 1.385906487703323364e-01 -5.699646472930908203e-02 -2.166379839181900024e-01 1.634003669023513794e-01 -1.647963374853134155e-01 -2.146386355161666870e-02 1.136671304702758789e-01 -1.326538771390914917e-01 -5.112447217106819153e-02 3.592099845409393311e-01 4.370399285107851028e-03 6.931447982788085938e-02 1.657713390886783600e-02 -3.562513589859008789e-01 -2.142513096332550049e-01 1.295455992221832275e-01 6.762794405221939087e-02 -2.597874104976654053e-01 1.396300345659255981e-01 -2.090564817190170288e-01 -9.871911257505416870e-02 -1.313070952892303467e-01
-3.318082541227340698e-02 -1.054912209510803223e-01 3.169647650793194771e-03 -1.917428337037563324e-02 -3.548885583877563477e-01 1.684722304344177246e-01 -1.223916858434677124e-01 1.243323758244514465e-01 -1.058930829167366028e-01 -1.181631088256835938e-01 -3.173063993453979492e-01 -2.967310845851898193e-01 -1.104464456439018250e-01 5.677768588066101074e-02 1.181920710951089859e-02 -6.628931313753128052e-02 -4.467087984085083008e-01 -1.571056097745895386e-01 -1.636514067649841309e-01 1.648798137903213501e-01 1.643506288528442383e-01 6.121723726391792297e-02 1.744692623615264893e-01 -2.483735829591751099e-01 1.271451823413372040e-02 1.492730677127838135e-01 1.017435044050216675e-01 -2.743663191795349121e-01 -1.743283271789550781e-01 1.020706519484519958e-01 8.526429533958435059e-02 -1.073501408100128174e-01
7.716888934373855591e-02 9.314385801553726196e-02 -3.145182877779006958e-02 -9.954221546649932861e-02 -8.242697268724441528e-02 -6.398700177669525146e-02 8.334963023662567139e-02 3.814067244529724121e-01 9.206363558769226074e-02 2.508010566234588623e-01 -6.791318207979202271e-02 -2.657275795936584473e-01 -8.761373907327651978e-02 -2.661661989986896515e-02 6.102353334426879883e-02 2.014293074607849121e-01 -2.605569362640380859e-01 -1.185748502612113953e-01 1.082105785608291626e-01 -7.646771520376205444e-02 -2.443132102489471436e-01 -1.993285119533538818e-01 7.379621267318725586e-02 -4.026989042758941650e-01 -5.099156126379966736e-02 -7.531476020812988281e-02 -1.420485973358154297e-01 -1.449684053659439087e-01 3.997468054294586182e-01 -4.314497858285903931e-02 -8.736561983823776245e-02 -1.630467623472213745e-01
-1.871633678674697876e-01 1.808512806892395020e-01 -2.941534519195556641e-01 5.568960681557655334e-03 -3.755471110343933105e-01 1.101999264210462570e-02 2.642302960157394409e-02 9.279192239046096802e-02 -3.071328699588775635e-01 3.810503780841827393e-01 1.351130753755569458e-01 -1.003208830952644348e-01 1.166588887572288513e-01 -4.715300351381301880e-02 -1.587316989898681641e-01 2.374675124883651733e-01 -2.310790568590164185e-01 -2.255327105522155762e-01 1.368363499641418457e-01 1.129628121852874756e-01 9.838809072971343994e-02 -2.108081430196762085e-01 7.539927610196173191e-04 -2.445742040872573853e-01 -4.089202359318733215e-02 -8.157487027347087860e-04 -3.089369088411331177e-02 -1.081452667713165283e-01 1.668905839323997498e-02 7.355964183807373047e-02 -1.924553662538528442e-01 -1.524297893047332764e-01
-1.518797576427459717e-01 -9.877305477857589722e-03 -1.084489673376083374e-01 2.855414748191833496e-01 -8.445864915847778320e-02 1.203760206699371338e-01 3.342492878437042236e-01 1.402807235717773438e-01 9.070299565792083740e-03 -7.529655471444129944e-03 1.417128294706344604e-01 -2.277071028947830200e-01 -1.237161383032798767e-01 -4.438509419560432434e-02 5.479978397488594055e-02 3.346901834011077881e-01 -3.340735435485839844e-01 8.691701292991638184e-02 2.279503196477890015e-01 4.741722047328948975e-01 4.821030050516128540e-02 -5.976630002260208130e-02 2.068155705928802490e-01 -8.209370076656341553e-02 -1.068842038512229919e-01 -1.027061045169830322e-01 2.725934609770774841e-02 -2.155344486236572266e-01 -1.398954726755619049e-02 -3.964383620768785477e-03 -2.475472912192344666e-02 -6.915894895792007446e-02
-3.916159868240356445e-01 -2.423663288354873657e-01 -4.612718895077705383e-02 -1.366794705390930176e-01 7.785996794700622559e-02 -2.791219018399715424e-02 1.766836345195770264e-01 1.977320015430450439e-01 -1.945002526044845581e-01 3.116391301155090332e-01 -5.268246680498123169e-02 -1.741162985563278198e-01 1.292731496505439281e-03 -2.114577405154705048e-02 2.779490686953067780e-02 -2.879310958087444305e-02 -8.048638701438903809e-02 -1.859719455242156982e-01 1.585554480552673340e-01 3.412511646747589111e-01 9.039030224084854126e-02 -1.876462548971176147e-01 -1.080581322312355042e-01 -5.420056357979774475e-02 -1.200914233922958374e-01 -3.288168460130691528e-02 -2.452901005744934082e-01 -1.999513953924179077e-01 2.235071733593940735e-03 7.422190159559249878e-02 -2.459874898195266724e-01 -3.122695088386535645e-01
7.459381967782974243e-02 1.386441141366958618e-01 -2.835576832294464111e-01 -1.564449965953826904e-01 1.369093805551528931e-01 -9.883856773376464844e-02 -1.238901987671852112e-01 6.248776614665985107e-02 7.105001062154769897e-02 1.620845794677734375e-01 -7.357943803071975708e-02 -1.124270185828208923e-01 -9.622675180435180664e-02 2.370287030935287476e-01 -1.450946480035781860e-01 -1.707396656274795532e-02 -2.708678543567657471e-01 3.623798489570617676e-02 -1.419272422790527344e-01 4.528405666351318359e-01 -2.260703779757022858e-02 -3.236967325210571289e-01 -1.165331527590751648e-01 -1.477254033088684082e-01 5.040987953543663025e-02 -9.022426605224609375e-02 1.663456484675407410e-02 -1.260052770376205444e-01 -1.604220122098922729e-01 -9.112254530191421509e-02 2.900748327374458313e-02 -4.290778934955596924e-01
-9.076441079378128052e-02 8.332131057977676392e-02 -1.010337620973587036e-01 -2.327932715415954590e-01 -1.282676905393600464e-01 -1.425527483224868774e-01 7.755526155233383179e-02 3.178333640098571777e-01 2.622078061103820801e-01 2.739327251911163330e-01 6.711048632860183716e-02 -2.836033701896667480e-01 1.179613638669252396e-02 1.149475574493408203e-01 6.756702810525894165e-02 1.194015890359878540e-01 -2.813974618911743164e-01 -1.255116164684295654e-01 1.714141815900802612e-01 -6.884577125310897827e-02 -2.527972161769866943e-01 -2.125093489885330200e-01 -3.024271503090858459e-02 -4.387610554695129395e-01 8.629513904452323914e-03 6.476356089115142822e-02 -8.854694664478302002e-02 -7.948053628206253052e-02 2.478364706039428711e-01 2.067144401371479034e-02 -6.026387214660644531e-02 -1.580911688506603241e-02
-1.991808861494064331e-01 7.367973774671554565e-02 -1.476588398218154907e-01 -1.658682972192764282e-01 -1.895536780357360840e-01 -1.084812805056571960e-01 -9.171082079410552979e-02 1.757106482982635498e-01 -1.781132966279983521e-01 4.153721034526824951e-01 2.121189683675765991e-01 -3.045648336410522461e-01 -6.647790968418121338e-02 3.973077982664108276e-02 -1.121222823858261108e-01 2.404118031263351440e-01 -2.940191924571990967e-01 -2.407812178134918213e-01 1.091597676277160645e-01 1.541096866130828857e-01 -1.300291419029235840e-01 -1.272017974406480789e-02 -7.148178666830062866e-02 -2.554360330104827881e-01 -6.218748167157173157e-02 -1.750507503747940063e-01 -9.942161291837692261e-02 -1.963734924793243408e-01 1.522678136825561523e-01 9.528514742851257324e-02 -1.317234933376312256e-01 1.145235728472471237e-02
1.904883086681365967e-01 -8.200181275606155396e-02 -2.233287878334522247e-02 -2.233778089284896851e-01 5.091021582484245300e-02 2.308999896049499512e-01 1.568984687328338623e-01 4.087473824620246887e-02 -4.528640583157539368e-02 2.179143577814102173e-01 -3.489184677600860596e-01 -1.836192235350608826e-02 -1.147746667265892029e-01 2.051487565040588379e-02 1.054973378777503967e-01 2.415414005517959595e-01 -2.739815115928649902e-01 -1.933227665722370148e-02 -3.235018849372863770e-01 6.066413596272468567e-02 -2.552467286586761475e-01 -1.675444841384887695e-01 -6.500026583671569824e-02 -9.552779048681259155e-02 -1.806293725967407227e-01 -1.086536422371864319e-01 -1.660009846091270447e-02 -2.495764046907424927e-01 -5.212813615798950195e-02 2.396135777235031128e-01 -3.114925883710384369e-02 -3.335707783699035645e-01
-3.892274200916290283e-02 -9.976065903902053833e-02 -2.204067856073379517e-01 -1.013713851571083069e-01 -1.806651800870895386e-02 7.734683901071548462e-02 -1.963068731129169464e-02 2.405940741300582886e-01 -4.429852217435836792e-02 -8.674286305904388428e-02 -3.403796255588531494e-01 7.377181947231292725e-02 -1.273726578801870346e-03 -9.436050057411193848e-02 2.463708519935607910e-01 1.778489351272583008e-01 -2.018243819475173950e-01 -3.808093965053558350e-01 -1.716331243515014648e-01 2.129381448030471802e-01 -1.415814310312271118e-01 -9.012223035097122192e-02 1.103268042206764221e-01 -9.146975725889205933e-02 -1.286334991455078125e-01 -1.265492290258407593e-02 -1.338700950145721436e-01 -3.101194500923156738e-01 -2.836641371250152588e-01 7.593719661235809326e-02 3.439652174711227417e-02 -3.249672055244445801e-01
-3.586647808551788330e-01 -1.816275268793106079e-01 3.285619430243968964e-03 -1.487249433994293213e-01 -2.044707685708999634e-01 1.406628042459487915e-01 1.907226443290710449e-01 5.261762998998165131e-03 1.759598404169082642e-01 -7.832072675228118896e-02 -9.409229457378387451e-02 -2.257394492626190186e-01 -2.760738134384155273e-01 2.778731882572174072e-01 5.481730774044990540e-02 1.406332552433013916e-01 -3.845946192741394043e-01 -3.813451528549194336e-02 3.454539552330970764e-02 2.085546255111694336e-01 6.107170600444078445e-03 -3.148985207080841064e-01 3.354351967573165894e-02 -6.496396660804748535e-02 1.289370507001876831e-01 2.519187629222869873e-01 -1.784913539886474609e-01 -1.268664151430130005e-01 -8.377644419670104980e-02 -1.457119476981461048e-03 -7.254043221473693848e-02 7.873541116714477539e-02
-3.244295716285705566e-01 -2.404049038887023926e-01 -1.371708363294601440e-01 -3.284411132335662842e-01 -6.330193579196929932e-02 1.963240355253219604e-01 1.567221283912658691e-01 1.695305854082107544e-01 2.049360871315002441e-01 -1.453704759478569031e-02 1.416933536529541016e-01 -1.446164995431900024e-01 4.917830973863601685e-02 -1.272304654121398926e-01 -2.704724967479705811e-01 2.480407357215881348e-01 -2.403881996870040894e-01 -2.520587444305419922e-01 -6.714638322591781616e-02 2.472207695245742798e-01 -1.672869026660919189e-01 -2.669124603271484375e-01 -4.292690753936767578e-02 4.683068022131919861e-02 -2.084633335471153259e-02 -7.235974073410034180e-02 -1.099893599748611450e-01 -4.036127775907516479e-02 -1.296246703714132309e-02 2.133391797542572021e-01 -9.871530346572399139e-03 -1.501196026802062988e-01
-1.095805838704109192e-01 2.666872143745422363e-01 -1.824949532747268677e-01 1.192219629883766174e-01 1.712845414876937866e-01 -2.981500923633575439e-01 1.238495111465454102e-02 2.104075700044631958e-01 2.208272069692611694e-01 1.831806898117065430e-01 9.566478431224822998e-02 -2.280839383602142334e-01 -2.869564592838287354e-01 9.906565397977828979e-02 1.590649336576461792e-01 6.752283871173858643e-02 -1.281700432300567627e-01 -4.107088223099708557e-02 -2.823956608772277832e-01 2.845000475645065308e-02 -1.942293494939804077e-01 -7.243513315916061401e-02 -1.743908971548080444e-03 -1.336037963628768921e-01 -1.748244315385818481e-01 -1.514334231615066528e-01 1.137533970177173615e-02 -3.986618518829345703e-01 1.752788275480270386e-01 -1.529221534729003906e-01 -9.632381051778793335e-02 -7.578773051500320435e-02
-5.529937148094177246e-02 2.848107181489467621e-02 -2.493124306201934814e-01 -6.521107256412506104e-02 -1.948402076959609985e-02 -8.071085065603256226e-02 2.761512100696563721e-01 -8.178564906120300293e-02 1.593986302614212036e-01 1.575464457273483276e-01 -2.037625312805175781e-01 -1.258030086755752563e-01 7.583332061767578125e-02 1.942973285913467407e-01 1.988603770732879639e-01 4.006000608205795288e-02 1.846189983189105988e-02 -7.931057363748550415e-02 -6.178800016641616821e-02 1.646028161048889160e-01 -1.319295167922973633e-01 -3.552380204200744629e-01 -9.058017283678054810e-02 -2.420866787433624268e-01 -7.521013915538787842e-02 -1.866804510354995728e-01 3.147600591182708740e-02 -5.284763574600219727e-01 9.937392175197601318e-02 -2.085969299077987671e-01 -7.776705920696258545e-02 1.395704746246337891e-01
-3.175347447395324707e-01 2.432619035243988037e-01 -1.158398464322090149e-01 5.565401166677474976e-02 -7.595229893922805786e-02 2.360159903764724731e-02 -4.804940253961831331e-04 1.211301237344741821e-01 -3.855711221694946289e-02 3.402589261531829834e-01 -1.869684755802154541e-01 -6.571821402758359909e-03 8.849464356899261475e-02 -7.351093925535678864e-03 -2.986924909055233002e-02 2.589410841464996338e-01 -6.044134497642517090e-02 -1.683378219604492188e-01 -2.570226415991783142e-02 2.578159570693969727e-01 -2.061176449060440063e-01 -7.538041472434997559e-02 2.655801177024841309e-01 1.167095378041267395e-01 -7.515367865562438965e-02 -1.615365892648696899e-01 2.553848624229431152e-01 -3.530992567539215088e-01 -1.915521472692489624e-01 8.795726299285888672e-02 1.113910526037216187e-01 -2.539077699184417725e-01
3.211258351802825928e-02 -7.767655421048402786e-03 -2.681525945663452148e-01 -4.035853967070579529e-02 1.623218506574630737e-01 -7.708265632390975952e-02 4.014752060174942017e-02 2.511422038078308105e-01 1.574433296918869019e-01 2.793203890323638916e-01 -2.815811336040496826e-01 -1.874149143695831299e-01 -1.592884771525859833e-02 7.581195980310440063e-02 7.570140808820724487e-02 2.115097492933273315e-01 -6.216419860720634460e-02 -6.337992101907730103e-02 -1.136452108621597290e-01 1.106471121311187744e-01 2.453772537410259247e-02 -1.344737112522125244e-01 -2.108802646398544312e-01 -3.426365554332733154e-01 -1.851283460855484009e-01 -4.004313796758651733e-02 -1.846420168876647949e-01 -2.149807810783386230e-01 3.340346515178680420e-01 2.606703042984008789e-01 -2.080522626638412476e-01 -4.600493982434272766e-02
5.071735009551048279e-02 5.516311526298522949e-02 -1.184829138219356537e-02 -1.500251889228820801e-01 -2.405586391687393188e-01 4.773012548685073853e-02 1.618698984384536743e-01 -1.356131210923194885e-02 1.136082708835601807e-01 3.056139051914215088e-01 -8.414385467767715454e-02 -1.844438910484313965e-01 -7.381795346736907959e-02 -1.216413974761962891e-01 3.361217677593231201e-02 -1.690474152565002441e-02 5.205000191926956177e-02 -1.082171574234962463e-01 -2.782935276627540588e-02 1.024483814835548401e-01 -1.513162106275558472e-01 -3.789900541305541992e-01 -1.594458669424057007e-01 -2.183790653944015503e-01 1.178677603602409363e-01 -6.362199783325195312e-02 -1.196027100086212158e-01 -5.897385478019714355e-01 1.317372471094131470e-01 -8.157277107238769531e-02 -1.316644400358200073e-01 1.715303361415863037e-01
-1.604993939399719238e-01 -6.324818730354309082e-02 -4.869028925895690918e-01 2.766165733337402344e-01 -2.098470479249954224e-01 -6.560418009757995605e-02 1.957208365201950073e-01 6.010835245251655579e-02 1.715412437915802002e-01 1.324443519115447998e-01 -4.700987413525581360e-02 -2.746403515338897705e-01 4.645206965506076813e-03 -1.622203737497329712e-01 1.436832249164581299e-01 1.213605776429176331e-01 -2.397663742303848267e-01 -1.014936566352844238e-01 1.356972157955169678e-01 2.122404575347900391e-01 7.591779530048370361e-02 -1.647582352161407471e-01 -1.784977614879608154e-01 -9.244078397750854492e-02 -9.489277750253677368e-02 -8.292543143033981323e-02 -5.731395632028579712e-02 -2.264489084482192993e-01 2.599070966243743896e-01 4.168448969721794128e-02 -1.745773106813430786e-01 -7.278440147638320923e-02
3.163582086563110352e-02 -1.355838775634765625e-01 -2.055081129074096680e-01 1.860542595386505127e-02 1.425972133874893188e-01 7.445400953292846680e-02 3.254684805870056152e-02 1.947112008929252625e-02 -1.581517159938812256e-01 1.739080101251602173e-01 -3.620689213275909424e-01 -4.966792836785316467e-02 -2.184509932994842529e-01 -1.297638192772865295e-02 1.032122299075126648e-01 2.186502963304519653e-01 -2.982860803604125977e-01 -7.078343629837036133e-02 -9.037842601537704468e-02 2.408213168382644653e-01 -4.213055223226547241e-02 -1.565480530261993408e-01 -2.198994159698486328e-01 -9.502966701984405518e-02 -2.186589129269123077e-02 -9.318853169679641724e-02 -9.054481983184814453e-02 -3.923604786396026611e-01 -2.245236039161682129e-01 1.151605322957038879e-01 2.245790362358093262e-01 -2.938049435615539551e-01
1.013956367969512939e-01 -1.385841220617294312e-01 -2.048470675945281982e-01 -3.171766996383666992e-01 -1.920892745256423950e-01 2.727127671241760254e-01 3.177591860294342041e-01 1.891025458462536335e-03 7.741044461727142334e-02 5.732525512576103210e-02 -1.026470959186553955e-01 -1.602603346109390259e-01 -1.672299802303314209e-01 3.045062124729156494e-01 3.277555406093597412e-01 2.231973707675933838e-01 -1.509636826813220978e-02 -6.935519166290760040e-03 3.676297143101692200e-02 4.110616073012351990e-02 -8.207812905311584473e-02 -4.129623174667358398e-01 1.995995789766311646e-01 1.023639645427465439e-02 8.092568814754486084e-02 -1.534266173839569092e-01 -1.377067621797323227e-02 -2.852912619709968567e-02 1.823766343295574188e-02 9.463772177696228027e-02 -1.057157441973686218e-01 -1.420642286539077759e-01
2.530897222459316254e-02 -4.611211828887462616e-03 -2.119711041450500488e-01 1.136702597141265869e-01 2.167264372110366821e-02 -5.065546138212084770e-04 8.433422446250915527e-02 -6.835840758867561817e-04 1.298406124114990234e-01 2.222214937210083008e-01 -2.068228553980588913e-03 -1.610776968300342560e-02 1.492051035165786743e-02 -9.247144311666488647e-02 -7.435274124145507812e-02 9.501729905605316162e-02 -2.500680088996887207e-01 -2.304445207118988037e-01 1.372104883193969727e-01 6.064264103770256042e-02 -9.285516291856765747e-02 -3.203243911266326904e-01 -2.124363034963607788e-01 -1.696763336658477783e-01 -1.104782670736312866e-01 7.431501150131225586e-02 1.103007867932319641e-01 -5.067226886749267578e-01 1.769964993000030518e-01 -4.207928478717803955e-01 -1.597228646278381348e-01 -1.442386768758296967e-02
-2.084798812866210938e-01 -9.412527084350585938e-02 2.076306007802486420e-02 -2.229573279619216919e-01 -1.714938431978225708e-01 1.278064697980880737e-01 1.634504199028015137e-01 1.841033697128295898e-01 2.071572542190551758e-01 -3.731563047040253878e-04 -1.122439503669738770e-01 -3.509881496429443359e-01 -2.767362892627716064e-01 4.188328385353088379e-01 -4.800136387348175049e-02 1.613482236862182617e-01 -2.431325018405914307e-01 -1.162211745977401733e-01 1.424609422683715820e-01 3.433716297149658203e-02 -6.155552715063095093e-02 -3.310104012489318848e-01 6.634424626827239990e-02 1.660077273845672607e-02 1.382789760828018188e-01 -3.124560229480266571e-02 -1.008719727396965027e-01 -1.549803465604782104e-01 -3.588126227259635925e-02 1.275952309370040894e-01 -2.188804596662521362e-01 -1.538648456335067749e-02
8.363531902432441711e-03 3.624138608574867249e-02 -4.041383266448974609e-01 -2.769351601600646973e-01 1.594763100147247314e-01 -7.182276248931884766e-02 2.884452696889638901e-03 6.117288395762443542e-02 7.392407208681106567e-02 4.541918039321899414e-01 2.632743492722511292e-02 -2.334981113672256470e-01 1.981223560869693756e-02 -8.511452004313468933e-03 -5.485662817955017090e-02 1.248038038611412048e-01 -1.874687075614929199e-01 -1.275120824575424194e-01 -2.004683762788772583e-01 1.031429767608642578e-01 1.715506613254547119e-01 -2.747917473316192627e-01 2.930317446589469910e-02 -1.630736142396926880e-01 -2.755883932113647461e-01 -9.942578524351119995e-02 -9.095299988985061646e-02 -2.287311702966690063e-01 2.034267783164978027e-01 7.537639699876308441e-03 -1.038478463888168335e-01 -7.045771926641464233e-02
-2.890519052743911743e-02 1.693188399076461792e-01 -5.612490177154541016e-01 -1.548670083284378052e-01 -1.566570550203323364e-01 -7.951904088258743286e-03 -6.122399121522903442e-02 8.933097124099731445e-03 8.839333802461624146e-02 -6.894297897815704346e-02 -7.599709182977676392e-02 -3.546977415680885315e-02 -3.673713803291320801e-01 -1.171209961175918579e-01 -2.225648760795593262e-01 -4.014822095632553101e-02 -4.633814468979835510e-02 -8.949495106935501099e-02 3.412760421633720398e-02 3.483236432075500488e-01 1.002073287963867188e-02 -4.172055423259735107e-02 -8.936887606978416443e-03 -3.581796288490295410e-01 -1.307999491691589355e-01 1.805937290191650391e-02 9.858476370573043823e-02 -1.945856809616088867e-01 -6.899433583021163940e-02 -9.008637070655822754e-02 -2.055656909942626953e-01 -2.525586634874343872e-02
1.781788840889930725e-02 -6.034345552325248718e-02 9.284918755292892456e-02 -4.766768515110015869e-01 -6.754732131958007812e-02 1.092861127108335495e-02 9.177041053771972656e-02 -2.158523350954055786e-02 1.573090106248855591e-01 -3.188485205173492432e-01 1.103645376861095428e-02 -9.558046609163284302e-02 -3.001889586448669434e-01 -8.114142715930938721e-02 8.405083417892456055e-02 3.672370314598083496e-02 -1.927694678306579590e-01 -1.708821803331375122e-01 -1.754752099514007568e-01 1.713245809078216553e-01 -1.922234706580638885e-02 -1.576298922300338745e-01 -9.176226705312728882e-02 -2.832245230674743652e-01 -8.127571642398834229e-02 3.084496594965457916e-02 -1.893786042928695679e-01 -2.800071239471435547e-01 6.517986208200454712e-02 -9.854369610548019409e-02 -5.340999737381935120e-02 -3.561690151691436768e-01
-2.699497640132904053e-01 7.563892006874084473e-02 -2.594212293624877930e-01 5.568649247288703918e-02 -2.359374910593032837e-01 -4.647235944867134094e-02 -1.293744333088397980e-02 7.121238112449645996e-02 8.134069852530956268e-03 -4.521702602505683899e-02 -3.103683330118656158e-02 -9.956239163875579834e-02 -1.192855238914489746e-01 1.743292249739170074e-02 -1.454395055770874023e-01 -1.306517422199249268e-01 -3.868397474288940430e-01 -1.613387316465377808e-01 3.404941782355308533e-02 6.126095727086067200e-02 -1.096610259264707565e-02 -2.857136130332946777e-01 2.013215720653533936e-01 -2.150454372167587280e-01 5.943194031715393066e-02 1.319289505481719971e-01 2.080801874399185181e-01 5.395061895251274109e-02 2.293490767478942871e-01 4.273875653743743896e-01 -1.290377080440521240e-01 -2.324358671903610229e-01
-9.277757257223129272e-02 7.963551580905914307e-02 1.093457713723182678e-01 -9.596510231494903564e-02 -1.375072002410888672e-01 3.220556676387786865e-01 -2.408882379531860352e-01 3.019408583641052246e-01 1.992081403732299805e-01 1.116435080766677856e-01 5.245944112539291382e-02 -4.280439913272857666e-01 -8.409516513347625732e-02 5.961833894252777100e-02 -5.951790884137153625e-02 1.047236248850822449e-01 -3.274134173989295959e-02 -4.190484061837196350e-02 -2.291392683982849121e-01 5.030022263526916504e-01 -6.059966236352920532e-02 -2.561232447624206543e-01 2.773866988718509674e-03 -1.969550997018814087e-01 2.757541090250015259e-02 6.370215117931365967e-02 -5.505036562681198120e-02 -4.350201785564422607e-02 2.824163436889648438e-02 3.400854021310806274e-02 -2.113226428627967834e-02 -1.571812666952610016e-02
-1.698899567127227783e-01 5.626433342695236206e-02 1.284980177879333496e-01 -4.144812375307083130e-02 -4.176313430070877075e-02 2.515291981399059296e-02 1.520213186740875244e-01 7.784926146268844604e-02 1.095969080924987793e-01 -1.159053742885589600e-01 1.715376973152160645e-02 -1.972905695438385010e-01 -3.647591769695281982e-01 2.716067731380462646e-01 -7.914751768112182617e-03 1.514102816581726074e-01 -3.035593032836914062e-01 -7.895689457654953003e-02 1.431503146886825562e-01 3.078907132148742676e-01 -9.387692809104919434e-02 -3.391160666942596436e-01 3.698036074638366699e-02 2.390067577362060547e-01 1.918711066246032715e-01 1.197696011513471603e-02 -2.522686123847961426e-02 -3.717974424362182617e-01 3.521368373185396194e-03 1.820856183767318726e-01 -1.368035674095153809e-01 -6.144125014543533325e-03
-2.941480092704296112e-02 2.937725186347961426e-01 7.657812535762786865e-02 -1.027420312166213989e-01 -6.299158930778503418e-02 -5.211080238223075867e-02 3.347395360469818115e-01 -8.182500302791595459e-02 1.675211340188980103e-01 9.983772039413452148e-02 -3.086263835430145264e-01 3.557474538683891296e-02 -3.255633413791656494e-01 1.989821158349514008e-02 -1.145786512643098831e-02 -1.113590151071548462e-01 -1.417421400547027588e-01 -2.383061051368713379e-01 1.443690955638885498e-01 4.069134891033172607e-01 -6.739506125450134277e-02 -7.348731905221939087e-02 -1.316421572118997574e-02 -2.803019285202026367e-01 -7.988395541906356812e-02 -1.548737287521362305e-01 -4.044820368289947510e-02 -1.743121147155761719e-01 -1.396553814411163330e-01 -2.304616421461105347e-01 6.319559365510940552e-02 -1.628873944282531738e-01
-4.859143123030662537e-02 -3.220985177904367447e-03 -1.544570028781890869e-01 -6.788876652717590332e-02 5.022162199020385742e-02 2.821374833583831787e-01 2.414582483470439911e-02 1.098707169294357300e-01 -2.611247263848781586e-02 -1.849620640277862549e-01 -2.499622404575347900e-01 -1.880297437310218811e-02 4.413048550486564636e-02 7.442021369934082031e-02 1.909124106168746948e-01 3.617912232875823975e-01 -1.021988466382026672e-01 -2.642188668251037598e-01 -1.232528984546661377e-01 3.335369527339935303e-01 -6.774408370256423950e-02 -2.087330520153045654e-01 1.997044868767261505e-02 -1.981526985764503479e-02 6.260209251195192337e-03 -2.287889569997787476e-01 -7.749132812023162842e-02 -2.959219515323638916e-01 -2.218116968870162964e-01 2.064338028430938721e-01 1.887279748916625977e-01 -2.698036730289459229e-01
-3.263559937477111816e-01 9.714748710393905640e-02 -1.983426511287689209e-01 2.963244318962097168e-01 -1.122108250856399536e-01 1.905050575733184814e-01 -6.432661414146423340e-02 -6.329275667667388916e-02 1.378181129693984985e-01 1.806922256946563721e-01 -1.526322811841964722e-01 -1.102115511894226074e-01 9.130922704935073853e-02 1.476306021213531494e-01 2.702895700931549072e-01 1.277373880147933960e-01 -1.360453367233276367e-01 -1.123733744025230408e-01 1.831695586442947388e-01 2.092903703451156616e-01 -5.501920357346534729e-03 -4.876442626118659973e-02 -2.507039010524749756e-01 -1.758902817964553833e-01 2.731810882687568665e-02 1.663442468270659447e-03 -1.716474890708923340e-01 -4.242783784866333008e-01 2.276125848293304443e-01 4.541992768645286560e-02 -1.521795541048049927e-01 -3.668243065476417542e-02
-3.618427217006683350e-01 -8.470445126295089722e-02 -2.337043732404708862e-01 -1.008522361516952515e-01 -1.417016834020614624e-01 1.249452754855155945e-01 -9.800955653190612793e-03 1.297164112329483032e-01 -2.150944620370864868e-01 4.833638370037078857e-01 -2.656254917383193970e-02 7.093264907598495483e-02 -6.753569096326828003e-02 1.209969818592071533e-01 -7.377001922577619553e-03 1.416733264923095703e-01 -2.417188435792922974e-01 3.728223592042922974e-02 -1.289069801568984985e-01 2.943797037005424500e-02 -1.179763004183769226e-01 -2.484063506126403809e-01 1.015585139393806458e-01 -3.827655613422393799e-01 -2.838710136711597443e-02 -1.094157574698328972e-03 -1.202696338295936584e-01 -1.104198396205902100e-01 1.184372603893280029e-01 1.240691617131233215e-01 -1.898659914731979370e-01 -1.297667026519775391e-01
-6.166490912437438965e-02 2.130162566900253296e-01 -1.204631701111793518e-01 -2.308280207216739655e-02 -4.607731848955154419e-02 1.047069579362869263e-01 -1.380957080982625484e-03 1.378355920314788818e-01 7.012162357568740845e-02 2.472853660583496094e-01 -2.529245615005493164e-01 -2.966597378253936768e-01 -5.418848246335983276e-02 -1.143684536218643188e-01 1.271541863679885864e-01 -1.004503965377807617e-01 2.127575688064098358e-03 -1.657577604055404663e-01 -1.054821982979774475e-01 4.471366703510284424e-01 -2.060391157865524292e-01 -1.901695281267166138e-01 8.240668475627899170e-02 -1.727599650621414185e-01 -2.074720710515975952e-01 4.128063842654228210e-02 -3.037394881248474121e-01 -1.548016369342803955e-01 2.773390412330627441e-01 -2.250072062015533447e-01 -4.581240471452474594e-03 3.229155763983726501e-02
1.387670934200286865e-01 4.970886185765266418e-02 -2.877540327608585358e-02 -8.125318586826324463e-02 -1.386265605688095093e-01 3.701379299163818359e-01 3.886854648590087891e-02 2.510565705597400665e-02 8.390136808156967163e-02 2.754769921302795410e-01 -3.156735599040985107e-01 1.305661797523498535e-01 -2.084080129861831665e-01 -7.244790345430374146e-02 3.857590630650520325e-02 -7.623258978128433228e-03 -1.777171045541763306e-01 8.131084591150283813e-02 9.590186923742294312e-02 2.559305727481842041e-01 -1.740535944700241089e-01 -1.499456316232681274e-01 1.776170432567596436e-01 -4.173001646995544434e-01 -1.316010653972625732e-01 1.650376431643962860e-02 -9.542863070964813232e-02 -3.132772445678710938e-01 2.216037213802337646e-01 -2.014101110398769379e-02 6.392917037010192871e-02 1.132694929838180542e-01
1.340454071760177612e-02 1.209126114845275879e-01 -1.003540083765983582e-01 -3.007816374301910400e-01 -1.452324241399765015e-01 2.232013195753097534e-01 5.780733004212379456e-02 1.500636935234069824e-01 -1.441212743520736694e-01 1.629840433597564697e-01 1.073563173413276672e-01 -2.326193749904632568e-01 1.089502424001693726e-01 8.193674683570861816e-02 -1.963025778532028198e-01 -1.455621719360351562e-01 -1.531373709440231323e-01 -2.604508399963378906e-01 5.500682815909385681e-02 2.797752320766448975e-01 5.702092777937650681e-03 -1.773324906826019287e-01 1.486478447914123535e-01 -4.158901274204254150e-01 6.395547837018966675e-02 -7.816398143768310547e-02 -1.699291169643402100e-01 -2.071499675512313843e-01 2.624670863151550293e-01 -1.458435356616973877e-01 1.517198830842971802e-01 -4.814742878079414368e-02
1.531243473291397095e-01 -1.151338890194892883e-01 -7.971999049186706543e-02 -5.122682824730873108e-02 6.544842571020126343e-02 7.630380243062973022e-02 1.138673648238182068e-01 -6.018816493451595306e-03 -1.602240502834320068e-01 2.010419070720672607e-01 -2.128330916166305542e-01 -3.311463072896003723e-02 -1.506210863590240479e-01 -1.500686109066009521e-01 4.864464048296213150e-03 2.608333826065063477e-01 -4.243848621845245361e-01 -2.206296622753143311e-01 -2.024102658033370972e-01 1.239389777183532715e-01 -1.268053799867630005e-01 -1.431456953287124634e-01 -1.038319151848554611e-02 -4.781114682555198669e-02 1.237325891852378845e-01 -6.719670444726943970e-02 -1.977421790361404419e-01 -3.877049386501312256e-01 -1.845465600490570068e-01 1.130825728178024292e-01 2.412145026028156281e-02 -3.531526625156402588e-01
-4.053284823894500732e-01 -3.023071289062500000e-01 -3.847261518239974976e-02 -8.146043121814727783e-02 -2.100385725498199463e-02 2.917982041835784912e-01 2.200100868940353394e-01 1.641942858695983887e-01 7.112256437540054321e-02 2.188959717750549316e-01 -3.865307569503784180e-02 -1.938736289739608765e-01 7.585859298706054688e-02 1.191565319895744324e-01 -1.089750137180089951e-02 1.388792693614959717e-01 7.212357968091964722e-02 -1.729886531829833984e-01 5.621874332427978516e-02 1.089117750525474548e-01 -7.537300884723663330e-02 -1.300363987684249878e-01 -2.875916846096515656e-02 -3.188758492469787598e-01 2.320485655218362808e-03 2.390048094093799591e-02 -1.056352704763412476e-01 -1.026056185364723206e-01 7.784403394907712936e-03 -4.278339445590972900e-02 -1.551486700773239136e-01 -4.694291651248931885e-01
-3.005824983119964600e-01 -1.097685098648071289e-01 -4.923834279179573059e-02 4.355601966381072998e-02 4.681513085961341858e-02 1.727345287799835205e-01 2.302006632089614868e-01 6.861100345849990845e-02 3.911369293928146362e-02 1.576554775238037109e-01 8.616086840629577637e-02 1.536129042506217957e-03 -2.898727357387542725e-01 2.972683012485504150e-01 1.656560599803924561e-02 3.077817261219024658e-01 -2.041622996330261230e-01 9.754083305597305298e-02 1.786218136548995972e-01 3.283560276031494141e-01 -4.321221262216567993e-02 -3.751295208930969238e-01 2.094768881797790527e-01 -9.606894105672836304e-02 -6.006431579589843750e-02 -9.472218155860900879e-02 1.816922873258590698e-01 -1.366073936223983765e-01 -1.269319355487823486e-01 1.946439407765865326e-02 -1.699921339750289917e-01 -7.797618210315704346e-02
1.136855408549308777e-01 1.547145992517471313e-01 -2.314877659082412720e-01 -3.820725381374359131e-01 -2.685893513262271881e-02 3.073370084166526794e-02 5.003472045063972473e-02 4.076856002211570740e-02 -1.212573423981666565e-01 2.738013863563537598e-01 -1.727105975151062012e-01 -1.032621040940284729e-01 -9.770441055297851562e-02 -1.213863417506217957e-01 -6.289752572774887085e-02 2.357913255691528320e-01 -2.469364106655120850e-01 -6.755128502845764160e-02 -2.804967164993286133e-01 2.492945641279220581e-01 -8.115725219249725342e-02 -4.355550184845924377e-02 -1.775630563497543335e-01 -1.012335531413555145e-02 -2.249781191349029541e-01 -8.819549530744552612e-02 -1.349233686923980713e-01 -2.392997741699218750e-01 -1.860932111740112305e-01 1.149979978799819946e-01 6.796386092901229858e-02 -3.330560624599456787e-01
-3.093037009239196777e-01 2.924664020538330078e-01 -6.991945207118988037e-02 -2.513477206230163574e-01 -1.175370533019304276e-02 -9.769041091203689575e-03 6.486820429563522339e-02 2.520667612552642822e-01 2.115816622972488403e-01 -1.536687314510345459e-01 1.374457776546478271e-01 -1.431418955326080322e-01 -1.216843575239181519e-01 -9.177959710359573364e-02 1.500027924776077271e-01 1.662150919437408447e-01 -1.847225427627563477e-01 -1.000908538699150085e-01 6.431487947702407837e-02 2.900834977626800537e-01 -6.503283232450485229e-02 -1.038789227604866028e-01 -7.744590193033218384e-02 9.383757412433624268e-02 6.947448849678039551e-02 -1.512698829174041748e-01 -2.965601980686187744e-01 -2.044408619403839111e-01 -1.233674138784408569e-01 3.660267293453216553e-01 -1.382116228342056274e-01 -1.167502850294113159e-01
-3.589498400688171387e-01 6.515197455883026123e-02 -1.481341719627380371e-01 -1.234421879053115845e-01 5.059931799769401550e-02 -2.653052844107151031e-02 -5.031200125813484192e-02 2.035517543554306030e-01 4.814328253269195557e-02 2.366859912872314453e-01 -1.211827918887138367e-01 -2.945067882537841797e-01 -2.221516966819763184e-01 2.535751163959503174e-01 3.150399625301361084e-01 -1.604217439889907837e-01 -1.247708052396774292e-01 8.334203623235225677e-03 1.042589247226715088e-01 9.073704481124877930e-02 6.059492751955986023e-02 -2.329582422971725464e-01 1.034122332930564880e-02 4.850664362311363220e-02 1.018040478229522705e-01 -1.227015256881713867e-01 -2.612867951393127441e-01 -3.849535286426544189e-01 3.114253841340541840e-02 5.103306844830513000e-02 -1.483024954795837402e-01 -1.466832011938095093e-01
-7.369496673345565796e-02 1.720828413963317871e-01 -2.669171392917633057e-01 2.898095734417438507e-02 -3.728553652763366699e-02 5.914324522018432617e-02 -1.170327737927436829e-01 3.335838764905929565e-02 -8.104636520147323608e-02 2.196444720029830933e-01 -2.615230381488800049e-01 -2.264947593212127686e-01 1.524855047464370728e-01 -1.545661985874176025e-01 -1.116714701056480408e-01 -3.537314478307962418e-03 -8.637057989835739136e-02 -1.034810766577720642e-01 1.656015515327453613e-01 3.562252819538116455e-01 -1.355838328599929810e-01 -3.497495055198669434e-01 1.103796586394309998e-01 -3.179540932178497314e-01 4.673624876886606216e-03 2.220080792903900146e-01 3.962339460849761963e-02 -2.400277554988861084e-01 2.639374434947967529e-01 -1.607523672282695770e-02 1.577090770006179810e-01 -9.634003043174743652e-02
-1.511400341987609863e-01 1.537198871374130249e-01 -1.315383315086364746e-01 2.611097693443298340e-02 -3.559690713882446289e-01 1.700235307216644287e-01 2.209412902593612671e-01 1.819200664758682251e-01 6.723492406308650970e-04 4.472731351852416992e-01 -2.290558665990829468e-01 1.331127597950398922e-03 4.416035860776901245e-02 -1.309307366609573364e-01 4.084275290369987488e-02 2.749138474464416504e-01 -8.391233533620834351e-02 -1.691620796918869019e-01 1.284148395061492920e-01 -1.284351646900177002e-01 1.576716899871826172e-01 -2.253160625696182251e-01 1.225427314639091492e-01 -1.550271362066268921e-01 2.685488574206829071e-02 4.695426672697067261e-02 -1.378124505281448364e-01 -1.896614730358123779e-01 5.248963087797164917e-02 2.397500723600387573e-01 -2.115913778543472290e-01 -5.416020005941390991e-02
-2.682128548622131348e-01 -1.017251703888177872e-02 -2.458113282918930054e-01 -1.039426922798156738e-01 -1.014723442494869232e-02 5.945067107677459717e-02 1.071198433637619019e-01 2.813325226306915283e-01 -6.499534007161855698e-03 -5.448281392455101013e-02 6.043452769517898560e-02 -2.891279160976409912e-01 -1.369319409132003784e-01 -7.837465964257717133e-03 -1.678237169981002808e-01 1.281545031815767288e-02 -4.363116342574357986e-03 4.291495680809020996e-02 7.890854030847549438e-03 3.606062829494476318e-01 -1.587238609790802002e-01 -1.825960576534271240e-01 -1.407511085271835327e-01 -2.659117877483367920e-01 3.720133379101753235e-02 -9.276862442493438721e-02 -1.302029341459274292e-01 -2.430406212806701660e-01 -3.787308931350708008e-01 3.234841823577880859e-01 -5.761408060789108276e-02 -8.153469115495681763e-02
-1.744550019502639771e-01 -8.954344689846038818e-02 -3.496558591723442078e-02 -1.713037341833114624e-01 -9.719255566596984863e-02 2.888770587742328644e-02 4.272277653217315674e-01 1.561498194932937622e-01 3.304961323738098145e-01 -1.094301864504814148e-01 -1.298231929540634155e-01 -7.055027037858963013e-02 4.622314497828483582e-02 1.815478652715682983e-01 4.024165123701095581e-02 1.930467188358306885e-01 -2.141050994396209717e-01 -1.155661419034004211e-01 -5.423872917890548706e-02 2.550688087940216064e-01 -2.444335669279098511e-01 -1.418830007314682007e-01 -6.216847524046897888e-02 -1.463378220796585083e-01 1.087153851985931396e-01 -7.608387619256973267e-02 -1.582900434732437134e-01 -1.735112667083740234e-01 -8.161260932683944702e-02 3.822346031665802002e-01 4.872091114521026611e-03 -1.971337795257568359e-01
-1.770113259553909302e-01 -1.047972589731216431e-01 -9.051503986120223999e-02 4.536629095673561096e-02 -8.823577314615249634e-02 1.472319513559341431e-01 3.589897453784942627e-01 2.464880049228668213e-01 1.577014476060867310e-01 -1.619639806449413300e-02 1.506545245647430420e-01 -5.353515595197677612e-02 -2.486255168914794922e-01 1.572044491767883301e-01 -5.563436076045036316e-02 3.219009935855865479e-01 -8.845209330320358276e-02 -5.644936487078666687e-02 5.576094612479209900e-02 4.668281972408294678e-01 1.107219085097312927e-01 -2.379717677831649780e-01 2.708319425582885742e-01 -1.059949919581413269e-01 2.040755152702331543e-01 -1.511326730251312256e-01 8.209914900362491608e-03 -1.543549746274948120e-01 -3.264340013265609741e-02 8.608935028314590454e-02 -1.292565278708934784e-02 -4.306717216968536377e-02
-9.970908612012863159e-02 2.110959589481353760e-01 -4.712725803256034851e-02 -1.652970910072326660e-01 5.950566846877336502e-04 -4.622133914381265640e-03 2.288904935121536255e-01 -1.007694285362958908e-02 8.926128968596458435e-03 3.664075434207916260e-01 2.333132363855838776e-02 -7.522458583116531372e-02 -1.235988587141036987e-01 4.489753395318984985e-02 9.507225453853607178e-02 2.147167325019836426e-01 -1.899151653051376343e-01 1.976319253444671631e-01 -7.592507451772689819e-02 7.904431968927383423e-02 3.654486536979675293e-01 -3.889210522174835205e-01 2.488971948623657227e-01 -1.724788695573806763e-01 -1.311111748218536377e-01 9.663795679807662964e-02 -1.525912582874298096e-01 -3.550427258014678955e-01 -7.604287564754486084e-02 -2.678110264241695404e-02 7.329671643674373627e-03 -6.629424542188644409e-02
-2.392097860574722290e-01 1.177738979458808899e-01 -2.826661765575408936e-01 2.737188041210174561e-01 -3.482325077056884766e-01 6.539183109998703003e-02 7.990672439336776733e-02 -6.774024665355682373e-02 -7.441052701324224472e-03 2.820005118846893311e-01 -2.348287403583526611e-01 -5.962258949875831604e-02 -5.641663074493408203e-02 2.321004718542098999e-01 1.357730031013488770e-01 1.111772730946540833e-01 -1.547738909721374512e-01 -1.157192438840866089e-01 9.829738736152648926e-02 3.285990655422210693e-02 1.344380676746368408e-01 -5.291378870606422424e-02 1.161447688937187195e-01 -7.300464063882827759e-02 2.190540917217731476e-02 1.095634996891021729e-01 -8.159860223531723022e-02 -4.207741320133209229e-01 2.971125543117523193e-01 9.923716634511947632e-02 -4.254076257348060608e-02 -1.659376621246337891e-01
1.063618734478950500e-01 8.093686401844024658e-02 -2.064744085073471069e-01 -6.572220474481582642e-02 -2.490663677453994751e-01 6.792210042476654053e-02 -1.401416063308715820e-01 2.886133641004562378e-02 1.213291659951210022e-01 2.038908898830413818e-01 -2.325878478586673737e-02 -1.961194574832916260e-01 1.376123577356338501e-01 7.897158712148666382e-02 6.108906492590904236e-02 1.987571120262145996e-01 -1.631790697574615479e-01 -1.223240569233894348e-01 1.878510564565658569e-01 6.250099837779998779e-02 -1.992286145687103271e-01 -2.396039664745330811e-01 -2.741220232564955950e-04 -3.313304483890533447e-01 1.521737724542617798e-01 -3.031629025936126709e-01 -5.546342208981513977e-02 -4.326029121875762939e-01 5.660181120038032532e-02 -6.063119322061538696e-02 1.576984673738479614e-01 2.442484796047210693e-01
-1.478369235992431641e-01 1.392850428819656372e-01 -3.630509227514266968e-02 -4.333334267139434814e-01 -8.035188540816307068e-03 1.347755193710327148e-01 2.127202451229095459e-01 1.880741864442825317e-01 1.117458045482635498e-01 -1.295687109231948853e-01 -2.072785496711730957e-01 -1.815244555473327637e-01 9.473808854818344116e-02 4.420249164104461670e-02 1.768885850906372070e-01 1.283356249332427979e-01 -1.365920752286911011e-01 -3.936434164643287659e-02 1.649506092071533203e-01 2.984421551227569580e-01 -2.591816242784261703e-03 -1.215974166989326477e-01 2.346762716770172119e-01 -2.101395726203918457e-01 8.022595196962356567e-03 -5.058261379599571228e-02 -3.262446224689483643e-01 -2.252186387777328491e-01 -1.569073796272277832e-01 2.616390287876129150e-01 -2.920599281787872314e-02 -5.196333676576614380e-02
9.529652073979377747e-03 -5.149041488766670227e-02 -2.009887695312500000e-01 -1.335034668445587158e-01 -2.715151570737361908e-02 -4.531091079115867615e-02 -8.760886266827583313e-03 3.879170864820480347e-02 -1.576762199401855469e-01 7.698481902480125427e-03 -2.369330227375030518e-01 6.770365685224533081e-02 1.055533960461616516e-01 -1.166005730628967285e-01 1.256930232048034668e-01 3.023897707462310791e-01 -6.432089954614639282e-02 -3.010809719562530518e-01 -3.209424912929534912e-01 2.022861540317535400e-01 -9.779066592454910278e-02 -2.500488758087158203e-01 3.154285252094268799e-02 -5.532507784664630890e-04 -6.758941709995269775e-02 1.029779016971588135e-01 -7.169328629970550537e-02 -4.190241694450378418e-01 -2.727377116680145264e-01 1.494033038616180420e-01 -6.036785617470741272e-02 -3.301666676998138428e-01
2.379826754331588745e-01 -1.915041953325271606e-01 -2.753646671772003174e-01 -3.610464930534362793e-02 -5.273450911045074463e-02 2.150537669658660889e-01 3.942519798874855042e-02 4.670993611216545105e-02 2.193461507558822632e-01 2.641488099470734596e-03 -6.194660812616348267e-02 -7.301186770200729370e-02 -9.782977402210235596e-02 6.300441920757293701e-02 9.693962335586547852e-02 -8.570079505443572998e-02 -2.088456898927688599e-01 -3.320415318012237549e-01 2.566147148609161377e-01 2.291959822177886963e-01 8.399425446987152100e-02 -1.511829495429992676e-01 3.471073508262634277e-02 -2.997412979602813721e-01 -2.849361002445220947e-01 -1.491055190563201904e-01 3.581580519676208496e-01 -1.077499836683273315e-01 -1.061525344848632812e-01 -6.459657102823257446e-02 -7.251982577145099640e-03 -1.929064989089965820e-01
-3.518361747264862061e-01 2.589162588119506836e-01 -1.221902817487716675e-01 9.879129938781261444e-04 1.301039159297943115e-01 9.418126940727233887e-02 4.415649175643920898e-02 1.578806787729263306e-01 6.573311239480972290e-02 7.691536843776702881e-02 -2.345595806837081909e-01 -3.423196971416473389e-01 -7.002858072519302368e-02 8.378127962350845337e-02 1.410700380802154541e-01 -6.915486883372068405e-03 -1.209655553102493286e-01 -2.265416085720062256e-02 1.658682823181152344e-01 1.943428069353103638e-01 1.397672891616821289e-01 -2.834495007991790771e-01 -4.995054379105567932e-02 -1.619529873132705688e-01 3.731292858719825745e-02 -2.998192310333251953e-01 -1.452707350254058838e-01 -3.795693218708038330e-01 8.774626255035400391e-02 -6.501743197441101074e-02 -2.021750062704086304e-01 9.469928592443466187e-02
-2.943031303584575653e-02 1.961160451173782349e-01 -5.641718581318855286e-02 -6.833433359861373901e-02 -1.563744097948074341e-01 8.665395528078079224e-02 -1.744784265756607056e-01 2.364006191492080688e-01 -4.559769853949546814e-02 2.674410045146942139e-01 7.272183150053024292e-02 -1.909477412700653076e-01 1.607368737459182739e-01 9.841755032539367676e-02 -4.621366411447525024e-02 7.324962317943572998e-02 -2.448349148035049438e-01 -2.076857089996337891e-01 1.058718785643577576e-01 3.215025663375854492e-01 -1.303496062755584717e-01 -3.623223304748535156e-01 -1.600882112979888916e-01 -2.425224632024765015e-01 2.311626374721527100e-01 -7.859748601913452148e-02 -2.360890507698059082e-01 -2.838371396064758301e-01 3.024015016853809357e-02 -1.365011036396026611e-01 -9.476980566978454590e-02 3.667815774679183960e-02
-6.313551217317581177e-02 1.276053488254547119e-02 -2.231264114379882812e-01 -1.220976561307907104e-01 -2.985404729843139648e-01 4.373113512992858887e-01 -1.705012321472167969e-01 3.895175829529762268e-02 1.031376272439956665e-01 1.275224089622497559e-01 -3.340936452150344849e-02 -3.334981799125671387e-01 2.129049785435199738e-02 1.903750300407409668e-01 1.787158660590648651e-02 2.195256352424621582e-01 -8.793187141418457031e-02 1.344184763729572296e-02 -2.338055521249771118e-01 8.389330655336380005e-02 6.765814125537872314e-02 -2.158068269491195679e-01 8.463297039270401001e-02 -3.255672454833984375e-01 -7.006703317165374756e-02 -1.826759725809097290e-01 -5.447132140398025513e-02 9.551739320158958435e-03 4.722876846790313721e-02 -1.871840059757232666e-01 5.204965919256210327e-02 -2.837609350681304932e-01
5.696934089064598083e-02 5.469382926821708679e-02 -9.884645044803619385e-02 -1.399871408939361572e-01 -4.448614642024040222e-02 1.710404753684997559e-01 2.101763188838958740e-01 -8.162941038608551025e-02 4.345186799764633179e-02 1.601771563291549683e-01 1.739742457866668701e-01 -5.850072950124740601e-02 2.356994710862636566e-02 -1.171738356351852417e-01 3.749388083815574646e-02 2.826883494853973389e-01 -2.748685479164123535e-01 -2.120655030012130737e-01 -2.351813763380050659e-01 5.915410444140434265e-02 1.673342436552047729e-01 -2.611492872238159180e-01 1.826486289501190186e-01 6.315328180789947510e-02 1.324318796396255493e-01 2.051206976175308228e-01 1.599041074514389038e-01 -4.912077188491821289e-01 1.628526747226715088e-01 2.121816277503967285e-01 4.591458290815353394e-02 1.117459461092948914e-01
2.162571251392364502e-02 3.927071690559387207e-01 -2.420210391283035278e-01 5.754633992910385132e-02 -2.507045269012451172e-01 1.529087722301483154e-01 8.980744332075119019e-02 8.085985900834202766e-04 -3.747978014871478081e-03 -2.913091331720352173e-02 -2.266942113637924194e-01 1.082417964935302734e-01 -3.195723891258239746e-01 8.017685264348983765e-02 -1.190362274646759033e-01 1.928475499153137207e-02 4.823273047804832458e-02 -4.035707414150238037e-01 -1.313203722238540649e-01 2.586779594421386719e-01 5.912369489669799805e-02 -1.618998944759368896e-01 -6.242081150412559509e-02 -1.878660321235656738e-01 -2.035949230194091797e-01 -1.081233695149421692e-01 2.001190781593322754e-01 -3.476537019014358521e-02 4.225678369402885437e-02 2.761486470699310303e-01 -1.020935922861099243e-01 -3.074429370462894440e-02
6.399239599704742432e-02 -3.720345348119735718e-02 4.225875064730644226e-02 2.540749125182628632e-02 -3.050225079059600830e-01 1.304514855146408081e-01 -1.045779734849929810e-01 2.340670526027679443e-01 -3.992630168795585632e-02 -1.476615518331527710e-01 -8.511417545378208160e-03 -1.952955573797225952e-01 9.273108094930648804e-02 6.735373288393020630e-02 8.455700427293777466e-02 1.631733030080795288e-01 -3.955335617065429688e-01 -2.092506885528564453e-01 -3.068999052047729492e-01 2.302237749099731445e-01 2.280808836221694946e-01 -1.328823268413543701e-01 2.841483429074287415e-02 -1.325560808181762695e-01 -3.106814622879028320e-01 3.209538161754608154e-01 -9.023702889680862427e-02 -1.903136819601058960e-01 6.005201861262321472e-02 -6.813771277666091919e-02 -4.811248183250427246e-02 -1.335926800966262817e-01
2.264596894383430481e-02 -4.120136797428131104e-02 -1.997454911470413208e-01 -1.822798848152160645e-01 -4.576021432876586914e-02 4.864882305264472961e-02 2.062204293906688690e-02 3.571943044662475586e-01 6.059424951672554016e-02 6.881327927112579346e-02 -1.900384426116943359e-01 1.846946030855178833e-01 -5.076859891414642334e-02 -1.530716717243194580e-01 2.973776459693908691e-01 3.971785306930541992e-01 -1.923187226057052612e-01 -3.156569600105285645e-01 -2.250158339738845825e-01 2.410997748374938965e-01 -7.948122173547744751e-02 -1.308648735284805298e-01 3.658458963036537170e-02 -5.026939883828163147e-02 -8.330333977937698364e-02 3.224692307412624359e-03 -1.750410944223403931e-01 -2.569144666194915771e-01 -2.079859822988510132e-01 -6.427013128995895386e-02 -9.699745103716850281e-03 -1.326385587453842163e-01
-2.570411562919616699e-01 2.286461740732192993e-02 -1.270546317100524902e-01 -1.047602370381355286e-01 -6.008942797780036926e-02 3.712271153926849365e-02 2.513422667980194092e-01 1.102900877594947815e-01 3.330631554126739502e-01 -9.889686852693557739e-02 -2.208849042654037476e-01 -1.208281219005584717e-01 -7.340174168348312378e-02 1.602274030447006226e-01 6.479753553867340088e-02 2.307115793228149414e-01 -1.845078319311141968e-01 -1.419635713100433350e-01 -1.452566217631101608e-02 3.001202940940856934e-01 -1.863617449998855591e-01 3.501883521676063538e-02 1.748557686805725098e-01 -1.408814042806625366e-01 1.742225587368011475e-01 -8.311522006988525391e-02 -1.659908443689346313e-01 -1.268556565046310425e-01 1.845219754613935947e-03 4.171935319900512695e-01 -1.376339495182037354e-01 -2.204817533493041992e-01
1.408540159463882446e-01 1.921412944793701172e-01 -2.707919180393218994e-01 -2.323368936777114868e-01 3.701505064964294434e-02 6.056772544980049133e-02 -2.817306295037269592e-02 1.621896177530288696e-01 1.080665811896324158e-01 2.747226357460021973e-01 1.066122576594352722e-01 -2.514846026897430420e-01 -2.023429721593856812e-01 2.208009362220764160e-02 -2.623287960886955261e-02 8.271352946758270264e-02 -1.993889659643173218e-01 -5.421271547675132751e-02 -3.039601147174835205e-01 3.392414450645446777e-01 -7.173578441143035889e-02 -1.685179471969604492e-01 -1.815305463969707489e-02 -6.484723836183547974e-02 -2.895758152008056641e-01 -2.841583490371704102e-01 7.373540848493576050e-02 6.469572428613901138e-03 -1.727659404277801514e-01 -7.143625617027282715e-02 -9.239218384027481079e-02 -2.669404447078704834e-01
-1.070867180824279785e-01 1.784833148121833801e-02 1.334541440010070801e-01 -3.168021440505981445e-01 -3.282332047820091248e-02 2.064624875783920288e-01 1.300861388444900513e-01 1.253045499324798584e-01 3.607738390564918518e-02 3.673718124628067017e-02 -1.277690231800079346e-01 -2.465197741985321045e-01 -1.198639273643493652e-01 -1.187936291098594666e-01 2.066491395235061646e-01 -2.720882417634129524e-03 -2.399287968873977661e-01 -1.847812682390213013e-01 -4.027109593152999878e-02 -9.145770967006683350e-02 1.477318909019231796e-02 -3.738283812999725342e-01 2.174186408519744873e-01 1.062496900558471680e-01 6.572220474481582642e-03 1.966904997825622559e-01 2.315931618213653564e-01 -4.419436454772949219e-01 1.367827355861663818e-01 1.110837087035179138e-01 -1.502412408590316772e-01 3.535902872681617737e-02
-4.248304292559623718e-03 -7.967540621757507324e-02 1.330960243940353394e-01 -2.628880441188812256e-01 -2.612195611000061035e-01 -7.328253239393234253e-02 -2.244853414595127106e-02 1.933076083660125732e-01 -1.531523652374744415e-02 2.319499254226684570e-01 9.270637296140193939e-03 1.027306467294692993e-01 -1.444852352142333984e-01 3.250913918018341064e-01 4.109405726194381714e-02 1.318524312227964401e-02 -3.084893524646759033e-01 -1.400326564908027649e-02 -8.540815673768520355e-03 4.173698723316192627e-01 -2.086723893880844116e-01 -2.554352879524230957e-01 1.509029790759086609e-02 -1.819239347241818905e-03 1.070373654365539551e-01 5.928365513682365417e-02 2.236254513263702393e-01 -1.827161908149719238e-01 -8.590309321880340576e-02 -2.368467599153518677e-01 -1.967497318983078003e-01 -1.517485231161117554e-01
-3.283416107296943665e-02 3.571437597274780273e-01 -2.926681041717529297e-01 -5.590636655688285828e-02 7.886922359466552734e-02 -1.359671354293823242e-01 -7.019637525081634521e-02 7.815242558717727661e-02 5.257691256701946259e-03 3.080914020538330078e-01 1.020933687686920166e-02 -2.364992201328277588e-01 -2.048449963331222534e-01 -7.198014855384826660e-02 -3.032182157039642334e-01 4.243420436978340149e-02 8.483196049928665161e-02 -3.107921183109283447e-01 5.697036534547805786e-02 4.653012752532958984e-02 -7.637163251638412476e-02 -2.230249792337417603e-01 -1.280403733253479004e-01 -1.211899071931838989e-01 1.453306898474693298e-02 1.677278727293014526e-01 -3.947530314326286316e-02 -3.782372474670410156e-01 1.121739950031042099e-02 1.312772035598754883e-01 -2.429512441158294678e-01 -9.887054562568664551e-02
-2.381533384323120117e-01 1.958004981279373169e-01 1.548357587307691574e-02 -1.563218683004379272e-01 -2.931274175643920898e-01 -7.335472851991653442e-02 3.227887302637100220e-02 -8.922293037176132202e-02 1.359633356332778931e-02 2.261940389871597290e-01 -1.005867347121238708e-01 -1.259798463433980942e-02 -7.924883067607879639e-02 2.501765266060829163e-02 2.111633121967315674e-01 -7.874894887208938599e-02 -1.216486841440200806e-01 -1.792839355766773224e-02 -2.060070782899856567e-01 1.476881206035614014e-01 -1.257623545825481415e-02 -1.017876490950584412e-01 1.468333154916763306e-01 -4.236080944538116455e-01 -2.135158777236938477e-01 -1.182211413979530334e-01 -4.146675765514373779e-02 -1.255754679441452026e-01 2.075543254613876343e-02 1.706901341676712036e-01 -4.721709191799163818e-01 -2.004511803388595581e-01
-2.306892871856689453e-01 7.003469765186309814e-02 -1.851411461830139160e-01 -1.786937266588211060e-01 -2.322747856378555298e-01 1.182474568486213684e-01 -2.313802391290664673e-01 7.161480188369750977e-02 -2.138929814100265503e-01 3.914533257484436035e-01 -6.521832942962646484e-02 -3.766888752579689026e-03 9.930328279733657837e-02 2.841696441173553467e-01 -1.067474484443664551e-01 1.852449923753738403e-01 -3.167971372604370117e-01 -1.050114557147026062e-01 1.332349926233291626e-01 2.609084844589233398e-01 -4.976369440555572510e-02 -2.836852893233299255e-02 -1.298383474349975586e-01 -2.187145203351974487e-01 4.156598821282386780e-02 -1.524632871150970459e-01 -6.005728989839553833e-02 -2.496580332517623901e-01 6.090676784515380859e-02 6.382519006729125977e-02 -2.020567953586578369e-01 6.917141377925872803e-02
-1.875522136688232422e-01 -1.208956241607666016e-01 -1.533391028642654419e-01 -1.666954755783081055e-01 -6.809318065643310547e-02 3.134053647518157959e-01 4.661796241998672485e-02 4.312513396143913269e-02 -1.531862467527389526e-01 -3.212711215019226074e-02 -7.482413668185472488e-03 -4.656687378883361816e-02 4.479829594492912292e-02 2.463553100824356079e-02 1.108664833009243011e-02 1.060789078474044800e-01 -2.103637009859085083e-01 -4.322400689125061035e-01 -2.384194135665893555e-01 1.332428008317947388e-01 -1.842296272516250610e-01 -2.230871617794036865e-01 1.228360384702682495e-01 -7.501295208930969238e-02 -1.172289922833442688e-01 -2.347136139869689941e-01 -2.766803801059722900e-01 -2.578876018524169922e-01 -3.133252561092376709e-01 1.015069037675857544e-01 6.111855432391166687e-02 -1.307462304830551147e-01
1.026402190327644348e-01 1.186858341097831726e-01 -1.058211550116539001e-01 -7.135270535945892334e-02 -1.055434867739677429e-01 1.210551410913467407e-01 2.648851834237575531e-02 1.525610387325286865e-01 3.542912006378173828e-01 -9.319294244050979614e-02 1.030818819999694824e-01 9.999071806669235229e-02 -1.328417286276817322e-02 -3.931745141744613647e-02 -8.942031115293502808e-02 -3.528984263539314270e-02 -3.086465895175933838e-01 -1.683733761310577393e-01 -1.013273149728775024e-01 3.032783046364784241e-02 -4.077213704586029053e-01 -4.089459776878356934e-01 2.298152893781661987e-01 -1.299736648797988892e-01 -6.326008588075637817e-02 7.552032172679901123e-02 1.041935458779335022e-01 -2.876498401165008545e-01 1.322579234838485718e-01 1.209428906440734863e-01 -2.115639746189117432e-01 1.592502444982528687e-01
-1.829044967889785767e-01 2.690389752388000488e-02 8.313312195241451263e-03 -9.950173646211624146e-02 -1.762541830539703369e-01 3.616425022482872009e-02 1.490381807088851929e-01 -8.755303919315338135e-02 4.012609273195266724e-02 2.582672834396362305e-01 -1.668284535408020020e-01 5.583501234650611877e-02 -2.965244278311729431e-02 7.435512542724609375e-02 2.663900554180145264e-01 1.324281245470046997e-01 -1.162774339318275452e-01 1.951884180307388306e-01 -3.039330244064331055e-01 2.114875465631484985e-01 -2.432687021791934967e-02 1.462897285819053650e-02 1.609107702970504761e-01 -3.709047734737396240e-01 -1.129026859998703003e-01 -1.378879994153976440e-01 4.588887840509414673e-02 -2.947243154048919678e-01 1.692135781049728394e-01 1.830786615610122681e-01 -4.037731289863586426e-01 -2.300341427326202393e-02
8.486336469650268555e-02 3.200385347008705139e-02 -1.365324109792709351e-01 -1.689099967479705811e-01 1.452531665563583374e-01 8.227811008691787720e-02 1.508199274539947510e-01 1.616732031106948853e-01 -2.373288124799728394e-01 6.287015229463577271e-02 -3.407058417797088623e-01 -1.927431672811508179e-01 -1.454531401395797729e-01 5.657691881060600281e-02 -1.117956917732954025e-02 3.345941305160522461e-01 -2.278464436531066895e-01 -2.584182322025299072e-01 -2.690134644508361816e-01 1.285362839698791504e-01 9.514631237834692001e-04 -5.845031514763832092e-02 -7.596426457166671753e-02 -4.687451571226119995e-02 3.058325685560703278e-02 -1.031164526939392090e-01 -1.097190007567405701e-02 -4.403408169746398926e-01 -1.935240179300308228e-01 1.186444773338735104e-03 1.076770573854446411e-01 -2.104764431715011597e-01
-1.101619973778724670e-01 -4.700570181012153625e-02 -1.413063108921051025e-01 -1.044752076268196106e-01 -1.692070513963699341e-01 -2.926401048898696899e-02 4.012653604149818420e-02 2.011350244283676147e-01 -2.527270913124084473e-01 4.072815179824829102e-02 -9.881167858839035034e-02 -3.729508817195892334e-02 -1.240946874022483826e-01 2.310178428888320923e-02 3.643799722194671631e-01 -9.577067196369171143e-02 -1.985673904418945312e-01 -5.830250307917594910e-02 -1.808019131422042847e-01 2.078517228364944458e-01 2.292951494455337524e-01 -1.675507873296737671e-01 7.322550565004348755e-02 -4.835396707057952881e-01 -1.082185804843902588e-01 -9.159462898969650269e-02 -1.152044758200645447e-01 -2.218481004238128662e-01 1.908582299947738647e-01 1.620879769325256348e-01 -2.380435019731521606e-01 9.034100174903869629e-02
-2.993641793727874756e-02 -1.032476574182510376e-01 8.319745212793350220e-02 -8.984831720590591431e-02 -6.587611883878707886e-02 1.987715512514114380e-01 -2.357708215713500977e-01 9.445645846426486969e-03 -1.219978481531143188e-01 3.091484308242797852e-01 5.418183654546737671e-02 -2.528852224349975586e-01 1.455176770687103271e-01 2.295451164245605469e-01 -1.941106319427490234e-01 1.495320200920104980e-01 -1.827394068241119385e-01 -8.829541504383087158e-02 7.657496631145477295e-02 2.367395460605621338e-01 -1.806593537330627441e-01 -1.062227934598922729e-01 -8.124353736639022827e-02 -3.649991750717163086e-01 5.145981162786483765e-02 -1.596311777830123901e-01 -8.141674846410751343e-02 -4.400665163993835449e-01 1.074601262807846069e-01 2.168621309101581573e-02 1.462769657373428345e-01 -1.183089241385459900e-01
-3.950874879956245422e-02 4.477137327194213867e-02 1.597681641578674316e-01 -3.605506122112274170e-01 -2.655704319477081299e-01 -5.278785154223442078e-02 -1.875003799796104431e-02 9.408323466777801514e-02 4.087814688682556152e-01 -8.202174305915832520e-02 8.901119232177734375e-02 -2.419567853212356567e-01 -5.478519015014171600e-03 7.828246802091598511e-02 1.713980585336685181e-01 3.669022321701049805e-01 -1.355919241905212402e-01 -9.107149392366409302e-02 6.168496236205101013e-02 2.006182372570037842e-01 2.194627225399017334e-01 -3.277433216571807861e-01 -6.437306851148605347e-02 -1.348497718572616577e-01 5.848167091608047485e-02 -4.056966677308082581e-02 8.445419371128082275e-03 -1.328005641698837280e-01 -1.181239485740661621e-01 -1.661797016859054565e-01 -1.630391925573348999e-01 -9.155379980802536011e-02
-1.911254078149795532e-01 1.823486536741256714e-01 7.135254889726638794e-02 -4.570590853691101074e-01 -1.946988850831985474e-01 -6.812487728893756866e-03 2.307963930070400238e-02 1.118730902671813965e-01 1.337726265192031860e-01 1.347654610872268677e-01 -2.485679090023040771e-01 -2.693659439682960510e-02 -8.873193711042404175e-02 1.270569711923599243e-01 2.170515619218349457e-02 1.282332092523574829e-01 -1.558317244052886963e-01 4.727268964052200317e-02 2.133068889379501343e-01 1.247682869434356689e-01 9.800156950950622559e-02 -4.713258445262908936e-01 -6.732663139700889587e-03 -2.511816918849945068e-01 -1.704631000757217407e-01 6.556267291307449341e-02 1.763254553079605103e-01 -2.270533740520477295e-01 -1.523520201444625854e-01 -5.607697740197181702e-02 9.623699821531772614e-03 -2.827994897961616516e-02
-2.202589660882949829e-01 2.678442932665348053e-02 -1.408025622367858887e-01 -2.711452543735504150e-01 -2.021975666284561157e-01 2.014130055904388428e-01 1.636660099029541016e-01 3.339325785636901855e-01 -5.113420635461807251e-02 -1.911652535200119019e-01 1.424203366041183472e-01 -3.506054282188415527e-01 -7.888164371252059937e-02 1.942824423313140869e-01 4.487870261073112488e-02 1.361237838864326477e-02 -3.191034793853759766e-01 -1.426860839128494263e-01 -3.343949560075998306e-03 1.920875161886215210e-01 1.785271465778350830e-01 -2.117479145526885986e-01 6.095192953944206238e-02 2.505857497453689575e-02 1.491419132798910141e-02 2.316855341196060181e-01 -1.436455100774765015e-01 -1.053934395313262939e-01 -2.695206180214881897e-02 7.080130744725465775e-03 -1.113068535923957825e-01 -2.649253010749816895e-01
-9.346892684698104858e-02 -5.862120166420936584e-02 3.095528483390808105e-02 -2.008000463247299194e-01 -2.430945932865142822e-01 -3.991353884339332581e-02 3.871891200542449951e-01 3.017970323562622070e-01 1.118916943669319153e-01 2.931900694966316223e-02 1.472843438386917114e-01 -3.650152087211608887e-01 -1.111600846052169800e-01 7.274866849184036255e-02 1.399426460266113281e-01 -6.963716819882392883e-03 -3.303805589675903320e-01 1.216557808220386505e-03 -4.686243459582328796e-02 1.044209524989128113e-01 -8.534269779920578003e-02 -2.110194414854049683e-01 5.439133942127227783e-02 1.770303249359130859e-01 -7.351107895374298096e-02 1.843636631965637207e-01 1.111349388957023621e-01 -3.751078248023986816e-01 6.712704896926879883e-02 4.945697262883186340e-02 -1.072404235601425171e-01 1.414474099874496460e-01
-3.312138617038726807e-01 1.143293678760528564e-01 -2.131239920854568481e-01 3.281392529606819153e-02 -1.866046786308288574e-01 3.188126906752586365e-02 2.740499377250671387e-01 -9.332825429737567902e-03 2.524361908435821533e-01 1.133730709552764893e-01 -4.840764403343200684e-02 -7.294984906911849976e-02 -1.199769303202629089e-01 -2.545871771872043610e-02 5.707455798983573914e-02 1.763257086277008057e-01 -2.462468594312667847e-01 -5.650525912642478943e-03 3.140510618686676025e-01 1.917457266245037317e-04 1.937255114316940308e-01 -2.116516232490539551e-01 -4.753973707556724548e-02 -9.869115054607391357e-02 1.188529133796691895e-01 -5.893731489777565002e-02 1.026435010135173798e-02 -3.073236942291259766e-01 3.969383239746093750e-01 -7.768511772155761719e-03 -5.747010186314582825e-02 -2.436520308256149292e-01
-2.472977936267852783e-01 -5.922837555408477783e-02 -2.344938218593597412e-01 3.555655777454376221e-01 -1.971770226955413818e-01 6.978627294301986694e-02 -2.315751016139984131e-01 -3.084106929600238800e-02 1.655202805995941162e-01 1.765494495630264282e-01 9.068648330867290497e-03 -1.521996855735778809e-01 6.606433540582656860e-02 4.418753087520599365e-02 -1.007728651165962219e-02 -2.375264279544353485e-02 -3.259930908679962158e-01 -1.700837463140487671e-01 1.119637712836265564e-01 2.567335665225982666e-01 5.088163306936621666e-04 -1.354524493217468262e-01 -2.119188569486141205e-02 -7.455901801586151123e-02 -5.009869486093521118e-02 -6.033121049404144287e-02 -1.955809891223907471e-01 -3.435745835304260254e-01 2.148811072111129761e-01 8.430660516023635864e-02 -1.335113048553466797e-01 -3.086136281490325928e-01
-1.498282141983509064e-02 -4.415814206004142761e-02 -1.182930245995521545e-01 -1.186628565192222595e-01 -3.292783722281455994e-02 2.711432613432407379e-02 1.372112520039081573e-02 3.209937214851379395e-01 -1.001818291842937469e-02 5.487981811165809631e-02 -2.288880050182342529e-01 1.580061465501785278e-01 -6.853245198726654053e-03 -2.220253199338912964e-01 1.845810413360595703e-01 3.292899131774902344e-01 -6.620307266712188721e-02 -4.266453385353088379e-01 -2.304030358791351318e-01 2.890980243682861328e-01 -6.499586254358291626e-02 -2.604267001152038574e-01 -1.185710448771715164e-02 1.784801855683326721e-02 -8.076236583292484283e-03 8.562220633029937744e-02 -1.286347806453704834e-01 -3.381156623363494873e-01 -1.531734764575958252e-01 -4.753825254738330841e-03 7.253264635801315308e-02 -1.726433038711547852e-01
1.872103661298751831e-02 6.104718893766403198e-02 -8.568669855594635010e-02 -3.417752683162689209e-01 -4.018403217196464539e-02 1.368261724710464478e-01 1.431497484445571899e-01 4.827267304062843323e-02 -1.999145895242691040e-01 1.688106805086135864e-01 -2.936405837535858154e-01 -1.956572756171226501e-02 -2.387331426143646240e-01 1.967419683933258057e-02 2.360668033361434937e-02 2.789964079856872559e-01 -3.893865644931793213e-01 -7.244300097227096558e-02 -1.114598214626312256e-01 9.423693269491195679e-02 -1.726413369178771973e-01 8.114374359138309956e-04 6.315569858998060226e-03 1.937160640954971313e-02 -1.007151156663894653e-01 -2.292666733264923096e-01 8.182194083929061890e-02 -3.055604398250579834e-01 -2.475963979959487915e-01 1.170705705881118774e-01 8.839972317218780518e-02 -2.894431948661804199e-01
3.067728690803050995e-02 2.066642343997955322e-01 -2.326032966375350952e-01 -1.676390171051025391e-01 -1.021433807909488678e-02 6.234322860836982727e-02 -2.597866356372833252e-01 3.330561518669128418e-01 1.926677227020263672e-01 2.947747893631458282e-02 -1.323663443326950073e-01 -3.540305495262145996e-01 4.851983487606048584e-02 1.252759248018264771e-01 2.141962572932243347e-02 3.390185907483100891e-02 -1.022950187325477600e-01 -5.499732866883277893e-02 4.688117653131484985e-02 2.662256062030792236e-01 1.578056961297988892e-01 -3.748563677072525024e-02 1.023214012384414673e-01 2.283437177538871765e-02 -4.357529804110527039e-03 -2.800410054624080658e-02 -9.361306577920913696e-02 -3.219284713268280029e-01 1.188007593154907227e-01 -1.841793358325958252e-01 1.540040522813796997e-01 -4.270961880683898926e-01
-3.833629190921783447e-02 2.007071077823638916e-01 -5.375964194536209106e-02 -1.773496270179748535e-01 -1.931809037923812866e-01 1.893625706434249878e-01 1.192423701286315918e-01 1.805345863103866577e-01 -4.560466110706329346e-02 2.082317024469375610e-01 -4.859782010316848755e-02 -1.337465196847915649e-01 1.080546900629997253e-01 1.197004839777946472e-01 -6.622727960348129272e-02 2.535353899002075195e-01 4.735866561532020569e-02 -1.360819190740585327e-01 2.526355981826782227e-01 6.093884631991386414e-02 -3.192872405052185059e-01 -2.264235317707061768e-01 -1.078127250075340271e-01 -2.335436493158340454e-01 1.046832837164402008e-02 2.098898291587829590e-01 2.419505864381790161e-01 -3.261798322200775146e-01 -1.002538502216339111e-01 1.291300803422927856e-01 -2.044370323419570923e-01 2.413731217384338379e-01
-2.336940616369247437e-01 -7.529784739017486572e-02 7.254574447870254517e-02 1.613049507141113281e-01 -1.856342405080795288e-01 2.712386287748813629e-02 -2.863170811906456947e-03 2.615464627742767334e-01 1.895994096994400024e-01 -1.311718076467514038e-01 -4.053957760334014893e-01 -2.132893055677413940e-01 -3.219411894679069519e-02 -4.156304150819778442e-02 -2.210008949041366577e-01 4.367291927337646484e-02 -3.440287113189697266e-01 -1.179809570312500000e-01 -1.307808309793472290e-01 2.063831239938735962e-01 1.568287909030914307e-01 -2.243893295526504517e-01 -1.358720809221267700e-01 -1.915426999330520630e-01 -9.115581214427947998e-02 -5.749975517392158508e-02 3.154867328703403473e-03 -1.056369766592979431e-01 -1.689931564033031464e-02 -8.983173966407775879e-02 -1.193813681602478027e-01 -3.476483225822448730e-01
-3.366236761212348938e-02 2.204180657863616943e-01 -2.090252786874771118e-01 -1.612470000982284546e-01 -2.223631441593170166e-01 -1.918413788080215454e-01 5.702689290046691895e-02 1.200888156890869141e-01 -5.102206952869892120e-03 1.988687962293624878e-01 -2.998097538948059082e-01 -6.900447607040405273e-02 -1.822657883167266846e-01 8.935089409351348877e-02 -5.076783522963523865e-02 -9.844251722097396851e-02 -9.407389163970947266e-02 -3.801567554473876953e-01 4.573321901261806488e-03 2.020936645567417145e-02 3.288823738694190979e-02 -3.315931260585784912e-01 5.524967610836029053e-02 -1.075918599963188171e-01 -7.447346299886703491e-02 -1.545086205005645752e-01 -8.377943187952041626e-02 -4.625795781612396240e-01 -4.318545386195182800e-02 -1.056961491703987122e-01 -7.329585403203964233e-02 2.017028927803039551e-01
-7.444465905427932739e-02 -1.375988125801086426e-01 -3.215738236904144287e-01 -3.196134865283966064e-01 4.163270641583949327e-04 1.316280066967010498e-01 2.216677367687225342e-01 1.781277358531951904e-01 5.912700295448303223e-02 3.234076127409934998e-02 -2.673843801021575928e-01 1.755198538303375244e-01 -1.766659319400787354e-02 6.134871020913124084e-02 2.009452134370803833e-01 9.682663530111312866e-02 -1.711833104491233826e-02 -1.560212969779968262e-01 -3.239775300025939941e-01 2.849635481834411621e-02 -1.554338485002517700e-01 -1.911258399486541748e-01 -4.883996024727821350e-02 -1.055059581995010376e-01 -2.090728282928466797e-01 2.697828412055969238e-01 -2.088050395250320435e-01 -1.951550096273422241e-01 -8.712048083543777466e-02 2.079689353704452515e-01 2.405839785933494568e-02 -2.385000586509704590e-01
-9.879675693809986115e-03 -2.488737106323242188e-01 -3.118354268372058868e-02 -2.110658884048461914e-01 -3.106763958930969238e-02 -5.466819182038307190e-02 8.710356056690216064e-02 1.904831826686859131e-01 -9.914658963680267334e-02 -1.890256106853485107e-01 -9.564481675624847412e-02 1.899196067824959755e-03 -1.044332012534141541e-01 -1.383637338876724243e-01 -2.498723194003105164e-02 3.518158197402954102e-01 -1.183516606688499451e-01 -1.727354899048805237e-02 8.385825902223587036e-03 2.191171199083328247e-01 -2.044008076190948486e-01 -1.238458305597305298e-01 1.838983893394470215e-01 -3.987650871276855469e-01 4.286039993166923523e-02 -1.239212155342102051e-01 -2.851190567016601562e-01 -3.637849986553192139e-01 8.684448897838592529e-02 1.320953667163848877e-01 1.483264006674289703e-02 -2.590015232563018799e-01
3.669135039672255516e-03 -1.145278438925743103e-01 -8.071120828390121460e-02 -2.900808751583099365e-01 -1.298882719129323959e-02 1.005787253379821777e-01 -4.972101375460624695e-02 1.397622376680374146e-01 -5.772161111235618591e-02 7.844243198633193970e-02 -3.081082701683044434e-01 5.392886232584714890e-03 4.795346409082412720e-02 -1.338645219802856445e-01 1.324627101421356201e-01 3.798127472400665283e-01 -1.561814546585083008e-01 -3.887623846530914307e-01 -2.913839817047119141e-01 2.956362962722778320e-01 -6.862527877092361450e-02 -9.227894991636276245e-02 -5.988423153758049011e-02 -9.019296616315841675e-03 -7.356656342744827271e-02 -1.062302440404891968e-01 -8.817504346370697021e-02 -3.281121850013732910e-01 -1.091201603412628174e-01 1.457820460200309753e-02 -1.485521439462900162e-03 -2.616720497608184814e-01
-5.788901448249816895e-02 1.555053051561117172e-02 -1.262725591659545898e-01 -1.838458776473999023e-01 -1.293005645275115967e-01 1.092622056603431702e-01 5.374575033783912659e-02 1.236657332628965378e-02 3.723343089222908020e-02 -2.876097559928894043e-01 -1.771921813488006592e-01 4.514939710497856140e-02 -3.449916541576385498e-01 -7.675499469041824341e-02 -9.617893397808074951e-02 1.023486778140068054e-01 -1.860985904932022095e-01 1.303921490907669067e-01 -1.718470603227615356e-01 3.973349630832672119e-01 2.245421893894672394e-02 -2.215857356786727905e-01 1.399531774222850800e-02 -2.704620659351348877e-01 -1.864833757281303406e-02 1.092205867171287537e-01 2.394778728485107422e-01 -1.036486178636550903e-01 3.160572648048400879e-01 2.409762889146804810e-02 -2.299703061580657959e-01 -2.388870120048522949e-01
-3.193907737731933594e-01 1.401394605636596680e-01 2.833622694015502930e-02 -2.244577109813690186e-01 -1.006141453981399536e-01 2.159794270992279053e-01 2.031389623880386353e-01 8.693531900644302368e-02 3.104270994663238525e-01 2.588878385722637177e-02 -1.618290245532989502e-01 2.316491678357124329e-02 -1.915439367294311523e-01 1.300827115774154663e-01 1.328291594982147217e-01 -9.543173946440219879e-03 -3.241669014096260071e-02 -8.631927520036697388e-02 -1.926685571670532227e-01 4.250726103782653809e-01 7.943133823573589325e-03 -1.277409726753830910e-03 -1.732957810163497925e-01 -1.374544501304626465e-01 8.972255140542984009e-02 6.281373649835586548e-02 -1.050132140517234802e-01 -3.450023531913757324e-01 -1.753806024789810181e-01 -2.147434651851654053e-01 1.370608955621719360e-01 1.160110682249069214e-01
-1.810478121042251587e-01 -4.009809717535972595e-02 1.623451411724090576e-01 -1.627087593078613281e-01 -1.493779569864273071e-01 1.763692945241928101e-01 8.842774480581283569e-02 1.108067780733108521e-01 1.759744137525558472e-01 1.220368593931198120e-02 2.250328287482261658e-02 -4.120481312274932861e-01 8.404266089200973511e-02 8.059930801391601562e-02 9.842076897621154785e-02 -4.205984994769096375e-02 -3.633573651313781738e-01 2.542639896273612976e-02 -4.063704609870910645e-02 4.313767552375793457e-01 -6.285255402326583862e-02 -3.804521262645721436e-01 -2.295506149530410767e-01 -4.281016997992992401e-03 1.083425134420394897e-01 2.337604388594627380e-02 7.516778539866209030e-03 -2.024602293968200684e-01 -1.704763062298297882e-02 1.891171336174011230e-01 2.500275708734989166e-02 3.185027465224266052e-02
-7.180057931691408157e-03 -8.237235993146896362e-02 -2.566208839416503906e-01 -6.391828507184982300e-02 -1.057896018028259277e-01 -2.095507644116878510e-02 1.418961882591247559e-01 8.713057637214660645e-02 -7.256271690130233765e-02 3.576202392578125000e-01 -2.173638045787811279e-01 -3.994075059890747070e-01 1.305597722530364990e-01 -2.072564885020256042e-02 6.210357323288917542e-02 2.900985442101955414e-02 6.458006799221038818e-02 -2.731927931308746338e-01 -1.804512888193130493e-01 1.957319974899291992e-01 1.286053657531738281e-01 -1.021655276417732239e-01 5.193650722503662109e-02 -1.534871608018875122e-01 -1.934502124786376953e-01 -3.187655285000801086e-02 4.768239706754684448e-02 -3.729499876499176025e-01 3.296106159687042236e-01 1.094325110316276550e-01 -1.356862932443618774e-01 -4.083378240466117859e-03
-1.058865785598754883e-01 1.380679607391357422e-01 -5.617416277527809143e-02 -2.933988869190216064e-01 -4.170171171426773071e-02 4.566083662211894989e-03 -5.917264497838914394e-04 -1.247177598997950554e-03 -2.415094375610351562e-01 1.653230190277099609e-01 -3.774575889110565186e-02 -1.061280071735382080e-01 -7.178176194429397583e-02 1.771772047504782677e-03 -8.947253972291946411e-02 1.693313866853713989e-01 -2.741284966468811035e-01 -7.641100138425827026e-02 1.754999756813049316e-01 3.641855716705322266e-01 -1.585201919078826904e-01 -3.665755391120910645e-01 -6.759060919284820557e-02 -4.336175024509429932e-01 1.991434246301651001e-01 -9.317465126514434814e-02 -2.203955687582492828e-02 -4.430242627859115601e-02 1.244117468595504761e-01 9.282869845628738403e-02 -8.897323161363601685e-03 2.589718699455261230e-01
-3.674314171075820923e-02 1.501069515943527222e-01 -3.656866252422332764e-01 -6.902870535850524902e-02 -7.848773896694183350e-02 -6.976576894521713257e-02 -2.893893420696258545e-01 -8.776022493839263916e-02 2.837620973587036133e-01 1.915136873722076416e-01 7.547865388914942741e-04 -1.989829838275909424e-01 4.709589481353759766e-02 1.881624758243560791e-01 1.598881483078002930e-01 2.322126179933547974e-01 -1.224274113774299622e-01 -7.389802485704421997e-02 3.026202321052551270e-02 4.325872063636779785e-01 1.266705393791198730e-01 2.825470268726348877e-02 5.709128826856613159e-02 -3.230551183223724365e-01 2.700631879270076752e-02 2.147261518985033035e-03 8.171796053647994995e-02 -1.590960770845413208e-01 2.884892933070659637e-02 1.792667657136917114e-01 3.181012347340583801e-02 -2.481503486633300781e-01
-1.975339055061340332e-01 -1.643240153789520264e-01 -3.246049880981445312e-01 -1.951327770948410034e-01 -1.040652915835380554e-01 1.309692412614822388e-01 -1.538669168949127197e-01 6.837546825408935547e-02 1.072295308113098145e-01 -1.652209013700485229e-01 6.579910963773727417e-02 -6.762223783880472183e-03 -3.389718532562255859e-01 2.346255443990230560e-02 -1.149846464395523071e-01 7.549947500228881836e-02 -1.668897867202758789e-01 -5.664487183094024658e-02 -4.671600461006164551e-02 4.272027909755706787e-01 -1.610932797193527222e-01 -1.849083695560693741e-03 -2.395538091659545898e-01 -2.387456744909286499e-01 6.223711371421813965e-02 1.640426069498062134e-01 1.259812563657760620e-01 -2.321161627769470215e-01 5.312887206673622131e-02 -2.084087878465652466e-01 -2.126911431550979614e-01 -9.242391586303710938e-02
1.456759590655565262e-02 -8.733103983104228973e-03 -4.389222562313079834e-01 4.701334610581398010e-02 -8.570627123117446899e-02 1.405147314071655273e-01 -1.990153342485427856e-01 -3.931543976068496704e-02 1.193593293428421021e-01 1.466772407293319702e-01 2.253170311450958252e-02 7.569735497236251831e-02 1.532607227563858032e-01 1.991554498672485352e-01 -1.191924437880516052e-01 3.333965241909027100e-01 -2.909780144691467285e-01 4.425425454974174500e-02 1.197818592190742493e-01 3.429895341396331787e-01 1.220164448022842407e-01 -8.658417314291000366e-02 3.383182361721992493e-02 -2.430210709571838379e-01 -1.083656176924705505e-01 -3.048482723534107208e-02 -1.051650270819664001e-01 -3.282722830772399902e-01 2.398865818977355957e-01 4.855829104781150818e-02 5.620258674025535583e-02 -1.016537621617317200e-01
-3.170691728591918945e-01 -8.755339682102203369e-02 -4.921520650386810303e-01 -4.737092182040214539e-02 -2.771361172199249268e-01 -7.290446758270263672e-02 -5.341437831521034241e-02 4.083374887704849243e-02 9.039605408906936646e-02 3.021962754428386688e-02 -5.482942238450050354e-02 6.650836020708084106e-02 -4.105051159858703613e-01 -2.607599273324012756e-02 4.621841758489608765e-02 2.230511978268623352e-02 -2.569712698459625244e-01 -5.411790683865547180e-02 -1.936481101438403130e-03 3.528073728084564209e-01 -1.526497155427932739e-01 9.695758670568466187e-02 -1.341243088245391846e-01 -1.456426978111267090e-01 -1.055073589086532593e-01 8.512444049119949341e-02 7.524611055850982666e-02 -8.499425649642944336e-02 1.656821072101593018e-01 -8.804897964000701904e-02 3.325800225138664246e-02 -1.986068636178970337e-01
-6.939514540135860443e-03 3.146829605102539062e-01 -1.407931447029113770e-01 8.539205789566040039e-02 1.854962557554244995e-01 2.278697937726974487e-01 3.683217242360115051e-02 2.099891304969787598e-01 1.204420700669288635e-01 1.324850916862487793e-01 -9.172815084457397461e-02 1.930683255195617676e-01 -1.796246767044067383e-01 2.666503787040710449e-01 -1.507162302732467651e-01 3.453407287597656250e-01 -2.173896320164203644e-02 -2.877670526504516602e-01 1.573748588562011719e-01 2.622591853141784668e-01 1.715072244405746460e-01 -2.393499463796615601e-01 -1.913722231984138489e-02 3.001057356595993042e-02 -6.325574964284896851e-02 1.392250210046768188e-01 -1.881426572799682617e-01 -1.920497119426727295e-01 1.754879057407379150e-01 9.794961661100387573e-02 -1.258818507194519043e-01 4.726852476596832275e-02
-7.178705930709838867e-02 -7.119587063789367676e-02 1.501425728201866150e-02 7.356922328472137451e-02 2.161141298711299896e-02 2.905366756021976471e-02 -8.023210614919662476e-02 1.697980910539627075e-01 -1.883815228939056396e-02 3.852657079696655273e-01 9.807736426591873169e-02 -1.942544132471084595e-01 -6.344987079501152039e-03 2.935683727264404297e-01 1.675422191619873047e-01 1.102857068181037903e-01 -5.505843162536621094e-01 5.748538300395011902e-02 -2.054259739816188812e-02 3.012327253818511963e-01 -3.048548102378845215e-02 -1.400058567523956299e-01 -5.156086757779121399e-02 -3.086649179458618164e-01 7.883437722921371460e-02 -7.014856673777103424e-03 9.766802936792373657e-02 -1.958007663488388062e-01 -2.096916139125823975e-01 -1.862925291061401367e-02 9.310839325189590454e-02 4.199600219726562500e-02
-1.987580507993698120e-01 1.028290763497352600e-01 9.718013554811477661e-02 2.578471973538398743e-02 -2.148281335830688477e-01 2.395497411489486694e-01 3.099671304225921631e-01 1.080756783485412598e-01 -7.000854611396789551e-02 -1.466461569070816040e-01 -6.857213377952575684e-02 -8.809558302164077759e-02 -2.157460749149322510e-01 2.509685456752777100e-01 -5.769018083810806274e-02 3.593885600566864014e-01 -2.637527883052825928e-01 -2.116224169731140137e-01 1.482629328966140747e-01 3.744158148765563965e-01 -4.259033873677253723e-02 -1.535783857107162476e-01 1.509224772453308105e-01 2.472980879247188568e-02 -1.431422978639602661e-01 -1.192741561681032181e-02 -1.055686175823211670e-02 -1.689081639051437378e-01 -7.752235978841781616e-02 2.005236744880676270e-01 -1.447957903146743774e-01 7.655976712703704834e-02
1.088781165890395641e-03 -9.548257105052471161e-03 -2.698907256126403809e-01 -1.937440782785415649e-02 -2.583092451095581055e-01 2.300470508635044098e-02 1.103974357247352600e-01 -1.337733268737792969e-01 1.182451844215393066e-01 1.645060628652572632e-01 -1.375766247510910034e-01 -2.693667113780975342e-01 8.274548500776290894e-02 1.330468505620956421e-01 1.481932848691940308e-01 1.043797805905342102e-01 4.778891801834106445e-02 -2.899141013622283936e-01 -7.944220677018165588e-03 -6.550104916095733643e-02 -2.260189056396484375e-01 -3.328603208065032959e-01 -8.476120233535766602e-02 -1.696563214063644409e-01 -1.347364336252212524e-01 -7.010594010353088379e-02 -1.827464997768402100e-01 -4.875167906284332275e-01 1.174881532788276672e-01 -1.786628365516662598e-01 7.020504213869571686e-03 1.047594696283340454e-01
5.077600106596946716e-02 -1.947107352316379547e-02 -1.495882868766784668e-02 -1.663375049829483032e-01 -2.533715367317199707e-01 6.818433851003646851e-02 5.119130387902259827e-02 2.306785620748996735e-02 4.260644316673278809e-01 2.076949626207351685e-01 -3.345591723918914795e-01 -1.358181536197662354e-01 -7.659468054771423340e-02 1.234080642461776733e-01 -1.343013644218444824e-01 -7.872737199068069458e-02 -4.619382023811340332e-01 9.281078726053237915e-02 1.535408012568950653e-02 6.064579635858535767e-02 -8.770214766263961792e-02 -1.262238174676895142e-01 -1.180881783366203308e-01 -2.064195871353149414e-01 -1.866029351949691772e-01 8.068129420280456543e-02 -4.667935520410537720e-02 -3.316452503204345703e-01 3.673590719699859619e-02 -4.626519046723842621e-03 1.046804338693618774e-01 -1.576619595289230347e-01
-1.355978101491928101e-01 1.479271799325942993e-01 -4.994573444128036499e-02 -1.729031279683113098e-02 -5.787365883588790894e-02 -6.063553690910339355e-02 1.419597025960683823e-02 -4.683408886194229126e-02 3.988581001758575439e-01 1.323671191930770874e-01 -2.354933321475982666e-02 4.335862770676612854e-02 -2.580129802227020264e-01 2.805393338203430176e-01 -1.456724554300308228e-01 7.076222449541091919e-02 4.685385152697563171e-03 -1.565628200769424438e-01 2.976315021514892578e-01 2.362712621688842773e-01 6.126988306641578674e-02 -3.362434804439544678e-01 -3.393794223666191101e-02 -2.708169221878051758e-01 2.828609943389892578e-02 9.271232411265373230e-03 1.945780813694000244e-01 -3.991675078868865967e-01 1.587321758270263672e-01 -1.039673313498497009e-01 -4.551381990313529968e-02 2.375955693423748016e-02
1.784075945615768433e-01 3.245059251785278320e-01 -2.093287855386734009e-01 7.811387628316879272e-02 -1.128885149955749512e-01 -2.684082090854644775e-02 -6.728722155094146729e-02 1.546095311641693115e-01 -1.135981008410453796e-01 1.304158121347427368e-01 -3.266336917877197266e-01 -1.714002937078475952e-01 -1.061757467687129974e-02 2.869551442563533783e-02 -2.682041227817535400e-01 3.323919177055358887e-01 -7.282042503356933594e-02 -2.703506052494049072e-01 3.861641511321067810e-02 1.424364745616912842e-01 8.085995912551879883e-02 -1.352568864822387695e-01 7.590454816818237305e-02 -2.685351371765136719e-01 1.550924330949783325e-01 3.672317788004875183e-02 1.627586036920547485e-02 -3.038103580474853516e-01 1.199123170226812363e-02 7.969927042722702026e-02 -2.877903282642364502e-01 -1.074802875518798828e-01
-3.616395294666290283e-01 -1.953125298023223877e-01 -1.951349526643753052e-01 1.439479291439056396e-01 -1.324534565210342407e-01 2.568640112876892090e-01 -3.030382655560970306e-02 9.705068171024322510e-02 2.462956309318542480e-01 2.363631427288055420e-01 -8.007071912288665771e-02 -3.157760798931121826e-01 2.279429882764816284e-01 9.135143458843231201e-02 1.485707014799118042e-01 9.502982348203659058e-02 -7.815960049629211426e-02 -8.908745646476745605e-02 1.754433363676071167e-01 3.160052597522735596e-01 5.030445381999015808e-02 -3.647930920124053955e-02 -2.995220758020877838e-02 -1.613476127386093140e-01 2.809934504330158234e-02 -1.579979956150054932e-01 -9.392250329256057739e-02 -2.891993522644042969e-01 4.805074632167816162e-02 1.636374555528163910e-02 -3.443502634763717651e-02 -2.586488425731658936e-01
-1.310950815677642822e-01 4.256862401962280273e-01 -2.672051638364791870e-02 -5.830032378435134888e-02 6.953020393848419189e-02 3.938625380396842957e-02 9.479513764381408691e-02 -3.073458373546600342e-01 -1.664706133306026459e-02 1.640554070472717285e-01 1.693292856216430664e-01 1.668293774127960205e-02 -9.352204389870166779e-03 -5.904381349682807922e-02 3.501538336277008057e-01 1.201113313436508179e-01 -2.027461975812911987e-01 -1.089035719633102417e-01 -1.493232548236846924e-01 5.516738817095756531e-02 -1.012578457593917847e-01 -4.062217772006988525e-01 -2.034136280417442322e-02 -1.478866934776306152e-01 -5.150395259261131287e-02 -1.003125309944152832e-01 8.034381270408630371e-02 -3.533385097980499268e-01 2.315224856138229370e-01 9.397565387189388275e-03 -1.284481734037399292e-01 2.898653969168663025e-02
-7.238036394119262695e-02 -1.396224647760391235e-01 -1.076258197426795959e-01 -2.279480248689651489e-01 -8.439690619707107544e-02 -7.507552951574325562e-02 2.476868480443954468e-01 2.125093489885330200e-01 2.102247625589370728e-01 1.141118928790092468e-01 -4.210506379604339600e-02 -2.691476643085479736e-01 1.264331489801406860e-01 -2.061141729354858398e-01 1.315158605575561523e-01 6.854580342769622803e-02 -1.317113041877746582e-01 -6.859399378299713135e-02 -2.023067027330398560e-01 3.817787766456604004e-01 -2.231186777353286743e-01 -3.104559779167175293e-01 -5.284253507852554321e-02 1.675837486982345581e-01 -1.139175295829772949e-01 1.501375138759613037e-01 1.657228469848632812e-01 -1.484750658273696899e-01 5.916241556406021118e-03 2.475688010454177856e-01 -7.914464175701141357e-02 2.053487300872802734e-01
-1.299390792846679688e-01 2.046828866004943848e-01 -1.353803426027297974e-01 -1.463254541158676147e-01 -4.790559113025665283e-01 2.385881543159484863e-01 -2.341600656509399414e-01 1.809803098440170288e-01 6.386711448431015015e-02 1.039097532629966736e-01 -1.569149345159530640e-01 1.029466167092323303e-01 -1.954714953899383545e-01 6.087668985128402710e-02 1.001283302903175354e-01 8.463034778833389282e-02 -2.098467499017715454e-01 1.492367088794708252e-01 2.037729173898696899e-01 1.511969864368438721e-01 9.640870243310928345e-02 -2.139814496040344238e-01 -9.495850652456283569e-02 -1.086780279874801636e-01 -5.592822656035423279e-02 -8.231001347303390503e-02 1.728287339210510254e-01 -3.052080571651458740e-01 1.705149263143539429e-01 2.099500447511672974e-01 -6.687133759260177612e-02 3.355502337217330933e-02
-4.065503180027008057e-02 -8.838009089231491089e-02 -2.011558860540390015e-01 -2.276689559221267700e-01 -2.381028607487678528e-02 2.270985096693038940e-01 8.377258479595184326e-02 2.098513990640640259e-01 1.467572152614593506e-01 -7.554390281438827515e-02 1.204470470547676086e-01 -1.796136349439620972e-01 -1.114825811237096786e-02 1.014172434806823730e-01 1.835915744304656982e-01 7.524174451828002930e-02 -3.081605136394500732e-01 -3.669981285929679871e-02 1.010303944349288940e-01 -1.560077629983425140e-02 1.947736018337309361e-03 -2.296204119920730591e-02 3.338779807090759277e-01 9.873338975012302399e-03 7.090321928262710571e-02 1.561061739921569824e-01 4.472959414124488831e-02 -6.220096349716186523e-01 6.833969056606292725e-02 -4.866543784737586975e-02 -1.460869610309600830e-01 7.560825347900390625e-02
-2.269665747880935669e-01 2.952195703983306885e-01 -2.971583008766174316e-01 -1.306565254926681519e-01 -1.756929457187652588e-01 3.540568426251411438e-02 -1.124889031052589417e-01 -6.488084048032760620e-02 4.980903863906860352e-02 1.619659662246704102e-01 -1.652410626411437988e-01 1.220881789922714233e-01 -3.200263381004333496e-01 -9.101796895265579224e-02 5.497173964977264404e-02 -8.202358335256576538e-02 -2.206313014030456543e-01 -1.393629610538482666e-01 1.780694425106048584e-01 2.507910132408142090e-01 -2.021396458148956299e-01 -1.509361267089843750e-01 -1.092751100659370422e-01 -2.690084576606750488e-01 2.146602123975753784e-01 1.144381985068321228e-01 -5.600520223379135132e-02 -2.278070598840713501e-01 1.275969319976866245e-03 -2.551425695419311523e-01 1.085627973079681396e-01 1.176891699433326721e-01
-2.210239320993423462e-01 -4.034733399748802185e-02 -1.527750194072723389e-01 -1.689675301313400269e-01 1.246080920100212097e-01 2.880004048347473145e-01 2.514922320842742920e-01 -2.014421820640563965e-01 -1.649026274681091309e-01 4.796781390905380249e-02 -1.613942831754684448e-01 -1.462577879428863525e-01 7.799568772315979004e-02 1.081371307373046875e-02 -1.939515024423599243e-02 8.213090151548385620e-02 -2.538774013519287109e-01 -1.940619796514511108e-01 -1.606124490499496460e-01 2.516636252403259277e-01 -3.555824756622314453e-01 -1.835232824087142944e-01 -1.082513332366943359e-01 -1.075636744499206543e-01 -1.650795787572860718e-01 -5.222732573747634888e-02 -3.504597842693328857e-01 -2.409158796072006226e-01 -1.309231072664260864e-01 4.173628240823745728e-02 1.590329781174659729e-02 2.112886868417263031e-02
8.921872079372406006e-02 6.849939376115798950e-02 -1.148278415203094482e-01 -2.005145996809005737e-01 6.894910335540771484e-02 1.261036992073059082e-01 -1.281536072492599487e-01 1.719409972429275513e-01 -1.209168508648872375e-01 1.662217527627944946e-01 -3.535860180854797363e-01 -9.377452731132507324e-02 -2.390464395284652710e-01 8.442238904535770416e-03 1.058094799518585205e-01 1.566521376371383667e-01 -1.797378659248352051e-01 -9.322752058506011963e-02 -3.843083083629608154e-01 2.152986973524093628e-01 -1.442433744668960571e-01 -1.307937949895858765e-01 -3.223047405481338501e-02 -7.179988920688629150e-02 -5.242125317454338074e-02 -1.381850540637969971e-01 -1.516172438859939575e-01 -4.441142976284027100e-01 -1.644775867462158203e-01 3.231716901063919067e-02 1.170333698391914368e-01 -1.878365874290466309e-01
-2.690365910530090332e-01 1.971149146556854248e-01 -1.409055739641189575e-01 -2.718804478645324707e-01 -1.479844003915786743e-01 -9.385491162538528442e-02 1.331060379743576050e-01 2.199494838714599609e-01 1.598946750164031982e-01 -1.360757946968078613e-01 -1.432494819164276123e-01 -1.056192368268966675e-01 -5.262534320354461670e-02 4.182358458638191223e-02 2.743457909673452377e-03 1.878755837678909302e-01 -2.407815605401992798e-01 -4.580124095082283020e-02 -1.393629908561706543e-01 2.852748036384582520e-01 -8.001774549484252930e-02 -1.789488047361373901e-01 2.548354268074035645e-01 -1.178154796361923218e-01 -4.904128611087799072e-03 7.362239807844161987e-02 -3.265653550624847412e-01 -2.032332569360733032e-01 -1.860251575708389282e-01 3.031963407993316650e-01 -2.997134439647197723e-02 1.538096219301223755e-01
9.925585985183715820e-02 -1.239258870482444763e-01 -7.505134493112564087e-02 -2.271236181259155273e-01 -1.489018350839614868e-01 2.957425713539123535e-01 2.378728836774826050e-01 -4.235605895519256592e-02 -1.803284436464309692e-01 1.645736545324325562e-01 -1.162875592708587646e-01 -2.573419213294982910e-01 -2.561519443988800049e-01 -2.779898345470428467e-01 9.860245883464813232e-02 -9.371813386678695679e-03 -8.903663605451583862e-03 -2.900975011289119720e-02 -1.286850273609161377e-01 3.810515999794006348e-01 -2.530164420604705811e-01 -9.765763580799102783e-02 -1.502656489610671997e-01 1.295650899410247803e-01 -4.360488429665565491e-02 -1.424368768930435181e-01 7.672072201967239380e-02 -3.068977594375610352e-01 7.105289399623870850e-02 1.405228022485971451e-02 -1.934292912483215332e-01 -1.303142756223678589e-01
-3.578727319836616516e-02 -8.975649252533912659e-03 1.591685265302658081e-01 -4.613307863473892212e-02 -3.433502316474914551e-01 -3.853314369916915894e-02 -8.094803988933563232e-02 1.952402889728546143e-01 1.605374664068222046e-01 1.621325314044952393e-01 -2.609415724873542786e-02 -4.401014447212219238e-01 -1.675259172916412354e-01 -1.062500849366188049e-01 -1.632196456193923950e-01 9.692487865686416626e-02 -6.976893544197082520e-02 -5.882332846522331238e-02 -2.838656306266784668e-01 2.793678343296051025e-01 -1.157069876790046692e-01 -3.581656515598297119e-01 8.608732372522354126e-02 -2.226500958204269409e-01 2.408420443534851074e-01 -2.021499723196029663e-01 5.472815595567226410e-03 -1.141916885972023010e-01 -1.592625305056571960e-02 -4.003703966736793518e-02 -3.613679436966776848e-03 -7.677292078733444214e-02
-1.272422075271606445e-01 4.721303121186792850e-04 -1.262088567018508911e-01 1.148447021842002869e-02 -1.784793138504028320e-01 3.600745201110839844e-01 3.275223821401596069e-02 -2.083430439233779907e-02 3.537909090518951416e-01 -1.577144861221313477e-01 2.155704237520694733e-02 -1.329529583454132080e-01 -2.502286434173583984e-02 1.332428157329559326e-01 -4.251249134540557861e-03 9.293983876705169678e-02 -2.031813710927963257e-01 -4.456986673176288605e-03 1.071687862277030945e-01 2.409666329622268677e-01 -3.064694106578826904e-01 -2.190296649932861328e-01 -6.784490495920181274e-02 -3.109954297542572021e-01 -1.935504525899887085e-01 2.717972397804260254e-01 1.780958473682403564e-01 4.909281060099601746e-02 2.617450989782810211e-02 2.778176069259643555e-01 -1.616937220096588135e-01 -7.724819332361221313e-02
-4.991915076971054077e-02 1.258787512779235840e-01 -3.468716889619827271e-02 -3.353185355663299561e-01 -1.931667923927307129e-01 1.040527299046516418e-01 -8.151870965957641602e-02 2.059019356966018677e-01 2.643818557262420654e-01 8.184554427862167358e-02 -1.708431728184223175e-02 1.861865073442459106e-01 -9.643314033746719360e-02 -1.029905006289482117e-01 -5.521296337246894836e-02 -8.002547174692153931e-02 -2.303170263767242432e-01 -1.456748843193054199e-01 -1.092438399791717529e-01 1.442470997571945190e-01 -2.383850961923599243e-01 -2.879815995693206787e-01 -1.684378832578659058e-02 1.976794451475143433e-01 -7.341310381889343262e-02 8.365339785814285278e-02 1.841389834880828857e-01 -3.373056054115295410e-01 2.325937151908874512e-01 -6.671661138534545898e-02 -2.992359995841979980e-01 -1.887692958116531372e-01
-5.059865489602088928e-02 -1.029359623789787292e-01 -1.422443538904190063e-01 6.587382405996322632e-02 -4.290167093276977539e-01 1.267527788877487183e-01 1.623435690999031067e-02 -2.973368205130100250e-02 2.971373498439788818e-02 -1.784340590238571167e-01 -2.341329902410507202e-01 -2.101262062788009644e-01 -5.154838040471076965e-02 1.411135643720626831e-01 1.328107863664627075e-01 1.382393687963485718e-01 -3.636494278907775879e-01 -6.734306365251541138e-02 -2.149538695812225342e-01 1.907318681478500366e-01 2.037179619073867798e-01 -7.994963228702545166e-02 1.312005221843719482e-01 -1.579755246639251709e-01 -2.550690472126007080e-01 2.255557477474212646e-01 -1.231478080153465271e-01 -2.750813066959381104e-01 -1.043106019496917725e-01 -1.964996159076690674e-01 -6.294701993465423584e-02 1.847980916500091553e-02
-4.041120409965515137e-02 3.017612919211387634e-02 -5.877032130956649780e-02 -2.869422435760498047e-01 -3.088323585689067841e-02 -1.093312427401542664e-01 1.348115801811218262e-01 2.042032964527606964e-02 3.039272725582122803e-01 4.593505337834358215e-02 -1.543716341257095337e-02 7.076781243085861206e-02 -1.405381858348846436e-01 -1.059841439127922058e-01 -5.520961433649063110e-02 1.029986664652824402e-01 -3.476725518703460693e-01 -1.020446196198463440e-01 3.333477973937988281e-01 3.429419547319412231e-02 -1.040437519550323486e-01 -4.183508753776550293e-01 -3.475007042288780212e-02 -1.486820280551910400e-01 -1.632298231124877930e-01 1.339750550687313080e-02 2.337550073862075806e-01 -3.398271203041076660e-01 -1.637251526117324829e-01 1.009852737188339233e-01 1.371541768312454224e-01 1.740528345108032227e-01
2.274516969919204712e-02 1.356601864099502563e-01 -8.241574279963970184e-03 1.515641529113054276e-02 -7.177177816629409790e-02 1.219278480857610703e-02 -7.016412168741226196e-02 -9.177530556917190552e-02 -1.061438247561454773e-01 6.709852069616317749e-02 -2.750840485095977783e-01 -4.072469174861907959e-01 -9.546744078397750854e-02 1.125575676560401917e-01 8.669696003198623657e-02 1.880770474672317505e-01 2.383531816303730011e-02 -8.312122523784637451e-02 1.079907640814781189e-01 3.838197886943817139e-01 -2.173205912113189697e-01 -3.376139700412750244e-01 1.386626958847045898e-01 -1.991831511259078979e-01 -1.448191255331039429e-01 4.049584642052650452e-02 -1.828827708959579468e-01 -2.586716115474700928e-01 2.573551535606384277e-01 -2.015143632888793945e-01 1.317831575870513916e-01 -8.017252385616302490e-02
-3.298926353454589844e-02 -1.046506613492965698e-01 7.770521938800811768e-02 -4.329053759574890137e-01 7.343115750700235367e-03 6.949277222156524658e-02 -1.074736192822456360e-02 1.101613864302635193e-01 1.210403740406036377e-01 -2.544817328453063965e-01 -1.197301782667636871e-02 -1.460264474153518677e-01 -2.478709071874618530e-01 -1.705473065376281738e-01 1.261140406131744385e-01 1.165882572531700134e-01 4.218471422791481018e-02 -2.133760303258895874e-01 -1.478854846209287643e-02 2.453175187110900879e-01 -9.829165041446685791e-02 -1.658826768398284912e-01 5.560970306396484375e-02 -3.915731608867645264e-01 1.472570374608039856e-02 1.634190790355205536e-02 -1.917157471179962158e-01 -2.680771350860595703e-01 -1.418441534042358398e-01 4.467767849564552307e-02 -1.128950417041778564e-01 -3.334724605083465576e-01
-6.451333314180374146e-02 8.953404426574707031e-02 -3.424104750156402588e-01 -3.681404888629913330e-02 1.458207070827484131e-01 -2.605461776256561279e-01 -6.343308091163635254e-02 1.988115161657333374e-01 5.168989300727844238e-02 1.724601536989212036e-01 -1.582458466291427612e-01 -2.631449997425079346e-01 -3.136124312877655029e-01 3.407794982194900513e-02 1.451951265335083008e-01 2.391560375690460205e-01 -1.237123683094978333e-01 1.711438894271850586e-01 -2.095802128314971924e-01 -1.308274827897548676e-02 -1.096323877573013306e-01 -2.930255532264709473e-01 -1.386763434857130051e-02 -1.993870139122009277e-01 -2.214832007884979248e-01 -1.732184588909149170e-01 4.321672767400741577e-02 -2.700484097003936768e-01 1.311396062374114990e-01 -6.418344378471374512e-02 -1.699605286121368408e-01 -3.812242671847343445e-02
-1.804436147212982178e-01 1.899195760488510132e-01 -2.590707838535308838e-01 -2.109699398279190063e-01 -1.473400741815567017e-01 -2.934311330318450928e-02 2.265867292881011963e-01 9.264958649873733521e-02 1.587919890880584717e-01 3.615373000502586365e-02 -1.378015875816345215e-01 7.372956257313489914e-03 3.331363201141357422e-02 1.760765612125396729e-01 1.252054870128631592e-01 -5.939361453056335449e-02 -3.366390466690063477e-01 -2.170401439070701599e-02 4.020915925502777100e-01 4.846454039216041565e-02 1.085298787802457809e-02 -2.503724992275238037e-01 2.607059478759765625e-01 -2.639530897140502930e-01 -1.766735017299652100e-01 2.070158720016479492e-03 -2.966783707961440086e-03 -2.740401327610015869e-01 2.168605774641036987e-01 2.396325580775737762e-02 1.626000925898551941e-02 8.893164992332458496e-02
1.990687660872936249e-02 -8.831987157464027405e-03 -3.362470772117376328e-03 1.030055619776248932e-02 8.846844732761383057e-02 1.054756715893745422e-01 5.484724044799804688e-01 5.797341838479042053e-02 1.176380962133407593e-01 9.748125821352005005e-02 -1.038537621498107910e-01 -1.993207260966300964e-02 -1.232488676905632019e-01 -8.444234728813171387e-02 -1.700755394995212555e-02 7.250640541315078735e-02 -2.589792013168334961e-01 -2.088322937488555908e-01 -2.108005732297897339e-01 3.698145747184753418e-01 -2.100087404251098633e-01 -2.889182269573211670e-01 -2.657811343669891357e-01 -2.997406199574470520e-02 1.574485935270786285e-02 3.734456375241279602e-02 1.540705263614654541e-01 -1.666003465652465820e-01 -1.236447766423225403e-01 -9.007545560598373413e-02 -1.741186827421188354e-01 1.266145259141921997e-01
-2.887457311153411865e-01 -1.083407104015350342e-01 -1.529729813337326050e-01 -1.249693110585212708e-01 -1.607377082109451294e-01 1.804011911153793335e-01 2.227446287870407104e-01 2.804054617881774902e-01 1.059076040983200073e-01 5.651558749377727509e-03 9.663902968168258667e-02 -2.443700283765792847e-01 -1.594228148460388184e-01 3.803945481777191162e-01 -1.994562335312366486e-02 1.666313707828521729e-01 -1.795343309640884399e-01 -2.939712628722190857e-02 -7.267034612596035004e-03 3.476006388664245605e-01 -8.501880615949630737e-02 -2.261815518140792847e-01 -5.748875904828310013e-03 -1.896547526121139526e-02 2.542613446712493896e-01 2.449828572571277618e-02 -2.102039307355880737e-01 -1.454830616712570190e-01 -1.386491805315017700e-01 1.285330057144165039e-01 -5.720111355185508728e-02 -1.352471113204956055e-01
-2.370183169841766357e-02 -1.270137447863817215e-02 -3.385355770587921143e-01 -1.724278032779693604e-01 2.196263819932937622e-01 -4.719756543636322021e-02 -7.702503353357315063e-02 1.300801485776901245e-01 -7.074400782585144043e-03 2.903796732425689697e-01 -2.150062620639801025e-01 -2.516253590583801270e-01 5.597342923283576965e-02 2.545729279518127441e-01 1.810843646526336670e-01 1.475597918033599854e-01 -6.057729199528694153e-02 3.568471223115921021e-02 -4.371697455644607544e-02 1.365960538387298584e-01 1.052653715014457703e-01 1.148897130042314529e-02 -1.926567405462265015e-03 -2.677271068096160889e-01 -1.239044368267059326e-01 -4.062623158097267151e-02 -1.338218450546264648e-01 -5.199369192123413086e-01 1.568503677845001221e-01 4.321530926972627640e-03 -1.540554910898208618e-01 -5.653865262866020203e-02
3.205040097236633301e-02 -1.263719704002141953e-02 -6.365077942609786987e-02 -2.071321308612823486e-01 7.094661146402359009e-02 1.073333397507667542e-01 1.696662455797195435e-01 4.727050289511680603e-02 2.752765417098999023e-01 -1.120513677597045898e-01 -1.925216764211654663e-01 -4.709143564105033875e-02 -2.721134424209594727e-01 2.926565334200859070e-02 -1.016286760568618774e-01 1.887900978326797485e-01 -3.447816520929336548e-02 4.482271894812583923e-02 -1.129693910479545593e-01 3.246391713619232178e-01 -2.801057100296020508e-01 -3.823772668838500977e-01 -2.848157286643981934e-01 7.456851750612258911e-02 -1.925009302794933319e-02 -2.293495237827301025e-01 -1.180229932069778442e-01 -2.648553550243377686e-01 -1.568037122488021851e-01 -4.451922699809074402e-02 -2.327062636613845825e-01 -7.295329868793487549e-02
-1.573071479797363281e-01 -4.805940389633178711e-02 -1.160873249173164368e-01 4.931224882602691650e-02 -2.622635848820209503e-02 1.871415227651596069e-01 2.660153806209564209e-01 2.344882786273956299e-01 1.520939320325851440e-01 -7.641796767711639404e-02 -2.708910778164863586e-02 -1.744278818368911743e-01 -1.748150885105133057e-01 4.051897823810577393e-01 1.254560500383377075e-01 3.686226904392242432e-01 -1.819078028202056885e-01 -9.724812954664230347e-02 1.341255158185958862e-01 3.111219108104705811e-01 8.025107532739639282e-02 -2.764125764369964600e-01 2.065298706293106079e-01 5.660926923155784607e-02 2.813230268657207489e-02 -2.997794561088085175e-02 -3.335212171077728271e-02 -1.132328063249588013e-01 -1.034190412610769272e-02 8.663024753332138062e-02 -2.732285559177398682e-01 7.182476669549942017e-02
-3.453060090541839600e-01 2.742028096690773964e-03 -3.572297981008887291e-03 1.781237870454788208e-01 -5.503294989466667175e-02 7.473174482583999634e-02 3.578937947750091553e-01 1.731781959533691406e-01 -3.173724189400672913e-02 1.204642355442047119e-01 -2.210387587547302246e-02 -4.506434872746467590e-02 -2.731674313545227051e-01 1.087149083614349365e-01 -3.110885992646217346e-02 2.509796023368835449e-01 -3.320441246032714844e-01 -1.227632313966751099e-01 7.278855890035629272e-02 4.077522158622741699e-01 -1.836048066616058350e-02 -2.998692393302917480e-01 2.487464249134063721e-01 -1.344984956085681915e-02 4.558226093649864197e-02 1.388447172939777374e-02 7.021018117666244507e-02 -4.017746075987815857e-02 -1.082168221473693848e-01 9.562066197395324707e-02 -1.692064106464385986e-01 -7.993368804454803467e-02
-3.743827342987060547e-01 1.160088777542114258e-01 -1.021844744682312012e-01 1.748359799385070801e-01 -4.533132612705230713e-01 1.232302710413932800e-01 1.334170904010534286e-02 6.802687793970108032e-02 1.415158212184906006e-01 -3.946338221430778503e-02 -5.343466252088546753e-02 -8.759342133998870850e-02 2.992381528019905090e-02 1.542989313602447510e-01 4.875987395644187927e-02 1.039565540850162506e-02 -1.482518166303634644e-01 3.580095246434211731e-02 -1.150621939450502396e-02 3.364678919315338135e-01 1.358292158693075180e-02 -2.816951870918273926e-01 -1.709443032741546631e-01 -7.438176870346069336e-02 -3.727186918258666992e-01 1.366812288761138916e-01 1.535412520170211792e-01 -5.288478732109069824e-02 6.792503595352172852e-02 2.114090770483016968e-01 -1.521007865667343140e-01 -1.152190417051315308e-01
1.150965318083763123e-01 -5.292640626430511475e-02 7.836220413446426392e-02 -2.567171752452850342e-01 -3.471402078866958618e-02 2.546905577182769775e-01 1.481493264436721802e-01 1.920735239982604980e-01 3.718202561140060425e-02 -3.961093723773956299e-02 8.485397696495056152e-02 -3.238034248352050781e-01 -2.018903642892837524e-01 -4.397815838456153870e-02 -1.836290657520294189e-01 8.674170821905136108e-02 -2.267908602952957153e-01 1.301984023302793503e-02 -1.611614972352981567e-01 3.409550189971923828e-01 -1.586414277553558350e-01 -2.677484452724456787e-01 -1.362924575805664062e-01 -3.603991270065307617e-01 1.680720895528793335e-01 -8.667568862438201904e-02 2.990138530731201172e-02 -8.305896818637847900e-02 -1.450795829296112061e-01 -6.425984948873519897e-02 -4.033510014414787292e-02 -2.802711427211761475e-01
-2.677658796310424805e-01 1.625243723392486572e-01 1.892812848091125488e-01 -1.118405442684888840e-02 -2.149241715669631958e-01 9.046616614796221256e-04 2.900803983211517334e-01 8.512990921735763550e-02 1.027180776000022888e-01 1.708313822746276855e-02 -4.266248270869255066e-02 -3.776546195149421692e-02 -1.767421066761016846e-01 1.744631081819534302e-01 -7.586285006254911423e-03 3.032136559486389160e-01 6.240060925483703613e-02 -6.157383322715759277e-02 -1.388278305530548096e-01 1.987543851137161255e-01 -3.738308250904083252e-01 4.256392270326614380e-02 8.920158445835113525e-02 -1.292555686086416245e-02 1.746312715113162994e-03 1.786098000593483448e-03 -2.822126746177673340e-01 -4.688275754451751709e-01 6.753525882959365845e-02 2.478223666548728943e-02 -1.808680146932601929e-01 -8.427725732326507568e-02
-1.092328876256942749e-02 9.649899788200855255e-03 -6.636518239974975586e-02 -2.039539394900202751e-03 -6.535168737173080444e-02 4.192054737359285355e-03 3.145056962966918945e-01 1.845328658819198608e-01 1.688998192548751831e-01 -1.377508342266082764e-01 -9.128843247890472412e-02 -1.241972483694553375e-02 -1.852955073118209839e-01 5.169346556067466736e-02 7.877552509307861328e-02 1.771520227193832397e-01 -2.610460817813873291e-01 -1.311855167150497437e-01 1.021943092346191406e-01 4.853280484676361084e-01 -2.669230997562408447e-01 -1.712176203727722168e-01 8.532357960939407349e-02 1.217961758375167847e-01 1.473119556903839111e-01 1.288891583681106567e-01 -1.127158701419830322e-01 -1.928363293409347534e-01 -2.805803120136260986e-01 1.779504567384719849e-01 -2.347864657640457153e-01 -1.407099664211273193e-01
-2.766899950802326202e-02 -1.579601913690567017e-01 1.273200064897537231e-01 9.656564146280288696e-02 -3.170965015888214111e-01 1.798770278692245483e-01 -4.182275384664535522e-03 2.417686581611633301e-01 4.149883389472961426e-01 1.864445954561233521e-01 -2.829015254974365234e-01 -1.261110752820968628e-01 3.911868482828140259e-02 8.223886042833328247e-02 -9.482328779995441437e-03 9.476162493228912354e-02 -1.898768395185470581e-01 -5.298576876521110535e-02 2.671024762094020844e-02 2.771482765674591064e-01 3.125538229942321777e-01 -9.769260883331298828e-02 1.430450975894927979e-01 -1.433335542678833008e-01 -1.025118976831436157e-01 -7.902194745838642120e-03 -1.184296011924743652e-01 -2.624568641185760498e-01 -1.078235283493995667e-01 -1.982468180358409882e-02 -4.002651199698448181e-02 -2.556716799736022949e-01
-1.156619936227798462e-01 -3.209228813648223877e-02 -2.067173272371292114e-01 -4.798752069473266602e-02 -2.878543920814990997e-02 2.346924990415573120e-01 7.157549727708101273e-03 4.004307091236114502e-02 -4.169006273150444031e-02 1.005801744759082794e-02 -7.196367532014846802e-02 -3.761407919228076935e-03 1.175459325313568115e-01 -7.540136575698852539e-02 1.330915256403386593e-03 3.573174821212887764e-03 -2.371721565723419189e-01 -5.146931409835815430e-01 -5.458283051848411560e-02 1.835012286901473999e-01 -3.197358548641204834e-01 -2.352592796087265015e-01 1.027793362736701965e-01 -6.810873746871948242e-02 9.165269136428833008e-02 -9.187686443328857422e-02 -3.664243519306182861e-01 -2.943937778472900391e-01 -2.569922804832458496e-01 4.028570652008056641e-02 5.039551854133605957e-02 -1.336744278669357300e-01
-1.371817737817764282e-01 6.782310456037521362e-02 -8.244490623474121094e-02 -3.133923513814806938e-03 -1.051185876131057739e-01 3.028227686882019043e-01 -6.726258993148803711e-02 1.071893200278282166e-01 -1.151730343699455261e-01 2.750249803066253662e-01 -3.291063308715820312e-01 9.041297435760498047e-02 -1.367007791996002197e-01 1.293930858373641968e-01 -1.300135552883148193e-01 -3.974800184369087219e-02 -1.053348854184150696e-01 -1.489095091819763184e-01 3.935103304684162140e-03 1.944304853677749634e-01 -9.708307683467864990e-02 -2.947970926761627197e-01 1.117091402411460876e-01 -3.946484923362731934e-01 -1.411247551441192627e-01 2.044132947921752930e-01 -2.257897406816482544e-01 -2.246895730495452881e-01 2.118820995092391968e-01 -1.903977543115615845e-01 9.039960801601409912e-02 -5.980681627988815308e-02
-1.387340873479843140e-01 1.017722189426422119e-01 -2.108516991138458252e-01 1.723378002643585205e-01 -2.123821973800659180e-01 -7.735358923673629761e-02 1.144111678004264832e-01 -4.144741222262382507e-02 4.765295609831809998e-02 4.754068702459335327e-02 -2.669320702552795410e-01 -2.683459520339965820e-01 1.272387430071830750e-02 2.088216990232467651e-01 -1.170450896024703979e-01 -1.555601041764020920e-02 1.087791174650192261e-01 -3.570930063724517822e-01 -4.852239508181810379e-03 2.035156190395355225e-01 -1.223560273647308350e-01 -3.829665482044219971e-01 -1.184314489364624023e-01 -2.362665981054306030e-01 -9.979243576526641846e-02 -1.268318146467208862e-01 9.475395083427429199e-03 -3.721861839294433594e-01 9.873676300048828125e-02 -1.478865295648574829e-01 8.169500529766082764e-02 9.804270416498184204e-02
-3.480180352926254272e-02 -1.421721577644348145e-01 -4.562577903270721436e-01 -6.649839133024215698e-02 -7.077975571155548096e-02 1.222398430109024048e-01 6.633169203996658325e-02 3.252899274230003357e-02 3.242609649896621704e-02 1.655951142311096191e-01 -3.061644136905670166e-01 -2.803412973880767822e-01 1.922563463449478149e-01 1.180031076073646545e-01 -4.892110824584960938e-02 1.644645333290100098e-01 1.006664931774139404e-01 -2.374796718358993530e-01 -1.207108944654464722e-01 9.453372657299041748e-02 2.923213690519332886e-02 -3.665742278099060059e-01 6.695904769003391266e-03 -6.773046404123306274e-02 -1.626824140548706055e-01 -1.425876021385192871e-01 -9.818454831838607788e-02 -2.690734565258026123e-01 2.271722555160522461e-01 9.593944996595382690e-02 -1.938019394874572754e-01 4.829232394695281982e-02
-2.265677005052566528e-01 -5.352696776390075684e-02 -1.727472692728042603e-01 -1.311778873205184937e-01 -2.258432656526565552e-01 7.507007103413343430e-03 -1.721107028424739838e-02 -1.099595893174409866e-02 1.322240084409713745e-01 -1.667073518037796021e-01 1.429890003055334091e-02 -4.668605327606201172e-02 1.281053274869918823e-01 2.675338983535766602e-01 -2.025486715137958527e-02 1.592696607112884521e-01 -3.382756114006042480e-01 -1.247345358133316040e-01 -7.070360332727432251e-02 2.330691665410995483e-01 -2.199452519416809082e-01 -2.314488887786865234e-01 1.163415461778640747e-01 -2.220899909734725952e-01 2.387276664376258850e-02 -1.971603780984878540e-01 -2.519439458847045898e-01 -1.229198426008224487e-01 -2.710516452789306641e-01 3.420529067516326904e-01 5.401135608553886414e-02 -1.425696760416030884e-01
-3.020094037055969238e-01 -3.336441516876220703e-02 -1.502854824066162109e-01 7.187202572822570801e-02 -1.980803906917572021e-01 1.561895459890365601e-01 2.234842032194137573e-01 -3.785109519958496094e-02 2.011723965406417847e-01 1.502262800931930542e-01 1.348292380571365356e-01 -1.812268048524856567e-01 -1.100160330533981323e-01 -3.659047931432723999e-02 3.179425299167633057e-01 7.143972069025039673e-02 -1.951749324798583984e-01 -1.026880890130996704e-01 2.745466530323028564e-01 1.495595872402191162e-01 2.103173881769180298e-01 -9.667003154754638672e-02 7.792481034994125366e-02 2.898318693041801453e-02 -3.811917826533317566e-02 -2.016736119985580444e-01 -2.886769175529479980e-01 -2.705035209655761719e-01 2.158513367176055908e-01 -9.185891598463058472e-02 -1.329188793897628784e-01 -2.302631586790084839e-01
-1.567194163799285889e-01 1.319479793310165405e-01 -1.162921544164419174e-02 -1.644255220890045166e-01 -1.498173922300338745e-01 -7.952559739351272583e-02 9.785597026348114014e-02 -5.045818164944648743e-02 -1.241809800267219543e-01 8.664849400520324707e-02 -1.147416681051254272e-01 9.405177831649780273e-02 -2.794256061315536499e-02 1.238964423537254333e-01 2.504733204841613770e-01 1.754370331764221191e-01 -2.944290339946746826e-01 -6.597597151994705200e-03 -2.517527341842651367e-01 9.645716100931167603e-02 8.107378333806991577e-02 -2.023717910051345825e-01 1.934961825609207153e-01 -2.682749927043914795e-01 -1.089469194412231445e-01 -1.632803082466125488e-01 -1.806163638830184937e-01 -2.461504787206649780e-01 6.675352901220321655e-02 9.300386905670166016e-02 -5.224357247352600098e-01 -3.518523275852203369e-02
-1.484474539756774902e-01 3.327575027942657471e-01 -1.821307986974716187e-01 1.167102456092834473e-01 -2.156624048948287964e-01 2.930085659027099609e-01 4.156294092535972595e-02 3.798893392086029053e-01 -6.333459913730621338e-02 9.453404694795608521e-02 -1.906397789716720581e-01 -2.004896104335784912e-01 -1.181551534682512283e-02 3.241569176316261292e-02 4.075734317302703857e-02 3.810925781726837158e-01 -1.145487204194068909e-01 -2.219709753990173340e-02 -7.661055028438568115e-02 1.433502137660980225e-01 -1.005116179585456848e-01 -1.818911358714103699e-02 4.040412604808807373e-02 1.496785730123519897e-01 -3.886724263429641724e-02 -1.113412752747535706e-01 1.715612597763538361e-03 -3.853980600833892822e-01 -1.900875121355056763e-01 6.909469515085220337e-02 1.546119749546051025e-01 5.203614383935928345e-02
-2.018889933824539185e-01 -1.224102154374122620e-01 -3.296909108757972717e-02 6.334387511014938354e-02 1.922497451305389404e-01 1.006803885102272034e-01 2.085660547018051147e-01 2.694308161735534668e-01 1.575957536697387695e-01 -2.662041410803794861e-02 7.246021181344985962e-02 2.322134329006075859e-03 -2.425632476806640625e-01 1.567612141370773315e-01 -5.778223276138305664e-02 2.358732521533966064e-01 -1.600348800420761108e-01 -2.059189081192016602e-01 3.136280775070190430e-01 1.087686270475387573e-01 -8.412437885999679565e-02 -2.897500097751617432e-01 1.479807943105697632e-01 -1.694152355194091797e-01 1.414246764034032822e-02 2.667610049247741699e-01 2.980461716651916504e-02 -2.576598227024078369e-01 1.420581489801406860e-01 1.686412692070007324e-01 -3.093225657939910889e-01 1.783922780305147171e-03
-1.762520819902420044e-01 3.763684257864952087e-02 -2.336874902248382568e-01 1.681348085403442383e-01 -1.381103843450546265e-01 2.332864999771118164e-01 -2.626911364495754242e-02 1.278625428676605225e-01 2.428964152932167053e-02 2.206209152936935425e-01 -2.025982178747653961e-02 2.859603427350521088e-02 -3.486090898513793945e-01 1.289638280868530273e-01 -3.338022902607917786e-02 -1.809307783842086792e-01 -6.886623054742813110e-02 -4.985280632972717285e-01 -9.266917407512664795e-02 3.230771720409393311e-01 1.308180042542517185e-03 -6.645754724740982056e-02 -1.704165711998939514e-02 -1.137423664331436157e-01 -3.416892588138580322e-01 4.540944099426269531e-02 6.092416122555732727e-02 -5.374182760715484619e-02 6.041868403553962708e-02 2.203681766986846924e-01 -1.744940504431724548e-02 9.892360866069793701e-02
-2.926446199417114258e-01 1.587735861539840698e-01 -1.270871162414550781e-01 -1.700098067522048950e-01 -8.501597493886947632e-02 2.927725613117218018e-01 7.484811544418334961e-02 3.893766999244689941e-01 1.004182025790214539e-01 -5.427024140954017639e-02 1.792917847633361816e-01 -2.699548006057739258e-01 3.013051755260676146e-04 1.803529858589172363e-01 1.742181479930877686e-01 -1.582962460815906525e-02 -2.869312465190887451e-01 5.754364654421806335e-02 -9.516775608062744141e-02 2.285608947277069092e-01 -1.279808487743139267e-02 -2.026876360177993774e-01 -3.352410346269607544e-02 -3.757280111312866211e-02 5.533963814377784729e-02 2.260017693042755127e-01 -1.684125661849975586e-01 -6.503133475780487061e-02 -4.287966061383485794e-03 7.909002900123596191e-02 -2.596367895603179932e-01 -2.482342422008514404e-01
-1.142384707927703857e-01 -4.330984875559806824e-02 -1.249444708228111267e-01 2.245121635496616364e-02 -1.095773503184318542e-01 -2.525809220969676971e-02 3.230492174625396729e-01 3.549949824810028076e-01 9.440758079290390015e-02 -2.029386162757873535e-01 -1.365352049469947815e-02 -1.726628541946411133e-01 -6.945788860321044922e-02 1.520012170076370239e-01 -7.122460007667541504e-02 1.304388046264648438e-01 -1.483339816331863403e-01 -9.956281632184982300e-02 -7.195381075143814087e-02 4.465299248695373535e-01 -2.247272431850433350e-01 -2.342228144407272339e-01 6.897142529487609863e-02 -1.081849113106727600e-01 5.529730394482612610e-02 -1.283674836158752441e-01 -1.658580750226974487e-01 -1.692243218421936035e-01 -2.520726621150970459e-01 2.004700601100921631e-01 -3.590571507811546326e-02 -2.383569180965423584e-01
-7.885790616273880005e-02 8.599303662776947021e-02 -3.698167204856872559e-01 -6.180299073457717896e-02 -2.204367704689502716e-02 -2.170281298458576202e-02 -1.953011900186538696e-01 -7.628653943538665771e-02 1.600285768508911133e-01 3.215227425098419189e-01 9.420147538185119629e-02 -2.238046079874038696e-01 -5.551728978753089905e-02 2.656339704990386963e-01 7.500959187746047974e-02 2.589432299137115479e-01 -4.678785055875778198e-02 -1.079684421420097351e-01 -2.010564208030700684e-01 3.300623595714569092e-01 2.928799688816070557e-01 -7.127617299556732178e-02 2.241358160972595215e-01 -2.408456802368164062e-01 4.390473291277885437e-02 -4.658215865492820740e-02 2.841824432834982872e-03 -2.152985185384750366e-01 7.669353485107421875e-02 1.756606847047805786e-01 4.443994909524917603e-02 -1.229928657412528992e-01
-4.144543707370758057e-01 2.872247099876403809e-01 -1.706703752279281616e-02 -1.816952824592590332e-01 -1.388747394084930420e-01 -5.975218862295150757e-02 2.773772776126861572e-01 -1.819487065076828003e-01 1.018589287996292114e-01 3.212055936455726624e-02 -7.040381431579589844e-02 5.413427576422691345e-02 -2.111553400754928589e-01 2.069672942161560059e-01 9.081264585256576538e-02 -5.089177563786506653e-02 -1.914659142494201660e-01 -1.620461195707321167e-01 2.193273901939392090e-01 3.248384296894073486e-01 -9.959764033555984497e-02 -9.559902548789978027e-02 -1.010425686836242676e-01 -2.095841914415359497e-01 5.234898999333381653e-02 4.007339477539062500e-02 -4.995619505643844604e-02 -2.644808590412139893e-01 9.815268218517303467e-02 -2.345465719699859619e-01 1.659788191318511963e-01 -5.699498578906059265e-02
6.149431224912405014e-03 8.222263306379318237e-02 1.374354213476181030e-01 -2.460702508687973022e-01 -3.997016325592994690e-02 -6.224899552762508392e-03 1.027445401996374130e-02 -1.177319213747978210e-01 2.795622646808624268e-01 1.215937361121177673e-01 -4.760272502899169922e-01 -2.245057672262191772e-01 1.076041385531425476e-01 2.689894288778305054e-02 1.318329386413097382e-02 1.119031459093093872e-01 -2.529508173465728760e-01 -1.724276877939701080e-02 1.390535831451416016e-01 4.027564525604248047e-01 -3.704912215471267700e-02 -3.256360888481140137e-01 -8.188069611787796021e-02 -5.330553650856018066e-02 -8.140102028846740723e-02 1.613930016756057739e-01 -6.285661458969116211e-02 -6.149091199040412903e-02 -1.060930360108613968e-02 1.908349394798278809e-01 -1.691035926342010498e-01 -1.868062019348144531e-01
-4.029936343431472778e-02 1.741063296794891357e-01 -2.580372393131256104e-01 1.783118396997451782e-01 -2.367442548274993896e-01 2.845799608621746302e-04 2.010496407747268677e-01 2.251330912113189697e-01 -1.003416776657104492e-01 3.768434226512908936e-01 -5.501535534858703613e-02 -2.529893815517425537e-01 1.994709223508834839e-01 2.103599011898040771e-01 -3.721935302019119263e-02 1.663001477718353271e-01 -1.612047199159860611e-04 -1.331833899021148682e-01 2.096037939190864563e-02 2.483592629432678223e-01 -1.974810212850570679e-01 -5.160304158926010132e-02 4.104972630739212036e-02 -1.741831451654434204e-01 -3.453320860862731934e-01 -2.432544529438018799e-02 1.367630064487457275e-01 -1.276560872793197632e-01 -8.418460935354232788e-02 6.734565645456314087e-02 1.730056703090667725e-01 -2.009842246770858765e-01
-2.440570890903472900e-01 -2.985025348607450724e-04 -2.113634347915649414e-01 -1.810620576143264771e-01 1.026620939373970032e-01 1.377280950546264648e-01 1.046163216233253479e-01 1.411308050155639648e-01 -4.560588672757148743e-02 4.048184156417846680e-01 9.061110764741897583e-02 -3.604582846164703369e-01 -1.222822964191436768e-01 1.351171135902404785e-01 -2.275438746437430382e-03 1.987848132848739624e-01 -1.228224933147430420e-01 3.173111975193023682e-01 -1.734306812286376953e-01 2.923450767993927002e-01 -6.636803597211837769e-02 -1.119382902979850769e-01 -5.897585675120353699e-02 -2.560778558254241943e-01 1.089477911591529846e-02 1.783373579382896423e-02 -1.351579725742340088e-01 -1.898996829986572266e-01 1.057992726564407349e-01 5.338150262832641602e-02 -1.901719421148300171e-01 -5.915511772036552429e-02
-9.687148034572601318e-02 -2.230588644742965698e-01 1.523044239729642868e-02 5.563277378678321838e-02 6.889257580041885376e-02 1.658322215080261230e-01 -7.806440442800521851e-02 -2.018763497471809387e-02 1.369807124137878418e-01 1.152169257402420044e-01 1.013431996107101440e-01 -2.354370206594467163e-01 -1.831747889518737793e-01 1.130458638072013855e-01 3.465193882584571838e-02 1.582057625055313110e-01 -3.933978676795959473e-01 1.321604698896408081e-01 -1.170189380645751953e-01 1.990386992692947388e-01 4.581634700298309326e-02 -7.151992619037628174e-02 2.598051540553569794e-02 -3.920062184333801270e-01 -4.739154875278472900e-02 2.073698490858078003e-01 1.737190634012222290e-01 -4.557445943355560303e-01 1.217898651957511902e-01 -6.082239374518394470e-02 1.973334699869155884e-01 2.801966480910778046e-02
1.218232885003089905e-02 2.538939714431762695e-01 -1.963705569505691528e-01 -2.262078076601028442e-01 -1.727114468812942505e-01 -1.863420568406581879e-02 -1.310002207756042480e-01 1.504749953746795654e-01 -1.268274486064910889e-01 2.887277305126190186e-01 1.112911999225616455e-01 -8.609755337238311768e-02 2.283692806959152222e-01 -2.189582437276840210e-01 -2.014594823122024536e-01 8.938560634851455688e-02 -3.286127746105194092e-01 -2.038412839174270630e-01 1.035247966647148132e-01 2.685086727142333984e-01 -8.655565977096557617e-02 -7.396443933248519897e-02 -2.763137966394424438e-02 -3.085450828075408936e-01 -1.494405865669250488e-01 -4.278917610645294189e-02 -1.333731263875961304e-01 -2.061575800180435181e-01 4.543304443359375000e-02 -1.463743448257446289e-01 -1.137909218668937683e-01 -2.135198116302490234e-01
-1.751947999000549316e-01 -3.349277004599571228e-02 -1.691527962684631348e-01 -1.929065734148025513e-01 -1.362320929765701294e-01 -3.254944458603858948e-02 6.200879812240600586e-02 2.123382389545440674e-01 -5.956212058663368225e-02 -1.197644919157028198e-01 9.381846338510513306e-02 -1.486765891313552856e-01 -2.518674135208129883e-01 -6.342510133981704712e-02 -5.216837674379348755e-02 2.274090349674224854e-01 9.497983008623123169e-02 -2.111800014972686768e-02 -1.491515636444091797e-01 3.030354976654052734e-01 -6.207828968763351440e-02 -1.403198093175888062e-01 -4.822734743356704712e-02 -3.911280333995819092e-01 2.191863656044006348e-01 1.791194230318069458e-01 -5.268095433712005615e-02 -2.273791581392288208e-01 -3.489580452442169189e-01 3.205730020999908447e-01 5.252890288829803467e-03 3.937492519617080688e-02
-3.051757514476776123e-01 1.352085452526807785e-02 -2.921984791755676270e-01 -1.097873970866203308e-01 -1.177909746766090393e-01 -1.735868118703365326e-02 3.043884634971618652e-01 2.155077755451202393e-01 9.133064001798629761e-02 -1.215938031673431396e-01 -4.947885870933532715e-02 -2.931923866271972656e-01 1.558801978826522827e-01 1.962384283542633057e-01 -3.139379993081092834e-02 1.772433966398239136e-01 -8.373825997114181519e-02 -8.935862779617309570e-02 1.634783670306205750e-02 3.198228776454925537e-01 -2.171930372714996338e-01 -1.063046082854270935e-01 5.283102020621299744e-02 -1.099462136626243591e-01 2.856011874973773956e-02 -4.458162561058998108e-02 -1.488602757453918457e-01 -2.257498353719711304e-01 -2.313178777694702148e-01 3.445438146591186523e-01 -7.185722887516021729e-02 -7.087438553571701050e-02
1.716482266783714294e-02 -1.384529173374176025e-01 -1.474729180335998535e-01 -1.300801932811737061e-01 8.462661504745483398e-02 4.749745130538940430e-02 -9.792495518922805786e-02 1.945917010307312012e-01 -9.431401267647743225e-03 4.469644278287887573e-02 -3.396356701850891113e-01 9.244983643293380737e-02 5.634973756968975067e-03 -7.311169803142547607e-02 1.942018717527389526e-01 3.377611041069030762e-01 -2.257527858018875122e-01 -2.801035344600677490e-01 -3.203339874744415283e-01 1.955145746469497681e-01 -9.222321212291717529e-02 -2.459140270948410034e-01 1.022858470678329468e-01 -1.104819774627685547e-02 -1.475530415773391724e-01 -3.172551468014717102e-02 -1.326608806848526001e-01 -3.217791616916656494e-01 -2.041680961847305298e-01 8.490282297134399414e-02 -1.031156070530414581e-02 -2.430843412876129150e-01
-6.077371910214424133e-02 9.972454607486724854e-02 -4.035847261548042297e-02 -2.270826399326324463e-01 -3.798266351222991943e-01 -1.796869486570358276e-01 1.340811699628829956e-01 5.047978460788726807e-02 2.616698145866394043e-01 -1.733033061027526855e-01 -2.102664709091186523e-01 -1.615507602691650391e-01 -1.885375753045082092e-02 1.540173590183258057e-01 -5.266645178198814392e-02 2.077682018280029297e-01 -3.056920766830444336e-01 5.364337936043739319e-02 1.898380182683467865e-02 2.053586840629577637e-01 -1.502434313297271729e-01 -4.309178590774536133e-01 -9.764909744262695312e-02 -2.478269040584564209e-01 7.084108144044876099e-02 -1.210180371999740601e-01 -1.148858219385147095e-01 -2.977891266345977783e-02 -1.570815742015838623e-01 5.040184408426284790e-02 7.978889159858226776e-03 -1.347147077322006226e-01
2.416511997580528259e-02 -2.242233455181121826e-01 -3.199460506439208984e-01 -1.637723743915557861e-01 -3.803133368492126465e-01 4.404284954071044922e-01 -2.210681326687335968e-02 9.235915541648864746e-02 1.416503489017486572e-01 3.598003461956977844e-02 5.483419820666313171e-02 2.393404543399810791e-01 5.800620466470718384e-02 -1.625050231814384460e-02 -1.565015316009521484e-02 1.427453011274337769e-01 -2.210454940795898438e-01 5.108353868126869202e-02 7.269050180912017822e-02 1.933110803365707397e-01 -1.322596818208694458e-01 -2.020665854215621948e-01 1.277480274438858032e-01 -1.809847541153430939e-02 -4.394755512475967407e-02 -1.080669164657592773e-01 1.233394518494606018e-01 -2.903588414192199707e-01 1.308457106351852417e-01 2.248739749193191528e-01 -4.379181191325187683e-02 1.207768023014068604e-01
2.522916793823242188e-01 1.193226352334022522e-01 -2.006785869598388672e-01 -1.269527226686477661e-01 -7.271205633878707886e-02 4.868483915925025940e-02 -2.583958506584167480e-01 2.507816851139068604e-01 6.058019399642944336e-02 1.884473860263824463e-01 -9.456323832273483276e-02 9.012834727764129639e-02 -1.223823875188827515e-01 3.055783547461032867e-02 -5.177865922451019287e-02 -2.401072382926940918e-01 -7.906239479780197144e-02 -1.714060604572296143e-01 -5.980067700147628784e-02 1.717613339424133301e-01 -1.091250553727149963e-01 -4.534263908863067627e-01 1.670581251382827759e-01 -4.220914468169212341e-02 -6.418165564537048340e-02 -6.528932601213455200e-02 1.742779612541198730e-01 -3.785882890224456787e-01 2.556431293487548828e-01 -1.804222911596298218e-02 -3.367937356233596802e-02 -1.763911098241806030e-01
7.448569871485233307e-03 3.821470588445663452e-02 -1.028029024600982666e-01 2.280011540278792381e-03 -7.193626370280981064e-03 5.512636527419090271e-02 -2.963275462388992310e-02 5.509739369153976440e-02 1.608523726463317871e-01 -1.077054534107446671e-02 -2.399803847074508667e-01 -2.070970982313156128e-01 -1.050852835178375244e-01 1.030172482132911682e-01 -3.261164128780364990e-01 1.074536815285682678e-01 -2.399484962224960327e-01 -1.849649399518966675e-01 1.950281113386154175e-02 1.937631964683532715e-01 -8.267856389284133911e-02 -1.572433561086654663e-01 3.299455642700195312e-01 4.280655458569526672e-02 8.737649023532867432e-02 -1.436205953359603882e-01 2.913864552974700928e-01 -2.971972525119781494e-01 3.604576289653778076e-01 2.269614934921264648e-01 -2.448924928903579712e-01 -2.488437574356794357e-03
8.307246863842010498e-02 1.167019158601760864e-01 -4.278833419084548950e-02 -2.101936787366867065e-01 4.443101212382316589e-02 1.373145282268524170e-01 -1.854292303323745728e-01 1.102616786956787109e-01 2.255222946405410767e-01 1.983854174613952637e-01 -7.918913662433624268e-02 2.405241578817367554e-01 -2.365617007017135620e-01 1.097972616553306580e-01 -7.645200192928314209e-02 -1.543718129396438599e-01 -1.894018948078155518e-01 -2.895316481590270996e-01 1.362806111574172974e-01 3.712972998619079590e-01 -1.528970599174499512e-01 -2.818271219730377197e-01 9.248562157154083252e-02 1.090417895466089249e-02 -5.993468803353607655e-04 1.002291738986968994e-01 2.081197053194046021e-01 -1.797722429037094116e-01 1.789301335811614990e-01 8.721064031124114990e-02 -2.393841296434402466e-01 -2.093972414731979370e-01
-1.820524036884307861e-01 1.021611243486404419e-01 -3.468975126743316650e-01 -1.914931386709213257e-01 -1.498833596706390381e-01 1.340582221746444702e-01 4.811096489429473877e-01 -9.669170528650283813e-02 -3.659457713365554810e-02 5.454168468713760376e-02 -7.437600195407867432e-02 -7.790766656398773193e-02 -3.067730963230133057e-01 1.917539685964584351e-01 2.650862634181976318e-01 2.447876185178756714e-01 -1.283907145261764526e-01 -6.281841546297073364e-02 -1.278251688927412033e-02 -5.803241953253746033e-02 5.701606348156929016e-02 -1.994274407625198364e-01 1.007412374019622803e-01 5.609036237001419067e-02 1.040107943117618561e-02 -1.665886864066123962e-02 -6.742667406797409058e-02 -1.774474829435348511e-01 1.522602289915084839e-01 -7.116768509149551392e-02 -9.278765320777893066e-02 -2.960035502910614014e-01
2.736231125891208649e-02 6.827987730503082275e-02 -1.158790066838264465e-01 6.726098712533712387e-03 9.239200502634048462e-02 2.277194261550903320e-01 -1.970679610967636108e-01 5.299420282244682312e-02 2.106010019779205322e-01 1.975110769271850586e-01 7.175614684820175171e-02 -1.432763226330280304e-02 -3.486751317977905273e-01 -3.565520420670509338e-02 -4.433970525860786438e-02 2.936853170394897461e-01 -1.982835531234741211e-01 -3.079374432563781738e-01 5.677098780870437622e-02 1.163882911205291748e-01 1.852470263838768005e-02 4.363238438963890076e-02 -1.086978465318679810e-01 -1.672745645046234131e-01 -1.773832291364669800e-01 1.643836125731468201e-02 3.312425613403320312e-01 -3.292419314384460449e-01 2.452213168144226074e-01 2.518190741539001465e-01 3.070666082203388214e-02 -1.095401048660278320e-01
1.023801043629646301e-01 9.207853674888610840e-02 -9.057627618312835693e-02 -7.756470143795013428e-02 1.095601841807365417e-01 4.312334656715393066e-01 1.738548725843429565e-01 1.432735174894332886e-01 1.508735865354537964e-01 -1.787707060575485229e-01 4.129049181938171387e-02 -3.033031821250915527e-01 2.849890850484371185e-02 -1.174793858081102371e-02 1.048887744545936584e-01 6.609442085027694702e-02 -8.307859301567077637e-02 -3.306844830513000488e-01 1.261549741029739380e-01 1.143774241209030151e-01 -2.242399603128433228e-01 -2.821730673313140869e-01 5.526023358106613159e-02 -6.248879060149192810e-02 1.674563810229301453e-02 6.381577998399734497e-02 4.055525660514831543e-01 -2.258739769458770752e-01 -1.315948516130447388e-01 -1.408061087131500244e-01 -1.037162989377975464e-01 -5.916410312056541443e-02
-1.081403493881225586e-01 8.522600866854190826e-03 -9.833647310733795166e-02 -3.148414194583892822e-01 -1.689833700656890869e-01 -7.600336521863937378e-02 1.179852336645126343e-01 7.802639901638031006e-02 2.289038449525833130e-01 8.305501937866210938e-02 -2.598642110824584961e-01 -2.251628935337066650e-01 2.402129769325256348e-02 4.222645238041877747e-02 -1.104635521769523621e-01 4.937468096613883972e-02 -5.001126527786254883e-01 -3.085628710687160492e-02 2.384042292833328247e-01 1.270016133785247803e-01 1.284229755401611328e-01 -3.100135326385498047e-01 2.001062035560607910e-01 2.985649555921554565e-02 9.372115135192871094e-02 1.747266799211502075e-01 -3.414217755198478699e-02 -2.622204124927520752e-01 1.451549530029296875e-01 -1.104240193963050842e-01 2.979607880115509033e-02 -9.807872027158737183e-02
2.019871212542057037e-02 7.281804084777832031e-02 -2.336374670267105103e-01 -2.488693408668041229e-02 -2.292365729808807373e-01 2.008896470069885254e-01 8.051405660808086395e-03 2.811148390173912048e-02 -1.812791824340820312e-02 1.727497726678848267e-01 -2.563211917877197266e-01 -4.113602638244628906e-02 -1.791610866785049438e-01 6.704733520746231079e-02 1.451883465051651001e-03 -3.127826005220413208e-02 -1.057869866490364075e-01 8.679350465536117554e-02 7.227301597595214844e-02 2.140085995197296143e-01 -2.850879728794097900e-01 -2.430677115917205811e-01 2.383200526237487793e-01 -4.318277537822723389e-01 -5.437780171632766724e-03 1.588079333305358887e-01 -1.164166182279586792e-01 -2.687507867813110352e-01 3.289272189140319824e-01 -1.308833509683609009e-01 1.083610579371452332e-01 -9.334608167409896851e-02
-8.448518067598342896e-02 -7.308258116245269775e-02 -2.306964248418807983e-01 1.968171820044517517e-02 7.706949114799499512e-02 -2.705375850200653076e-01 1.134268641471862793e-01 2.736246585845947266e-01 -6.572821736335754395e-02 1.159418746829032898e-01 -2.100021094083786011e-01 -1.865056902170181274e-02 -1.303203105926513672e-01 5.658651515841484070e-02 1.049302816390991211e-01 -2.988452278077602386e-02 -1.667803972959518433e-01 -5.115864798426628113e-02 1.153285056352615356e-01 2.405205518007278442e-01 8.049222826957702637e-02 -3.248374462127685547e-01 -1.257984936237335205e-01 -3.103039562702178955e-01 -1.284851878881454468e-01 -4.544430971145629883e-02 -1.906653344631195068e-01 -2.401417493820190430e-01 2.858018577098846436e-01 2.405236065387725830e-01 -2.855237424373626709e-01 -1.157470196485519409e-01
-1.843399256467819214e-01 9.678174555301666260e-02 -3.661660850048065186e-01 -1.759855002164840698e-01 -8.282518386840820312e-02 1.862244158983230591e-01 3.141905367374420166e-01 -6.715262681245803833e-02 1.095727309584617615e-01 6.125324219465255737e-02 1.194733679294586182e-01 -2.281942218542098999e-01 -2.801723778247833252e-01 3.031338751316070557e-01 3.468427062034606934e-01 1.382042765617370605e-01 -1.403792351484298706e-01 -8.055774122476577759e-02 9.966083616018295288e-02 -2.614257670938968658e-02 -2.143100835382938385e-02 -2.250632345676422119e-01 1.363473385572433472e-01 -6.655312329530715942e-02 7.271324843168258667e-02 -6.576936691999435425e-02 1.202918440103530884e-01 -1.012783050537109375e-01 -1.183963101357221603e-02 -3.802468255162239075e-02 -9.045893698930740356e-02 -3.160598874092102051e-01
6.119483709335327148e-02 5.731099098920822144e-02 -4.002916514873504639e-01 -6.819208711385726929e-02 -3.630420938134193420e-02 1.446785591542720795e-02 1.028315424919128418e-01 1.366306990385055542e-01 -1.387092620134353638e-01 4.243111610412597656e-01 -2.509371936321258545e-01 -1.935203820466995239e-01 -2.400740049779415131e-02 3.819870576262474060e-02 -4.240154474973678589e-02 1.296198666095733643e-01 -1.313135623931884766e-01 -5.796918645501136780e-02 -1.808879822492599487e-01 2.477749288082122803e-01 2.956934273242950439e-02 -8.208744227886199951e-02 -1.330388039350509644e-01 -2.434572875499725342e-01 -7.940758764743804932e-02 -5.337094515562057495e-02 -1.644553691148757935e-01 -2.273285239934921265e-01 3.222725093364715576e-01 1.355802118778228760e-01 -2.390351295471191406e-01 -1.021061763167381287e-01
-1.923121064901351929e-01 8.580233156681060791e-02 -7.315504550933837891e-02 -2.948853969573974609e-01 -3.013064265251159668e-01 -1.960046589374542236e-01 1.167550161480903625e-01 1.281036138534545898e-01 2.150462716817855835e-01 -6.696001440286636353e-02 -5.612198635935783386e-02 -1.375549286603927612e-01 7.349056750535964966e-02 1.727814227342605591e-01 -1.911796629428863525e-01 1.324154734611511230e-01 2.072482835501432419e-03 -1.406731456518173218e-01 2.875491976737976074e-01 2.774577736854553223e-01 2.180099636316299438e-01 -4.386050403118133545e-01 -1.567902415990829468e-02 -1.723231822252273560e-01 -6.945257633924484253e-02 2.517491765320301056e-02 1.097755692899227142e-02 -1.736084073781967163e-01 -1.594902724027633667e-01 1.343764066696166992e-01 3.534390404820442200e-02 -1.104367822408676147e-01
-2.059755381196737289e-03 2.456793040037155151e-01 -1.918994784355163574e-01 5.918887257575988770e-02 -1.562960296869277954e-01 -5.598539486527442932e-03 6.161591783165931702e-02 -1.286473870277404785e-01 1.112355664372444153e-01 2.275255322456359863e-01 2.323079258203506470e-01 -6.254108250141143799e-02 -4.721755683422088623e-01 -1.751278787851333618e-01 1.557359993457794189e-01 2.186757028102874756e-01 -6.906303763389587402e-02 -3.222431242465972900e-01 -7.486049085855484009e-02 2.561576664447784424e-02 1.947073079645633698e-02 -7.408173382282257080e-02 1.433281749486923218e-01 -3.683712482452392578e-01 1.167205907404422760e-02 6.081559509038925171e-02 1.726587414741516113e-01 -2.628419995307922363e-01 1.476924717426300049e-01 5.210356786847114563e-02 4.371878877282142639e-02 -2.532430924475193024e-02
-1.356763988733291626e-01 1.917828321456909180e-01 -1.612124741077423096e-01 -4.488267004489898682e-02 1.752413660287857056e-01 4.256950020790100098e-01 8.755661547183990479e-02 -1.045042499899864197e-01 -1.390912979841232300e-01 2.307093441486358643e-01 2.017469853162765503e-01 -8.541193604469299316e-02 -4.669334739446640015e-02 -7.678528316318988800e-03 -4.828413575887680054e-02 -1.406209450215101242e-02 -2.384406328201293945e-01 -2.070037573575973511e-01 -1.788169741630554199e-01 4.064228534698486328e-01 1.751226745545864105e-02 -3.764001131057739258e-01 2.948196418583393097e-02 -6.401629187166690826e-03 1.878272593021392822e-01 -3.294142335653305054e-02 -8.874016813933849335e-03 -1.304470300674438477e-01 -1.334336400032043457e-01 -8.795464783906936646e-02 -1.746847927570343018e-01 -1.081092134118080139e-01
-8.242055028676986694e-02 -1.830552220344543457e-01 -1.171511933207511902e-01 -1.422497536987066269e-02 -3.240367164835333824e-03 -1.408470422029495239e-01 -6.551625579595565796e-02 1.241474896669387817e-01 -9.154607355594635010e-02 6.530149281024932861e-02 8.279390633106231689e-02 4.211821407079696655e-02 1.079959720373153687e-01 2.113814651966094971e-01 2.428187727928161621e-01 -1.046093180775642395e-01 -1.497241407632827759e-01 -1.940211355686187744e-01 -1.425356697291135788e-02 2.623669803142547607e-01 2.206280976533889771e-01 -1.466507166624069214e-01 -1.035974323749542236e-01 -2.427301853895187378e-01 -2.570138573646545410e-01 -4.731380939483642578e-02 -4.436318948864936829e-02 -3.900240957736968994e-01 8.530558645725250244e-02 2.195221483707427979e-01 -4.505426585674285889e-01 -9.445846080780029297e-02
-3.381385803222656250e-01 5.260147899389266968e-02 -1.270578894764184952e-02 -9.517618454992771149e-03 1.246065124869346619e-01 4.772566631436347961e-02 -2.722096070647239685e-02 -2.879018196836113930e-03 3.365011513233184814e-01 -5.856704711914062500e-02 1.937733143568038940e-01 1.526509132236242294e-02 -3.663006722927093506e-01 -2.735305577516555786e-03 2.852950431406497955e-02 7.195498794317245483e-02 -7.342112809419631958e-02 -4.536535739898681641e-01 1.870684474706649780e-01 1.531277894973754883e-01 9.916190803050994873e-02 -1.328096985816955566e-01 1.814463734626770020e-01 -1.750768274068832397e-01 -1.720075160264968872e-01 1.120551675558090210e-01 7.038629055023193359e-02 -3.391133546829223633e-01 4.388769716024398804e-02 -5.258132587186992168e-04 -1.960027515888214111e-01 -7.969056814908981323e-02
1.037021949887275696e-01 -1.908731162548065186e-01 -1.097342222929000854e-01 -1.068454161286354065e-01 1.289349421858787537e-02 1.787107884883880615e-01 5.308238044381141663e-02 2.661648988723754883e-01 5.807081237435340881e-03 -1.994197443127632141e-02 -3.174676299095153809e-01 1.137847974896430969e-01 2.018060721457004547e-02 -1.272393465042114258e-01 2.990698218345642090e-01 2.114787250757217407e-01 -8.912001550197601318e-02 -4.150505959987640381e-01 -1.254597008228302002e-01 2.894278168678283691e-01 -1.562208384275436401e-01 -1.472572684288024902e-01 1.422348618507385254e-01 -1.827253252267837524e-01 5.644829943776130676e-03 -5.445370078086853027e-02 -1.943721920251846313e-01 -2.550388276576995850e-01 -1.313625425100326538e-01 7.033938076347112656e-03 4.958625067956745625e-04 -2.368718534708023071e-01
-1.271428167819976807e-01 1.161137819290161133e-01 -1.432048827409744263e-01 5.262240022420883179e-02 -2.215692959725856781e-02 1.154850795865058899e-01 1.926555186510086060e-01 1.103583276271820068e-01 4.166387915611267090e-01 1.756271421909332275e-01 2.563578486442565918e-01 6.787613034248352051e-03 8.258321136236190796e-02 -1.835861010476946831e-03 2.504189908504486084e-01 9.245570749044418335e-02 -1.617667078971862793e-01 8.159867674112319946e-02 -1.671742796897888184e-01 1.852784901857376099e-01 7.751896977424621582e-02 -1.523055434226989746e-01 2.503769695758819580e-01 -3.763999938964843750e-01 -2.682430148124694824e-01 1.534395217895507812e-01 1.619568169116973877e-01 -2.894162833690643311e-01 -2.934119105339050293e-02 1.129449345171451569e-02 -5.763560533523559570e-03 -2.209153026342391968e-02
2.751662433147430420e-01 4.011369496583938599e-02 -4.372649267315864563e-02 2.641159109771251678e-02 -2.165091782808303833e-01 3.325596824288368225e-02 -1.912645697593688965e-01 4.083549231290817261e-02 5.728902295231819153e-02 1.368031501770019531e-01 1.491694711148738861e-02 1.160083115100860596e-01 -1.416808217763900757e-01 3.024141192436218262e-01 5.107865110039710999e-02 -3.351903334259986877e-02 -3.200362920761108398e-01 -1.437939405441284180e-01 6.285123992711305618e-03 3.068214952945709229e-01 -2.959954440593719482e-01 -3.369803726673126221e-01 1.243241205811500549e-01 -1.409620642662048340e-01 -1.978642642498016357e-01 -2.902372740209102631e-02 -5.068823695182800293e-02 -1.616030186414718628e-02 2.153131738305091858e-02 -2.302716821432113647e-01 -3.056201040744781494e-01 -1.985070407390594482e-01
6.724029779434204102e-02 1.390752643346786499e-01 -8.629067242145538330e-02 -8.924005180597305298e-02 6.085589411668479443e-04 1.541789770126342773e-01 1.493260115385055542e-01 2.506495118141174316e-01 2.153647840023040771e-01 1.036912575364112854e-02 2.359692305326461792e-01 7.132599502801895142e-02 -2.265580743551254272e-01 1.564142853021621704e-01 -2.106723487377166748e-01 -6.494561582803726196e-02 -1.682436466217041016e-01 1.928917169570922852e-01 -1.085314750671386719e-01 3.713410198688507080e-01 -2.402314096689224243e-01 -2.596109211444854736e-01 7.096714805811643600e-03 -2.743012830615043640e-02 -2.412414103746414185e-01 -1.246504038572311401e-01 1.166446655988693237e-01 -2.876572608947753906e-01 2.403906732797622681e-01 -6.626253575086593628e-02 -2.069775462150573730e-01 -6.304464489221572876e-02
-9.167291969060897827e-02 -1.262730360031127930e-01 2.054202184081077576e-02 3.982050344347953796e-02 -3.753348290920257568e-01 -3.284312412142753601e-02 8.501494675874710083e-02 1.819721758365631104e-01 8.612860739231109619e-02 2.115965187549591064e-01 -2.271003425121307373e-01 -4.414193630218505859e-01 -2.169703841209411621e-01 1.452269554138183594e-01 -1.755051761865615845e-01 1.769494712352752686e-01 -1.667285710573196411e-01 -1.160919591784477234e-01 8.527745306491851807e-02 1.005289182066917419e-01 -1.190688163042068481e-01 1.127291005104780197e-02 -1.462773084640502930e-01 -3.049302995204925537e-01 -1.474367678165435791e-01 1.720885187387466431e-01 -8.727375417947769165e-02 -9.531885385513305664e-02 -7.327604293823242188e-02 -2.060015648603439331e-01 -2.124222517013549805e-01 -1.188634261488914490e-01
-6.853379774838685989e-03 2.024024724960327148e-01 -1.850863397121429443e-01 -8.369499444961547852e-02 1.020740047097206116e-01 1.219863072037696838e-01 8.176965266466140747e-02 1.689804345369338989e-01 1.250995546579360962e-01 8.634375035762786865e-02 -8.071082830429077148e-02 2.826370596885681152e-01 -2.159254997968673706e-01 7.587188482284545898e-02 1.659528315067291260e-01 5.968558415770530701e-02 -2.340552397072315216e-02 -2.285809665918350220e-01 2.555046379566192627e-01 6.955808401107788086e-02 2.507136762142181396e-02 -6.242829561233520508e-02 7.637588679790496826e-02 -2.284024469554424286e-02 -2.622622847557067871e-01 -5.230652168393135071e-02 2.312897332012653351e-02 -6.185176968574523926e-01 4.613310843706130981e-02 1.828880161046981812e-01 -1.619085818529129028e-01 1.182878389954566956e-01
-3.116162717342376709e-01 -7.881470024585723877e-02 -1.849351227283477783e-01 -3.618293628096580505e-02 -4.342749342322349548e-02 -7.620986551046371460e-02 6.219460070133209229e-02 1.992861330509185791e-01 7.291055470705032349e-02 -1.189997792243957520e-01 -4.299398139119148254e-02 -2.761348187923431396e-01 -1.432985812425613403e-01 3.071877174079418182e-02 -9.735713899135589600e-02 1.908754259347915649e-01 3.409308940172195435e-02 3.966186195611953735e-02 -1.721535921096801758e-01 3.733395934104919434e-01 -2.481033504009246826e-01 -1.587797850370407104e-01 -5.508164316415786743e-02 -2.261786460876464844e-01 1.294981390237808228e-01 -5.203426256775856018e-02 -8.333244174718856812e-02 -2.771783471107482910e-01 -2.981414496898651123e-01 3.171433508396148682e-01 -6.560261547565460205e-02 -1.876097619533538818e-01
-1.083755716681480408e-01 8.903879672288894653e-02 -1.166890785098075867e-01 1.996017843484878540e-01 5.302754044532775879e-02 1.339869350194931030e-01 -1.949941962957382202e-01 -8.421135693788528442e-02 3.430813550949096680e-01 2.372696548700332642e-01 1.647015362977981567e-01 -2.376764416694641113e-01 -1.012849211692810059e-01 1.180878002196550369e-02 1.417555958032608032e-01 2.234791219234466553e-01 -3.504206836223602295e-01 -1.520998626947402954e-01 -2.319166809320449829e-01 -7.234883029013872147e-03 -3.235371410846710205e-02 -5.583199486136436462e-02 1.053052209317684174e-02 -3.304447233676910400e-01 -8.290300518274307251e-02 2.709111198782920837e-02 8.169326931238174438e-02 -2.523275315761566162e-01 -2.976058796048164368e-02 -1.643571406602859497e-01 -2.923689782619476318e-01 -1.355484426021575928e-01
-1.909408718347549438e-01 -3.453657776117324829e-02 -9.528944641351699829e-02 -2.358465939760208130e-01 1.337378025054931641e-01 -1.973625505343079567e-03 -3.205945342779159546e-02 4.511576294898986816e-01 1.505029797554016113e-01 -5.691578611731529236e-02 -1.746213734149932861e-01 8.671555668115615845e-02 -4.686573520302772522e-02 3.236548230051994324e-02 2.002402395009994507e-01 3.889208734035491943e-01 -7.571350783109664917e-02 -3.022113740444183350e-01 -1.790423542261123657e-01 1.099423691630363464e-02 -1.838735938072204590e-01 -1.610423922538757324e-01 -3.691878914833068848e-02 -2.593959569931030273e-01 -1.879822812043130398e-03 1.642610281705856323e-01 -7.680618017911911011e-02 -2.222310602664947510e-01 -9.158238023519515991e-02 1.015257164835929871e-01 1.187051553279161453e-02 -2.407088428735733032e-01
5.314621701836585999e-02 3.995832428336143494e-02 1.210252419114112854e-01 -1.705278307199478149e-01 -1.318926215171813965e-01 1.673699915409088135e-01 2.106894850730895996e-01 1.401373147964477539e-01 1.472529917955398560e-01 2.468623816967010498e-01 -1.095307990908622742e-01 -5.460330843925476074e-01 -7.514535635709762573e-02 -4.539936780929565430e-02 -1.264909356832504272e-01 2.423059344291687012e-01 -2.676448822021484375e-01 -3.322514519095420837e-02 6.394890695810317993e-02 8.387956023216247559e-02 -3.344275802373886108e-02 8.326746523380279541e-02 -7.197742164134979248e-02 -3.141568005084991455e-01 -2.815219461917877197e-01 1.447710543870925903e-01 -2.562530525028705597e-02 -4.337710514664649963e-02 4.168138653039932251e-02 -4.470312967896461487e-02 -1.092314273118972778e-01 -2.302448600530624390e-01
1.409817636013031006e-01 1.981677860021591187e-01 -2.551503777503967285e-01 8.497720956802368164e-02 -1.108809653669595718e-02 -2.085455358028411865e-01 -1.282129734754562378e-01 1.249731332063674927e-01 1.471942961215972900e-01 1.338744759559631348e-01 -6.475865095853805542e-02 -1.562558561563491821e-01 8.943937718868255615e-02 8.443231135606765747e-02 -2.097273468971252441e-01 3.457159996032714844e-01 -2.497277259826660156e-01 -1.583272218704223633e-01 -2.242912501096725464e-01 4.069700241088867188e-01 6.456965208053588867e-02 -1.543107181787490845e-01 -9.510839730501174927e-02 1.043793112039566040e-01 6.253153085708618164e-02 -7.743139564990997314e-02 1.105756685137748718e-01 -2.857111990451812744e-01 -4.760146141052246094e-02 5.174535885453224182e-02 -2.831889688968658447e-01 -7.642517983913421631e-02
-1.493212431669235229e-01 3.505021929740905762e-01 -4.022927582263946533e-01 7.470811158418655396e-02 -1.128933131694793701e-01 1.581612974405288696e-02 1.677579581737518311e-01 8.301314711570739746e-02 8.126381039619445801e-02 9.816737473011016846e-02 1.525357216596603394e-01 -8.148601278662681580e-03 -2.534521818161010742e-01 -7.758545875549316406e-02 -1.152397021651268005e-01 -9.563142806291580200e-02 -8.269418776035308838e-02 -4.736263751983642578e-01 -3.557018563151359558e-02 3.877881765365600586e-01 1.038396432995796204e-01 -1.542009562253952026e-01 -8.274403959512710571e-02 -5.785980448126792908e-02 -1.739919185638427734e-01 -5.568177625536918640e-02 8.714111894369125366e-02 -9.704057872295379639e-02 1.550257652997970581e-01 4.967036843299865723e-02 5.182472243905067444e-02 3.767399583011865616e-03
4.164073616266250610e-02 -8.011101931333541870e-02 -2.276190966367721558e-01 -1.243343576788902283e-01 -2.189812064170837402e-01 -1.748192906379699707e-01 2.737685739994049072e-01 6.132669001817703247e-02 1.477161943912506104e-01 2.591226398944854736e-01 -1.380832344293594360e-01 -1.215970441699028015e-01 -4.137083515524864197e-02 3.731792420148849487e-02 2.955231256783008575e-02 9.388998895883560181e-02 2.610409632325172424e-02 -2.219084054231643677e-01 -1.684268265962600708e-01 4.085036739706993103e-02 -1.653632074594497681e-01 -4.224617183208465576e-01 -1.169231608510017395e-01 -2.540990114212036133e-01 9.407111257314682007e-02 -9.623883664608001709e-02 -7.122977823019027710e-02 -3.995435833930969238e-01 5.016744881868362427e-02 -2.216869741678237915e-01 1.766025424003601074e-01 4.534335434436798096e-02
-1.225102990865707397e-01 -1.402432192116975784e-02 1.429215967655181885e-01 -5.248858407139778137e-02 -1.301757544279098511e-01 3.086065314710140228e-02 2.102337181568145752e-01 1.280347406864166260e-01 -1.892102882266044617e-02 1.450515538454055786e-02 2.439104579389095306e-02 3.328531747683882713e-03 -1.447985470294952393e-01 2.935324907302856445e-01 -1.265707463026046753e-01 7.744798064231872559e-02 -2.205397933721542358e-01 -1.113317906856536865e-01 -8.583981543779373169e-02 2.977443337440490723e-01 -3.289910554885864258e-01 -1.798394769430160522e-01 -9.334225952625274658e-02 4.127199575304985046e-02 -2.111258059740066528e-01 1.125286743044853210e-01 -3.993313312530517578e-01 -4.129901826381683350e-01 2.724004909396171570e-03 2.286626994609832764e-01 3.811420174315571785e-03 -7.200674712657928467e-02
-3.477489575743675232e-02 5.435025086626410484e-04 -3.118981719017028809e-01 -1.169847100973129272e-01 3.325546532869338989e-02 -8.817341178655624390e-02 1.665785163640975952e-01 2.871365249156951904e-01 1.830551400780677795e-02 4.324221611022949219e-01 -3.460021615028381348e-01 -1.627874225378036499e-01 -8.593735843896865845e-02 5.494090914726257324e-02 1.960088685154914856e-02 8.881048858165740967e-02 -1.666555851697921753e-01 -9.137780219316482544e-02 -1.395471990108489990e-01 1.452935189008712769e-01 1.139698475599288940e-01 -1.561138331890106201e-01 -1.409180611371994019e-01 -3.087384998798370361e-01 -1.520152986049652100e-01 -7.128305733203887939e-04 -1.314532160758972168e-01 -1.990283429622650146e-01 2.291727066040039062e-01 1.049846857786178589e-01 -1.848765909671783447e-01 -9.779363125562667847e-02
-6.832280755043029785e-02 1.270559281110763550e-01 -2.239652425050735474e-01 -4.480311274528503418e-02 -1.585132330656051636e-01 1.702872514724731445e-01 -1.461234316229820251e-02 -1.484330296516418457e-01 3.457126766443252563e-02 1.400239169597625732e-01 -3.774213790893554688e-01 -1.829956620931625366e-01 9.967259317636489868e-02 2.497024275362491608e-02 -1.470897942781448364e-01 1.605319231748580933e-01 -1.416984200477600098e-01 -3.021106421947479248e-01 6.819975376129150391e-02 2.790884077548980713e-01 -1.700387001037597656e-01 -2.593064904212951660e-01 2.985559105873107910e-01 -1.920218467712402344e-01 9.646645933389663696e-02 1.638615578413009644e-01 -2.204653918743133545e-01 -1.994796246290206909e-01 1.829527020454406738e-01 -1.183819770812988281e-01 -7.716708630323410034e-02 4.364024475216865540e-02
-1.782102435827255249e-01 1.466118395328521729e-01 -1.276481747627258301e-01 8.396031707525253296e-02 8.223034441471099854e-02 -2.220445126295089722e-02 1.770125180482864380e-01 -9.912049770355224609e-02 3.859136998653411865e-01 1.723924279212951660e-01 1.964908093214035034e-01 1.647134870290756226e-02 1.066039353609085083e-01 1.795766502618789673e-02 1.982302218675613403e-01 1.403976082801818848e-01 -3.095583915710449219e-01 1.516545563936233521e-01 -8.163587749004364014e-02 9.202306717634201050e-02 -2.094542793929576874e-02 -2.634332478046417236e-01 1.208319813013076782e-01 -2.956538796424865723e-01 -1.540735810995101929e-01 2.542061805725097656e-01 3.161868453025817871e-02 -3.584849834442138672e-01 6.365109980106353760e-02 1.918010413646697998e-01 -1.433313190937042236e-01 -4.132966324687004089e-02
1.973854564130306244e-02 1.835528016090393066e-02 -1.832322180271148682e-01 -1.284860423766076565e-03 4.541171342134475708e-02 3.182484805583953857e-01 3.207628056406974792e-02 6.518550217151641846e-02 -1.924578398466110229e-01 3.799840062856674194e-02 -2.047578245401382446e-01 -9.241623431444168091e-02 -4.150821268558502197e-02 -5.908899381756782532e-02 2.967792153358459473e-01 1.834065318107604980e-01 -2.150727212429046631e-01 -2.013006806373596191e-01 -1.427437067031860352e-01 2.772718966007232666e-01 -2.338140159845352173e-01 -5.145841278135776520e-03 4.888954013586044312e-02 1.016896367073059082e-01 -1.462232787162065506e-02 -1.496820300817489624e-01 1.171045098453760147e-02 -3.923026025295257568e-01 -1.804003566503524780e-01 5.557228624820709229e-02 1.162457317113876343e-01 -4.048848748207092285e-01
3.147065266966819763e-02 1.153330132365226746e-01 -1.172782778739929199e-01 -2.003033272922039032e-02 -1.232337281107902527e-01 4.046149551868438721e-01 1.107018589973449707e-01 5.106399301439523697e-03 1.891392618417739868e-01 -7.546688616275787354e-02 9.083934128284454346e-02 -2.278006374835968018e-01 -1.141840070486068726e-01 -1.057317554950714111e-01 -1.996513307094573975e-01 5.166339501738548279e-02 -2.439240217208862305e-01 -2.269195914268493652e-01 -1.623913347721099854e-01 1.479285061359405518e-01 -3.635667562484741211e-01 6.382334977388381958e-02 7.730878144502639771e-02 -6.359653174877166748e-02 -1.912107467651367188e-01 -1.427505910396575928e-01 2.285011857748031616e-01 -2.134383916854858398e-01 -1.453732792288064957e-02 -1.739690899848937988e-01 -3.122944831848144531e-01 -1.542009711265563965e-01
-6.343278288841247559e-02 6.286824494600296021e-02 -1.636329293251037598e-01 -6.072922144085168839e-03 -2.030955106019973755e-01 1.321532204747200012e-02 1.718197017908096313e-02 -3.020074032247066498e-02 1.159917712211608887e-01 1.377302408218383789e-01 -2.628597021102905273e-01 -2.321440279483795166e-01 6.417932361364364624e-02 9.280741214752197266e-02 -4.691448062658309937e-02 3.561717271804809570e-02 -3.595538064837455750e-02 -2.697419822216033936e-01 -9.546883404254913330e-02 -1.118198782205581665e-02 -3.048153780400753021e-02 -5.875308513641357422e-01 -8.880241215229034424e-02 -2.447570860385894775e-02 -1.662614643573760986e-01 -2.172932475805282593e-01 1.961756643140688539e-04 -4.101100862026214600e-01 1.206172332167625427e-01 -1.898317039012908936e-01 -1.212190389633178711e-01 6.886415928602218628e-02
-3.583519756793975830e-01 2.162389010190963745e-01 -1.435629427433013916e-01 3.573687747120857239e-02 6.033626198768615723e-02 -7.994306832551956177e-02 -1.028903760015964508e-02 5.400593951344490051e-02 1.384794153273105621e-02 1.580238342285156250e-01 -2.870100140571594238e-01 -2.215649783611297607e-01 -1.777076125144958496e-01 -1.125133633613586426e-01 1.250815093517303467e-01 -5.316604301333427429e-02 -1.867587864398956299e-01 1.334324013441801071e-02 1.962636262178421021e-01 1.588415056467056274e-01 1.068962067365646362e-01 -2.465326339006423950e-01 -1.198956072330474854e-01 -2.029178291559219360e-01 -2.277593463659286499e-01 -1.524448394775390625e-01 -6.358959525823593140e-02 -4.417408704757690430e-01 4.509430378675460815e-02 -1.320853978395462036e-01 -2.209430783987045288e-01 -3.730885311961174011e-02
4.878824576735496521e-02 -1.598417460918426514e-01 -5.520017072558403015e-02 3.353554056957364082e-03 -2.509488910436630249e-02 2.103812098503112793e-01 -4.847272485494613647e-02 2.469753660261631012e-02 -1.604551672935485840e-01 -1.527791768312454224e-01 -1.993502527475357056e-01 -1.036872640252113342e-01 -1.856267452239990234e-01 6.542525440454483032e-02 2.439301013946533203e-01 2.703467011451721191e-01 -1.653897017240524292e-01 -4.485406279563903809e-01 -3.468218818306922913e-02 9.372123330831527710e-02 -2.225613892078399658e-01 -1.788242608308792114e-01 -1.850260049104690552e-02 -4.240037128329277039e-02 -2.204272150993347168e-01 -1.876292824745178223e-01 -1.692363470792770386e-01 -2.395287156105041504e-01 -3.231315314769744873e-01 -6.414031982421875000e-02 -2.296354621648788452e-02 -2.218393087387084961e-01
-1.476657986640930176e-01 3.946208208799362183e-02 -1.476364284753799438e-01 -5.120176821947097778e-02 -1.034088432788848877e-01 -2.349630743265151978e-02 -1.788985729217529297e-02 1.308358311653137207e-01 -7.293324172496795654e-02 1.008787304162979126e-01 -8.585768751800060272e-03 5.012558400630950928e-02 2.617118647322058678e-03 4.584918171167373657e-02 1.660995632410049438e-01 3.762618824839591980e-02 -1.944429725408554077e-01 -6.124425306916236877e-02 -2.237902134656906128e-01 2.298830151557922363e-01 1.794262826442718506e-01 -1.685176044702529907e-01 1.892155408859252930e-01 -5.234303474426269531e-01 -2.029253542423248291e-01 -2.727220654487609863e-01 -3.583096340298652649e-02 -2.018648236989974976e-01 1.832679361104965210e-01 -2.871171012520790100e-02 -3.801410794258117676e-01 -1.515616923570632935e-01
-1.597218513488769531e-01 2.090793997049331665e-01 6.554462015628814697e-02 -2.256544828414916992e-01 -1.172451600432395935e-01 5.473489686846733093e-02 1.952089071273803711e-01 1.593112051486968994e-01 1.933382153511047363e-01 1.880942583084106445e-01 -1.281432714313268661e-02 -1.409779191017150879e-01 -1.749855652451515198e-02 1.901336479932069778e-03 -3.340615148772485554e-05 1.268903911113739014e-01 -2.100832760334014893e-01 1.350755840539932251e-01 2.225437462329864502e-01 2.094965130090713501e-01 3.201391994953155518e-01 -2.412645369768142700e-01 1.387447714805603027e-01 -3.139786124229431152e-01 -2.112769335508346558e-01 1.390239340253174305e-03 2.182004749774932861e-01 -2.693918943405151367e-01 -2.151703387498855591e-01 -4.932948946952819824e-02 7.788728177547454834e-02 -1.793712824583053589e-01
-2.814985439181327820e-02 1.089268401265144348e-01 -3.794555738568305969e-02 -2.317207604646682739e-01 -8.968749642372131348e-02 1.931296736001968384e-01 1.178320199251174927e-01 9.195680916309356689e-02 1.634965538978576660e-01 1.142155453562736511e-01 2.424360364675521851e-01 2.083701640367507935e-02 -4.417628422379493713e-02 -1.501698791980743408e-01 1.187938265502452850e-02 -2.502421382814645767e-03 -3.945911824703216553e-01 -6.140304729342460632e-02 -1.171780228614807129e-01 1.882339417934417725e-01 -3.355531692504882812e-01 -2.564683258533477783e-01 6.035546585917472839e-02 -3.754964796826243401e-03 5.610940232872962952e-02 1.325091421604156494e-01 1.766834408044815063e-01 -2.597763538360595703e-01 4.160117805004119873e-01 -1.792643517255783081e-01 -1.524088978767395020e-01 -4.886070638895034790e-02
-3.390820026397705078e-01 -1.014403626322746277e-02 1.575331203639507294e-03 -2.561708986759185791e-01 1.493579596281051636e-01 6.460780277848243713e-03 1.352706402540206909e-01 9.273244440555572510e-02 5.298453569412231445e-02 5.477363243699073792e-02 1.259701848030090332e-01 -3.725265264511108398e-01 -1.365951355546712875e-02 3.140628635883331299e-01 -1.003258954733610153e-02 1.716684848070144653e-01 -3.245919570326805115e-02 -1.243562903255224228e-02 9.711737185716629028e-02 8.335599303245544434e-02 -1.692253947257995605e-01 -4.031751453876495361e-01 4.904828965663909912e-02 1.298680994659662247e-02 -1.362176090478897095e-01 5.306527763605117798e-02 -1.202769502997398376e-01 -3.838975429534912109e-01 -1.963913440704345703e-01 9.313246607780456543e-02 -1.296615153551101685e-01 -1.502741128206253052e-01
-1.049037091434001923e-02 -6.504914909601211548e-02 8.897713385522365570e-03 -1.185537129640579224e-02 -3.431892096996307373e-01 -1.224320232868194580e-01 -1.453076303005218506e-01 -1.724055558443069458e-01 -3.494383068755269051e-03 -1.380794048309326172e-01 -1.184123381972312927e-01 -3.736326396465301514e-01 9.118098020553588867e-02 -1.687525399029254913e-02 8.020196110010147095e-02 1.360041201114654541e-01 -1.595479249954223633e-01 -1.749720275402069092e-01 -2.437701076269149780e-01 4.402419924736022949e-01 8.085606992244720459e-02 -1.806291937828063965e-01 6.112468615174293518e-02 -1.851287335157394409e-01 -3.648534417152404785e-01 -1.270451247692108154e-01 1.659430116415023804e-01 -1.636051982641220093e-01 -2.962263301014900208e-02 -5.472993012517690659e-03 3.237622603774070740e-02 -1.166374757885932922e-01
-5.595162510871887207e-03 9.170515462756156921e-03 5.070459842681884766e-02 -6.796205788850784302e-02 -2.074165940284729004e-01 -7.283061277121305466e-03 1.707340478897094727e-01 2.276154458522796631e-01 -4.323540255427360535e-03 -1.424454897642135620e-01 8.091360330581665039e-02 -3.425764441490173340e-01 -1.747025698423385620e-01 1.387261599302291870e-01 3.415824612602591515e-03 -8.030631393194198608e-02 -7.560259103775024414e-02 -1.055356636643409729e-01 -4.109554737806320190e-02 5.668477714061737061e-02 3.298103436827659607e-02 -5.562670826911926270e-01 5.136800184845924377e-02 2.236500084400177002e-01 -9.104482084512710571e-02 1.469168961048126221e-01 1.477382034063339233e-01 -3.849718272686004639e-01 4.616175591945648193e-02 1.082111373543739319e-01 -2.632059752941131592e-01 1.623023487627506256e-02
-2.098087668418884277e-01 -1.106139831244945526e-02 -1.290115807205438614e-02 6.607735157012939453e-02 2.032634913921356201e-01 1.502159237861633301e-01 5.807525664567947388e-02 2.330335602164268494e-02 2.428190261125564575e-01 -5.253166705369949341e-02 1.103222817182540894e-01 2.020838670432567596e-02 -1.346116364002227783e-01 -2.579167857766151428e-02 2.830515056848526001e-02 2.689516842365264893e-01 -7.820682972669601440e-02 -2.810524106025695801e-01 3.958656489849090576e-01 1.703036129474639893e-01 1.928103268146514893e-01 -6.905145198106765747e-02 2.037900090217590332e-01 -1.390562504529953003e-01 1.490875426679849625e-02 5.133207887411117554e-02 8.834512531757354736e-02 -5.256495475769042969e-01 4.428952187299728394e-02 -2.606074139475822449e-02 -1.690725386142730713e-01 -1.596260815858840942e-01
-2.946311831474304199e-01 2.347770482301712036e-01 -2.659629881381988525e-01 -5.768068879842758179e-02 2.674086019396781921e-02 -1.225660815834999084e-01 -4.716858640313148499e-02 8.698573708534240723e-02 2.337896451354026794e-02 3.195005059242248535e-01 -3.202057629823684692e-02 -3.170586824417114258e-01 2.868631668388843536e-02 -8.683098107576370239e-02 1.672358363866806030e-01 -6.663513928651809692e-02 -2.480983287096023560e-01 2.575081773102283478e-02 1.178930550813674927e-01 1.294432431459426880e-01 1.349785029888153076e-01 -1.625596731901168823e-01 -7.089331001043319702e-02 -2.721391618251800537e-01 2.371565438807010651e-02 -1.769535243511199951e-01 -4.559472948312759399e-02 -4.868972599506378174e-01 5.391141399741172791e-02 2.710236795246601105e-02 -1.239877268671989441e-01 -8.302705734968185425e-02
-1.533366888761520386e-01 3.190049529075622559e-01 -1.664842665195465088e-01 -1.550461202859878540e-01 -1.519338637590408325e-01 4.407609999179840088e-02 1.415998395532369614e-02 -8.388397097587585449e-02 -7.804539799690246582e-02 1.858252915553748608e-03 -2.387005537748336792e-01 -1.893934905529022217e-01 -1.295206486247479916e-03 -8.519726991653442383e-02 -2.225270569324493408e-01 2.219312638044357300e-02 -2.369847446680068970e-01 -3.279009163379669189e-01 2.173158526420593262e-01 -6.615052372217178345e-02 1.667886376380920410e-01 -3.311855494976043701e-01 8.804125338792800903e-02 -9.463795274496078491e-02 1.011884808540344238e-01 1.644874513149261475e-01 2.283676760271191597e-03 -4.265971779823303223e-01 -6.277823448181152344e-02 1.158712282776832581e-01 -1.667530089616775513e-01 -2.319939620792865753e-02
-1.825976967811584473e-01 2.259157299995422363e-01 9.007188677787780762e-02 1.456907093524932861e-01 -1.105474680662155151e-02 6.769265234470367432e-02 -1.410239934921264648e-01 -6.494931131601333618e-02 6.235367059707641602e-02 9.943459182977676392e-02 1.534617412835359573e-02 3.680326044559478760e-02 -8.731488138437271118e-02 1.797544658184051514e-01 1.888784170150756836e-01 1.623554825782775879e-01 -2.030774503946304321e-01 -5.082387328147888184e-01 2.868038713932037354e-01 1.765986680984497070e-01 -1.254421472549438477e-01 -1.391280740499496460e-01 -7.814306765794754028e-02 -2.618593350052833557e-02 -1.404101848602294922e-01 1.605095714330673218e-01 8.991408348083496094e-02 -2.456512153148651123e-01 1.836463250219821930e-02 9.790673106908798218e-02 -3.539254069328308105e-01 -1.901763975620269775e-01
-8.536160737276077271e-02 -5.784039944410324097e-02 -4.422537609934806824e-02 -2.776198685169219971e-01 -1.758264005184173584e-01 6.833837926387786865e-02 2.353497892618179321e-01 7.695162296295166016e-02 -1.514725480228662491e-02 -4.319064319133758545e-02 1.055710017681121826e-02 -2.646937668323516846e-01 -8.401925861835479736e-02 8.029577881097793579e-02 1.063706800341606140e-01 4.491855576634407043e-02 -2.561796307563781738e-01 -5.323112756013870239e-02 -5.178837850689888000e-02 2.643200755119323730e-01 -3.772641718387603760e-02 -3.007552325725555420e-01 2.913218438625335693e-01 2.549075484275817871e-01 6.185124069452285767e-02 1.712328344583511353e-01 1.797284781932830811e-01 -3.910715281963348389e-01 7.809828221797943115e-02 1.723257005214691162e-01 -1.774522960186004639e-01 2.143191695213317871e-01
-1.741687953472137451e-01 8.858646452426910400e-02 -7.963927835226058960e-02 1.826662756502628326e-02 -9.645637124776840210e-02 -8.686028420925140381e-02 3.322769105434417725e-01 2.280599772930145264e-01 1.064178943634033203e-01 -7.684985548257827759e-02 -4.086561128497123718e-02 -1.832372546195983887e-01 -1.564186513423919678e-01 3.523997366428375244e-01 1.400204151868820190e-01 4.422282576560974121e-01 -1.008231937885284424e-01 -8.317903429269790649e-02 -4.677953943610191345e-02 3.785437345504760742e-01 8.561888337135314941e-02 -6.985933333635330200e-02 2.695422992110252380e-02 -1.503537315875291824e-02 3.542102873325347900e-03 1.045372858643531799e-01 -1.677843630313873291e-01 -1.399676054716110229e-01 4.646921530365943909e-02 3.449891507625579834e-02 -3.289701342582702637e-01 -1.165672242641448975e-01
2.582313716411590576e-01 2.914395034313201904e-01 -2.938320636749267578e-01 1.108966395258903503e-01 5.676057189702987671e-03 -4.579562321305274963e-02 3.438550280407071114e-03 6.487084552645683289e-03 2.942837774753570557e-02 3.414952158927917480e-01 1.292453706264495850e-01 -9.480862319469451904e-02 -2.419284135103225708e-01 1.041690483689308167e-01 -1.508938670158386230e-01 -4.766082763671875000e-02 -9.497226029634475708e-02 -2.625527083873748779e-01 -6.888753175735473633e-02 -6.778734177350997925e-02 1.234904378652572632e-01 -2.537923455238342285e-01 1.574785634875297546e-02 -3.286949694156646729e-01 -3.409535437822341919e-02 1.497534066438674927e-01 -1.402624994516372681e-01 -3.372637927532196045e-01 -1.820191554725170135e-02 1.918984055519104004e-01 -2.369239367544651031e-02 -1.999799311161041260e-01
-2.552607953548431396e-01 1.176053807139396667e-01 -1.628841459751129150e-01 -4.018579423427581787e-02 -1.250315010547637939e-01 9.976225346326828003e-02 2.686502970755100250e-02 1.736253350973129272e-01 -1.002381891012191772e-01 -2.595470845699310303e-02 3.701891750097274780e-03 -1.190426200628280640e-01 -1.372800092212855816e-03 2.634623348712921143e-01 8.686315268278121948e-02 3.752461671829223633e-01 2.561324276030063629e-02 -2.902029454708099365e-02 -1.421319097280502319e-01 1.043065637350082397e-01 -6.546748429536819458e-02 -2.920394539833068848e-01 1.282686591148376465e-01 3.708391487598419189e-01 2.378429472446441650e-02 -8.371356874704360962e-02 -8.399780839681625366e-02 -3.993569314479827881e-01 -3.173601627349853516e-02 2.000105381011962891e-01 -1.282601207494735718e-01 -2.933125495910644531e-01
3.984245285391807556e-02 3.827414661645889282e-02 -2.508194446563720703e-01 -2.320464141666889191e-02 -1.554701626300811768e-01 -1.681149303913116455e-01 1.817275732755661011e-01 -1.122379451990127563e-01 2.759846746921539307e-01 1.915794014930725098e-01 -1.701193153858184814e-01 -5.598398670554161072e-02 1.766492873430252075e-01 3.004184924066066742e-02 -2.345768958330154419e-01 5.499985814094543457e-02 -1.707667112350463867e-01 -2.617305815219879150e-01 -4.365734755992889404e-02 2.230655997991561890e-01 -2.104954719543457031e-01 -2.473453432321548462e-01 1.660242825746536255e-01 -1.299259215593338013e-01 -5.605727061629295349e-02 3.719961270689964294e-02 1.038515847176313400e-02 -4.436440467834472656e-01 2.112920433282852173e-01 -2.335179448127746582e-01 -2.102866768836975098e-02 -2.580166328698396683e-03
7.214728742837905884e-02 2.543005347251892090e-01 -4.719868004322052002e-01 -2.134251594543457031e-01 3.793519735336303711e-02 -1.663756668567657471e-01 -5.076570063829421997e-02 1.380320638418197632e-01 1.673384457826614380e-01 1.588396877050399780e-01 -2.099386043846607208e-02 -1.355807334184646606e-01 -1.103927642107009888e-01 1.634527444839477539e-01 -5.505031347274780273e-02 1.834909617900848389e-01 -1.466019153594970703e-01 -3.029954433441162109e-01 -2.961551025509834290e-02 2.737719565629959106e-02 6.390828639268875122e-02 -1.724217236042022705e-01 -8.802028000354766846e-02 -1.158698275685310364e-01 -8.193686604499816895e-02 2.602801620960235596e-01 -2.897129356861114502e-01 -2.298557460308074951e-01 1.665145605802536011e-01 1.901155412197113037e-01 -8.928526192903518677e-02 1.020530164241790771e-01
6.145369261503219604e-02 -6.037785857915878296e-02 -3.670498430728912354e-01 -4.146565217524766922e-03 -2.775453627109527588e-01 -2.385551482439041138e-02 4.506243020296096802e-02 2.260340899229049683e-01 -1.250428259372711182e-01 4.764237403869628906e-01 -5.292988941073417664e-02 -7.127145677804946899e-02 -1.661748252809047699e-02 1.907389611005783081e-01 -5.385237932205200195e-02 2.883850634098052979e-01 -1.661429256200790405e-01 -2.267170995473861694e-01 9.249889105558395386e-02 1.742784380912780762e-01 -1.541443634778261185e-02 -1.608071848750114441e-02 1.855097413063049316e-01 -2.924688346683979034e-02 -1.348060220479965210e-01 -1.610150039196014404e-01 1.387432217597961426e-01 -3.169713914394378662e-01 -1.768163144588470459e-01 -3.968673944473266602e-02 -4.328415729105472565e-03 5.930659919977188110e-02
-2.918950021266937256e-01 -6.882920395582914352e-03 1.326552480459213257e-01 -3.724424242973327637e-01 -2.930074334144592285e-01 -1.096303015947341919e-01 1.964277327060699463e-01 1.122417300939559937e-01 3.261977732181549072e-01 7.618744671344757080e-02 -1.792810857295989990e-01 -1.856054961681365967e-01 6.745773553848266602e-02 1.431484669446945190e-01 1.541180312633514404e-01 1.464874111115932465e-02 -1.249671727418899536e-01 -6.185728684067726135e-02 2.104100212454795837e-02 3.587783575057983398e-01 -7.301530241966247559e-02 -2.690243422985076904e-01 -6.496915593743324280e-03 -2.048324197530746460e-01 -3.250328078866004944e-02 1.583091318607330322e-01 -1.819170564413070679e-01 -1.596976369619369507e-01 -9.885820001363754272e-02 -3.713360428810119629e-02 1.070361435413360596e-01 -7.706986367702484131e-02
1.665134280920028687e-01 -3.040392138063907623e-02 4.976002126932144165e-02 -4.169882461428642273e-02 -2.937832772731781006e-01 7.538861781358718872e-02 2.187714427709579468e-01 1.629070192575454712e-01 -1.708368062973022461e-01 1.369267702102661133e-01 -1.513773053884506226e-01 2.339252829551696777e-02 -1.923508495092391968e-01 2.059964239597320557e-01 -1.547410618513822556e-02 1.297339200973510742e-01 -4.518728256225585938e-01 5.254749581217765808e-02 -1.167223006486892700e-01 2.594946324825286865e-01 -1.282303333282470703e-01 -1.713024973869323730e-01 1.623948663473129272e-01 -1.987313926219940186e-01 1.805093884468078613e-01 8.224332332611083984e-02 1.582664102315902710e-01 -1.499392688274383545e-01 -3.078713081777095795e-02 -2.840227782726287842e-01 5.899827554821968079e-02 -2.475911229848861694e-01
-5.053433775901794434e-02 1.061917021870613098e-01 1.788045745342969894e-03 -8.063155412673950195e-02 -3.176038861274719238e-01 9.384069591760635376e-02 2.378964424133300781e-01 3.238312005996704102e-01 8.919728547334671021e-02 -5.567277222871780396e-02 -2.164110541343688965e-01 -1.512937247753143311e-01 -1.480757296085357666e-01 -1.039280295372009277e-01 1.446950994431972504e-02 8.872456103563308716e-02 -5.650637149810791016e-01 7.142082788050174713e-03 -1.581658869981765747e-01 3.850421011447906494e-01 1.705501824617385864e-01 8.284882642328739166e-03 -1.040693521499633789e-01 -8.955548703670501709e-02 -7.992660999298095703e-02 9.743089787662029266e-03 1.293670386075973511e-01 -7.798707485198974609e-02 -2.568427845835685730e-02 7.573897391557693481e-02 7.714952528476715088e-02 -6.826236099004745483e-02
-2.295756489038467407e-01 1.696685552597045898e-01 -2.830805480480194092e-01 -3.066463395953178406e-02 -7.867339998483657837e-02 -9.825844317674636841e-02 5.670997500419616699e-02 4.293249174952507019e-02 1.936964318156242371e-02 9.154993295669555664e-02 4.543577134609222412e-02 -2.183399349451065063e-01 -1.902606189250946045e-01 -9.678552299737930298e-02 3.301102817058563232e-01 -1.656226664781570435e-01 -2.125737220048904419e-01 -7.510931231081485748e-03 5.260032787919044495e-02 9.763092547655105591e-02 -1.417901217937469482e-01 -8.541405200958251953e-02 -1.068758517503738403e-01 -1.468551307916641235e-01 -1.496550589799880981e-01 -4.279191792011260986e-01 -9.516486525535583496e-02 -4.337183237075805664e-01 1.334571838378906250e-01 -5.746775865554809570e-02 -1.850304007530212402e-01 -1.024740654975175858e-02
-2.125612646341323853e-01 6.822378933429718018e-02 -1.373563706874847412e-01 -1.907565444707870483e-01 -5.647101905196905136e-03 -2.121823094785213470e-02 2.677491307258605957e-01 3.524257540702819824e-01 8.482606709003448486e-02 -9.027627110481262207e-02 -1.701428741216659546e-01 4.659066349267959595e-02 -1.938365846872329712e-01 4.499768838286399841e-02 -1.611452735960483551e-02 2.649839818477630615e-01 -2.621534764766693115e-01 4.538450762629508972e-02 3.254874795675277710e-02 2.998621165752410889e-01 -2.758382260799407959e-01 -1.544173527508974075e-02 2.100768685340881348e-02 -6.740654259920120239e-02 1.045585051178932190e-01 -3.021790981292724609e-01 -2.584423422813415527e-01 -1.100370064377784729e-01 9.440141171216964722e-02 2.945297658443450928e-01 -6.689438968896865845e-02 -1.328312158584594727e-01
-1.205904483795166016e-01 -6.159506028780015185e-06 -2.353807985782623291e-01 1.709561496973037720e-01 -7.526195049285888672e-02 3.101837821304798126e-02 -1.047742143273353577e-01 -1.352569379378110170e-04 1.905201375484466553e-01 -1.693672239780426025e-01 -4.511168599128723145e-02 -2.499192655086517334e-01 -1.934355348348617554e-01 -1.301738470792770386e-01 1.382197737693786621e-01 -3.338729590177536011e-02 -3.673110604286193848e-01 -3.127725720405578613e-01 2.205791771411895752e-01 -1.713538542389869690e-02 1.071299687027931213e-01 -2.895342409610748291e-01 2.380251511931419373e-02 -7.899528741836547852e-02 -2.529698014259338379e-01 1.116910576820373535e-01 8.663931488990783691e-02 -1.033027619123458862e-01 1.659152805805206299e-01 3.627009093761444092e-01 -1.702960431575775146e-01 -1.123839318752288818e-01
-4.827469587326049805e-02 6.680276989936828613e-02 -1.457124352455139160e-01 -2.274661660194396973e-01 -8.973140269517898560e-03 7.192488014698028564e-02 4.734895378351211548e-02 -6.023955531418323517e-03 -3.301988542079925537e-02 4.723235592246055603e-02 4.421876743435859680e-02 -3.380223810672760010e-01 -2.231980562210083008e-01 -2.365546375513076782e-01 1.326638013124465942e-01 1.236614584922790527e-02 -2.980295717716217041e-01 -1.730740815401077271e-01 9.723784029483795166e-02 6.617944687604904175e-02 -3.482834994792938232e-01 -1.979900598526000977e-01 1.417801231145858765e-01 9.896967560052871704e-02 6.569549441337585449e-02 3.603800665587186813e-03 3.322181701660156250e-01 -4.131206274032592773e-01 1.972761452198028564e-01 -1.872958731837570667e-03 -7.919090241193771362e-02 1.267677843570709229e-01
4.555809125304222107e-02 -1.672088056802749634e-01 -5.868590995669364929e-02 2.856108173727989197e-02 -3.358885645866394043e-01 1.618186682462692261e-01 4.248750582337379456e-02 4.083804413676261902e-02 -2.125633507966995239e-01 -4.400677233934402466e-02 -3.021821007132530212e-02 -1.411225199699401855e-01 1.363116316497325897e-02 -1.488807648420333862e-01 -3.225579857826232910e-02 2.014545500278472900e-01 -3.470129370689392090e-01 -1.031306907534599304e-01 -2.497987449169158936e-01 2.960155010223388672e-01 2.125149965286254883e-01 -3.120590448379516602e-01 -1.159764733165502548e-02 -3.170680105686187744e-01 -2.514786422252655029e-01 1.766534149646759033e-01 2.983818016946315765e-02 -9.695821255445480347e-02 -1.544086486101150513e-01 -1.812116950750350952e-01 -7.115999609231948853e-02 2.304769866168498993e-02
-2.160206288099288940e-01 2.855012416839599609e-01 -9.787394106388092041e-02 -1.476191431283950806e-01 1.062391698360443115e-01 2.270406931638717651e-01 -2.067728526890277863e-02 2.491228580474853516e-01 -4.993608966469764709e-02 2.079260200262069702e-01 6.469020992517471313e-02 4.008891806006431580e-02 -7.535094022750854492e-02 9.173454344272613525e-02 -1.535909473896026611e-01 2.101140022277832031e-01 -5.570620764046907425e-03 -3.552529513835906982e-01 2.611491680145263672e-01 7.540339976549148560e-02 -1.494167000055313110e-01 -1.754119247198104858e-01 -3.396254777908325195e-02 -4.296787381172180176e-01 -3.825510293245315552e-02 -5.157398991286754608e-03 1.434097439050674438e-01 -2.498787492513656616e-01 1.069962307810783386e-01 -4.960536956787109375e-02 -1.967121660709381104e-01 7.541271299123764038e-02
4.576839879155158997e-02 -1.338282525539398193e-01 -1.384233385324478149e-01 -2.193695604801177979e-01 6.913559976965188980e-03 1.583827435970306396e-01 -1.371908839792013168e-02 2.249770462512969971e-01 -1.533783972263336182e-01 6.306824833154678345e-02 -2.134983092546463013e-01 6.186851114034652710e-02 -3.888253122568130493e-02 -8.622270077466964722e-02 1.741736233234405518e-01 3.353143334388732910e-01 -5.230468884110450745e-02 -3.244134187698364258e-01 -1.861355006694793701e-01 1.784874945878982544e-01 -1.477933675050735474e-01 -2.122066468000411987e-01 1.090630739927291870e-01 -2.904144302010536194e-02 -8.198396861553192139e-02 5.461860075592994690e-02 -1.610906124114990234e-01 -3.925002515316009521e-01 -2.950907945632934570e-01 -5.734041333198547363e-02 -4.213515296578407288e-02 -2.686922252178192139e-01
1.210650987923145294e-02 3.573841229081153870e-02 -7.917924225330352783e-02 1.030800282023847103e-03 1.014340817928314209e-01 3.110506534576416016e-01 -4.337414354085922241e-02 6.266904622316360474e-02 1.021068617701530457e-01 -7.786934077739715576e-02 -4.004377406090497971e-03 -2.839174270629882812e-01 -4.214677214622497559e-02 1.959084346890449524e-02 1.547565013170242310e-01 1.245496422052383423e-01 -2.799817323684692383e-01 -2.532406151294708252e-02 1.467377096414566040e-01 7.833449542522430420e-02 -2.755312025547027588e-01 -2.720797061920166016e-01 -1.397945582866668701e-01 1.137235388159751892e-01 1.556597352027893066e-01 -9.357669949531555176e-02 3.406940996646881104e-01 -3.462759554386138916e-01 -1.875637769699096680e-01 -1.076868996024131775e-01 -3.567947149276733398e-01 -9.248737245798110962e-02
-1.037323623895645142e-01 -2.368510514497756958e-02 -3.175848424434661865e-01 -2.103607952594757080e-01 -1.157928183674812317e-01 6.602364778518676758e-02 2.514229118824005127e-01 2.678706347942352295e-01 1.709172129631042480e-01 1.906603127717971802e-01 2.240486741065979004e-01 -2.343793213367462158e-02 -1.753578633069992065e-01 2.387644648551940918e-01 4.322558343410491943e-01 -7.996379584074020386e-02 -5.487482994794845581e-02 -8.541148900985717773e-02 -7.397682964801788330e-02 4.728201404213905334e-02 -1.278722584247589111e-01 -2.422750890254974365e-01 6.789314746856689453e-02 4.019108787178993225e-02 -1.692733019590377808e-01 -1.387773156166076660e-01 1.791329495608806610e-02 -9.376747161149978638e-02 -1.701463609933853149e-01 -1.961989700794219971e-01 -7.574159651994705200e-02 -2.530373036861419678e-01
-2.353370189666748047e-01 1.065226122736930847e-01 -8.746830374002456665e-02 -1.190972477197647095e-01 -1.767865568399429321e-01 -1.730624288320541382e-01 -3.268458880484104156e-03 -8.738663792610168457e-02 3.860858455300331116e-02 1.884352117776870728e-01 -1.032119840383529663e-01 -4.565484076738357544e-02 -1.391465216875076294e-01 -1.273823203518986702e-03 2.926754951477050781e-01 4.154714196920394897e-02 -6.467270106077194214e-02 -8.466436713933944702e-02 -2.875393629074096680e-01 9.590896964073181152e-02 1.843230240046977997e-02 -1.088460087776184082e-01 2.371056675910949707e-01 -4.431639313697814941e-01 9.176091849803924561e-02 -1.444778144359588623e-01 -5.659076571464538574e-02 -1.800064891576766968e-01 2.283021342009305954e-03 1.712543517351150513e-01 -4.307578206062316895e-01 -1.956691443920135498e-01
2.580713033676147461e-01 -7.045840844511985779e-03 -3.013693727552890778e-02 -1.097477152943611145e-01 -2.677448391914367676e-01 2.476529181003570557e-01 2.029486894607543945e-01 2.480194345116615295e-02 -8.529819548130035400e-03 6.094031035900115967e-02 1.688652299344539642e-02 1.479673758149147034e-02 -2.072512060403823853e-01 1.926574856042861938e-01 2.467948049306869507e-01 1.828929185867309570e-01 -7.401391863822937012e-02 -1.045559123158454895e-01 -2.452942728996276855e-01 1.858801692724227905e-01 -3.393802642822265625e-01 -2.742544710636138916e-01 2.426583766937255859e-01 -1.967325657606124878e-01 3.476537019014358521e-02 4.766820464283227921e-03 -1.208425164222717285e-01 -1.722122915089130402e-02 -1.722981184720993042e-01 3.144805505871772766e-02 2.272779867053031921e-02 -3.470175564289093018e-01
-1.371750980615615845e-01 4.243530565872788429e-04 -1.044993400573730469e-01 -1.027040630578994751e-01 -2.378968298435211182e-01 -9.614662826061248779e-02 2.226527333259582520e-01 1.683688014745712280e-01 3.257676959037780762e-01 -2.831759154796600342e-01 1.252951920032501221e-01 -2.174692451953887939e-01 4.108841717243194580e-02 2.786355614662170410e-01 1.121181622147560120e-02 2.614066004753112793e-01 -1.374074965715408325e-01 -1.489945650100708008e-01 1.219050735235214233e-01 2.565004229545593262e-01 -1.161487102508544922e-01 -1.396538913249969482e-01 -4.119910299777984619e-02 -1.824907213449478149e-01 9.387326240539550781e-02 -1.263778004795312881e-02 -1.225160807371139526e-01 -2.329245358705520630e-01 -8.909134566783905029e-02 2.760055959224700928e-01 -1.466036885976791382e-01 -2.128164619207382202e-01
-3.280938863754272461e-01 -8.809839934110641479e-02 -2.594509720802307129e-01 2.385819405317306519e-01 -1.321398019790649414e-01 1.562806963920593262e-01 -1.771264523267745972e-02 -1.548374444246292114e-01 3.047009930014610291e-02 1.349403709173202515e-01 -4.118108376860618591e-02 -1.482584625482559204e-01 -1.011719033122062683e-01 -2.434633113443851471e-02 3.351377248764038086e-01 -3.082055225968360901e-02 -3.017628490924835205e-01 -6.392859667539596558e-02 1.658570170402526855e-01 2.533185780048370361e-01 1.363015025854110718e-01 -8.068624883890151978e-02 -4.055874049663543701e-02 -1.538204103708267212e-01 1.644562035799026489e-01 -7.887278497219085693e-02 -1.147983409464359283e-02 -3.990107774734497070e-01 2.478471547365188599e-01 -7.719811797142028809e-02 -9.801047295331954956e-02 -1.430105417966842651e-01
-1.629074066877365112e-01 -2.522705793380737305e-01 -7.437435537576675415e-02 -2.163691669702529907e-01 1.574546098709106445e-01 1.376201957464218140e-01 -8.401415310800075531e-03 -9.549936652183532715e-02 7.775253802537918091e-02 9.746678918600082397e-02 3.561626747250556946e-02 -4.627171903848648071e-02 6.928867078386247158e-04 3.520220890641212463e-02 1.500193774700164795e-02 8.256408572196960449e-02 -5.428469181060791016e-01 1.556859612464904785e-01 -1.320398133248090744e-02 3.459519445896148682e-01 1.817045547068119049e-02 -3.632301092147827148e-01 2.634734101593494415e-02 -2.801889777183532715e-01 -7.633720338344573975e-02 1.823358386754989624e-01 1.581532061100006104e-01 -1.746751666069030762e-01 -1.433417499065399170e-01 -3.622979857027530670e-04 7.285744696855545044e-02 -8.135245740413665771e-02
-7.573843002319335938e-03 3.366848230361938477e-01 -1.439323872327804565e-01 5.466528609395027161e-02 1.670796275138854980e-01 -1.730361282825469971e-01 7.019459456205368042e-02 -2.097902595996856689e-01 9.313958883285522461e-02 2.093476653099060059e-01 -1.517626829445362091e-02 -2.008725851774215698e-01 -2.716021239757537842e-01 1.488939225673675537e-01 1.913959830999374390e-01 1.640301197767257690e-01 -2.174436300992965698e-01 -2.736707031726837158e-02 -2.582344114780426025e-01 1.300648152828216553e-01 -1.894651353359222412e-01 -2.055878937244415283e-01 8.516098372638225555e-03 -1.785563975572586060e-01 -2.163029313087463379e-01 -7.613173127174377441e-02 -3.299813345074653625e-02 -3.680647015571594238e-01 1.297548040747642517e-02 -7.835141569375991821e-02 -2.130966037511825562e-01 1.446230411529541016e-01
4.251851513981819153e-02 1.610329449176788330e-01 -1.838396638631820679e-01 2.895496189594268799e-01 2.336491458117961884e-02 2.232477515935897827e-01 -2.200827300548553467e-01 -2.438253723084926605e-02 1.612040698528289795e-01 3.187386691570281982e-01 2.812517806887626648e-02 -2.011357247829437256e-01 -9.054887294769287109e-02 1.211201846599578857e-01 1.011654809117317200e-01 1.342046409845352173e-01 -3.521285057067871094e-01 -1.556326895952224731e-01 -7.041513174772262573e-02 2.338132075965404510e-02 7.622382789850234985e-02 -2.634252905845642090e-01 -2.466634102165699005e-02 -3.557362854480743408e-01 1.515991091728210449e-01 5.945174023509025574e-02 6.916049867868423462e-02 -1.372181028127670288e-01 1.371122002601623535e-01 -6.398917641490697861e-03 -2.250756174325942993e-01 -2.440426200628280640e-01
-7.758346199989318848e-02 3.358051553368568420e-02 -1.161852478981018066e-01 -5.063444003462791443e-02 -2.438582926988601685e-01 -2.483963780105113983e-02 -2.174461632966995239e-02 7.217422872781753540e-02 -7.955290377140045166e-02 4.412105679512023926e-01 -7.472765445709228516e-02 -2.004857733845710754e-02 2.395719103515148163e-02 -9.905428439378738403e-02 1.747899502515792847e-02 5.669268369674682617e-01 -1.038021221756935120e-01 -2.942006289958953857e-01 8.834349364042282104e-02 1.346971988677978516e-01 9.713040292263031006e-02 -1.600293666124343872e-01 1.221408024430274963e-01 -1.855701059103012085e-01 -2.026532143354415894e-01 -1.557001611217856407e-03 2.005304396152496338e-02 -1.324983537197113037e-01 5.018732696771621704e-02 2.392362952232360840e-01 -1.986778974533081055e-01 7.756397128105163574e-02
-5.506224930286407471e-02 -8.183124661445617676e-02 7.249418646097183228e-02 -4.807422161102294922e-01 1.339325774461030960e-02 -3.153229504823684692e-02 1.563083380460739136e-01 -1.028123032301664352e-02 4.407319426536560059e-02 -2.309647053480148315e-01 -9.100676514208316803e-03 -9.801068156957626343e-02 -2.626499235630035400e-01 -2.277428358793258667e-01 1.843992918729782104e-01 6.757313013076782227e-02 -3.550508245825767517e-02 -1.207916811108589172e-01 -5.098900571465492249e-02 2.836969494819641113e-01 -1.297374665737152100e-01 -3.168342709541320801e-01 -2.477404661476612091e-02 -2.659194171428680420e-01 -8.328855782747268677e-02 -2.268422208726406097e-02 -1.821415275335311890e-01 -3.389677107334136963e-01 -8.703414932824671268e-04 -7.568415254354476929e-02 -7.894630730152130127e-02 -2.209733277559280396e-01
-2.822135984897613525e-01 1.320217847824096680e-01 7.388348132371902466e-02 1.280062645673751831e-01 -1.012117490172386169e-01 1.449964642524719238e-01 1.658946573734283447e-01 2.557267844676971436e-01 -3.711022809147834778e-02 1.860091090202331543e-02 9.921227395534515381e-02 -6.263354420661926270e-02 -1.044926121830940247e-01 5.495847668498754501e-03 1.206142231822013855e-01 2.812724709510803223e-01 -3.350181281566619873e-01 -2.548798024654388428e-01 2.954771220684051514e-01 4.634723663330078125e-01 -6.631913036108016968e-02 -2.551364898681640625e-01 1.107665598392486572e-01 6.161619722843170166e-02 1.102882251143455505e-01 9.416066110134124756e-03 -3.058114321902394295e-03 -1.333269625902175903e-01 -1.090630590915679932e-01 2.136958576738834381e-02 -1.485064327716827393e-01 8.648833632469177246e-02
-2.595172636210918427e-02 -1.273851841688156128e-01 -2.369033247232437134e-01 -3.968523070216178894e-02 -8.116053044795989990e-02 8.240394294261932373e-02 1.196770463138818741e-02 3.317732214927673340e-01 -1.569902896881103516e-02 -5.460674315690994263e-02 -1.877261400222778320e-01 1.012971326708793640e-01 3.306885808706283569e-02 -1.289245039224624634e-01 2.686321735382080078e-01 2.712915539741516113e-01 -1.951119452714920044e-01 -3.566818237304687500e-01 -3.499808311462402344e-01 1.723205298185348511e-01 -1.549954265356063843e-01 -1.676241457462310791e-01 -7.264691591262817383e-02 -3.593250364065170288e-02 -1.745993793010711670e-01 -9.734275937080383301e-02 -1.397234499454498291e-01 -2.458169311285018921e-01 -1.971530020236968994e-01 -4.530140757560729980e-02 1.288338191807270050e-02 -2.289998233318328857e-01
6.441903114318847656e-02 1.360248327255249023e-01 -2.250368446111679077e-01 -8.779428154230117798e-02 -1.224962100386619568e-01 2.228343933820724487e-01 -5.747226532548666000e-04 -1.237045880407094955e-02 1.265965551137924194e-01 3.474536836147308350e-01 -2.065671086311340332e-01 1.068983897566795349e-01 -1.224006116390228271e-01 1.645323634147644043e-02 9.953136742115020752e-02 -3.463307023048400879e-02 -8.353584259748458862e-02 4.177338629961013794e-02 1.634247303009033203e-01 3.189681172370910645e-01 -9.933140128850936890e-02 -2.786611318588256836e-01 1.696280539035797119e-01 -3.328382372856140137e-01 1.168304905295372009e-01 2.252737432718276978e-01 -7.793155498802661896e-03 -3.275642395019531250e-01 1.643412411212921143e-01 -8.283693343400955200e-02 1.636519134044647217e-01 -2.008077651262283325e-01
-1.916015297174453735e-01 2.560534700751304626e-02 1.063653081655502319e-01 9.415714070200920105e-03 -9.473739564418792725e-02 -5.301900673657655716e-03 1.169037744402885437e-01 2.287265658378601074e-02 -6.336042284965515137e-02 -8.940979838371276855e-02 9.567413479089736938e-02 -1.885199099779129028e-01 -7.529746741056442261e-02 2.551456391811370850e-01 -9.607881307601928711e-02 1.956690251827239990e-01 -1.222460269927978516e-01 -1.971124559640884399e-01 -1.180086880922317505e-01 2.512059509754180908e-01 -3.226106762886047363e-01 -2.595021426677703857e-01 7.341112475842237473e-03 5.946719646453857422e-02 7.199423760175704956e-02 8.467024564743041992e-02 -3.582423329353332520e-01 -3.863019943237304688e-01 -1.332277897745370865e-02 3.246742486953735352e-01 -1.827800422906875610e-01 -1.352555453777313232e-01
1.413968950510025024e-01 1.193522848188877106e-02 -6.693087518215179443e-03 -8.944889158010482788e-02 -1.902564465999603271e-01 1.387651711702346802e-01 -8.612006902694702148e-02 -2.931463718414306641e-01 -1.054528504610061646e-01 -9.694677591323852539e-02 -7.842298597097396851e-03 -4.173050820827484131e-02 -5.192789714783430099e-03 3.540915995836257935e-02 3.440589457750320435e-02 -1.153520792722702026e-01 -3.309842646121978760e-01 -1.240527704358100891e-01 9.362633526325225830e-02 1.986323148012161255e-01 -3.736861348152160645e-01 -3.764742910861968994e-01 -5.298104137182235718e-03 -1.118759289383888245e-01 -1.863648295402526855e-01 -2.339874655008316040e-01 2.091246396303176880e-01 -3.260714113712310791e-01 -6.537844240665435791e-02 -2.064308896660804749e-02 -1.693180054426193237e-01 -2.119804024696350098e-01
1.453730911016464233e-01 -3.792361915111541748e-02 -1.662221699953079224e-01 -8.847985416650772095e-02 6.825245171785354614e-02 1.705698370933532715e-01 3.222602978348731995e-02 1.578868180513381958e-01 3.856108710169792175e-02 9.591501206159591675e-02 -3.271213471889495850e-01 -7.909888029098510742e-02 -3.074276149272918701e-01 -6.019699946045875549e-02 7.875788956880569458e-03 3.486567735671997070e-01 -1.075486689805984497e-01 -4.568498581647872925e-02 -2.458882778882980347e-01 2.494360953569412231e-01 -1.458986252546310425e-01 1.512426231056451797e-02 -1.030425503849983215e-01 -2.014417946338653564e-01 -4.426404833793640137e-03 -1.345500797033309937e-01 -2.223908454179763794e-01 -3.552894294261932373e-01 -3.308302760124206543e-01 1.812400296330451965e-02 3.919687122106552124e-02 -1.561092734336853027e-01
-2.615281008183956146e-02 9.509291499853134155e-02 -1.594608426094055176e-01 -2.271940261125564575e-01 -3.347793221473693848e-01 4.426449164748191833e-02 -6.517936941236257553e-03 1.264019161462783813e-01 2.066206932067871094e-01 6.084029749035835266e-02 -2.434927970170974731e-01 -2.634376585483551025e-01 -2.876642160117626190e-02 -1.007406190037727356e-01 -7.021793723106384277e-02 1.145549491047859192e-01 -1.227336004376411438e-01 -1.366779208183288574e-01 -4.568637162446975708e-02 2.804721891880035400e-01 1.156112626194953918e-01 -5.753711462020874023e-01 -5.561562627553939819e-02 -5.179817974567413330e-02 2.776195853948593140e-02 -3.589527308940887451e-02 -5.903901066631078720e-03 1.235885322093963623e-01 1.414729803800582886e-01 -8.551176637411117554e-03 2.371684014797210693e-01 -1.437548100948333740e-01
-1.453836858272552490e-01 -1.443156450986862183e-01 -2.618353366851806641e-01 -1.430807560682296753e-01 -2.332140952348709106e-01 -8.339238166809082031e-02 9.546432644128799438e-02 2.130641192197799683e-01 -1.663143746554851532e-02 7.902469485998153687e-02 -4.828476160764694214e-02 -4.457129538059234619e-02 2.031540274620056152e-01 4.173250123858451843e-02 4.399832338094711304e-02 6.982665508985519409e-02 -2.211533486843109131e-01 3.841620683670043945e-02 -2.727268338203430176e-01 2.528212368488311768e-01 -1.742751710116863251e-02 -1.286879479885101318e-01 -6.154583301395177841e-03 -3.958626687526702881e-01 1.283018141984939575e-01 2.215758711099624634e-01 -2.617911696434020996e-01 -3.081258945167064667e-02 -5.891544371843338013e-02 2.402898110449314117e-02 -2.721461057662963867e-01 -3.421168625354766846e-01
-3.761392086744308472e-02 2.784194052219390869e-01 -2.333002686500549316e-01 1.789243519306182861e-02 -2.876879870891571045e-01 -1.638723611831665039e-01 1.752673089504241943e-01 4.555221274495124817e-02 -1.186613589525222778e-01 -2.880627848207950592e-02 -1.943399459123611450e-01 -7.790020853281021118e-02 6.032503768801689148e-02 2.774395607411861420e-02 -1.105496287345886230e-02 2.241133302450180054e-01 -3.384806215763092041e-01 -2.691047191619873047e-01 2.659551501274108887e-01 2.287568747997283936e-01 -1.225669905543327332e-01 -7.553847879171371460e-02 1.520634591579437256e-01 6.604187935590744019e-02 8.605319261550903320e-02 -1.188629399985074997e-02 3.830665722489356995e-02 -2.946059107780456543e-01 2.935270965099334717e-01 -1.619075611233711243e-02 -2.636049389839172363e-01 2.063387818634510040e-02
-1.007813215255737305e-01 1.175751686096191406e-01 -2.635414004325866699e-01 -4.751242697238922119e-02 -2.331296056509017944e-01 -1.811133176088333130e-01 2.971595823764801025e-01 2.793989479541778564e-01 2.215990424156188965e-01 -9.203825891017913818e-02 -1.097362264990806580e-01 -1.680797636508941650e-01 3.206630423665046692e-02 2.155883908271789551e-01 5.341487750411033630e-02 1.326655000448226929e-01 -3.585837408900260925e-02 -5.987246707081794739e-02 3.825965151190757751e-02 2.096913456916809082e-01 -1.744325011968612671e-01 2.406598534435033798e-03 9.664698690176010132e-02 -1.590877473354339600e-01 3.694806015118956566e-03 8.001095801591873169e-02 -1.930982768535614014e-01 -2.753094434738159180e-01 -3.669291734695434570e-01 2.239948958158493042e-01 -1.820495128631591797e-01 -1.792245507240295410e-01
-2.074221074581146240e-01 -2.107856869697570801e-01 7.779767364263534546e-02 -2.122499234974384308e-02 3.292104601860046387e-02 6.953635811805725098e-02 2.136069238185882568e-01 4.680255427956581116e-02 1.140286400914192200e-01 -3.601523488759994507e-02 2.790040569379925728e-03 -2.254543006420135498e-01 -4.855545461177825928e-01 2.059632539749145508e-01 3.170266002416610718e-02 2.147263437509536743e-01 -4.091779887676239014e-01 -1.361056417226791382e-02 4.369658231735229492e-02 1.937874853610992432e-01 -8.872991055250167847e-02 -2.690332233905792236e-01 9.052857011556625366e-02 8.281782269477844238e-02 1.333450525999069214e-01 1.005437895655632019e-01 7.242521643638610840e-02 -2.936568856239318848e-01 2.105847187340259552e-02 1.063002832233905792e-02 -1.953047662973403931e-01 -3.768495842814445496e-02
1.611858010292053223e-01 1.919410377740859985e-01 -1.622626557946205139e-02 -2.964904904365539551e-01 -1.675685942173004150e-01 2.082734256982803345e-01 1.011481881141662598e-01 -1.390088200569152832e-01 5.342641472816467285e-02 -6.454758811742067337e-03 -4.098308086395263672e-01 -3.194559216499328613e-01 7.729707658290863037e-02 1.663805395364761353e-01 -1.758393496274948120e-01 1.031543016433715820e-01 -2.230220288038253784e-01 -1.285695582628250122e-01 1.103104874491691589e-01 1.283022314310073853e-01 9.229969233274459839e-02 -2.184273600578308105e-01 1.546094566583633423e-01 -2.902340888977050781e-01 2.616506628692150116e-02 -3.276581689715385437e-02 -1.061767339706420898e-01 -3.534194827079772949e-01 6.855638639535754919e-05 -3.409264236688613892e-02 -1.348441466689109802e-02 3.633070737123489380e-02
-1.675073802471160889e-01 2.268459051847457886e-01 -2.186960726976394653e-01 6.894557923078536987e-02 -4.140383899211883545e-01 3.822386264801025391e-01 -1.112396642565727234e-01 1.355300396680831909e-01 1.441963762044906616e-01 1.474455595016479492e-01 -7.716553658246994019e-02 1.078443601727485657e-01 -2.779369987547397614e-02 3.752769157290458679e-02 1.075645312666893005e-01 -1.174622997641563416e-01 -2.363176196813583374e-01 -1.851675212383270264e-01 1.319556683301925659e-01 1.480008810758590698e-01 8.828265964984893799e-02 -1.161613985896110535e-01 -8.364978432655334473e-02 -2.512828111648559570e-01 8.333911001682281494e-02 -1.614343225955963135e-01 1.344834119081497192e-01 -3.293130099773406982e-01 1.390303522348403931e-01 1.663736104965209961e-01 -5.269951745867729187e-02 -4.188733547925949097e-02
-1.473789215087890625e-01 -1.656607985496520996e-01 2.054534852504730225e-02 -2.684416174888610840e-01 -2.692172303795814514e-02 -2.441951772198081017e-03 -9.663418680429458618e-02 1.791448295116424561e-01 -5.662046372890472412e-02 -2.026859521865844727e-01 -5.412968993186950684e-02 -1.784131675958633423e-01 -2.150228470563888550e-01 -3.342604637145996094e-01 2.403104603290557861e-01 1.788694858551025391e-01 -6.880862265825271606e-02 -8.373117446899414062e-02 -7.350771129131317139e-02 2.960556745529174805e-01 -3.115170896053314209e-01 -1.264262050390243530e-01 4.003309831023216248e-02 -2.476365119218826294e-01 -6.041875109076499939e-02 -1.425105184316635132e-01 -1.787287145853042603e-01 -3.201369643211364746e-01 4.954598471522331238e-02 1.886943280696868896e-01 -7.066940516233444214e-02 -1.650376468896865845e-01
-1.350365281105041504e-01 -1.376923024654388428e-01 -2.159967422485351562e-01 -5.300459638237953186e-02 7.719742506742477417e-02 1.983882337808609009e-01 -2.559165237471461296e-03 -2.594423890113830566e-01 -4.422979801893234253e-02 -1.381814032793045044e-01 2.867990918457508087e-02 -1.417625993490219116e-01 1.065059825778007507e-01 -4.668210074305534363e-02 -2.391778863966464996e-02 1.710503399372100830e-01 -2.522194981575012207e-01 -1.838703602552413940e-01 -2.409794330596923828e-01 1.637672930955886841e-01 -1.793634444475173950e-01 -2.041192203760147095e-01 -6.260605156421661377e-02 -8.618301898241043091e-02 4.492256790399551392e-02 -1.964591257274150848e-02 -4.315347373485565186e-01 -4.627579152584075928e-01 -1.565275639295578003e-01 1.156031042337417603e-01 -6.722378730773925781e-02 -5.227926373481750488e-02
-3.921532034873962402e-01 1.375311315059661865e-01 2.015491575002670288e-02 -2.190763205289840698e-01 -8.557037264108657837e-02 -3.136393055319786072e-02 1.348449587821960449e-01 1.007651016116142273e-01 2.305616140365600586e-01 2.570395171642303467e-01 -1.458795070648193359e-01 -8.393510431051254272e-02 2.728240750730037689e-02 -2.896670065820217133e-02 -6.249826028943061829e-02 1.597383245825767517e-02 -1.936504393815994263e-01 7.999219000339508057e-02 2.273554205894470215e-01 2.050017863512039185e-01 1.070969402790069580e-01 -2.509056627750396729e-01 1.590719074010848999e-01 -2.851428985595703125e-01 -2.076473832130432129e-01 1.366816759109497070e-01 5.763500183820724487e-02 -4.209020733833312988e-01 -1.374442130327224731e-01 -5.086416006088256836e-02 -7.881004363298416138e-02 1.847244985401630402e-02
-1.818875782191753387e-02 1.753413677215576172e-01 -8.402287960052490234e-02 -8.100702613592147827e-02 9.622755646705627441e-02 7.311083376407623291e-03 4.787362366914749146e-02 1.745852828025817871e-01 -1.023206710815429688e-01 1.386169642210006714e-01 -6.583407521247863770e-02 -6.494449079036712646e-02 -8.720538020133972168e-02 -1.144056469202041626e-01 4.576920866966247559e-01 1.756251975893974304e-02 -1.865445673465728760e-01 -5.444508418440818787e-02 -1.292453259229660034e-01 5.603395402431488037e-02 -3.236650675535202026e-02 -2.122206836938858032e-01 1.650130152702331543e-01 -2.178687453269958496e-01 -2.293327748775482178e-01 -3.615686595439910889e-01 1.001362595707178116e-02 -3.296073377132415771e-01 2.528800666332244873e-01 5.795277282595634460e-02 -3.192437887191772461e-01 6.941705197095870972e-02
2.378732264041900635e-01 -1.095458492636680603e-01 4.178938269615173340e-02 5.295935645699501038e-02 -1.356724500656127930e-01 2.593519091606140137e-01 1.555815339088439941e-01 9.767217189073562622e-02 -1.585702449083328247e-01 -4.136958345770835876e-02 -1.675693877041339874e-02 -1.446384042501449585e-01 -9.540496394038200378e-03 2.948195636272430420e-01 2.793335318565368652e-01 5.926070734858512878e-02 -6.752666085958480835e-02 5.007797107100486755e-02 8.435823023319244385e-02 1.261071860790252686e-01 -1.560663729906082153e-01 -3.938459157943725586e-01 -8.667365647852420807e-03 -2.974582612514495850e-01 2.313019707798957825e-03 -9.900810569524765015e-02 2.185806185007095337e-01 -2.025876343250274658e-01 1.497349441051483154e-01 -9.319591522216796875e-02 5.942333023995161057e-03 -4.036831855773925781e-01
-1.453931033611297607e-01 4.842905327677726746e-02 -2.085402309894561768e-01 -3.591198325157165527e-01 -2.114737480878829956e-01 2.544246613979339600e-01 2.169040143489837646e-01 5.526268854737281799e-02 -9.112097322940826416e-02 -1.190453618764877319e-01 -3.063006140291690826e-02 -5.973524414002895355e-03 1.026172414422035217e-01 1.184903830289840698e-01 1.714215278625488281e-01 2.438205182552337646e-01 2.468550764024257660e-02 -1.173998862504959106e-01 -2.595856189727783203e-01 1.887319795787334442e-02 -2.604065537452697754e-01 -3.903113901615142822e-01 -1.742827892303466797e-01 -2.788759581744670868e-02 5.642188340425491333e-02 3.417924791574478149e-02 -1.310266405344009399e-01 -1.101757735013961792e-01 2.893679589033126831e-02 2.998506724834442139e-01 1.125758364796638489e-01 -1.927000880241394043e-01
-1.391787976026535034e-01 -1.381135284900665283e-01 -3.026761412620544434e-01 3.871254250407218933e-02 -2.737049162387847900e-01 1.616062521934509277e-01 -3.022333979606628418e-02 2.313213646411895752e-01 3.515882492065429688e-01 9.774713963270187378e-02 -1.116397902369499207e-01 1.630534529685974121e-01 6.269931793212890625e-02 -1.426340639591217041e-01 1.136669702827930450e-02 1.901523917913436890e-01 -3.638466075062751770e-02 -7.257196307182312012e-02 -1.450990140438079834e-01 2.683316469192504883e-01 -1.234319526702165604e-02 -3.029000163078308105e-01 8.977217227220535278e-02 -2.366576157510280609e-02 -2.788681983947753906e-01 2.598794698715209961e-01 1.238442137837409973e-01 3.058611974120140076e-02 -4.882479086518287659e-02 7.069856673479080200e-02 -2.231417745351791382e-01 -2.475657761096954346e-01
5.132062360644340515e-02 1.341841518878936768e-01 -2.159193605184555054e-01 -3.931300342082977295e-02 -1.714728400111198425e-02 3.054861724376678467e-01 -1.131771579384803772e-01 -5.888442695140838623e-02 2.543809115886688232e-01 -2.825673297047615051e-02 -5.842265114188194275e-02 -7.577873021364212036e-02 -1.282581984996795654e-01 1.429485827684402466e-01 -2.117815800011157990e-02 1.784738004207611084e-01 1.151607781648635864e-01 -2.677884399890899658e-01 1.187772601842880249e-01 4.059843122959136963e-01 2.574263140559196472e-02 -9.376130253076553345e-02 -2.468472719192504883e-01 -3.260987699031829834e-01 -2.549644708633422852e-01 1.742302440106868744e-02 1.020142436027526855e-01 -9.356742352247238159e-02 2.637143731117248535e-01 4.868986085057258606e-02 -2.747329175472259521e-01 7.038439065217971802e-02
-4.545699656009674072e-01 -1.406870316714048386e-03 -1.316381841897964478e-01 1.584649235010147095e-01 -2.093965113162994385e-01 -3.427275642752647400e-02 -7.308053970336914062e-02 -1.064438000321388245e-01 6.173595041036605835e-02 -1.923652440309524536e-01 -7.763558626174926758e-02 -9.465670585632324219e-02 -2.836951753124594688e-03 -2.518194317817687988e-01 8.804611861705780029e-02 5.103105679154396057e-02 -1.348743736743927002e-01 -7.852004468441009521e-02 -4.896619543433189392e-02 4.766812920570373535e-01 -7.287418097257614136e-02 -2.409242987632751465e-01 -8.680064976215362549e-02 -7.137772440910339355e-02 4.486657679080963135e-02 1.553850471973419189e-01 -1.638614833354949951e-01 -2.345172613859176636e-01 -5.804765038192272186e-03 1.721412539482116699e-01 1.851542480289936066e-02 -3.027747273445129395e-01
-1.190865188837051392e-01 1.400598734617233276e-01 -2.876780927181243896e-01 -3.479444980621337891e-02 -9.674519300460815430e-02 8.854043669998645782e-03 -5.390313267707824707e-02 6.175981834530830383e-02 2.430635094642639160e-01 3.033447563648223877e-01 -1.416215747594833374e-01 -2.400468662381172180e-02 -1.318794637918472290e-01 2.459529973566532135e-02 -7.184513658285140991e-02 1.046575456857681274e-01 -1.151905395090579987e-02 -1.447605192661285400e-01 9.238807857036590576e-02 3.262218236923217773e-01 -1.338558346033096313e-01 -1.975860148668289185e-01 2.513877451419830322e-01 -2.350424677133560181e-01 5.897961091250181198e-03 7.008358091115951538e-02 -9.494145959615707397e-02 -2.751464843750000000e-01 1.105759590864181519e-01 -4.215858578681945801e-01 1.471610367298126221e-01 -2.179559171199798584e-01
4.732799530029296875e-02 2.683059871196746826e-01 -3.720594048500061035e-01 2.100276574492454529e-02 2.205845862627029419e-01 -4.982516914606094360e-02 1.469628070481121540e-03 2.939724735915660858e-02 -2.879303880035877228e-03 7.465074956417083740e-02 -2.598063945770263672e-01 -1.892824023962020874e-01 -2.854970283806324005e-02 -3.764777677133679390e-03 -2.240531146526336670e-01 5.062812194228172302e-02 -2.300679385662078857e-01 -3.163858354091644287e-01 1.404371708631515503e-01 1.797231435775756836e-01 7.681011408567428589e-02 -1.437450107187032700e-02 3.320309519767761230e-02 -2.122711688280105591e-01 5.925714597105979919e-02 1.483747959136962891e-01 -1.686582714319229126e-01 -4.233166873455047607e-01 -1.613666415214538574e-01 4.081560298800468445e-02 -2.305705100297927856e-01 -3.219299763441085815e-02
-1.415545344352722168e-01 2.280993312597274780e-01 -3.161418437957763672e-01 2.038201689720153809e-01 -1.011874750256538391e-01 1.069922521710395813e-01 1.077122762799263000e-01 2.046001851558685303e-01 -3.437061607837677002e-02 3.706577718257904053e-01 -9.255758672952651978e-02 -2.051921039819717407e-01 9.172322601079940796e-02 1.622158139944076538e-01 -6.476475973613560200e-04 3.265077173709869385e-01 -7.259291410446166992e-02 -4.766413941979408264e-02 -8.912692964076995850e-02 6.626114994287490845e-02 -3.498836457729339600e-01 -1.850212961435317993e-01 2.255020849406719208e-02 8.110054582357406616e-02 -1.062241867184638977e-01 -8.713685721158981323e-02 1.868776977062225342e-01 -2.022555619478225708e-01 -1.466350704431533813e-01 9.567824006080627441e-02 6.105815619230270386e-02 -2.608011662960052490e-01
-1.513544768095016479e-01 9.129542112350463867e-02 -1.321786195039749146e-01 -2.191700786352157593e-02 1.933124847710132599e-02 1.656788885593414307e-01 2.344258129596710205e-01 3.047530055046081543e-01 2.704727947711944580e-01 -1.154116019606590271e-01 -1.164975576102733612e-02 -9.961526095867156982e-02 -4.510852396488189697e-01 2.514056265354156494e-01 2.399516701698303223e-01 2.782382667064666748e-01 -1.067206785082817078e-01 -1.548541486263275146e-01 1.895210295915603638e-01 2.366547286510467529e-01 -9.888018667697906494e-02 -3.563176095485687256e-02 1.483719348907470703e-01 -1.671980917453765869e-01 -6.302580237388610840e-02 -2.399893403053283691e-01 5.620339885354042053e-02 2.257384359836578369e-02 -9.062997251749038696e-02 1.009624078869819641e-01 -5.952632427215576172e-02 -3.803467005491256714e-02
-1.927634328603744507e-01 1.364294290542602539e-01 1.484044194221496582e-01 2.644481360912322998e-01 -1.536698490381240845e-01 1.315578445792198181e-02 -2.192426007241010666e-03 1.717792749404907227e-01 1.283478438854217529e-01 -3.347573801875114441e-03 1.518288701772689819e-01 -1.467266585677862167e-02 5.013210698962211609e-02 1.821660101413726807e-01 1.944567859172821045e-01 1.361626982688903809e-01 -1.801251918077468872e-01 -4.655160009860992432e-01 1.348244845867156982e-01 2.706206217408180237e-02 -2.183570712804794312e-01 -3.877143561840057373e-01 3.602027660235762596e-03 -2.494805864989757538e-02 -7.569293677806854248e-02 -1.050951331853866577e-01 1.253931224346160889e-01 -1.986671686172485352e-01 1.243184730410575867e-01 -1.021129786968231201e-01 -2.975336909294128418e-01 -1.187281459569931030e-01
-2.226861268281936646e-01 6.001210585236549377e-02 7.028128951787948608e-02 -2.407759241759777069e-02 -2.561902999877929688e-01 8.526685833930969238e-02 3.435403481125831604e-02 2.225598692893981934e-01 1.248649507761001587e-01 -5.418392829596996307e-03 -2.742470204830169678e-01 -3.153375089168548584e-01 -6.037066876888275146e-02 -1.274792701005935669e-01 1.393274664878845215e-01 -1.075362600386142731e-02 -1.912213861942291260e-01 -1.909070909023284912e-01 -1.680785119533538818e-01 4.981033802032470703e-01 4.526488482952117920e-02 -9.048735350370407104e-02 -3.725164011120796204e-02 -1.704712212085723877e-01 -1.539868675172328949e-02 1.661724895238876343e-01 1.637757718563079834e-01 -1.400753855705261230e-01 -9.998734295368194580e-02 -3.168127313256263733e-02 3.347165584564208984e-01 -2.442185208201408386e-02
1.213057246059179306e-02 -3.862868994474411011e-02 1.410124124959111214e-03 -3.986880183219909668e-01 -7.255667448043823242e-02 3.229873254895210266e-02 3.002751171588897705e-01 -1.475102752447128296e-01 4.003049433231353760e-02 1.134213730692863464e-01 2.937891483306884766e-01 -9.157360345125198364e-02 -3.462412655353546143e-01 1.952433139085769653e-01 2.113109230995178223e-01 1.000312790274620056e-01 -2.595757544040679932e-01 -2.469377666711807251e-01 -3.448613360524177551e-02 1.125951483845710754e-01 -2.715724706649780273e-01 -1.205625161528587341e-01 -1.870387494564056396e-01 7.083546370267868042e-02 -4.420774430036544800e-02 1.271173357963562012e-01 -1.315074115991592407e-01 -2.966009974479675293e-01 6.505423225462436676e-03 2.460363088175654411e-03 -8.434228599071502686e-03 7.305006682872772217e-02
-1.224872830789536238e-04 -1.667599529027938843e-01 -3.227673172950744629e-01 1.242320314049720764e-01 -3.427558578550815582e-03 -1.493093371391296387e-01 2.250788211822509766e-01 -1.596535183489322662e-02 1.223667040467262268e-01 9.064172208309173584e-02 -1.235812529921531677e-01 -1.861404180526733398e-01 7.331341505050659180e-02 -5.654066801071166992e-02 2.390194088220596313e-01 2.435311675071716309e-01 -9.248239547014236450e-02 -1.269142627716064453e-01 1.633192300796508789e-01 3.725498020648956299e-01 -8.655217289924621582e-02 -7.820744067430496216e-02 -1.778631284832954407e-02 -1.245823055505752563e-01 1.831398904323577881e-01 5.506670102477073669e-02 8.327231556177139282e-02 -3.716771602630615234e-01 4.231418073177337646e-01 2.205213718116283417e-02 1.531306467950344086e-02 -1.570744439959526062e-02
-2.503519058227539062e-01 8.953085541725158691e-02 -6.283835321664810181e-02 -1.158703714609146118e-01 -2.898142337799072266e-01 -1.108774021267890930e-01 4.143951237201690674e-01 1.945575326681137085e-01 3.015469014644622803e-01 -8.279120922088623047e-02 -1.023436859250068665e-01 -1.119767129421234131e-01 3.159154206514358521e-02 1.216179877519607544e-01 -1.733005791902542114e-02 1.416437178850173950e-01 -2.412083297967910767e-01 -1.071248203516006470e-01 -3.587489202618598938e-02 3.699302673339843750e-01 -2.384905666112899780e-01 -1.757512092590332031e-01 1.679869145154953003e-01 -1.371335685253143311e-01 2.420960366725921631e-02 -9.135226160287857056e-02 -1.249710395932197571e-01 -1.582251042127609253e-01 -6.311636418104171753e-02 2.074271738529205322e-01 -5.950811505317687988e-02 -8.001317828893661499e-02
-3.351905941963195801e-01 -6.905751302838325500e-03 -9.250610321760177612e-02 3.960598260164260864e-02 -7.953070104122161865e-02 -5.712736397981643677e-02 3.287526667118072510e-01 2.131912261247634888e-01 2.523400820791721344e-02 -6.145777925848960876e-02 -9.380751289427280426e-03 -1.191561296582221985e-01 -2.730915248394012451e-01 4.094879329204559326e-01 -5.867104232311248779e-02 3.264825642108917236e-01 -6.268583238124847412e-02 -1.869688332080841064e-01 -4.151868820190429688e-02 2.981871962547302246e-01 2.291555888950824738e-02 -1.909681558609008789e-01 1.070457026362419128e-01 -1.254014521837234497e-01 2.549271881580352783e-01 -4.596497491002082825e-02 -8.370564132928848267e-02 -1.156335771083831787e-01 6.552886217832565308e-02 4.619480669498443604e-02 -5.851315706968307495e-02 -2.287551164627075195e-01
1.525157317519187927e-02 5.362770706415176392e-02 -2.287057787179946899e-01 -5.242024734616279602e-02 -2.235594242811203003e-01 -2.307729981839656830e-02 5.712760984897613525e-02 -2.186264097690582275e-01 3.283490240573883057e-02 9.473999589681625366e-02 -3.574927151203155518e-01 -2.090866416692733765e-01 6.741257011890411377e-02 -5.430359393358230591e-02 1.320609357208013535e-02 7.587118446826934814e-02 -1.463285833597183228e-01 -3.756919801235198975e-01 1.960355788469314575e-02 1.173015497624874115e-02 -1.182025745511054993e-01 -3.556272089481353760e-01 9.687440842390060425e-02 -1.427690535783767700e-01 -2.051094919443130493e-01 -2.937761545181274414e-01 -1.033404245972633362e-01 -3.693887591361999512e-01 7.787787169218063354e-02 -1.531206518411636353e-01 9.062756784260272980e-03 -8.297922462224960327e-02
-3.142464160919189453e-01 -4.075004905462265015e-02 -1.766349226236343384e-01 -1.684927642345428467e-01 -3.307553706690669060e-03 3.328935056924819946e-02 9.122713655233383179e-02 3.153866231441497803e-01 -6.634829938411712646e-02 4.679352790117263794e-02 -3.277159482240676880e-02 -3.626842498779296875e-01 -3.650351241230964661e-02 -1.196613907814025879e-01 -1.347479820251464844e-01 1.787845492362976074e-01 -3.631779178977012634e-02 -4.108794033527374268e-02 -1.672763191163539886e-02 2.554094791412353516e-01 -2.536872029304504395e-01 -1.291627734899520874e-01 -1.157788485288619995e-01 -1.412185877561569214e-01 1.013220474123954773e-01 -3.300754725933074951e-02 -1.574467867612838745e-01 -3.747223615646362305e-01 -1.768930554389953613e-01 3.293955326080322266e-01 9.936479479074478149e-02 -1.302849054336547852e-01
2.859084121882915497e-02 1.987914443016052246e-01 -3.135489225387573242e-01 1.180569082498550415e-01 1.181851327419281006e-01 -2.518052756786346436e-01 -4.933969303965568542e-02 1.318232715129852295e-01 -4.064564779400825500e-02 1.704128980636596680e-01 -4.890061914920806885e-02 -2.747874259948730469e-01 -2.954736649990081787e-01 8.786112070083618164e-02 2.478732764720916748e-01 1.034855656325817108e-02 -1.307211518287658691e-01 1.392584759742021561e-02 -1.322739422321319580e-01 1.101488396525382996e-01 -1.395167708396911621e-01 -3.007991611957550049e-01 -2.554742433130741119e-02 -2.915059924125671387e-01 -9.430082142353057861e-02 -1.052750125527381897e-01 -2.100555598735809326e-02 -4.057248234748840332e-01 1.285737454891204834e-01 -1.371112465858459473e-02 -1.377269327640533447e-01 1.478596627712249756e-01
-6.812763214111328125e-02 3.808782622218132019e-02 -3.681210279464721680e-01 1.988055408000946045e-01 -9.314143657684326172e-02 -7.148123532533645630e-02 1.615257263183593750e-01 1.182023957371711731e-01 1.545431278645992279e-02 1.686716377735137939e-01 -1.257028281688690186e-01 -2.211346179246902466e-01 -3.980026394128799438e-02 7.302431389689445496e-03 4.011267051100730896e-02 1.719810515642166138e-01 -1.576252430677413940e-01 -2.034227252006530762e-01 1.125483587384223938e-01 2.175127714872360229e-01 -1.627203822135925293e-01 -5.499888211488723755e-02 -1.108576878905296326e-01 3.658595681190490723e-02 1.263009458780288696e-01 -9.034589678049087524e-02 1.161830425262451172e-01 -4.139495790004730225e-01 4.796316623687744141e-01 -6.395708769559860229e-02 -1.564505845308303833e-01 -4.350427910685539246e-02
-1.381336599588394165e-01 2.042097747325897217e-01 -1.979442089796066284e-01 6.045516207814216614e-02 -6.277120858430862427e-02 1.042222306132316589e-01 -1.114236339926719666e-01 7.202279567718505859e-02 1.237759888172149658e-01 1.131349205970764160e-01 -2.116192281246185303e-01 -3.568410575389862061e-01 -7.764323055744171143e-02 -1.099916398525238037e-01 3.230684399604797363e-01 1.306300051510334015e-02 -4.775085300207138062e-02 -1.324880272150039673e-01 -2.879508771002292633e-02 3.133465945720672607e-01 -3.157149255275726318e-01 -2.994874715805053711e-01 9.823792427778244019e-02 -3.139119446277618408e-01 -4.784414544701576233e-02 2.700980193912982941e-02 -2.557004690170288086e-01 -7.234592735767364502e-02 1.041935458779335022e-01 -1.724876910448074341e-01 -9.481031447649002075e-02 3.776006028056144714e-02
-1.371276825666427612e-01 1.305842548608779907e-01 4.330129548907279968e-02 2.057548016309738159e-01 6.672117393463850021e-03 1.110553070902824402e-01 2.257941365242004395e-01 4.109409451484680176e-01 -1.523873358964920044e-01 2.264187857508659363e-02 1.999197900295257568e-02 -1.480758488178253174e-01 -1.935650557279586792e-01 2.590498328208923340e-01 -7.091847807168960571e-02 3.407612740993499756e-01 -2.327240705490112305e-01 -1.863105222582817078e-02 3.318116813898086548e-02 4.105001986026763916e-01 -2.371891960501670837e-02 -1.187661141157150269e-01 1.558236032724380493e-01 -2.846617400646209717e-01 -7.352789491415023804e-02 5.443735513836145401e-03 2.215509302914142609e-03 -5.138424038887023926e-02 -1.339134275913238525e-01 1.356393992900848389e-01 -1.215821728110313416e-01 -1.123532056808471680e-01
-1.902865767478942871e-01 -3.959361836314201355e-02 -2.183516919612884521e-01 -3.081837594509124756e-01 8.329667150974273682e-02 -2.734571881592273712e-02 -1.487950235605239868e-02 3.531068265438079834e-01 1.938615366816520691e-02 6.460657715797424316e-02 -1.319338381290435791e-02 6.799844652414321899e-02 -3.110816329717636108e-02 -1.116729378700256348e-01 2.650512158870697021e-01 2.803123891353607178e-01 -1.029049232602119446e-01 -2.305246144533157349e-01 -1.655622571706771851e-01 2.284031957387924194e-01 -2.368896901607513428e-01 -1.617324203252792358e-01 5.795824527740478516e-02 -3.000254929065704346e-01 3.475998342037200928e-02 2.905243076384067535e-02 -2.351740002632141113e-01 -2.310037910938262939e-01 -7.123360037803649902e-02 -1.200237311422824860e-02 9.693656861782073975e-02 -2.665856182575225830e-01
-1.951717585325241089e-01 6.918755173683166504e-02 -2.509398758411407471e-01 8.396691828966140747e-02 6.174565851688385010e-02 2.019348442554473877e-01 3.152958154678344727e-01 1.441055238246917725e-01 1.142830029129981995e-01 -1.348945349454879761e-01 4.332743585109710693e-02 -1.250330656766891479e-01 -2.169552892446517944e-01 2.608540058135986328e-01 1.615331768989562988e-01 4.629763364791870117e-01 -2.527419626712799072e-01 -2.059497982263565063e-01 1.879437863826751709e-01 2.381091117858886719e-01 -1.179848760366439819e-01 -1.301787644624710083e-01 1.626197248697280884e-01 -6.685752421617507935e-02 -1.862059533596038818e-01 -7.835024595260620117e-02 -9.743375331163406372e-02 5.734867230057716370e-02 6.493585556745529175e-02 5.477174185216426849e-03 -3.698992542922496796e-03 -7.818229496479034424e-03
8.665650337934494019e-02 8.299460262060165405e-02 -1.753730177879333496e-01 1.097244173288345337e-01 -3.568255901336669922e-01 7.036855071783065796e-02 5.230522248893976212e-03 3.092374205589294434e-01 1.648469865322113037e-01 1.400602906942367554e-01 -2.258023470640182495e-01 -1.525968406349420547e-02 -1.957131922245025635e-01 3.063486516475677490e-01 1.583980023860931396e-01 6.145546212792396545e-03 -3.583205938339233398e-01 -1.428688913583755493e-01 1.416651904582977295e-01 2.850654125213623047e-01 2.269592434167861938e-01 -7.171200960874557495e-02 -1.794315725564956665e-01 -4.096288979053497314e-02 -1.253885626792907715e-01 -9.962076693773269653e-02 -7.718800008296966553e-02 -5.288809537887573242e-02 1.079785451292991638e-01 -1.336375921964645386e-01 8.925070613622665405e-02 -2.168757319450378418e-01
-1.240477785468101501e-01 -1.213261112570762634e-02 -8.905852586030960083e-02 -4.300751388072967529e-01 9.679636359214782715e-02 1.170268934220075607e-02 3.240459039807319641e-02 4.761526882648468018e-01 -5.928290635347366333e-02 -5.678352713584899902e-02 -1.818699240684509277e-01 1.485472023487091064e-01 2.404774166643619537e-02 -5.603229999542236328e-02 2.181506007909774780e-01 1.955733895301818848e-01 -1.522884815931320190e-01 -2.600893676280975342e-01 -8.369120955467224121e-02 1.190095841884613037e-01 -7.308907061815261841e-02 -2.399367094039916992e-01 1.181591004133224487e-01 -1.658509075641632080e-01 -4.746071621775627136e-02 5.748013034462928772e-02 -9.189029783010482788e-02 -2.461209446191787720e-01 -2.651661448180675507e-02 1.743491888046264648e-01 -2.288923598825931549e-03 -2.842279672622680664e-01
-8.443097025156021118e-02 -4.638763144612312317e-02 -1.234225854277610779e-01 -2.792429029941558838e-01 1.085925474762916565e-01 -9.950102120637893677e-02 -9.578236937522888184e-02 1.391751468181610107e-01 9.364028275012969971e-02 -2.959095239639282227e-01 -6.028848513960838318e-02 -3.550088778138160706e-02 1.995168067514896393e-02 2.641734853386878967e-02 1.854032874107360840e-01 3.622974157333374023e-01 -1.328414827585220337e-01 -1.655070632696151733e-01 -2.288575172424316406e-01 3.485164940357208252e-01 -1.591433286666870117e-01 -2.734309732913970947e-01 -1.674394756555557251e-01 -2.414404302835464478e-01 6.543025840073823929e-03 -4.499435052275657654e-02 -2.261221855878829956e-01 -2.109853029251098633e-01 -1.696917265653610229e-01 1.648578941822052002e-01 6.001182273030281067e-02 -1.293441802263259888e-01
-1.264740377664566040e-01 2.206686288118362427e-01 -2.977912724018096924e-01 -8.465553075075149536e-02 -1.499330699443817139e-01 1.731607317924499512e-01 -2.336713299155235291e-02 3.898929059505462646e-01 -2.133532613515853882e-01 4.126901328563690186e-01 -1.991119533777236938e-01 -1.311636418104171753e-01 3.722995892167091370e-02 2.303789183497428894e-02 -1.588321523740887642e-03 2.763458490371704102e-01 1.708852350711822510e-01 3.337625786662101746e-02 -1.566680222749710083e-01 4.626204818487167358e-02 9.531667083501815796e-02 -1.608633697032928467e-01 -1.430037468671798706e-01 -5.504191666841506958e-02 -1.342591494321823120e-01 9.057561866939067841e-03 -3.852170333266258240e-02 -2.903404235839843750e-01 1.874900162220001221e-01 5.760260391980409622e-03 5.569646507501602173e-02 -1.607735306024551392e-01
9.148596972227096558e-02 1.030907407402992249e-01 -6.567328423261642456e-02 -1.468260213732719421e-02 -9.937331825494766235e-02 -6.780494749546051025e-02 1.799163669347763062e-01 2.256064563989639282e-01 7.859411835670471191e-02 2.665934264659881592e-01 -6.630891561508178711e-02 1.419819146394729614e-01 -2.154930680990219116e-02 8.506041765213012695e-02 7.177849858999252319e-02 5.323061719536781311e-02 -1.846571564674377441e-01 -1.961193978786468506e-01 3.864573240280151367e-01 2.227544933557510376e-01 5.139015614986419678e-02 -3.614701032638549805e-01 -4.883985221385955811e-02 -2.098390161991119385e-01 -8.934209495782852173e-02 3.073775470256805420e-01 4.389440268278121948e-02 -3.507324457168579102e-01 1.723680645227432251e-01 -1.002456620335578918e-01 1.324100345373153687e-01 -1.590551286935806274e-01
-2.905617840588092804e-02 -1.626978814601898193e-01 -3.796667754650115967e-01 -1.571461707353591919e-01 -1.311254203319549561e-01 1.238570362329483032e-01 3.814255595207214355e-01 -1.156694591045379639e-01 6.312416493892669678e-02 1.513962000608444214e-01 3.194869682192802429e-02 -1.053279563784599304e-01 -2.561793923377990723e-01 3.327071964740753174e-01 2.838729023933410645e-01 2.269039899110794067e-01 -7.790311425924301147e-02 -1.159290596842765808e-01 2.906030975282192230e-02 1.214574798941612244e-01 -2.051267400383949280e-02 -3.625893890857696533e-01 6.743722409009933472e-02 -6.345165520906448364e-02 8.296672999858856201e-02 -7.862355560064315796e-02 4.330179095268249512e-02 2.077761664986610413e-02 -4.952836781740188599e-02 -2.251344546675682068e-02 2.963132038712501526e-02 -2.650511264801025391e-01
-6.202466413378715515e-02 1.202123891562223434e-02 -2.335655242204666138e-01 -3.650454059243202209e-02 -1.151166483759880066e-01 -1.086434870958328247e-01 2.834202647209167480e-01 2.533264458179473877e-01 3.200702369213104248e-01 -2.956213429570198059e-02 -1.076414808630943298e-01 -1.907430738210678101e-01 -9.842975437641143799e-02 1.474513113498687744e-01 2.794501744210720062e-02 1.375231444835662842e-01 1.724308170378208160e-02 -2.225058674812316895e-01 4.964941181242465973e-03 3.272726833820343018e-01 -1.524798721075057983e-01 -4.716738127171993256e-03 4.370627552270889282e-02 -1.390781998634338379e-01 6.006074324250221252e-02 -1.627141237258911133e-01 -1.471870988607406616e-01 -1.944052129983901978e-01 -3.383645713329315186e-01 2.868184447288513184e-01 -2.835006117820739746e-01 -4.685304127633571625e-03
4.564478620886802673e-02 2.623903453350067139e-01 -4.553259015083312988e-01 3.893565759062767029e-02 -8.337544649839401245e-02 1.281410455703735352e-01 1.031336486339569092e-01 -1.608845544978976250e-03 -4.571258276700973511e-02 6.208242475986480713e-02 -2.532213553786277771e-02 4.514227807521820068e-02 -3.260906934738159180e-01 8.367432653903961182e-02 -1.363897025585174561e-01 3.018612414598464966e-02 -3.307049348950386047e-02 -2.663532197475433350e-01 4.516934603452682495e-02 3.584505617618560791e-01 1.510586142539978027e-01 -9.173750132322311401e-02 -1.006243824958801270e-01 -3.296691477298736572e-01 2.072066441178321838e-02 2.276124060153961182e-01 1.675717830657958984e-01 -1.334816217422485352e-01 1.273202300071716309e-01 9.040011465549468994e-02 -1.213705241680145264e-01 -2.342918962240219116e-01
5.369442328810691833e-02 1.303103864192962646e-01 -6.264726817607879639e-02 -3.511869013309478760e-01 -2.989310026168823242e-01 2.575477659702301025e-01 -3.374690189957618713e-02 3.892720118165016174e-02 6.436311453580856323e-02 -6.742049008607864380e-02 1.998010128736495972e-01 -3.705874085426330566e-01 -1.944226473569869995e-01 -5.875381082296371460e-02 -4.820414260029792786e-02 -4.288325831294059753e-02 -1.729759573936462402e-01 6.109285354614257812e-02 8.367211371660232544e-02 -8.244158327579498291e-02 -7.373090088367462158e-02 -1.354140043258666992e-01 -2.016886509954929352e-02 -9.651147574186325073e-02 4.069707542657852173e-02 1.961635500192642212e-01 4.067431390285491943e-02 -5.245812535285949707e-01 3.129022940993309021e-02 1.805680394172668457e-01 -1.375314146280288696e-01 1.129415407776832581e-01
-2.089468389749526978e-02 3.655823320150375366e-02 -1.493668854236602783e-01 1.476276218891143799e-01 -1.723736822605133057e-01 -5.527013167738914490e-02 8.088959753513336182e-02 -1.972367316484451294e-01 2.004175931215286255e-01 2.599908411502838135e-01 -2.471583187580108643e-01 -1.975598037242889404e-01 5.783402919769287109e-02 -3.102202527225017548e-02 -8.868483453989028931e-02 7.773240655660629272e-02 -3.302706405520439148e-02 -2.679413557052612305e-01 -8.922552689909934998e-03 1.913196295499801636e-01 -1.619516164064407349e-01 -4.375860095024108887e-01 1.169991940259933472e-01 -2.127650566399097443e-02 -6.644551455974578857e-02 -2.968270517885684967e-02 -1.353859007358551025e-01 -4.919652938842773438e-01 1.422339230775833130e-01 -1.368017345666885376e-01 4.252856224775314331e-02 -4.459686204791069031e-02
-1.499261707067489624e-01 -9.719882160425186157e-02 -2.525479532778263092e-02 -2.433553338050842285e-01 1.822383552789688110e-01 -4.576798900961875916e-02 -9.066575765609741211e-02 2.079175412654876709e-01 1.358997225761413574e-01 -9.084405004978179932e-02 -4.815008118748664856e-02 -1.334614604711532593e-01 1.134575530886650085e-01 -3.717344999313354492e-02 4.466951638460159302e-02 1.583266556262969971e-01 -1.379829347133636475e-01 -1.797223538160324097e-01 -1.097504869103431702e-01 2.882068455219268799e-01 -2.893529534339904785e-01 -4.483802616596221924e-01 2.651289850473403931e-02 -3.089125454425811768e-01 1.056761965155601501e-01 -1.623074896633625031e-02 -1.378821581602096558e-01 -1.272821575403213501e-01 -2.521831393241882324e-01 2.292557209730148315e-01 -3.531496040523052216e-03 -2.076839506626129150e-01
4.406763985753059387e-02 -7.982758432626724243e-02 -1.516748815774917603e-01 1.340375393629074097e-01 -1.187535822391510010e-01 3.735049068927764893e-01 1.304275542497634888e-01 6.803474575281143188e-02 8.074972778558731079e-02 -9.674164466559886932e-03 1.298164129257202148e-01 -1.572751998901367188e-01 -1.784935891628265381e-01 -2.729326952248811722e-03 -1.636027544736862183e-01 2.563353478908538818e-01 -8.891250193119049072e-02 -7.676719129085540771e-02 -2.876897752285003662e-01 3.789744377136230469e-01 -2.796277701854705811e-01 6.602688133716583252e-02 9.358543157577514648e-02 2.938444912433624268e-02 -1.020707935094833374e-01 -2.889872528612613678e-02 2.114548236131668091e-01 -2.602799832820892334e-01 1.030439417809247971e-02 -7.884760200977325439e-02 -3.438152670860290527e-01 -1.493978053331375122e-01
2.111402750015258789e-01 -1.311493813991546631e-01 -2.549538612365722656e-01 1.253642588853836060e-01 1.217610165476799011e-01 8.302842080593109131e-02 -1.269716918468475342e-01 -2.033818513154983521e-01 3.223618119955062866e-02 2.471401095390319824e-01 -8.543293923139572144e-02 -1.506459265947341919e-01 -3.101878464221954346e-01 7.403222471475601196e-02 5.878483131527900696e-02 3.106113895773887634e-02 -1.672665625810623169e-01 -2.938218042254447937e-02 -1.001173630356788635e-01 3.513361215591430664e-01 6.863938271999359131e-02 -4.289389550685882568e-01 3.561492543667554855e-03 -1.485956162214279175e-01 9.969730675220489502e-02 1.204013898968696594e-01 6.741058081388473511e-02 -2.256619632244110107e-01 1.668054461479187012e-01 -8.491919934749603271e-02 -3.025771677494049072e-01 2.193854749202728271e-02
-5.617329105734825134e-02 -2.974722720682621002e-02 -1.220182403922080994e-01 -9.120724350214004517e-02 -2.751330435276031494e-01 -1.846824400126934052e-02 1.800011098384857178e-01 3.664789199829101562e-01 1.754150539636611938e-02 3.281211555004119873e-01 6.150969490408897400e-02 -2.144764363765716553e-01 -6.881376355886459351e-02 1.443167775869369507e-01 8.866874873638153076e-02 2.733759284019470215e-01 -3.248217105865478516e-01 -9.318341314792633057e-02 1.649800688028335571e-01 -1.199257820844650269e-01 -1.515682488679885864e-01 -9.524327516555786133e-02 2.379325404763221741e-02 -2.855140864849090576e-01 -6.889615952968597412e-02 -1.264261603355407715e-01 -8.205460011959075928e-02 -1.822828054428100586e-01 2.076725512742996216e-01 3.401635214686393738e-02 -2.968459427356719971e-01 3.282816708087921143e-02
-2.184553295373916626e-01 -6.073782593011856079e-02 -3.267517089843750000e-01 -7.598999142646789551e-02 -2.007117420434951782e-01 2.353708446025848389e-01 4.114696979522705078e-01 3.023611009120941162e-02 7.340993732213973999e-02 -1.063415259122848511e-01 8.171035908162593842e-03 -2.609556019306182861e-01 -3.184343576431274414e-01 1.844016611576080322e-01 3.273101150989532471e-01 2.912295162677764893e-01 -3.552738577127456665e-02 7.816459238529205322e-02 1.203288212418556213e-01 8.127769827842712402e-02 -1.617818772792816162e-01 -1.881735175848007202e-01 1.695107221603393555e-01 -6.413280963897705078e-02 -1.530996337532997131e-02 -5.193698778748512268e-02 -4.073855280876159668e-02 -1.207340434193611145e-01 -1.592564769089221954e-02 -2.904103696346282959e-02 5.285408720374107361e-02 -1.094646155834197998e-01
-3.361372351646423340e-01 1.534965634346008301e-01 -4.867356643080711365e-02 -9.058579057455062866e-02 -2.434967160224914551e-01 -2.817282080650329590e-02 -3.555441647768020630e-02 3.117130398750305176e-01 2.840476483106613159e-02 -3.006139099597930908e-01 -1.289383620023727417e-01 -2.726314663887023926e-01 -7.451841980218887329e-02 -4.581888765096664429e-02 1.853648200631141663e-02 3.822709619998931885e-02 -3.199698030948638916e-01 -3.426196798682212830e-02 5.511920526623725891e-02 1.834705173969268799e-01 -4.351286590099334717e-02 -9.662159532308578491e-02 -1.197566315531730652e-01 4.898555949330329895e-02 1.303671449422836304e-01 8.355914801359176636e-02 -3.034824132919311523e-01 -3.543767631053924561e-01 -4.561003297567367554e-02 1.366854310035705566e-01 -2.087471783161163330e-01 -1.689708381891250610e-01
-1.760345995426177979e-01 1.153351441025733948e-01 1.361443102359771729e-01 -5.178672075271606445e-02 -1.346674859523773193e-01 9.240467101335525513e-02 2.325828820466995239e-01 -6.723315268754959106e-02 2.754100970923900604e-02 4.716926719993352890e-03 2.900727652013301849e-02 -8.219243027269840240e-03 -1.109078601002693176e-01 3.015113770961761475e-01 -9.566339850425720215e-02 2.603415250778198242e-01 -2.171196937561035156e-01 -5.793207138776779175e-02 -1.115146838128566742e-02 3.296039700508117676e-01 -2.903716266155242920e-01 -2.019909471273422241e-01 4.019339010119438171e-02 2.702867090702056885e-01 -1.139498576521873474e-01 -8.669106662273406982e-02 -1.141986921429634094e-01 -3.878095149993896484e-01 1.666069775819778442e-01 1.939672231674194336e-01 -1.830076873302459717e-01 -1.597423851490020752e-01
1.808106452226638794e-01 1.968799680471420288e-01 -4.240263700485229492e-01 1.345702856779098511e-01 -1.389108896255493164e-01 -3.913216665387153625e-02 -1.681795120239257812e-01 3.650312721729278564e-01 -1.311596184968948364e-01 2.107392102479934692e-01 -2.923613190650939941e-01 -1.582533419132232666e-01 -5.342842265963554382e-02 1.084718629717826843e-01 2.942043170332908630e-02 1.099947914481163025e-01 -8.877113461494445801e-02 -1.605726182460784912e-01 6.093042716383934021e-02 3.765853643417358398e-01 -8.359752595424652100e-02 -1.087326463311910629e-02 2.178308665752410889e-01 1.071879565715789795e-01 8.932319283485412598e-02 3.767779842019081116e-02 1.560437493026256561e-02 -2.446909844875335693e-01 -7.039892673492431641e-02 1.123154014348983765e-01 -1.200479045510292053e-01 -4.270131886005401611e-02
-3.202780187129974365e-01 1.745324730873107910e-01 -1.222230419516563416e-01 -2.353431135416030884e-01 -8.815249800682067871e-02 4.196069017052650452e-02 1.485483050346374512e-01 2.859586775302886963e-01 -4.480111598968505859e-02 5.569045618176460266e-02 4.723553732037544250e-02 -2.014906853437423706e-01 8.592251688241958618e-02 -1.171212736517190933e-02 -1.249682251363992691e-02 1.696107238531112671e-01 -9.292228519916534424e-02 4.600409790873527527e-02 1.075599938631057739e-01 4.063235819339752197e-01 -1.174055635929107666e-01 -1.925949938595294952e-02 -2.708525583148002625e-02 -1.948978602886199951e-01 2.632490731775760651e-02 1.476156413555145264e-01 -3.004125058650970459e-01 -2.977569699287414551e-01 -2.647921741008758545e-01 2.888283431529998779e-01 1.327866874635219574e-02 -5.904966220259666443e-02
-1.744824945926666260e-01 7.797054201364517212e-02 -7.358258962631225586e-02 -1.207993328571319580e-01 -2.399858683347702026e-01 -1.600326150655746460e-01 2.124100178480148315e-01 2.234033346176147461e-01 3.640660345554351807e-01 -6.668294221162796021e-02 -1.778449714183807373e-01 -5.259619280695915222e-02 -1.146380230784416199e-01 3.560480177402496338e-01 5.869375169277191162e-02 1.991767883300781250e-01 -1.391015648841857910e-01 -1.486372500658035278e-01 -3.544841706752777100e-02 3.239989876747131348e-01 -2.571656703948974609e-01 4.445989802479743958e-02 1.396243572235107422e-01 -7.615815103054046631e-02 -2.882673032581806183e-02 -8.895468711853027344e-02 -1.778166741132736206e-01 -1.862162202596664429e-01 -1.805788725614547729e-01 2.338087260723114014e-01 -7.361216098070144653e-02 -4.484748095273971558e-02
-1.055469438433647156e-01 3.043713793158531189e-02 2.089154273271560669e-01 -3.204137384891510010e-01 -3.167655467987060547e-01 1.730473786592483521e-01 1.242954283952713013e-01 4.074226692318916321e-02 1.672655940055847168e-01 4.331270232796669006e-02 7.846095412969589233e-02 -1.633555740118026733e-01 -1.782261133193969727e-01 4.443554580211639404e-02 -3.395716473460197449e-02 -3.534128516912460327e-02 -3.678372129797935486e-02 -1.069211214780807495e-01 -2.798610329627990723e-01 4.496126174926757812e-01 -1.925533115863800049e-01 -1.858085095882415771e-01 -2.874729037284851074e-01 -2.273019850254058838e-01 5.213343352079391479e-02 1.507143583148717880e-02 -3.686144948005676270e-02 -1.194628328084945679e-01 7.078410685062408447e-02 4.718229547142982483e-02 1.423394680023193359e-01 -2.239466458559036255e-01
1.323604136705398560e-01 9.749457240104675293e-02 -1.683680340647697449e-02 7.874967902898788452e-02 7.643170654773712158e-02 3.154939115047454834e-01 3.738759160041809082e-01 1.250150799751281738e-01 1.370364576578140259e-01 1.254038065671920776e-01 -1.034027785062789917e-01 -1.559106558561325073e-01 -1.673972606658935547e-01 -2.846374809741973877e-01 -2.928359620273113251e-02 7.780092954635620117e-02 -5.720112100243568420e-02 -4.673749580979347229e-02 -2.841078042984008789e-01 2.698408067226409912e-01 -3.063898980617523193e-01 -2.293663769960403442e-01 -2.567205131053924561e-01 -1.161873992532491684e-02 -1.036264970898628235e-01 1.093061566352844238e-01 1.251979023218154907e-01 -2.465719282627105713e-01 -7.947785407304763794e-02 9.513790160417556763e-02 -1.781724840402603149e-01 -4.960282146930694580e-02
-6.572281010448932648e-03 -1.075603887438774109e-01 -1.458587497472763062e-01 -1.006495580077171326e-01 -1.020126417279243469e-01 1.017083302140235901e-01 -3.363224118947982788e-02 1.030301600694656372e-01 6.815366446971893311e-03 -1.164600625634193420e-01 -1.921580135822296143e-01 -7.944167591631412506e-03 5.969853699207305908e-02 -7.405056804418563843e-02 8.011334389448165894e-02 2.436126470565795898e-01 -2.188507914543151855e-01 -4.696772992610931396e-01 -2.134745419025421143e-01 4.198248311877250671e-02 -2.879351377487182617e-01 -2.985516786575317383e-01 1.127652749419212341e-01 -5.890924111008644104e-02 -5.912507697939872742e-02 -1.409789621829986572e-01 -1.451097279787063599e-01 -3.408304750919342041e-01 -2.325768321752548218e-01 1.604722626507282257e-02 1.144592240452766418e-01 -2.588033974170684814e-01
-1.059635281562805176e-01 3.073125779628753662e-01 -1.228336542844772339e-01 2.006530202925205231e-02 -2.367640882730484009e-01 5.212232097983360291e-02 -2.434290386736392975e-02 -1.607715040445327759e-01 1.000885739922523499e-01 2.277526557445526123e-01 2.186381518840789795e-01 -3.650414347648620605e-01 9.127537719905376434e-03 1.363310515880584717e-01 2.197511494159698486e-01 1.665317714214324951e-01 -3.319162428379058838e-01 -6.258205045014619827e-03 -1.503282487392425537e-01 2.119788825511932373e-01 -2.101342529058456421e-01 -1.086868271231651306e-01 2.609523832798004150e-01 -1.333811283111572266e-01 -2.004855871200561523e-01 3.096615336835384369e-02 9.059801697731018066e-02 -1.613400876522064209e-01 -7.917256653308868408e-02 1.446840465068817139e-01 -1.264137476682662964e-01 1.334727406501770020e-01
2.510940134525299072e-01 1.892722994089126587e-01 -5.711377859115600586e-01 -8.289871364831924438e-02 1.562375016510486603e-02 3.786243870854377747e-02 -3.098480589687824249e-02 2.323374748229980469e-01 6.597312539815902710e-02 -1.058205738663673401e-01 -6.547770649194717407e-02 -1.765546351671218872e-01 1.464626640081405640e-01 1.773671805858612061e-01 1.087378431111574173e-02 8.742785453796386719e-02 -1.761577278375625610e-01 -4.471322172321379185e-04 1.061491388827562332e-02 4.317055940628051758e-01 -5.341165140271186829e-02 -2.228323668241500854e-01 -1.419181376695632935e-01 -6.752140074968338013e-02 -9.600521996617317200e-03 7.559755444526672363e-02 1.481463611125946045e-01 -6.653491407632827759e-02 5.024306103587150574e-02 -8.953495882451534271e-03 -1.866637319326400757e-01 -1.881670802831649780e-01
-3.009126521646976471e-02 -1.547451782971620560e-02 -4.029418155550956726e-02 -4.402708262205123901e-02 -1.799793839454650879e-01 1.071456745266914368e-01 7.728493306785821915e-03 1.952170282602310181e-01 3.648740425705909729e-02 3.393658995628356934e-01 -2.019785940647125244e-01 5.111507326364517212e-02 -1.734217256307601929e-01 8.860860764980316162e-02 -2.193516641855239868e-01 2.750162184238433838e-01 -1.904214024543762207e-01 8.845253288745880127e-02 7.361938059329986572e-02 3.409802168607711792e-02 -3.735872507095336914e-01 -9.627453237771987915e-02 3.619683533906936646e-02 -3.861990272998809814e-01 6.066376343369483948e-02 2.655676305294036865e-01 1.309106051921844482e-01 -3.320985138416290283e-01 1.135984808206558228e-01 -1.342812925577163696e-01 -1.128563657402992249e-02 -9.490691125392913818e-02
-1.279440708458423615e-02 1.352795213460922241e-01 -2.671278715133666992e-01 1.882062405347824097e-01 1.890768110752105713e-02 2.752312719821929932e-01 -2.635980490595102310e-03 2.482797652482986450e-01 1.253609806299209595e-01 1.053686514496803284e-01 -2.094695717096328735e-02 -1.106081083416938782e-01 -1.474596709012985229e-01 1.283496320247650146e-01 -2.839959785342216492e-02 2.568735778331756592e-01 8.861993998289108276e-02 -1.627861857414245605e-01 -1.856203973293304443e-01 3.430772721767425537e-01 -3.784661591053009033e-01 8.398262411355972290e-02 5.236379429697990417e-02 4.924426972866058350e-02 4.184288904070854187e-02 -2.633636891841888428e-01 7.817732542753219604e-02 -3.109146356582641602e-01 -9.012451022863388062e-02 -1.248594839125871658e-02 3.423823416233062744e-02 -2.592105865478515625e-01
-1.369883418083190918e-01 -1.622446328401565552e-01 -1.281234622001647949e-01 -4.257793128490447998e-01 -9.087777137756347656e-02 -1.370015442371368408e-01 -2.967638149857521057e-02 2.673204839229583740e-01 1.347684264183044434e-01 1.351122409105300903e-01 1.288983132690191269e-02 -1.001222357153892517e-01 -4.454111307859420776e-02 -1.116248667240142822e-01 5.773010104894638062e-02 2.066161185503005981e-01 -2.113316655158996582e-01 -6.812002509832382202e-02 1.680646240711212158e-01 1.053672730922698975e-01 -3.805264830589294434e-01 -3.053781203925609589e-02 6.627143174409866333e-02 -2.116323560476303101e-01 -1.433676183223724365e-01 7.848257198929786682e-03 -3.140988349914550781e-01 -1.724876165390014648e-01 -1.188015658408403397e-02 2.148401290178298950e-01 1.013327017426490784e-01 -2.482106387615203857e-01
-1.295965462923049927e-01 2.266050279140472412e-01 -2.865683734416961670e-01 5.930316075682640076e-02 -1.084943041205406189e-01 -3.474807366728782654e-03 8.619777113199234009e-02 -1.539602279663085938e-01 5.545879830606281757e-04 1.627255678176879883e-01 -2.177037298679351807e-01 -2.881602644920349121e-01 -1.302823517471551895e-02 -3.522120416164398193e-02 -9.184722602367401123e-02 1.186192929744720459e-01 5.962186679244041443e-02 -1.462626606225967407e-01 1.220262646675109863e-01 2.772209048271179199e-01 -1.091831699013710022e-01 -2.269945293664932251e-01 1.044462025165557861e-01 -1.919137686491012573e-01 -1.898751556873321533e-01 1.234218478202819824e-01 -1.555014699697494507e-01 -3.519949913024902344e-01 3.166078627109527588e-01 -1.773411929607391357e-01 1.788097172975540161e-01 -1.776652038097381592e-01
3.344805538654327393e-01 9.829142130911350250e-03 1.113085076212882996e-01 -7.453021407127380371e-02 -3.350368440151214600e-01 1.177819296717643738e-01 5.156240239739418030e-02 1.612178981304168701e-01 -1.760206967592239380e-01 4.466890171170234680e-02 6.368923187255859375e-02 8.175840973854064941e-02 -9.795984253287315369e-03 2.782797813415527344e-01 7.801412791013717651e-02 2.283082753419876099e-01 -2.662962377071380615e-01 -1.762542687356472015e-02 2.165859006345272064e-02 1.042101606726646423e-01 -2.617594301700592041e-01 -3.673510551452636719e-01 -5.759533494710922241e-02 -2.675081789493560791e-01 -1.902007460594177246e-01 7.284960895776748657e-02 3.235590830445289612e-02 -1.090567484498023987e-01 2.752301692962646484e-01 -7.089126110076904297e-02 -1.327975746244192123e-02 -1.989239603281021118e-01
-3.762439638376235962e-02 -2.216555625200271606e-01 -1.076676920056343079e-01 -1.199015080928802490e-01 -7.364151626825332642e-02 8.522358536720275879e-02 2.727695107460021973e-01 -1.662727072834968567e-02 1.996527165174484253e-01 2.416761405766010284e-02 -2.620869688689708710e-02 -3.043089807033538818e-01 -2.628031075000762939e-01 4.410840570926666260e-01 2.552911043167114258e-01 3.688018023967742920e-01 -3.417673334479331970e-02 -1.160906776785850525e-01 -1.148631200194358826e-01 1.193553805351257324e-01 -2.533504925668239594e-02 -1.818704009056091309e-01 7.626228034496307373e-02 7.867534458637237549e-02 1.042426154017448425e-01 4.884019959717988968e-03 -1.591756045818328857e-01 -1.678825318813323975e-01 -3.148192912340164185e-02 7.868804782629013062e-02 -1.594050377607345581e-01 -2.296959459781646729e-01
-2.339394986629486084e-01 3.406534716486930847e-02 -1.315512508153915405e-01 -8.201333880424499512e-02 4.814549535512924194e-02 1.017245501279830933e-01 6.441184133291244507e-02 3.570015728473663330e-01 -6.446489691734313965e-02 -1.082473173737525940e-01 2.125582285225391388e-02 -4.644145369529724121e-01 5.109655857086181641e-02 4.047074541449546814e-02 -1.571326404809951782e-01 1.989428848028182983e-01 -4.033944010734558105e-02 -1.443911939859390259e-01 -7.815253734588623047e-02 2.225297838449478149e-01 -2.837009131908416748e-01 -5.832147435285151005e-04 -1.439299285411834717e-01 -1.927134543657302856e-01 3.988341428339481354e-03 -8.995077572762966156e-03 -1.434005051851272583e-01 -3.376382887363433838e-01 -1.955190449953079224e-01 2.908370792865753174e-01 -1.622665673494338989e-02 -3.331344947218894958e-02
1.999133080244064331e-01 -7.962494343519210815e-02 -3.280357122421264648e-01 -1.778888702392578125e-01 1.035006940364837646e-01 1.715795844793319702e-01 4.825815930962562561e-02 6.978221237659454346e-02 1.810643970966339111e-01 -1.043838188052177429e-01 1.091234609484672546e-01 -9.358587861061096191e-02 -2.034601718187332153e-01 1.520976871252059937e-01 -1.070857942104339600e-01 2.638255059719085693e-01 -2.889619767665863037e-01 -1.809199899435043335e-02 1.246716529130935669e-01 2.217497229576110840e-01 -3.927364200353622437e-02 -2.661392092704772949e-01 1.168256998062133789e-02 -6.682433187961578369e-02 -2.761715948581695557e-01 5.143081396818161011e-02 3.107186257839202881e-01 -1.111890897154808044e-01 -2.049152702093124390e-01 1.792360693216323853e-01 -2.607131302356719971e-01 4.142493382096290588e-02
-1.939843893051147461e-01 3.946262598037719727e-02 7.333985716104507446e-02 -1.147677972912788391e-01 -1.055190786719322205e-01 1.090430095791816711e-01 1.023320704698562622e-01 7.174991071224212646e-02 -2.538167405873537064e-03 -5.112780723720788956e-03 1.582956612110137939e-01 -2.283891476690769196e-02 1.881258562207221985e-02 1.224404498934745789e-01 -2.322577498853206635e-02 1.794511228799819946e-01 -8.297570049762725830e-02 -2.791220247745513916e-01 -2.437957078218460083e-01 2.857322096824645996e-01 -2.763198614120483398e-01 -1.936644017696380615e-01 1.335049420595169067e-02 1.144883632659912109e-01 -5.744310468435287476e-02 1.438174694776535034e-01 -4.876566231250762939e-01 -3.415226042270660400e-01 1.920230127871036530e-02 2.837176024913787842e-01 -1.235624179244041443e-01 -4.836039617657661438e-02
-1.852043271064758301e-01 2.398014366626739502e-01 -1.829035729169845581e-01 4.718027636408805847e-02 -1.915721744298934937e-01 7.151407748460769653e-02 1.106070354580879211e-02 9.991062432527542114e-02 1.653168499469757080e-01 2.019862979650497437e-01 -2.540353834629058838e-01 -2.806633412837982178e-01 -1.669521629810333252e-01 -4.648795723915100098e-02 3.068781495094299316e-01 1.935326308012008667e-01 1.632740944623947144e-01 -2.109591104090213776e-02 6.523364782333374023e-02 2.250572293996810913e-01 -3.116280399262905121e-02 -4.134806096553802490e-01 1.683076322078704834e-01 -2.116862982511520386e-01 -1.530186831951141357e-01 -6.957639008760452271e-02 -1.812777519226074219e-01 1.716961525380611420e-02 8.996757864952087402e-02 -1.449462920427322388e-01 2.314476005267351866e-04 -1.729102134704589844e-01
-3.642235100269317627e-01 1.874270737171173096e-01 6.214821245521306992e-03 1.212197467684745789e-01 3.288228297606110573e-03 2.042113691568374634e-01 7.387635111808776855e-02 -1.706578284502029419e-01 2.342664450407028198e-01 2.378135770559310913e-01 2.079289406538009644e-01 -1.373605281114578247e-01 5.652594193816184998e-02 -8.171950280666351318e-02 1.766855269670486450e-01 2.171473503112792969e-01 -1.772481352090835571e-01 -5.034644901752471924e-02 -2.792424559593200684e-01 8.194188028573989868e-02 1.430615335702896118e-01 -2.175011336803436279e-01 6.792555004358291626e-02 -3.305736780166625977e-01 3.653637319803237915e-02 -1.627254635095596313e-01 1.526620537042617798e-01 -3.033848702907562256e-01 -8.207109570503234863e-02 2.005800418555736542e-02 -1.291460692882537842e-01 -1.100643053650856018e-01
-6.893418729305267334e-02 2.998020499944686890e-02 -5.814193561673164368e-02 1.036846190690994263e-01 1.489491295069456100e-02 3.196707069873809814e-01 7.909187115728855133e-03 1.202407106757164001e-01 1.140495240688323975e-01 -1.070412695407867432e-01 -1.063721328973770142e-01 -2.108805924654006958e-01 1.921415328979492188e-02 -2.364838719367980957e-01 2.914104759693145752e-01 4.419857263565063477e-01 -3.351432085037231445e-01 -9.130423516035079956e-02 8.937128633260726929e-02 3.690336346626281738e-01 6.162449344992637634e-02 9.055535495281219482e-02 5.144931375980377197e-02 -2.085176706314086914e-01 -2.800797820091247559e-01 -1.346962898969650269e-01 9.562182426452636719e-02 -4.138167947530746460e-02 6.365124881267547607e-02 7.803678512573242188e-02 -5.041266325861215591e-03 7.684568315744400024e-02
-1.935047805309295654e-01 1.478782445192337036e-01 -1.393667310476303101e-01 -1.991797536611557007e-01 -1.809046566486358643e-01 -1.074866577982902527e-02 1.772622764110565186e-01 3.005799837410449982e-02 3.260459303855895996e-01 -1.905766874551773071e-01 -1.829323470592498779e-01 -9.113544225692749023e-02 8.260717988014221191e-02 1.819060593843460083e-01 1.237604916095733643e-01 1.524809896945953369e-01 -8.556186407804489136e-02 -1.229444742202758789e-01 3.916271775960922241e-02 3.820036053657531738e-01 -3.330392241477966309e-01 -9.805895388126373291e-02 1.187239065766334534e-01 -1.554098278284072876e-01 -1.827342808246612549e-02 3.163728490471839905e-02 -1.886063963174819946e-01 -1.958491206169128418e-01 -2.183712869882583618e-01 1.612914055585861206e-01 -1.676363945007324219e-01 -2.186471223831176758e-01
-1.349072065204381943e-02 7.831544429063796997e-02 -4.341914877295494080e-02 -3.849253356456756592e-01 -4.518402740359306335e-03 1.835215538740158081e-01 9.412213414907455444e-02 1.598729640245437622e-01 6.769470870494842529e-02 -2.597452886402606964e-02 7.223671674728393555e-02 -2.670553624629974365e-01 -2.310415506362915039e-01 -7.140020281076431274e-02 1.321612596511840820e-01 3.866250216960906982e-01 3.343327343463897705e-02 -5.084032192826271057e-02 -6.537858396768569946e-02 1.020213812589645386e-01 -1.246460340917110443e-02 -3.633899986743927002e-02 -2.789878100156784058e-02 1.154721081256866455e-01 -2.717099711298942566e-02 1.833816468715667725e-01 3.609102368354797363e-01 -4.586189091205596924e-01 1.890913844108581543e-01 1.494269818067550659e-01 2.521130442619323730e-02 2.545367181301116943e-02
1.168370395898818970e-01 6.608335673809051514e-02 -2.871152162551879883e-01 7.249750196933746338e-02 -1.779001951217651367e-01 6.933031976222991943e-02 -1.142811924219131470e-01 5.384873598814010620e-02 7.631599158048629761e-02 7.772094756364822388e-02 -5.580600723624229431e-02 4.773960262537002563e-02 -4.221459627151489258e-01 -7.315434515476226807e-02 8.586128801107406616e-02 3.174545168876647949e-01 -1.018498763442039490e-01 -3.081525564193725586e-01 4.751223325729370117e-02 1.709248870611190796e-01 2.758434116840362549e-01 -1.812155246734619141e-01 1.656568422913551331e-02 -9.526107460260391235e-02 -3.344145119190216064e-01 1.920228153467178345e-01 -8.246912807226181030e-02 7.653637975454330444e-02 2.382257580757141113e-01 1.558332592248916626e-01 -1.269703209400177002e-01 -1.389459669589996338e-01
-3.189442753791809082e-01 2.102395743131637573e-01 -3.184427320957183838e-01 1.230453606694936752e-02 -1.723601967096328735e-01 1.256403326988220215e-01 -9.745077043771743774e-02 2.732233516871929169e-02 -3.815414756536483765e-02 -1.509164869785308838e-01 -5.079743266105651855e-02 5.403258278965950012e-02 -2.471476644277572632e-01 2.416349649429321289e-01 1.113949418067932129e-01 -1.169327297247946262e-03 -3.730460107326507568e-01 -7.145027071237564087e-02 -1.908161342144012451e-01 2.912974953651428223e-01 -3.520628809928894043e-02 3.265860304236412048e-02 -1.509172469377517700e-02 -3.009392917156219482e-01 -2.281563133001327515e-01 1.434331536293029785e-01 1.962763965129852295e-01 -7.422694563865661621e-02 -1.071219518780708313e-01 1.114988848567008972e-01 6.951224803924560547e-02 -1.764529049396514893e-01
1.359331458806991577e-01 1.439463049173355103e-01 -5.869293212890625000e-02 -2.870562076568603516e-01 -3.761512935161590576e-01 -9.833432268351316452e-04 8.965089172124862671e-02 -3.919937461614608765e-02 1.411213874816894531e-01 1.283384561538696289e-01 -1.982888430356979370e-01 7.404807209968566895e-02 1.949952989816665649e-01 6.723836809396743774e-02 -2.609943039715290070e-02 1.229507103562355042e-01 -2.570907175540924072e-01 -2.901069447398185730e-02 1.100219115614891052e-01 4.696315526962280273e-01 -8.950936049222946167e-02 -3.353485465049743652e-01 -1.654691249132156372e-01 -1.207385137677192688e-01 9.706154465675354004e-03 2.380953431129455566e-01 -1.637832969427108765e-01 -1.838997006416320801e-02 -7.888139784336090088e-02 -5.679238587617874146e-03 -1.646468192338943481e-01 -7.090282440185546875e-02
-1.395264416933059692e-01 -3.087977766990661621e-01 -2.425090223550796509e-01 -1.236135885119438171e-01 -4.584331763908267021e-04 2.531032860279083252e-01 2.227274477481842041e-01 9.498722851276397705e-02 1.200363785028457642e-01 1.694633513689041138e-01 -1.784973591566085815e-01 5.715389177203178406e-02 1.220840867608785629e-02 -2.065936177968978882e-01 -1.079078167676925659e-01 2.244318574666976929e-01 -1.486850231885910034e-01 -1.077008992433547974e-01 4.008512198925018311e-02 -9.803753346204757690e-02 1.288179308176040649e-01 -2.843064367771148682e-01 -1.902052760124206543e-01 -1.847312897443771362e-01 1.182547062635421753e-01 2.741734124720096588e-02 -1.636007726192474365e-01 -2.323610186576843262e-01 -1.818535476922988892e-01 1.243273392319679260e-01 -3.172008991241455078e-01 -2.191020995378494263e-01
-2.494434565305709839e-01 -7.892214506864547729e-02 5.995211750268936157e-02 -4.735760763287544250e-02 -6.849326938390731812e-02 7.378755509853363037e-02 2.553062140941619873e-01 1.732014864683151245e-01 1.136450394988059998e-01 1.030161976814270020e-01 -2.806594409048557281e-02 -2.768092155456542969e-01 -2.312314510345458984e-01 4.214900434017181396e-01 2.886047028005123138e-02 1.891214251518249512e-01 -2.674933969974517822e-01 5.029359832406044006e-02 7.886643521487712860e-03 1.974937915802001953e-01 -5.087810568511486053e-03 -3.116811811923980713e-01 9.570299834012985229e-02 -1.841073110699653625e-02 -1.968377456068992615e-02 9.256096929311752319e-02 6.332600116729736328e-02 -2.429514378309249878e-01 -1.101357340812683105e-01 4.641870036721229553e-02 -3.788076341152191162e-01 4.635122418403625488e-02
5.764446780085563660e-02 2.267404347658157349e-01 -1.791788935661315918e-01 -9.146721661090850830e-02 -1.237208545207977295e-01 5.239574983716011047e-02 8.646584302186965942e-02 -3.778447955846786499e-02 -4.862820729613304138e-02 2.426752895116806030e-01 -3.229455649852752686e-01 2.262275516986846924e-01 -2.063771635293960571e-01 -1.564946211874485016e-02 -2.955165691673755646e-03 1.095025613903999329e-01 -9.680436924099922180e-04 9.289751946926116943e-02 1.457128971815109253e-01 3.139308094978332520e-01 -6.900712847709655762e-02 -3.680083453655242920e-01 -1.020863465964794159e-02 -2.726745605468750000e-01 3.341320902109146118e-02 2.964065074920654297e-01 -9.939822554588317871e-02 -2.834133803844451904e-01 1.382061690092086792e-01 -1.998742669820785522e-01 4.178854450583457947e-02 -1.524361222982406616e-01
-1.740047484636306763e-01 -1.204540729522705078e-01 -7.380460947751998901e-02 -2.583980001509189606e-02 -4.256515204906463623e-02 3.108995556831359863e-01 1.626591235399246216e-01 2.139741927385330200e-01 2.303066402673721313e-01 2.003366351127624512e-01 -2.577172592282295227e-02 -1.533288955688476562e-01 -1.097106002271175385e-02 -1.211805343627929688e-01 -1.442449688911437988e-01 1.963664293289184570e-01 -4.883504286408424377e-02 -4.347687214612960815e-02 -1.281904578208923340e-01 -7.288437336683273315e-02 2.947541885077953339e-02 -2.360983639955520630e-01 -2.337448149919509888e-01 -1.911656409502029419e-01 6.484903395175933838e-02 -3.280990123748779297e-01 -1.269980669021606445e-01 -1.942875534296035767e-01 2.960661426186561584e-02 3.248617984354496002e-03 -3.926798999309539795e-01 -3.037044107913970947e-01
-4.725982993841171265e-02 1.598951965570449829e-02 -3.351444751024246216e-02 1.185473706573247910e-02 4.147370159626007080e-02 -1.061192303895950317e-01 2.438292205333709717e-01 6.452846527099609375e-02 -5.447745323181152344e-02 2.883774638175964355e-01 2.249661535024642944e-01 -4.013985395431518555e-02 3.810594230890274048e-02 2.274659425020217896e-01 2.103186696767807007e-01 1.062745228409767151e-01 -3.590591549873352051e-01 -2.125951945781707764e-01 -1.383379697799682617e-01 2.623747885227203369e-01 8.920079469680786133e-02 -2.280766367912292480e-01 1.158464029431343079e-01 -6.918337941169738770e-02 -3.964648842811584473e-01 -1.779442280530929565e-01 -1.833073794841766357e-02 -1.521696597337722778e-01 -1.296401172876358032e-01 2.170236706733703613e-01 -2.269484400749206543e-01 -6.742141395807266235e-02
-4.771080240607261658e-02 1.328828744590282440e-02 1.526538096368312836e-02 -1.873757094144821167e-01 -3.150443732738494873e-02 2.775591015815734863e-01 9.513809345662593842e-03 2.172001004219055176e-01 7.456512004137039185e-02 9.740992635488510132e-02 8.875724673271179199e-02 -2.454272508621215820e-01 -9.146687388420104980e-02 5.329415574669837952e-02 1.004863008856773376e-01 5.015280470252037048e-02 -2.302981168031692505e-01 -2.286333218216896057e-02 1.965328156948089600e-01 -1.339793801307678223e-01 -1.935894340276718140e-01 4.412420839071273804e-02 1.963002681732177734e-01 -1.858595460653305054e-01 6.386435031890869141e-02 1.626499295234680176e-01 1.011742055416107178e-01 -5.627937912940979004e-01 2.617052793502807617e-01 1.247052028775215149e-01 -2.267775982618331909e-01 -1.196389868855476379e-01
-6.196872331202030182e-03 2.553733587265014648e-01 5.907353758811950684e-02 3.017297014594078064e-02 -7.842307537794113159e-02 -3.390550315380096436e-01 9.511252865195274353e-03 1.026923730969429016e-01 2.870733477175235748e-02 1.334899961948394775e-01 -1.040603891015052795e-01 1.233821548521518707e-02 -5.079594627022743225e-02 -4.352620989084243774e-02 2.290088087320327759e-01 1.113098412752151489e-01 -2.825364768505096436e-01 -2.586476206779479980e-01 3.928402066230773926e-01 2.443615943193435669e-01 -9.359729476273059845e-03 -2.899744212627410889e-01 -2.913261018693447113e-02 -2.617834210395812988e-01 -7.607296109199523926e-02 2.176618725061416626e-01 9.636521339416503906e-03 -2.389381974935531616e-01 2.178258299827575684e-01 1.263414919376373291e-01 -2.361681836191564798e-04 -1.076813042163848877e-01
-2.418540976941585541e-02 3.132181763648986816e-01 -6.110483780503273010e-02 1.538408454507589340e-02 -1.602871865034103394e-01 1.435715854167938232e-01 1.040921658277511597e-01 1.127947941422462463e-01 1.313642710447311401e-01 1.716850399971008301e-01 -8.431103080511093140e-02 -4.013996720314025879e-01 -1.799120903015136719e-01 -1.075393930077552795e-01 2.467217296361923218e-01 -1.166164688766002655e-02 1.626774966716766357e-01 -1.078930310904979706e-02 8.372080326080322266e-02 3.443771302700042725e-01 -9.152884781360626221e-02 -2.527085244655609131e-01 1.184206306934356689e-01 -1.929984688758850098e-01 -2.068790197372436523e-01 1.523346453905105591e-01 -2.256827950477600098e-01 -1.147265508770942688e-01 2.691256403923034668e-01 -8.299385011196136475e-02 -1.207932159304618835e-01 -8.871454000473022461e-02
-2.003801316022872925e-01 8.137335628271102905e-02 -1.092496216297149658e-01 1.584838330745697021e-01 4.454936087131500244e-02 9.196324646472930908e-02 -3.203991800546646118e-02 1.266179084777832031e-01 -1.359204649925231934e-01 8.674740791320800781e-02 -2.160665988922119141e-01 -2.757223546504974365e-01 3.547050058841705322e-02 2.299181967973709106e-01 4.689189605414867401e-03 1.378862708806991577e-01 -9.144119173288345337e-02 -2.160290330648422241e-01 1.154180467128753662e-01 1.652804613113403320e-01 -3.474192619323730469e-01 -3.239332735538482666e-01 3.527773544192314148e-02 2.792554199695587158e-01 -3.163407444953918457e-01 -8.854933828115463257e-02 9.213930368423461914e-02 -2.154722660779953003e-01 3.925534430891275406e-03 2.180573940277099609e-01 -9.541288018226623535e-02 -2.162922620773315430e-01
-2.239515334367752075e-01 1.692096889019012451e-01 -2.226236164569854736e-01 -2.131292037665843964e-02 -1.411991566419601440e-01 -9.656074643135070801e-02 9.247943013906478882e-02 8.133289963006973267e-02 2.518512010574340820e-01 3.798454254865646362e-02 -1.469164788722991943e-01 -4.275780171155929565e-02 -9.285481274127960205e-02 2.466921694576740265e-02 -5.823976546525955200e-02 1.079557463526725769e-01 -2.685938179492950439e-01 -4.233189821243286133e-01 2.082214653491973877e-01 2.757368981838226318e-02 -3.505431860685348511e-02 -1.028459146618843079e-01 1.494614481925964355e-01 -1.838911622762680054e-01 6.050623953342437744e-02 9.434306621551513672e-02 1.473782956600189209e-01 -2.399255037307739258e-01 3.257336020469665527e-01 -1.380448937416076660e-01 -3.635406494140625000e-01 4.028106853365898132e-02
1.272933464497327805e-02 1.864733248949050903e-01 -2.617086470127105713e-01 -1.591665446758270264e-01 -1.022111549973487854e-01 5.246423482894897461e-01 2.329733520746231079e-01 4.933116212487220764e-02 -7.445243746042251587e-02 8.053953945636749268e-02 -4.887722805142402649e-02 2.233842760324478149e-02 1.879481971263885498e-02 1.267930865287780762e-01 -3.529600054025650024e-02 2.643129229545593262e-01 -8.433989435434341431e-02 -2.893661893904209137e-02 -1.234894022345542908e-01 1.728930324316024780e-01 -3.475409746170043945e-01 -3.001779317855834961e-01 1.547967735677957535e-02 7.826989889144897461e-02 2.082051932811737061e-01 -1.180860698223114014e-01 -6.803683191537857056e-02 -2.468432188034057617e-01 -5.945348367094993591e-02 -7.397577166557312012e-02 9.769117087125778198e-02 -1.209312602877616882e-01
-1.901665180921554565e-01 9.373527765274047852e-02 1.196116879582405090e-01 -3.344825804233551025e-01 5.685671046376228333e-02 4.134944081306457520e-02 3.565926104784011841e-02 1.934077292680740356e-01 1.924730688333511353e-01 8.922699838876724243e-02 -1.916641294956207275e-01 -1.070002764463424683e-01 -8.805122971534729004e-02 1.884872913360595703e-01 -1.698857545852661133e-01 2.234141528606414795e-01 -1.693283021450042725e-01 -1.314446777105331421e-01 -3.865467011928558350e-02 3.275954127311706543e-01 -1.723534464836120605e-01 -6.359422951936721802e-02 5.633330345153808594e-02 -1.440730094909667969e-01 1.091811247169971466e-02 4.193532839417457581e-02 -4.151126444339752197e-01 -1.962426751852035522e-01 -1.462507098913192749e-01 1.350098550319671631e-01 -5.997221171855926514e-02 -3.187995553016662598e-01
2.382854185998439789e-02 -8.421450853347778320e-02 -1.588749438524246216e-01 -2.703388333320617676e-01 -1.496793031692504883e-01 2.915955185890197754e-01 2.103446424007415771e-01 1.799166500568389893e-01 6.583373993635177612e-02 2.104884944856166840e-02 4.468825832009315491e-02 1.087753921747207642e-01 -1.400706768035888672e-01 6.338611990213394165e-02 -1.901239901781082153e-02 1.136981174349784851e-01 -1.915927827358245850e-01 -1.456179767847061157e-01 -5.188016220927238464e-02 1.425569057464599609e-01 -4.057894051074981689e-01 -4.647153913974761963e-01 -7.172407954931259155e-02 1.833178997039794922e-01 1.106300279498100281e-01 -1.078026816248893738e-01 -1.811343282461166382e-01 -1.572523266077041626e-01 2.114221155643463135e-01 -1.235169917345046997e-01 5.637862533330917358e-02 -9.799117594957351685e-02
-3.833610713481903076e-01 1.767262816429138184e-01 -5.750040337443351746e-02 -1.756689697504043579e-01 -4.180357605218887329e-02 -2.764156647026538849e-02 1.757781654596328735e-01 2.601656019687652588e-01 -4.404852539300918579e-02 -3.384395316243171692e-02 6.711015477776527405e-03 -2.400560677051544189e-01 -5.643117241561412811e-03 -5.822487175464630127e-02 4.026272334158420563e-03 1.635783910751342773e-01 -2.619855105876922607e-01 4.581996053457260132e-02 1.082540005445480347e-01 2.576106786727905273e-01 -1.904250085353851318e-01 -5.187552049756050110e-02 -9.471452981233596802e-02 -2.550425529479980469e-01 8.921500295400619507e-02 -1.259168144315481186e-03 -1.882621794939041138e-01 -2.811710238456726074e-01 -3.156304359436035156e-01 3.298135697841644287e-01 -1.531324256211519241e-02 -5.199734121561050415e-02
5.025937780737876892e-02 -1.543445736169815063e-01 -9.255944751203060150e-03 -2.120636031031608582e-02 -9.520830586552619934e-03 -1.268309354782104492e-01 3.019944131374359131e-01 2.689304389059543610e-02 -5.756016820669174194e-02 2.274556010961532593e-01 3.131790757179260254e-01 -1.612270474433898926e-01 -2.525633201003074646e-02 3.332225382328033447e-01 2.655664980411529541e-01 1.084569618105888367e-01 -2.644711732864379883e-01 -2.330006211996078491e-01 -1.521679610013961792e-01 2.572456300258636475e-01 1.398518029600381851e-02 -1.315395385026931763e-01 9.502743929624557495e-02 -1.904666274785995483e-01 -3.347543179988861084e-01 -1.308919340372085571e-01 7.374330610036849976e-02 -6.728646904230117798e-02 8.744381368160247803e-02 1.791891455650329590e-01 -1.751166135072708130e-01 -7.731302082538604736e-02
-1.937398910522460938e-01 -1.634588837623596191e-01 -1.112746223807334900e-01 -1.999273747205734253e-01 -2.449880540370941162e-01 1.646557897329330444e-01 1.404249370098114014e-01 2.882075011730194092e-01 1.986200362443923950e-02 1.940006613731384277e-01 1.228288710117340088e-01 -3.486933708190917969e-01 1.035020127892494202e-01 2.059687674045562744e-02 6.516595184803009033e-02 3.243631422519683838e-01 -2.075331956148147583e-01 -1.589569002389907837e-01 1.488690376281738281e-01 3.212616741657257080e-01 -2.057155370712280273e-01 3.892422839999198914e-02 -1.263501029461622238e-02 -1.791392266750335693e-01 1.352526843547821045e-01 2.698776312172412872e-02 -1.935676783323287964e-01 -1.687326133251190186e-01 -1.668052971363067627e-01 1.012838706374168396e-01 4.962724819779396057e-02 5.367591232061386108e-02
3.305499851703643799e-01 -5.581719335168600082e-03 -8.629762381315231323e-02 2.319001406431198120e-02 -1.359268426895141602e-01 -7.895347476005554199e-02 -1.608812063932418823e-01 8.254932612180709839e-02 4.515100643038749695e-02 -1.312479525804519653e-01 6.879830360412597656e-02 3.005387261509895325e-02 1.596386730670928955e-02 1.329752951860427856e-01 -6.832932680845260620e-02 4.589114710688591003e-02 -3.217315971851348877e-01 -2.400570958852767944e-01 3.904505074024200439e-02 1.680529564619064331e-01 -1.535067707300186157e-01 -2.167365103960037231e-01 -1.660665422677993774e-01 -3.088117539882659912e-01 -7.987596094608306885e-02 -1.504655331373214722e-01 8.785418421030044556e-02 -4.332853853702545166e-01 5.085902661085128784e-02 -2.874071598052978516e-01 -2.066605985164642334e-01 -1.973344683647155762e-01
1.625397205352783203e-01 1.198109090328216553e-01 -1.130635961890220642e-01 -1.614294052124023438e-01 -1.431653797626495361e-01 5.833409354090690613e-02 2.362546026706695557e-01 5.531719699501991272e-02 1.663862764835357666e-01 -1.124737560749053955e-01 -1.093185171484947205e-01 1.685099303722381592e-01 -1.039014011621475220e-01 -1.360433250665664673e-01 1.385797560214996338e-01 1.499507278203964233e-01 -2.279044240713119507e-01 -5.151147767901420593e-02 1.389201432466506958e-01 8.345276117324829102e-02 -1.447176337242126465e-01 -3.460786938667297363e-01 3.483517765998840332e-01 7.459527999162673950e-02 1.303491592407226562e-01 1.734468340873718262e-01 4.444713145494461060e-02 -2.697260379791259766e-01 -8.241453021764755249e-02 2.133264951407909393e-02 -3.442692458629608154e-01 -2.997985780239105225e-01
-6.409329921007156372e-02 -3.065474890172481537e-02 -2.929292917251586914e-01 -3.933962062001228333e-02 -2.290489375591278076e-01 8.517894148826599121e-02 -1.623704433441162109e-01 1.610033959150314331e-01 3.825296759605407715e-01 -5.023226886987686157e-02 -4.637409746646881104e-02 9.170629829168319702e-02 -9.632110595703125000e-02 -1.828402280807495117e-01 1.517814099788665771e-01 1.917910128831863403e-01 -1.360695511102676392e-01 5.745352059602737427e-02 -9.278131276369094849e-02 1.514183133840560913e-01 -8.278400450944900513e-02 -4.305536448955535889e-01 -6.955041736364364624e-02 -1.110324040055274963e-01 -7.885327935218811035e-02 9.107892215251922607e-02 1.813530623912811279e-01 8.104588836431503296e-03 -7.361641526222229004e-02 3.174409568309783936e-01 -2.394785135984420776e-01 -2.447380274534225464e-01
8.102265745401382446e-02 2.278119027614593506e-01 -6.431276351213455200e-02 -8.762475103139877319e-03 -2.860261499881744385e-01 -1.139908749610185623e-02 -1.549975425004959106e-01 2.638082392513751984e-02 1.483470499515533447e-01 7.372727990150451660e-02 -1.242564618587493896e-01 -2.515909373760223389e-01 1.233580783009529114e-01 1.821667104959487915e-01 4.556820914149284363e-02 1.327252294868230820e-02 -3.988707065582275391e-01 -1.559569686651229858e-01 1.987753435969352722e-02 4.584583342075347900e-01 5.632150452584028244e-03 -2.031908929347991943e-01 -8.651313930749893188e-02 -2.087079733610153198e-01 1.257811766117811203e-02 -2.923578023910522461e-01 -6.731213536113500595e-03 9.416448324918746948e-02 9.640414267778396606e-02 1.738246977329254150e-01 -2.269352972507476807e-01 -4.375993460416793823e-02
-3.321239724755287170e-02 8.202205598354339600e-02 4.357935860753059387e-02 -2.466616183519363403e-01 -1.129800453782081604e-01 -1.172442957758903503e-01 -4.388577118515968323e-02 -1.008339673280715942e-01 1.853954941034317017e-01 2.772052884101867676e-01 1.626007407903671265e-01 6.280602514743804932e-02 -7.697971910238265991e-02 1.448781937360763550e-01 -1.140866801142692566e-01 4.483674764633178711e-01 -1.192242652177810669e-01 -1.260267943143844604e-01 7.225522398948669434e-02 1.031424105167388916e-01 1.292274743318557739e-01 -4.204303622245788574e-01 -3.656707331538200378e-02 -1.301771253347396851e-01 -1.790495067834854126e-01 5.184218287467956543e-02 1.631792485713958740e-01 -3.633447885513305664e-01 -1.466296315193176270e-01 3.691957145929336548e-02 1.817130595445632935e-01 3.583581745624542236e-02
-1.442250236868858337e-02 4.573934152722358704e-02 -1.510166283696889877e-02 -3.157207071781158447e-01 -2.277555465698242188e-01 -1.505749821662902832e-01 -4.851673543453216553e-02 2.133395522832870483e-01 3.534242212772369385e-01 -1.128495857119560242e-01 -3.087643906474113464e-02 -2.575689256191253662e-01 -1.130563393235206604e-01 -1.174899041652679443e-01 9.748972207307815552e-02 1.336884796619415283e-01 -2.428263723850250244e-01 -1.596396863460540771e-01 -7.033885270357131958e-02 2.980444431304931641e-01 8.475392311811447144e-02 -3.862394690513610840e-01 -1.938987895846366882e-02 -9.691897034645080566e-02 -2.638014964759349823e-02 -5.003711208701133728e-02 2.542224340140819550e-02 -7.414928078651428223e-02 1.972847729921340942e-01 7.086252793669700623e-03 3.499883711338043213e-01 -3.618767857551574707e-02
-1.046783402562141418e-01 -4.299036413431167603e-02 3.512335196137428284e-02 3.636334463953971863e-02 -3.143248707056045532e-02 3.053041100502014160e-01 -2.845332399010658264e-02 8.427522331476211548e-02 3.164862692356109619e-01 7.561615854501724243e-02 1.989600062370300293e-01 -5.940496176481246948e-02 -9.325994551181793213e-02 2.862815558910369873e-02 -1.839381875470280647e-03 1.021434068679809570e-01 -2.229848802089691162e-01 -1.411163955926895142e-01 3.912408351898193359e-01 2.195800840854644775e-01 1.016519684344530106e-02 -1.084083225578069687e-03 1.277495473623275757e-01 -2.560909092426300049e-01 1.807629317045211792e-01 1.172113418579101562e-01 8.881377056241035461e-03 -4.561752378940582275e-01 -1.109555438160896301e-01 9.047343581914901733e-02 -2.895148098468780518e-01 -4.179839789867401123e-02
5.379575863480567932e-02 2.405739873647689819e-01 -1.078771948814392090e-01 -2.080759778618812561e-02 7.776552438735961914e-02 3.106367588043212891e-01 -1.380050182342529297e-01 2.112406641244888306e-01 1.688078939914703369e-01 1.208876445889472961e-01 -2.052251249551773071e-03 2.950095199048519135e-02 -1.462396886199712753e-02 8.054214715957641602e-02 1.255542784929275513e-01 -7.324980199337005615e-02 -2.853873968124389648e-01 -2.126096189022064209e-01 1.856549680233001709e-01 1.148698627948760986e-01 8.323875814676284790e-02 5.533364787697792053e-02 1.659201085567474365e-01 -2.233056426048278809e-01 4.704291000962257385e-02 1.936853080987930298e-01 6.852774322032928467e-02 -5.284094214439392090e-01 2.326249033212661743e-01 1.207536533474922180e-01 -1.867436021566390991e-01 -1.512673124670982361e-02
-1.177971065044403076e-01 3.123992383480072021e-01 -1.964600831270217896e-01 1.659879088401794434e-01 -8.225021883845329285e-03 1.473585218191146851e-01 4.401367157697677612e-03 3.025476634502410889e-01 6.743668019771575928e-02 1.661743372678756714e-01 -9.870147705078125000e-02 -1.607164507731795311e-03 -7.169128954410552979e-02 2.792589068412780762e-01 -6.564357131719589233e-02 2.772026658058166504e-01 6.618969608098268509e-03 -1.620956659317016602e-01 6.015371903777122498e-02 3.269464969635009766e-01 -2.940953969955444336e-01 8.962386846542358398e-02 1.849427074193954468e-01 4.538075998425483704e-02 -3.044501543045043945e-01 -9.780904650688171387e-02 1.439201459288597107e-02 -2.442915141582489014e-01 -1.361600011587142944e-01 4.047719016671180725e-02 1.232456713914871216e-01 -1.942554563283920288e-01
-8.548414334654808044e-03 2.920185923576354980e-01 -4.205413758754730225e-01 -5.455833300948143005e-02 -2.084988355636596680e-01 1.441028863191604614e-01 -2.089223116636276245e-01 1.052398607134819031e-02 2.573400549590587616e-02 1.137252971529960632e-01 9.349208325147628784e-03 -4.891459271311759949e-02 1.174457930028438568e-02 2.108283489942550659e-01 6.095980480313301086e-02 2.440859377384185791e-01 -1.359638199210166931e-02 -8.981071412563323975e-02 1.389917582273483276e-01 3.264170289039611816e-01 1.833985298871994019e-01 -3.083179704844951630e-02 -8.873920142650604248e-02 -2.579623460769653320e-01 2.484785392880439758e-02 1.331356316804885864e-01 1.672241836786270142e-02 -2.997888326644897461e-01 3.694759607315063477e-01 3.819317370653152466e-02 -8.028076589107513428e-02 -8.266413956880569458e-02
-5.932956561446189880e-02 2.277984321117401123e-01 -4.497253801673650742e-03 2.300627231597900391e-01 -3.065501898527145386e-02 3.170383721590042114e-02 7.496457546949386597e-02 -2.222019247710704803e-02 1.121100038290023804e-01 5.874714255332946777e-02 -1.612461656332015991e-01 -1.140414327383041382e-01 -1.874800026416778564e-01 -1.244602538645267487e-02 2.235556095838546753e-01 2.432127296924591064e-01 -4.268506467342376709e-01 -1.025067493319511414e-01 -2.400907129049301147e-01 3.314351439476013184e-01 -7.994576543569564819e-02 -2.539622485637664795e-01 1.383163928985595703e-01 -1.877254396677017212e-01 -7.483679801225662231e-02 -9.025391191244125366e-02 2.626408934593200684e-01 4.255958646535873413e-02 7.339882105588912964e-02 2.231527566909790039e-01 -1.831339597702026367e-01 1.593704819679260254e-01
4.078169539570808411e-02 -1.646920293569564819e-01 -1.647345125675201416e-01 -3.070694021880626678e-02 6.816053390502929688e-02 -1.446892023086547852e-01 2.813538014888763428e-01 6.989763677120208740e-02 -2.231253869831562042e-02 -1.895401626825332642e-01 -2.194842323660850525e-02 -2.362791150808334351e-01 -1.934704929590225220e-01 5.150107666850090027e-02 1.119086444377899170e-01 7.027538120746612549e-02 2.936096675693988800e-02 2.422145195305347443e-02 9.104168415069580078e-02 3.853580355644226074e-01 -1.195765212178230286e-01 -4.212071597576141357e-01 -1.157978251576423645e-01 -3.267025947570800781e-01 2.468870729207992554e-01 1.725979298353195190e-01 -3.387942910194396973e-02 -2.040393650531768799e-01 -2.475354969501495361e-01 8.525171130895614624e-02 6.083806976675987244e-02 -8.582758903503417969e-02
7.089874893426895142e-02 -5.917416140437126160e-02 -1.124681159853935242e-01 -2.164399772882461548e-01 7.006461173295974731e-02 9.841415286064147949e-02 1.223494485020637512e-01 2.447700798511505127e-01 -5.590190365910530090e-02 9.881863743066787720e-02 -4.001127183437347412e-01 1.732292771339416504e-02 -1.002866998314857483e-01 -1.731172800064086914e-01 2.322316318750381470e-01 2.746937274932861328e-01 -8.106351643800735474e-02 -3.389739394187927246e-01 -2.422665655612945557e-01 3.417180478572845459e-01 -9.956809133291244507e-02 -5.794379860162734985e-02 1.038646921515464783e-01 -1.721571572124958038e-02 -3.167675435543060303e-02 1.742608845233917236e-02 -8.139541000127792358e-02 -2.270814329385757446e-01 -2.373689115047454834e-01 6.142527237534523010e-02 -4.314156994223594666e-02 -2.388171106576919556e-01
-4.052067175507545471e-02 2.149882912635803223e-01 -1.230741217732429504e-01 1.244557723402976990e-01 -4.185287654399871826e-01 2.809379398822784424e-01 -1.967369168996810913e-01 3.894110620021820068e-01 2.799105942249298096e-01 1.591382771730422974e-01 -9.144990891218185425e-02 1.450401842594146729e-01 -1.276848763227462769e-01 1.114821135997772217e-01 1.864443421363830566e-01 -1.150476653128862381e-02 -2.171978801488876343e-01 -4.299432039260864258e-03 1.615782082080841064e-02 8.962497860193252563e-02 6.543906778097152710e-02 -2.122880965471267700e-01 -1.672925055027008057e-01 -1.272956132888793945e-01 8.463094383478164673e-02 -1.159365102648735046e-01 -2.112833596765995026e-02 -3.139446079730987549e-01 7.089971005916595459e-02 7.893502712249755859e-02 1.259973086416721344e-02 -1.755920611321926117e-02
4.565865546464920044e-02 6.158335134387016296e-02 -2.278167754411697388e-01 1.530293468385934830e-02 3.077664598822593689e-02 1.051921676844358444e-02 -1.313444525003433228e-01 -2.966621425002813339e-03 4.319729655981063843e-02 2.381705790758132935e-01 -4.105641841888427734e-01 1.092873513698577881e-01 -1.995759606361389160e-01 9.164849668741226196e-02 1.771782152354717255e-02 -7.560152560472488403e-02 -1.491841226816177368e-01 4.585541412234306335e-02 -8.489373326301574707e-02 2.038863897323608398e-01 -2.805089354515075684e-01 -3.912047147750854492e-01 -4.517015069723129272e-02 -3.613718748092651367e-01 1.090138256549835205e-01 1.682951748371124268e-01 4.896381869912147522e-02 -3.027511537075042725e-01 1.294364333152770996e-01 -5.089738965034484863e-02 1.768317669630050659e-01 -8.913005888462066650e-02
-4.216028749942779541e-01 4.098415747284889221e-02 -1.343128979206085205e-01 -1.126597374677658081e-01 -5.418666079640388489e-02 9.851353615522384644e-02 8.489148318767547607e-02 1.024089977145195007e-01 1.368153840303421021e-01 -1.612821966409683228e-02 6.490843743085861206e-02 -5.229802429676055908e-02 -2.043262571096420288e-01 -1.068454161286354065e-01 2.999713877215981483e-03 2.798003256320953369e-01 -2.612805366516113281e-01 -1.162824779748916626e-01 2.358010113239288330e-01 -2.623858861625194550e-02 -3.582499921321868896e-02 -3.105899691581726074e-01 2.102062404155731201e-01 -2.054782360792160034e-01 4.266282543540000916e-02 2.185701131820678711e-01 2.111557424068450928e-01 -3.296570479869842529e-01 1.366207152605056763e-01 -3.150601312518119812e-02 -1.726288199424743652e-01 1.660287529230117798e-01
-3.522264361381530762e-01 -1.349403411149978638e-01 -1.745210736989974976e-01 -4.358297958970069885e-02 -7.982031255960464478e-02 1.144402101635932922e-01 1.783026754856109619e-01 2.347798049449920654e-01 2.097913324832916260e-01 -1.713746637105941772e-01 -1.394050568342208862e-01 -2.759380936622619629e-01 4.170433431863784790e-02 -1.294339820742607117e-02 1.117231994867324829e-01 -1.524886190891265869e-01 -2.217159271240234375e-01 2.366535738110542297e-02 -4.620430618524551392e-02 2.179846614599227905e-01 4.617449268698692322e-02 -1.720167845487594604e-01 -1.192363351583480835e-01 2.733094990253448486e-02 2.693659998476505280e-02 -1.219926774501800537e-01 -3.318819701671600342e-01 -3.864116966724395752e-01 7.270352542400360107e-02 1.403543502092361450e-01 3.805911540985107422e-02 -2.546233236789703369e-01
-5.098054558038711548e-02 -1.303364187479019165e-01 8.329472690820693970e-02 1.932474333443678916e-06 -3.339004516601562500e-01 -3.146489337086677551e-02 -2.317248433828353882e-01 -1.875055730342864990e-01 -1.101013869047164917e-01 1.876082085072994232e-02 -1.707354336977005005e-01 -1.682968288660049438e-01 -2.641141414642333984e-01 5.609181150794029236e-02 1.314801871776580811e-01 2.729254662990570068e-01 -2.366725206375122070e-01 -5.705102160573005676e-02 -2.447568476200103760e-01 3.317983448505401611e-01 1.493267118930816650e-01 -1.922625154256820679e-01 2.332709878683090210e-01 -5.726387724280357361e-02 -8.818385750055313110e-02 2.275315970182418823e-01 -3.703879192471504211e-02 -3.052890002727508545e-01 -1.773168593645095825e-01 4.618592187762260437e-02 1.529092993587255478e-02 -5.799309536814689636e-02
-8.561958372592926025e-02 1.716551035642623901e-01 -4.436905682086944580e-02 -2.591617405414581299e-01 -2.785432152450084686e-02 -1.664462983608245850e-01 -2.953819558024406433e-02 3.661293387413024902e-01 6.627412885427474976e-02 2.765923738479614258e-01 7.931461930274963379e-02 -1.329418271780014038e-01 -2.527711689472198486e-01 5.804181098937988281e-02 8.311939239501953125e-02 1.600459963083267212e-01 -3.278623223304748535e-01 -2.427532374858856201e-01 2.592236697673797607e-01 3.293091803789138794e-02 -2.377229928970336914e-01 -2.531598508358001709e-01 -1.386026293039321899e-01 -2.287817448377609253e-01 1.486677825450897217e-01 2.777889370918273926e-02 6.640893965959548950e-02 -1.557838469743728638e-01 1.317956205457448959e-02 -4.581350833177566528e-03 -1.079368367791175842e-01 1.891182065010070801e-01
-2.756346575915813446e-02 -7.309874519705772400e-03 -1.970079541206359863e-01 -1.472546160221099854e-01 -4.939499124884605408e-02 -5.625718459486961365e-02 9.718720614910125732e-02 1.864746212959289551e-01 -1.264923959970474243e-01 6.277851015329360962e-02 -2.241073101758956909e-01 -1.466775089502334595e-01 -3.608593046665191650e-01 2.151358574628829956e-01 3.514328896999359131e-01 1.892165243625640869e-01 -2.823937535285949707e-01 -4.767748340964317322e-02 9.549739211797714233e-02 -6.908582150936126709e-02 1.511979699134826660e-01 -1.202339157462120056e-01 -2.148598432540893555e-01 -1.587817668914794922e-01 -2.391663752496242523e-02 -2.830980718135833740e-01 1.072222739458084106e-01 -2.897148132324218750e-01 2.447057217359542847e-01 -6.552375108003616333e-02 -5.371322482824325562e-02 -1.164671033620834351e-01
4.159969091415405273e-01 6.085739657282829285e-02 -1.665643304586410522e-01 -2.150124907493591309e-01 -4.153488948941230774e-02 5.011351779103279114e-02 2.464199960231781006e-01 9.888546168804168701e-02 -1.378069370985031128e-01 3.031401038169860840e-01 -9.421360492706298828e-02 -2.223480492830276489e-01 -2.090859115123748779e-01 -2.132265642285346985e-02 -1.381344199180603027e-01 5.268979445099830627e-02 -1.820775866508483887e-01 -1.257802359759807587e-02 -1.244234591722488403e-01 1.933577656745910645e-01 -2.484132498502731323e-01 -2.183578014373779297e-01 -1.276843398809432983e-01 -2.784945629537105560e-02 -2.312631532549858093e-02 -2.379873842000961304e-01 -3.666058182716369629e-02 -1.960906237363815308e-01 -1.590641438961029053e-01 1.180409416556358337e-01 -7.068334519863128662e-02 -2.923287451267242432e-01
-1.435030400753021240e-01 3.234873712062835693e-02 -4.323511198163032532e-02 -1.105724871158599854e-01 -1.548588573932647705e-01 1.510551571846008301e-01 -5.589736159890890121e-03 2.434308081865310669e-02 5.106830596923828125e-02 -1.282085180282592773e-01 -2.443398535251617432e-01 -1.912945359945297241e-01 -9.338018298149108887e-02 -3.554426133632659912e-02 1.749278157949447632e-01 9.793284535408020020e-02 -2.999714612960815430e-01 -1.855544596910476685e-01 -2.365955151617527008e-02 4.008234441280364990e-01 3.787537217140197754e-01 -2.268778234720230103e-01 9.961357712745666504e-02 -1.952444612979888916e-01 1.296369135379791260e-01 2.366382032632827759e-01 6.949447840452194214e-02 -2.029237896203994751e-01 -1.889933198690414429e-01 8.294907398521900177e-03 2.595641911029815674e-01 -2.741489559412002563e-02
-3.793255984783172607e-02 2.436760216951370239e-01 -1.287171095609664917e-01 2.014345675706863403e-01 -9.057477861642837524e-02 2.666592299938201904e-01 -1.044429186731576920e-02 3.920467570424079895e-03 7.192566245794296265e-02 1.823397874832153320e-01 2.691005468368530273e-01 -2.298817336559295654e-01 -4.902023449540138245e-02 -6.590066105127334595e-02 1.349021643400192261e-01 -9.122673422098159790e-03 -2.463341057300567627e-01 9.630332887172698975e-02 -1.519614607095718384e-01 3.005866408348083496e-01 -2.049700021743774414e-01 -1.603949517011642456e-01 1.339426040649414062e-01 -2.201303653419017792e-02 -3.280696570873260498e-01 1.057277396321296692e-01 1.661177426576614380e-01 -2.813977301120758057e-01 -6.747906655073165894e-02 2.965987026691436768e-01 -1.338055580854415894e-01 -9.118378162384033203e-02
-1.476718485355377197e-01 9.824252128601074219e-02 -3.181770443916320801e-01 7.211243361234664917e-02 -4.674066603183746338e-02 -5.339615792036056519e-02 4.434268921613693237e-02 1.629043221473693848e-01 1.410514265298843384e-01 1.745243668556213379e-01 -1.665004491806030273e-01 -4.060952067375183105e-01 -2.458281964063644409e-01 -6.808451563119888306e-02 2.703401446342468262e-01 -2.038399130105972290e-01 2.821403928101062775e-02 -8.361274003982543945e-02 1.295337677001953125e-01 1.776737868785858154e-01 -1.149410475045442581e-02 -3.544225990772247314e-01 -8.226972818374633789e-02 -1.630878001451492310e-01 -2.229577749967575073e-01 -4.457011818885803223e-02 3.794664889574050903e-02 -3.046813011169433594e-01 1.031919643282890320e-01 -1.109148785471916199e-01 -1.353993117809295654e-01 5.809152498841285706e-02
-2.555152475833892822e-01 -3.717058524489402771e-02 -1.115038320422172546e-01 4.446086287498474121e-02 -2.593064904212951660e-01 -1.774601340293884277e-01 2.486769407987594604e-01 1.926805973052978516e-01 3.806165158748626709e-01 -1.508080661296844482e-01 1.882498264312744141e-01 -1.689186096191406250e-01 -3.397043049335479736e-02 4.558268934488296509e-02 -1.253654016181826591e-03 5.251143127679824829e-02 3.378592804074287415e-02 -1.662741452455520630e-01 -1.069402098655700684e-01 2.690843939781188965e-01 -1.017002314329147339e-01 -1.582032591104507446e-01 2.927049696445465088e-01 -1.318298578262329102e-01 7.168545573949813843e-02 -2.490023151040077209e-02 -1.227916777133941650e-01 -3.130442202091217041e-01 -1.271287798881530762e-01 2.504344284534454346e-01 -1.566907018423080444e-01 -1.016173660755157471e-01
-1.499316394329071045e-01 -8.373117074370384216e-03 4.827633872628211975e-02 -3.640554100275039673e-02 -1.534188538789749146e-01 2.537303864955902100e-01 1.994246542453765869e-01 1.853526979684829712e-01 1.137787029147148132e-01 -1.526995468884706497e-02 3.417830541729927063e-02 6.863422691822052002e-02 -2.770580947399139404e-01 1.414348036050796509e-01 -3.050418198108673096e-01 1.231986507773399353e-01 -1.787156611680984497e-01 7.653697580099105835e-02 -3.553815484046936035e-01 3.264948427677154541e-01 -2.825490832328796387e-01 -1.376246958971023560e-01 4.268330335617065430e-02 1.405904442071914673e-01 -2.027187645435333252e-01 -1.254427134990692139e-01 4.999754205346107483e-02 -2.549154460430145264e-01 6.574751436710357666e-02 -8.395019173622131348e-02 -2.144752591848373413e-01 -1.223301887512207031e-01
-2.057641930878162384e-02 4.901055991649627686e-02 -3.010564744472503662e-01 -3.813653718680143356e-03 -2.218097299337387085e-01 -1.368936151266098022e-01 -1.204969640821218491e-02 -1.059442162513732910e-01 1.365849673748016357e-01 2.099997848272323608e-01 -2.071174532175064087e-01 -2.583334147930145264e-01 -1.415558438748121262e-02 9.139031916856765747e-02 2.805888280272483826e-02 1.730861812829971313e-01 8.518680185079574585e-02 -2.200248986482620239e-01 8.206467330455780029e-02 3.676283955574035645e-01 5.831582844257354736e-02 -1.283739507198333740e-01 2.443354278802871704e-01 -3.485609292984008789e-01 -5.983215570449829102e-02 -2.786513790488243103e-02 -2.753003127872943878e-02 -2.160117924213409424e-01 3.206658065319061279e-01 -1.812259554862976074e-01 2.969071827828884125e-02 -1.690383255481719971e-01
8.551680296659469604e-02 1.531037222594022751e-02 1.820285059511661530e-02 1.119361966848373413e-01 -1.351942121982574463e-01 9.368690848350524902e-02 7.061605155467987061e-02 4.514862596988677979e-02 1.512203961610794067e-01 2.681413590908050537e-01 1.191689968109130859e-01 -1.859433762729167938e-02 -3.731326162815093994e-01 -1.017234772443771362e-01 -4.748034477233886719e-02 2.568114697933197021e-01 -4.840033128857612610e-03 -9.475336223840713501e-02 -1.126762181520462036e-01 1.242441013455390930e-01 -9.411139413714408875e-03 -5.865106731653213501e-02 -2.014122307300567627e-01 -1.916278153657913208e-01 -4.197787865996360779e-02 1.735392808914184570e-01 3.433590233325958252e-01 -3.798671960830688477e-01 9.565014392137527466e-02 3.901177942752838135e-01 -1.585198938846588135e-01 -1.411468535661697388e-01
4.032649099826812744e-02 2.765299677848815918e-01 -4.366247355937957764e-01 1.167317200452089310e-02 1.918167471885681152e-01 2.298158779740333557e-02 5.441594123840332031e-02 6.270617246627807617e-02 5.111263692378997803e-02 1.188628077507019043e-01 5.052640661597251892e-02 2.855479158461093903e-02 -1.049874797463417053e-01 1.809162646532058716e-01 -1.792231202125549316e-01 1.057772338390350342e-01 -3.576053678989410400e-02 -4.656394422054290771e-01 4.845055937767028809e-02 2.934702634811401367e-01 1.007098853588104248e-01 -3.701101243495941162e-02 -1.369933038949966431e-01 -3.480474948883056641e-01 -2.040621079504489899e-02 3.621256723999977112e-02 4.005486890673637390e-02 -1.938013285398483276e-01 1.679759919643402100e-01 8.386078476905822754e-02 -1.456464827060699463e-01 -1.562057882547378540e-01
1.876467168331146240e-01 6.896231323480606079e-02 1.464080344885587692e-02 -6.509503722190856934e-02 -2.176914215087890625e-01 1.741426885128021240e-01 -2.569699883460998535e-01 -9.118787199258804321e-02 3.882606029510498047e-01 -8.779285103082656860e-02 -1.480183005332946777e-01 1.012042984366416931e-01 -1.087491661310195923e-01 -1.947227418422698975e-01 1.034496277570724487e-01 6.990309059619903564e-02 5.178545787930488586e-02 -9.816910326480865479e-02 1.725958101451396942e-02 2.520924806594848633e-01 -1.731908619403839111e-01 -3.713504672050476074e-01 1.953763365745544434e-01 -7.917851209640502930e-02 -1.421057134866714478e-01 -2.296040067449212074e-03 -9.506582468748092651e-02 -3.156782090663909912e-01 1.526510119438171387e-01 2.108509838581085205e-01 -8.362421393394470215e-02 -2.354402691125869751e-01
-1.043760403990745544e-02 4.552288725972175598e-02 -1.186705678701400757e-01 -6.121661141514778137e-02 2.860485576093196869e-02 7.730745524168014526e-02 1.194201931357383728e-01 -1.519165039062500000e-01 1.144984290003776550e-01 1.543484926223754883e-01 2.410231083631515503e-01 6.813815329223871231e-03 -3.518392741680145264e-01 -2.288033217191696167e-01 1.207363754510879517e-01 1.760104447603225708e-01 -1.501221116632223129e-02 -5.165013074874877930e-01 -9.073340147733688354e-02 1.122137531638145447e-01 -8.194009959697723389e-02 -2.940090596675872803e-01 8.206763863563537598e-02 -7.454939186573028564e-02 1.207869648933410645e-01 1.781791001558303833e-01 1.752916276454925537e-01 -2.460976988077163696e-01 1.219446733593940735e-01 -7.701985538005828857e-02 -2.077378630638122559e-01 -1.556453704833984375e-01
-1.348338872194290161e-01 6.243106350302696228e-02 1.142117232084274292e-01 -2.053068429231643677e-01 5.462729930877685547e-02 1.525842845439910889e-01 1.937117129564285278e-01 7.379093766212463379e-02 2.542204260826110840e-01 -5.428701173514127731e-03 -1.376041620969772339e-01 -3.304621279239654541e-01 2.076177671551704407e-02 1.817816682159900665e-02 1.913525164127349854e-01 1.713654249906539917e-01 -3.192736208438873291e-01 -2.131624221801757812e-01 -1.537719666957855225e-01 3.640859127044677734e-01 7.364460825920104980e-02 -2.696925699710845947e-01 -1.193021982908248901e-01 1.818696856498718262e-01 1.736920699477195740e-02 -5.171553045511245728e-02 2.536099255084991455e-01 -1.773398816585540771e-01 5.737299099564552307e-02 2.108875066041946411e-01 -8.699052780866622925e-02 1.040617749094963074e-01
-3.416886031627655029e-01 -2.018740400671958923e-02 -2.124238759279251099e-01 -1.380371153354644775e-01 2.352890223264694214e-01 -1.571521908044815063e-01 1.480499058961868286e-01 4.768499359488487244e-02 4.474889487028121948e-02 1.902797818183898926e-01 1.842689141631126404e-02 -1.762838512659072876e-01 -1.768965125083923340e-01 4.143932163715362549e-01 1.724279522895812988e-01 6.893876940011978149e-02 -2.386248260736465454e-01 8.926870301365852356e-03 2.475916445255279541e-01 1.714502647519111633e-02 2.176987938582897186e-02 -2.846268415451049805e-01 -1.084975227713584900e-01 -4.833919554948806763e-02 4.854682087898254395e-02 -1.570472270250320435e-01 1.992611028254032135e-02 -3.260292410850524902e-01 -1.517130583524703979e-01 1.048224717378616333e-01 -7.037342339754104614e-02 -1.428602337837219238e-01
-1.654671728610992432e-01 7.880831509828567505e-02 -1.987033337354660034e-01 6.244693323969841003e-02 -1.735080182552337646e-01 5.185930058360099792e-02 1.024417877197265625e-01 3.864960372447967529e-02 2.061286270618438721e-01 2.085050940513610840e-01 -3.003683388233184814e-01 -3.594207167625427246e-01 -2.937178499996662140e-02 1.414228081703186035e-01 -1.900280267000198364e-01 9.014581330120563507e-03 -6.057195737957954407e-02 -3.484318256378173828e-01 2.203384786844253540e-02 5.494589358568191528e-02 -1.792917251586914062e-01 -2.823606133460998535e-01 -2.813371643424034119e-02 -1.328852325677871704e-01 -2.083107978105545044e-01 3.916922956705093384e-02 -6.207333877682685852e-02 -2.045997232198715210e-01 3.004149794578552246e-01 -2.199936807155609131e-01 1.591774225234985352e-01 -4.790720716118812561e-02
-3.481629788875579834e-01 -3.417794778943061829e-02 -2.623551487922668457e-01 -1.449351906776428223e-01 -2.531192898750305176e-01 1.264850795269012451e-01 -5.133621767163276672e-02 -6.482362747192382812e-02 1.372193694114685059e-01 -9.650693088769912720e-02 -5.601111799478530884e-03 -1.343046198599040508e-03 -2.541795969009399414e-01 7.670050859451293945e-02 7.233744114637374878e-02 1.113799437880516052e-01 -3.146194219589233398e-01 3.065700642764568329e-02 -1.243591755628585815e-01 3.529667854309082031e-01 -4.667982459068298340e-02 2.580299377441406250e-01 4.793772846460342407e-02 -1.866396218538284302e-01 -3.128578960895538330e-01 1.771507225930690765e-02 1.947685927152633667e-01 -2.301215082406997681e-01 -5.882846564054489136e-02 -7.238642871379852295e-02 -3.204015269875526428e-02 -1.997240185737609863e-01
-4.918660223484039307e-02 1.552865207195281982e-01 -2.958537340164184570e-01 -5.165228247642517090e-02 -5.810363590717315674e-02 1.266842931509017944e-01 -7.604870200157165527e-02 6.676407158374786377e-02 5.956751480698585510e-02 -2.868439257144927979e-01 3.439539670944213867e-02 -2.373624738538637757e-04 -4.075671136379241943e-01 9.392886608839035034e-02 -5.872593820095062256e-02 6.290771812200546265e-02 -2.021909058094024658e-01 -1.604755520820617676e-01 -8.099474362097680569e-04 2.719335258007049561e-01 -1.270954608917236328e-01 5.712239537388086319e-03 -8.720537275075912476e-02 -3.118957877159118652e-01 -7.637051492929458618e-02 5.449960380792617798e-02 1.667244285345077515e-01 -9.061073511838912964e-02 6.746777892112731934e-02 -1.776169240474700928e-01 -2.573947906494140625e-01 -4.188550412654876709e-01
5.688252300024032593e-02 4.822325110435485840e-01 -1.173815131187438965e-01 4.970213398337364197e-02 7.937491871416568756e-03 -4.603317752480506897e-02 1.643744111061096191e-01 -1.193411275744438171e-01 8.522540330886840820e-02 1.808956116437911987e-01 1.215373054146766663e-01 4.367047920823097229e-02 -6.042762845754623413e-02 -2.212031744420528412e-02 2.227582633495330811e-01 1.146091148257255554e-01 -2.894004583358764648e-01 1.626908406615257263e-02 -2.438131421804428101e-01 1.250846385955810547e-01 6.167087331414222717e-02 -2.451159656047821045e-01 -9.432506561279296875e-02 -4.362199902534484863e-01 -1.473008841276168823e-01 -4.802358150482177734e-02 -1.059721782803535461e-01 -3.199782669544219971e-01 -3.334737569093704224e-02 -3.153741126880049706e-03 -1.389268636703491211e-01 -2.721553482115268707e-02
-2.366031408309936523e-01 2.345086261630058289e-02 -1.672938764095306396e-01 -1.380658298730850220e-01 -2.850635647773742676e-01 1.013251692056655884e-01 1.784327477216720581e-01 5.177302286028862000e-02 -8.901203051209449768e-03 1.292609572410583496e-01 3.376740962266921997e-02 -1.216150373220443726e-01 -1.379477530717849731e-01 -2.211192101240158081e-01 7.809372991323471069e-02 6.119303032755851746e-02 6.949745118618011475e-02 -1.142641454935073853e-01 1.395758241415023804e-01 5.033684372901916504e-01 1.008197367191314697e-01 -1.915616542100906372e-01 -1.044741645455360413e-01 -1.582157909870147705e-01 -3.367194831371307373e-01 -1.745418086647987366e-02 2.744347751140594482e-01 7.797494065016508102e-03 1.587061733007431030e-01 1.187051907181739807e-01 -1.641215085983276367e-01 1.762357205152511597e-01
-1.386654227972030640e-01 3.204323947429656982e-01 -9.517264366149902344e-02 -3.229612708091735840e-01 -6.140600517392158508e-02 -3.036279464140534401e-03 -4.036047309637069702e-02 1.894637197256088257e-02 2.364235073328018188e-01 2.565469443798065186e-01 -1.787879467010498047e-01 -5.908315628767013550e-02 -5.404946953058242798e-02 5.320397391915321350e-02 4.249941557645797729e-02 3.024263679981231689e-01 -1.198690533638000488e-01 -7.233715057373046875e-02 6.222930923104286194e-02 2.661110460758209229e-01 -1.462872140109539032e-02 -2.662122249603271484e-01 3.058539628982543945e-01 -1.614922285079956055e-01 -6.136626005172729492e-02 8.904269337654113770e-02 -4.916143789887428284e-02 -1.178584173321723938e-01 -2.667393349111080170e-02 -3.844791352748870850e-01 -9.021166712045669556e-02 -1.819428652524948120e-01
2.853509597480297089e-02 3.310817480087280273e-01 -3.830675184726715088e-01 -1.534019708633422852e-01 -1.165498606860637665e-02 1.424138341099023819e-02 -4.822175577282905579e-02 2.488749176263809204e-01 1.180813685059547424e-01 2.508848309516906738e-01 -1.346861869096755981e-01 -7.261324673891067505e-02 2.188113331794738770e-01 -2.876151539385318756e-02 1.448730975389480591e-01 1.393639203161001205e-02 -2.163159102201461792e-01 -2.861675620079040527e-01 2.784942388534545898e-01 1.086000874638557434e-01 -4.243568331003189087e-02 5.142278969287872314e-03 5.493098869919776917e-02 -1.629510819911956787e-01 -2.246181964874267578e-01 -7.476901262998580933e-02 -3.270512074232101440e-02 -3.543793559074401855e-01 -6.751816719770431519e-02 -1.111053861677646637e-02 -2.167165875434875488e-01 -2.694672346115112305e-02
-1.213858202099800110e-01 3.068415820598602295e-02 -2.851477861404418945e-01 -1.165341287851333618e-01 -1.552338600158691406e-01 1.015824750065803528e-01 1.449577230960130692e-02 -1.860602945089340210e-01 6.152085587382316589e-02 -1.152359507977962494e-02 -2.831525504589080811e-01 -2.918765246868133545e-01 -2.194586768746376038e-02 2.143746678484603763e-04 -1.813282221555709839e-01 1.037903726100921631e-01 -9.650613367557525635e-02 -3.186497688293457031e-01 1.909889280796051025e-01 2.929050624370574951e-01 -6.998554617166519165e-02 -1.400339603424072266e-01 2.222111970186233521e-01 -3.009577393531799316e-01 -5.096555873751640320e-02 4.811645671725273132e-02 -1.689386814832687378e-01 -3.168959915637969971e-01 1.454094201326370239e-01 -2.321640700101852417e-01 -1.633150130510330200e-02 1.220617210492491722e-03
2.277505844831466675e-01 -6.784624606370925903e-02 -2.038249820470809937e-01 -1.687963753938674927e-01 -9.411697834730148315e-02 3.348284633830189705e-03 -5.712572485208511353e-02 1.615467667579650879e-01 2.907914221286773682e-01 8.629505336284637451e-02 1.199687793850898743e-01 -1.979963481426239014e-01 -1.716134846210479736e-01 -4.578975215554237366e-02 -1.688006073236465454e-01 2.388693690299987793e-01 8.489060401916503906e-02 -3.703741729259490967e-02 -1.559131145477294922e-01 2.137168347835540771e-01 -2.604213356971740723e-01 -1.024946495890617371e-01 -2.100974470376968384e-01 -2.010830193758010864e-01 -5.504087731242179871e-02 -2.756625711917877197e-01 1.897351234219968319e-03 -2.600394189357757568e-01 -2.638494968414306641e-01 -5.468757823109626770e-02 8.000245317816734314e-03 -3.343375921249389648e-01
-5.831304565072059631e-02 -1.560879945755004883e-01 -5.115836858749389648e-02 -2.152744680643081665e-01 1.560604870319366455e-01 -5.120003223419189453e-02 5.563767626881599426e-02 3.833860456943511963e-01 -2.303719334304332733e-02 -3.872112184762954712e-02 -7.551296800374984741e-02 -1.396761368960142136e-02 -1.858049482107162476e-01 -8.321329951286315918e-02 7.457844913005828857e-02 2.231394052505493164e-01 -9.993949905037879944e-03 -2.896696627140045166e-01 -1.731202453374862671e-01 2.268895804882049561e-01 -3.101444244384765625e-01 -3.360816836357116699e-01 5.781568586826324463e-02 -2.942988574504852295e-01 -1.200696751475334167e-01 -5.638963356614112854e-02 -2.181716263294219971e-01 -1.858432292938232422e-01 -5.399991944432258606e-02 8.102470077574253082e-03 -1.635309122502803802e-02 -2.719485163688659668e-01
-4.626535344868898392e-03 2.319134473800659180e-01 -1.524295359849929810e-01 -1.316947489976882935e-01 -1.053493320941925049e-01 -1.041920781135559082e-01 -1.083868090063333511e-02 -2.694969996809959412e-02 -5.223777890205383301e-02 -2.482905052602291107e-03 -1.202718466520309448e-01 -7.639991492033004761e-02 -2.402683943510055542e-01 -1.669353246688842773e-02 4.425110518932342529e-01 -2.924280986189842224e-02 -1.315089166164398193e-01 2.704199217259883881e-02 -9.301032871007919312e-02 6.685864180326461792e-03 -9.838669002056121826e-02 -1.769205629825592041e-01 6.797194480895996094e-02 -9.907241165637969971e-02 1.340292841196060181e-01 -2.148247361183166504e-01 2.175995707511901855e-01 -4.496610164642333984e-01 1.330682188272476196e-01 -7.672479003667831421e-02 -4.096608161926269531e-01 -1.337554603815078735e-01
-1.385748758912086487e-02 1.102431863546371460e-01 -1.666654087603092194e-02 -5.634109675884246826e-02 -1.639026105403900146e-01 3.171000778675079346e-01 -6.577463448047637939e-02 7.814574986696243286e-02 -1.150466687977313995e-02 1.204520836472511292e-01 5.672854557633399963e-02 -5.443547368049621582e-01 -8.668038994073867798e-02 2.065536081790924072e-01 1.027156412601470947e-01 9.646636247634887695e-02 -1.216672956943511963e-01 4.223899543285369873e-02 -1.378789842128753662e-01 4.472776353359222412e-01 -3.245976939797401428e-02 -1.644249707460403442e-01 4.373314231634140015e-02 -3.038194477558135986e-01 8.756159991025924683e-02 -2.353722043335437775e-02 -5.293314158916473389e-02 -1.430561244487762451e-01 -1.016181260347366333e-01 -1.657514125108718872e-01 -1.694802753627300262e-02 -1.860093772411346436e-01
1.255915760993957520e-01 2.622842490673065186e-01 -3.580234944820404053e-01 -3.562697395682334900e-02 5.318417027592658997e-02 -1.345320791006088257e-01 6.402397155761718750e-02 2.425664365291595459e-01 2.534470558166503906e-01 3.003831207752227783e-01 -1.311091780662536621e-01 9.411337971687316895e-02 4.538696631789207458e-02 5.273212492465972900e-02 1.161114573478698730e-01 7.063772995024919510e-03 -2.227831482887268066e-01 -2.617841064929962158e-01 -6.698156148195266724e-02 2.575556281954050064e-03 -9.674836695194244385e-02 -2.059741467237472534e-01 -1.259193122386932373e-01 -1.703844368457794189e-01 -1.368060261011123657e-01 -3.988835960626602173e-02 1.391732245683670044e-01 -3.566019535064697266e-01 -7.709157466888427734e-02 -2.325619906187057495e-01 -2.306247800588607788e-01 -6.203358247876167297e-02
-1.792416870594024658e-01 2.623310089111328125e-01 -2.450939267873764038e-01 1.219663247466087341e-01 -2.192577272653579712e-01 2.131650894880294800e-01 -1.268787980079650879e-01 -1.814402490854263306e-01 1.174936071038246155e-02 2.378988713026046753e-01 1.429663449525833130e-01 -1.600333601236343384e-01 4.847709834575653076e-02 1.739387512207031250e-01 1.413325071334838867e-01 1.212901100516319275e-01 -3.799190521240234375e-01 1.651688711717724800e-03 -1.065000668168067932e-01 1.283458769321441650e-01 -1.690260320901870728e-01 -2.858197987079620361e-01 1.429532468318939209e-01 -1.638279855251312256e-01 -1.974171102046966553e-01 3.881236910820007324e-02 6.752964854240417480e-02 -1.952839046716690063e-01 -2.052966132760047913e-02 2.752697169780731201e-01 -9.787820279598236084e-02 1.133845150470733643e-01
-3.464192748069763184e-01 -1.591815054416656494e-01 -8.332904428243637085e-02 1.851632446050643921e-01 -1.653026193380355835e-01 -7.938556373119354248e-02 -1.194156706333160400e-01 -4.721856489777565002e-02 6.249330192804336548e-02 -2.066289037466049194e-01 -6.181011348962783813e-02 -1.198052987456321716e-01 1.359934918582439423e-02 -2.385631799697875977e-01 2.029448002576828003e-01 1.471583545207977295e-01 -9.604731947183609009e-02 -2.671240270137786865e-02 4.577408079057931900e-03 4.009517133235931396e-01 -1.759395897388458252e-01 -2.688018083572387695e-01 -1.178577467799186707e-01 -1.610126942396163940e-01 1.355186011642217636e-02 2.312930524349212646e-01 -7.109344750642776489e-02 -3.043743968009948730e-01 -6.738720089197158813e-02 1.463602632284164429e-01 -1.615100726485252380e-02 -2.953757345676422119e-01
1.314791664481163025e-02 -2.165858596563339233e-01 -4.895332455635070801e-02 -4.484669566154479980e-01 -7.608873397111892700e-02 1.362749561667442322e-02 5.294683948159217834e-02 -1.431490331888198853e-01 1.573732048273086548e-01 -2.419480830430984497e-01 -3.060446307063102722e-02 -1.443630903959274292e-01 -2.881126105785369873e-01 2.208246476948261261e-02 1.388426870107650757e-01 1.961376285180449486e-03 3.364821150898933411e-02 2.688547223806381226e-02 -9.139835834503173828e-02 2.621674537658691406e-01 -2.227879464626312256e-01 -2.153951823711395264e-01 -7.956653833389282227e-02 -3.846863806247711182e-01 -2.570759691298007965e-02 -1.204147860407829285e-01 -5.796685069799423218e-02 -2.333390414714813232e-01 2.012032456696033478e-02 -1.230553016066551208e-01 -1.681300103664398193e-01 -2.572950422763824463e-01
-4.103014618158340454e-02 -1.750374399125576019e-02 1.089994329959154129e-02 -2.322771549224853516e-01 -7.374563813209533691e-02 -6.114244833588600159e-02 2.970880083739757538e-02 1.070825383067131042e-01 2.053595334291458130e-02 -2.764177322387695312e-01 -1.736014485359191895e-01 -3.944071754813194275e-02 -1.846309006214141846e-01 -2.719753980636596680e-01 -1.880262629128992558e-03 2.273107022047042847e-01 1.186290457844734192e-01 3.232559934258460999e-02 -1.746472120285034180e-01 1.975005120038986206e-01 -1.429712474346160889e-01 -3.409280776977539062e-01 6.374327838420867920e-02 -2.541560232639312744e-01 -1.781986653804779053e-01 -2.934440076351165771e-01 -2.279438525438308716e-01 -3.089362382888793945e-01 3.035127930343151093e-02 1.144747212529182434e-01 -1.186415031552314758e-01 -2.661494016647338867e-01
1.235296390950679779e-02 -9.375882893800735474e-02 -7.296109199523925781e-02 -2.359238266944885254e-01 -6.478682160377502441e-02 4.265897572040557861e-01 1.321058720350265503e-01 -1.435327157378196716e-02 1.153107732534408569e-01 1.050622686743736267e-01 -1.231609508395195007e-01 -5.478168278932571411e-02 -2.064601331949234009e-01 -1.133492514491081238e-01 7.618936244398355484e-03 -2.926692552864551544e-02 4.844996705651283264e-02 -1.084059923887252808e-01 -1.782253533601760864e-01 4.379065036773681641e-01 -1.828204989433288574e-01 -1.488680019974708557e-02 5.483335629105567932e-02 6.418064981698989868e-02 -1.486024111509323120e-01 -2.314075231552124023e-01 -1.562493741512298584e-01 -3.062744140625000000e-01 -2.186061888933181763e-01 -3.162572905421257019e-02 -2.150980681180953979e-01 -2.450386583805084229e-01
-6.474667694419622421e-03 3.108724653720855713e-01 -3.661537170410156250e-01 7.045792788267135620e-02 1.600353047251701355e-02 2.395077645778656006e-01 1.522062718868255615e-01 3.257616162300109863e-01 7.030362635850906372e-02 1.094803735613822937e-01 -1.473086178302764893e-01 -4.068344831466674805e-02 3.445949405431747437e-02 1.174674630165100098e-01 1.273786127567291260e-01 1.803377419710159302e-01 3.173658251762390137e-02 -2.256718724966049194e-01 -3.219917416572570801e-02 2.675028145313262939e-01 -1.397023797035217285e-01 -1.727558076381683350e-01 7.937829196453094482e-02 9.187399595975875854e-02 -1.145683974027633667e-01 -1.999797672033309937e-01 2.501882612705230713e-01 -1.317791640758514404e-01 -1.651428937911987305e-01 -1.162268891930580139e-01 1.068439916707575321e-03 -3.329671323299407959e-01
-2.455592602491378784e-01 -8.903561532497406006e-02 5.260980129241943359e-02 -2.249979674816131592e-01 1.037199944257736206e-01 1.076725404709577560e-02 -1.678005903959274292e-01 4.232604429125785828e-02 1.231636554002761841e-01 1.660325936973094940e-02 -6.857774406671524048e-02 -2.485485225915908813e-01 -1.634437590837478638e-01 3.476834297180175781e-02 7.955893129110336304e-02 3.231232753023505211e-03 -4.292661547660827637e-01 -7.304979860782623291e-02 -9.883498400449752808e-02 4.874667525291442871e-01 3.954440355300903320e-02 -1.529666483402252197e-01 4.439701139926910400e-02 -1.629459857940673828e-01 -1.035964787006378174e-01 2.413610666990280151e-01 7.942432165145874023e-02 -2.862805426120758057e-01 -2.090443074703216553e-01 -1.205335408449172974e-01 2.982586622238159180e-02 1.204972490668296814e-01
1.334311068058013916e-01 4.956481046974658966e-03 -2.235881686210632324e-01 2.776912450790405273e-01 -1.644260436296463013e-01 1.536538749933242798e-01 -3.134393133223056793e-03 -2.690517529845237732e-02 2.484445273876190186e-01 8.715441823005676270e-02 1.704671382904052734e-01 -3.695056214928627014e-02 -2.970462143421173096e-01 -1.934477090835571289e-01 9.450933337211608887e-02 2.483941614627838135e-01 -1.708024293184280396e-01 -2.824851274490356445e-01 -3.432938363403081894e-03 1.663057357072830200e-01 8.146854117512702942e-03 -1.673657298088073730e-01 -7.832796126604080200e-02 -2.699581086635589600e-01 -5.806823819875717163e-02 -6.857406347990036011e-02 4.325304627418518066e-01 -1.989766210317611694e-01 -2.930253930389881134e-02 1.613099277019500732e-01 2.360743656754493713e-02 -4.167572036385536194e-02
-3.472942858934402466e-02 -1.134038716554641724e-01 5.372091010212898254e-02 -3.929057419300079346e-01 1.324198767542839050e-02 1.175798475742340088e-02 1.279805898666381836e-01 -6.006935238838195801e-02 -9.500026702880859375e-03 -2.847329080104827881e-01 5.542784556746482849e-02 -1.566433459520339966e-01 -4.204836189746856689e-01 -5.278851371258497238e-03 -1.111225634813308716e-01 -9.979246184229850769e-03 -2.893659174442291260e-01 3.976834937930107117e-02 -1.149258762598037720e-01 3.792560100555419922e-01 -1.422031223773956299e-01 -3.060480654239654541e-01 -5.896146968007087708e-02 -1.972790062427520752e-01 -1.357938535511493683e-02 -5.079071223735809326e-02 1.002704165875911713e-02 -2.873969376087188721e-01 7.454933971166610718e-02 -9.770030528306961060e-02 -4.167839512228965759e-02 -9.682680666446685791e-02
-2.255965918302536011e-01 1.600881218910217285e-01 -8.229009062051773071e-02 -1.722355484962463379e-01 -1.856985688209533691e-01 2.457776516675949097e-01 1.541136354207992554e-01 3.236005008220672607e-01 -2.660799957811832428e-02 -1.098291799426078796e-01 1.530377566814422607e-01 -3.305353820323944092e-01 -1.747654378414154053e-01 2.292502373456954956e-01 1.278905272483825684e-01 4.547379538416862488e-02 -2.348484098911285400e-01 2.687522023916244507e-02 -1.422701179981231689e-01 2.301168590784072876e-01 1.335321217775344849e-01 -1.806658059358596802e-01 -1.386446356773376465e-01 -8.326540887355804443e-02 7.614425569772720337e-02 2.867330610752105713e-01 -2.050770670175552368e-01 -1.051522195339202881e-01 -1.303896307945251465e-01 -3.736696764826774597e-02 -2.216190695762634277e-01 -4.876540601253509521e-02
-1.970415562391281128e-01 2.884984612464904785e-01 -9.655514359474182129e-02 -1.734064668416976929e-01 -6.345715373754501343e-02 2.379713952541351318e-01 -1.137972995638847351e-01 5.408886354416608810e-03 -5.119173228740692139e-02 1.339098513126373291e-01 -1.289719343185424805e-01 -1.563484370708465576e-01 9.089809656143188477e-02 1.042455360293388367e-01 -4.789625108242034912e-02 -7.127520442008972168e-02 -3.461734056472778320e-01 -3.315818309783935547e-02 1.997700929641723633e-01 1.956744045019149780e-01 -1.160905510187149048e-02 -4.515544176101684570e-01 1.272777467966079712e-01 -3.058609962463378906e-01 -1.840081252157688141e-02 1.650516390800476074e-01 -2.172676026821136475e-01 -2.654307186603546143e-01 1.352256685495376587e-01 -1.140794437378644943e-02 1.061610504984855652e-02 -9.616201743483543396e-03
-1.536613702774047852e-01 1.909618377685546875e-01 -7.338562607765197754e-02 -1.644765734672546387e-01 -8.506105095148086548e-02 4.741771146655082703e-02 1.453023403882980347e-02 1.744799315929412842e-01 -1.341699510812759399e-01 8.338631689548492432e-02 -2.857273817062377930e-02 -9.391093254089355469e-02 -2.581427097320556641e-01 -5.904744102736003697e-05 2.665113210678100586e-01 1.911944597959518433e-01 -2.566442489624023438e-01 1.120062544941902161e-01 5.794455483555793762e-02 9.825129061937332153e-02 2.146785259246826172e-01 -3.298541307449340820e-01 -2.276270091533660889e-01 5.319706629961729050e-03 1.457519177347421646e-02 -2.839646041393280029e-01 7.242678850889205933e-02 -3.064367175102233887e-01 2.605022192001342773e-01 -1.872503012418746948e-01 -2.775576710700988770e-01 -2.045376598834991455e-02
-2.251317203044891357e-01 2.016088366508483887e-01 2.010271102190017700e-01 6.322246789932250977e-02 -2.371206879615783691e-01 -6.689454615116119385e-02 2.442505955696105957e-01 9.705793857574462891e-02 2.207714319229125977e-02 4.074959829449653625e-02 2.349035814404487610e-02 -6.357816606760025024e-02 -1.639828681945800781e-01 2.412180453538894653e-01 -1.530554890632629395e-01 2.935703992843627930e-01 -4.210782051086425781e-02 -1.394354552030563354e-01 -1.323656886816024780e-01 4.987814649939537048e-02 -1.422051191329956055e-01 -9.623541682958602905e-02 7.695372402667999268e-02 -2.930307015776634216e-02 -1.548683643341064453e-01 2.953242801595479250e-04 -2.190529406070709229e-01 -4.496358633041381836e-01 2.387625575065612793e-01 2.507962286472320557e-01 -2.091568522155284882e-02 -2.471445798873901367e-01
-1.628364203497767448e-03 -7.738139480352401733e-02 -3.611698746681213379e-02 -1.599475294351577759e-01 -2.693366706371307373e-01 -1.021585389971733093e-01 2.242078334093093872e-01 3.882994949817657471e-01 2.681158110499382019e-02 8.460059016942977905e-02 -1.691940426826477051e-01 -1.067104749381542206e-02 7.237728685140609741e-02 1.501811891794204712e-01 1.014998331665992737e-01 -9.860455989837646484e-03 -2.930666878819465637e-02 7.973812520503997803e-02 -2.805317938327789307e-01 4.240325987339019775e-01 5.742958746850490570e-03 4.233822599053382874e-02 1.975505240261554718e-02 -3.083614110946655273e-01 1.140273511409759521e-01 1.351033709943294525e-02 -1.863847225904464722e-01 -1.890181601047515869e-01 2.465180866420269012e-02 1.663509905338287354e-01 -1.543646901845932007e-01 -3.309176266193389893e-01
-1.088764891028404236e-01 2.116029262542724609e-01 -1.676620244979858398e-01 -1.569531299173831940e-02 1.151695847511291504e-01 1.162786781787872314e-01 5.075381398200988770e-01 -1.193731799721717834e-01 7.991895824670791626e-02 1.301933377981185913e-01 -5.163866281509399414e-02 -3.507507964968681335e-02 -1.514967978000640869e-01 -1.643481780774891376e-03 2.808626592159271240e-01 1.919609606266021729e-01 2.249014005064964294e-02 -1.906932294368743896e-01 -3.907463327050209045e-02 1.996699869632720947e-01 -2.878869473934173584e-01 -2.566862106323242188e-01 -6.998380273580551147e-02 -1.216092426329851151e-02 1.306491494178771973e-01 -2.850876422598958015e-03 3.557533025741577148e-01 -1.802046298980712891e-01 -1.036362424492835999e-01 -1.078617200255393982e-01 -1.368866115808486938e-01 3.408092632889747620e-02
-3.789842873811721802e-02 1.943229585886001587e-01 -4.437139332294464111e-01 1.620970852673053741e-02 1.226591225713491440e-02 2.179972529411315918e-01 6.696788966655731201e-02 1.157759036868810654e-02 1.106978487223386765e-02 9.228482842445373535e-02 1.098994351923465729e-02 -1.425984082743525505e-03 -2.113722562789916992e-01 -4.039366263896226883e-03 -1.268543303012847900e-01 -1.556112021207809448e-01 7.321107550524175167e-04 -4.302129447460174561e-01 -9.495852887630462646e-02 3.273535668849945068e-01 1.255192160606384277e-01 -1.607983708381652832e-01 -6.649132817983627319e-02 -4.640775918960571289e-01 -4.783716425299644470e-02 8.317839354276657104e-02 8.761497586965560913e-02 -9.441433846950531006e-02 6.539382785558700562e-02 9.817183017730712891e-02 -2.552737481892108917e-02 -1.207379847764968872e-01
2.139395028352737427e-01 -1.795484311878681183e-02 -3.171515762805938721e-01 -2.803092896938323975e-01 1.104628220200538635e-01 3.369465842843055725e-02 -1.223590895533561707e-01 -7.391227781772613525e-02 2.161016315221786499e-01 3.020638823509216309e-01 -2.037676870822906494e-01 -2.798456251621246338e-01 -1.580092906951904297e-01 6.654679775238037109e-02 2.399246841669082642e-01 6.927403807640075684e-02 6.092797964811325073e-02 -9.981782734394073486e-02 -5.783444643020629883e-02 2.472688108682632446e-01 2.122180908918380737e-02 -1.468883156776428223e-01 1.880298554897308350e-01 -1.614861935377120972e-01 -1.076347231864929199e-01 2.858274616301059723e-03 -1.354719102382659912e-01 -2.812643945217132568e-01 3.323448896408081055e-01 6.671015918254852295e-02 -6.956963986158370972e-02 -3.194255381822586060e-02
-3.075751960277557373e-01 1.530617028474807739e-01 -1.732142269611358643e-01 -1.324835121631622314e-01 -1.415657550096511841e-01 -5.803797766566276550e-02 1.772182583808898926e-01 1.702599376440048218e-01 1.788980662822723389e-01 -1.720663160085678101e-01 6.769230216741561890e-02 -4.365744814276695251e-02 -1.131282281130552292e-02 -9.156334400177001953e-02 7.444198126904666424e-04 1.793257743120193481e-01 -3.168461918830871582e-01 -1.316715180873870850e-01 1.335929930210113525e-01 2.834997773170471191e-01 -1.630384624004364014e-01 -1.162959858775138855e-01 3.698030114173889160e-02 1.101333349943161011e-01 4.035437107086181641e-02 -3.691357746720314026e-02 -2.010539174079895020e-01 -2.347988486289978027e-01 -2.221262156963348389e-01 2.954573929309844971e-01 -3.048565387725830078e-01 -2.101727724075317383e-01
-2.071409672498703003e-01 2.292213290929794312e-01 5.567045509815216064e-02 -2.304041534662246704e-01 -2.290746420621871948e-01 2.473461627960205078e-02 1.892709583044052124e-01 1.298364251852035522e-01 -9.718574583530426025e-02 2.557439208030700684e-01 -6.656894832849502563e-02 -5.943978205323219299e-02 -4.003834724426269531e-02 5.335896834731101990e-02 -7.558286935091018677e-02 1.010061204433441162e-01 -1.356096565723419189e-01 -2.047514915466308594e-01 6.116681545972824097e-02 -3.950981423258781433e-02 -2.215359807014465332e-01 -2.056820094585418701e-01 4.091220721602439880e-02 -2.631354331970214844e-01 -1.407739371061325073e-01 6.798740476369857788e-02 4.961435794830322266e-01 -3.457400500774383545e-01 3.664962947368621826e-03 -6.570150703191757202e-02 -4.658463969826698303e-02 1.219419911503791809e-01
-1.005334481596946716e-01 -1.425461322069168091e-01 -2.264748215675354004e-01 -2.072615921497344971e-01 2.789642475545406342e-02 1.242809891700744629e-01 2.343061938881874084e-02 -8.507879078388214111e-02 1.084043309092521667e-01 -3.242195844650268555e-01 1.175586357712745667e-01 5.827899649739265442e-02 -3.493372797966003418e-01 -4.523627460002899170e-02 -8.465097844600677490e-02 2.918814420700073242e-01 -3.953646421432495117e-01 -7.620728015899658203e-02 -5.313991010189056396e-02 2.513466477394104004e-01 -1.089087054133415222e-01 -1.045700684189796448e-01 -2.262234315276145935e-02 -2.626918256282806396e-01 -1.734960973262786865e-01 1.397692114114761353e-01 1.611990928649902344e-01 -1.306282430887222290e-01 2.926716506481170654e-01 1.143138017505407333e-02 5.981263704597949982e-03 4.291014745831489563e-02
1.427333950996398926e-01 3.330881595611572266e-01 -4.192895591259002686e-01 -1.750536412000656128e-01 2.631929516792297363e-02 -9.756270796060562134e-02 2.887531882151961327e-03 9.460883587598800659e-02 2.322188615798950195e-01 2.699568867683410645e-01 4.123995080590248108e-03 5.053896829485893250e-02 -1.199029982089996338e-01 -9.957809746265411377e-02 -1.370953172445297241e-01 1.913292855024337769e-01 -6.260903924703598022e-02 -2.611396014690399170e-01 1.792651563882827759e-01 2.238077819347381592e-01 -1.145911216735839844e-01 -1.481273472309112549e-01 -1.210480779409408569e-01 -1.059209927916526794e-01 -1.004282906651496887e-01 -1.707558706402778625e-02 8.749702572822570801e-02 -3.189995288848876953e-01 4.078885540366172791e-02 -2.655531167984008789e-01 -1.175919100642204285e-01 -1.136010140180587769e-01
-3.156979084014892578e-01 6.456386297941207886e-02 -1.334161907434463501e-01 -2.272540926933288574e-01 -1.812552362680435181e-01 8.600151538848876953e-02 9.228540956974029541e-02 7.548624277114868164e-02 -1.765256226062774658e-01 7.721435278654098511e-02 -1.568310707807540894e-01 -3.557417690753936768e-01 -1.792415529489517212e-01 1.732479333877563477e-01 -4.397021979093551636e-02 -1.108926758170127869e-01 -2.268021106719970703e-01 8.316022157669067383e-02 -5.011783540248870850e-02 3.826932311058044434e-01 1.392070055007934570e-01 -1.885636597871780396e-01 1.373501569032669067e-01 -5.208184197545051575e-02 -3.372768163681030273e-01 2.077049016952514648e-01 -1.353710591793060303e-01 -1.115676015615463257e-01 -6.977393478155136108e-02 -3.357328847050666809e-02 1.216733157634735107e-01 -1.237353309988975525e-01
1.655597388744354248e-01 1.489820331335067749e-01 -7.379458844661712646e-02 -2.778051793575286865e-02 -9.383993595838546753e-02 2.230831682682037354e-01 2.996215783059597015e-02 1.272816956043243408e-01 2.143944241106510162e-02 2.270086407661437988e-01 -3.314308524131774902e-01 1.304215099662542343e-02 -1.491429954767227173e-01 3.223308175802230835e-02 1.531140320003032684e-02 1.952432468533515930e-02 -1.856626868247985840e-01 3.475403785705566406e-02 -9.823595173656940460e-03 2.078256756067276001e-01 -2.545076906681060791e-01 -1.122463494539260864e-01 2.031634151935577393e-01 -3.919692635536193848e-01 -3.115781582891941071e-02 2.813969850540161133e-01 -6.532562524080276489e-02 -3.878526091575622559e-01 2.060205042362213135e-01 -2.084192633628845215e-01 5.472676083445549011e-02 -8.725843578577041626e-02
4.428213834762573242e-02 -3.805480524897575378e-02 -1.970168352127075195e-01 -1.627006530761718750e-01 -1.355918645858764648e-01 3.124498724937438965e-01 6.356606632471084595e-02 7.513190805912017822e-02 -3.837706521153450012e-02 1.426642984151840210e-01 2.133847922086715698e-01 -1.237658858299255371e-01 -2.091073244810104370e-01 6.896335631608963013e-02 1.955571472644805908e-01 -1.473870277404785156e-01 -3.894982337951660156e-01 -1.342511624097824097e-01 2.012677192687988281e-01 2.625224292278289795e-01 -6.809535622596740723e-02 -1.826633512973785400e-01 -1.895888000726699829e-01 7.227636873722076416e-02 -2.264246791601181030e-01 1.206609327346086502e-02 -6.813684850931167603e-02 -4.095458984375000000e-02 -2.637024819850921631e-01 -2.140441983938217163e-01 -2.520260512828826904e-01 -1.398195922374725342e-01
-1.588188856840133667e-01 1.125473827123641968e-01 -1.263340413570404053e-01 -1.805680990219116211e-01 2.312604710459709167e-02 3.268631920218467712e-02 2.139125615358352661e-01 1.212461665272712708e-01 1.512105166912078857e-01 1.666772551834583282e-02 -9.614514559507369995e-02 2.040674537420272827e-01 -4.793465510010719299e-02 -1.247396245598793030e-01 -5.345878005027770996e-02 9.712375700473785400e-02 -3.277484476566314697e-01 1.038502678275108337e-01 2.548770308494567871e-01 -2.872765436768531799e-02 -4.542899131774902344e-02 -3.524094820022583008e-01 3.204404190182685852e-02 -1.487288624048233032e-01 -2.116841524839401245e-01 1.991346478462219238e-01 9.231536090373992920e-02 -4.484111368656158447e-01 2.170186638832092285e-01 -1.123134270310401917e-01 2.051308453083038330e-01 -1.343850344419479370e-01
-2.783388793468475342e-01 8.434017747640609741e-02 9.587969630956649780e-02 -2.635836601257324219e-01 -1.594059169292449951e-01 5.019945651292800903e-02 -5.466584488749504089e-02 1.989415436983108521e-01 1.433078050613403320e-01 -5.523498728871345520e-02 8.559553325176239014e-02 -1.630689501762390137e-01 1.217802017927169800e-01 8.147262781858444214e-02 -4.747635126113891602e-02 1.018838360905647278e-01 -2.344334870576858521e-01 -2.026181221008300781e-01 -6.143854930996894836e-02 3.814357221126556396e-01 -2.866974174976348877e-01 -2.034017592668533325e-01 -3.481317311525344849e-02 -1.742727160453796387e-01 4.460982233285903931e-02 -5.979442968964576721e-02 -2.713024020195007324e-01 -8.871656656265258789e-02 -2.150928676128387451e-01 2.648877203464508057e-01 8.475866168737411499e-02 -2.520969212055206299e-01
-1.058421581983566284e-01 -2.587939500808715820e-01 2.405914664268493652e-02 -3.297384083271026611e-01 4.664031416177749634e-02 1.890309713780879974e-02 1.185080334544181824e-01 1.471650898456573486e-01 1.190090030431747437e-01 8.193689398467540741e-03 1.054546236991882324e-02 2.111242711544036865e-02 -1.538914144039154053e-01 -2.269062101840972900e-01 1.896836161613464355e-01 1.412511616945266724e-01 -2.315708100795745850e-01 -8.460397273302078247e-02 9.913362562656402588e-03 1.879067569971084595e-01 -3.022356033325195312e-01 -2.857106029987335205e-01 1.148730590939521790e-01 -3.434973657131195068e-01 -6.720663607120513916e-02 -1.244706138968467712e-01 -3.740920126438140869e-01 -1.453644633293151855e-01 -8.115126937627792358e-02 7.978004217147827148e-02 -4.187890887260437012e-02 -1.795873194932937622e-01
-1.871537566184997559e-01 -7.572378963232040405e-02 5.490281805396080017e-02 -6.699893623590469360e-02 4.568860307335853577e-02 1.485994309186935425e-01 -3.219488635659217834e-02 -1.788730025291442871e-01 8.703100681304931641e-02 2.041081488132476807e-01 2.470820695161819458e-01 -2.861919999122619629e-01 -1.746582090854644775e-01 -1.083874143660068512e-02 1.732913255691528320e-01 9.945353120565414429e-02 -3.303155303001403809e-01 2.804810879752039909e-03 -4.747794941067695618e-02 2.346149981021881104e-01 -2.842599758878350258e-03 -1.088030189275741577e-01 1.054382100701332092e-01 -2.141195684671401978e-01 -3.196003735065460205e-01 1.523708403110504150e-01 1.462627053260803223e-01 -4.367487132549285889e-01 -9.570410847663879395e-02 -1.200414746999740601e-01 1.668906211853027344e-01 8.746870607137680054e-02
-5.853695422410964966e-02 1.058400049805641174e-01 -2.669451385736465454e-02 -1.430005133152008057e-01 -2.893566787242889404e-01 -1.402894407510757446e-01 8.508558571338653564e-02 1.419834941625595093e-01 2.292923033237457275e-01 1.269516646862030029e-01 -1.544258743524551392e-01 -1.109130233526229858e-01 -2.802872657775878906e-02 8.253693580627441406e-03 -7.016284018754959106e-02 -1.025073323398828506e-02 -1.922659128904342651e-01 5.429606884717941284e-02 3.280683755874633789e-01 2.298040241003036499e-01 3.495705500245094299e-02 -4.204456210136413574e-01 1.309949159622192383e-01 -2.089016139507293701e-01 -3.047168850898742676e-01 1.558336708694696426e-02 1.831784248352050781e-01 -3.118070662021636963e-01 -2.086378931999206543e-01 -1.246419399976730347e-01 -9.840335696935653687e-03 -2.226142399013042450e-02
-1.583641581237316132e-02 5.653478577733039856e-02 -1.941927075386047363e-01 -3.003587424755096436e-01 1.367047280073165894e-01 2.996576428413391113e-01 7.581196725368499756e-02 2.085574865341186523e-01 1.522294282913208008e-01 -1.281904336065053940e-02 1.273266226053237915e-01 8.420345839112997055e-04 -2.410042285919189453e-02 1.941287890076637268e-02 5.944105982780456543e-02 3.490273654460906982e-02 -3.160044848918914795e-01 -2.075618803501129150e-01 2.449319809675216675e-01 4.040157422423362732e-02 -1.282471567392349243e-01 -1.216676533222198486e-01 3.223848640918731689e-01 5.105335637927055359e-02 1.580068655312061310e-02 1.302849799394607544e-01 -1.091421768069267273e-02 -5.081137418746948242e-01 1.526669859886169434e-01 1.055077835917472839e-02 -1.550822108983993530e-01 1.717587374150753021e-02
-6.262084096670150757e-02 -1.149461045861244202e-02 -2.617761790752410889e-01 6.793728470802307129e-02 1.156939193606376648e-01 -1.470183730125427246e-01 2.446739003062248230e-02 7.117488235235214233e-02 1.123673319816589355e-01 2.076080739498138428e-01 -1.431454420089721680e-01 -4.193129241466522217e-01 -1.371474862098693848e-01 1.379496790468692780e-02 -1.067818515002727509e-02 3.684103861451148987e-02 2.008544504642486572e-01 -1.312305331230163574e-01 1.265190832100415719e-07 3.241700530052185059e-01 3.813142329454421997e-02 -3.186574578285217285e-01 1.068017408251762390e-01 -2.126959860324859619e-01 -2.384446412324905396e-01 -1.237236559391021729e-01 -6.545314937829971313e-02 -4.015277922153472900e-01 1.883068829774856567e-01 -1.189358681440353394e-01 -7.265302352607250214e-03 -2.220449969172477722e-03
-1.794818229973316193e-02 9.566388279199600220e-02 -2.728372216224670410e-01 -9.487681090831756592e-02 8.523676078766584396e-04 8.302901685237884521e-02 3.278791308403015137e-01 -1.527904719114303589e-01 1.285106092691421509e-01 2.436358928680419922e-01 -1.819202303886413574e-01 6.054366007447242737e-02 -3.837139904499053955e-01 3.299136161804199219e-01 2.372439205646514893e-01 2.929620146751403809e-01 -1.296054720878601074e-01 -1.657133847475051880e-01 5.132634192705154419e-02 3.368140384554862976e-02 -6.954993307590484619e-02 -9.341026842594146729e-02 -3.855194151401519775e-02 5.555841326713562012e-02 6.977552175521850586e-02 -1.026175320148468018e-01 4.048511851578950882e-03 -1.988299489021301270e-01 -2.314357459545135498e-01 5.615259334444999695e-02 -2.621891796588897705e-01 -1.092934608459472656e-01
-7.370895147323608398e-02 2.190563082695007324e-01 -2.011940181255340576e-01 1.250534504652023315e-01 -1.177138686180114746e-01 2.232469171285629272e-01 -9.047978371381759644e-02 2.407324314117431641e-01 -1.267693936824798584e-01 2.381128370761871338e-01 8.489431813359260559e-03 -1.056464090943336487e-01 1.343096196651458740e-01 4.656941443681716919e-02 -1.251429170370101929e-01 3.778368830680847168e-01 -1.114970743656158447e-01 -1.683496087789535522e-01 6.269029527902603149e-02 3.777985870838165283e-01 -2.011234015226364136e-01 -8.090022951364517212e-02 -1.424711644649505615e-01 1.302636563777923584e-01 -1.954493224620819092e-01 -4.446822404861450195e-02 3.777135163545608521e-02 -3.670968413352966309e-01 -7.360704243183135986e-02 -1.731049269437789917e-01 1.187573373317718506e-01 -2.122372947633266449e-02
-5.343281198292970657e-03 -4.148359596729278564e-02 2.066793851554393768e-02 4.038989543914794922e-02 -5.032770708203315735e-02 2.069355845451354980e-01 -3.314862400293350220e-02 2.276954986155033112e-02 -2.957794815301895142e-02 -1.671002507209777832e-01 1.888273209333419800e-01 -3.595281764864921570e-02 -4.264696687459945679e-02 2.421092987060546875e-02 -1.661820709705352783e-02 -7.150752842426300049e-02 -2.137031704187393188e-01 -1.084630414843559265e-01 7.438310980796813965e-02 2.455991655588150024e-01 -2.745580375194549561e-01 -3.936703503131866455e-01 1.263265963643789291e-02 -4.025777801871299744e-02 -1.038146466016769409e-01 -1.151652857661247253e-01 3.292605578899383545e-01 -4.968851506710052490e-01 -1.304476708173751831e-01 -2.345922887325286865e-01 -4.455836489796638489e-02 -2.585964202880859375e-01
5.590038746595382690e-02 9.862443804740905762e-02 -1.321958899497985840e-01 3.852349519729614258e-01 9.219433367252349854e-02 3.851709514856338501e-02 -1.733570992946624756e-01 -1.802957653999328613e-01 1.723633408546447754e-01 1.902586370706558228e-01 1.414543837308883667e-01 -3.341746330261230469e-01 -1.474421769380569458e-01 2.346189618110656738e-01 4.748164117336273193e-02 1.068102195858955383e-01 -3.305203914642333984e-01 4.061039537191390991e-02 -6.427526473999023438e-02 1.804919391870498657e-01 -1.735903471708297729e-01 -2.950659096240997314e-01 1.501529514789581299e-01 -1.622394323348999023e-01 -9.651901572942733765e-02 -5.334776639938354492e-02 -3.043419681489467621e-02 -3.190033733844757080e-01 -6.644774973392486572e-02 1.633078604936599731e-01 -1.829483732581138611e-02 -2.737062424421310425e-02
6.444684416055679321e-02 -1.395910233259201050e-01 -3.843335807323455811e-01 3.814445436000823975e-02 -1.412205696105957031e-01 -1.468818485736846924e-01 1.017281487584114075e-01 4.375926405191421509e-02 1.204198524355888367e-01 1.698619499802589417e-02 -2.011044770479202271e-01 -3.472295403480529785e-01 5.095895007252693176e-02 -1.853268221020698547e-02 -2.310917973518371582e-01 7.952267676591873169e-02 -1.564922928810119629e-01 -1.835835725069046021e-01 3.552440181374549866e-02 1.774614602327346802e-01 -3.806354105472564697e-02 -1.669389307498931885e-01 2.477409541606903076e-01 -1.402819994837045670e-02 -2.295606732368469238e-01 -2.493423782289028168e-02 5.432102084159851074e-02 -4.074601233005523682e-01 2.941797077655792236e-01 -1.224436759948730469e-01 -1.541374325752258301e-01 -7.429933547973632812e-02
-1.498883962631225586e-01 1.389273384120315313e-04 -2.257150411605834961e-02 2.279665619134902954e-01 -1.417651027441024780e-01 1.121078506112098694e-01 2.003705203533172607e-01 2.251713275909423828e-01 -1.424764543771743774e-01 -4.931287840008735657e-02 -2.472158521413803101e-02 -5.882417410612106323e-02 -2.704239785671234131e-01 1.512616574764251709e-01 -5.155595764517784119e-02 2.157861292362213135e-01 -1.795962303876876831e-01 -3.150663375854492188e-01 4.488464072346687317e-02 3.051317632198333740e-01 1.254258453845977783e-01 -8.797927200794219971e-02 4.041983783245086670e-01 -1.471298485994338989e-01 -6.363275647163391113e-02 -9.313520044088363647e-03 1.504942029714584351e-02 -4.979885369539260864e-02 -2.352736890316009521e-01 2.408273220062255859e-01 -2.314803302288055420e-01 -1.434971839189529419e-01
-8.748821914196014404e-02 6.291189789772033691e-02 -1.724910289049148560e-01 -2.740778326988220215e-01 6.173092126846313477e-02 -7.789561897516250610e-02 6.200905516743659973e-02 4.254647493362426758e-01 -6.992135196924209595e-02 3.193071857094764709e-02 -4.236419126391410828e-02 9.117747098207473755e-02 -5.754219368100166321e-02 -3.932261839509010315e-02 2.558277547359466553e-01 3.083733022212982178e-01 -4.611271619796752930e-02 -3.031695485115051270e-01 -6.992302089929580688e-02 1.127017438411712646e-01 -1.722480058670043945e-01 -2.779157161712646484e-01 -2.380972541868686676e-02 -2.024045437574386597e-01 -1.104613319039344788e-01 2.152029573917388916e-01 -1.145933717489242554e-01 -2.272436022758483887e-01 -1.762953102588653564e-01 -8.960819989442825317e-02 -1.605489104986190796e-02 -2.909184396266937256e-01
8.275752514600753784e-02 1.937789767980575562e-01 -4.244965016841888428e-01 3.226019069552421570e-02 -4.793634265661239624e-02 1.520635485649108887e-01 1.196906119585037231e-01 1.217150986194610596e-01 1.442461460828781128e-01 -1.177822053432464600e-01 -2.479539997875690460e-02 1.488839685916900635e-01 -2.712803184986114502e-01 1.568141728639602661e-01 -1.114237383008003235e-01 6.704816967248916626e-02 -1.923134475946426392e-01 -1.442954391241073608e-01 4.343175515532493591e-02 4.339944124221801758e-01 1.170918643474578857e-01 1.085767671465873718e-01 -2.491801790893077850e-02 -3.161452412605285645e-01 -2.053268700838088989e-01 1.692353338003158569e-01 1.342332065105438232e-01 -1.955718398094177246e-01 6.597991287708282471e-02 -1.715926826000213623e-02 -1.527047604322433472e-01 -1.345420926809310913e-01
[truncated: 3,282,189 more chars]
