# Supplementary material for: The Language of Innovation
Source: PLoS One. 2020 Apr 30;15(4):e0230107. doi: 10.1371/journal.pone.0230107 (PMC7194493; doi:10.1371/journal.pone.0230107)
Supplement: S12 File — (GZ) [file pone.0230107.s012.tar.gz › 1990-1994/V2Run_26_VS_4500_embeddings1990-1994ED32.txt]

-6.316438317298889160e-02 2.910719811916351318e-01 -1.205125823616981506e-01 1.636447757482528687e-01 -3.527634143829345703e-01 -5.833933502435684204e-02 2.300576120615005493e-01 -7.902850955724716187e-02 -6.511627137660980225e-02 3.326002061367034912e-01 1.250841617584228516e-01 -1.077454835176467896e-01 8.835278451442718506e-02 -7.127217203378677368e-02 8.549793809652328491e-02 -9.614346921443939209e-02 1.430468261241912842e-01 -3.227607309818267822e-01 2.226451784372329712e-01 -9.046991169452667236e-02 -6.346211582422256470e-02 4.073184356093406677e-02 -1.501629352569580078e-01 -1.250956952571868896e-01 6.031411141157150269e-02 -1.241787802428007126e-02 3.295405507087707520e-01 3.417499661445617676e-01 2.282181084156036377e-01 -1.781200873665511608e-03 -5.985152721405029297e-02 1.678406447172164917e-02
9.995511732995510101e-03 -2.202808111906051636e-01 -5.514772236347198486e-02 9.584912657737731934e-02 -2.786453813314437866e-02 8.663299679756164551e-02 -2.593692578375339508e-02 1.071102768182754517e-01 -1.491325199604034424e-01 2.439793646335601807e-01 5.544012412428855896e-02 -2.443650364875793457e-01 -1.278102304786443710e-02 -5.475157126784324646e-02 3.634374737739562988e-01 -3.618115782737731934e-01 1.399574726819992065e-01 -1.565771847963333130e-01 2.044933736324310303e-01 -2.141737192869186401e-01 3.239444270730018616e-02 -2.632710039615631104e-01 -1.982137858867645264e-01 -1.120743453502655029e-01 -2.205436676740646362e-01 5.258705466985702515e-02 2.800783812999725342e-01 1.210955604910850525e-01 -2.408395707607269287e-01 -2.233835458755493164e-01 2.509412728250026703e-02 -3.101324848830699921e-02
3.490078821778297424e-02 -2.352967113256454468e-02 2.663207426667213440e-02 -2.217614650726318359e-02 -1.865545958280563354e-01 3.147948980331420898e-01 4.928172007203102112e-02 1.904889196157455444e-02 1.429087668657302856e-01 3.438080847263336182e-01 -2.170567400753498077e-03 -8.760450035333633423e-02 1.735017001628875732e-01 3.616235032677650452e-02 2.672669887542724609e-01 1.456026174128055573e-02 1.453525424003601074e-01 -2.493097782135009766e-01 1.355323847383260727e-02 -1.758968681097030640e-01 1.510746404528617859e-02 -1.026915684342384338e-01 -2.883474826812744141e-01 1.791600733995437622e-01 -4.247693419456481934e-01 -2.545405924320220947e-02 1.921877115964889526e-01 -7.041465491056442261e-02 2.483266144990921021e-01 -2.252198159694671631e-01 -1.874589473009109497e-01 7.227776106446981430e-03
-5.094601586461067200e-02 1.484064608812332153e-01 -2.906324900686740875e-02 1.862887889146804810e-01 -6.952100992202758789e-02 1.347655653953552246e-01 1.420918852090835571e-01 -1.133566275238990784e-01 -9.635071456432342529e-02 1.294964700937271118e-01 2.140844613313674927e-01 -1.624982506036758423e-01 1.455050054937601089e-02 2.045578211545944214e-01 2.966320514678955078e-01 -1.856800466775894165e-01 2.684110105037689209e-01 -2.420418709516525269e-01 2.742749452590942383e-01 3.976589813828468323e-02 -1.147158071398735046e-01 -1.201188042759895325e-01 -1.094518005847930908e-01 1.656605005264282227e-01 -4.209432601928710938e-01 1.797032207250595093e-01 6.770110130310058594e-02 -1.067591309547424316e-01 9.780447185039520264e-02 2.521460354328155518e-01 2.160586602985858917e-02 -2.178476303815841675e-01
-1.664075255393981934e-01 1.454685926437377930e-01 -1.263545751571655273e-01 3.759910166263580322e-02 -1.906709223985671997e-01 1.506634503602981567e-01 8.583139628171920776e-02 -7.814899832010269165e-02 7.020909339189529419e-02 1.870547682046890259e-01 1.311755776405334473e-01 1.101708784699440002e-01 1.109598204493522644e-02 1.600153744220733643e-01 1.030622273683547974e-01 1.364753302186727524e-02 2.707366049289703369e-01 -4.534458741545677185e-02 1.837208867073059082e-01 -1.341098919510841370e-02 5.459656193852424622e-02 -8.965909481048583984e-02 -4.209897816181182861e-01 -1.455608606338500977e-01 -4.201256930828094482e-01 1.110442429780960083e-01 4.311193525791168213e-01 2.757016941905021667e-02 -4.817618057131767273e-02 -9.099307470023632050e-03 -1.233869418501853943e-01 -2.088622897863388062e-01
-1.233753934502601624e-01 3.590604662895202637e-01 -3.002499938011169434e-01 -5.657029524445533752e-02 -7.562699168920516968e-02 -6.110321730375289917e-02 -6.506326794624328613e-02 7.563550490885972977e-03 -2.555897831916809082e-01 2.046112120151519775e-01 -1.727839186787605286e-02 1.031293570995330811e-01 2.321717292070388794e-01 -3.173602223396301270e-01 1.266044527292251587e-01 -6.584202498197555542e-02 -5.116233229637145996e-02 -1.619856208562850952e-01 -1.508582681417465210e-01 -3.162654042243957520e-01 1.450294405221939087e-01 -2.791953682899475098e-01 -1.356746256351470947e-01 -1.661622524261474609e-02 -2.288434654474258423e-01 1.059062033891677856e-02 3.104144036769866943e-01 -3.183307498693466187e-02 4.324686527252197266e-02 3.776774927973747253e-02 1.820076256990432739e-01 -8.224561810493469238e-03
-1.457186229526996613e-02 -2.603118717670440674e-01 3.299690410494804382e-02 3.314943015575408936e-01 -3.442653119564056396e-01 1.611835658550262451e-01 5.484621599316596985e-02 -3.154976665973663330e-02 -2.377906143665313721e-01 1.297203749418258667e-01 -3.203212916851043701e-01 -1.025694906711578369e-01 1.636287197470664978e-02 -7.418408244848251343e-02 1.928141862154006958e-01 -1.173841804265975952e-01 1.090009659528732300e-01 -1.931845247745513916e-01 1.840067058801651001e-01 -4.586076438426971436e-01 6.584048271179199219e-02 2.138796262443065643e-02 -1.412469744682312012e-01 -4.438508301973342896e-02 -6.578787416219711304e-02 -2.975928969681262970e-02 2.241617441177368164e-01 -5.959829315543174744e-02 9.232412278652191162e-02 1.127375364303588867e-01 5.359464883804321289e-02 -1.615754663944244385e-01
-2.250872850418090820e-01 -2.416457235813140869e-01 -2.483631670475006104e-01 1.400827914476394653e-01 -1.695678383111953735e-01 1.231722682714462280e-01 1.714571863412857056e-01 1.138423755764961243e-01 1.415724307298660278e-01 1.836512088775634766e-01 -2.096341699361801147e-01 3.214730881154537201e-03 3.570187687873840332e-01 -7.993296533823013306e-02 1.183112710714340210e-01 -1.134769469499588013e-01 -4.137068986892700195e-02 -1.163291782140731812e-01 1.806675940752029419e-01 -1.264742016792297363e-01 3.484764602035284042e-03 1.233145296573638916e-01 -3.671129345893859863e-01 -9.250854142010211945e-03 -3.329698145389556885e-01 4.833035636693239212e-03 2.466730624437332153e-01 2.699869684875011444e-02 -2.154963761568069458e-01 1.480538547039031982e-01 -6.760820746421813965e-02 -7.446294277906417847e-02
8.499902486801147461e-02 8.973806351423263550e-02 1.365609019994735718e-01 -1.278488151729106903e-02 -1.849905997514724731e-01 -7.154275476932525635e-02 5.669511854648590088e-02 -7.849334180355072021e-02 1.230507716536521912e-02 3.578965067863464355e-01 -2.182931751012802124e-01 6.276260316371917725e-02 9.873758256435394287e-02 9.606511890888214111e-02 3.633725643157958984e-01 -5.162038281559944153e-02 7.325094193220138550e-03 -1.714563556015491486e-02 2.966087162494659424e-01 -1.900983452796936035e-01 -3.223773837089538574e-02 -2.355437725782394409e-01 -2.371826022863388062e-01 4.149960353970527649e-03 -3.002602756023406982e-01 2.974803149700164795e-01 2.992681860923767090e-01 1.036353707313537598e-01 1.650940179824829102e-01 -1.203395500779151917e-01 1.230157017707824707e-01 -1.029688417911529541e-01
-6.773567944765090942e-02 -5.532692745327949524e-02 -2.055066823959350586e-01 3.843263685703277588e-01 3.718093736097216606e-03 2.597134113311767578e-01 7.572575658559799194e-02 1.966527700424194336e-01 3.128883894532918930e-03 3.864140510559082031e-01 -1.019636020064353943e-01 6.392657756805419922e-02 -1.006840914487838745e-01 3.426349908113479614e-02 2.153230309486389160e-01 -1.120741963386535645e-01 2.187008112668991089e-01 2.615486644208431244e-02 3.012156486511230469e-01 -2.266327291727066040e-01 5.610751733183860779e-02 -1.215711608529090881e-01 -2.195571213960647583e-01 1.610898524522781372e-01 9.419015049934387207e-02 -1.153492927551269531e-01 1.666028797626495361e-01 1.972983479499816895e-01 -7.250904291868209839e-02 -2.749400436878204346e-01 6.002392247319221497e-02 2.217009663581848145e-02
-1.776579916477203369e-01 -1.774174422025680542e-01 -1.592029631137847900e-01 -2.693519741296768188e-02 1.179129816591739655e-02 1.686518043279647827e-01 6.108068302273750305e-02 9.170737117528915405e-02 -1.227626856416463852e-02 3.120038807392120361e-01 -7.085871696472167969e-02 1.620354950428009033e-01 1.443287581205368042e-01 -7.381255924701690674e-02 3.714461624622344971e-01 -1.109695248305797577e-02 1.602589488029479980e-01 -1.807720512151718140e-01 4.612419605255126953e-01 -3.027846515178680420e-01 -3.129832446575164795e-02 7.908668369054794312e-02 -1.687775999307632446e-01 6.146329268813133240e-02 2.320391312241554260e-02 -9.480966627597808838e-02 2.259086072444915771e-01 1.189631521701812744e-01 -2.427639514207839966e-01 1.592672914266586304e-01 1.253427714109420776e-01 3.262709826231002808e-03
1.841475814580917358e-01 -2.111659348011016846e-01 -1.063253637403249741e-02 2.432667016983032227e-01 -2.272828519344329834e-01 5.867083743214607239e-02 -3.896433860063552856e-02 -3.194658458232879639e-02 -2.779840230941772461e-01 2.287885844707489014e-01 -1.404775679111480713e-01 -4.493765905499458313e-02 1.874131858348846436e-01 -3.861911967396736145e-02 1.909699589014053345e-01 -6.210503727197647095e-02 6.684225052595138550e-03 -4.484497904777526855e-01 2.563672661781311035e-01 -3.366251289844512939e-01 -1.081360206007957458e-01 -6.818407028913497925e-02 -6.598981469869613647e-02 -2.709818445146083832e-02 -2.084995806217193604e-01 -2.136055082082748413e-01 1.073465347290039062e-01 2.134314030408859253e-01 1.368778496980667114e-01 7.416249066591262817e-02 6.204495579004287720e-02 -1.921351067721843719e-02
-2.596043632365763187e-04 4.491471871733665466e-02 3.977379202842712402e-02 -1.076671034097671509e-01 -3.990045934915542603e-02 -1.318096667528152466e-01 1.766041666269302368e-01 -1.123781427741050720e-01 1.455034315586090088e-01 3.292326927185058594e-01 -2.821618616580963135e-01 3.798288851976394653e-02 -3.948396444320678711e-02 2.334574237465858459e-02 -5.218399688601493835e-02 -2.513293363153934479e-02 2.176020592451095581e-01 -3.053009510040283203e-01 2.827216684818267822e-01 -3.707508742809295654e-01 -8.160392940044403076e-02 -1.661124527454376221e-01 -1.892027258872985840e-01 2.742123901844024658e-01 -2.695224881172180176e-01 -3.728036954998970032e-02 3.184337913990020752e-01 8.479975908994674683e-02 8.812340907752513885e-03 8.042787760496139526e-02 1.326691824942827225e-02 -1.157891228795051575e-01
-6.020653620362281799e-02 -9.145249426364898682e-02 1.742948442697525024e-01 5.478661134839057922e-02 -2.960637509822845459e-01 1.554724872112274170e-01 3.203773498535156250e-01 8.481384068727493286e-02 -1.524625252932310104e-02 3.279820978641510010e-01 -1.808521002531051636e-01 2.041990756988525391e-01 7.071841508150100708e-02 -6.167795043438673019e-03 1.245652735233306885e-01 2.664008177816867828e-02 2.009295970201492310e-01 -1.604405790567398071e-01 -4.308251664042472839e-02 -1.483938246965408325e-01 2.596732676029205322e-01 5.882916040718555450e-03 -1.309909224510192871e-01 1.254596114158630371e-01 -1.308385133743286133e-01 5.035666748881340027e-02 4.800396263599395752e-01 -1.832802593708038330e-01 1.292591635137796402e-02 -1.554147601127624512e-01 -1.430954337120056152e-01 -1.032498106360435486e-01
8.262549340724945068e-02 1.089809909462928772e-01 8.394108712673187256e-02 2.309154272079467773e-01 1.048714593052864075e-01 1.813806146383285522e-01 9.000049531459808350e-02 -1.229342892765998840e-01 7.300078868865966797e-02 4.165218770503997803e-01 -2.797812595963478088e-02 -1.863568425178527832e-01 5.805456638336181641e-02 4.520096629858016968e-02 1.883703768253326416e-01 -5.004798620939254761e-02 -4.628785699605941772e-02 -8.366321772336959839e-02 1.873156726360321045e-01 -9.846716374158859253e-02 6.802082806825637817e-02 1.754755228757858276e-01 -2.066669911146163940e-01 4.115495085716247559e-02 -3.563049733638763428e-01 1.874706000089645386e-01 2.055824697017669678e-01 1.365567445755004883e-01 -1.743740588426589966e-01 8.725331723690032959e-02 4.556833580136299133e-02 -4.463524520397186279e-01
-8.498229086399078369e-02 -1.353691369295120239e-01 -2.522231042385101318e-01 8.628880977630615234e-02 3.293833229690790176e-03 -3.340426459908485413e-02 1.138509660959243774e-01 1.935597322881221771e-02 -3.662033975124359131e-01 3.625845313072204590e-01 -1.416417360305786133e-01 -1.392857581377029419e-01 6.417157500982284546e-02 7.076116651296615601e-02 1.395483911037445068e-01 -4.113857448101043701e-02 2.633143663406372070e-01 -7.722190767526626587e-02 4.481535553932189941e-01 -3.339813649654388428e-01 -2.371003031730651855e-01 3.227414190769195557e-02 -1.416385322809219360e-01 1.636533141136169434e-01 -5.409028381109237671e-03 4.200746864080429077e-02 1.773125380277633667e-01 -2.924053370952606201e-02 -6.684915721416473389e-02 -1.877409522421658039e-03 1.354819238185882568e-01 -6.999745219945907593e-02
-8.919694274663925171e-02 1.269994825124740601e-01 8.681298792362213135e-02 1.115818992257118225e-01 -1.609476506710052490e-01 1.591739654541015625e-01 1.614434868097305298e-01 -6.225160881876945496e-02 1.317517906427383423e-01 6.223970279097557068e-02 2.250258177518844604e-01 -1.494181007146835327e-01 1.163700968027114868e-01 2.451732009649276733e-01 1.808759719133377075e-01 -3.149271607398986816e-01 2.428096681833267212e-01 -5.186676979064941406e-03 1.603730916976928711e-01 -3.229535520076751709e-01 9.548885375261306763e-02 4.974494129419326782e-02 -2.978765666484832764e-01 9.255812317132949829e-02 -3.213400542736053467e-01 2.482383549213409424e-01 8.816003799438476562e-02 -2.785285934805870056e-02 -1.210386976599693298e-01 5.231276527047157288e-02 6.523589789867401123e-02 -2.864294350147247314e-01
-1.063660159707069397e-01 -2.291128505021333694e-03 7.721730321645736694e-02 -1.252166926860809326e-01 -2.906098365783691406e-01 1.376588046550750732e-01 9.938341379165649414e-02 -8.419548720121383667e-02 1.968633532524108887e-01 3.880880773067474365e-01 -2.348889261484146118e-01 -1.174917444586753845e-03 -8.235900104045867920e-02 7.538685947656631470e-02 1.647721379995346069e-01 -1.747549138963222504e-02 1.680188328027725220e-01 -1.787759214639663696e-01 3.062534518539905548e-02 -3.661379516124725342e-01 -2.311098724603652954e-01 -5.850033462047576904e-02 -6.949941813945770264e-02 -1.929377913475036621e-01 -3.134329915046691895e-01 1.080044880509376526e-01 2.826833724975585938e-01 1.706869602203369141e-01 -2.677561528980731964e-02 9.070231020450592041e-02 1.007394790649414062e-01 -1.734634488821029663e-01
-1.856524497270584106e-01 2.698936164379119873e-01 5.340315029025077820e-02 4.191504791378974915e-02 -3.827554881572723389e-01 1.141830384731292725e-01 2.717131674289703369e-01 2.424468984827399254e-03 -8.205252140760421753e-02 -1.943963463418185711e-03 -5.791269708424806595e-03 1.425400525331497192e-01 2.515077963471412659e-02 -4.076191186904907227e-01 1.774352192878723145e-01 -1.180574297904968262e-01 -1.803893037140369415e-02 -1.796917319297790527e-01 2.960362099111080170e-02 -2.086770534515380859e-01 -2.007139846682548523e-02 -2.512022554874420166e-01 -2.399412542581558228e-01 3.303813338279724121e-01 -8.600974082946777344e-02 -2.095966041088104248e-01 1.599009633064270020e-01 1.085748970508575439e-01 -9.572306275367736816e-02 8.625403046607971191e-02 2.584916725754737854e-02 4.681865125894546509e-02
1.604034304618835449e-01 -1.761011220514774323e-02 1.621880978345870972e-01 6.359635386615991592e-03 -2.700182795524597168e-01 9.992606937885284424e-02 3.151998817920684814e-01 -9.447658807039260864e-02 -1.467300392687320709e-02 2.387762814760208130e-01 -1.895685046911239624e-01 5.927304551005363464e-02 -1.894444823265075684e-01 -4.668435454368591309e-02 -8.542186766862869263e-02 -2.079794853925704956e-01 9.362052381038665771e-02 -1.153994873166084290e-01 9.422062337398529053e-02 -4.003295898437500000e-01 3.181232511997222900e-02 -2.126932889223098755e-02 -1.740663498640060425e-01 1.708464175462722778e-01 -3.187467455863952637e-01 2.633546665310859680e-02 2.906475663185119629e-01 -1.057327352464199066e-02 1.773347891867160797e-02 -2.416854351758956909e-01 -7.307352125644683838e-02 -2.608091235160827637e-01
-1.431208699941635132e-01 6.296776235103607178e-02 6.984476000070571899e-02 -5.794129520654678345e-02 -6.968422234058380127e-02 -3.258072212338447571e-02 2.373401671648025513e-01 8.594570681452751160e-03 -2.832708880305290222e-02 3.205410540103912354e-01 -1.893598400056362152e-02 1.225783675909042358e-01 1.482892632484436035e-01 7.452953606843948364e-02 1.800094097852706909e-01 2.387448027729988098e-02 2.769905924797058105e-01 -2.114279419183731079e-01 2.226773947477340698e-01 -4.257665276527404785e-01 -1.342675834894180298e-01 -2.215358763933181763e-01 -1.574383676052093506e-01 2.243264019489288330e-02 -1.301230788230895996e-01 3.931125625967979431e-02 3.353131115436553955e-01 -7.331257313489913940e-02 6.415040791034698486e-02 -2.188934246078133583e-03 1.748867481946945190e-01 -3.314625024795532227e-01
1.154150292277336121e-01 -1.243004053831100464e-01 -2.811183631420135498e-01 -9.773480892181396484e-02 -2.431887835264205933e-01 1.434185951948165894e-01 2.069546580314636230e-01 1.050593033432960510e-01 1.520300805568695068e-01 2.391201853752136230e-01 -2.448196336627006531e-02 -1.044245585799217224e-01 -3.360514715313911438e-02 -1.241530999541282654e-01 3.766950666904449463e-01 -1.038209199905395508e-01 8.328837156295776367e-02 -2.070818543434143066e-01 3.376079499721527100e-01 -5.277130007743835449e-02 1.136646345257759094e-01 2.923622429370880127e-01 -1.025803238153457642e-01 -1.010679677128791809e-01 -1.389555186033248901e-01 1.571239829063415527e-01 2.668590284883975983e-02 2.997441776096820831e-02 8.881070464849472046e-02 -3.491209745407104492e-01 -1.027226820588111877e-01 -1.280881613492965698e-01
-1.165580153465270996e-01 -5.444475263357162476e-02 6.195325404405593872e-02 1.004463508725166321e-01 -1.198473125696182251e-01 1.283392012119293213e-01 4.861941933631896973e-02 -2.712731622159481049e-02 -1.643758863210678101e-01 3.967046141624450684e-01 -1.045322194695472717e-01 1.939345002174377441e-01 3.472694754600524902e-01 1.467682421207427979e-01 3.626308143138885498e-01 -2.396082729101181030e-01 1.555342227220535278e-01 -9.550739079713821411e-03 1.886984258890151978e-01 -4.086089879274368286e-02 -7.276234775781631470e-02 -1.613614521920681000e-02 3.909272700548171997e-02 2.122428864240646362e-01 -5.027915164828300476e-02 -7.238185405731201172e-02 1.738305836915969849e-01 1.061132922768592834e-01 -3.214828670024871826e-01 -1.884730607271194458e-01 -2.417849749326705933e-01 -1.064901649951934814e-01
-3.986638486385345459e-01 1.622145920991897583e-01 -3.495871722698211670e-01 9.206232428550720215e-02 6.784637272357940674e-02 2.974000871181488037e-01 -4.388853162527084351e-02 6.479908525943756104e-02 -4.592013359069824219e-02 5.715517327189445496e-02 5.368782952427864075e-02 -6.113925203680992126e-02 2.781681120395660400e-01 -6.266417354345321655e-02 8.793704956769943237e-02 -2.641839087009429932e-01 1.915500462055206299e-01 6.672917399555444717e-03 2.170533835887908936e-01 -1.736161857843399048e-01 -5.966396257281303406e-02 1.796060204505920410e-01 -3.859545290470123291e-02 1.184171661734580994e-01 -1.490499228239059448e-01 -2.358901053667068481e-01 2.303572744131088257e-01 -3.597856685519218445e-02 1.787502616643905640e-01 -2.278903424739837646e-01 1.028716787695884705e-01 -1.485175192356109619e-01
-4.248295351862907410e-02 1.072573065757751465e-01 1.821425706148147583e-01 -1.335100829601287842e-01 -1.637303978204727173e-01 -3.747717291116714478e-02 -4.170336574316024780e-02 5.961607769131660461e-02 5.709803104400634766e-02 3.521500527858734131e-01 -1.087111532688140869e-01 9.736002981662750244e-02 -1.292254030704498291e-01 -3.730147844180464745e-03 3.249512612819671631e-02 2.793977735564112663e-03 1.245247274637222290e-01 -1.672400385141372681e-01 1.391024589538574219e-01 -4.642074406147003174e-01 2.118927612900733948e-02 -9.116280078887939453e-02 -7.888016104698181152e-02 -4.594785720109939575e-02 -2.638118565082550049e-01 3.421119600534439087e-02 3.808305561542510986e-01 -2.372759580612182617e-02 -1.351614892482757568e-01 -1.536587812006473541e-02 3.765940964221954346e-01 -2.524768412113189697e-01
2.911701500415802002e-01 7.720821350812911987e-02 -1.132964640855789185e-01 2.788666486740112305e-01 -3.473014235496520996e-01 2.837054133415222168e-01 -1.704905182123184204e-03 8.988662809133529663e-02 5.050162598490715027e-02 1.758379489183425903e-01 1.961497068405151367e-01 1.239484995603561401e-01 2.565577328205108643e-01 -1.164269596338272095e-01 1.202608346939086914e-01 -9.192162007093429565e-02 -2.339667826890945435e-02 1.669167578220367432e-01 1.776494830846786499e-01 -2.351204007863998413e-01 1.235219463706016541e-01 5.062533169984817505e-02 -1.451631635427474976e-01 -1.354852020740509033e-01 5.225016735494136810e-03 -1.962269842624664307e-01 2.856307029724121094e-01 2.650800049304962158e-01 -1.153027117252349854e-01 -1.420522332191467285e-01 7.528056204319000244e-02 -1.335884779691696167e-01
-1.641519963741302490e-01 3.686229288578033447e-01 -3.679382503032684326e-01 1.953530907630920410e-01 5.370011087507009506e-03 1.689403317868709564e-02 -1.901753395795822144e-01 1.183343231678009033e-01 6.822972092777490616e-03 2.443571388721466064e-01 2.802306599915027618e-02 -9.311379492282867432e-02 2.936771214008331299e-01 -2.059961110353469849e-01 2.321972697973251343e-01 -1.559975445270538330e-01 9.622236341238021851e-02 -1.202826648950576782e-01 2.926175296306610107e-01 -2.690711319446563721e-01 -1.144402921199798584e-01 -2.326970687136054039e-03 -7.276038080453872681e-02 -1.117326691746711731e-01 -1.946117728948593140e-01 1.461829841136932373e-01 1.166834384202957153e-01 -5.726708099246025085e-02 -9.483718872070312500e-02 -1.359437704086303711e-01 5.459283664822578430e-02 -1.333333700895309448e-01
-5.120839551091194153e-02 3.361306712031364441e-02 4.617898538708686829e-02 -1.337196677923202515e-02 -4.155836403369903564e-01 7.384636253118515015e-02 8.405755460262298584e-02 3.507493808865547180e-02 -1.025246307253837585e-01 1.464546918869018555e-01 -1.797302216291427612e-01 -1.719163954257965088e-01 -1.661254763603210449e-01 1.417980249971151352e-02 2.093136459589004517e-01 7.590910419821739197e-03 2.134193927049636841e-01 -2.399218678474426270e-01 1.996936649084091187e-01 -3.187632560729980469e-01 -1.336302012205123901e-01 3.921891748905181885e-02 -3.853125572204589844e-01 5.285548418760299683e-02 -7.145465910434722900e-02 1.373893301934003830e-02 3.947060927748680115e-02 3.811231851577758789e-01 7.926777005195617676e-02 2.840979723259806633e-03 2.354403883218765259e-01 -1.136093139648437500e-01
2.686368115246295929e-02 6.807287037372589111e-02 -1.400317698717117310e-01 3.306041955947875977e-01 -5.700922757387161255e-02 4.439052939414978027e-02 4.606151580810546875e-02 -7.228014618158340454e-02 -1.454614549875259399e-01 1.760052591562271118e-01 -1.094933450222015381e-01 1.180370748043060303e-01 8.971232175827026367e-02 -1.253399997949600220e-01 -1.511066257953643799e-01 -2.964477241039276123e-01 6.051061302423477173e-02 -4.151749908924102783e-01 2.640708386898040771e-01 -2.237721830606460571e-01 -1.952737420797348022e-01 8.719360828399658203e-02 -3.106537163257598877e-01 1.691692173480987549e-01 -3.360908031463623047e-01 -1.107228640466928482e-02 1.189178526401519775e-01 6.545861810445785522e-02 -1.136015802621841431e-01 1.210917457938194275e-01 -8.203647285699844360e-02 -9.019964933395385742e-02
-2.785775363445281982e-01 -1.132341399788856506e-01 -2.792291045188903809e-01 2.535444200038909912e-01 -2.316810935735702515e-01 2.261412590742111206e-01 1.182231381535530090e-01 -2.469688355922698975e-01 -7.122426480054855347e-02 2.007057517766952515e-01 7.105326652526855469e-02 -1.836560666561126709e-01 2.201498448848724365e-01 -5.042251572012901306e-02 -1.687626242637634277e-01 1.437403820455074310e-02 1.723558902740478516e-01 -6.896503269672393799e-02 1.696951538324356079e-01 -6.656353175640106201e-02 -6.728395819664001465e-02 -1.101550757884979248e-01 1.900146752595901489e-01 3.603173792362213135e-02 2.036670967936515808e-02 2.233747765421867371e-02 3.976692259311676025e-01 -7.180109620094299316e-02 -5.062365904450416565e-02 -1.348076462745666504e-01 2.926590740680694580e-01 1.770668476819992065e-01
7.679128553718328476e-03 1.501184999942779541e-01 -1.731101274490356445e-01 -1.301446277648210526e-02 -1.921535581350326538e-01 9.534476697444915771e-02 2.633292376995086670e-01 -2.167412936687469482e-01 -2.018716372549533844e-02 -3.925913572311401367e-02 -1.637180894613265991e-01 2.552716434001922607e-01 -2.242180705070495605e-01 -1.737952530384063721e-01 1.856354922056198120e-01 -1.260916292667388916e-01 -1.068996563553810120e-01 -2.731827795505523682e-01 2.121413499116897583e-01 -2.893009185791015625e-01 6.417529284954071045e-02 1.444726139307022095e-01 -3.958897292613983154e-01 1.357516199350357056e-01 -1.922816485166549683e-01 6.533228605985641479e-02 2.177465856075286865e-01 2.887684293091297150e-02 -1.749323159456253052e-01 -9.217296540737152100e-02 -1.131168752908706665e-01 -6.243662908673286438e-02
-1.882218271493911743e-01 1.608374267816543579e-01 2.181173264980316162e-01 -6.090790778398513794e-02 -1.782629042863845825e-01 -5.148479342460632324e-02 4.971953481435775757e-02 -1.213107556104660034e-01 -4.871416091918945312e-02 2.653596997261047363e-01 -3.210446238517761230e-01 -3.256039693951606750e-02 1.089300438761711121e-01 1.615793257951736450e-01 3.643708825111389160e-01 -1.691524237394332886e-01 5.802949517965316772e-02 -1.661604642868041992e-01 5.845867097377777100e-02 -3.264712989330291748e-01 -3.322841133922338486e-03 -2.145194113254547119e-01 -2.073063999414443970e-01 -1.288829296827316284e-01 -1.326345056295394897e-01 5.600377335213124752e-04 3.495097756385803223e-01 -5.187395494431257248e-03 1.652918942272663116e-02 1.652819663286209106e-01 9.515915811061859131e-02 -1.910870522260665894e-01
-5.326684564352035522e-02 1.810245215892791748e-01 5.976223945617675781e-02 1.474803388118743896e-01 1.541875535622239113e-03 -1.094408258795738220e-01 3.102381341159343719e-02 -6.038433313369750977e-02 1.790953725576400757e-01 -1.235052663832902908e-02 -2.646214365959167480e-01 -2.108499035239219666e-02 3.415620923042297363e-01 -5.629340931773185730e-02 1.188915520906448364e-01 -1.520381569862365723e-01 1.748193800449371338e-01 -1.744465380907058716e-01 4.964824914932250977e-01 -1.238671392202377319e-01 -1.727035045623779297e-01 2.206600457429885864e-01 -1.263547390699386597e-01 9.361417591571807861e-02 -1.740689873695373535e-01 -1.563838869333267212e-01 1.310376375913619995e-01 1.439564675092697144e-01 5.180191248655319214e-02 -1.128730699419975281e-01 3.577676415443420410e-01 -2.349232695996761322e-02
9.065695852041244507e-02 1.356730014085769653e-01 -2.353014051914215088e-01 -4.792056977748870850e-02 -4.241275787353515625e-02 7.564351707696914673e-02 -1.772546470165252686e-01 -1.040520146489143372e-01 1.391137670725584030e-02 4.137193560600280762e-01 -2.332016974687576294e-01 8.017810992896556854e-03 3.536586761474609375e-01 -3.698502480983734131e-01 3.047368663828819990e-04 -2.473111823201179504e-02 -1.674887090921401978e-01 6.192237604409456253e-03 4.269194602966308594e-02 -2.852666079998016357e-01 5.112497135996818542e-02 1.830302923917770386e-01 -3.329395502805709839e-02 1.119454205036163330e-01 -1.401830762624740601e-01 -5.596258677542209625e-03 2.841467857360839844e-01 2.206139452755451202e-02 3.002474643290042877e-02 2.461897134780883789e-01 2.326127290725708008e-01 -9.561163373291492462e-03
7.509085536003112793e-02 1.007000729441642761e-02 -1.832567453384399414e-01 5.780824273824691772e-02 9.768174588680267334e-02 1.146540120244026184e-01 1.138161644339561462e-01 3.247077390551567078e-02 -2.624706029891967773e-01 3.242107331752777100e-01 -2.568703889846801758e-01 2.594147622585296631e-01 3.237823545932769775e-01 7.116749137639999390e-02 2.334327548742294312e-01 -1.758445501327514648e-01 1.472682356834411621e-01 -8.814048022031784058e-02 3.905155882239341736e-02 -1.794322729110717773e-01 -1.883968524634838104e-02 5.829819664359092712e-02 -2.360849380493164062e-01 8.599934726953506470e-02 -2.652813792228698730e-01 -1.186647117137908936e-01 9.179153293371200562e-02 4.017086699604988098e-02 -2.576666884124279022e-02 -1.497489064931869507e-01 -1.027309801429510117e-02 -4.126656949520111084e-01
-3.040251431229989976e-05 1.070386841893196106e-01 1.634400524199008942e-02 -5.708154290914535522e-02 -1.369639784097671509e-01 -5.915533006191253662e-02 1.476846188306808472e-01 1.296123862266540527e-02 1.732476949691772461e-01 1.633072495460510254e-01 -2.328822463750839233e-01 1.235690638422966003e-01 7.327810674905776978e-02 1.425333321094512939e-01 3.361097276210784912e-01 -1.735653169453144073e-02 1.874400526285171509e-01 -8.791499584913253784e-02 2.502508461475372314e-01 -5.738601684570312500e-01 1.216096282005310059e-01 -1.351838707923889160e-01 -9.079156816005706787e-02 -1.975409537553787231e-01 -1.699251532554626465e-01 -7.815131917595863342e-03 2.860594987869262695e-01 7.431335002183914185e-02 -3.968868032097816467e-02 -1.041775420308113098e-01 6.706574559211730957e-02 -1.651938557624816895e-01
1.504897624254226685e-01 2.901482582092285156e-01 -2.371503114700317383e-01 4.690993204712867737e-02 4.265672340989112854e-02 4.715982452034950256e-02 1.174761950969696045e-01 1.192280352115631104e-01 -1.318480819463729858e-01 1.310054063796997070e-01 -1.232697069644927979e-01 -5.299067869782447815e-02 9.402769804000854492e-02 -6.782784312963485718e-02 1.058103740215301514e-01 -3.066186606884002686e-01 2.013484835624694824e-01 2.999098971486091614e-02 3.801332414150238037e-01 -2.034330815076828003e-01 -1.359414905309677124e-01 1.287495940923690796e-01 4.015145078301429749e-02 2.559544742107391357e-01 -3.237870335578918457e-01 -1.805302649736404419e-01 5.601675435900688171e-02 -1.325213909149169922e-01 1.202023923397064209e-01 -1.719015389680862427e-01 3.159170746803283691e-01 -4.917704965919256210e-03
-4.145950824022293091e-02 3.414775729179382324e-01 -2.745362184941768646e-02 1.063766181468963623e-01 -2.690482437610626221e-01 -9.130012989044189453e-02 1.406067162752151489e-01 6.700206082314252853e-03 6.934209913015365601e-02 3.077514767646789551e-01 -8.157467842102050781e-02 1.649014651775360107e-01 9.399866312742233276e-02 -2.331630289554595947e-01 2.249874919652938843e-01 -1.901348680257797241e-01 -3.074978291988372803e-01 -5.957540497183799744e-02 -1.971594542264938354e-01 -1.537261605262756348e-01 1.664535403251647949e-01 1.480615139007568359e-02 -1.652151048183441162e-01 1.647274494171142578e-01 5.477430671453475952e-02 -2.334640026092529297e-01 3.697765171527862549e-01 1.073683500289916992e-01 -1.593701243400573730e-01 1.770525425672531128e-02 1.020201668143272400e-01 2.959008701145648956e-02
1.457179039716720581e-01 1.261159628629684448e-01 -4.076559469103813171e-02 1.704077124595642090e-01 -8.942183852195739746e-02 1.972745358943939209e-01 2.059696763753890991e-01 -6.814967375248670578e-03 -1.064846441149711609e-01 1.123436465859413147e-01 3.974130749702453613e-01 -1.477203965187072754e-01 -9.587025269865989685e-03 -2.519325911998748779e-01 6.223789602518081665e-02 7.615730166435241699e-02 -8.160462602972984314e-03 1.600709557533264160e-01 1.093546152114868164e-01 -2.958091199398040771e-01 -2.113533765077590942e-01 1.388396620750427246e-01 1.348183602094650269e-01 4.196348041296005249e-02 -3.264976441860198975e-01 -5.492259934544563293e-02 3.342328369617462158e-01 2.312446236610412598e-01 -2.261554002761840820e-01 1.260792165994644165e-01 1.150484681129455566e-01 4.132129997014999390e-02
2.019128063693642616e-03 1.540716886520385742e-01 2.717894501984119415e-02 -7.670173072256147861e-04 -1.071956753730773926e-01 6.147895753383636475e-02 1.758645623922348022e-01 1.689268797636032104e-01 1.013210713863372803e-01 3.095349073410034180e-01 -1.008287444710731506e-01 -6.474881619215011597e-02 6.514947861433029175e-02 3.821875154972076416e-02 1.152717396616935730e-01 1.166151687502861023e-01 2.471616268157958984e-01 -2.723790109157562256e-01 -7.105872035026550293e-02 -4.454962313175201416e-01 6.060843914747238159e-02 -1.387142688035964966e-01 -2.408713549375534058e-01 -2.376197576522827148e-01 -1.325088590383529663e-01 1.689838916063308716e-01 2.917730212211608887e-01 -1.988921761512756348e-01 1.725691705942153931e-01 -5.660539492964744568e-02 2.555371820926666260e-01 4.975019395351409912e-02
-2.353133074939250946e-02 4.123933315277099609e-01 -7.398205250501632690e-02 -2.682721428573131561e-02 -3.046753108501434326e-01 -4.638961702585220337e-02 1.425648946315050125e-02 -1.388549506664276123e-01 -2.758094072341918945e-01 2.491376996040344238e-01 -8.877539634704589844e-02 1.977644264698028564e-01 2.310891002416610718e-01 -2.152287811040878296e-01 1.766712218523025513e-02 -2.471641451120376587e-01 2.752518840134143829e-02 -1.779584586620330811e-01 -1.836299449205398560e-01 -2.217806875705718994e-01 1.303308755159378052e-01 -6.488174200057983398e-02 -1.476544439792633057e-01 1.768549978733062744e-01 1.363848149776458740e-01 3.091821074485778809e-02 3.089387118816375732e-01 1.959079205989837646e-01 -5.341596156358718872e-02 2.072050608694553375e-02 2.346675097942352295e-02 -1.250599324703216553e-01
-1.042543053627014160e-01 2.915520668029785156e-01 -3.029377460479736328e-01 7.473011314868927002e-02 -1.997029185295104980e-01 7.359032332897186279e-02 7.791885733604431152e-02 -1.430402994155883789e-01 -2.777363359928131104e-01 2.523076236248016357e-01 9.091403335332870483e-02 1.206764429807662964e-01 1.018717214465141296e-01 -1.222591549158096313e-01 9.920763224363327026e-02 -1.478292196989059448e-01 -1.360642611980438232e-01 -8.174847066402435303e-02 -1.146237701177597046e-01 -3.632341921329498291e-01 1.995361596345901489e-01 -2.197783999145030975e-02 -1.308213472366333008e-01 1.596619337797164917e-01 1.291950792074203491e-01 -2.479915022850036621e-01 4.048777520656585693e-01 3.439292684197425842e-02 -7.849759608507156372e-02 9.745129942893981934e-02 -2.086333371698856354e-02 4.155065864324569702e-02
-2.207102626562118530e-01 3.902486711740493774e-02 -1.973928138613700867e-02 -1.467955708503723145e-01 -2.853354513645172119e-01 -2.761683426797389984e-02 2.897281348705291748e-01 1.122407540678977966e-01 4.279909282922744751e-02 -3.248525038361549377e-02 -2.125904411077499390e-01 2.803302928805351257e-02 -9.300437569618225098e-02 -1.837353594601154327e-02 1.067549437284469604e-01 -2.787302434444427490e-01 1.740814298391342163e-01 -3.528894782066345215e-01 2.514317035675048828e-01 -8.680266886949539185e-02 1.602850258350372314e-01 -1.366497948765754700e-03 -3.089531362056732178e-01 3.395329415798187256e-01 -2.969539165496826172e-01 -9.468328952789306641e-02 1.609766334295272827e-01 -7.419648021459579468e-02 -6.961772590875625610e-02 -6.219327822327613831e-02 -1.530621014535427094e-02 5.132411420345306396e-02
1.083643212914466858e-01 4.883626848459243774e-02 -6.041951104998588562e-02 2.180800735950469971e-01 -1.268929839134216309e-01 2.088310196995735168e-03 2.291547134518623352e-02 3.953514620661735535e-02 -2.405963391065597534e-01 -4.821032658219337463e-02 -2.289089411497116089e-01 -2.430867254734039307e-01 2.746609747409820557e-01 -3.466659486293792725e-01 2.314116209745407104e-01 -1.596691757440567017e-01 1.233630403876304626e-01 2.481458149850368500e-02 1.806418895721435547e-01 -2.881950139999389648e-01 2.609897553920745850e-01 3.430580794811248779e-01 5.990761145949363708e-02 6.283082067966461182e-02 -1.451421827077865601e-01 -6.274326145648956299e-02 7.725714147090911865e-02 8.613887242972850800e-03 -1.109196618199348450e-01 4.206495732069015503e-02 -9.615361690521240234e-03 3.162774741649627686e-01
-3.022857010364532471e-02 -1.113983243703842163e-01 2.016290323808789253e-03 3.162577003240585327e-02 -2.644205987453460693e-01 1.940221935510635376e-01 8.896178752183914185e-02 -1.023594364523887634e-01 8.322232216596603394e-02 2.554795444011688232e-01 -2.514281570911407471e-01 1.817774176597595215e-01 8.646243065595626831e-02 1.577669382095336914e-01 2.988130040466785431e-02 -1.127446815371513367e-01 -1.185999736189842224e-01 -1.208853125572204590e-01 1.520005762577056885e-01 -2.830192446708679199e-01 -5.631496012210845947e-02 -1.178041398525238037e-01 -2.468280196189880371e-01 1.803607791662216187e-01 -2.505898773670196533e-01 7.352004200220108032e-02 4.199203252792358398e-01 -1.054567694664001465e-01 1.689640283584594727e-01 -5.113114789128303528e-02 1.698214262723922729e-01 -2.953787744045257568e-01
1.957048177719116211e-01 2.382633388042449951e-01 -1.965764164924621582e-01 -8.820075541734695435e-02 -9.749054163694381714e-02 2.738662436604499817e-02 -2.186920940876007080e-01 5.717358365654945374e-02 -1.172176599502563477e-01 4.341156482696533203e-01 3.169681429862976074e-01 3.394593670964241028e-02 -3.721396438777446747e-03 -1.083000153303146362e-01 2.402138561010360718e-01 -3.305170536041259766e-01 -8.724794536828994751e-02 -1.907219290733337402e-01 -3.547013178467750549e-02 -6.394136697053909302e-02 9.953043609857559204e-02 1.189159229397773743e-01 -2.255460768938064575e-01 1.877337321639060974e-02 -2.575025707483291626e-02 -5.869784951210021973e-02 1.841499209403991699e-01 9.655317291617393494e-03 3.139486908912658691e-02 7.342274487018585205e-02 3.794360756874084473e-01 -3.986226394772529602e-02
-1.796759665012359619e-01 1.389058530330657959e-01 1.898066848516464233e-01 -6.436201930046081543e-02 -2.916961312294006348e-01 2.460742443799972534e-01 -2.367607504129409790e-01 -1.491537988185882568e-01 -3.819211199879646301e-02 4.029134213924407959e-01 -6.201341748237609863e-02 1.521333158016204834e-01 3.059679865837097168e-01 3.728578984737396240e-02 4.245135933160781860e-02 -2.008624747395515442e-02 2.405092716217041016e-01 -2.377603501081466675e-01 8.069640398025512695e-02 -1.933054327964782715e-01 5.161914601922035217e-02 8.697483688592910767e-02 -1.524037420749664307e-01 3.446109220385551453e-02 -2.548548579216003418e-01 4.094878211617469788e-02 1.385107338428497314e-01 -1.035132110118865967e-01 -1.044970154762268066e-01 -1.273483335971832275e-01 1.000953987240791321e-01 -2.640628218650817871e-01
-4.405868798494338989e-02 1.867683604359626770e-02 7.171696424484252930e-02 -9.006790071725845337e-02 -2.962195277214050293e-01 1.993161141872406006e-01 1.109143346548080444e-01 7.382083684206008911e-02 -2.301297634840011597e-01 4.503761231899261475e-01 -4.585249722003936768e-02 -7.702155504375696182e-03 2.118200063705444336e-01 3.927747160196304321e-02 -2.038533613085746765e-02 1.953708529472351074e-01 1.321006566286087036e-01 -1.503605395555496216e-01 -1.284472346305847168e-01 -4.280663430690765381e-01 1.236772164702415466e-01 2.128576934337615967e-01 -2.859945595264434814e-01 -1.492615230381488800e-02 -2.235685884952545166e-01 -2.312536817044019699e-03 1.202765926718711853e-01 -8.169225603342056274e-02 -1.099116867408156395e-03 -1.688777655363082886e-01 1.178878918290138245e-01 -1.757029630243778229e-02
-8.853350579738616943e-02 1.460139155387878418e-01 1.687046736478805542e-01 5.807595700025558472e-02 -4.257639050483703613e-01 7.598539441823959351e-02 1.296494156122207642e-01 1.493323445320129395e-01 -2.423175424337387085e-01 1.506876200437545776e-01 1.762275211513042450e-02 -1.330283284187316895e-01 2.630117535591125488e-01 1.000777035951614380e-01 -8.296587318181991577e-02 1.688444018363952637e-01 2.359780371189117432e-01 -6.341577321290969849e-02 3.009171457961201668e-03 -3.659715056419372559e-01 -3.687983378767967224e-02 -1.172080114483833313e-01 -1.736418753862380981e-01 -1.655762195587158203e-01 -2.656910419464111328e-01 7.744070887565612793e-02 3.542893230915069580e-01 -6.311607360839843750e-02 8.471171557903289795e-02 -1.359266936779022217e-01 1.057392731308937073e-02 -2.572973817586898804e-02
6.804780662059783936e-02 2.896971106529235840e-01 -2.727252990007400513e-02 2.592408359050750732e-01 -1.798598617315292358e-01 2.303294837474822998e-02 9.910125285387039185e-02 -7.700454443693161011e-02 -1.338064968585968018e-01 3.886859416961669922e-01 1.180706322193145752e-01 2.521811425685882568e-01 1.761560291051864624e-01 -1.870287507772445679e-01 3.460194766521453857e-01 -1.504244804382324219e-01 -2.690688073635101318e-01 -1.205543987452983856e-02 -4.873771592974662781e-02 -2.442259788513183594e-01 1.613401472568511963e-01 -1.228555738925933838e-01 3.388679120689630508e-03 2.486138492822647095e-01 4.901676625013351440e-02 5.249382182955741882e-02 1.985948085784912109e-01 1.306217014789581299e-01 1.095296889543533325e-01 -2.464353665709495544e-02 9.444312751293182373e-02 1.388768702745437622e-01
-7.756987959146499634e-02 5.775169283151626587e-02 1.535064876079559326e-01 -1.228014007210731506e-01 -6.301753968000411987e-02 1.051416471600532532e-01 1.779685467481613159e-01 -4.889480024576187134e-02 3.149303793907165527e-02 2.573004364967346191e-01 2.853197045624256134e-02 8.486974239349365234e-02 -4.648446571081876755e-03 -1.725782155990600586e-01 -1.488488763570785522e-01 -3.703551292419433594e-01 2.991562187671661377e-01 -2.414079159498214722e-01 9.316403418779373169e-02 -7.723832875490188599e-02 4.140107333660125732e-02 1.607155799865722656e-01 -1.894446760416030884e-01 -4.516575112938880920e-02 -2.402868270874023438e-01 1.940880119800567627e-01 2.317748814821243286e-01 3.638577461242675781e-01 -8.718647807836532593e-02 -4.803086817264556885e-02 2.502965927124023438e-01 2.379298061132431030e-01
-1.758247055113315582e-02 2.269145846366882324e-01 -2.228594124317169189e-01 4.655430465936660767e-02 -1.545486450195312500e-01 5.318615213036537170e-02 -2.339262664318084717e-01 1.031617000699043274e-01 -1.089695692062377930e-01 2.678659856319427490e-01 -1.431380771100521088e-02 -1.151429861783981323e-01 3.770929872989654541e-01 -4.307373240590095520e-02 1.997467279434204102e-01 -2.596156597137451172e-01 9.485851973295211792e-02 -5.980635061860084534e-02 3.789946138858795166e-01 -3.409776389598846436e-01 -1.323070079088211060e-01 2.374946027994155884e-01 4.459859430789947510e-02 6.590592861175537109e-02 -2.115807086229324341e-01 3.886874392628669739e-02 -3.676573513075709343e-03 3.384016221389174461e-03 -2.642511762678623199e-02 -8.754558861255645752e-02 5.312815774232149124e-03 2.200777232646942139e-01
-2.278532385826110840e-01 6.754980981349945068e-02 4.218301922082901001e-02 1.252014487981796265e-01 -1.981061324477195740e-02 -1.668988019227981567e-01 1.828528940677642822e-01 -1.618045866489410400e-01 1.849211603403091431e-01 1.869195848703384399e-01 5.237093660980463028e-03 2.547008395195007324e-01 -2.183720702305436134e-03 7.309883832931518555e-02 9.336825460195541382e-02 -8.029962331056594849e-02 2.682990729808807373e-01 -3.528455197811126709e-01 1.713557392358779907e-01 -2.369077801704406738e-01 3.610588982701301575e-02 -2.749073505401611328e-02 -2.354127913713455200e-01 -3.628119453787803650e-02 -4.784956201910972595e-02 1.062468998134136200e-02 2.635124325752258301e-01 3.608591854572296143e-01 -1.346270740032196045e-01 -2.542697191238403320e-01 2.322211563587188721e-01 -6.419271975755691528e-02
-2.286183536052703857e-01 1.730170398950576782e-01 -3.054673969745635986e-01 1.692074984312057495e-01 -6.368204951286315918e-02 1.706883758306503296e-01 -1.445800811052322388e-02 1.738208830356597900e-01 -1.499003618955612183e-01 2.133598029613494873e-01 2.751859277486801147e-02 -1.253550946712493896e-01 2.891545295715332031e-01 -1.502594798803329468e-01 2.784855961799621582e-01 -3.602958619594573975e-01 4.660560563206672668e-02 -2.044545859098434448e-02 2.641124129295349121e-01 -1.664298772811889648e-01 -1.058148369193077087e-01 2.221478372812271118e-01 -1.421745307743549347e-02 1.557777225971221924e-01 -1.452502310276031494e-01 -1.392004545778036118e-02 -1.979907415807247162e-02 1.498972028493881226e-01 -1.177024245262145996e-01 -2.761839926242828369e-01 1.035820245742797852e-01 -6.443851441144943237e-02
-1.306482255458831787e-01 -1.592306420207023621e-03 1.306011080741882324e-01 -4.932599887251853943e-02 -1.144531518220901489e-01 1.524044871330261230e-01 3.516732156276702881e-02 -3.723165392875671387e-02 6.113016977906227112e-02 4.990544021129608154e-01 -4.140963777899742126e-02 -9.187332540750503540e-02 1.264759749174118042e-01 2.335593551397323608e-01 2.501260638236999512e-01 8.371996134519577026e-02 4.834985733032226562e-02 -2.452902495861053467e-02 2.291546165943145752e-01 -5.113601088523864746e-01 4.517430439591407776e-02 -1.211812137626111507e-03 -2.233754396438598633e-01 -3.382343426346778870e-02 -1.694993823766708374e-01 -6.320954859256744385e-02 1.239389255642890930e-01 1.128802895545959473e-01 1.682118177413940430e-01 1.937569081783294678e-01 1.496168076992034912e-01 -4.847320914268493652e-02
-1.101839169859886169e-01 1.621225029230117798e-01 4.222139343619346619e-02 -6.336835026741027832e-02 -4.810598865151405334e-02 2.751394510269165039e-01 6.885991245508193970e-02 1.906164735555648804e-02 1.675587743520736694e-01 2.599912285804748535e-01 1.163613274693489075e-01 -2.003374695777893066e-01 -3.616616502404212952e-02 2.689456939697265625e-01 1.422202289104461670e-01 -1.144704222679138184e-01 2.054679840803146362e-01 -1.228676959872245789e-01 3.116196393966674805e-01 -1.006403863430023193e-01 3.884810581803321838e-02 -2.349450066685676575e-02 -1.396005004644393921e-01 4.370633512735366821e-02 -1.798179894685745239e-01 2.334363460540771484e-01 3.807542324066162109e-01 8.770977146923542023e-03 1.913505643606185913e-01 -4.762994125485420227e-02 1.125215142965316772e-01 -3.806696832180023193e-01
-1.507791876792907715e-01 3.229075968265533447e-01 -1.016083657741546631e-01 1.318599879741668701e-01 -1.801475584506988525e-01 3.023928999900817871e-01 -3.303547203540802002e-02 4.411685839295387268e-02 7.293638586997985840e-02 2.100872248411178589e-01 -1.899168789386749268e-01 -4.002915695309638977e-02 3.898226022720336914e-01 -2.043254375457763672e-01 1.149562746286392212e-01 -9.134558588266372681e-02 2.486421167850494385e-01 9.611260145902633667e-02 2.616352438926696777e-01 -2.070327550172805786e-01 3.190297260880470276e-02 3.096607746556401253e-03 -1.350657641887664795e-01 3.245773911476135254e-01 -5.224524438381195068e-02 3.567283973097801208e-02 1.471706479787826538e-01 -9.503050148487091064e-02 -1.470912620425224304e-02 -3.309061052277684212e-03 -2.190152108669281006e-01 1.614696532487869263e-01
5.698890611529350281e-02 2.449846267700195312e-01 -1.243818551301956177e-01 -1.381385475397109985e-01 -1.961120069026947021e-01 2.439802438020706177e-01 -7.191825658082962036e-02 -1.057980582118034363e-02 -2.525404095649719238e-01 3.553175330162048340e-01 -1.394476592540740967e-01 -7.256460934877395630e-02 3.433207869529724121e-01 -3.422834575176239014e-01 8.507574349641799927e-02 -1.663233935832977295e-01 -4.371585324406623840e-02 -1.801676601171493530e-01 4.965064302086830139e-02 -1.697963774204254150e-01 -4.124835878610610962e-02 -1.885613948106765747e-01 1.005286723375320435e-01 2.564863115549087524e-02 1.107369288802146912e-01 -2.197121828794479370e-01 2.550783753395080566e-01 1.903393268585205078e-01 2.899036929011344910e-02 9.627447277307510376e-02 1.673700958490371704e-01 2.457619458436965942e-02
-8.469641208648681641e-02 1.948512345552444458e-01 -2.296615242958068848e-01 1.100573763251304626e-01 -8.888298273086547852e-02 5.012655165046453476e-03 7.609855383634567261e-02 4.613790661096572876e-03 -4.775505885481834412e-02 2.338022291660308838e-01 -1.253887116909027100e-01 -2.115914821624755859e-01 9.742882847785949707e-02 1.584708988666534424e-01 1.823327541351318359e-01 3.048988282680511475e-01 1.662904322147369385e-01 -1.248477399349212646e-01 3.911597132682800293e-01 -1.292118728160858154e-01 -4.615218564867973328e-02 1.792952418327331543e-01 -3.197362124919891357e-01 -1.528500914573669434e-01 -7.076261192560195923e-02 1.499730795621871948e-01 3.055567741394042969e-01 1.911869794130325317e-01 -7.381761074066162109e-02 -1.186078041791915894e-01 2.156103253364562988e-01 4.218941181898117065e-02
4.023797228001058102e-04 1.087174713611602783e-01 1.371968686580657959e-01 2.396109700202941895e-01 -1.830865591764450073e-01 3.099921047687530518e-01 -1.539389695972204208e-02 -4.357312247157096863e-02 -3.317122757434844971e-01 -3.871399909257888794e-02 -2.440711259841918945e-01 -2.322117388248443604e-01 -2.378073148429393768e-02 -2.386709749698638916e-01 2.112451195716857910e-01 -2.148024588823318481e-01 2.836992740631103516e-01 -2.070526778697967529e-01 1.975433677434921265e-01 -1.726783812046051025e-01 -8.969999849796295166e-02 2.263177335262298584e-01 -1.811200752854347229e-02 -7.704403251409530640e-02 -1.699851304292678833e-01 -1.436795592308044434e-01 2.222247570753097534e-01 1.748915612697601318e-01 -1.585549116134643555e-02 1.028435025364160538e-02 -1.376292854547500610e-01 -1.839182898402214050e-02
1.884839534759521484e-01 1.027175113558769226e-01 8.318655937910079956e-02 -2.473056549206376076e-03 -1.222994253039360046e-01 -3.921484947204589844e-02 2.370259612798690796e-01 -1.550328824669122696e-02 -9.717768430709838867e-02 3.953968882560729980e-01 1.054118275642395020e-01 -3.459378331899642944e-02 1.050422117114067078e-01 1.192979589104652405e-01 8.186553418636322021e-02 1.761690378189086914e-01 1.043790280818939209e-01 -1.602243036031723022e-01 -5.461583659052848816e-02 -3.078131079673767090e-01 1.104581542313098907e-02 3.730520606040954590e-02 -1.857900470495223999e-01 -1.965419016778469086e-02 -2.688009738922119141e-01 3.095647692680358887e-01 4.185956120491027832e-01 -2.771833539009094238e-01 7.258738577365875244e-02 -4.306155070662498474e-02 1.583798080682754517e-01 -9.962458163499832153e-02
1.088570058345794678e-01 1.312918365001678467e-01 1.363758295774459839e-01 7.456298172473907471e-02 -2.793932557106018066e-01 5.886315554380416870e-02 3.356939852237701416e-01 -1.128797233104705811e-02 6.671641767024993896e-02 3.309074640274047852e-01 -1.169021129608154297e-01 -9.135032445192337036e-02 2.936270236968994141e-01 2.581277303397655487e-02 1.449987590312957764e-01 1.334431022405624390e-01 3.949131667613983154e-01 -3.022962436079978943e-02 1.332007795572280884e-01 -2.955215573310852051e-01 -6.160262972116470337e-02 1.067619025707244873e-01 -2.311871051788330078e-01 7.582782208919525146e-02 -9.058973938226699829e-02 4.123686626553535461e-02 4.440312460064888000e-02 -2.332350611686706543e-01 2.261838465929031372e-01 7.658186554908752441e-02 1.610791534185409546e-01 7.177148759365081787e-02
-2.490630932152271271e-02 -8.712637238204479218e-03 -4.445294439792633057e-01 3.075154423713684082e-01 -1.318466365337371826e-01 -5.080485250800848007e-03 -6.138184666633605957e-02 6.123038753867149353e-02 -2.645787037909030914e-02 4.073155224323272705e-01 1.333296149969100952e-01 1.024597673676908016e-03 1.040351018309593201e-01 -1.740946620702743530e-01 2.230157107114791870e-01 1.959565328434109688e-03 -6.203961744904518127e-02 -2.460335753858089447e-02 -1.360029429197311401e-01 -1.405751109123229980e-01 3.905653208494186401e-02 -1.106048002839088440e-01 -1.125190872699022293e-02 2.378960102796554565e-01 -4.134975373744964600e-01 1.156040132045745850e-01 1.942960023880004883e-01 8.932243287563323975e-02 -2.061338573694229126e-01 1.586265675723552704e-02 1.233008578419685364e-01 -7.574617117643356323e-02
-6.244423985481262207e-02 7.407149672508239746e-02 6.667758524417877197e-02 1.968800872564315796e-01 -1.775912344455718994e-01 2.089153528213500977e-01 -6.769927591085433960e-02 -1.506002247333526611e-01 -3.135726600885391235e-02 2.446136623620986938e-01 -2.762200534343719482e-01 1.945190727710723877e-01 9.413755685091018677e-02 -5.622990056872367859e-02 3.022822141647338867e-01 6.631908565759658813e-02 2.544901566579937935e-03 -2.538075149059295654e-01 1.252260804176330566e-01 -1.247258931398391724e-01 8.989065140485763550e-02 3.441191464662551880e-02 -3.419935703277587891e-01 3.044586442410945892e-02 -3.222868144512176514e-01 8.619686216115951538e-02 3.624108731746673584e-01 -8.457973599433898926e-02 2.070419192314147949e-01 -1.537275761365890503e-01 -1.426706761121749878e-01 -5.240450799465179443e-02
4.446788132190704346e-02 6.814479082822799683e-02 -7.041355222463607788e-02 -1.486388146877288818e-01 -2.793860733509063721e-01 -6.566503643989562988e-02 2.400207817554473877e-01 -3.768126070499420166e-01 -1.026904881000518799e-01 3.085674047470092773e-01 3.137160465121269226e-02 -2.244081795215606689e-01 1.052013486623764038e-01 -1.170614883303642273e-01 2.087714076042175293e-01 -3.958705440163612366e-02 1.375933140516281128e-01 -1.613159626722335815e-01 1.032893285155296326e-01 5.432725697755813599e-02 1.065078526735305786e-01 -2.729654014110565186e-01 -2.432439774274826050e-01 1.874786019325256348e-01 -3.663193434476852417e-02 -1.641817539930343628e-01 2.176642268896102905e-01 1.290979236364364624e-01 -1.851630359888076782e-01 -1.455956846475601196e-01 8.219446241855621338e-02 -2.530011534690856934e-01
1.765457391738891602e-01 2.291208505630493164e-02 -9.767369925975799561e-02 -5.603472143411636353e-02 -2.721974551677703857e-01 8.774129301309585571e-02 2.647860944271087646e-01 -6.909663230180740356e-02 -1.963503211736679077e-01 3.061664402484893799e-01 -7.732349913567304611e-04 -1.292232982814311981e-02 2.151371687650680542e-01 1.313877850770950317e-01 9.835745394229888916e-02 2.162978798151016235e-02 3.656430244445800781e-01 -1.080038994550704956e-01 -9.631383232772350311e-03 -3.792716860771179199e-01 -1.494931876659393311e-01 -1.162737756967544556e-01 -2.397980839014053345e-01 -8.347628265619277954e-02 -1.629785299301147461e-01 1.387108862400054932e-01 1.968126893043518066e-01 -2.420689463615417480e-01 -5.657250806689262390e-02 1.034662127494812012e-01 2.007683366537094116e-01 -7.625757902860641479e-02
-1.036067605018615723e-01 -5.200840905308723450e-02 -1.982276141643524170e-01 1.250466257333755493e-01 -1.042260527610778809e-01 1.727619320154190063e-01 1.442540735006332397e-01 2.563178539276123047e-01 -6.185689568519592285e-02 2.239555567502975464e-01 -2.026635408401489258e-02 -3.906380757689476013e-02 1.340129822492599487e-01 -7.668608427047729492e-02 1.235357001423835754e-01 -1.127279475331306458e-01 -2.025346457958221436e-02 -2.524408102035522461e-01 3.298362791538238525e-01 -8.123543858528137207e-02 8.647168427705764771e-02 2.044777274131774902e-01 -1.792829334735870361e-01 6.149769574403762817e-02 -2.576407194137573242e-01 -1.868799924850463867e-01 3.089675009250640869e-01 -8.498262614011764526e-02 1.263209432363510132e-01 -2.911810576915740967e-01 -2.622465789318084717e-01 -2.417459338903427124e-01
-3.628879040479660034e-02 2.934814989566802979e-01 -4.304523169994354248e-01 -1.201427448540925980e-02 -1.902177929878234863e-01 1.463620960712432861e-01 2.750156912952661514e-03 1.731151901185512543e-02 -2.476484328508377075e-01 1.133882850408554077e-01 7.568655908107757568e-02 5.034029949456453323e-03 1.546548604965209961e-01 -1.075021270662546158e-02 1.382196843624114990e-01 -2.497795522212982178e-01 2.632211148738861084e-01 -2.795494496822357178e-01 3.212862312793731689e-01 -1.876494288444519043e-01 -3.345153927803039551e-01 -1.937403157353401184e-02 6.883539259433746338e-02 1.275227516889572144e-01 -8.139234036207199097e-02 1.158771216869354248e-01 4.663433134555816650e-02 3.480171039700508118e-02 3.040723875164985657e-02 -1.405185610055923462e-01 9.030602127313613892e-02 -1.110305339097976685e-01
-8.920260518789291382e-02 -4.199952818453311920e-04 -1.661311388015747070e-01 -5.477515980601310730e-02 -1.070176362991333008e-01 4.362268149852752686e-01 -1.123542264103889465e-01 -2.309461832046508789e-01 -8.797100931406021118e-02 2.558671832084655762e-01 -3.862131014466285706e-02 1.766121834516525269e-01 4.177279397845268250e-02 1.521719433367252350e-02 1.503511238843202591e-02 -2.059507369995117188e-01 3.769673779606819153e-02 -2.052754610776901245e-01 8.054018020629882812e-02 -9.651760756969451904e-02 -3.255302011966705322e-01 1.637719422578811646e-01 -1.861329376697540283e-01 5.130955576896667480e-02 -1.337895244359970093e-01 -2.436046451330184937e-01 2.158905565738677979e-01 2.809854149818420410e-01 2.014803290367126465e-01 -5.915721505880355835e-02 2.461638301610946655e-01 -7.938638329505920410e-02
-1.618175953626632690e-01 -1.084171161055564880e-01 -4.346278030425310135e-03 8.917088061571121216e-02 -2.478197962045669556e-01 1.529678851366043091e-01 5.545974709093570709e-03 -7.246666401624679565e-02 1.705744266510009766e-01 3.162737786769866943e-01 -1.227651983499526978e-01 -3.042191565036773682e-01 1.687650382518768311e-02 2.185849845409393311e-01 2.105628848075866699e-01 4.404985159635543823e-02 1.524293571710586548e-01 3.181768581271171570e-02 3.671438694000244141e-01 -3.480190038681030273e-01 -7.119154185056686401e-02 3.029201030731201172e-01 -9.556739777326583862e-02 -9.361043572425842285e-02 -1.438722014427185059e-01 1.435857415199279785e-01 1.449610888957977295e-01 1.421091053634881973e-02 -8.217920362949371338e-02 -9.309644252061843872e-02 2.241635471582412720e-01 9.910874813795089722e-02
8.876504004001617432e-02 2.544971406459808350e-01 -1.285741478204727173e-01 2.427130937576293945e-01 6.713137030601501465e-02 8.528977632522583008e-02 1.910308450460433960e-01 1.610033810138702393e-01 -4.131585883442312479e-04 9.313000738620758057e-02 -1.523964256048202515e-01 -3.091192841529846191e-01 2.975463271141052246e-01 1.116425320506095886e-01 3.790599480271339417e-02 -1.467154622077941895e-01 3.441897332668304443e-01 -2.418587803840637207e-01 2.603203356266021729e-01 -6.825733929872512817e-02 -1.379689723253250122e-01 1.338060945272445679e-01 -5.499802902340888977e-02 1.674960702657699585e-01 -7.214797288179397583e-02 -2.577182054519653320e-01 8.073906600475311279e-02 7.763585448265075684e-02 2.484885007143020630e-01 -5.916875321418046951e-03 2.506214082241058350e-01 -1.150422357022762299e-02
-2.747069001197814941e-01 4.841980338096618652e-02 -1.161283478140830994e-01 2.392128109931945801e-01 -1.904139071702957153e-01 1.447303444147109985e-01 3.367519080638885498e-01 -4.680413752794265747e-02 -4.841673374176025391e-02 4.970039427280426025e-02 1.491921395063400269e-01 -1.779908090829849243e-01 1.338771730661392212e-01 -6.864152383059263229e-03 2.235693484544754028e-01 4.318187013268470764e-02 1.221036687493324280e-01 -1.625852882862091064e-01 -2.624373435974121094e-01 -3.793326914310455322e-01 1.860352307558059692e-01 -5.400803312659263611e-02 7.774985581636428833e-02 -1.278345882892608643e-01 -4.422507807612419128e-02 -5.740898475050926208e-02 1.411064863204956055e-01 3.046428561210632324e-01 -1.286643594503402710e-01 -7.143311202526092529e-02 1.447719037532806396e-01 -2.747838497161865234e-01
-2.180064618587493896e-01 3.109829425811767578e-01 1.552735567092895508e-01 3.094176650047302246e-01 -4.096850752830505371e-02 -6.345157325267791748e-02 -1.013433560729026794e-01 -2.957280911505222321e-02 -1.200104653835296631e-01 3.644936159253120422e-02 -1.363850086927413940e-01 -5.642840266227722168e-02 1.098376214504241943e-01 -9.492148458957672119e-02 3.009516596794128418e-01 3.752096369862556458e-02 2.996498644351959229e-01 -1.091672554612159729e-01 6.445404142141342163e-02 -8.450414985418319702e-02 -4.466961696743965149e-02 -4.903400316834449768e-02 6.040639057755470276e-02 1.770893335342407227e-01 -3.714034557342529297e-01 -1.540435254573822021e-01 3.526931405067443848e-01 -5.924433469772338867e-02 -2.297540605068206787e-01 8.302967995405197144e-03 4.297348205000162125e-03 2.713578343391418457e-01
1.954012736678123474e-02 -3.332356363534927368e-02 -2.055643126368522644e-02 6.350044906139373779e-02 -3.334265351295471191e-01 1.625038683414459229e-01 -3.367785364389419556e-02 -5.140015855431556702e-03 -2.185390330851078033e-02 3.058359324932098389e-01 -2.150389105081558228e-01 -1.870148628950119019e-01 -9.425176680088043213e-02 1.269398927688598633e-01 1.841303557157516479e-01 1.311758011579513550e-01 -2.855712771415710449e-01 -1.514050513505935669e-01 2.376603186130523682e-01 -2.422708421945571899e-01 8.837328106164932251e-02 7.780543714761734009e-02 -1.061110049486160278e-01 -4.764930903911590576e-02 -3.406860232353210449e-01 -1.015707626938819885e-01 3.644864261150360107e-01 2.771827764809131622e-02 2.119028866291046143e-01 7.492622826248407364e-03 -1.057975217700004578e-01 -2.019256651401519775e-01
-2.646749019622802734e-01 -9.399928152561187744e-02 9.478402882814407349e-02 2.038095444440841675e-01 -1.159207299351692200e-01 -1.051474884152412415e-01 2.798659205436706543e-01 -4.699840769171714783e-02 -1.450251489877700806e-01 9.058147668838500977e-02 -1.206083074212074280e-01 1.816709525883197784e-02 2.492502927780151367e-01 -2.245735377073287964e-01 3.039764985442161560e-02 -7.459591329097747803e-02 1.402496732771396637e-02 -2.347100377082824707e-01 2.260320335626602173e-01 1.809911429882049561e-02 1.683081686496734619e-01 1.738667786121368408e-01 -2.468536496162414551e-01 1.181351095438003540e-01 -4.716989696025848389e-01 1.418899893760681152e-01 1.967608481645584106e-01 6.524167023599147797e-03 2.176945209503173828e-01 -1.735712885856628418e-01 2.651414088904857635e-02 -5.133991688489913940e-02
7.954684644937515259e-02 2.069114893674850464e-01 -7.240618765354156494e-02 4.074806347489356995e-02 -1.451743859797716141e-02 -1.432029530405998230e-02 -6.432642694562673569e-03 2.285787314176559448e-01 1.687914580106735229e-01 5.824384465813636780e-02 -4.064673483371734619e-01 -1.900177448987960815e-01 2.138909250497817993e-01 -8.072187751531600952e-02 2.264803498983383179e-01 -3.182736337184906006e-01 2.782514989376068115e-01 -1.726867705583572388e-01 2.250823676586151123e-01 -1.291098166257143021e-02 -5.898202955722808838e-02 -4.218685906380414963e-03 5.072627961635589600e-02 1.015247032046318054e-01 -1.234785467386245728e-01 -1.927172392606735229e-01 1.917439550161361694e-01 -1.631826758384704590e-01 2.550766430795192719e-02 4.898110870271921158e-03 3.306969702243804932e-01 -2.300491482019424438e-01
-2.757174074649810791e-01 2.451357990503311157e-01 1.173921003937721252e-01 1.194430664181709290e-01 -8.497922867536544800e-02 2.453375160694122314e-01 1.411391794681549072e-01 7.344587892293930054e-02 -1.309554278850555420e-01 2.287415564060211182e-01 -2.104431949555873871e-02 5.675389617681503296e-02 2.424766570329666138e-01 -2.182733416557312012e-01 -2.035581879317760468e-02 -1.333348453044891357e-01 -7.165449112653732300e-02 8.062243461608886719e-02 5.202454328536987305e-01 -3.915660083293914795e-02 -7.664371281862258911e-02 -5.869150627404451370e-03 -2.437867522239685059e-01 3.958982974290847778e-02 -2.748368680477142334e-01 9.416763484477996826e-02 2.128888219594955444e-01 6.806418299674987793e-02 1.406487375497817993e-01 1.198571100831031799e-01 4.945013299584388733e-02 -1.538383811712265015e-01
4.694876074790954590e-02 8.116512745618820190e-02 -1.471768021583557129e-01 -6.191298738121986389e-02 -3.272258043289184570e-01 1.382746994495391846e-01 2.273778468370437622e-01 -1.198294907808303833e-01 -1.440792679786682129e-01 -6.819440424442291260e-02 -1.982005089521408081e-01 5.331269651651382446e-02 -1.665687859058380127e-01 -1.041377186775207520e-01 3.392095565795898438e-01 -5.424848571419715881e-02 8.246641606092453003e-02 -2.358596026897430420e-02 1.676861494779586792e-01 -4.065013527870178223e-01 3.361154347658157349e-02 -2.882932871580123901e-02 -1.497936695814132690e-01 3.403925597667694092e-01 -1.514367461204528809e-01 -1.445675641298294067e-01 1.726648509502410889e-01 2.028876394033432007e-01 -2.537623047828674316e-01 5.628500506281852722e-02 -1.392711251974105835e-01 -8.107170462608337402e-02
5.780323594808578491e-02 -1.103710755705833435e-01 -6.102227047085762024e-02 -2.895132265985012054e-02 -1.818572133779525757e-01 1.570758670568466187e-01 5.542230233550071716e-02 6.315219402313232422e-02 -5.142888054251670837e-02 2.915773093700408936e-01 -1.925967633724212646e-01 -2.298886477947235107e-01 1.212223917245864868e-01 5.713612586259841919e-02 9.046478569507598877e-02 3.719889000058174133e-02 -2.562297880649566650e-01 -7.675512135028839111e-02 3.849280774593353271e-01 -2.038375288248062134e-01 -9.085563570261001587e-02 1.669553220272064209e-01 -2.071536034345626831e-01 -2.672327682375907898e-02 -4.328823685646057129e-01 -6.079573929309844971e-02 3.815573453903198242e-01 -4.882982373237609863e-02 -1.709772273898124695e-02 1.078846491873264313e-02 -2.042529359459877014e-02 -1.705263853073120117e-01
-4.677412286400794983e-02 -5.528101325035095215e-02 -6.760855019092559814e-02 7.237500697374343872e-02 -9.096971899271011353e-02 1.420645713806152344e-01 2.695191204547882080e-01 8.515697717666625977e-02 6.190378963947296143e-02 3.417836129665374756e-01 -1.859378963708877563e-01 4.794802889227867126e-02 1.158416718244552612e-01 -1.904874742031097412e-01 -4.429868608713150024e-02 -4.042854905128479004e-02 -1.325154900550842285e-01 -2.714457511901855469e-01 2.957156598567962646e-01 -8.778567612171173096e-02 1.903318017721176147e-01 2.236992567777633667e-01 -1.779337674379348755e-01 -5.922861024737358093e-02 -4.855111837387084961e-01 -5.604341998696327209e-02 2.218278795480728149e-01 -1.659013330936431885e-02 1.063978075981140137e-01 -1.446496993303298950e-01 -1.334128677845001221e-01 -1.398371160030364990e-01
-1.830411516129970551e-02 1.858856678009033203e-01 -2.751155942678451538e-02 2.642300724983215332e-01 -2.403975278139114380e-01 -7.921957224607467651e-02 4.008507356047630310e-02 2.416581381112337112e-03 -6.619806587696075439e-02 3.123596906661987305e-01 2.286075651645660400e-01 3.193297684192657471e-01 1.743146628141403198e-01 -2.588413655757904053e-01 1.184378340840339661e-01 -2.903714179992675781e-01 -1.498585641384124756e-01 -2.262764722108840942e-01 -4.615948349237442017e-02 -2.433290630578994751e-01 1.981355398893356323e-01 -1.063449755311012268e-01 -5.550293624401092529e-02 1.495404243469238281e-01 -4.925086721777915955e-02 -2.387582361698150635e-01 2.633525729179382324e-01 2.627046033740043640e-02 1.164158508181571960e-01 1.119346171617507935e-01 8.595387637615203857e-02 -5.470349639654159546e-02
-1.794161051511764526e-01 3.793482780456542969e-01 -2.378844767808914185e-01 -4.131004214286804199e-02 -2.972466349601745605e-01 8.490027487277984619e-02 -1.916917506605386734e-03 -1.389315277338027954e-01 -2.456266880035400391e-01 3.288360536098480225e-01 -4.043186455965042114e-02 1.557903364300727844e-02 1.717488467693328857e-01 -3.278757035732269287e-01 1.451862156391143799e-01 2.682398818433284760e-02 -9.191689640283584595e-02 -2.396573424339294434e-01 -1.545512080192565918e-01 -2.765829563140869141e-01 1.446683853864669800e-01 -1.016026437282562256e-01 -5.744964256882667542e-02 8.383809030055999756e-02 -7.122880220413208008e-02 5.446418374776840210e-02 1.421758234500885010e-01 5.192347988486289978e-02 1.530584786087274551e-02 1.693840771913528442e-01 1.836360394954681396e-01 -1.419542580842971802e-01
-4.811861515045166016e-01 2.331101149320602417e-01 -2.325794696807861328e-01 1.162061244249343872e-01 -1.750520244240760803e-02 2.065878510475158691e-01 2.212603762745857239e-02 -2.871965989470481873e-02 -3.149129683151841164e-03 4.186950623989105225e-02 -2.514433674514293671e-02 -1.929948329925537109e-01 8.155463635921478271e-02 -1.410848349332809448e-01 2.229459136724472046e-01 -1.968596279621124268e-01 1.310581713914871216e-01 3.760229423642158508e-02 3.817806541919708252e-01 4.241988435387611389e-02 -6.390825659036636353e-02 2.949381172657012939e-01 -5.498572066426277161e-02 7.796418666839599609e-02 -6.416382640600204468e-02 -1.302691400051116943e-01 3.030706644058227539e-01 1.243098601698875427e-01 -1.590982228517532349e-01 -6.899312883615493774e-02 1.135732308030128479e-01 9.941153228282928467e-02
1.721692085266113281e-01 3.224142193794250488e-01 -4.148542881011962891e-01 3.238893151283264160e-01 -9.865643829107284546e-02 2.405766844749450684e-01 -7.471492886543273926e-02 5.440753325819969177e-02 -1.475042253732681274e-01 1.551374942064285278e-01 -5.563968420028686523e-02 -2.333381325006484985e-01 2.256359755992889404e-01 -2.069645375013351440e-01 1.512840539216995239e-01 -2.741211354732513428e-01 -5.184910073876380920e-02 7.964789867401123047e-02 2.165624648332595825e-01 -2.021396160125732422e-01 1.186461839824914932e-02 6.102484650909900665e-03 3.714770451188087463e-02 -7.071410119533538818e-02 3.669066354632377625e-02 1.117678359150886536e-01 2.758138477802276611e-01 -2.642192179337143898e-03 4.700174555182456970e-02 -8.149497956037521362e-02 -7.073929905891418457e-02 1.047836244106292725e-01
3.847751393914222717e-02 9.826822578907012939e-02 1.685511320829391479e-01 -2.215379625558853149e-01 -4.393998160958290100e-02 4.736944660544395447e-02 3.612003922462463379e-01 -3.150179283693432808e-03 -1.144025251269340515e-01 3.255824744701385498e-01 -3.118833005428314209e-01 1.663777828216552734e-01 -3.701330348849296570e-02 1.788590662181377411e-02 3.165389224886894226e-02 -4.130926728248596191e-02 -6.316947937011718750e-02 -1.977614164352416992e-01 1.776266992092132568e-01 -2.388767153024673462e-01 -6.872628629207611084e-02 -1.102463155984878540e-01 -5.578443408012390137e-02 -1.829808205366134644e-01 -3.006131350994110107e-01 -1.656453311443328857e-01 4.150131046772003174e-01 4.472600296139717102e-02 -7.900855503976345062e-03 -1.698078028857707977e-02 1.839469671249389648e-01 1.298706531524658203e-01
2.285612076520919800e-01 1.538749039173126221e-01 6.679087877273559570e-02 -6.873446702957153320e-02 -2.405707389116287231e-01 9.420157968997955322e-02 1.543820053339004517e-01 5.180359631776809692e-02 1.708640716969966888e-02 3.266716301441192627e-01 1.536142546683549881e-02 2.437855862081050873e-02 2.277650833129882812e-01 2.134234160184860229e-01 2.431189715862274170e-01 3.957313671708106995e-02 2.596862912178039551e-01 -3.027234673500061035e-01 1.130715832114219666e-01 -4.438252151012420654e-01 -1.908177696168422699e-02 -8.326425403356552124e-02 -8.781986683607101440e-02 -1.982937753200531006e-01 -5.148745328187942505e-02 1.728263199329376221e-01 2.900083959102630615e-01 -8.927267044782638550e-02 2.480525709688663483e-02 1.308446004986763000e-02 2.780526131391525269e-02 -7.979385554790496826e-02
-1.281217336654663086e-01 5.342746526002883911e-02 -1.735762655735015869e-01 -2.033136188983917236e-01 -5.420490354299545288e-02 6.609109789133071899e-02 1.460502296686172485e-01 -2.193780392408370972e-01 2.478847280144691467e-02 2.616850435733795166e-01 -1.658081114292144775e-01 6.871715188026428223e-02 1.340799778699874878e-01 -4.059781730175018311e-01 2.039927691221237183e-01 -3.413217142224311829e-02 1.791849732398986816e-01 -3.299084007740020752e-01 -8.635875582695007324e-02 -1.332526355981826782e-01 2.458554655313491821e-01 -1.334069110453128815e-02 6.449251621961593628e-02 7.496584206819534302e-02 -6.538940966129302979e-02 -3.337845206260681152e-01 1.947391182184219360e-01 6.927321106195449829e-02 7.107739150524139404e-02 -3.067046701908111572e-01 8.061821758747100830e-02 7.090901583433151245e-02
-6.169351190328598022e-02 4.536924138665199280e-02 7.745280861854553223e-02 2.578116767108440399e-02 -1.757550537586212158e-01 -3.951571509242057800e-02 2.304482758045196533e-01 -2.180886454880237579e-02 1.905330121517181396e-01 2.528701424598693848e-01 -2.128693759441375732e-01 -1.189684420824050903e-01 -2.893516980111598969e-02 8.504516631364822388e-02 2.099558338522911072e-02 -2.528741657733917236e-01 3.889620676636695862e-02 -9.537845849990844727e-02 1.033783555030822754e-01 -2.097913324832916260e-01 1.875046640634536743e-01 -2.874244451522827148e-01 -8.332652598619461060e-02 5.828884989023208618e-02 -3.667342364788055420e-01 -3.769498318433761597e-02 4.754546582698822021e-01 -8.517223596572875977e-02 7.546330988407135010e-02 -7.321715354919433594e-02 -2.635249122977256775e-02 -3.080132007598876953e-01
1.131492406129837036e-01 8.487717714160680771e-04 -5.459381267428398132e-02 2.984260916709899902e-01 -2.280387580394744873e-01 -7.809611409902572632e-02 2.792558073997497559e-01 4.103657230734825134e-02 7.049850188195705414e-03 4.054529666900634766e-01 5.330324172973632812e-02 -4.466348327696323395e-03 2.430064380168914795e-01 -7.128204405307769775e-02 9.143075346946716309e-02 2.069407552480697632e-01 3.422994017601013184e-01 -1.853116005659103394e-01 7.063134759664535522e-02 -1.631197482347488403e-01 -6.593710929155349731e-02 -1.599477678537368774e-01 -1.437750160694122314e-01 -1.497392058372497559e-01 -8.855987340211868286e-02 2.447624355554580688e-01 3.355892896652221680e-01 -1.663557626307010651e-02 -3.091451898217201233e-02 1.846463605761528015e-02 1.028533503413200378e-01 -1.616010516881942749e-01
-1.475796699523925781e-01 7.673511654138565063e-02 2.027183622121810913e-01 -5.215435847640037537e-02 -2.590994238853454590e-01 1.613823324441909790e-01 -1.336045116186141968e-01 6.393782049417495728e-02 1.789862103760242462e-02 4.099192321300506592e-01 -1.586511582136154175e-01 1.718824058771133423e-01 1.633447408676147461e-01 1.640710234642028809e-01 1.426643282175064087e-01 -1.725602298974990845e-01 1.379720270633697510e-01 -1.882296800613403320e-01 6.147366389632225037e-02 -1.507484167814254761e-01 2.092764340341091156e-02 -2.674872241914272308e-02 -1.701412256807088852e-03 -4.408158361911773682e-02 -3.886733949184417725e-01 -1.542012542486190796e-01 3.194167912006378174e-01 -1.201644465327262878e-01 1.368093192577362061e-01 -2.807119488716125488e-01 -1.064771041274070740e-02 -1.165844202041625977e-01
-7.790617644786834717e-02 3.478873968124389648e-01 -7.347596436738967896e-02 -7.566825300455093384e-02 -2.556517124176025391e-01 3.276870772242546082e-02 5.393205955624580383e-02 3.173051401972770691e-02 -1.587865501642227173e-01 2.613641023635864258e-01 4.633996263146400452e-02 2.124175280332565308e-01 4.813514649868011475e-02 -1.870866566896438599e-01 2.858908474445343018e-01 -2.554185390472412109e-01 -1.130247488617897034e-01 -1.912375241518020630e-01 -9.263570606708526611e-02 -3.669102489948272705e-01 2.501297295093536377e-01 4.849658161401748657e-02 -1.081287413835525513e-01 1.310136169195175171e-03 1.171187236905097961e-01 -1.364468634128570557e-01 3.362204432487487793e-01 1.529955416917800903e-01 6.730431690812110901e-03 1.156829819083213806e-01 -1.074403449892997742e-01 5.857434868812561035e-02
-1.691443771123886108e-01 1.528512090444564819e-01 -2.749420702457427979e-01 -9.913630783557891846e-02 -2.269005477428436279e-01 3.287970125675201416e-01 2.510743029415607452e-02 -2.101799100637435913e-01 -8.533156663179397583e-02 4.149405658245086670e-02 1.567205488681793213e-01 1.520139575004577637e-01 1.379203498363494873e-01 -8.687634021043777466e-02 2.786483168601989746e-01 -3.275561332702636719e-01 1.245066002011299133e-01 -1.342696547508239746e-01 9.251363575458526611e-02 -1.453396975994110107e-01 -2.359898537397384644e-01 1.322040855884552002e-01 -2.604356110095977783e-01 1.922538504004478455e-02 6.474519148468971252e-03 -3.215536475181579590e-01 1.282689571380615234e-01 -1.364718656986951828e-02 5.949548259377479553e-02 4.892887175083160400e-02 2.335163652896881104e-01 7.006064802408218384e-02
-8.159155398607254028e-02 -2.684183791279792786e-02 1.807002276182174683e-01 -2.228901162743568420e-02 -4.188749194145202637e-01 6.402900815010070801e-02 1.905765831470489502e-01 -1.433901488780975342e-01 1.190257668495178223e-01 1.928346157073974609e-01 -3.322981670498847961e-02 2.477954626083374023e-01 2.484910786151885986e-01 1.805667579174041748e-01 1.063789948821067810e-01 1.874657124280929565e-01 4.455090686678886414e-02 -2.064189463853836060e-01 1.710596233606338501e-01 -2.873227298259735107e-01 4.063557460904121399e-02 2.286351770162582397e-01 -2.573660612106323242e-01 -9.277481585741043091e-02 -1.042900756001472473e-01 7.375390827655792236e-02 3.198639154434204102e-01 4.482674598693847656e-02 4.333290085196495056e-02 -4.954125732183456421e-02 2.274071574211120605e-01 8.063439279794692993e-02
-3.893191218376159668e-01 1.637192070484161377e-01 -2.449946254491806030e-01 1.957490891218185425e-01 -6.882969290018081665e-02 3.372921347618103027e-01 2.149757593870162964e-01 -5.022311583161354065e-02 -2.487828731536865234e-01 1.480020135641098022e-01 9.134687483310699463e-03 -2.268850952386856079e-01 1.759314537048339844e-01 -6.972625106573104858e-02 5.149108916521072388e-02 -2.068765461444854736e-01 1.257200986146926880e-01 -4.601336270570755005e-02 2.858279049396514893e-01 -1.236716061830520630e-01 -2.129577398300170898e-01 1.528283953666687012e-01 -8.650775253772735596e-02 7.329202257096767426e-03 -6.494292616844177246e-02 -2.059544473886489868e-01 1.915859282016754150e-01 1.832895725965499878e-02 1.973945461213588715e-02 -2.391637712717056274e-01 6.927560269832611084e-02 -4.692249372601509094e-02
-1.158152427524328232e-02 -1.102678570896387100e-02 -1.673128455877304077e-02 -1.983273923397064209e-01 -2.311338335275650024e-01 -1.015053093433380127e-01 3.525896668434143066e-01 -8.659812062978744507e-02 -1.164443194866180420e-01 2.170263677835464478e-01 -2.086512744426727295e-01 1.377539932727813721e-01 -1.160379275679588318e-01 -1.118811406195163727e-02 -2.544529736042022705e-02 -2.345464378595352173e-01 -6.725165992975234985e-02 -2.670964300632476807e-01 2.874555252492427826e-02 -3.200160264968872070e-01 1.567221060395240784e-02 1.566282473504543304e-02 -3.399893045425415039e-01 2.390239834785461426e-01 -3.463948667049407959e-01 8.701653033494949341e-02 2.086628079414367676e-01 -8.176707476377487183e-02 -9.857567399740219116e-02 -8.171316236257553101e-03 4.302828386425971985e-02 -1.744318157434463501e-01
-1.387620344758033752e-02 2.295848727226257324e-01 -1.015213355422019958e-01 2.646960318088531494e-01 -1.770334839820861816e-01 -1.037513092160224915e-01 4.435461759567260742e-01 -1.692306101322174072e-01 -1.344067454338073730e-01 7.441780716180801392e-02 4.719097167253494263e-02 -1.545334756374359131e-01 -4.662162438035011292e-02 4.873785004019737244e-02 2.029328793287277222e-01 1.188600808382034302e-01 9.056858718395233154e-02 -2.191883027553558350e-01 -1.723313480615615845e-01 -4.313640892505645752e-01 9.676428884267807007e-02 -4.848270118236541748e-02 3.935315832495689392e-02 9.315333515405654907e-02 -1.319462805986404419e-01 5.537289008498191833e-02 1.006570365279912949e-02 1.618219166994094849e-01 5.289687216281890869e-02 -1.344265881925821304e-02 2.644507288932800293e-01 -2.757630646228790283e-01
-1.205534338951110840e-01 1.078271642327308655e-01 -3.354072570800781250e-01 3.297083377838134766e-01 -4.027490913867950439e-01 -9.950522333383560181e-02 -9.406804293394088745e-02 -7.079598307609558105e-02 -7.293394953012466431e-02 4.609806835651397705e-02 1.242632269859313965e-01 -1.011099666357040405e-01 1.602350324392318726e-01 -1.250956952571868896e-01 1.341883391141891479e-01 -3.257314488291740417e-02 1.758495569229125977e-01 9.348438121378421783e-03 -1.036449521780014038e-01 -1.612075567245483398e-01 1.442406475543975830e-01 6.350719928741455078e-02 -4.369337111711502075e-02 1.659417003393173218e-01 -4.517630636692047119e-01 1.746409945189952850e-02 1.405541747808456421e-01 2.341409958899021149e-02 -2.131446152925491333e-01 2.358082234859466553e-01 7.341795414686203003e-02 1.414746344089508057e-01
-1.918190866708755493e-01 1.092857420444488525e-01 -1.833534985780715942e-01 4.775921627879142761e-02 1.179774776101112366e-01 1.554644256830215454e-01 1.197748705744743347e-01 -6.799716036766767502e-03 -7.425078749656677246e-02 1.390047669410705566e-01 -1.595609337091445923e-01 -1.092403382062911987e-01 1.681135594844818115e-01 2.324635535478591919e-01 4.813769832253456116e-02 -5.046095326542854309e-02 1.332953423261642456e-01 -1.991884559392929077e-01 2.979311943054199219e-01 -3.300057053565979004e-01 -7.267932593822479248e-02 4.531975090503692627e-02 4.471420645713806152e-01 -1.885640174150466919e-01 -3.217528462409973145e-01 -7.397186011075973511e-02 1.960651278495788574e-01 1.672293394804000854e-01 1.506833545863628387e-02 -1.234889701008796692e-01 1.502846134826540947e-03 -1.570571213960647583e-01
-3.230827394872903824e-03 1.161963939666748047e-01 -7.121969759464263916e-02 2.858011126518249512e-01 -2.521857917308807373e-01 2.819431722164154053e-01 7.555086165666580200e-02 7.463932037353515625e-02 -2.395128086209297180e-02 -6.538412719964981079e-02 -1.150468587875366211e-01 -2.659932971000671387e-01 5.899427458643913269e-02 -2.302202731370925903e-01 1.565023511648178101e-01 -2.312782108783721924e-01 3.130108416080474854e-01 -3.525131046772003174e-01 9.430745244026184082e-02 -1.756917238235473633e-01 -4.093309491872787476e-02 1.089928522706031799e-01 -1.163158118724822998e-01 -1.772861033678054810e-01 -3.414969518780708313e-02 -2.025538533926010132e-01 2.443749606609344482e-01 1.218934878706932068e-01 -5.053264647722244263e-02 1.426393836736679077e-01 -2.370107322931289673e-01 7.550603896379470825e-02
-2.262988537549972534e-01 2.170802205801010132e-01 -2.242993414402008057e-01 9.159259498119354248e-02 1.823193742893636227e-04 1.565167009830474854e-01 2.435681670904159546e-01 -1.873075962066650391e-02 -1.956702172756195068e-01 1.514823287725448608e-01 5.565777048468589783e-02 -3.303106427192687988e-01 1.525328159332275391e-01 -2.029011845588684082e-01 4.260776098817586899e-03 -1.854114979505538940e-01 3.153966367244720459e-02 2.173510752618312836e-02 3.746262788772583008e-01 -1.742250770330429077e-01 -8.102140575647354126e-02 2.511806786060333252e-01 9.842646121978759766e-02 5.331416428089141846e-02 -2.507381886243820190e-02 -1.603695452213287354e-01 1.934048831462860107e-01 2.766945632174611092e-03 7.453504204750061035e-02 -2.529442310333251953e-01 3.112233579158782959e-01 -4.489355161786079407e-02
-1.929069124162197113e-02 -1.672097481787204742e-02 -2.048990130424499512e-01 -1.094341352581977844e-01 -1.816677600145339966e-01 -2.464770525693893433e-01 7.400263100862503052e-02 -1.055075228214263916e-01 -2.284145951271057129e-01 1.709955632686614990e-01 -1.911792606115341187e-01 -6.790956109762191772e-02 -3.361057257279753685e-03 -1.721067130565643311e-01 1.920925527811050415e-01 5.306115746498107910e-02 1.105452701449394226e-01 2.841042168438434601e-02 3.779551386833190918e-02 -5.380049943923950195e-01 -1.806142479181289673e-01 1.302687823772430420e-01 -2.986793592572212219e-02 -9.963646531105041504e-02 -3.828879892826080322e-01 -1.132942214608192444e-01 1.027288213372230530e-01 1.343542337417602539e-01 4.316284134984016418e-02 -6.669387221336364746e-02 -1.768476516008377075e-02 2.900384962558746338e-01
7.001045346260070801e-02 3.478747606277465820e-01 -2.990884482860565186e-01 -1.923738718032836914e-01 -1.069217696785926819e-01 -2.183475904166698456e-02 9.050945192575454712e-02 -1.443793345242738724e-02 -8.512477576732635498e-02 3.014201223850250244e-01 -1.321681123226881027e-02 4.552617669105529785e-02 2.859457135200500488e-01 -4.123177230358123779e-01 2.106601446866989136e-01 -1.486867815256118774e-01 9.165125340223312378e-02 -1.233604028820991516e-01 -2.018315158784389496e-02 -2.732606232166290283e-01 -3.049857355654239655e-02 2.852383302524685860e-03 -1.855494230985641479e-01 2.345563471317291260e-01 2.384489960968494415e-02 -5.633372440934181213e-02 1.418471485376358032e-01 9.156551212072372437e-02 1.500550657510757446e-01 2.526620924472808838e-01 3.148565068840980530e-02 -5.816723685711622238e-03
-9.788876771926879883e-02 5.431915447115898132e-02 2.581777572631835938e-01 -2.060154527425765991e-01 -2.961915433406829834e-01 1.155126653611660004e-02 5.973358452320098877e-02 -5.277848802506923676e-03 -9.501239657402038574e-02 2.024655938148498535e-01 -7.050240039825439453e-02 2.069824375212192535e-02 2.814278602600097656e-01 1.423503160476684570e-01 2.179944664239883423e-01 -1.599362045526504517e-01 3.467450737953186035e-01 3.532467782497406006e-02 2.054860442876815796e-01 -1.244583353400230408e-01 3.144787624478340149e-02 1.418391019105911255e-01 6.868482381105422974e-02 8.770554512739181519e-02 -3.744946420192718506e-01 -2.208397388458251953e-01 1.579710394144058228e-01 1.666882783174514771e-01 1.007334142923355103e-01 2.646787837147712708e-02 -7.923316210508346558e-02 -2.955192625522613525e-01
1.089641265571117401e-02 1.504491120576858521e-01 1.578835994005203247e-01 1.132283806800842285e-01 1.643872447311878204e-02 1.778032183647155762e-01 1.252853423357009888e-01 1.512170284986495972e-01 -1.217418983578681946e-01 1.001914888620376587e-01 3.568800166249275208e-02 6.593198049813508987e-04 9.445410966873168945e-02 1.633342057466506958e-01 3.432940319180488586e-02 -2.128395885229110718e-01 2.297563105821609497e-02 -2.474648952484130859e-01 2.784882485866546631e-01 -5.149737372994422913e-02 2.203036844730377197e-01 1.328538507223129272e-01 -2.398189455270767212e-01 1.925038993358612061e-01 -4.479784965515136719e-01 -1.264633387327194214e-01 4.450929164886474609e-01 -9.085421264171600342e-02 8.260275423526763916e-02 4.962407052516937256e-02 -1.588990837335586548e-01 2.313259802758693695e-02
-3.396069258451461792e-02 -3.860353678464889526e-02 1.019496023654937744e-01 1.062969043850898743e-01 -6.190192699432373047e-02 4.769024997949600220e-02 -1.863835602998733521e-01 -8.308697491884231567e-02 4.915326088666915894e-02 1.995713114738464355e-01 -2.264225929975509644e-01 -1.720472425222396851e-02 8.718913048505783081e-02 -2.283977866172790527e-01 2.324644327163696289e-01 -8.938299492001533508e-03 2.457212060689926147e-01 -2.022928446531295776e-01 1.269040107727050781e-01 -4.991924166679382324e-01 1.238389089703559875e-01 -1.141467243432998657e-01 -2.192484736442565918e-01 -5.995936691761016846e-02 -2.449849992990493774e-01 -1.400852054357528687e-01 2.574781477451324463e-01 1.029151156544685364e-01 6.470501422882080078e-02 6.754284352064132690e-02 1.044554412364959717e-01 -3.120945096015930176e-01
-3.579874932765960693e-01 -3.493033722043037415e-02 8.329711109399795532e-02 -6.517037004232406616e-02 -1.696196794509887695e-01 8.320470154285430908e-02 -2.600064687430858612e-02 2.020436078310012817e-01 7.598187774419784546e-02 -5.921913310885429382e-02 8.451260626316070557e-02 -2.334502339363098145e-01 -5.062133073806762695e-02 -1.296891570091247559e-01 3.499280512332916260e-01 1.281554251909255981e-01 2.397892177104949951e-01 -1.991028934717178345e-01 5.054820328950881958e-02 -3.205998539924621582e-01 1.232903823256492615e-01 2.453113794326782227e-01 -7.939426600933074951e-02 -1.648218021728098392e-03 -1.633757352828979492e-01 6.335192918777465820e-02 3.419128656387329102e-01 7.574857771396636963e-02 2.852464914321899414e-01 5.529998987913131714e-02 1.064450517296791077e-01 -1.407292038202285767e-01
-1.140352804213762283e-02 -3.060745894908905029e-01 -8.181755244731903076e-02 2.072146236896514893e-01 -2.517707943916320801e-01 1.818993240594863892e-01 1.103213429450988770e-01 -6.144770234823226929e-02 -1.235616356134414673e-01 1.079079508781433105e-01 5.883958563208580017e-02 -2.773966193199157715e-01 1.552776247262954712e-01 -1.530269682407379150e-01 -1.597377508878707886e-01 3.162099048495292664e-02 1.962813287973403931e-01 -3.170695602893829346e-01 2.797173857688903809e-01 -1.500320285558700562e-01 -8.663343638181686401e-02 1.914316415786743164e-01 -1.576733589172363281e-01 -1.760807484388351440e-01 -2.892715632915496826e-01 1.691593788564205170e-02 2.927480041980743408e-01 1.433383524417877197e-01 5.279814079403877258e-02 4.623636230826377869e-02 2.065964788198471069e-02 -1.654555499553680420e-01
-2.019594237208366394e-02 1.461216211318969727e-01 -4.740611836314201355e-02 2.582603693008422852e-02 -3.000924885272979736e-01 1.917566657066345215e-01 -1.735042594373226166e-02 6.339365243911743164e-02 -2.216206490993499756e-01 3.072861135005950928e-01 5.285475403070449829e-03 1.906852722167968750e-01 8.504247665405273438e-02 -1.895720511674880981e-01 1.853484511375427246e-01 -2.882803678512573242e-01 -3.204804360866546631e-01 -1.385650634765625000e-01 -1.630926579236984253e-01 -3.231792151927947998e-01 4.877722635865211487e-02 -6.108652334660291672e-03 1.750664412975311279e-02 1.706740856170654297e-01 -7.175983488559722900e-02 -2.206830680370330811e-02 3.697158992290496826e-01 -2.939631417393684387e-02 -4.219040647149085999e-02 2.617263197898864746e-01 6.129341945052146912e-02 3.986075893044471741e-02
-1.942309886217117310e-01 8.288795500993728638e-02 4.044150188565254211e-02 8.881402015686035156e-02 1.260309759527444839e-02 3.354381620883941650e-01 1.259852349758148193e-01 1.602430939674377441e-01 -2.427524179220199585e-01 2.840499579906463623e-01 1.600916534662246704e-01 1.260688453912734985e-01 2.933746576309204102e-01 -1.683590710163116455e-01 -3.213446820154786110e-03 -3.038851320743560791e-01 1.124238688498735428e-02 -1.258772909641265869e-01 1.895740926265716553e-01 -9.704387187957763672e-02 -2.882660180330276489e-02 -2.310157008469104767e-02 -4.310379922389984131e-02 7.662741094827651978e-02 -4.441526234149932861e-01 -1.892096698284149170e-01 2.044699341058731079e-01 -1.302902698516845703e-01 -7.217143476009368896e-02 1.257071346044540405e-01 -9.372093528509140015e-02 -1.080528721213340759e-01
-2.849907875061035156e-01 2.014155685901641846e-01 -9.835498034954071045e-02 8.674205094575881958e-02 -2.047021500766277313e-02 9.518892318010330200e-02 5.064025148749351501e-02 -1.511505618691444397e-02 -8.644281886518001556e-03 -1.695440560579299927e-01 -3.945976868271827698e-02 -1.889394521713256836e-01 3.031858988106250763e-02 1.715176552534103394e-02 2.431792318820953369e-01 -3.819520175457000732e-01 1.668779104948043823e-01 -1.290516406297683716e-01 3.095076680183410645e-01 -3.455848619341850281e-02 -1.629594415426254272e-01 -9.325918741524219513e-03 -1.200171336531639099e-01 1.776726841926574707e-01 -2.459083050489425659e-01 -1.850313097238540649e-01 2.245877683162689209e-01 -6.017882842570543289e-03 1.033416762948036194e-01 -2.813161909580230713e-01 3.566840589046478271e-01 -9.892882779240608215e-03
-4.080666974186897278e-02 8.250303566455841064e-02 7.095638196915388107e-03 6.756940856575965881e-03 -3.082202374935150146e-01 -1.677564531564712524e-02 1.795994490385055542e-01 -5.395024549216032028e-03 -8.548109233379364014e-02 2.093956768512725830e-01 1.528943628072738647e-01 1.116179302334785461e-01 7.156766206026077271e-02 -3.281580507755279541e-01 2.138576954603195190e-01 -1.814888864755630493e-01 -2.044306993484497070e-01 -1.238829419016838074e-01 1.041795611381530762e-01 -2.442157566547393799e-01 3.091537356376647949e-01 -1.505390703678131104e-01 -2.200584113597869873e-01 1.735233068466186523e-01 5.422332882881164551e-02 -3.064870834350585938e-02 4.187662303447723389e-01 2.687113881111145020e-01 6.220737472176551819e-03 6.866981834173202515e-02 -5.446616187691688538e-02 -4.260533303022384644e-02
-1.121489331126213074e-01 2.054649740457534790e-01 -4.812927842140197754e-01 6.500348448753356934e-02 3.621833771467208862e-02 5.460732430219650269e-02 -1.167754381895065308e-01 -5.008199438452720642e-02 -1.683209240436553955e-01 1.385578960180282593e-01 -1.232177987694740295e-01 -7.936841994524002075e-02 2.045016139745712280e-01 -2.496970891952514648e-01 6.120552495121955872e-02 -2.123057693243026733e-01 6.169908866286277771e-02 3.740309178829193115e-02 1.827076226472854614e-01 -1.676440984010696411e-01 4.832567647099494934e-02 -1.919136643409729004e-01 7.851865887641906738e-02 1.888275295495986938e-01 -3.181993067264556885e-01 7.778766751289367676e-02 2.635550200939178467e-01 7.845692336559295654e-02 2.378398776054382324e-01 -2.168064564466476440e-01 -1.168511807918548584e-01 -1.381062269210815430e-01
-2.297856956720352173e-01 3.364698290824890137e-01 1.279254257678985596e-01 -6.797602772712707520e-02 -3.689788281917572021e-02 1.474283933639526367e-01 1.616710238158702850e-02 -2.942567132413387299e-02 -1.369124650955200195e-01 3.922342658042907715e-01 -1.597902476787567139e-01 -8.007876574993133545e-02 -1.212840974330902100e-01 8.602542802691459656e-03 1.254390627145767212e-01 -2.388970851898193359e-01 1.038645431399345398e-01 -3.286686539649963379e-02 2.452859729528427124e-01 -2.759971320629119873e-01 -2.547388970851898193e-01 1.018518283963203430e-01 -2.066950201988220215e-01 -1.904023587703704834e-01 -2.216999083757400513e-01 -7.222849875688552856e-02 2.102127820253372192e-01 -9.062883257865905762e-02 2.341368943452835083e-01 -1.183472126722335815e-01 -1.312951445579528809e-01 -3.692681714892387390e-02
-7.807621359825134277e-02 -2.806655168533325195e-01 5.065996572375297546e-02 -1.211567744612693787e-01 -4.561443626880645752e-01 1.577160879969596863e-02 -4.104081541299819946e-03 1.157901585102081299e-01 2.920267172157764435e-03 1.045649573206901550e-01 -5.116678774356842041e-02 -1.093280613422393799e-01 9.870180860161781311e-03 -1.350213028490543365e-02 3.450111448764801025e-01 -7.758792489767074585e-02 2.567864954471588135e-01 -2.004337757825851440e-01 1.678398102521896362e-01 -2.848994135856628418e-01 -1.888135448098182678e-02 1.643169671297073364e-02 -2.686674594879150391e-01 1.208150833845138550e-01 3.785126376897096634e-03 1.444964949041604996e-02 2.878247797489166260e-01 3.272600099444389343e-02 2.121133059263229370e-01 -1.094937399029731750e-01 1.688989102840423584e-01 -2.297796159982681274e-01
-1.632623821496963501e-01 -2.274789288640022278e-02 -2.569351159036159515e-02 1.911376714706420898e-01 -5.903133377432823181e-02 2.347349673509597778e-01 1.380154192447662354e-01 -8.539175987243652344e-02 -2.262205332517623901e-01 1.224533393979072571e-01 -1.558979600667953491e-01 -1.051401495933532715e-01 1.835093647241592407e-01 1.604638993740081787e-01 6.307658553123474121e-02 -9.206481277942657471e-02 5.611910298466682434e-02 -5.353984609246253967e-02 -1.396491378545761108e-01 -4.463561996817588806e-02 2.217452228069305420e-01 -1.248350832611322403e-03 -3.307318091392517090e-01 5.585088580846786499e-02 -5.782712697982788086e-01 -2.291328310966491699e-01 1.593082398176193237e-01 -1.406553238630294800e-01 1.395014673471450806e-01 -8.877810090780258179e-02 1.690742671489715576e-01 1.115870662033557892e-02
-5.395379662513732910e-02 2.405024878680706024e-02 -3.298720717430114746e-01 -1.037585511803627014e-01 -1.995767802000045776e-01 -9.669958055019378662e-02 -1.842216774821281433e-02 1.199930235743522644e-01 6.755582056939601898e-03 2.230944931507110596e-01 2.530925348401069641e-02 -2.046321034431457520e-01 1.728761792182922363e-01 -2.333233058452606201e-01 -2.015789039433002472e-02 -4.893602132797241211e-01 1.709419786930084229e-01 -3.411189094185829163e-02 2.044298052787780762e-01 -2.517398595809936523e-01 -1.766796112060546875e-01 -6.176774948835372925e-02 -8.224070072174072266e-02 2.018726915121078491e-01 -1.554519832134246826e-01 7.714219391345977783e-02 2.514220774173736572e-01 1.292852759361267090e-01 1.005026176571846008e-01 2.914968878030776978e-02 -1.915175914764404297e-01 -1.438846141099929810e-01
-8.064939826726913452e-02 2.017245441675186157e-01 -3.266427814960479736e-01 1.575235426425933838e-01 -1.761765927076339722e-01 1.659815013408660889e-01 -2.605986967682838440e-02 1.304483115673065186e-01 -1.239337921142578125e-01 2.018314301967620850e-01 -2.665765769779682159e-02 5.169906094670295715e-02 3.643803298473358154e-01 -2.451784908771514893e-01 3.125818669795989990e-01 -2.856115996837615967e-01 5.070726200938224792e-02 -9.551528841257095337e-02 3.502348959445953369e-01 -2.844728231430053711e-01 -2.039288133382797241e-01 4.529958218336105347e-02 1.887852326035499573e-02 -9.487185627222061157e-03 -5.521537736058235168e-02 1.204291637986898422e-02 5.830992758274078369e-02 1.258696708828210831e-02 2.084724456071853638e-01 -4.289528727531433105e-02 -4.402347654104232788e-02 -1.924531068652868271e-03
6.392636895179748535e-02 1.882670223712921143e-01 -2.960304319858551025e-01 -5.822661519050598145e-02 -1.121779605746269226e-01 -1.151439209934324026e-04 9.627294540405273438e-02 5.161742866039276123e-02 -5.409951508045196533e-02 -4.864802211523056030e-02 -7.023637741804122925e-02 -7.163143903017044067e-02 1.521600335836410522e-01 -3.050213307142257690e-02 1.582456380128860474e-01 -3.954114615917205811e-01 2.880828976631164551e-01 -1.195762380957603455e-01 2.699595987796783447e-01 -4.309955518692731857e-03 -2.115330696105957031e-01 2.954497635364532471e-01 -1.554856542497873306e-02 2.414913028478622437e-01 -2.420389056205749512e-01 -1.981643438339233398e-01 1.499187648296356201e-01 5.261544138193130493e-02 -9.337497502565383911e-02 -2.292126566171646118e-01 2.617697417736053467e-01 -1.021512746810913086e-01
-6.504886597394943237e-02 -7.653742283582687378e-02 -1.478411853313446045e-01 1.200151536613702774e-02 -1.260050684213638306e-01 1.734805852174758911e-01 2.319933772087097168e-01 9.856133721768856049e-03 1.324005275964736938e-01 3.232752680778503418e-01 -7.966012507677078247e-02 -1.290140151977539062e-01 3.145586699247360229e-02 1.616775691509246826e-01 1.597866863012313843e-01 -2.890203893184661865e-01 2.555537223815917969e-01 -1.991399675607681274e-01 4.889268055558204651e-02 -1.047758534550666809e-01 1.203762441873550415e-01 -5.722035467624664307e-02 -4.333089292049407959e-01 1.268431842327117920e-01 -1.448726952075958252e-01 9.810920804738998413e-02 -2.536276169121265411e-02 1.404777765274047852e-01 -2.340749949216842651e-01 -3.600310906767845154e-02 1.925973147153854370e-01 3.204412758350372314e-01
-8.671116828918457031e-02 2.484793774783611298e-02 1.382861435413360596e-01 -1.343029588460922241e-01 -4.082590937614440918e-01 2.351773828268051147e-01 3.433744609355926514e-02 -2.389398664236068726e-01 -1.594938188791275024e-01 2.010879665613174438e-01 -2.153197377920150757e-01 -3.818764537572860718e-02 9.583210945129394531e-02 2.773072123527526855e-01 1.350959241390228271e-01 -7.367856055498123169e-02 3.215988874435424805e-01 1.382341049611568451e-02 -4.331783577799797058e-02 -4.398346319794654846e-02 1.242792606353759766e-01 9.723091870546340942e-02 3.128383308649063110e-02 7.072181999683380127e-02 -4.005298316478729248e-01 -9.129576385021209717e-02 1.767787486314773560e-01 1.376037150621414185e-01 2.362520843744277954e-01 -1.509228497743606567e-01 6.357287988066673279e-03 -1.229028329253196716e-01
-8.916913717985153198e-02 -6.165405269712209702e-03 -1.865103095769882202e-01 2.363619580864906311e-02 -3.446209728717803955e-01 1.341516375541687012e-01 3.019547760486602783e-01 9.976036101579666138e-02 -1.552152484655380249e-01 1.849305927753448486e-01 -3.211546689271926880e-02 -2.696127071976661682e-02 1.942582428455352783e-02 -1.775659993290901184e-02 2.165717631578445435e-01 2.347282469272613525e-01 2.616592347621917725e-01 -3.063611686229705811e-01 2.435661293566226959e-02 -1.162625849246978760e-01 -9.594707190990447998e-02 7.757013291120529175e-02 -2.038569450378417969e-01 -2.461496144533157349e-01 -1.639080047607421875e-01 -5.619026347994804382e-02 2.562110424041748047e-01 -4.134899750351905823e-02 1.732553541660308838e-01 -1.249874979257583618e-01 -8.389808237552642822e-03 -3.451731503009796143e-01
-2.319411784410476685e-01 1.329139620065689087e-01 -2.537690699100494385e-01 3.638671040534973145e-01 3.686011955142021179e-02 -1.315235197544097900e-01 4.141519591212272644e-02 -6.556971929967403412e-03 -1.509415656328201294e-01 2.883982658386230469e-01 -3.962209075689315796e-02 -1.219968572258949280e-01 2.219531536102294922e-01 -1.972106844186782837e-01 2.406789660453796387e-01 -1.708843559026718140e-01 4.914430901408195496e-02 -1.060819625854492188e-01 4.177825152873992920e-01 -1.244644150137901306e-01 -7.639811933040618896e-02 -1.141922846436500549e-01 -1.343012154102325439e-01 -3.259636461734771729e-02 -1.586464494466781616e-01 2.217706888914108276e-01 1.302469968795776367e-01 2.078034579753875732e-01 7.041851431131362915e-02 3.444522153586149216e-03 -4.763613641262054443e-02 1.738255172967910767e-01
-2.439549379050731659e-02 3.099164366722106934e-01 -6.868633627891540527e-02 4.401500895619392395e-02 -2.787059247493743896e-01 2.003004997968673706e-01 -1.212810277938842773e-01 1.033751145005226135e-01 -1.433745175600051880e-01 2.653527557849884033e-01 6.153640151023864746e-02 -6.988294422626495361e-02 1.999496519565582275e-01 -3.070967197418212891e-01 2.803668081760406494e-01 2.832655049860477448e-02 -2.511273510754108429e-02 -1.410829573869705200e-01 -1.566499769687652588e-01 -1.718774586915969849e-01 2.288894802331924438e-01 -8.686687052249908447e-02 -1.963927298784255981e-01 2.015168368816375732e-01 -1.799197681248188019e-02 2.752693556249141693e-02 2.977114319801330566e-01 -3.410032764077186584e-02 3.660446032881736755e-02 2.410370260477066040e-01 2.066689282655715942e-01 -1.827979683876037598e-01
9.740584343671798706e-02 1.217318847775459290e-01 1.054083555936813354e-01 1.674452722072601318e-01 -1.378323882818222046e-01 8.076561614871025085e-03 -5.307457968592643738e-02 -2.524480819702148438e-01 2.661145627498626709e-01 -1.659168004989624023e-01 2.033646404743194580e-02 -2.076774984598159790e-01 2.947680354118347168e-01 8.306720852851867676e-02 1.951918154954910278e-01 -4.565525799989700317e-02 8.345601707696914673e-02 -7.936340570449829102e-02 -4.140973463654518127e-02 -2.913190126419067383e-01 1.353903859853744507e-01 -1.076863780617713928e-01 1.146515831351280212e-01 1.592996865510940552e-01 -4.237281978130340576e-01 2.833073772490024567e-02 2.097032368183135986e-01 2.716807723045349121e-01 -1.181728020310401917e-01 -8.444303274154663086e-02 2.902858555316925049e-01 5.730872601270675659e-02
-1.405346840620040894e-01 1.758262068033218384e-01 1.931980550289154053e-01 -8.960691094398498535e-02 -3.432006761431694031e-02 1.867089420557022095e-01 2.442809194326400757e-01 -9.427355229854583740e-02 -1.658353209495544434e-01 4.034731686115264893e-01 -1.995820999145507812e-01 -2.518109977245330811e-01 2.049372345209121704e-01 -1.211812160909175873e-02 2.472277544438838959e-02 -1.317970156669616699e-01 1.866701394319534302e-01 4.503336921334266663e-02 2.642329335212707520e-01 -2.712755501270294189e-01 -1.858786046504974365e-01 -5.262134596705436707e-02 -1.954439878463745117e-01 -1.984958052635192871e-01 -2.580030858516693115e-01 -8.296339958906173706e-02 1.986031234264373779e-01 1.102073714137077332e-01 -5.766991898417472839e-02 -5.660234391689300537e-02 -4.523041844367980957e-02 -1.300197690725326538e-01
1.520651020109653473e-02 -7.088236510753631592e-02 -6.847947835922241211e-02 1.105514243245124817e-01 -3.501043617725372314e-01 1.134146153926849365e-01 1.233607605099678040e-01 1.111267209053039551e-01 -1.773740164935588837e-02 1.044782251119613647e-02 -5.929933115839958191e-02 -1.558149158954620361e-01 9.250256419181823730e-02 -1.634659916162490845e-01 1.601780205965042114e-01 -7.031470537185668945e-02 2.410910874605178833e-01 -3.293471336364746094e-01 4.199536144733428955e-01 -2.517160959541797638e-02 8.710574358701705933e-02 6.866511702537536621e-02 -1.517871320247650146e-01 -3.021509647369384766e-01 -2.415678501129150391e-01 1.307307835668325424e-02 2.886253297328948975e-01 -8.237738162279129028e-02 1.052416637539863586e-01 5.801062658429145813e-02 4.078614339232444763e-02 -2.928925752639770508e-01
1.184818372130393982e-01 6.911134719848632812e-02 7.399291545152664185e-02 4.759594425559043884e-02 8.563545532524585724e-03 2.092984318733215332e-01 6.784679740667343140e-02 1.676800101995468140e-01 -1.561507880687713623e-01 4.168853536248207092e-02 -1.996645033359527588e-01 -4.155657812952995300e-02 7.429268956184387207e-02 -9.463203698396682739e-02 2.848495244979858398e-01 -1.139964163303375244e-01 2.180468738079071045e-01 -5.147264003753662109e-01 -5.570004880428314209e-02 -8.588837087154388428e-02 1.186054870486259460e-01 -4.512850195169448853e-02 -1.123391315340995789e-01 1.763971447944641113e-01 -1.380531340837478638e-01 -1.894435435533523560e-01 4.212015569210052490e-01 2.272082567214965820e-01 -8.225551247596740723e-02 1.182993799448013306e-01 -1.750989705324172974e-01 -4.810980334877967834e-02
1.661065593361854553e-02 -7.063484936952590942e-02 -2.511581182479858398e-01 1.391076147556304932e-01 5.488166958093643188e-02 7.153628766536712646e-02 2.592488527297973633e-01 -1.191535294055938721e-01 1.978303538635373116e-03 8.669933676719665527e-02 -1.642206609249114990e-01 9.216362237930297852e-02 1.026341691613197327e-01 4.904330894351005554e-02 -2.092246264219284058e-01 -1.214045807719230652e-01 -3.985368832945823669e-02 -1.014337763190269470e-01 1.291457414627075195e-01 -9.045559167861938477e-02 4.645572230219841003e-02 1.498947441577911377e-01 1.801729798316955566e-01 2.851444184780120850e-01 -2.341804355382919312e-01 1.297932416200637817e-01 5.709031820297241211e-01 1.614376902580261230e-01 1.032651960849761963e-01 -1.756083667278289795e-01 2.032008618116378784e-01 1.634747087955474854e-01
-1.074338555335998535e-01 3.415385186672210693e-01 -2.662359923124313354e-02 -4.106903821229934692e-02 -1.946638822555541992e-01 -8.886184543371200562e-03 2.347471565008163452e-01 -2.157751172780990601e-01 -4.458020254969596863e-02 6.719472259283065796e-02 1.230130642652511597e-01 1.749062538146972656e-01 2.096589952707290649e-01 1.555081903934478760e-01 4.013951718807220459e-01 1.666569896042346954e-02 -5.416247621178627014e-02 -4.244143068790435791e-01 -4.896640405058860779e-02 -1.368037611246109009e-01 -1.747745461761951447e-02 8.699531853199005127e-02 2.260721027851104736e-01 -1.789858043193817139e-01 -1.755846887826919556e-01 1.020550057291984558e-01 1.558693200349807739e-01 4.039406403899192810e-02 -1.465169433504343033e-02 -8.946519345045089722e-02 1.785691529512405396e-01 -2.134088575839996338e-01
-1.109292879700660706e-01 3.351216912269592285e-01 4.774565994739532471e-02 2.808032035827636719e-01 -6.725465878844261169e-03 9.762228466570377350e-03 -5.493116378784179688e-02 -3.696078434586524963e-02 2.423100359737873077e-02 1.380963474512100220e-01 -1.045654863119125366e-01 -4.961068183183670044e-02 -2.261035591363906860e-01 -1.665373565629124641e-03 2.886336147785186768e-01 -1.396418511867523193e-01 6.643519550561904907e-02 -2.021767050027847290e-01 -5.928197875618934631e-02 -1.643779128789901733e-01 -5.668666213750839233e-02 2.957774102687835693e-01 2.329358085989952087e-02 2.021062374114990234e-02 -2.884259223937988281e-01 1.794530749320983887e-01 3.468463420867919922e-01 -4.723177291452884674e-03 -3.580974638462066650e-01 -4.447612538933753967e-02 1.532075647264719009e-02 2.628877162933349609e-01
-1.744241118431091309e-01 3.607705533504486084e-01 -2.149296700954437256e-01 -5.599997937679290771e-02 -3.052141368389129639e-01 1.857600174844264984e-03 3.945115208625793457e-02 -7.409151643514633179e-02 -3.210667967796325684e-01 2.465602159500122070e-01 3.066812828183174133e-02 -5.987556278705596924e-02 2.091624587774276733e-01 -2.302608489990234375e-01 2.768064439296722412e-01 3.758997842669487000e-02 -1.488255262374877930e-01 -1.820184588432312012e-01 -9.610999375581741333e-02 -1.247686892747879028e-01 2.107752300798892975e-02 -1.333883851766586304e-01 -2.349683791399002075e-01 4.083618894219398499e-02 -6.228958815336227417e-02 1.091316714882850647e-01 2.544600963592529297e-01 9.489343315362930298e-02 -6.743532419204711914e-02 1.640981137752532959e-01 2.462584376335144043e-01 -9.908472001552581787e-02
-1.526822000741958618e-01 2.434180676937103271e-01 -2.318365573883056641e-01 2.737798988819122314e-01 -9.655106067657470703e-02 2.150879651308059692e-01 -8.398180454969406128e-02 -3.954353928565979004e-02 -1.250950992107391357e-01 1.498877406120300293e-01 -1.498690545558929443e-01 1.557571291923522949e-01 3.476329147815704346e-01 -1.258406341075897217e-01 2.879419028759002686e-01 -2.783150076866149902e-01 4.019030928611755371e-02 -9.229665994644165039e-02 2.536182701587677002e-01 -3.022848069667816162e-01 -1.817685812711715698e-01 4.717220366001129150e-02 8.307664096355438232e-02 1.745336949825286865e-01 -2.409335523843765259e-01 8.301644586026668549e-03 -1.116847842931747437e-01 5.561062321066856384e-02 8.623801171779632568e-02 -1.336772143840789795e-01 6.795108318328857422e-02 -2.390330098569393158e-02
1.717147082090377808e-01 1.258374154567718506e-01 -6.845523416996002197e-02 -9.564404934644699097e-02 -2.691408991813659668e-01 2.423170953989028931e-01 2.608767747879028320e-01 -1.263252049684524536e-01 -3.870462998747825623e-02 2.792450226843357086e-02 -6.737653166055679321e-02 9.324144572019577026e-02 -2.547277212142944336e-01 -2.521338760852813721e-01 2.934804856777191162e-01 -2.190274745225906372e-01 -1.350656151771545410e-02 -2.604602091014385223e-02 1.249560713768005371e-01 -2.519083023071289062e-01 1.621228158473968506e-01 -6.709377467632293701e-02 -1.402132064104080200e-01 1.509836018085479736e-01 -1.393978297710418701e-01 -9.421522915363311768e-02 3.170294761657714844e-01 3.799907565116882324e-01 -1.011198461055755615e-01 -5.786863714456558228e-02 -8.744288235902786255e-02 -3.943956980947405100e-04
-1.063855364918708801e-01 -9.926501661539077759e-02 -1.085406467318534851e-01 2.985804677009582520e-01 -1.568612828850746155e-02 2.449770122766494751e-01 3.101534247398376465e-01 -2.473598420619964600e-01 -5.643328651785850525e-02 2.215252965688705444e-01 1.270883530378341675e-01 -7.827682793140411377e-02 1.580612212419509888e-01 2.815000154078006744e-02 2.194105237722396851e-01 -4.702072124928236008e-03 2.856621146202087402e-02 1.726585328578948975e-01 2.107879519462585449e-01 -1.080918833613395691e-01 3.111182898283004761e-02 6.068353354930877686e-02 2.498466670513153076e-01 8.061707764863967896e-02 -1.043970957398414612e-01 3.677411377429962158e-02 5.215555429458618164e-01 -1.330523490905761719e-01 -2.686822088435292244e-03 -1.012902781367301941e-01 1.677653193473815918e-01 1.052523925900459290e-01
3.747542947530746460e-02 2.296988070011138916e-01 -1.185125485062599182e-01 1.366338282823562622e-01 7.663537561893463135e-02 1.799345761537551880e-01 -6.110448390245437622e-02 -1.380710899829864502e-01 1.954326778650283813e-01 3.718941658735275269e-02 1.862149387598037720e-01 -2.122325301170349121e-01 -5.904591456055641174e-02 -2.173353731632232666e-02 3.209169507026672363e-01 9.759191423654556274e-02 1.654447764158248901e-01 -8.041685819625854492e-02 2.972790300846099854e-01 -2.468447238206863403e-01 1.441828310489654541e-01 3.978619575500488281e-01 -1.923503279685974121e-01 1.952127367258071899e-01 -1.352035701274871826e-01 -1.713008433580398560e-01 3.056972920894622803e-01 1.274387240409851074e-01 -2.495534159243106842e-02 -1.602463051676750183e-02 -3.592821955680847168e-02 -1.395914107561111450e-01
-9.512450546026229858e-02 5.086608231067657471e-02 -4.322071373462677002e-02 -3.685601986944675446e-03 -2.172941565513610840e-01 -8.483982086181640625e-02 4.149267673492431641e-01 1.393950078636407852e-02 2.016242444515228271e-01 4.227251410484313965e-01 -4.178054630756378174e-03 -2.465510815382003784e-01 1.000428199768066406e-01 1.222393512725830078e-01 1.717006713151931763e-01 -7.664772868156433105e-02 -1.528598070144653320e-01 -2.166580110788345337e-01 -1.812712997198104858e-01 -1.671095937490463257e-01 -1.473356634378433228e-01 -7.740319520235061646e-02 -1.097610816359519958e-01 4.417302459478378296e-02 -1.732707619667053223e-01 4.115260019898414612e-02 2.847239375114440918e-01 1.707711722701787949e-03 -1.968012452125549316e-01 -3.003640472888946533e-01 -5.697613209486007690e-02 -3.842438012361526489e-02
5.142731592059135437e-02 2.374248951673507690e-01 1.378682404756546021e-01 1.025132834911346436e-01 8.720637857913970947e-02 -3.768695145845413208e-02 1.131987348198890686e-01 -4.126728698611259460e-02 -1.216034069657325745e-01 2.412038594484329224e-01 1.938398554921150208e-02 1.045943647623062134e-01 2.017574943602085114e-02 1.519701927900314331e-01 1.751904748380184174e-02 -4.667368829250335693e-01 1.905734837055206299e-01 -1.478156745433807373e-01 3.131547570228576660e-01 -1.421238929033279419e-01 1.138572692871093750e-01 1.957645118236541748e-01 -6.157276406884193420e-02 6.902676820755004883e-02 -3.351748287677764893e-01 3.628658950328826904e-01 2.543578445911407471e-01 5.736782401800155640e-02 4.340000450611114502e-02 -7.605531811714172363e-02 3.251715749502182007e-02 7.061913609504699707e-02
8.268041908740997314e-02 -9.408447891473770142e-02 -7.044786959886550903e-02 9.826000034809112549e-02 2.748555270954966545e-03 1.466778665781021118e-02 3.683991730213165283e-01 2.200705856084823608e-01 -4.989029094576835632e-02 1.971721835434436798e-02 -1.978289037942886353e-01 7.166352123022079468e-02 2.497334778308868408e-01 -7.564211636781692505e-02 1.104022786021232605e-01 -8.511725813150405884e-03 1.603815108537673950e-01 -1.335467547178268433e-01 3.220425546169281006e-01 -2.076608315110206604e-02 2.243032604455947876e-01 1.719560921192169189e-01 -1.446618884801864624e-01 4.441792145371437073e-02 -4.175887405872344971e-01 8.088098466396331787e-02 3.629142940044403076e-01 -4.626874625682830811e-02 1.330852657556533813e-01 -9.728220850229263306e-02 -7.846630364656448364e-02 -2.433933466672897339e-01
6.756333261728286743e-02 3.096861839294433594e-01 -3.426174223423004150e-01 9.432578086853027344e-02 -2.493809312582015991e-01 2.936832979321479797e-02 -1.145648509263992310e-01 -1.428996026515960693e-01 -2.338747581234201789e-04 3.091306686401367188e-01 -2.367716729640960693e-01 -6.546498835086822510e-02 1.690523177385330200e-01 -2.959330379962921143e-01 7.705168426036834717e-02 -1.790757477283477783e-01 -8.446162194013595581e-02 -6.742004305124282837e-02 5.075920745730400085e-02 -2.001695185899734497e-01 -2.449794299900531769e-02 -7.245108485221862793e-02 -6.454242020845413208e-02 1.044142842292785645e-01 4.112015478312969208e-03 1.110542491078376770e-01 2.536277174949645996e-01 -1.850576102733612061e-01 2.200383692979812622e-01 2.667762339115142822e-01 2.408233433961868286e-01 5.321591347455978394e-02
-2.488421089947223663e-02 1.521997749805450439e-01 -4.414953291416168213e-02 -5.688502267003059387e-02 -3.304619193077087402e-01 -1.081207487732172012e-02 4.549144953489303589e-02 -1.713606715202331543e-01 6.686480343341827393e-02 8.142069727182388306e-02 3.289959430694580078e-01 -1.776142716407775879e-01 3.810207545757293701e-02 1.428079456090927124e-01 -3.808093070983886719e-02 -3.353000432252883911e-02 1.764292120933532715e-01 -7.378613948822021484e-02 2.990970015525817871e-01 -3.882150352001190186e-01 -4.689599201083183289e-02 1.287516206502914429e-01 8.081051707267761230e-02 1.887753158807754517e-01 4.778050258755683899e-02 -3.236728534102439880e-02 3.607289493083953857e-01 1.443563960492610931e-03 -6.538859009742736816e-02 -2.702358365058898926e-01 1.974600553512573242e-01 2.598718702793121338e-01
1.216462552547454834e-01 1.310776770114898682e-01 1.925644427537918091e-01 1.216998975723981857e-02 5.995568260550498962e-02 1.102819293737411499e-01 1.443197876214981079e-01 2.498719841241836548e-02 -2.278810143470764160e-01 1.239419206976890564e-01 1.256580501794815063e-01 1.824196428060531616e-02 7.673092186450958252e-02 1.263924539089202881e-01 8.185242861509323120e-02 -4.601413011550903320e-01 1.554058343172073364e-01 -4.285493120551109314e-02 2.595260441303253174e-01 -5.296814441680908203e-02 2.405125498771667480e-01 1.656890660524368286e-01 -6.436500698328018188e-02 -5.768615752458572388e-02 -3.676965534687042236e-01 2.013325244188308716e-01 3.499220013618469238e-01 -4.998108372092247009e-02 6.798683106899261475e-02 -8.661566674709320068e-02 2.370906770229339600e-01 -1.092866286635398865e-01
-1.216918081045150757e-01 4.382688403129577637e-01 -6.903439760208129883e-02 -7.541740685701370239e-02 -1.216104626655578613e-01 5.910136923193931580e-02 7.314153760671615601e-02 -1.071509718894958496e-01 -6.899771094322204590e-02 2.686002552509307861e-01 1.306181848049163818e-01 7.199791818857192993e-02 2.544249780476093292e-02 -2.718715369701385498e-01 2.278008908033370972e-01 -2.167638689279556274e-01 -9.211876243352890015e-02 -1.339040249586105347e-01 -8.728038519620895386e-02 -9.119787067174911499e-02 9.594845026731491089e-02 -1.226259693503379822e-01 -8.486499637365341187e-02 2.335751950740814209e-01 6.793529540300369263e-02 -3.860655054450035095e-02 5.523470044136047363e-01 1.087327450513839722e-01 -3.634630888700485229e-02 1.264055371284484863e-01 -6.474532186985015869e-02 -4.572851210832595825e-02
-5.506746470928192139e-02 3.601952195167541504e-01 8.706605434417724609e-02 -5.551731958985328674e-02 -1.633966863155364990e-01 1.527270767837762833e-02 2.128822952508926392e-01 -2.275494933128356934e-01 -8.362163603305816650e-02 1.701970547437667847e-01 -4.372777789831161499e-02 -8.177845180034637451e-02 -7.173236459493637085e-03 2.529879808425903320e-01 2.690996229648590088e-02 -3.560746610164642334e-01 2.218506485223770142e-01 5.152774229645729065e-02 2.173837423324584961e-01 -2.083627507090568542e-02 1.062557995319366455e-01 5.035056173801422119e-02 -1.216508224606513977e-01 2.001466602087020874e-01 -2.356788665056228638e-01 2.572070956230163574e-01 3.410342633724212646e-01 6.513217091560363770e-02 4.322175309062004089e-02 1.341155767440795898e-01 3.037725575268268585e-02 -2.552205026149749756e-01
1.086778566241264343e-02 -4.705023020505905151e-02 -7.471605390310287476e-02 5.069773644208908081e-02 -2.016832679510116577e-01 -5.390731245279312134e-02 2.201568186283111572e-01 2.107072770595550537e-01 -1.231848150491714478e-01 1.765775382518768311e-01 -1.576921492815017700e-01 -1.023662462830543518e-01 -7.768347114324569702e-02 -3.371126055717468262e-01 1.943733245134353638e-01 -1.395355723798274994e-02 1.038846522569656372e-01 -3.628866374492645264e-01 2.637629508972167969e-01 1.209623087197542191e-02 7.464133948087692261e-02 1.749853491783142090e-01 -1.916126608848571777e-01 -1.482454091310501099e-01 -3.370460495352745056e-02 1.090924516320228577e-01 3.690748512744903564e-01 1.496129930019378662e-01 2.642049789428710938e-01 -1.192196309566497803e-01 -1.227965801954269409e-01 -1.894686520099639893e-01
-1.218276657164096832e-02 3.788188472390174866e-02 -3.835223913192749023e-01 -8.330956101417541504e-02 -7.910487800836563110e-02 2.368376106023788452e-01 1.588938990607857704e-03 2.198031693696975708e-01 -3.646763861179351807e-01 -2.973642386496067047e-02 -6.274833530187606812e-02 1.851508975960314274e-03 -2.152947932481765747e-01 -3.745218738913536072e-02 3.165647685527801514e-01 -4.089589044451713562e-02 3.728358447551727295e-01 -6.330141425132751465e-02 2.173475325107574463e-01 -2.583541721105575562e-02 3.530217707157135010e-02 1.660474687814712524e-01 -8.452691882848739624e-02 1.127883195877075195e-01 -1.926571428775787354e-01 -4.186583217233419418e-03 3.216432332992553711e-01 9.659599512815475464e-02 2.822936512529850006e-02 -1.973449736833572388e-01 1.105760335922241211e-01 -6.908957660198211670e-02
-1.847325861454010010e-01 1.247144639492034912e-01 -3.990928232669830322e-01 -1.155654806643724442e-02 -2.196855247020721436e-01 9.656316600739955902e-03 9.083512425422668457e-02 -1.515326797962188721e-01 -3.112002015113830566e-01 2.014457583427429199e-01 -2.552633583545684814e-01 -2.441396564245223999e-01 -4.802465811371803284e-02 1.149716675281524658e-01 3.157338500022888184e-01 1.177352890372276306e-01 1.933241337537765503e-01 -1.201770734041929245e-02 3.178817331790924072e-01 -1.763202995061874390e-01 1.159985885024070740e-01 6.428501009941101074e-02 -2.216504961252212524e-01 4.847806319594383240e-02 -2.032186090946197510e-02 5.167573690414428711e-02 9.385924786329269409e-02 -1.846326328814029694e-02 6.287010759115219116e-02 -6.255289167165756226e-02 2.372505217790603638e-01 7.049176841974258423e-02
-4.414822533726692200e-02 2.415102273225784302e-01 -2.976473271846771240e-01 1.790683120489120483e-01 6.922093778848648071e-02 4.789336323738098145e-01 3.885655850172042847e-02 -1.134232506155967712e-01 6.166025996208190918e-02 2.145326733589172363e-01 -1.029099375009536743e-01 -6.644379347562789917e-02 1.185422167181968689e-01 -1.519623398780822754e-01 7.794979959726333618e-03 -2.125357687473297119e-01 2.648719549179077148e-01 -1.718157380819320679e-01 2.306900322437286377e-01 -6.667228788137435913e-02 -1.033949181437492371e-01 -1.560743339359760284e-02 -1.373229175806045532e-02 1.590996682643890381e-01 -6.044733151793479919e-02 -7.236644625663757324e-02 3.479212522506713867e-01 -1.107894182205200195e-01 -1.864300519227981567e-01 -1.354729533195495605e-01 -1.713358312845230103e-01 6.969079375267028809e-02
-2.359276413917541504e-01 -2.160974405705928802e-02 -3.718543648719787598e-01 2.496706545352935791e-01 2.450883761048316956e-02 1.253306269645690918e-01 2.954525351524353027e-01 -3.476664125919342041e-01 -1.461870670318603516e-01 2.099038511514663696e-01 1.486584637314081192e-02 -1.634326577186584473e-02 1.871184110641479492e-01 -7.502326369285583496e-02 -2.742443419992923737e-02 -8.759823441505432129e-02 9.006055444478988647e-02 1.282673180103302002e-01 1.838703900575637817e-01 -2.302755266427993774e-01 -1.716011762619018555e-02 2.218407541513442993e-01 8.918481320142745972e-02 -2.787169767543673515e-03 -2.783846296370029449e-02 -3.225125744938850403e-02 3.044446110725402832e-01 -2.096043080091476440e-01 -2.027376592159271240e-01 -1.395156383514404297e-01 1.635922640562057495e-01 -9.575252234935760498e-02
-2.450089603662490845e-01 1.814885064959526062e-02 9.196134656667709351e-02 -3.289363980293273926e-01 -2.378602921962738037e-01 2.332803905010223389e-01 -1.609056890010833740e-01 -8.595463633537292480e-02 -7.649520039558410645e-02 2.286536097526550293e-01 -1.374070495367050171e-01 -8.513002656400203705e-03 3.263432979583740234e-01 1.715135425329208374e-01 2.376983016729354858e-01 -4.221281036734580994e-02 7.375837117433547974e-02 7.758047431707382202e-02 3.083291649818420410e-01 -1.071231588721275330e-01 7.799991220235824585e-02 5.295412242412567139e-02 -9.138607978820800781e-02 -2.862764522433280945e-02 -3.606819808483123779e-01 -9.418371319770812988e-02 2.418006211519241333e-01 1.057012900710105896e-01 2.321494929492473602e-02 -1.846044361591339111e-01 1.675243824720382690e-01 8.825132623314857483e-03
-1.572527438402175903e-01 -1.478775266150478274e-05 1.629360169172286987e-01 -8.403268456459045410e-02 -1.075453907251358032e-01 2.534227371215820312e-01 3.467353433370590210e-02 -1.667454652488231659e-02 3.894429653882980347e-02 2.411055862903594971e-01 -1.347484439611434937e-01 -2.255584258818998933e-04 3.072957694530487061e-01 -1.543432381004095078e-02 2.534246444702148438e-01 -2.319414168596267700e-01 3.269608616828918457e-01 -8.155585080385208130e-02 -1.866534911096096039e-02 -1.312502026557922363e-01 2.124993652105331421e-01 4.432075843214988708e-02 1.395470350980758667e-01 -5.432183668017387390e-02 -4.382120668888092041e-01 2.450742200016975403e-02 2.387931942939758301e-02 2.401883006095886230e-01 3.564555570483207703e-02 -1.867896914482116699e-01 3.997347317636013031e-03 -2.935209870338439941e-01
-1.553308367729187012e-01 3.328729271888732910e-01 -1.347974091768264771e-01 -5.560809746384620667e-02 -2.564148306846618652e-01 8.608513325452804565e-02 -2.817498333752155304e-02 -1.018673852086067200e-01 -3.072749376296997070e-01 1.911180913448333740e-01 3.743670880794525146e-02 -2.329072654247283936e-01 2.502394914627075195e-01 -2.540477216243743896e-01 1.571527272462844849e-01 -1.575762033462524414e-02 -1.246762871742248535e-01 -1.953013986349105835e-01 -1.515893191099166870e-01 -1.696403622627258301e-01 4.011155664920806885e-02 -6.274113059043884277e-02 -1.860011219978332520e-01 9.534323215484619141e-02 -1.520645022392272949e-01 1.743692308664321899e-01 3.220055401325225830e-01 6.306479871273040771e-02 -9.301478415727615356e-02 2.082153856754302979e-01 1.640696674585342407e-01 -1.612002402544021606e-01
-9.582897275686264038e-02 2.070562541484832764e-01 -3.412979468703269958e-02 -5.132887512445449829e-02 -1.037710756063461304e-01 -6.272958964109420776e-02 1.024695113301277161e-01 -7.226233184337615967e-02 -1.260531395673751831e-01 3.898160755634307861e-01 9.347055852413177490e-02 2.360923737287521362e-01 2.056579738855361938e-01 -2.370818853378295898e-01 7.671175152063369751e-02 -2.222882956266403198e-01 -6.021629273891448975e-02 -1.381627470254898071e-01 1.514868717640638351e-02 -1.741871535778045654e-01 2.616119384765625000e-01 7.934013009071350098e-02 -3.057158179581165314e-02 3.767035305500030518e-01 6.449695676565170288e-02 -2.007250636816024780e-01 4.046044051647186279e-01 9.540874511003494263e-02 -9.644675999879837036e-02 1.539293974637985229e-01 3.960651159286499023e-02 -7.009469717741012573e-02
3.620595112442970276e-02 2.126090526580810547e-01 1.383966654539108276e-01 -2.207994312047958374e-01 -2.238151133060455322e-01 1.978749185800552368e-01 -1.172639802098274231e-01 6.092625111341476440e-02 -2.869916856288909912e-01 -6.981713324785232544e-02 -2.559954524040222168e-01 -1.350810676813125610e-01 1.024261415004730225e-01 -1.576638072729110718e-01 3.832966685295104980e-01 1.178722828626632690e-01 -1.400161255151033401e-02 -1.919941306114196777e-01 1.117410957813262939e-01 -2.411581277847290039e-01 1.598886251449584961e-01 4.961594566702842712e-02 -1.094640493392944336e-01 2.884571850299835205e-01 -2.381720989942550659e-01 -1.312836855649948120e-01 1.975496113300323486e-01 -4.073311388492584229e-02 -1.709025353193283081e-01 -1.322768926620483398e-01 5.745146051049232483e-02 -1.269741207361221313e-01
-2.821194380521774292e-02 1.380664557218551636e-01 -4.026727676391601562e-01 1.511456966400146484e-01 -1.797202676534652710e-01 -1.647455245256423950e-02 8.443495631217956543e-02 5.578779056668281555e-02 1.397176682949066162e-01 1.594137400388717651e-01 -6.032108888030052185e-02 -9.276332706212997437e-02 9.096771478652954102e-03 1.884803473949432373e-01 1.827604025602340698e-01 -1.016046386212110519e-02 -4.601722955703735352e-02 -1.692356616258621216e-01 -1.342546567320823669e-02 -1.135962009429931641e-01 1.287837326526641846e-01 3.706856369972229004e-01 -2.173272371292114258e-01 -8.711010962724685669e-02 -9.461115300655364990e-02 -1.466714590787887573e-01 4.139181375503540039e-01 -3.516931533813476562e-01 -4.772473499178886414e-02 -1.217289790511131287e-01 8.992044627666473389e-02 -1.507747024297714233e-01
-1.226521283388137817e-02 1.029903739690780640e-01 1.016674935817718506e-01 1.715464144945144653e-01 -1.955130249261856079e-01 7.466804236173629761e-02 -1.522026509046554565e-01 -4.102990031242370605e-02 -1.852554380893707275e-01 2.338736355304718018e-01 -2.045098841190338135e-01 -1.758526563644409180e-01 2.438542842864990234e-01 -2.066708542406558990e-02 1.525472253561019897e-01 -3.473206236958503723e-02 4.313031435012817383e-01 -3.195792436599731445e-02 -6.340790539979934692e-02 -8.553943037986755371e-02 -3.536947071552276611e-01 1.892363876104354858e-01 6.128396093845367432e-02 2.079673856496810913e-01 -1.760072112083435059e-01 5.258530005812644958e-02 2.171568721532821655e-01 1.645742356777191162e-02 -2.836786806583404541e-01 1.892338544130325317e-01 -5.342331714928150177e-04 -1.759023219347000122e-01
-1.936093568801879883e-01 8.092474192380905151e-02 3.574980795383453369e-02 -5.471763014793395996e-02 -2.251425385475158691e-01 -8.140178024768829346e-02 3.602586388587951660e-01 1.142788082361221313e-01 3.887784108519554138e-02 4.276964068412780762e-01 1.045810058712959290e-01 -1.413140296936035156e-01 3.489347398281097412e-01 6.332213431596755981e-02 1.880175024271011353e-01 2.368506789207458496e-02 2.009598016738891602e-01 -7.979047298431396484e-02 -2.376582659780979156e-02 -3.201719224452972412e-01 8.548931032419204712e-02 9.376990795135498047e-02 -1.743276417255401611e-01 -1.970558762550354004e-01 -1.806396394968032837e-01 8.761227130889892578e-02 1.993579566478729248e-01 -1.572614014148712158e-01 -1.312865167856216431e-01 -8.958980441093444824e-02 -7.543362677097320557e-02 6.025975570082664490e-02
-1.382703185081481934e-01 1.162809580564498901e-01 -2.049923688173294067e-01 8.010159432888031006e-02 -2.114991694688796997e-01 2.606431543827056885e-01 -4.649977013468742371e-02 4.040749371051788330e-02 -9.033330529928207397e-02 8.994401246309280396e-02 4.209593310952186584e-02 3.063529133796691895e-01 2.973734736442565918e-01 -3.609869480133056641e-01 2.394480109214782715e-01 8.432216197252273560e-02 3.561555873602628708e-03 -7.733304053544998169e-02 6.767751276493072510e-02 -4.010514169931411743e-02 1.276396512985229492e-01 -6.232775002717971802e-02 6.315492838621139526e-02 -1.705501973628997803e-02 -8.892927318811416626e-02 2.612409591674804688e-01 4.613039791584014893e-01 -1.157263070344924927e-01 1.429166924208402634e-02 4.884916171431541443e-02 6.939212232828140259e-02 -2.469921261072158813e-01
1.714493185281753540e-01 1.684420853853225708e-01 -4.031355381011962891e-01 2.613379955291748047e-01 -3.318000137805938721e-01 1.206547822221182287e-04 -3.883554786443710327e-02 1.678020507097244263e-01 -2.154640555381774902e-01 3.538500368595123291e-01 -1.815288811922073364e-01 3.239639103412628174e-02 2.994851469993591309e-01 -1.740320920944213867e-01 3.149386122822761536e-02 -1.004814058542251587e-01 -1.657558977603912354e-01 -1.469381004571914673e-01 2.804456278681755066e-02 -9.752411395311355591e-02 3.231060877442359924e-02 -6.797744333744049072e-02 -1.070786193013191223e-01 1.438190639019012451e-01 -3.110269904136657715e-01 3.070931881666183472e-02 5.601079761981964111e-02 1.284821778535842896e-01 1.282899230718612671e-01 1.706906780600547791e-02 -3.220511600375175476e-02 5.162685364484786987e-02
-7.004807144403457642e-02 2.678203284740447998e-01 -7.105571776628494263e-02 3.652824461460113525e-02 -2.735584974288940430e-01 8.739759773015975952e-02 3.416157141327857971e-02 9.625235199928283691e-02 -2.822161018848419189e-01 2.790244519710540771e-01 1.556998584419488907e-02 -7.493323087692260742e-02 1.052416488528251648e-01 -2.900933027267456055e-01 2.979893088340759277e-01 -1.933821104466915131e-02 -1.266338825225830078e-01 -1.277085393667221069e-01 -1.835181862115859985e-01 -1.741040796041488647e-01 1.153333485126495361e-01 -1.617938280105590820e-01 -1.900328844785690308e-01 1.976520121097564697e-01 1.914406195282936096e-02 7.364687323570251465e-02 4.393737614154815674e-01 4.607984796166419983e-02 7.709256559610366821e-02 2.181078791618347168e-01 1.030479818582534790e-01 -1.509671099483966827e-02
-3.604057058691978455e-02 1.478506326675415039e-01 -3.980205655097961426e-01 8.946233242750167847e-02 -2.057312875986099243e-01 -1.649830043315887451e-01 2.942353785037994385e-01 -2.315804064273834229e-01 -1.335752476006746292e-02 2.993608079850673676e-02 1.439291238784790039e-01 1.097203884273767471e-02 -4.551899433135986328e-02 -5.382477492094039917e-02 2.363358587026596069e-01 1.351932436227798462e-01 2.125990241765975952e-01 -1.092024073004722595e-01 1.890111528337001801e-02 -2.416590601205825806e-01 -1.410929113626480103e-01 1.335855722427368164e-01 1.802237033843994141e-01 -1.094343960285186768e-01 -2.528111338615417480e-01 -1.590833514928817749e-01 2.499963641166687012e-01 1.488616168498992920e-01 -2.633680105209350586e-01 1.847940534353256226e-01 6.660026311874389648e-02 -1.405085921287536621e-01
-1.310847252607345581e-01 -1.953744515776634216e-02 -7.037528604269027710e-02 9.318923205137252808e-02 -2.888635694980621338e-01 -1.896444559097290039e-01 1.452331244945526123e-01 1.345008313655853271e-01 -2.921354174613952637e-01 2.711862027645111084e-01 -1.354565173387527466e-01 -2.572858333587646484e-01 5.615222454071044922e-02 -2.719147503376007080e-01 4.208266139030456543e-01 -1.269757151603698730e-01 1.159708574414253235e-01 2.254396528005599976e-01 2.616355381906032562e-02 -1.330899596214294434e-01 -2.325053513050079346e-01 -2.092966996133327484e-02 5.045566707849502563e-02 -1.688106507062911987e-01 -1.778104305267333984e-01 -2.240411005914211273e-02 1.640891879796981812e-01 1.906960159540176392e-01 -5.783376470208168030e-02 3.025494143366813660e-02 1.653640121221542358e-01 3.530324622988700867e-02
-7.029322534799575806e-02 -5.215500667691230774e-02 -1.752834171056747437e-01 2.471649795770645142e-01 -8.103764802217483521e-02 1.446576267480850220e-01 1.290035843849182129e-01 -1.759281754493713379e-02 -9.539581090211868286e-02 1.150615438818931580e-01 -1.109512299299240112e-01 -2.100504338741302490e-01 1.243761032819747925e-01 -3.624918162822723389e-01 1.769486367702484131e-01 -1.700748801231384277e-01 2.808652818202972412e-01 7.983237504959106445e-02 3.580962121486663818e-01 -1.738492399454116821e-01 1.262520253658294678e-01 3.212642967700958252e-01 1.019260212779045105e-01 1.754717342555522919e-02 -2.151546068489551544e-02 -7.986158132553100586e-02 3.632694482803344727e-01 1.105496659874916077e-01 4.217182099819183350e-02 7.700817286968231201e-02 -1.819325089454650879e-01 6.932393461465835571e-02
-8.781453967094421387e-02 1.463114917278289795e-01 8.963649719953536987e-02 -9.483631700277328491e-03 -2.854341566562652588e-01 1.566311717033386230e-01 6.864001601934432983e-02 -2.615087032318115234e-01 4.829897731542587280e-02 3.520009219646453857e-01 -9.977394342422485352e-02 1.228108182549476624e-01 -8.073924481868743896e-02 -8.117589354515075684e-02 8.894485235214233398e-02 -1.928275823593139648e-01 1.275468170642852783e-01 -2.626059353351593018e-01 -4.846906661987304688e-02 -2.447513788938522339e-01 1.617925912141799927e-01 -9.727019071578979492e-02 -2.938795387744903564e-01 6.110745295882225037e-02 -2.307875156402587891e-01 1.208009123802185059e-01 2.551161944866180420e-01 -2.462757974863052368e-01 2.944737970829010010e-01 -4.096258431673049927e-02 4.925876855850219727e-03 -1.376481950283050537e-01
-3.821500018239021301e-02 -2.716874480247497559e-01 -2.106540501117706299e-01 2.734953761100769043e-01 -1.500268932431936264e-03 1.481744796037673950e-01 2.963017225265502930e-01 2.319134920835494995e-01 1.212307438254356384e-02 7.445961982011795044e-02 -1.084366962313652039e-01 -1.015183702111244202e-01 1.625395417213439941e-01 4.012189432978630066e-02 2.160332202911376953e-01 -1.119518131017684937e-01 1.577663421630859375e-01 -1.788490563631057739e-01 1.988600343465805054e-01 -3.218341171741485596e-01 -3.770524635910987854e-02 1.213887259364128113e-01 -2.770096063613891602e-01 -2.271659076213836670e-01 -1.818146854639053345e-01 1.108333561569452286e-02 3.004237413406372070e-01 -1.616685464978218079e-02 2.282574623823165894e-01 7.943925261497497559e-02 -2.625360153615474701e-03 -2.041561901569366455e-02
-5.237459018826484680e-02 1.551182121038436890e-01 9.354105591773986816e-02 -8.815819025039672852e-02 -3.708469867706298828e-01 1.626179516315460205e-01 1.862364262342453003e-01 -7.483316212892532349e-02 -1.353455614298582077e-02 -6.682768464088439941e-02 -2.584436237812042236e-01 -1.843452900648117065e-01 1.503908932209014893e-01 1.365964859724044800e-01 2.555713951587677002e-01 -1.942895054817199707e-01 1.083583459258079529e-01 -3.109215795993804932e-01 2.107781469821929932e-01 -1.865761578083038330e-01 2.544658184051513672e-01 -5.198404937982559204e-02 -1.081641986966133118e-01 2.528318464756011963e-01 -5.399237573146820068e-02 8.061018586158752441e-02 1.174346655607223511e-01 2.492701411247253418e-01 -2.405182719230651855e-01 -1.166843995451927185e-01 -1.081271171569824219e-01 -5.852280184626579285e-02
1.347300712950527668e-03 3.427256047725677490e-01 -1.746917068958282471e-01 2.763334512710571289e-01 -2.908806204795837402e-01 -8.699693530797958374e-02 2.180290371179580688e-01 4.128454998135566711e-02 -6.085241585969924927e-02 1.780479587614536285e-02 6.617046147584915161e-02 -1.845567077398300171e-01 -5.641933530569076538e-04 4.571568593382835388e-02 8.261032402515411377e-02 7.748452574014663696e-02 3.031747639179229736e-01 4.926799237728118896e-02 -9.516232460737228394e-02 -3.158336579799652100e-01 -9.200494736433029175e-03 -4.928862303495407104e-02 1.169756054878234863e-01 1.444211006164550781e-01 -1.297478228807449341e-01 1.043201424181461334e-02 1.660580933094024658e-01 3.086738288402557373e-01 -2.633719742298126221e-01 5.418220069259405136e-03 1.553864777088165283e-01 -3.214338123798370361e-01
1.438218206167221069e-01 -2.094417624175548553e-02 -1.461046840995550156e-02 4.275672137737274170e-02 -2.984179258346557617e-01 1.284515261650085449e-01 2.268067151308059692e-01 -9.700662642717361450e-02 -2.213649153709411621e-01 -4.897940903902053833e-02 -2.368386983871459961e-01 4.950576648116111755e-02 2.201472222805023193e-01 1.183505654335021973e-01 2.873277068138122559e-01 -3.013429231941699982e-03 1.257096379995346069e-01 -3.568577170372009277e-01 1.431638002395629883e-01 -1.495776623487472534e-01 6.423836946487426758e-02 4.460263997316360474e-02 -1.284952312707901001e-01 2.748032808303833008e-01 -1.183319613337516785e-01 1.903732866048812866e-01 6.980760395526885986e-02 1.687485873699188232e-01 -4.201671853661537170e-02 -1.794659644365310669e-01 9.670716524124145508e-02 -3.799533843994140625e-01
-2.402280457317829132e-02 4.473285675048828125e-01 -8.158192038536071777e-02 1.657553464174270630e-01 -6.265147030353546143e-02 5.878902226686477661e-02 2.291510701179504395e-01 -1.924378573894500732e-01 8.612939715385437012e-02 1.617462933063507080e-01 -1.379448622465133667e-01 1.176559552550315857e-01 2.026765942573547363e-01 1.207775156944990158e-02 -2.647003158926963806e-02 1.621079593896865845e-01 3.225970864295959473e-01 -1.690838634967803955e-01 -6.555955111980438232e-02 -4.846020936965942383e-01 1.221837103366851807e-01 4.047805443406105042e-02 1.247380897402763367e-01 1.499900817871093750e-01 -6.255032122135162354e-02 1.253605037927627563e-01 8.656387031078338623e-02 2.369274944067001343e-01 -1.309320926666259766e-01 1.247863005846738815e-02 3.039446659386157990e-02 -7.558114081621170044e-02
-1.501327604055404663e-01 5.872205644845962524e-02 -4.206239804625511169e-02 -9.772907197475433350e-02 -1.486172527074813843e-01 -1.935396492481231689e-01 2.450584024190902710e-01 1.780695021152496338e-01 -1.306448727846145630e-01 9.785676002502441406e-02 1.301529705524444580e-01 -2.252503931522369385e-01 6.187716964632272720e-03 5.312591046094894409e-02 2.932958602905273438e-01 2.854266576468944550e-02 -1.443991214036941528e-01 -1.894266605377197266e-01 2.836932893842458725e-03 -1.226308792829513550e-01 -3.122824132442474365e-01 8.771661669015884399e-02 -3.308488056063652039e-02 3.444175422191619873e-01 -3.492624461650848389e-01 -1.907808631658554077e-01 1.942446529865264893e-01 -9.909113496541976929e-02 -1.150560528039932251e-01 -2.427975982427597046e-01 2.291774600744247437e-01 -3.203082596883177757e-03
-2.440240383148193359e-01 -3.845710679888725281e-02 -1.824313849210739136e-01 1.834823042154312134e-01 -7.171632722020149231e-03 -1.068059429526329041e-01 2.905273437500000000e-01 -1.534306704998016357e-01 5.437074229121208191e-02 1.336410641670227051e-01 -3.008217811584472656e-01 -1.259504109621047974e-01 -2.354701757431030273e-01 -4.092874377965927124e-02 3.668926060199737549e-01 -2.014328688383102417e-01 3.129009604454040527e-01 -2.485500425100326538e-01 2.230969816446304321e-01 5.643063783645629883e-02 3.859457373619079590e-02 6.733483076095581055e-02 -1.165225580334663391e-01 -8.674006909132003784e-03 -2.741548418998718262e-01 -1.427737027406692505e-01 2.318242639303207397e-01 1.663469895720481873e-02 5.659791082143783569e-02 6.400895863771438599e-02 9.420421905815601349e-03 -6.220598518848419189e-02
-7.579962164163589478e-02 2.085877209901809692e-01 -1.941481679677963257e-01 2.448833584785461426e-01 -4.783163219690322876e-02 -8.297663182020187378e-02 1.631120294332504272e-01 1.613910943269729614e-01 -1.439074277877807617e-01 4.933855682611465454e-02 -1.406941264867782593e-01 -2.406382411718368530e-01 1.327576786279678345e-01 -1.618783473968505859e-01 1.669210791587829590e-01 -2.428959012031555176e-01 1.945017278194427490e-02 -9.356146305799484253e-02 2.591875493526458740e-01 -4.220802336931228638e-02 -6.527804583311080933e-02 2.986892163753509521e-01 2.275049537420272827e-01 1.610046178102493286e-01 -2.317069172859191895e-01 -1.869408786296844482e-01 9.204851835966110229e-02 9.225395321846008301e-02 1.922661089338362217e-03 -2.648859620094299316e-01 3.664516210556030273e-01 -2.000306919217109680e-02
-2.017189562320709229e-02 1.546533703804016113e-01 1.344895176589488983e-02 6.535919010639190674e-02 -2.861203849315643311e-01 5.012792721390724182e-02 1.238626539707183838e-01 4.594022408127784729e-02 4.237019270658493042e-02 2.886587977409362793e-01 -1.705307327210903168e-02 6.518954783678054810e-02 2.401132732629776001e-01 -4.906303435564041138e-02 6.920249015092849731e-02 1.134699583053588867e-01 3.232746422290802002e-01 -2.007328867912292480e-01 -1.758458018302917480e-01 -4.480998516082763672e-01 -1.090942397713661194e-01 9.361909329891204834e-02 -2.622989416122436523e-01 -1.453604698181152344e-01 -1.248360238969326019e-02 9.313945472240447998e-02 3.235628306865692139e-01 -1.063913926482200623e-01 6.149657443165779114e-02 -1.869905740022659302e-01 -1.709083467721939087e-02 -2.258601635694503784e-01
-1.546130925416946411e-01 -1.016262695193290710e-01 -5.532915145158767700e-02 2.620612382888793945e-01 -1.398336738348007202e-01 1.666434109210968018e-01 -1.421606242656707764e-01 7.741673290729522705e-02 -2.232392430305480957e-01 1.658210158348083496e-02 -9.142231196165084839e-03 -1.045572906732559204e-01 1.316800713539123535e-01 1.850532591342926025e-01 4.597696065902709961e-01 2.042466588318347931e-02 3.053440749645233154e-01 -5.025615543127059937e-02 9.217307716608047485e-02 -2.387353926897048950e-01 -1.481929868459701538e-01 2.337966300547122955e-02 -1.512180864810943604e-01 2.128381431102752686e-01 -5.151526629924774170e-02 2.965530157089233398e-01 3.100096583366394043e-01 1.079838350415229797e-01 3.820362500846385956e-03 -7.150616496801376343e-02 1.983229964971542358e-01 3.517508506774902344e-02
-1.158378366380929947e-02 1.585580408573150635e-01 -9.676282852888107300e-02 -1.380041837692260742e-01 -2.022468447685241699e-01 -8.190598338842391968e-02 3.610102832317352295e-01 7.014683634042739868e-02 7.549109309911727905e-02 1.294782310724258423e-01 -3.888474032282829285e-02 -2.207415401935577393e-01 6.356699019670486450e-02 2.418809682130813599e-01 4.079275727272033691e-01 2.185126543045043945e-01 1.530304551124572754e-01 -1.456358730792999268e-01 2.290640473365783691e-01 -2.818809151649475098e-01 -2.990162968635559082e-01 7.425937056541442871e-02 -5.111952498555183411e-02 9.641350060701370239e-02 -1.801523864269256592e-01 5.303035676479339600e-02 1.947808414697647095e-01 1.145449727773666382e-01 1.448113173246383667e-01 -1.428701728582382202e-01 5.260758474469184875e-02 1.367889344692230225e-02
8.198188617825508118e-03 9.391285479068756104e-02 3.753467649221420288e-02 8.406139910221099854e-02 -3.662097454071044922e-01 -1.203051656484603882e-01 1.959453076124191284e-01 6.659361720085144043e-02 -7.652990520000457764e-02 2.077530920505523682e-01 8.567968010902404785e-02 -1.558169573545455933e-01 -2.483910694718360901e-02 -1.333780139684677124e-01 6.447277963161468506e-03 1.369876116514205933e-01 1.140926629304885864e-01 -2.872433066368103027e-01 1.130466982722282410e-01 -2.022104114294052124e-01 2.028491795063018799e-01 2.452011220157146454e-02 -3.641654551029205322e-02 1.341791749000549316e-01 -2.398507595062255859e-01 7.109655439853668213e-02 1.761072129011154175e-01 -1.216409206390380859e-01 -1.507593989372253418e-01 -5.203016996383666992e-01 1.040316373109817505e-01 -2.245930880308151245e-01
-1.358947157859802246e-01 8.663174510002136230e-02 8.559229969978332520e-02 -1.111055687069892883e-01 -6.200348213315010071e-02 1.820910274982452393e-01 7.553916424512863159e-03 1.332729160785675049e-01 -1.902316361665725708e-01 2.274580746889114380e-01 -1.307886540889739990e-01 -3.518467023968696594e-02 3.699929416179656982e-01 -4.915902763605117798e-02 3.771141767501831055e-01 -2.092266976833343506e-01 3.173755705356597900e-01 -2.077886462211608887e-01 5.714106932282447815e-02 7.565487921237945557e-02 -1.259271055459976196e-01 2.536015771329402924e-02 -1.036087051033973694e-01 7.552317529916763306e-02 -3.631156980991363525e-01 -5.974651128053665161e-02 2.190254777669906616e-01 1.918384805321693420e-02 7.121398299932479858e-02 -6.126673519611358643e-02 -1.066268384456634521e-01 -2.796012163162231445e-01
1.623678021132946014e-02 -8.103874325752258301e-02 5.487303808331489563e-02 -2.186052799224853516e-01 2.500179037451744080e-02 -3.268774226307868958e-02 1.926573365926742554e-01 -1.808453649282455444e-01 6.227362155914306641e-02 3.081521391868591309e-01 -3.545680642127990723e-02 1.080647036433219910e-01 1.986513286828994751e-01 1.306360363960266113e-01 5.430491268634796143e-02 -2.865194976329803467e-01 -5.339058488607406616e-02 -3.056469857692718506e-01 2.820373773574829102e-01 -3.896502777934074402e-02 -1.188570261001586914e-01 2.067432850599288940e-01 -4.502945020794868469e-02 1.036831215023994446e-01 -2.222628295421600342e-01 4.866817034780979156e-03 3.364562392234802246e-01 2.912285327911376953e-01 -1.967793703079223633e-01 7.273723185062408447e-02 4.090223833918571472e-02 2.782158851623535156e-01
4.407187551259994507e-02 -2.983488328754901886e-02 -1.520098298788070679e-01 7.938087731599807739e-02 -8.889613300561904907e-02 -7.175109349191188812e-03 2.535120248794555664e-01 3.036827035248279572e-02 -1.028544604778289795e-01 1.408367305994033813e-01 -1.039622053503990173e-01 -1.761084236204624176e-02 3.775883913040161133e-01 -3.318403661251068115e-01 5.518550425767898560e-02 -5.438795685768127441e-02 1.997679322957992554e-01 2.646533250808715820e-01 4.173308014869689941e-01 -2.253138720989227295e-01 1.101855486631393433e-01 -5.251337960362434387e-02 2.043128758668899536e-01 -5.100506544113159180e-02 -1.399581730365753174e-01 6.648423522710800171e-02 3.840868473052978516e-01 -1.051162183284759521e-01 5.434173718094825745e-02 -5.884905532002449036e-02 8.419019728899002075e-02 6.464825570583343506e-02
4.285075515508651733e-02 1.379296779632568359e-01 -2.760074138641357422e-01 -4.713077843189239502e-02 -5.494006723165512085e-02 -2.152869850397109985e-01 -2.090107416734099388e-03 -1.231116876006126404e-01 4.353119432926177979e-02 1.887701451778411865e-01 1.164514571428298950e-02 -6.084586959332227707e-03 3.965753912925720215e-01 3.730282783508300781e-01 1.558871418237686157e-01 -5.530593171715736389e-02 2.301304042339324951e-01 -5.572904273867607117e-02 2.185114175081253052e-01 -2.617587745189666748e-01 2.713981866836547852e-01 2.408250570297241211e-01 -1.166544016450643539e-02 7.063995301723480225e-02 -2.344795018434524536e-01 -1.801620610058307648e-02 1.570925265550613403e-01 2.638652026653289795e-01 6.214580684900283813e-02 4.976613819599151611e-02 -8.874376118183135986e-02 4.235223308205604553e-02
-2.410245835781097412e-01 -6.189720705151557922e-02 -1.321010142564773560e-01 2.022231370210647583e-01 5.861097946763038635e-02 1.749276369810104370e-01 7.661196589469909668e-02 -2.004508674144744873e-01 -1.143726706504821777e-01 5.435983836650848389e-02 2.586372792720794678e-01 -7.836688309907913208e-02 2.942610085010528564e-01 5.512541625648736954e-03 9.720964729785919189e-02 -8.320485800504684448e-02 9.815105795860290527e-02 4.561214521527290344e-02 6.173249334096908569e-02 -1.054430566728115082e-02 -7.716469466686248779e-02 2.875681519508361816e-01 -1.549868732690811157e-01 2.808887064456939697e-01 -1.797595471143722534e-01 1.969349235296249390e-01 4.760847687721252441e-01 -1.534682363271713257e-01 -8.415707387030124664e-03 -1.105970740318298340e-01 2.468794733285903931e-01 7.628399133682250977e-02
-1.542174071073532104e-01 -2.100595235824584961e-01 -1.131791919469833374e-01 1.772627979516983032e-02 -1.895816475152969360e-01 -3.354666233062744141e-01 2.329960614442825317e-01 -5.648753046989440918e-02 -7.092023640871047974e-02 1.068564504384994507e-01 3.911593183875083923e-02 -1.862464249134063721e-01 -2.995669143274426460e-03 -6.067703478038311005e-03 3.926209807395935059e-01 -2.452059648931026459e-02 1.403816938400268555e-01 3.857917338609695435e-02 -4.007248207926750183e-02 -4.039578437805175781e-01 -1.006654277443885803e-01 1.505513340234756470e-01 -4.927166178822517395e-02 -1.334001421928405762e-01 -2.280457913875579834e-01 9.067664295434951782e-02 2.441959232091903687e-01 1.776752173900604248e-01 2.069387882947921753e-01 -2.666706144809722900e-01 -1.586161367595195770e-02 -3.042619489133358002e-02
9.293999522924423218e-02 1.372041702270507812e-01 -1.148759126663208008e-01 4.255065023899078369e-01 -1.350639611482620239e-01 1.044973656535148621e-01 -2.517162263393402100e-01 1.044603288173675537e-01 1.281735450029373169e-01 1.662455052137374878e-01 8.630697615444660187e-03 -7.107312977313995361e-02 2.045885324478149414e-01 -3.389270007610321045e-01 -1.031982228159904480e-01 -1.667550951242446899e-01 -9.905719757080078125e-02 -1.964631229639053345e-01 1.128825768828392029e-01 -3.638102114200592041e-01 1.600997895002365112e-02 -5.017935112118721008e-02 -5.323873832821846008e-02 1.066674664616584778e-01 6.498216837644577026e-02 1.426956951618194580e-01 3.549274802207946777e-01 1.158800944685935974e-01 9.987369924783706665e-02 1.403867751359939575e-01 1.315008997917175293e-01 -9.494094550609588623e-02
-1.094031110405921936e-01 2.433662861585617065e-01 -1.947622746229171753e-01 6.959011405706405640e-02 -3.670943379402160645e-01 1.165177207440137863e-02 3.236304223537445068e-02 -1.301674097776412964e-01 -1.396311223506927490e-01 3.163859546184539795e-01 -2.511106431484222412e-02 1.371871381998062134e-01 -1.748280413448810577e-02 -2.466412037611007690e-01 2.989672720432281494e-01 -1.504557430744171143e-01 -7.947151362895965576e-02 -1.643927693367004395e-01 -1.630837917327880859e-01 -1.867214441299438477e-01 2.091495990753173828e-01 -1.736101806163787842e-01 1.259150728583335876e-02 1.513795703649520874e-01 1.151108220219612122e-01 -2.041062414646148682e-01 3.893551826477050781e-01 4.398324340581893921e-02 -1.711744698695838451e-03 6.443370133638381958e-02 -3.277039155364036560e-02 -1.245367750525474548e-01
-2.430799156427383423e-01 -3.974039852619171143e-02 -2.875367105007171631e-01 3.342120349407196045e-01 -8.251398801803588867e-02 -4.517471045255661011e-02 -1.783565431833267212e-01 3.929999098181724548e-02 -7.731194049119949341e-02 2.607749998569488525e-01 -1.222170218825340271e-01 -3.482173755764961243e-02 2.679517865180969238e-01 -1.401259899139404297e-01 2.331644594669342041e-01 -1.764990836381912231e-01 1.610500216484069824e-01 -1.184636279940605164e-01 4.278270006179809570e-01 -1.779204607009887695e-01 -1.566029936075210571e-01 -1.861591488122940063e-01 8.434705436229705811e-03 1.374188512563705444e-01 -1.762747466564178467e-01 1.339760124683380127e-01 1.844279319047927856e-01 1.338678784668445587e-02 9.549350477755069733e-03 -5.280107259750366211e-02 1.086036711931228638e-01 7.060620933771133423e-02
2.091750800609588623e-01 9.859236329793930054e-02 -6.555462628602981567e-02 3.390410915017127991e-02 -4.728665053844451904e-01 -2.623778581619262695e-02 6.038891524076461792e-02 1.854009740054607391e-02 -4.189867991954088211e-03 2.731361612677574158e-02 8.520216494798660278e-02 7.587572932243347168e-02 2.298140525817871094e-02 -2.567929327487945557e-01 -1.678757742047309875e-02 -4.003021717071533203e-01 -1.338700056076049805e-01 2.215274572372436523e-01 -4.260432720184326172e-02 -2.928376793861389160e-01 1.233917549252510071e-01 2.211354523897171021e-01 2.345474995672702789e-02 2.043254673480987549e-02 -2.867542207241058350e-01 -1.962597519159317017e-01 2.513346970081329346e-01 -2.617873251438140869e-02 -8.992427960038185120e-03 -9.886991977691650391e-02 2.351404130458831787e-01 -5.114880204200744629e-02
2.181972861289978027e-01 -1.005166992545127869e-01 -1.777209490537643433e-01 1.418007612228393555e-01 -1.748251467943191528e-01 2.763139307498931885e-01 -1.439475268125534058e-02 1.396192014217376709e-01 -3.606970608234405518e-01 -1.808258332312107086e-02 -2.228249609470367432e-01 -4.516035690903663635e-02 6.830510497093200684e-02 -1.944540441036224365e-01 1.945129930973052979e-01 -1.419132202863693237e-01 2.447046041488647461e-01 -2.968690097332000732e-01 7.150020450353622437e-02 -2.389495521783828735e-01 7.633747160434722900e-02 1.962515264749526978e-01 -4.735567420721054077e-02 -1.865080296993255615e-01 -1.787109076976776123e-01 6.394336372613906860e-02 3.064235150814056396e-01 1.783614754676818848e-01 9.473220258951187134e-02 7.342080771923065186e-02 -1.018163114786148071e-01 5.789212509989738464e-02
-1.980189699679613113e-03 3.083997070789337158e-01 -1.935736984014511108e-01 5.366625729948282242e-03 -6.010831147432327271e-02 1.425676047801971436e-01 2.111373841762542725e-01 1.323722898960113525e-01 7.364956289529800415e-02 -6.607094407081604004e-02 -9.567548334598541260e-02 -8.764080703258514404e-02 3.212450146675109863e-01 2.368821501731872559e-01 3.042475581169128418e-01 -1.031999513506889343e-01 1.546702999621629715e-02 3.995316848158836365e-02 3.087780475616455078e-01 -1.782711893320083618e-01 1.275014430284500122e-01 1.729687601327896118e-01 2.029690295457839966e-01 1.493489835411310196e-02 -1.841672062873840332e-01 -1.519255787134170532e-01 2.573083341121673584e-01 1.942719668149948120e-01 -2.198299914598464966e-01 -2.808625251054763794e-02 -1.173438224941492081e-02 2.558112740516662598e-01
5.525251850485801697e-02 -7.426912337541580200e-02 -2.492730319499969482e-01 -1.710240095853805542e-01 -2.696176767349243164e-01 6.184425577521324158e-02 -3.617202490568161011e-02 6.034281849861145020e-02 -8.232975006103515625e-02 1.127645149827003479e-01 3.783497214317321777e-01 -1.495526880025863647e-01 9.863240271806716919e-02 1.759040653705596924e-01 3.150789812207221985e-02 -8.673053979873657227e-02 5.558300390839576721e-02 -8.840020000934600830e-02 2.266664654016494751e-01 -4.223648309707641602e-01 2.229519188404083252e-01 8.740069717168807983e-02 9.844756871461868286e-02 2.484974414110183716e-01 -8.928684145212173462e-02 -5.153299123048782349e-02 2.596276402473449707e-01 -7.687336951494216919e-02 -1.070496216416358948e-01 -2.161774551495909691e-03 3.194321095943450928e-01 1.321919560432434082e-01
-2.288761734962463379e-01 2.012706100940704346e-01 3.587942942976951599e-02 2.558739781379699707e-01 -2.020907998085021973e-01 -3.343857824802398682e-02 -1.942167431116104126e-01 -2.161658257246017456e-01 -1.268257945775985718e-01 1.530242562294006348e-01 -1.814828068017959595e-01 7.205142080783843994e-02 -3.642173111438751221e-02 -1.252526938915252686e-01 3.225440680980682373e-01 -1.271747648715972900e-01 1.293235272169113159e-01 -1.076194494962692261e-01 -2.010786347091197968e-02 -1.397337317466735840e-01 2.022508159279823303e-02 2.283767014741897583e-01 8.064410649240016937e-03 1.822118908166885376e-01 -1.788955628871917725e-01 3.365401551127433777e-02 2.182929366827011108e-01 -6.031305342912673950e-02 -4.576964676380157471e-01 -1.375879347324371338e-01 2.160124182701110840e-01 7.428231090307235718e-02
-2.747200615704059601e-02 7.230120897293090820e-02 -4.083343446254730225e-01 -4.364568740129470825e-02 -2.157965153455734253e-01 1.750299185514450073e-01 -7.838679850101470947e-02 -1.514343619346618652e-01 -1.241313875652849674e-03 1.134911105036735535e-01 -1.820019185543060303e-01 -2.881283164024353027e-01 -1.687324047088623047e-01 2.006082981824874878e-01 -4.834727197885513306e-02 1.867581009864807129e-01 1.221707984805107117e-01 4.518949985504150391e-02 1.108706742525100708e-01 -3.076374232769012451e-01 -1.613175310194492340e-02 1.605865955352783203e-01 -7.334986329078674316e-02 1.657645404338836670e-02 -2.160198837518692017e-01 3.270644322037696838e-02 3.000471591949462891e-01 -9.494406729936599731e-02 5.697835609316825867e-02 -2.615906000137329102e-01 3.289449512958526611e-01 4.334038123488426208e-02
-1.052839010953903198e-01 -1.022321954369544983e-01 1.019695848226547241e-01 1.116093769669532776e-01 -2.302059382200241089e-01 -4.554121196269989014e-02 -1.066440790891647339e-01 -7.443526387214660645e-02 4.863451421260833740e-02 1.936858147382736206e-01 -4.020074754953384399e-02 -5.039332807064056396e-02 1.588593870401382446e-01 -5.314577836543321609e-03 2.595448493957519531e-01 -5.129470303654670715e-02 9.019108861684799194e-02 -3.970902264118194580e-01 4.828631505370140076e-02 -5.408353209495544434e-01 8.441874384880065918e-02 -4.530250560492277145e-03 -2.611104846000671387e-01 -1.218558922410011292e-01 3.193653747439384460e-02 -1.545855104923248291e-01 2.930245697498321533e-01 1.276021301746368408e-01 -1.685165613889694214e-02 -2.087636664509773254e-02 1.793620362877845764e-02 -2.557438015937805176e-01
-1.723695397377014160e-01 1.364624500274658203e-01 -4.923456907272338867e-01 2.255691438913345337e-01 -3.303775489330291748e-01 1.644363068044185638e-02 -1.592940650880336761e-02 2.518027126789093018e-01 -1.923355758190155029e-01 1.602430194616317749e-01 7.516133785247802734e-02 1.569228991866111755e-02 8.906520903110504150e-02 -1.401546895503997803e-01 1.933037787675857544e-01 -1.471756398677825928e-01 1.210299134254455566e-01 -2.843315154314041138e-02 -6.989637762308120728e-02 -1.774649769067764282e-01 1.201836466789245605e-01 -1.158496215939521790e-01 -7.565900217741727829e-03 1.440698057413101196e-01 -4.227602779865264893e-01 1.019964292645454407e-01 1.451750993728637695e-01 3.181202709674835205e-02 3.586913645267486572e-02 1.122730821371078491e-01 6.594870239496231079e-02 1.267922576516866684e-02
-2.222440391778945923e-02 1.347648650407791138e-01 2.458437681198120117e-01 -1.513669937849044800e-01 -1.864579617977142334e-01 -1.231517549604177475e-02 3.249346613883972168e-01 -1.571758389472961426e-01 5.223514512181282043e-02 4.185909330844879150e-01 -7.290212064981460571e-02 1.536347717046737671e-01 -1.288284510374069214e-01 -8.763500303030014038e-02 -6.961969193071126938e-03 -1.256460100412368774e-01 -9.304466075263917446e-04 -3.160671889781951904e-01 2.406586855649948120e-01 -2.728515267372131348e-01 6.109058484435081482e-02 -4.213816300034523010e-02 -2.722434140741825104e-02 -1.966592073440551758e-01 -1.164481788873672485e-01 -1.274212151765823364e-01 3.610951006412506104e-01 1.666351407766342163e-01 2.336120977997779846e-02 -4.124280437827110291e-02 4.362088441848754883e-02 -1.285331249237060547e-01
-2.082547545433044434e-01 -1.534107327461242676e-01 5.153911560773849487e-02 -3.704086318612098694e-02 -1.102579385042190552e-01 1.417384445667266846e-01 1.551345884799957275e-01 -1.650581210851669312e-01 -1.536217145621776581e-02 3.925474584102630615e-01 -1.315533071756362915e-01 -1.773391067981719971e-01 2.080834060907363892e-01 1.329439729452133179e-01 2.082666009664535522e-01 5.206333100795745850e-02 1.434720456600189209e-01 1.141226589679718018e-01 3.500486314296722412e-01 -3.001185953617095947e-01 -5.356361344456672668e-02 2.146059572696685791e-01 -2.080037295818328857e-01 -5.533324088901281357e-03 -2.235263288021087646e-01 9.573900699615478516e-02 1.613865792751312256e-01 -4.003631323575973511e-02 1.100823357701301575e-01 -1.376310177147388458e-02 2.921610176563262939e-01 1.117469891905784607e-01
2.464806586503982544e-01 9.631364606320858002e-03 -9.065263718366622925e-02 2.418935298919677734e-01 -3.109217882156372070e-01 3.687330288812518120e-03 1.573294997215270996e-01 -1.339363586157560349e-02 6.806667894124984741e-02 2.237010151147842407e-01 1.868797689676284790e-01 3.097916394472122192e-02 1.564373373985290527e-01 -3.927155435085296631e-01 2.473398149013519287e-01 -3.289308845996856689e-01 3.456734418869018555e-01 -4.712531343102455139e-02 -8.965922892093658447e-02 -8.812250196933746338e-02 1.037049945443868637e-02 1.378664076328277588e-01 1.564673334360122681e-01 -7.284329086542129517e-02 -1.546479761600494385e-01 3.977330774068832397e-02 7.369787991046905518e-02 -7.241448760032653809e-02 7.939031720161437988e-02 -1.948272585868835449e-01 1.383462399244308472e-01 1.618181467056274414e-01
-1.459805518388748169e-01 2.420802563428878784e-01 -2.806698679924011230e-01 1.522463113069534302e-01 -1.389161050319671631e-01 2.309026122093200684e-01 2.038560248911380768e-02 1.509671844542026520e-02 -7.882799208164215088e-02 1.416089683771133423e-01 -4.921449720859527588e-02 -2.026461362838745117e-01 2.557498514652252197e-01 -2.333813756704330444e-01 1.695777475833892822e-01 -4.409274160861968994e-01 9.875520318746566772e-02 -1.093504205346107483e-01 2.530111372470855713e-01 -6.929861754179000854e-02 -2.125827819108963013e-01 2.080937027931213379e-01 -1.559419780969619751e-01 1.544782966375350952e-01 -7.456176728010177612e-02 -2.123740613460540771e-01 1.444494277238845825e-01 5.582311749458312988e-02 -6.934075057506561279e-02 -4.643350467085838318e-02 -1.316186189651489258e-01 -7.705570012331008911e-02
-7.783751189708709717e-02 2.572547197341918945e-01 1.714626103639602661e-01 -1.437385529279708862e-01 -2.141136527061462402e-01 1.284759044647216797e-01 3.584466278553009033e-01 6.014496088027954102e-03 6.981410086154937744e-02 2.980672419071197510e-01 -2.238115072250366211e-01 7.574129849672317505e-02 -7.712168246507644653e-02 -4.817237146198749542e-03 1.259346306324005127e-01 -1.311033219099044800e-01 -2.295738551765680313e-03 -1.810758560895919800e-01 9.810253977775573730e-02 -2.650186121463775635e-01 6.359507143497467041e-02 5.025477334856987000e-02 -1.213573366403579712e-01 -7.592283934354782104e-02 -4.307298958301544189e-01 -5.113625898957252502e-02 1.616189479827880859e-01 -1.773094385862350464e-01 -1.433142572641372681e-01 -6.087604537606239319e-02 4.777998104691505432e-02 -2.938033044338226318e-01
2.942723035812377930e-01 1.805498450994491577e-01 -3.406330645084381104e-01 1.562360227108001709e-01 -3.183605074882507324e-01 -1.096232533454895020e-01 4.640869051218032837e-02 -7.301996648311614990e-02 -2.516916692256927490e-01 2.488478086888790131e-02 1.387638002634048462e-01 1.935753598809242249e-02 1.273108273744583130e-01 -3.102932274341583252e-01 1.325065344572067261e-01 -1.568371951580047607e-01 -9.504225105047225952e-02 -3.755960986018180847e-02 5.274717882275581360e-02 -3.941606879234313965e-01 -1.325272023677825928e-01 1.108210831880569458e-01 1.173355281352996826e-01 1.162515208125114441e-01 -2.554462254047393799e-01 -1.757507324218750000e-01 1.735412478446960449e-01 5.389350652694702148e-02 -8.476343750953674316e-02 -5.270757153630256653e-02 -1.113066971302032471e-01 6.352300196886062622e-02
-1.571390777826309204e-01 2.759473621845245361e-01 -1.886155903339385986e-01 9.606835991144180298e-02 4.097145423293113708e-02 2.741865217685699463e-01 2.213377505540847778e-01 2.604278922080993652e-01 -1.039889734238386154e-02 1.477846801280975342e-01 -2.297408320009708405e-02 -8.812537044286727905e-02 2.398327887058258057e-01 -7.227984815835952759e-02 1.468078494071960449e-01 -2.703726887702941895e-01 2.526936829090118408e-01 -5.194701626896858215e-02 2.411644458770751953e-01 -6.289558112621307373e-02 -1.382802128791809082e-01 6.651562452316284180e-02 -5.195416510105133057e-02 1.795503199100494385e-01 -9.960681945085525513e-02 -2.230967432260513306e-01 1.755590736865997314e-01 3.679962083697319031e-02 7.689990103244781494e-02 -2.971305847167968750e-01 3.115053772926330566e-01 -5.280342325568199158e-02
-1.137213110923767090e-01 1.983365118503570557e-01 -8.908308297395706177e-02 2.136986553668975830e-01 7.026907801628112793e-02 -4.814228415489196777e-02 1.316112428903579712e-01 1.089960616081953049e-02 -7.009524106979370117e-02 1.750913262367248535e-01 -1.297151595354080200e-01 -1.247526854276657104e-01 2.107231467962265015e-01 -2.037076503038406372e-01 1.275465935468673706e-01 -3.258885145187377930e-01 2.599680721759796143e-01 -7.137077301740646362e-02 2.802602648735046387e-01 -5.187606066465377808e-02 -1.575284004211425781e-01 2.679904699325561523e-01 -2.189377322793006897e-03 1.815687119960784912e-01 -2.291221320629119873e-01 -6.757006049156188965e-02 8.449417352676391602e-02 -1.507368404418230057e-02 -4.434088990092277527e-02 -2.338846921920776367e-01 4.146201610565185547e-01 -1.287322491407394409e-01
-9.534532576799392700e-02 2.475864291191101074e-01 -1.760939210653305054e-01 -1.213728114962577820e-01 -5.492398887872695923e-02 3.231920301914215088e-02 1.680177897214889526e-01 3.657144680619239807e-02 -7.835696637630462646e-02 2.299183905124664307e-01 -2.631660997867584229e-01 -7.072783261537551880e-02 1.280326992273330688e-01 1.909647583961486816e-01 3.258141577243804932e-01 -3.176805377006530762e-01 1.182965859770774841e-01 1.265498846769332886e-01 4.175029695034027100e-02 -1.758747994899749756e-01 1.799875497817993164e-01 4.089103341102600098e-01 1.996182203292846680e-01 -1.140097156167030334e-01 -1.977416872978210449e-01 -5.477690324187278748e-02 1.181699857115745544e-01 1.115204766392707825e-01 -2.504305839538574219e-01 7.346705067902803421e-03 -9.512675553560256958e-02 -3.987178578972816467e-02
1.902133077383041382e-01 1.095014363527297974e-01 -1.802904605865478516e-01 3.714595437049865723e-01 -1.899069547653198242e-01 8.454589545726776123e-02 6.769329309463500977e-02 3.846544027328491211e-02 -3.880128264427185059e-02 -5.753715522587299347e-03 1.247265711426734924e-01 -1.159959286451339722e-01 -2.088085748255252838e-02 -2.571185827255249023e-01 1.402476727962493896e-01 -3.075424432754516602e-01 1.075329482555389404e-01 -2.221253663301467896e-01 3.842795640230178833e-02 -2.299284338951110840e-01 -8.317934721708297729e-02 4.245731607079505920e-02 -1.437908709049224854e-01 8.486968278884887695e-02 -2.765310704708099365e-01 -3.422399759292602539e-01 2.371522784233093262e-01 2.159910202026367188e-01 -8.563849329948425293e-02 6.933995336294174194e-02 -1.682980656623840332e-01 1.786469370126724243e-01
-2.589214146137237549e-01 2.097050845623016357e-01 -1.693366914987564087e-01 1.077256500720977783e-01 -1.958846151828765869e-01 4.551903158426284790e-02 -1.753255911171436310e-02 1.457484215497970581e-01 -5.053034797310829163e-02 2.111420631408691406e-01 4.437136277556419373e-02 -7.095466554164886475e-02 -5.680415779352188110e-02 -3.615025579929351807e-01 2.207444608211517334e-01 -6.482043117284774780e-02 -4.322484508156776428e-02 -1.173698678612709045e-01 2.197655737400054932e-01 -2.988789379596710205e-01 -1.661060303449630737e-01 1.823525577783584595e-01 3.194106519222259521e-01 2.450346052646636963e-01 -1.211977675557136536e-01 -6.175041571259498596e-02 6.260548718273639679e-03 4.967987164855003357e-02 1.412319093942642212e-01 -3.409392014145851135e-02 1.579375565052032471e-01 -3.201435506343841553e-01
-1.977034844458103180e-02 2.808652520179748535e-01 -2.932090759277343750e-01 1.626830697059631348e-01 -8.596732467412948608e-02 6.607197225093841553e-02 -1.322535574436187744e-01 1.103036031126976013e-01 4.456113278865814209e-02 6.134293973445892334e-02 9.562495350837707520e-02 -2.041714042425155640e-01 3.700814545154571533e-01 -3.529818356037139893e-01 -5.088955163955688477e-02 -2.112321555614471436e-01 7.523146271705627441e-02 -6.875247508287429810e-02 2.617622017860412598e-01 -1.705614626407623291e-01 -1.476346403360366821e-01 8.709342032670974731e-02 9.310296177864074707e-02 1.769470870494842529e-01 -2.537126839160919189e-01 -9.639354050159454346e-02 1.237452700734138489e-01 1.526802182197570801e-01 1.387020498514175415e-01 -2.515793144702911377e-01 1.218446567654609680e-01 1.204536929726600647e-01
-6.171622127294540405e-02 -5.984850693494081497e-03 -6.553323566913604736e-02 2.003092914819717407e-01 -6.582000851631164551e-02 1.152591779828071594e-01 -1.992197930812835693e-01 9.972695261240005493e-03 -1.376582831144332886e-01 6.776960939168930054e-02 -2.424875050783157349e-01 -2.587080746889114380e-02 2.402639687061309814e-01 -1.111192777752876282e-01 3.627034425735473633e-01 -8.172880858182907104e-02 4.606389701366424561e-01 -6.760916113853454590e-02 -8.304406702518463135e-02 -1.286329794675111771e-02 4.972765594720840454e-02 2.426678836345672607e-01 -1.965868324041366577e-01 2.953550219535827637e-01 -1.865471899509429932e-01 5.583028867840766907e-02 1.852733790874481201e-01 4.321744665503501892e-02 -1.666360348463058472e-01 -1.178263723850250244e-01 1.929009109735488892e-01 -1.974273622035980225e-01
-4.094969481229782104e-02 2.917458117008209229e-01 -4.128544032573699951e-01 1.285660825669765472e-02 -2.180881053209304810e-01 -3.913843538612127304e-03 -1.871259510517120361e-01 2.716215699911117554e-02 1.748628467321395874e-01 3.056670129299163818e-01 -1.816959828138351440e-01 -6.165757402777671814e-02 5.776213482022285461e-02 -1.916811019182205200e-01 6.397051364183425903e-02 -2.096599787473678589e-01 -6.332609802484512329e-02 -1.427095383405685425e-01 -3.472128883004188538e-03 -2.996896803379058838e-01 4.677782580256462097e-02 4.187343269586563110e-02 -2.283224649727344513e-02 -3.560309857130050659e-02 5.822639167308807373e-02 5.705649033188819885e-02 2.452863305807113647e-01 -1.423798054456710815e-01 9.228660911321640015e-02 3.156066536903381348e-01 2.304028868675231934e-01 -2.051443904638290405e-01
-2.193204313516616821e-01 -1.330907344818115234e-01 2.669057548046112061e-01 1.827492862939834595e-01 -1.138991117477416992e-01 -1.232193037867546082e-01 -1.169091910123825073e-01 8.282811194658279419e-02 -1.086267009377479553e-01 -2.263335883617401123e-02 -4.672063887119293213e-02 -1.315987408161163330e-01 3.487172722816467285e-02 -1.568777412176132202e-01 1.878125816583633423e-01 1.461907476186752319e-01 1.330127716064453125e-01 -1.276440173387527466e-01 1.475652307271957397e-01 -4.068388938903808594e-01 5.052853748202323914e-02 2.466747164726257324e-01 -1.140912175178527832e-01 1.025807708501815796e-01 -2.709215283393859863e-01 9.131323546171188354e-02 4.371077716350555420e-01 8.915334194898605347e-02 2.255738675594329834e-01 -1.404125057160854340e-02 7.714116573333740234e-02 -1.434589475393295288e-01
-5.774505063891410828e-02 9.500826895236968994e-02 1.277264058589935303e-01 -1.860748380422592163e-01 -2.584743499755859375e-01 7.901022583246231079e-02 7.732960581779479980e-02 -5.567186325788497925e-02 -1.746758818626403809e-01 3.110079765319824219e-01 -7.150447368621826172e-02 1.181991770863533020e-02 2.128841578960418701e-01 -1.490067988634109497e-01 1.830084770917892456e-01 5.051242187619209290e-02 3.104832470417022705e-01 -2.999996542930603027e-01 -8.363591879606246948e-02 -3.153487145900726318e-01 3.215602412819862366e-02 -2.502135373651981354e-02 -9.720604866743087769e-02 -1.685102730989456177e-01 -5.402093008160591125e-02 2.987324595451354980e-01 3.120709657669067383e-01 -2.592438645660877228e-02 2.061278820037841797e-01 -8.376844227313995361e-02 -7.638883590698242188e-02 -2.015163749456405640e-01
-1.560216955840587616e-02 1.238345354795455933e-01 4.427425563335418701e-02 8.918216824531555176e-02 -3.829867243766784668e-01 -7.524687051773071289e-02 -3.076385147869586945e-02 -1.258847415447235107e-01 -6.402883678674697876e-02 1.402900815010070801e-01 -1.547214984893798828e-01 1.154079586267471313e-01 3.329111263155937195e-03 7.501301169395446777e-02 2.370336055755615234e-01 -1.704781800508499146e-01 1.401458233594894409e-01 -2.476944476366043091e-01 -1.038025841116905212e-01 -3.417569398880004883e-01 9.913019090890884399e-02 -1.511881053447723389e-01 -1.859005689620971680e-01 5.920079350471496582e-02 -2.688497006893157959e-01 2.290891408920288086e-01 2.064938396215438843e-01 -3.292065262794494629e-01 1.697972118854522705e-01 -1.490427553653717041e-01 -1.317754574120044708e-02 -2.171119749546051025e-01
5.236879806034266949e-04 2.312915474176406860e-01 -4.943436384201049805e-01 8.317419886589050293e-02 -4.244339838624000549e-02 1.494027078151702881e-01 -7.975144684314727783e-02 -7.667738944292068481e-02 -4.818174242973327637e-02 1.688324809074401855e-01 -3.341143131256103516e-01 -1.041328441351652145e-02 8.805345743894577026e-02 -3.436841964721679688e-01 7.169547677040100098e-02 -2.203114479780197144e-01 1.942968517541885376e-01 -1.267949938774108887e-01 2.211491614580154419e-01 -3.402843475341796875e-01 -6.127210333943367004e-03 -3.591757267713546753e-03 -2.723180688917636871e-03 -7.576037198305130005e-02 -4.139252007007598877e-02 2.168255448341369629e-01 5.624930933117866516e-02 1.694876141846179962e-02 2.334931343793869019e-01 5.847072973847389221e-02 4.363663867115974426e-02 1.963705383241176605e-02
-1.232610121369361877e-01 9.288097498938441277e-04 1.635174304246902466e-01 -1.416176259517669678e-01 -1.048750728368759155e-01 2.429403066635131836e-01 -3.340776637196540833e-02 -1.099463775753974915e-01 -2.212202362716197968e-02 3.806391656398773193e-01 -1.777994334697723389e-01 -6.924540270119905472e-03 3.222565650939941406e-01 3.988427668809890747e-02 4.554190337657928467e-01 -4.212690293788909912e-01 1.030814126133918762e-01 1.062362790107727051e-01 1.932494491338729858e-01 9.092302992939949036e-03 -9.675770998001098633e-04 -6.019148859195411205e-04 -9.785181283950805664e-02 8.213076740503311157e-02 -2.438939213752746582e-01 1.523439679294824600e-02 8.319807797670364380e-02 -8.781232684850692749e-02 1.455895486287772655e-03 -1.613568514585494995e-01 1.053069010376930237e-01 -1.733024045825004578e-02
-4.568876698613166809e-03 2.092651724815368652e-01 1.806577295064926147e-01 2.970052137970924377e-02 5.039308220148086548e-02 7.316353917121887207e-02 1.195757687091827393e-01 3.424736112356185913e-02 -5.033802613615989685e-02 2.371971160173416138e-01 1.527926027774810791e-01 -5.299030616879463196e-02 -1.771288663148880005e-01 8.471390604972839355e-02 7.033655792474746704e-02 -4.510678052902221680e-01 1.345271617174148560e-01 1.439746562391519547e-02 1.320260167121887207e-01 -9.867133945226669312e-02 2.806988954544067383e-01 1.879524141550064087e-01 -1.303969174623489380e-01 1.635017395019531250e-01 -4.292336702346801758e-01 1.490795761346817017e-01 3.653201460838317871e-01 -5.180845409631729126e-02 7.635295391082763672e-02 -8.098014630377292633e-03 1.244171485304832458e-01 9.153139777481555939e-03
-1.922437995672225952e-01 1.960643678903579712e-01 4.890042543411254883e-02 -1.309562325477600098e-01 -6.248554959893226624e-02 -8.600734919309616089e-02 1.170957088470458984e-01 -6.005084887146949768e-02 -3.727055341005325317e-02 1.708896160125732422e-01 -1.346472799777984619e-01 -2.212468385696411133e-01 1.578476876020431519e-01 -6.247578859329223633e-01 1.077997162938117981e-01 -1.580070704221725464e-01 1.442034840583801270e-01 -1.806535273790359497e-01 1.089328378438949585e-01 -1.959398947656154633e-02 -3.831646218895912170e-02 -1.611364930868148804e-01 9.374003857374191284e-02 -6.857667863368988037e-02 -1.418376564979553223e-01 -2.101660668849945068e-01 3.387979865074157715e-01 -2.120975591242313385e-02 7.108214497566223145e-02 -1.828840374946594238e-01 3.423128649592399597e-02 3.386833146214485168e-02
-2.450640946626663208e-01 2.447170913219451904e-01 -8.486236631870269775e-02 1.221885457634925842e-01 6.613182276487350464e-02 7.626728713512420654e-02 3.271926641464233398e-01 1.624546200037002563e-01 -1.045026928186416626e-01 -1.983346790075302124e-02 1.041911169886589050e-01 -1.112561002373695374e-01 3.220506906509399414e-01 1.250922232866287231e-01 1.305957287549972534e-01 -2.888072282075881958e-03 1.197901144623756409e-01 -7.409027218818664551e-02 1.087145879864692688e-01 -1.444063633680343628e-01 -3.637382686138153076e-01 1.318548470735549927e-01 -8.028794825077056885e-02 3.849959373474121094e-02 -1.262540966272354126e-01 -1.131587922573089600e-01 3.312281668186187744e-01 -2.066221684217453003e-01 -1.568924263119697571e-02 -1.941764056682586670e-01 3.376115858554840088e-01 -9.988086298108100891e-03
-1.719966232776641846e-01 3.309149742126464844e-01 1.847268082201480865e-02 -8.610002696514129639e-02 -1.857078969478607178e-01 7.134994119405746460e-02 2.524991519749164581e-02 5.522231012582778931e-02 2.504257485270500183e-02 4.488435760140419006e-02 -9.985785931348800659e-03 -2.773119211196899414e-01 3.221742212772369385e-01 1.304332464933395386e-01 2.987686991691589355e-01 -9.877689182758331299e-02 1.107462495565414429e-01 -3.069072961807250977e-01 -1.619527935981750488e-01 -1.531717926263809204e-01 2.765302732586860657e-02 2.664746940135955811e-01 3.535943329334259033e-01 -7.763721048831939697e-02 -1.070234030485153198e-01 1.724838018417358398e-01 2.568077743053436279e-01 5.948151275515556335e-02 2.470632642507553101e-02 9.971609711647033691e-02 7.887618243694305420e-02 -1.548405140638351440e-01
-9.482233971357345581e-02 1.377520710229873657e-01 -3.164664804935455322e-01 1.112473309040069580e-01 7.753518410027027130e-03 3.562158048152923584e-01 1.409877389669418335e-01 -1.728903800249099731e-01 5.640998855233192444e-02 7.197394967079162598e-02 -1.841512322425842285e-01 -2.003336846828460693e-01 2.069751769304275513e-01 -1.054041683673858643e-01 -4.227657988667488098e-02 -4.277163445949554443e-01 2.264951765537261963e-01 -8.870737999677658081e-02 1.635300219058990479e-01 -1.612005233764648438e-01 3.481826558709144592e-02 5.495836585760116577e-02 -5.413882806897163391e-02 2.703957557678222656e-01 -8.394366502761840820e-02 -1.365003138780593872e-01 2.841697037220001221e-01 4.014221206307411194e-02 -3.011858835816383362e-02 1.398174762725830078e-01 -2.020954489707946777e-01 -1.368024107068777084e-02
2.496976032853126526e-02 3.438862562179565430e-01 -3.999731242656707764e-01 5.038401111960411072e-02 -7.298787683248519897e-02 4.434143006801605225e-02 -8.046722412109375000e-02 5.613331869244575500e-02 -1.825462095439434052e-02 2.008211910724639893e-01 -2.277609333395957947e-02 -4.122443497180938721e-02 2.904422283172607422e-01 -3.103522658348083496e-01 1.347665935754776001e-01 -4.242919385433197021e-01 1.486037820577621460e-01 -9.746646136045455933e-02 2.554826438426971436e-01 -2.848873436450958252e-01 -9.579930454492568970e-02 1.702469438314437866e-01 -1.018845662474632263e-02 8.051928877830505371e-02 -1.755133271217346191e-01 3.758369013667106628e-02 4.840810596942901611e-02 9.871242940425872803e-02 7.964669913053512573e-02 -3.467869758605957031e-02 7.479306776076555252e-03 -7.259644567966461182e-02
1.132378168404102325e-02 1.551697254180908203e-01 9.891673922538757324e-02 -9.644293040037155151e-02 -2.540100812911987305e-01 6.566132605075836182e-02 2.728706002235412598e-01 4.378209635615348816e-02 -6.123602390289306641e-02 4.028596356511116028e-02 -3.504273593425750732e-01 5.410710722208023071e-02 -4.444690048694610596e-02 5.759181454777717590e-02 3.341752886772155762e-01 -2.964223027229309082e-01 1.488380283117294312e-01 -3.922537267208099365e-01 2.627778649330139160e-01 -1.764956116676330566e-01 1.170439198613166809e-01 -4.017994925379753113e-02 -3.393471986055374146e-02 2.654694616794586182e-01 -7.602765411138534546e-02 1.894651800394058228e-01 7.218232750892639160e-02 1.163901612162590027e-01 -5.732104182243347168e-02 -2.180277854204177856e-01 -2.717278897762298584e-02 2.041729167103767395e-02
-2.582107782363891602e-01 -6.678619887679815292e-03 -1.097774580121040344e-01 -1.353357285261154175e-01 -3.591815829277038574e-01 -2.461227476596832275e-01 1.519000977277755737e-01 -1.929793208837509155e-01 -1.900884211063385010e-01 1.747667640447616577e-01 -1.605917662382125854e-01 -2.228751331567764282e-01 6.357391923666000366e-02 1.760427840054035187e-02 3.014717102050781250e-01 -1.265690326690673828e-01 1.181908547878265381e-01 1.870703548192977905e-01 1.822736114263534546e-01 -2.916823625564575195e-01 -2.387754768133163452e-01 2.226274162530899048e-01 -1.720078736543655396e-01 -9.197548031806945801e-02 -9.986278414726257324e-02 -4.911829531192779541e-02 1.340858917683362961e-02 1.756262332201004028e-01 2.459043636918067932e-02 -1.637218147516250610e-01 1.294163912534713745e-01 1.263018418103456497e-02
-1.283099949359893799e-01 -1.220196932554244995e-01 -2.937206923961639404e-01 2.357040643692016602e-01 1.271437853574752808e-01 1.578964143991470337e-01 -3.816203027963638306e-02 2.870616875588893890e-02 -2.656596004962921143e-01 2.989419400691986084e-01 -1.736706588417291641e-03 -3.993657976388931274e-02 5.969745665788650513e-02 -1.363139301538467407e-01 1.748305857181549072e-01 3.848308324813842773e-02 4.855834841728210449e-01 -8.880212157964706421e-02 6.362966448068618774e-02 -3.036991357803344727e-01 -2.262917160987854004e-02 1.718053966760635376e-01 -2.285692989826202393e-01 2.167463302612304688e-01 -2.337292879819869995e-01 1.270694881677627563e-01 1.259567588567733765e-01 5.058500543236732483e-02 -5.446603894233703613e-02 -1.796165294945240021e-02 7.330618053674697876e-02 -2.523901499807834625e-02
-7.651017606258392334e-02 1.402212865650653839e-02 -9.705888107419013977e-03 3.831477463245391846e-02 -1.944740116596221924e-01 1.082080379128456116e-01 1.510478109121322632e-01 -4.068423509597778320e-01 -6.586567312479019165e-02 3.753559589385986328e-01 4.850583896040916443e-02 -1.122236251831054688e-01 -1.832458190619945526e-02 -4.072151780128479004e-01 2.146188020706176758e-01 -2.472415380179882050e-02 4.256971296854317188e-04 -3.199515044689178467e-01 2.020520716905593872e-02 2.508009038865566254e-02 1.293097585439682007e-01 9.953596442937850952e-02 -8.051779866218566895e-02 -1.662427186965942383e-02 -3.113590478897094727e-01 -4.804334789514541626e-02 1.494677513837814331e-01 -1.515926271677017212e-01 -3.215699270367622375e-02 -3.110204041004180908e-01 -4.253739863634109497e-02 -2.381836622953414917e-02
-7.248841971158981323e-02 7.515452057123184204e-02 7.323761284351348877e-02 2.665823101997375488e-01 -1.263942569494247437e-01 2.306671291589736938e-01 1.847492605447769165e-01 1.457226425409317017e-01 1.932050287723541260e-02 3.688020110130310059e-01 -1.010548993945121765e-01 -3.676119958981871605e-03 -4.813630133867263794e-02 -1.050320714712142944e-01 -6.941676884889602661e-02 -3.543895483016967773e-01 1.650949753820896149e-02 -4.149231910705566406e-01 3.115482330322265625e-01 -1.795963346958160400e-01 2.178132347762584686e-02 -6.327737122774124146e-02 -2.775895297527313232e-01 1.150246039032936096e-01 -1.227684020996093750e-01 -1.568636000156402588e-01 1.987998783588409424e-01 -8.421421982347965240e-03 -8.299084752798080444e-02 2.855376899242401123e-02 -5.949742719531059265e-02 -1.035105735063552856e-01
-1.541732847690582275e-01 -9.666330367326736450e-02 -3.019801899790763855e-02 2.701059579849243164e-01 -6.846211105585098267e-02 -1.025328338146209717e-01 3.431434929370880127e-01 -4.074066411703824997e-03 -1.250581741333007812e-01 6.284456700086593628e-02 -1.293228864669799805e-01 -2.199520356953144073e-02 -2.331800013780593872e-01 -8.448842912912368774e-03 3.700933456420898438e-01 1.592240855097770691e-02 1.471642851829528809e-01 -2.540467679500579834e-01 1.839627623558044434e-01 -2.364988252520561218e-02 -1.347848773002624512e-01 3.985072672367095947e-02 1.482430100440979004e-01 3.587445989251136780e-02 -1.172756031155586243e-01 4.112382594030350447e-04 4.923284053802490234e-01 1.634411215782165527e-01 -1.425093561410903931e-01 4.442663863301277161e-03 2.250011861324310303e-01 1.190151125192642212e-01
6.258901953697204590e-02 -1.483104526996612549e-01 4.254921898245811462e-02 1.020735576748847961e-01 -4.180069863796234131e-01 2.038547024130821228e-02 2.626269161701202393e-01 -9.121679514646530151e-02 -1.653877049684524536e-01 -9.506563842296600342e-02 -3.430151939392089844e-02 -9.916113317012786865e-02 9.191989898681640625e-02 -1.749870628118515015e-01 1.627955287694931030e-01 -4.136759415268898010e-02 1.546706072986125946e-02 -1.595451086759567261e-01 2.039982229471206665e-01 -2.273629754781723022e-01 1.316003054380416870e-01 2.295193374156951904e-01 -4.571974873542785645e-01 1.667265035212039948e-02 -3.829868137836456299e-01 3.242679685354232788e-02 1.839157640933990479e-01 -6.519094109535217285e-02 -4.610822349786758423e-02 -6.025366485118865967e-02 4.961600527167320251e-02 -4.902312159538269043e-02
-1.055841296911239624e-01 2.388127706944942474e-02 -2.830417156219482422e-01 1.204361915588378906e-01 -1.660455167293548584e-01 -2.150395959615707397e-01 -2.726147510111331940e-02 3.268312513828277588e-01 -7.271401584148406982e-02 2.114038467407226562e-01 6.946172565221786499e-02 -1.476486958563327789e-02 1.943443566560745239e-01 -8.612617105245590210e-02 1.665975712239742279e-02 -3.733965158462524414e-01 1.916369497776031494e-01 -1.432247366756200790e-02 -2.404866740107536316e-02 -2.070422172546386719e-01 -2.657775878906250000e-01 -2.840988337993621826e-03 -1.763850301504135132e-01 2.107017636299133301e-01 -2.236423492431640625e-01 2.160768955945968628e-01 2.560191154479980469e-01 2.286896705627441406e-01 -4.617637768387794495e-02 -9.769245237112045288e-02 3.954863920807838440e-02 -1.343871653079986572e-01
-1.236358433961868286e-01 2.435695379972457886e-01 -3.010449409484863281e-01 1.091189011931419373e-01 -2.181300520896911621e-01 6.455036252737045288e-02 -8.833425119519233704e-03 4.575311765074729919e-02 1.784576475620269775e-02 1.552729904651641846e-01 -3.675165819004178047e-03 -7.317093759775161743e-02 4.107708334922790527e-01 -2.271363884210586548e-01 1.351142823696136475e-01 -3.823363184928894043e-01 1.197824776172637939e-01 -8.834298700094223022e-02 3.416299521923065186e-01 -3.467859625816345215e-01 -1.045334264636039734e-01 8.181937783956527710e-02 -5.855047330260276794e-02 2.386669255793094635e-02 2.888526394963264465e-02 1.544081866741180420e-01 5.095366761088371277e-02 -2.328909561038017273e-02 9.126749634742736816e-02 -1.441216766834259033e-01 -9.808739274740219116e-02 -8.424971997737884521e-02
-2.090644836425781250e-01 4.128045439720153809e-01 -1.405255198478698730e-01 1.015640329569578171e-02 -3.065005540847778320e-01 1.197645217180252075e-01 -5.212049931287765503e-02 -1.503564231097698212e-02 -2.770971953868865967e-01 2.171584218740463257e-01 -3.603192418813705444e-02 -1.066387910395860672e-02 1.553437858819961548e-01 -2.317404747009277344e-01 1.829471290111541748e-01 8.885020762681961060e-02 -1.016620472073554993e-01 -1.450939923524856567e-01 -1.387080848217010498e-01 -1.905927360057830811e-01 1.522946059703826904e-01 -1.535547673702239990e-01 -1.723538488149642944e-01 1.588399261236190796e-01 -3.257369622588157654e-02 7.645022124052047729e-04 3.413906991481781006e-01 1.315825581550598145e-01 7.892223447561264038e-02 2.118039429187774658e-01 1.829161643981933594e-01 -4.604619368910789490e-02
6.059202924370765686e-02 -5.906656384468078613e-02 -4.138634204864501953e-01 7.477071881294250488e-02 -1.621315628290176392e-01 9.282788634300231934e-02 -4.511764273047447205e-02 1.386643052101135254e-01 6.811515241861343384e-02 2.720294594764709473e-01 -3.961286693811416626e-02 -2.300563901662826538e-01 2.332483828067779541e-01 -1.273358464241027832e-01 3.291571438312530518e-01 -4.259471222758293152e-02 3.802289962768554688e-01 -1.335797607898712158e-01 2.236265987157821655e-01 -2.666880786418914795e-01 -8.513855189085006714e-02 1.115981116890907288e-01 1.155028771609067917e-02 1.658678948879241943e-01 7.742895931005477905e-02 1.900547649711370468e-03 1.213826164603233337e-01 1.752391606569290161e-01 -5.503811687231063843e-02 -1.692825853824615479e-01 -1.763877719640731812e-01 2.737466804683208466e-02
-2.655372023582458496e-01 2.557320892810821533e-01 -1.642363816499710083e-01 -6.095961667597293854e-03 -1.468750387430191040e-01 -3.031852543354034424e-01 1.163865625858306885e-01 -2.228154987096786499e-02 -3.300754353404045105e-02 -9.494592249393463135e-02 2.295242249965667725e-01 -9.475968033075332642e-02 1.709605455398559570e-01 2.333555817604064941e-01 7.327321171760559082e-02 -2.591834664344787598e-01 1.705873310565948486e-01 1.198730915784835815e-01 1.650702506303787231e-01 -3.599514067173004150e-01 1.668222248554229736e-01 7.265863474458456039e-03 1.692609302699565887e-02 -2.178105264902114868e-01 -1.310987174510955811e-01 -1.664614528417587280e-01 3.300874829292297363e-01 6.349786370992660522e-02 -1.259900033473968506e-01 -8.910231292247772217e-02 1.532712876796722412e-01 -2.163331955671310425e-02
6.536611914634704590e-02 -1.028844565153121948e-01 -1.293952018022537231e-01 -1.187293231487274170e-01 -1.402160227298736572e-01 -1.736462265253067017e-01 1.903317868709564209e-01 3.759801760315895081e-02 1.309786885976791382e-01 1.117508113384246826e-01 4.190163910388946533e-01 -1.708234995603561401e-01 -4.951456934213638306e-02 -1.590874791145324707e-02 1.818019151687622070e-02 3.342126309871673584e-02 6.681403517723083496e-02 -1.872974336147308350e-01 1.497866362333297729e-01 -4.225082993507385254e-01 -3.149830969050526619e-03 -1.158729046583175659e-01 -6.163404881954193115e-02 2.211879193782806396e-01 -3.355950117111206055e-01 -1.414370834827423096e-01 3.146462142467498779e-01 1.160432994365692139e-01 9.190015494823455811e-02 -5.782731249928474426e-02 2.440181970596313477e-01 -7.220217585563659668e-02
-2.271532863378524780e-01 1.305499300360679626e-02 -1.850055456161499023e-01 -1.589411944150924683e-01 -1.264433860778808594e-01 -4.946140199899673462e-02 2.908850312232971191e-01 -1.529100090265274048e-01 -6.058046594262123108e-02 8.485364168882369995e-02 8.379361778497695923e-02 5.965812504291534424e-02 6.180357560515403748e-02 -8.185931295156478882e-02 -4.365968052297830582e-03 1.801162362098693848e-01 2.564584612846374512e-01 -2.185142636299133301e-01 3.843995332717895508e-01 -2.970063686370849609e-01 -8.405192196369171143e-02 8.805409818887710571e-02 2.674908339977264404e-01 2.096447497606277466e-01 -3.210452497005462646e-01 -1.245714873075485229e-01 1.342867016792297363e-01 -2.262119650840759277e-01 7.485412061214447021e-02 -1.248292326927185059e-01 2.651232294738292694e-02 -9.155743569135665894e-02
1.477742474526166916e-02 1.371677517890930176e-01 -1.978247016668319702e-01 -7.234290242195129395e-02 -2.130130771547555923e-03 1.879858598113059998e-02 1.825149506330490112e-01 1.834920495748519897e-01 2.273279577493667603e-01 2.871136821340769529e-04 2.409660369157791138e-01 -2.786519527435302734e-01 8.873692899942398071e-02 1.611979901790618896e-01 1.084106341004371643e-01 1.536194086074829102e-01 3.454691544175148010e-02 -2.813847064971923828e-01 6.208164617419242859e-02 -4.412378370761871338e-01 -8.095264434814453125e-03 1.112514510750770569e-01 -3.575977683067321777e-02 1.657037138938903809e-01 -1.816717982292175293e-01 -1.442811340093612671e-01 3.487093746662139893e-01 -6.290791928768157959e-02 2.993734739720821381e-02 1.809187084436416626e-01 2.816510200500488281e-01 1.523207966238260269e-02
-1.789611428976058960e-01 1.325598508119583130e-01 -1.364669948816299438e-01 -6.758707761764526367e-02 -7.933393120765686035e-02 4.579792320728302002e-01 5.635086819529533386e-02 -2.070698887109756470e-01 7.838975638151168823e-02 2.272538542747497559e-01 1.930742897093296051e-02 -8.730466663837432861e-02 1.174159348011016846e-01 -1.198565587401390076e-01 2.193373292684555054e-01 -3.774058818817138672e-01 -4.061947762966156006e-02 -8.052322268486022949e-02 1.193525455892086029e-02 -1.811697706580162048e-02 -1.859395802021026611e-01 -5.815855786204338074e-02 -1.941189020872116089e-01 -1.954852938652038574e-01 -3.071926832199096680e-01 -5.113635584712028503e-02 1.370444297790527344e-01 -6.560646742582321167e-02 1.687898188829421997e-01 -9.360069036483764648e-02 3.157975375652313232e-01 3.365996852517127991e-02
-8.960598148405551910e-03 7.449531555175781250e-02 -6.081125140190124512e-02 -1.977464705705642700e-01 -1.130887642502784729e-01 1.888072937726974487e-01 3.752792179584503174e-01 1.790048331022262573e-01 1.165277883410453796e-01 -7.178279012441635132e-02 -1.176013201475143433e-01 -1.234006658196449280e-01 1.979473233222961426e-01 1.786742210388183594e-01 1.169346347451210022e-01 -6.193870678544044495e-02 1.059120595455169678e-01 -9.239844232797622681e-02 -7.264653220772743225e-03 -1.820978075265884399e-01 4.105275124311447144e-02 1.809136196970939636e-02 1.733978986740112305e-01 -8.298229426145553589e-02 -9.846678003668785095e-03 1.980026960372924805e-01 5.113519430160522461e-01 1.652260571718215942e-01 4.558973759412765503e-02 -9.870080649852752686e-02 3.441786170005798340e-01 -2.086921185255050659e-01
3.007732331752777100e-01 3.495394438505172729e-02 -5.290644615888595581e-02 2.313852757215499878e-01 -6.088108569383621216e-02 2.239757776260375977e-01 -3.056623041629791260e-02 -2.657607793807983398e-01 2.610055804252624512e-01 4.412289708852767944e-03 4.433057457208633423e-02 -1.298959851264953613e-01 -9.762121737003326416e-02 -3.454641252756118774e-02 2.485731244087219238e-01 -4.449668154120445251e-02 -1.526174973696470261e-02 3.194854408502578735e-02 1.631922833621501923e-02 -3.016005456447601318e-01 1.435128413140773773e-02 -7.537566591054201126e-03 1.668283492326736450e-01 1.809996366500854492e-01 -2.629834711551666260e-01 5.569221079349517822e-02 3.251498639583587646e-01 -1.809116452932357788e-01 2.066694945096969604e-01 -2.472839504480361938e-01 3.064360022544860840e-01 -5.701733380556106567e-02
-7.858256995677947998e-02 -5.788649246096611023e-02 -3.160029277205467224e-02 7.428415864706039429e-02 2.178156375885009766e-02 2.626174688339233398e-01 -5.468549206852912903e-02 -4.835667088627815247e-02 -2.860229313373565674e-01 1.254269927740097046e-01 -6.789517402648925781e-02 -1.092421337962150574e-01 2.266478985548019409e-01 2.049166336655616760e-02 2.208895534276962280e-01 1.181118339300155640e-01 1.841307282447814941e-01 4.990792647004127502e-02 4.360984563827514648e-01 -4.115111231803894043e-01 -6.919993460178375244e-02 2.241161018610000610e-01 -7.439441978931427002e-02 7.835206389427185059e-02 -1.186958253383636475e-01 6.263084709644317627e-02 2.696062028408050537e-01 -5.556017160415649414e-02 -1.243946030735969543e-01 -3.170372545719146729e-01 6.085118651390075684e-02 6.697572022676467896e-02
-2.930638790130615234e-01 -1.989817768335342407e-01 4.356509447097778320e-02 4.178604856133460999e-02 -2.822948098182678223e-01 -1.905472576618194580e-02 -1.006936505436897278e-01 -1.267771273851394653e-01 -5.922025069594383240e-02 -3.854650259017944336e-02 3.822667896747589111e-02 -4.197684675455093384e-02 -1.803428749553859234e-03 -1.002075523138046265e-01 3.125534355640411377e-01 9.909274429082870483e-02 1.305414587259292603e-01 -1.459631472826004028e-01 1.465134322643280029e-01 -4.026243388652801514e-01 2.568163536489009857e-02 1.176880225539207458e-01 -1.705535650253295898e-01 1.721207238733768463e-02 -2.264955639839172363e-01 1.388164609670639038e-01 3.259316384792327881e-01 2.089888453483581543e-01 3.097757399082183838e-01 1.482405979186296463e-02 1.503272205591201782e-01 -1.837663054466247559e-01
-2.129748836159706116e-02 9.049646556377410889e-02 9.950859844684600830e-02 3.154431656002998352e-02 -2.124861180782318115e-01 1.578887253999710083e-01 2.391398996114730835e-01 -5.826927348971366882e-02 2.096622288227081299e-01 3.813568353652954102e-01 -1.468107402324676514e-01 -5.389970610849559307e-04 8.904094994068145752e-02 2.572218775749206543e-01 7.440694421529769897e-02 -1.527375429868698120e-01 1.720313169062137604e-02 1.165608391165733337e-01 3.319665491580963135e-01 -1.633964180946350098e-01 6.054976209998130798e-02 -8.508808165788650513e-02 -6.449490785598754883e-02 1.602334529161453247e-01 -3.192587196826934814e-01 1.248206421732902527e-01 3.711029589176177979e-01 1.191959530115127563e-01 6.771884858608245850e-02 8.567616343498229980e-02 8.194451034069061279e-02 -2.372767478227615356e-01
-9.843655675649642944e-02 6.730086356401443481e-02 -1.902998387813568115e-01 -1.699790507555007935e-01 -3.505097702145576477e-02 3.580827116966247559e-01 7.852731645107269287e-02 -2.205771058797836304e-01 9.507400542497634888e-02 5.464443564414978027e-02 -8.257843554019927979e-02 -9.545920416712760925e-03 7.065436989068984985e-02 1.815176941454410553e-02 3.992518186569213867e-01 -3.286171853542327881e-01 -3.761022165417671204e-02 3.061357885599136353e-02 3.185185790061950684e-02 -5.779324844479560852e-02 -2.182087302207946777e-01 1.602905094623565674e-01 -1.064126119017601013e-01 -7.184319943189620972e-02 -3.319096565246582031e-01 -2.401837408542633057e-01 3.125509023666381836e-01 1.967219263315200806e-01 7.422123849391937256e-02 -9.148001670837402344e-02 1.660862267017364502e-01 -5.051654577255249023e-02
-3.434188291430473328e-02 3.658758476376533508e-02 1.107198670506477356e-01 -2.364411763846874237e-02 -2.867125570774078369e-01 7.294911146163940430e-02 2.244727909564971924e-01 -1.571500599384307861e-01 1.048911213874816895e-01 2.153933197259902954e-01 -1.576443612575531006e-01 -8.183504454791545868e-03 -3.496576100587844849e-02 -1.100590899586677551e-01 -5.062399897724390030e-03 -1.596971452236175537e-01 1.007079109549522400e-01 -2.025488764047622681e-01 1.993230730295181274e-01 -1.892504841089248657e-01 1.792674958705902100e-01 -1.719645559787750244e-01 -2.165116071701049805e-01 2.065164595842361450e-01 -4.324508309364318848e-01 1.841224581003189087e-01 3.782724440097808838e-01 -1.611425280570983887e-01 2.384617365896701813e-02 -2.073667198419570923e-02 -4.085042700171470642e-02 -1.740317642688751221e-01
-9.969245642423629761e-02 1.496217101812362671e-01 -5.371817946434020996e-01 4.221372306346893311e-03 -2.764688134193420410e-01 7.183384895324707031e-02 3.370628133416175842e-02 -1.604601591825485229e-01 -8.250153809785842896e-02 4.653644934296607971e-02 -2.567297816276550293e-01 -9.076892584562301636e-02 2.075866758823394775e-01 -6.922965985722839832e-04 1.705484092235565186e-01 3.669530525803565979e-02 2.853340208530426025e-01 -1.133841201663017273e-01 2.991962432861328125e-01 -2.168051525950431824e-02 -1.258258670568466187e-01 2.624774277210235596e-01 -2.052265852689743042e-01 7.600161433219909668e-02 -1.630337536334991455e-01 1.515601128339767456e-01 6.044948846101760864e-02 6.968626379966735840e-02 -1.580505445599555969e-02 -1.043328046798706055e-01 7.395258545875549316e-02 1.497367620468139648e-01
4.525559023022651672e-02 -4.724378511309623718e-02 3.172589093446731567e-02 -7.200127094984054565e-02 -1.449899375438690186e-01 1.335719525814056396e-01 1.468242704868316650e-01 -4.028448462486267090e-02 1.126302406191825867e-03 3.314822539687156677e-02 -2.186616808176040649e-01 -1.513110995292663574e-01 1.066577434539794922e-01 2.928588688373565674e-01 -2.868719026446342468e-02 -2.362273186445236206e-01 1.203904300928115845e-01 -2.742941677570343018e-01 -1.347721517086029053e-01 -2.071359008550643921e-01 -1.830018311738967896e-01 1.131311152130365372e-02 1.465814262628555298e-01 -9.025654196739196777e-02 -1.614324152469635010e-01 1.647992432117462158e-01 4.492933750152587891e-01 2.400009930133819580e-01 1.358741223812103271e-01 -2.018123418092727661e-01 3.152771890163421631e-01 1.287833899259567261e-01
2.099684178829193115e-01 1.201398205012083054e-03 -3.355684503912925720e-02 2.634289860725402832e-01 -2.599011063575744629e-01 2.429770976305007935e-01 -2.316342294216156006e-02 -1.505502462387084961e-01 1.372677236795425415e-01 1.380038727074861526e-02 -2.342845201492309570e-01 -1.525434851646423340e-01 9.001103229820728302e-03 -1.398697495460510254e-01 -1.688769310712814331e-01 -3.537617623805999756e-01 -4.616703838109970093e-03 -2.138821780681610107e-01 2.922098338603973389e-01 -2.650948166847229004e-01 -3.905140981078147888e-02 8.318796753883361816e-02 -1.275372952222824097e-01 5.947788804769515991e-02 -6.103525310754776001e-02 -2.128473296761512756e-02 2.530491352081298828e-01 3.420683322474360466e-03 -2.354524135589599609e-01 1.446281373500823975e-01 2.805128991603851318e-01 -1.102536469697952271e-01
-1.391656249761581421e-01 2.717580199241638184e-01 1.979769319295883179e-01 1.183111965656280518e-01 -4.939356073737144470e-02 2.819003760814666748e-01 3.431822061538696289e-01 -8.547888137400150299e-03 -2.480421215295791626e-02 1.925807297229766846e-01 -6.471966952085494995e-02 1.504227705299854279e-02 -1.008390262722969055e-01 2.039541155099868774e-01 3.105568699538707733e-02 -2.894453108310699463e-01 1.881959438323974609e-01 9.964582324028015137e-02 1.016737669706344604e-01 -9.177494794130325317e-02 -7.304849103093147278e-03 -3.167105466127395630e-02 4.921323806047439575e-02 1.352544873952865601e-01 -3.751005530357360840e-01 1.422449052333831787e-01 2.461854517459869385e-01 1.679869443178176880e-01 1.454239934682846069e-01 2.231347374618053436e-02 2.189063280820846558e-01 -2.645766437053680420e-01
-1.316112428903579712e-01 2.155770957469940186e-01 -1.328940540552139282e-01 -2.222255021333694458e-01 -9.806788526475429535e-03 9.107354283332824707e-02 2.516959607601165771e-01 1.838684827089309692e-02 -5.449423193931579590e-02 -4.803258180618286133e-02 -9.726060181856155396e-02 -2.420661002397537231e-01 1.356351673603057861e-01 6.018217280507087708e-02 2.341931760311126709e-01 -2.444720081984996796e-02 1.320190280675888062e-01 -2.722215354442596436e-01 -3.012034285347908735e-04 -3.015814721584320068e-01 -3.126937448978424072e-01 2.188002467155456543e-01 1.739884763956069946e-01 9.158865362405776978e-02 -7.323766499757766724e-02 6.273670494556427002e-02 3.111089766025543213e-01 -2.441382259130477905e-01 4.199663922190666199e-02 3.423416987061500549e-02 2.848893702030181885e-01 1.723348498344421387e-01
-2.191432751715183258e-02 2.885355353355407715e-01 -1.956972032785415649e-01 5.187009461224079132e-03 -2.119038403034210205e-01 -3.957515209913253784e-02 2.224461175501346588e-02 -2.795392880216240883e-03 -3.564277589321136475e-01 3.128984272480010986e-01 4.605010896921157837e-02 -7.841360569000244141e-02 1.574021279811859131e-01 -3.245147168636322021e-01 1.844507157802581787e-01 -8.545396849513053894e-03 -1.246309354901313782e-01 -2.533037364482879639e-01 -1.011337861418724060e-01 -1.667872816324234009e-01 1.303402893245220184e-02 -9.762747585773468018e-02 -4.570249468088150024e-02 4.079543799161911011e-02 -1.722116470336914062e-01 5.576615408062934875e-02 2.811484336853027344e-01 9.353070706129074097e-02 -2.937695709988474846e-03 2.796855568885803223e-01 3.029500842094421387e-01 -1.086662635207176208e-01
-1.497666537761688232e-01 8.679208904504776001e-02 -1.708801835775375366e-01 2.029949240386486053e-02 7.734663784503936768e-02 7.590594887733459473e-02 2.958778440952301025e-01 5.968631803989410400e-02 -2.392870187759399414e-01 2.553921379148960114e-02 -5.759393796324729919e-02 -6.712629646062850952e-02 -7.602797448635101318e-02 2.508692741394042969e-01 -5.017825588583946228e-02 -2.640781998634338379e-01 1.784756183624267578e-01 -2.092225700616836548e-01 -1.178985554724931717e-02 -1.661567687988281250e-01 2.286844402551651001e-01 1.204329505562782288e-01 -2.207545489072799683e-01 7.566373050212860107e-02 -2.371135801076889038e-01 -6.825333833694458008e-02 2.942556738853454590e-01 1.596998870372772217e-01 -8.403025567531585693e-02 -1.004783362150192261e-01 3.740881085395812988e-01 2.759830057621002197e-01
1.326566040515899658e-01 1.593771725893020630e-01 2.778954803943634033e-03 8.328038454055786133e-02 1.792157068848609924e-02 1.460279338061809540e-02 8.060458302497863770e-02 -1.397874951362609863e-01 1.535761356353759766e-01 -9.926936775445938110e-02 2.071684747934341431e-01 4.186882637441158295e-03 -5.239123106002807617e-02 -3.342584520578384399e-02 2.560613453388214111e-01 -4.731331020593643188e-03 4.906315729022026062e-02 -2.307848483324050903e-01 3.634927272796630859e-01 -4.744850397109985352e-01 2.405050098896026611e-01 1.610491126775741577e-01 -1.933836638927459717e-01 -4.343732818961143494e-02 -3.428059816360473633e-01 3.878103196620941162e-02 1.493995934724807739e-01 1.332172453403472900e-01 2.367584407329559326e-01 7.461659610271453857e-02 1.431323140859603882e-01 2.159377560019493103e-02
2.458755373954772949e-01 7.160310447216033936e-02 -2.927429042756557465e-02 1.104987859725952148e-01 -1.715241670608520508e-01 1.075451001524925232e-01 1.776556074619293213e-01 -3.297014161944389343e-02 2.654277533292770386e-02 -8.360526524484157562e-03 2.478074431419372559e-01 -4.397460445761680603e-02 -2.080230787396430969e-02 -1.205587293952703476e-02 -8.308699727058410645e-02 1.590827293694019318e-02 2.275092005729675293e-01 -1.728066354990005493e-01 2.097863852977752686e-01 -3.045803010463714600e-01 -1.536349803209304810e-01 1.612450778484344482e-01 2.572506666183471680e-01 2.187819331884384155e-01 -1.040158197283744812e-01 -1.995454132556915283e-01 4.470084011554718018e-01 7.048473507165908813e-02 -2.157018333673477173e-01 4.508975148200988770e-02 1.292360574007034302e-01 -2.704277634620666504e-01
-1.396308988332748413e-01 -1.235001683235168457e-01 2.337093278765678406e-02 2.982169017195701599e-02 -2.272498309612274170e-01 1.252460926771163940e-01 -1.470318287611007690e-01 4.405086115002632141e-02 2.335002087056636810e-02 3.531251251697540283e-01 -1.971833854913711548e-01 -1.749610751867294312e-01 -5.595160648226737976e-02 -1.194843426346778870e-01 1.894373446702957153e-01 -1.037295311689376831e-01 2.302507869899272919e-02 -1.605618447065353394e-01 3.129248321056365967e-02 -9.006065130233764648e-02 -1.657067984342575073e-01 3.584283292293548584e-01 -6.678916513919830322e-02 3.267889320850372314e-01 -2.612283527851104736e-01 1.668453514575958252e-01 3.605653643608093262e-01 -1.404294669628143311e-01 -1.071052029728889465e-01 8.599095791578292847e-02 -2.060449570417404175e-01 6.656526774168014526e-02
-1.332998871803283691e-01 2.126929014921188354e-01 -1.347477175295352936e-02 -3.004435598850250244e-01 -3.159502521157264709e-02 2.656780481338500977e-01 3.578339219093322754e-01 -7.779843360185623169e-02 4.479555040597915649e-02 2.534444034099578857e-01 9.676042199134826660e-02 -1.017723903059959412e-01 1.163922995328903198e-01 8.677471429109573364e-02 1.421636044979095459e-01 1.301002651453018188e-01 8.477082103490829468e-02 8.867714554071426392e-02 -2.142641991376876831e-01 -1.223568320274353027e-01 -1.088852807879447937e-02 3.275342583656311035e-01 -4.479376599192619324e-02 1.412906944751739502e-01 -2.425259649753570557e-01 3.240951895713806152e-02 4.122337400913238525e-01 3.231507027521729469e-03 9.217599779367446899e-02 5.283357203006744385e-02 2.222283780574798584e-01 3.005839325487613678e-02
-6.964679807424545288e-02 1.679314672946929932e-01 -3.962036669254302979e-01 -1.133245043456554413e-02 -3.183282017707824707e-01 -2.991159446537494659e-02 3.174794465303421021e-02 1.589470505714416504e-01 -3.595773875713348389e-02 1.337385028600692749e-01 2.766257151961326599e-03 -8.665132336318492889e-03 2.146942019462585449e-01 -2.017598003149032593e-01 4.122747480869293213e-02 -4.903985261917114258e-01 1.680032610893249512e-01 -4.928093403577804565e-02 6.038777902722358704e-02 -2.428580373525619507e-01 -1.981774717569351196e-01 -3.136679902672767639e-02 -8.323746919631958008e-02 2.524193227291107178e-01 -1.127147749066352844e-01 1.779459416866302490e-01 1.697416007518768311e-01 1.236163526773452759e-01 -3.118091821670532227e-02 -4.284361749887466431e-02 -1.240950971841812134e-01 -1.491221934556961060e-01
-1.035044044256210327e-01 -1.329379379749298096e-01 -3.963325917720794678e-02 -1.008551642298698425e-01 -2.158469706773757935e-02 -1.080509349703788757e-01 2.290678471326828003e-01 1.072669625282287598e-01 9.835798293352127075e-02 1.254216432571411133e-01 -1.611198782920837402e-01 1.610043346881866455e-01 4.327738191932439804e-03 1.335728019475936890e-01 4.375021532177925110e-02 -3.039605915546417236e-01 3.458234965801239014e-01 -4.879908561706542969e-01 9.571369737386703491e-02 -2.182886004447937012e-01 1.685819029808044434e-01 -8.653354831039905548e-03 6.324202567338943481e-02 1.693560183048248291e-01 -2.052983343601226807e-01 3.947609663009643555e-02 2.750747799873352051e-01 -5.217377841472625732e-02 -2.551592886447906494e-02 -1.511618196964263916e-01 2.596676051616668701e-01 7.457238435745239258e-02
-1.944822669029235840e-01 3.053204417228698730e-01 -2.625286877155303955e-01 -1.759122684597969055e-02 -1.351583600044250488e-01 1.455736309289932251e-01 1.842050552368164062e-01 1.828551292419433594e-01 -1.750863790512084961e-01 2.045836150646209717e-01 -2.350408956408500671e-02 6.961437314748764038e-02 3.361303806304931641e-01 -2.705511152744293213e-01 7.107330113649368286e-02 -3.153964877128601074e-02 6.000442057847976685e-02 -3.896648883819580078e-01 -1.394607722759246826e-01 -1.214713007211685181e-01 1.233792081475257874e-01 3.966220188885927200e-03 -1.819558143615722656e-01 6.007466837763786316e-02 -9.282965213060379028e-02 2.544122934341430664e-01 1.965896487236022949e-01 1.370422393083572388e-01 -1.473440378904342651e-01 9.227316826581954956e-02 3.916375339031219482e-02 -1.365063041448593140e-01
1.724269427359104156e-02 -1.327423006296157837e-01 -1.264614518731832504e-02 9.849174320697784424e-02 -1.046760752797126770e-01 1.510932594537734985e-01 -5.220419168472290039e-02 9.618881344795227051e-02 -3.961526602506637573e-02 1.396670341491699219e-01 -3.295923471450805664e-01 -6.211833655834197998e-02 -7.771058380603790283e-02 -4.816602170467376709e-02 4.397524595260620117e-01 -2.720333635807037354e-01 -3.501881659030914307e-02 -7.551474869251251221e-02 1.082751974463462830e-01 1.661176048219203949e-02 5.429460853338241577e-02 1.461168080568313599e-01 -8.961318433284759521e-02 3.585874736309051514e-01 -2.308449000120162964e-01 -3.416072204709053040e-02 4.725019037723541260e-01 -1.843239068984985352e-01 -7.082478702068328857e-02 8.790618926286697388e-02 -9.641952067613601685e-02 5.980504304170608521e-02
-7.185217458754777908e-03 1.131375599652528763e-02 -2.868552319705486298e-02 2.316017076373100281e-02 -2.915553450584411621e-01 -1.207565888762474060e-02 3.147329986095428467e-01 -1.852671802043914795e-01 -9.978329390287399292e-02 1.893326789140701294e-01 -1.834131777286529541e-01 -1.054168716073036194e-01 -6.094997003674507141e-02 -3.109988868236541748e-01 -7.056482136249542236e-02 1.151110976934432983e-01 8.465304970741271973e-02 -1.912552118301391602e-01 2.531483769416809082e-01 -2.469753772020339966e-01 3.519326746463775635e-01 -1.983594745397567749e-01 -2.625632565468549728e-03 1.880241781473159790e-01 -9.995229542255401611e-02 -1.005106866359710693e-01 1.688494533300399780e-01 2.625441364943981171e-02 -2.147935926914215088e-01 -2.140484601259231567e-01 2.456422895193099976e-01 -4.164021462202072144e-02
-1.481922566890716553e-01 2.517183423042297363e-01 7.305417209863662720e-02 7.482475787401199341e-02 -1.998180896043777466e-01 6.712948530912399292e-02 3.422854840755462646e-02 -1.734691411256790161e-01 -1.071416307240724564e-02 1.193438321352005005e-01 -5.579538270831108093e-02 -4.718918353319168091e-02 6.890209764242172241e-02 2.071124017238616943e-01 2.265241891145706177e-01 1.241289749741554260e-01 -1.070593148469924927e-01 -2.892699539661407471e-01 -2.588111758232116699e-01 -2.734249234199523926e-01 6.125913187861442566e-02 2.087981700897216797e-01 1.883814632892608643e-01 -1.176542490720748901e-01 -1.157757639884948730e-01 1.809318736195564270e-02 3.916829228401184082e-01 -2.926656603813171387e-02 -1.621505916118621826e-01 -1.262994408607482910e-01 3.023229539394378662e-01 -2.424319088459014893e-01
-1.374597754329442978e-02 9.444384276866912842e-02 -3.844253346323966980e-02 -7.044344395399093628e-02 -3.335917890071868896e-01 5.789805948734283447e-02 1.831877380609512329e-01 1.527654379606246948e-01 6.634029094129800797e-03 2.359637469053268433e-01 -1.058495715260505676e-01 -4.841091483831405640e-02 2.474385201930999756e-01 -2.424279227852821350e-02 2.384331971406936646e-01 1.161750033497810364e-01 3.407142460346221924e-01 -2.588678300380706787e-01 -1.979668624699115753e-03 -1.553506851196289062e-01 -1.644961833953857422e-01 -1.321522444486618042e-01 -1.179720833897590637e-01 -1.096954792737960815e-01 -1.190314665436744690e-01 2.727355062961578369e-01 3.939527273178100586e-01 -1.277858614921569824e-01 -4.438877478241920471e-02 7.834854722023010254e-02 4.377399105578660965e-03 -2.560665011405944824e-01
-1.316185295581817627e-01 1.497599631547927856e-01 -2.372337281703948975e-01 2.293671220541000366e-01 -1.922782808542251587e-01 2.308319658041000366e-01 -4.817283898591995239e-02 1.262372881174087524e-01 -2.155012488365173340e-01 2.712468802928924561e-01 -7.073604315519332886e-02 -6.097330152988433838e-02 3.328745067119598389e-02 -2.141474932432174683e-01 4.074253886938095093e-02 -1.161054596304893494e-01 -1.019985079765319824e-01 7.519153505563735962e-02 3.471560031175613403e-02 -4.324166774749755859e-01 -1.742514967918395996e-01 3.369391560554504395e-01 1.475683897733688354e-01 2.282804846763610840e-01 1.046853065490722656e-01 1.331903133541345596e-02 1.591834127902984619e-01 1.191301550716161728e-02 7.092145085334777832e-02 -1.058553382754325867e-01 1.792359203100204468e-01 -2.121295630931854248e-01
1.285013742744922638e-02 4.656183719635009766e-02 5.579642206430435181e-02 9.249970316886901855e-02 -2.149424105882644653e-01 4.050664603710174561e-02 2.143357396125793457e-01 -1.985170096158981323e-01 1.791894733905792236e-01 2.915728688240051270e-01 -2.116277068853378296e-01 -9.367858991026878357e-03 1.114368718117475510e-02 -6.955725606530904770e-03 -8.020772039890289307e-02 -1.515970528125762939e-01 1.338817477226257324e-01 -1.833203285932540894e-01 1.251098215579986572e-01 -1.465449035167694092e-01 1.360793858766555786e-01 -2.086333632469177246e-01 -1.934397816658020020e-01 1.479022055864334106e-01 -3.809331655502319336e-01 1.619358807802200317e-01 4.690651297569274902e-01 -7.686515897512435913e-02 -1.674286648631095886e-02 -4.010271653532981873e-02 2.885724790394306183e-02 -2.263616174459457397e-01
-1.323758810758590698e-01 -2.359053343534469604e-01 5.334397032856941223e-02 -1.500656176358461380e-02 -4.733841121196746826e-01 1.197599545121192932e-01 -2.139128297567367554e-01 8.040951192378997803e-02 5.072320252656936646e-02 2.160001099109649658e-01 -7.161196321249008179e-02 -7.994731515645980835e-02 1.573446989059448242e-01 -1.799270659685134888e-01 1.299612373113632202e-01 -2.290493994951248169e-02 1.583795249462127686e-01 -2.801194787025451660e-01 5.454391241073608398e-02 -4.813602268695831299e-01 1.279502511024475098e-01 1.109382882714271545e-01 -1.421959549188613892e-01 4.121070727705955505e-02 -1.565487235784530640e-01 -3.664875403046607971e-02 8.276350796222686768e-02 -2.156820520758628845e-02 2.714706771075725555e-02 -2.265517115592956543e-01 1.495832353830337524e-01 3.697319328784942627e-02
-2.305662930011749268e-01 -4.844919219613075256e-02 -3.047841973602771759e-02 -2.313469350337982178e-02 2.197709828615188599e-01 8.536747843027114868e-02 4.149265587329864502e-01 1.120022237300872803e-01 -1.259973496198654175e-01 1.903905421495437622e-01 -7.505374401807785034e-02 -2.869187481701374054e-02 -1.644523739814758301e-01 1.872211396694183350e-01 1.134889433160424232e-03 -2.782824635505676270e-01 1.555593758821487427e-01 -2.031027078628540039e-01 3.670554608106613159e-02 -2.913171350955963135e-01 6.574366986751556396e-02 1.487238258123397827e-01 -5.125242471694946289e-02 8.612605929374694824e-02 -2.297701984643936157e-01 -3.025751560926437378e-02 3.421301841735839844e-01 1.279625296592712402e-01 -2.596963010728359222e-02 -1.012327000498771667e-01 2.670393884181976318e-01 2.170152068138122559e-01
5.498929694294929504e-02 4.157294631004333496e-01 -6.993239372968673706e-02 -5.713243037462234497e-02 -1.449661850929260254e-01 1.332110073417425156e-02 1.045523956418037415e-01 -1.575702428817749023e-01 -2.208443284034729004e-01 3.376087248325347900e-01 7.272548973560333252e-02 6.385606527328491211e-02 2.055264562368392944e-01 -4.411561191082000732e-01 1.699092090129852295e-01 -1.016503944993019104e-01 -7.261625677347183228e-02 -5.257770791649818420e-02 -1.239178702235221863e-01 -2.631548047065734863e-01 1.836172640323638916e-01 2.738013863563537598e-02 1.056806892156600952e-01 2.245446667075157166e-03 -2.352234162390232086e-02 -2.209650129079818726e-01 2.538864910602569580e-01 6.201784312725067139e-02 1.280329823493957520e-01 1.702229231595993042e-01 9.237914532423019409e-02 -3.147269040346145630e-02
1.285215318202972412e-01 1.264069229364395142e-01 2.802162244915962219e-02 2.550474703311920166e-01 -2.319595962762832642e-01 5.860146135091781616e-02 1.289828568696975708e-01 -3.740267083048820496e-02 8.241723477840423584e-02 -2.043699622154235840e-01 9.412068873643875122e-02 -2.883426379412412643e-03 1.554573923349380493e-01 -1.390433609485626221e-01 1.515104174613952637e-01 -1.057773381471633911e-01 2.161108655855059624e-03 7.096450030803680420e-02 1.450320929288864136e-01 -1.788344830274581909e-01 2.250091433525085449e-01 1.396806389093399048e-01 1.687181591987609863e-01 -7.477687299251556396e-02 -2.172264009714126587e-01 -2.434235364198684692e-01 3.871425092220306396e-01 -5.096833780407905579e-02 1.467482373118400574e-02 1.491481810808181763e-01 3.716781735420227051e-01 -3.309748768806457520e-01
-1.338450759649276733e-01 9.526710957288742065e-02 1.584913581609725952e-01 1.528199645690619946e-03 -3.076972961425781250e-01 4.758731275796890259e-02 7.310956716537475586e-02 1.908990740776062012e-02 -1.052370220422744751e-01 2.853102982044219971e-01 -5.030895024538040161e-02 1.748566627502441406e-01 2.189269363880157471e-01 4.422741383314132690e-02 1.578165292739868164e-01 6.119557470083236694e-02 2.254563868045806885e-01 -2.342563867568969727e-01 -1.068175360560417175e-01 -4.626588225364685059e-01 -6.899111717939376831e-02 -6.267271190881729126e-02 -1.711889058351516724e-01 -1.065634749829769135e-02 6.422200705856084824e-03 2.998436689376831055e-01 3.322668075561523438e-01 -1.380565762519836426e-01 1.652266532182693481e-01 -1.392124891281127930e-01 6.786461174488067627e-02 -3.386929631233215332e-02
-7.549306005239486694e-02 2.274002730846405029e-01 1.754525601863861084e-01 -2.460791468620300293e-01 -5.999590083956718445e-02 2.849937044084072113e-02 2.191512584686279297e-01 -1.065027788281440735e-01 -1.474607884883880615e-01 4.387476444244384766e-01 -1.899833381175994873e-01 -1.636396050453186035e-01 2.496341057121753693e-02 1.545362323522567749e-01 1.321791410446166992e-01 -1.356555968523025513e-01 2.228377163410186768e-01 5.185574293136596680e-02 1.972119063138961792e-01 -3.964334428310394287e-01 2.311081625521183014e-02 7.139351218938827515e-02 -2.296877205371856689e-01 -1.703191250562667847e-01 -2.066831886768341064e-01 -6.067400425672531128e-02 1.805146634578704834e-01 3.178347274661064148e-02 5.444746837019920349e-02 -1.511237323284149170e-01 -8.178886771202087402e-02 -4.116041213274002075e-02
7.208527624607086182e-02 3.567782640457153320e-01 -1.927421987056732178e-01 -1.264729499816894531e-01 -1.390478760004043579e-01 1.285585910081863403e-01 2.863219752907752991e-02 -2.741935662925243378e-02 -2.010417431592941284e-01 3.705827593803405762e-01 -5.277548730373382568e-02 1.748457103967666626e-01 3.232697546482086182e-01 -2.843937873840332031e-01 4.472675547003746033e-02 -9.560654312372207642e-02 8.631131611764431000e-03 -8.732441067695617676e-02 -1.534005403518676758e-01 -2.699097692966461182e-01 1.146726012229919434e-01 -4.031378403306007385e-02 8.299186080694198608e-02 4.174319654703140259e-02 -8.005741983652114868e-02 -7.516340166330337524e-02 1.554821729660034180e-01 1.131447777152061462e-01 1.851514130830764771e-01 1.806590855121612549e-01 3.420936763286590576e-01 9.399270266294479370e-02
1.287764757871627808e-01 3.073402047157287598e-01 1.743246763944625854e-01 3.177182748913764954e-02 -1.459847837686538696e-01 -8.322141319513320923e-02 1.720346212387084961e-01 -6.265589594841003418e-02 -1.885338127613067627e-01 1.392315626144409180e-01 3.737163264304399490e-03 4.391078371554613113e-03 -1.681414544582366943e-01 1.955831199884414673e-01 1.299884635955095291e-02 -2.849777936935424805e-01 1.419627219438552856e-01 -7.813999801874160767e-02 2.374786436557769775e-01 -4.947230219841003418e-02 1.645177304744720459e-01 1.317200064659118652e-01 -1.871727108955383301e-01 1.070855781435966492e-01 -4.235581755638122559e-01 2.414905428886413574e-01 3.703789710998535156e-01 1.176709234714508057e-01 9.970794618129730225e-02 -5.059143528342247009e-02 8.950336277484893799e-02 -8.748442679643630981e-02
1.798634231090545654e-02 1.587053239345550537e-01 -3.856082260608673096e-01 5.680336058139801025e-02 -1.529282610863447189e-02 -5.156700313091278076e-02 1.439321935176849365e-01 -7.369530946016311646e-02 -1.173536852002143860e-01 3.120431005954742432e-01 -2.972911000251770020e-01 -2.223374098539352417e-01 -1.810898780822753906e-01 1.431959569454193115e-01 1.843409389257431030e-01 -2.905635349452495575e-02 2.447762489318847656e-01 -1.076980978250503540e-01 7.951929420232772827e-02 -1.432686597108840942e-01 1.064279153943061829e-01 1.542393565177917480e-01 -3.170866072177886963e-01 1.554583162069320679e-01 -9.426634758710861206e-02 -4.187192767858505249e-02 1.703253686428070068e-01 1.965899318456649780e-01 -1.762098819017410278e-02 -2.268311083316802979e-01 5.542527884244918823e-02 2.551886141300201416e-01
1.507088243961334229e-01 -2.308020591735839844e-01 -1.254513114690780640e-01 2.395837008953094482e-02 -3.546422421932220459e-01 9.913226962089538574e-02 8.107908815145492554e-02 -1.839505136013031006e-01 -8.820543438196182251e-02 1.797851175069808960e-01 2.673609256744384766e-01 -7.411134988069534302e-02 -1.189060602337121964e-02 1.729604303836822510e-01 6.410875357687473297e-03 -1.095813438296318054e-01 1.606170460581779480e-02 -1.198187842965126038e-01 3.057043850421905518e-01 -3.846429884433746338e-01 3.086822666227817535e-02 3.565399646759033203e-01 1.753471493721008301e-01 1.617721021175384521e-01 1.405938807874917984e-02 -2.341977506875991821e-02 2.164332866668701172e-01 4.740384221076965332e-02 -1.102905645966529846e-01 -2.117036469280719757e-02 2.527045309543609619e-01 7.206401973962783813e-02
-3.194794952869415283e-01 1.585442721843719482e-01 -1.027133017778396606e-01 -6.313895434141159058e-02 3.226599097251892090e-02 3.335656225681304932e-01 -8.470480330288410187e-03 1.318359225988388062e-01 8.533049374818801880e-03 2.318474948406219482e-01 -1.771934181451797485e-01 -1.760139018297195435e-01 7.965788245201110840e-02 -1.975060701370239258e-01 -1.599462144076824188e-02 -2.930293083190917969e-01 -5.609057843685150146e-02 -2.044865638017654419e-01 2.357348203659057617e-01 -2.696353793144226074e-01 -3.179134130477905273e-01 3.811298310756683350e-02 -9.778713434934616089e-02 1.491595059633255005e-01 7.992993295192718506e-02 -1.440260931849479675e-02 3.424794673919677734e-01 6.167535111308097839e-02 1.011911854147911072e-01 -1.688476651906967163e-01 1.113279067794792354e-04 8.252862095832824707e-02
6.793162971735000610e-02 1.486680507659912109e-01 1.368111819028854370e-01 -8.814468234777450562e-02 -3.436661511659622192e-02 7.480724155902862549e-02 1.121178790926933289e-01 -7.665280997753143311e-02 -1.812252588570117950e-02 8.574862033128738403e-02 -2.243653237819671631e-01 -5.519687384366989136e-02 -1.874828189611434937e-01 -3.473231494426727295e-01 3.594900965690612793e-01 4.437806829810142517e-02 3.720638453960418701e-01 2.009470760822296143e-02 1.272282451391220093e-01 -9.401576966047286987e-02 -4.124071914702653885e-03 9.670473635196685791e-02 1.422934383153915405e-01 1.130847353488206863e-02 -3.012459278106689453e-01 2.501634657382965088e-01 3.451593518257141113e-01 1.920541673898696899e-01 -1.974390894174575806e-01 6.876665353775024414e-02 1.529393941164016724e-01 -5.883918702602386475e-02
-1.687967479228973389e-01 3.483781218528747559e-02 -3.334175944328308105e-01 2.976355850696563721e-01 -5.761247128248214722e-02 3.073686035349965096e-03 3.272682428359985352e-01 -2.627142667770385742e-01 -5.342419818043708801e-02 1.860417127609252930e-01 2.225738763809204102e-01 -1.803412288427352905e-01 1.464131027460098267e-01 -6.927766837179660797e-03 1.050158292055130005e-01 -4.048709571361541748e-02 1.483594328165054321e-01 6.530816107988357544e-02 3.907908499240875244e-01 -4.675458371639251709e-02 1.032583639025688171e-01 -7.047826051712036133e-02 1.136718913912773132e-01 2.074134647846221924e-01 3.928346186876296997e-02 3.948025405406951904e-03 2.764556109905242920e-01 -1.721863262355327606e-02 1.631851196289062500e-01 -2.122662216424942017e-01 1.471314281225204468e-01 -1.141947060823440552e-01
-1.773645132780075073e-01 2.123167067766189575e-01 1.045373454689979553e-02 2.297713421285152435e-03 1.167806833982467651e-01 1.645936518907546997e-01 2.211048156023025513e-01 -5.824011936783790588e-02 5.807348713278770447e-02 7.776684314012527466e-02 -3.364584594964981079e-02 -1.325014084577560425e-01 3.110733032226562500e-01 1.020323708653450012e-01 1.958881020545959473e-01 5.810494720935821533e-02 5.323380976915359497e-02 -1.908672899007797241e-01 7.821767358109354973e-04 -1.807185411453247070e-01 -2.866978347301483154e-01 2.681937813758850098e-01 -1.154436394572257996e-01 3.011035025119781494e-01 -2.216568030416965485e-02 2.170188874006271362e-01 2.619127631187438965e-01 -1.129996478557586670e-01 3.516216948628425598e-02 2.761048823595046997e-02 4.377367198467254639e-01 2.646320313215255737e-02
1.794265396893024445e-02 2.002387791872024536e-01 2.019294351339340210e-01 -2.585144340991973877e-01 -2.023948729038238525e-01 2.023211307823657990e-02 2.740524113178253174e-01 -1.025153547525405884e-01 -8.435278385877609253e-02 4.006697535514831543e-01 -1.652244329452514648e-01 -1.564270108938217163e-01 5.656220018863677979e-02 7.505962252616882324e-02 2.713892161846160889e-01 -2.239417433738708496e-01 1.027990952134132385e-01 -1.135813146829605103e-01 1.857956647872924805e-01 -1.481190770864486694e-01 -4.911919683218002319e-02 1.919279843568801880e-01 -3.308712244033813477e-01 -1.178911998867988586e-01 -3.080703914165496826e-01 6.253329664468765259e-02 4.934283345937728882e-02 1.002422422170639038e-01 -3.074849955737590790e-02 -1.108124405145645142e-01 -4.515571892261505127e-02 -6.179879605770111084e-02
-2.106329053640365601e-01 1.236487627029418945e-01 4.487422853708267212e-02 7.666485756635665894e-02 -5.301845073699951172e-01 9.199570119380950928e-02 1.865215897560119629e-01 9.051320701837539673e-02 -2.320023924112319946e-01 1.920167356729507446e-01 9.919859468936920166e-02 -1.735081672668457031e-01 2.176327854394912720e-01 1.898716092109680176e-01 3.237757086753845215e-02 1.195238437503576279e-03 1.651007086038589478e-01 -4.574953019618988037e-02 1.846094429492950439e-01 -1.666732132434844971e-01 -1.247982829809188843e-01 2.601872980594635010e-01 -1.354806721210479736e-01 1.299626380205154419e-01 -3.642854839563369751e-02 2.021617442369461060e-01 6.788150221109390259e-02 -1.747596412897109985e-01 -9.900519251823425293e-02 -2.768637835979461670e-01 9.551700204610824585e-02 -4.639352113008499146e-02
-1.525723636150360107e-01 1.794457584619522095e-01 1.846568882465362549e-01 4.919191449880599976e-02 3.618700196966528893e-03 -1.007178518921136856e-02 2.517785429954528809e-01 1.380051523447036743e-01 2.009669095277786255e-01 2.186256200075149536e-01 4.827470984309911728e-03 -3.004016280174255371e-01 2.779696285724639893e-01 6.905180215835571289e-02 2.777818143367767334e-01 -5.466905236244201660e-02 2.530714496970176697e-02 -2.647554874420166016e-01 -3.370226174592971802e-02 -1.543929576873779297e-01 4.164598882198333740e-02 1.013768240809440613e-01 9.789697080850601196e-02 2.363085448741912842e-01 -9.445498883724212646e-02 3.388277254998683929e-03 1.535580903291702271e-01 -2.140360623598098755e-01 2.940948009490966797e-01 6.804811209440231323e-02 3.555007874965667725e-01 1.258584111928939819e-01
-1.837109178304672241e-01 -1.376184076070785522e-01 -2.712813615798950195e-01 3.279891908168792725e-01 1.766926608979701996e-02 6.007565185427665710e-02 3.333296775817871094e-01 -2.143035829067230225e-01 -1.308510303497314453e-01 1.292946785688400269e-01 1.140126138925552368e-01 -1.692317053675651550e-02 2.223050743341445923e-01 -1.504223942756652832e-01 -3.139630705118179321e-02 -1.679855026304721832e-02 1.606652885675430298e-01 1.398633420467376709e-02 2.745607495307922363e-01 -1.543122231960296631e-01 -9.367780759930610657e-03 8.874374628067016602e-02 1.226218119263648987e-01 1.852752864360809326e-01 -1.122787222266197205e-01 -3.609561920166015625e-02 3.800725042819976807e-01 -2.052781581878662109e-01 -3.214317560195922852e-02 -1.189504563808441162e-01 2.899798750877380371e-01 4.940447956323623657e-02
-1.405725479125976562e-01 2.262856364250183105e-01 -2.471667081117630005e-01 6.031099706888198853e-02 1.350486092269420624e-02 2.421239018440246582e-01 2.527973055839538574e-01 2.864001095294952393e-01 -7.804466784000396729e-02 1.375602781772613525e-01 -4.667373746633529663e-02 1.491082608699798584e-01 2.082007527351379395e-01 -1.581549495458602905e-01 1.678156107664108276e-01 -3.386611640453338623e-01 2.160816192626953125e-01 -7.269262522459030151e-02 2.069150209426879883e-01 -9.000827372074127197e-02 -7.738416641950607300e-02 2.141170203685760498e-01 3.709286451339721680e-02 1.636579185724258423e-01 -2.551356554031372070e-01 -1.654294729232788086e-01 -1.417444087564945221e-03 8.926661312580108643e-02 1.770716160535812378e-01 -2.169370651245117188e-01 1.385148614645004272e-01 -1.341976374387741089e-01
-1.428307741880416870e-01 1.553929410874843597e-02 2.076521329581737518e-02 -1.023838743567466736e-01 -4.025708138942718506e-01 -9.892917424440383911e-02 2.632122337818145752e-01 6.841755658388137817e-02 1.581204831600189209e-01 4.913445189595222473e-02 -2.088798396289348602e-02 -4.458126425743103027e-02 -4.958277940750122070e-02 1.363716572523117065e-01 3.836983814835548401e-02 -1.980364471673965454e-01 5.548181384801864624e-02 -5.229702591896057129e-01 -4.319579526782035828e-02 -1.163863986730575562e-01 -2.692367136478424072e-01 -1.639292016625404358e-02 3.421920910477638245e-02 1.194720063358545303e-02 -2.643154561519622803e-01 1.579524576663970947e-01 2.785558104515075684e-01 9.196236729621887207e-02 -9.557004272937774658e-02 -2.636049985885620117e-01 7.089308649301528931e-02 -2.186961099505424500e-02
-1.776925176382064819e-01 2.104075849056243896e-01 -3.987935930490493774e-02 -3.726780042052268982e-02 -4.674672335386276245e-02 1.126436069607734680e-01 1.173808574676513672e-01 -1.513566374778747559e-01 -5.307293683290481567e-02 -6.763456389307975769e-03 4.601114988327026367e-02 -1.351014077663421631e-01 2.036564946174621582e-01 -4.252700805664062500e-01 1.751042008399963379e-01 -2.619291841983795166e-01 1.199956461787223816e-01 -1.668919622898101807e-01 -2.188599109649658203e-02 -2.700964212417602539e-01 -1.656239479780197144e-01 -9.652613848447799683e-02 -1.136248633265495300e-01 4.002009034156799316e-01 1.342332512140274048e-01 -7.306719571352005005e-02 1.791458278894424438e-01 -4.329193010926246643e-02 2.544331848621368408e-01 -1.876621246337890625e-01 1.122127845883369446e-01 -1.714935302734375000e-01
-2.652111276984214783e-02 8.353529870510101318e-02 -8.273174986243247986e-03 -3.058126755058765411e-02 -3.379645049571990967e-01 2.930758148431777954e-02 1.016035974025726318e-01 1.086891070008277893e-01 -1.836987771093845367e-02 1.691800802946090698e-01 -6.579256057739257812e-02 1.784636080265045166e-01 4.374878481030464172e-02 2.807710506021976471e-02 2.578551769256591797e-01 3.282096087932586670e-01 3.292911648750305176e-01 -2.671305239200592041e-01 2.046759128570556641e-01 -3.356384932994842529e-01 9.908097982406616211e-02 9.923857450485229492e-02 -1.470869127660989761e-02 -6.727096438407897949e-02 -2.626803517341613770e-01 1.282090246677398682e-01 2.446603775024414062e-01 -1.512364894151687622e-01 1.183766350150108337e-01 -2.597194314002990723e-01 5.319502204656600952e-02 -2.895254641771316528e-02
-2.034123241901397705e-01 1.889172196388244629e-01 5.879995599389076233e-02 -2.792887017130851746e-02 -4.197827875614166260e-01 -4.343511536717414856e-02 2.057223469018936157e-01 1.397670507431030273e-01 6.061583757400512695e-02 1.096448376774787903e-01 -1.141429170966148376e-01 -1.488184481859207153e-01 1.977468878030776978e-01 1.426287889480590820e-01 -9.255602955818176270e-02 -8.081793040037155151e-02 -2.287676036357879639e-01 -3.097543716430664062e-01 -1.954728504642844200e-03 -2.134525924921035767e-01 -1.807982176542282104e-01 -1.723560392856597900e-01 -2.142916917800903320e-01 -4.379507526755332947e-02 -2.680110037326812744e-01 -1.003338992595672607e-01 2.937516868114471436e-01 1.042669117450714111e-01 -8.078571408987045288e-02 -2.319868206977844238e-01 1.615779474377632141e-02 -9.784365445375442505e-02
-1.124176457524299622e-01 -2.401173673570156097e-02 -2.292954176664352417e-01 2.067360430955886841e-01 -1.486674994230270386e-01 2.967190183699131012e-02 2.388792186975479126e-01 -2.436330318450927734e-01 -7.098178565502166748e-02 1.627151370048522949e-01 -4.493199661374092102e-02 -2.687298133969306946e-02 3.035426139831542969e-02 -2.248473763465881348e-01 -3.805115073919296265e-02 -3.263198584318161011e-02 -4.663944244384765625e-03 -2.409895807504653931e-01 -3.587192669510841370e-02 -1.868976950645446777e-01 1.287465095520019531e-01 -6.624689698219299316e-02 -2.698492407798767090e-01 -7.187078148126602173e-02 -3.423158824443817139e-01 -2.725087702274322510e-01 2.753851413726806641e-01 -5.893094465136528015e-02 1.279075592756271362e-01 -4.008282124996185303e-01 -8.377742767333984375e-02 -1.255543082952499390e-01
-1.347943246364593506e-01 5.833656713366508484e-02 -3.445143699645996094e-01 9.701404720544815063e-02 -2.164629846811294556e-01 2.819627895951271057e-02 -1.036328151822090149e-01 1.221861019730567932e-01 -1.530756503343582153e-01 1.497430503368377686e-01 -2.599390149116516113e-01 -2.133723050355911255e-01 1.602310836315155029e-01 -1.154080554842948914e-01 3.784043490886688232e-01 -8.624971657991409302e-02 1.395455300807952881e-01 1.831758171319961548e-01 3.449578583240509033e-01 -1.791235208511352539e-01 -1.741024851799011230e-01 2.274484932422637939e-01 -1.390380710363388062e-01 -1.345078647136688232e-02 -3.667533025145530701e-02 1.040001288056373596e-01 1.926645487546920776e-01 2.342219203710556030e-01 -8.115665614604949951e-02 9.112460911273956299e-02 -2.403455972671508789e-02 -5.620780587196350098e-02
-2.947137318551540375e-02 6.719558686017990112e-02 2.368099987506866455e-02 9.845146536827087402e-02 3.521519154310226440e-02 5.906344577670097351e-02 -2.450218647718429565e-01 -1.724593341350555420e-01 7.202049344778060913e-02 1.280746906995773315e-01 1.941542178392410278e-01 -1.093960553407669067e-01 -2.358400672674179077e-01 -1.062823757529258728e-01 4.321595728397369385e-01 -1.139911860227584839e-01 2.831470370292663574e-01 -1.353114843368530273e-01 1.062723621726036072e-01 -1.766379773616790771e-01 1.192784905433654785e-01 3.314564526081085205e-01 -2.155766934156417847e-01 2.034556716680526733e-01 -2.151386737823486328e-01 -1.064186096191406250e-01 2.576308846473693848e-01 1.228464245796203613e-01 -7.290524663403630257e-04 -3.414439037442207336e-02 2.419374883174896240e-01 -1.488131936639547348e-02
8.820959180593490601e-02 8.581373840570449829e-02 3.375578299164772034e-02 2.899187207221984863e-01 9.714289754629135132e-02 -1.166902780532836914e-01 1.357550770044326782e-01 1.857816576957702637e-01 -2.660421431064605713e-01 5.612478777766227722e-02 -1.315756291151046753e-01 7.723388820886611938e-02 8.250886201858520508e-02 -1.349189877510070801e-01 2.841066420078277588e-01 -2.255617082118988037e-01 4.388526082038879395e-01 4.392667487263679504e-02 -5.525048822164535522e-02 -2.337483763694763184e-01 -6.436024606227874756e-02 1.891338676214218140e-01 4.120112862437963486e-03 1.622808426618576050e-01 -8.505341410636901855e-02 -6.840168684720993042e-02 4.217900335788726807e-01 1.121168583631515503e-01 -7.125408947467803955e-02 -1.569818109273910522e-01 8.057040721178054810e-02 1.130222976207733154e-01
9.563954174518585205e-02 3.244365155696868896e-01 3.068140745162963867e-01 -2.064809352159500122e-01 -5.586702376604080200e-02 9.342148154973983765e-02 2.651986777782440186e-01 -1.211157348006963730e-02 -1.467234790325164795e-01 3.625531196594238281e-01 -4.581774026155471802e-02 8.981212228536605835e-02 1.612890064716339111e-01 4.733655974268913269e-02 1.442918926477432251e-01 -2.236849665641784668e-01 1.703781187534332275e-01 5.587193369865417480e-02 1.108429655432701111e-01 -2.454496473073959351e-01 -1.626477241516113281e-01 1.440494358539581299e-01 -1.650319844484329224e-01 -1.968814283609390259e-01 -2.098776400089263916e-01 -1.298584043979644775e-01 3.157438635826110840e-01 -1.523815188556909561e-02 6.465419381856918335e-02 2.359968237578868866e-02 1.128539815545082092e-01 -8.975204080343246460e-02
-7.850522547960281372e-02 2.774687111377716064e-01 -2.755765616893768311e-01 6.951538473367691040e-02 -1.799163520336151123e-01 2.144211530685424805e-01 -1.148805916309356689e-01 1.879594288766384125e-02 -6.894861161708831787e-02 3.388681709766387939e-01 -1.073087230324745178e-01 3.778404369950294495e-02 2.575690448284149170e-01 -1.872466802597045898e-01 1.398973613977432251e-01 -2.804165184497833252e-01 -2.285456806421279907e-01 -8.166263997554779053e-02 2.190559953451156616e-01 -1.734699755907058716e-01 -1.382396370172500610e-01 9.431688487529754639e-02 9.229324758052825928e-02 2.266448885202407837e-01 -2.961139380931854248e-01 -2.166489809751510620e-01 -4.520310461521148682e-02 1.580416709184646606e-01 -7.751258462667465210e-02 -4.265173152089118958e-02 -1.379559375345706940e-02 -1.323273926973342896e-01
-2.072650343179702759e-01 1.532035917043685913e-01 1.242210045456886292e-01 -3.501262888312339783e-02 -2.238462120294570923e-02 2.820550799369812012e-01 3.004401363432407379e-02 4.238847270607948303e-02 -1.684453636407852173e-01 1.082990914583206177e-01 -6.537187844514846802e-02 -1.459976136684417725e-01 3.998460769653320312e-01 3.078070282936096191e-01 1.875679194927215576e-01 -1.088443472981452942e-01 2.989020384848117828e-02 -8.847484737634658813e-02 2.526059746742248535e-01 -2.477336823940277100e-01 2.372652525082230568e-03 -2.414506822824478149e-01 3.439223766326904297e-01 8.204808086156845093e-02 -2.386540323495864868e-01 2.228544466197490692e-02 1.829271018505096436e-01 5.086686089634895325e-02 -5.153655260801315308e-02 2.900445088744163513e-02 2.169346809387207031e-01 7.438942044973373413e-02
1.418947577476501465e-01 2.063625678420066833e-02 -3.344976156949996948e-02 1.863979846239089966e-01 -1.119859814643859863e-01 1.847538053989410400e-01 1.873937696218490601e-01 -4.067301154136657715e-01 -4.844437539577484131e-02 2.579048871994018555e-01 2.656017243862152100e-01 -1.231958810240030289e-02 2.869982421398162842e-01 1.325950473546981812e-01 -4.570770263671875000e-02 -3.386043757200241089e-02 -1.240273341536521912e-01 2.352214790880680084e-02 2.891578376293182373e-01 -1.857523620128631592e-01 1.067818701267242432e-01 1.238454431295394897e-01 7.908260822296142578e-02 -1.729104481637477875e-02 -9.050026535987854004e-02 3.040427528321743011e-02 3.280612230300903320e-01 -1.748443394899368286e-01 -2.459770627319812775e-02 -3.118687868118286133e-01 2.011338770389556885e-01 -2.523074485361576080e-02
-1.548840701580047607e-01 3.763235211372375488e-01 3.156493976712226868e-02 3.655740618705749512e-01 -1.720483899116516113e-01 5.879141762852668762e-02 1.852392777800559998e-02 -2.469491772353649139e-02 1.496974145993590355e-03 8.971109986305236816e-02 -1.494709849357604980e-01 1.043931096792221069e-01 -1.749299466609954834e-01 -1.961236894130706787e-01 3.102286756038665771e-01 -4.155141487717628479e-02 2.161885499954223633e-01 -2.859211266040802002e-01 2.201894856989383698e-02 -2.351241856813430786e-01 4.634352773427963257e-02 2.478181123733520508e-01 -6.434258073568344116e-02 1.437428686767816544e-02 -1.599037051200866699e-01 -8.957702666521072388e-02 1.458026617765426636e-01 -1.188737004995346069e-01 -2.898886203765869141e-01 -1.262235362082719803e-02 1.002578511834144592e-01 2.049975246191024780e-01
-2.242587953805923462e-01 1.930490583181381226e-01 -1.191150322556495667e-01 1.252464354038238525e-01 -1.376238167285919189e-01 -1.697640120983123779e-01 3.681832253932952881e-01 8.434902131557464600e-02 -1.035572960972785950e-02 -1.145379543304443359e-01 -2.184422872960567474e-02 -1.098138988018035889e-01 2.313890606164932251e-01 1.628346741199493408e-01 3.449212014675140381e-01 1.030368953943252563e-01 -1.628062874078750610e-01 -2.736810743808746338e-01 1.239833384752273560e-01 -1.165229603648185730e-01 -1.143797263503074646e-01 1.852007508277893066e-01 -2.389122694730758667e-01 -1.906041987240314484e-02 -2.085301876068115234e-01 -7.052903622388839722e-02 2.822768986225128174e-01 -2.129124552011489868e-01 1.145250126719474792e-01 -8.750499784946441650e-02 1.631244719028472900e-01 2.627906017005443573e-02
-8.169423788785934448e-02 3.947890996932983398e-01 -2.539720833301544189e-01 -9.724154323339462280e-02 -2.747221887111663818e-01 7.735454291105270386e-02 2.795845642685890198e-02 -7.813935726881027222e-02 -2.898221015930175781e-01 2.455137968063354492e-01 -6.138559058308601379e-02 -4.170708823949098587e-03 2.358301728963851929e-01 -2.530370950698852539e-01 9.423183649778366089e-02 5.457097722683101892e-05 -5.424018949270248413e-02 -1.794853359460830688e-01 -1.499213278293609619e-01 -1.748909205198287964e-01 1.174701079726219177e-01 -1.621190607547760010e-01 -7.022526115179061890e-02 2.090303003787994385e-01 -1.255223304033279419e-01 1.231874898076057434e-01 3.040451407432556152e-01 2.012630552053451538e-02 7.209777086973190308e-02 2.693812251091003418e-01 1.209617257118225098e-01 -7.403333485126495361e-02
1.896508485078811646e-01 1.066058501601219177e-01 2.414176613092422485e-02 1.305527836084365845e-01 -3.097322285175323486e-01 2.545726895332336426e-01 -5.385429598391056061e-03 -3.613864481449127197e-01 2.870648540556430817e-02 1.018015295267105103e-01 1.782842576503753662e-01 -1.886567920446395874e-01 1.685848385095596313e-01 1.312609314918518066e-01 1.677889823913574219e-01 -2.742817997932434082e-01 8.012622594833374023e-02 -1.241387985646724701e-02 2.311140298843383789e-01 -2.715317606925964355e-01 1.076283399015665054e-02 -8.620032668113708496e-02 2.184003591537475586e-01 -4.485150426626205444e-02 -9.230582416057586670e-02 -2.949871718883514404e-01 1.988493055105209351e-01 -2.290390282869338989e-01 1.551090776920318604e-01 -4.040788859128952026e-02 9.486204385757446289e-02 -5.357234552502632141e-02
1.117566153407096863e-01 2.616383135318756104e-01 -1.051694601774215698e-01 -1.201676055788993835e-01 3.260168479755520821e-03 3.791749179363250732e-01 -8.470065146684646606e-02 -1.923200190067291260e-01 2.080975621938705444e-01 1.904664002358913422e-02 -1.079703047871589661e-01 -1.028920896351337433e-02 1.371931284666061401e-01 4.167367145419120789e-02 2.057480365037918091e-01 -4.678803384304046631e-01 -1.222132965922355652e-01 -1.062025874853134155e-02 -1.793230921030044556e-01 -2.375672757625579834e-01 -1.201956067234277725e-03 1.531301289796829224e-01 -2.280660569667816162e-01 1.087572574615478516e-01 -7.007683813571929932e-02 -1.085023432970046997e-01 3.138988316059112549e-01 7.067139446735382080e-02 3.566982969641685486e-02 -1.853309422731399536e-01 1.446273773908615112e-01 -2.630377374589443207e-02
8.822169154882431030e-03 2.245965600013732910e-01 1.639323085546493530e-01 1.120900735259056091e-01 1.260307058691978455e-02 -1.056851539760828018e-02 1.227127090096473694e-01 6.923683732748031616e-02 -1.416012495756149292e-01 1.551194190979003906e-01 1.440358310937881470e-01 5.283191427588462830e-02 -9.062566608190536499e-02 1.829532235860824585e-01 7.153827697038650513e-02 -4.548031091690063477e-01 1.267194747924804688e-01 -2.276267297565937042e-02 3.073237650096416473e-02 -2.319471240043640137e-01 1.504233181476593018e-01 3.500944003462791443e-02 -1.918331831693649292e-01 5.150951445102691650e-03 -3.062509298324584961e-01 3.397827148437500000e-01 4.247508943080902100e-01 -9.637111797928810120e-03 1.194580048322677612e-01 -1.727853566408157349e-01 1.687318435870110989e-03 5.238143727183341980e-02
1.383812725543975830e-01 1.624698489904403687e-01 -2.075661718845367432e-01 -7.074550539255142212e-02 -1.365777403116226196e-01 1.811397075653076172e-01 -1.123482882976531982e-01 -9.719596058130264282e-02 -1.458697170019149780e-01 1.569128632545471191e-01 3.719204068183898926e-01 1.203705891966819763e-01 -6.175952497869729996e-03 -3.301399052143096924e-01 1.947361975908279419e-01 -1.709323525428771973e-01 -1.363513022661209106e-01 -2.817032337188720703e-01 1.501950174570083618e-01 -2.144596725702285767e-01 -1.987494379281997681e-01 1.299190372228622437e-01 -1.722673624753952026e-01 -2.494185604155063629e-02 -1.209509745240211487e-01 -5.246091634035110474e-02 2.394600659608840942e-01 6.997485458850860596e-02 -2.705827541649341583e-02 7.725379616022109985e-02 3.357761502265930176e-01 7.552531361579895020e-02
-7.107547670602798462e-02 2.870407104492187500e-01 -4.175017774105072021e-01 1.539261341094970703e-01 -2.114087194204330444e-01 1.296906620264053345e-01 -9.429021924734115601e-02 6.806214898824691772e-02 1.291626691818237305e-02 3.397574648261070251e-02 7.248336914926767349e-03 -6.833928078413009644e-02 2.264243662357330322e-01 -8.569929748773574829e-02 2.987399995326995850e-01 -3.377049565315246582e-01 2.137707322835922241e-01 -2.902292013168334961e-01 3.387952446937561035e-01 -1.114163324236869812e-01 -8.933659642934799194e-02 8.882270008325576782e-02 8.219757676124572754e-02 4.938168451189994812e-02 -1.137521676719188690e-02 1.120163276791572571e-01 1.046292036771774292e-01 4.486618936061859131e-02 1.787032783031463623e-01 -1.191121041774749756e-01 -1.320686340332031250e-01 1.333328057080507278e-02
1.983863330679014325e-04 1.009647026658058167e-01 1.443816572427749634e-01 -1.994054019451141357e-01 -2.101240307092666626e-01 2.258797734975814819e-01 -1.115753799676895142e-01 -5.683577805757522583e-02 -3.471979498863220215e-02 3.988274931907653809e-01 -1.213274896144866943e-01 -1.167870219796895981e-02 1.918025612831115723e-01 2.201565355062484741e-01 3.091278374195098877e-01 -2.090381234884262085e-01 2.528594136238098145e-01 3.311449661850929260e-02 1.561977863311767578e-01 1.441051624715328217e-02 6.336473673582077026e-02 1.020443290472030640e-01 1.511677205562591553e-01 6.464169174432754517e-02 -2.387661635875701904e-01 -6.268105655908584595e-02 2.215206772089004517e-01 1.314064860343933105e-01 2.815216081216931343e-03 -3.044340014457702637e-01 5.212088301777839661e-02 -2.548032701015472412e-01
-2.083541750907897949e-01 8.658726513385772705e-02 -2.201652973890304565e-01 2.038608640432357788e-01 3.806726261973381042e-02 7.022457569837570190e-02 1.951771378517150879e-01 1.227868348360061646e-01 -3.692603111267089844e-02 4.981113225221633911e-02 -1.341637372970581055e-01 -2.729429602622985840e-01 -2.359285056591033936e-01 -1.294885724782943726e-01 2.324252873659133911e-01 -1.192480698227882385e-01 1.492000818252563477e-01 -6.017025187611579895e-02 2.342018634080886841e-01 -2.072349041700363159e-01 4.695663228631019592e-02 -1.013734750449657440e-02 -2.387196123600006104e-01 8.197853714227676392e-02 -1.757573336362838745e-02 -6.623364984989166260e-02 4.330350458621978760e-01 5.528016481548547745e-03 -1.646052300930023193e-01 1.970331221818923950e-01 2.188704609870910645e-01 2.583298683166503906e-01
5.691217631101608276e-02 8.146655559539794922e-02 1.895534247159957886e-01 -1.151507869362831116e-01 -6.809739768505096436e-02 -1.464460492134094238e-01 2.752486169338226318e-01 -2.355870977044105530e-02 1.093906462192535400e-01 3.127762973308563232e-01 -1.381954699754714966e-01 4.697285965085029602e-02 2.120583318173885345e-02 1.384589672088623047e-01 2.536595985293388367e-02 -3.121885657310485840e-01 2.085422575473785400e-01 -2.471720278263092041e-01 8.270010352134704590e-02 -2.762850224971771240e-01 -8.806911110877990723e-02 2.193646214436739683e-04 -1.134723499417304993e-01 -1.358250379562377930e-01 -3.830710351467132568e-01 -1.700924485921859741e-01 2.540827095508575439e-01 8.722492307424545288e-02 -2.266233786940574646e-02 -1.441470831632614136e-01 2.533162236213684082e-01 1.719554215669631958e-01
-9.231766313314437866e-02 -5.351959168910980225e-02 1.614705324172973633e-01 -3.170417249202728271e-02 -1.636182367801666260e-01 -1.126283109188079834e-01 2.186457663774490356e-01 2.954261191189289093e-02 -5.417796317487955093e-03 -1.926242373883724213e-02 -6.606198847293853760e-02 1.849154531955718994e-01 7.658307254314422607e-02 1.035763919353485107e-01 1.013660952448844910e-01 -2.226802408695220947e-01 2.263650745153427124e-01 -4.957369267940521240e-01 3.433725237846374512e-01 -1.947364211082458496e-01 1.248633041977882385e-01 1.340433657169342041e-01 -3.065400524064898491e-03 6.317193061113357544e-02 -3.213330209255218506e-01 5.155155435204505920e-02 1.437909603118896484e-01 1.953486204147338867e-01 8.787570148706436157e-02 -2.788876593112945557e-01 1.230738759040832520e-01 -4.699591547250747681e-02
6.357178837060928345e-02 7.154335826635360718e-02 -2.965850383043289185e-02 3.280181884765625000e-01 -1.417269259691238403e-01 5.315048620104789734e-02 2.683669328689575195e-01 -1.535012871026992798e-01 -8.882758766412734985e-02 2.096327692270278931e-01 -2.020030319690704346e-01 1.453997939825057983e-01 1.986307203769683838e-01 -8.338253013789653778e-03 3.586430475115776062e-02 3.794432058930397034e-02 7.383462041616439819e-02 -1.719631254673004150e-01 -6.405113637447357178e-02 1.119590923190116882e-01 1.654457002878189087e-01 1.348900347948074341e-01 -1.912282556295394897e-01 2.547891736030578613e-01 -4.710298478603363037e-01 -4.437521100044250488e-02 2.177350223064422607e-01 -5.508699268102645874e-02 1.532750874757766724e-01 -3.126672804355621338e-01 6.739505380392074585e-02 9.511171281337738037e-02
-2.242151647806167603e-02 1.238940805196762085e-01 -4.521344304084777832e-01 3.152585625648498535e-01 -4.132359921932220459e-01 1.448746956884860992e-02 -2.626501396298408508e-02 -1.613469421863555908e-02 -4.674556478857994080e-02 2.470913231372833252e-01 1.224789842963218689e-01 -9.048049896955490112e-02 1.842064708471298218e-01 -1.250424981117248535e-01 2.134571224451065063e-01 -8.268021792173385620e-02 7.873172312974929810e-02 -3.070595301687717438e-02 -5.229706689715385437e-02 -1.514317374676465988e-02 1.535736620426177979e-01 -7.754965871572494507e-02 4.451441764831542969e-02 6.872308999300003052e-02 -4.340757429599761963e-01 9.742130339145660400e-02 1.047892868518829346e-01 4.930309578776359558e-02 -1.937551647424697876e-01 1.074009910225868225e-01 5.102375522255897522e-02 1.029682904481887817e-01
2.859783358871936798e-02 1.132499426603317261e-01 -8.163415640592575073e-02 1.739486157894134521e-01 4.952538758516311646e-02 -1.897099018096923828e-01 3.772822022438049316e-02 5.247881263494491577e-02 6.940423697233200073e-02 9.286181628704071045e-02 -2.072709426283836365e-02 -3.456431031227111816e-01 3.491529822349548340e-01 -1.517255902290344238e-01 1.339559853076934814e-01 -2.775113880634307861e-01 6.923805177211761475e-02 -1.083763763308525085e-01 3.284323811531066895e-01 3.624467551708221436e-02 -1.259685605764389038e-01 1.175123602151870728e-01 -2.270619757473468781e-02 2.699511349201202393e-01 -2.389097660779953003e-01 -8.592262864112854004e-02 3.015075325965881348e-01 -2.951824665069580078e-02 1.199944987893104553e-01 -2.519251704216003418e-01 2.646505534648895264e-01 2.567157521843910217e-02
-6.317390501499176025e-02 2.703822255134582520e-01 -1.469302028417587280e-01 2.302796393632888794e-02 -1.834660768508911133e-01 1.794558390974998474e-02 -1.858421787619590759e-02 -9.101929515600204468e-02 -3.229363858699798584e-01 2.518620491027832031e-01 8.607961237430572510e-02 -2.130845189094543457e-02 2.809974849224090576e-01 -2.931380569934844971e-01 2.440390735864639282e-01 -5.497121810913085938e-02 -6.398191303014755249e-02 -1.798954755067825317e-01 -3.865506500005722046e-02 -1.334103345870971680e-01 1.050491705536842346e-01 -1.642089486122131348e-01 -4.737565293908119202e-02 3.707117214798927307e-02 -1.487130764871835709e-02 -1.124853175133466721e-02 3.769688606262207031e-01 1.577417254447937012e-01 5.779893696308135986e-02 3.081140518188476562e-01 2.544873058795928955e-01 -1.654626280069351196e-01
-8.485792577266693115e-02 -2.000035494565963745e-01 -1.964751631021499634e-02 -1.271238476037979126e-01 -1.992404311895370483e-01 -4.770267009735107422e-02 8.566828817129135132e-02 -3.454213216900825500e-02 1.519349636510014534e-03 -1.022496167570352554e-02 4.292646422982215881e-03 -2.069365084171295166e-01 6.085160002112388611e-02 -5.890900641679763794e-02 2.798421084880828857e-01 1.844851523637771606e-01 2.463729828596115112e-01 -1.888309121131896973e-01 8.407117426395416260e-02 -3.406401872634887695e-01 8.414677530527114868e-02 2.596384286880493164e-01 -1.585932075977325439e-01 7.282311469316482544e-02 -2.141108065843582153e-01 2.018738836050033569e-01 3.371126651763916016e-01 2.733158171176910400e-01 1.644564568996429443e-01 -7.242912892252206802e-03 2.613189220428466797e-01 -1.689432859420776367e-01
-9.734209626913070679e-02 2.628192901611328125e-01 -2.304548323154449463e-01 2.716980874538421631e-01 -2.309575676918029785e-01 1.130129098892211914e-01 5.836844444274902344e-03 1.207291036844253540e-01 -1.589229106903076172e-01 2.488078773021697998e-01 -1.458256989717483521e-01 -1.887301206588745117e-01 9.197763353586196899e-02 -2.081804722547531128e-01 1.099966652691364288e-02 -2.106973677873611450e-01 -1.190871074795722961e-01 2.391861379146575928e-02 2.119432687759399414e-01 -3.241571187973022461e-01 -6.297264993190765381e-02 2.851668894290924072e-01 1.326848566532135010e-01 2.396371811628341675e-01 1.816402822732925415e-01 4.771028831601142883e-02 1.554448455572128296e-01 -2.325765602290630341e-02 1.796295493841171265e-01 -9.433146566152572632e-02 5.298544839024543762e-02 -2.107709944248199463e-01
7.537311315536499023e-02 1.009118035435676575e-01 3.897422179579734802e-02 2.770578861236572266e-01 -3.722125291824340820e-01 1.989770308136940002e-02 -9.459846187382936478e-04 -1.496964991092681885e-01 2.002621740102767944e-01 1.283386498689651489e-01 2.487253993749618530e-01 -2.209844440221786499e-02 3.219074010848999023e-02 -7.480610627681016922e-03 1.786308437585830688e-01 -1.334489695727825165e-02 9.676560759544372559e-02 -2.166090905666351318e-01 1.935196220874786377e-01 -3.403202295303344727e-01 2.303375005722045898e-01 -6.296146661043167114e-02 -5.772284232079982758e-03 -4.770998656749725342e-02 -1.404453665018081665e-01 -2.402996867895126343e-01 1.200847849249839783e-01 -9.082157164812088013e-02 3.824700117111206055e-01 1.010753139853477478e-01 2.287741154432296753e-01 1.206034645438194275e-01
-1.588306203484535217e-02 3.494503796100616455e-01 -2.621968388557434082e-01 -1.285295467823743820e-02 -3.865636587142944336e-01 -9.040386229753494263e-02 8.862458914518356323e-02 -5.947562400251626968e-03 -1.716539263725280762e-01 2.724533379077911377e-01 1.759132444858551025e-01 1.654930561780929565e-01 3.723920509219169617e-02 -1.586252897977828979e-01 1.486602723598480225e-01 -1.266393214464187622e-01 -7.859795540571212769e-02 -2.621299326419830322e-01 -4.800034686923027039e-02 -2.250262498855590820e-01 -1.754187792539596558e-02 -1.443283110857009888e-01 -1.800364404916763306e-01 9.037021547555923462e-02 5.115130916237831116e-02 -1.622363924980163574e-01 3.076688647270202637e-01 2.502253353595733643e-01 -5.227300897240638733e-02 6.711369007825851440e-02 -1.067826151847839355e-01 -1.487025618553161621e-01
1.155725568532943726e-01 -1.606163531541824341e-01 -2.232575267553329468e-01 -1.483783125877380371e-01 -2.889817059040069580e-01 2.640353143215179443e-01 -1.543500125408172607e-01 4.921311512589454651e-02 -1.986456811428070068e-01 2.164730131626129150e-01 -8.220408856868743896e-02 -1.969097107648849487e-01 -3.274554852396249771e-03 -7.687038183212280273e-02 1.592545062303543091e-01 5.025306716561317444e-02 4.358804225921630859e-01 -1.383459270000457764e-01 1.151373535394668579e-01 -9.173601120710372925e-02 1.491060107946395874e-01 7.481595873832702637e-02 5.517903249710798264e-03 1.900634914636611938e-01 -4.933561384677886963e-02 -2.458876371383666992e-01 3.710660934448242188e-01 1.335354298353195190e-01 -1.483337581157684326e-01 8.908859454095363617e-03 9.996361099183559418e-03 -9.202612191438674927e-02
4.999435693025588989e-02 1.386317014694213867e-01 -5.494042485952377319e-02 2.802907824516296387e-01 2.352654486894607544e-01 2.806695401668548584e-01 -1.494918018579483032e-02 5.263125896453857422e-02 -6.302700936794281006e-02 2.066465169191360474e-01 4.837263748049736023e-02 1.851664930582046509e-01 1.453965455293655396e-01 -1.385929584503173828e-01 6.265607476234436035e-02 -1.008926630020141602e-01 4.958688095211982727e-02 -3.112335205078125000e-01 2.760706245899200439e-01 -2.772063612937927246e-01 9.809406846761703491e-02 6.055351346731185913e-02 5.512399598956108093e-02 8.203719556331634521e-02 -3.937499821186065674e-01 2.965421974658966064e-01 1.769251972436904907e-01 1.006596069782972336e-02 -1.221670582890510559e-01 1.019214317202568054e-01 -1.564214974641799927e-01 -1.490788459777832031e-01
-9.172738343477249146e-02 -2.561710588634014130e-02 -9.339231252670288086e-02 -2.924882248044013977e-02 -2.860796153545379639e-01 -9.045975655317306519e-02 5.585696175694465637e-02 -1.938083767890930176e-01 -7.000949978828430176e-02 3.395842611789703369e-01 -8.686577528715133667e-02 -1.815913766622543335e-01 3.184096515178680420e-01 -6.323751807212829590e-02 8.934377878904342651e-02 1.365761011838912964e-01 1.754245162010192871e-01 -1.003991663455963135e-01 3.586392402648925781e-01 -8.441472053527832031e-02 1.443828642368316650e-01 3.257620334625244141e-02 1.008654013276100159e-01 -7.887676358222961426e-02 -3.749188184738159180e-01 -3.930688649415969849e-02 6.236440688371658325e-02 -3.322177827358245850e-01 6.407031416893005371e-02 -1.739229708909988403e-01 1.972673535346984863e-01 -1.155276745557785034e-01
-2.043662667274475098e-01 2.410154491662979126e-01 -3.455279469490051270e-01 2.384776249527931213e-02 -1.845883131027221680e-01 -1.055443510413169861e-01 -1.396746039390563965e-01 -8.311313390731811523e-02 1.077513396739959717e-01 1.057775691151618958e-01 6.314326822757720947e-02 4.977868497371673584e-02 3.149994611740112305e-01 -9.542493522167205811e-02 1.659734398126602173e-01 -3.108965456485748291e-01 1.095357313752174377e-01 -2.664730250835418701e-01 3.073794245719909668e-01 -3.776181340217590332e-01 -2.570266723632812500e-01 -7.157631218433380127e-03 -2.447241917252540588e-02 -1.072237081825733185e-02 -1.139666810631752014e-01 8.523105084896087646e-02 5.678161606192588806e-02 6.226288154721260071e-02 5.208209902048110962e-02 -1.378395557403564453e-01 -6.593785434961318970e-02 -8.021797984838485718e-02
-3.057035803794860840e-01 2.225472182035446167e-01 -2.924063503742218018e-01 8.721173554658889771e-02 -4.313521832227706909e-02 2.680044770240783691e-01 1.662666350603103638e-01 -2.392590790987014771e-02 -1.406892240047454834e-01 1.908628046512603760e-01 2.054177969694137573e-01 -1.946155279874801636e-01 -3.307965397834777832e-02 -5.818904191255569458e-02 -1.878620684146881104e-02 -1.745907664299011230e-01 8.564069867134094238e-02 6.553045660257339478e-02 2.405381053686141968e-01 -2.431098185479640961e-02 -1.018590033054351807e-01 1.670628637075424194e-01 5.294660478830337524e-02 2.710932679474353790e-02 -1.361663639545440674e-01 -3.032691180706024170e-01 3.161346912384033203e-01 -2.488776296377182007e-02 -4.439451545476913452e-02 -2.780588567256927490e-01 2.696708738803863525e-01 -1.241451576352119446e-01
-1.463594287633895874e-01 -9.039855748414993286e-02 4.117468744516372681e-02 2.829260528087615967e-01 -2.241123467683792114e-01 7.397168129682540894e-02 3.472847491502761841e-02 1.467721611261367798e-01 -2.506208419799804688e-01 3.036245107650756836e-01 6.148328259587287903e-02 -2.926574945449829102e-01 1.678972989320755005e-01 -1.436991840600967407e-01 1.211017519235610962e-01 1.050138920545578003e-01 2.538168430328369141e-01 -2.558770775794982910e-01 1.358931213617324829e-01 -2.804089486598968506e-01 2.145771384239196777e-01 1.593024134635925293e-01 -1.684939861297607422e-01 1.249016448855400085e-01 5.897174775600433350e-02 1.102295145392417908e-01 2.276191115379333496e-01 -1.271563861519098282e-02 -6.123587861657142639e-02 -2.740398347377777100e-01 2.161720022559165955e-02 -4.404240101575851440e-02
-1.339393015950918198e-02 6.939987838268280029e-02 -6.108231469988822937e-02 2.938503585755825043e-02 -5.523790791630744934e-02 -1.688075661659240723e-01 1.960723996162414551e-01 -2.060453966259956360e-02 -9.199189394712448120e-02 1.541573405265808105e-01 1.846167892217636108e-01 -6.731562316417694092e-02 3.647050559520721436e-01 3.549264669418334961e-01 2.435557246208190918e-01 -1.642407774925231934e-01 2.304670959711074829e-01 -9.675606340169906616e-02 -1.830741763114929199e-02 -2.942171990871429443e-01 2.155003100633621216e-01 3.609670400619506836e-01 8.556300401687622070e-02 8.259061723947525024e-02 -1.709217429161071777e-01 5.570395290851593018e-02 1.929925531148910522e-01 2.211703509092330933e-01 1.280490159988403320e-01 -6.044082343578338623e-03 -5.067526176571846008e-02 -1.616752296686172485e-01
-1.330532878637313843e-01 1.470964252948760986e-01 -3.767947256565093994e-01 1.508183777332305908e-01 -3.498025238513946533e-01 -4.093337431550025940e-02 4.838199168443679810e-02 1.914472132921218872e-01 3.133257478475570679e-02 3.504857718944549561e-01 -4.869825392961502075e-02 3.751584887504577637e-02 2.050298452377319336e-01 -1.291623115539550781e-01 2.639587223529815674e-01 -1.200907528400421143e-01 -1.091250032186508179e-01 1.419054418802261353e-01 -1.071339938789606094e-02 -7.075407542288303375e-03 7.762017846107482910e-02 -8.982369676232337952e-03 3.229603916406631470e-02 1.385158002376556396e-01 -3.569082617759704590e-01 1.413091868162155151e-01 1.808859258890151978e-01 1.308284848928451538e-01 3.577051311731338501e-02 2.867880761623382568e-01 1.319693475961685181e-01 -7.626156508922576904e-02
3.374608978629112244e-02 1.673969030380249023e-01 -2.835137844085693359e-01 2.775779664516448975e-01 -2.442445755004882812e-01 -6.234719976782798767e-02 -1.825642287731170654e-01 7.047805190086364746e-02 3.491743281483650208e-02 2.112195044755935669e-01 -1.543233394622802734e-01 7.493810355663299561e-02 9.644685685634613037e-02 -2.027582079172134399e-01 -9.658218175172805786e-02 -1.382955461740493774e-01 -7.632343471050262451e-02 -2.097962191328406334e-03 3.688746318221092224e-02 -4.047052562236785889e-01 -1.474868208169937134e-01 -2.110857330262660980e-02 -7.161813229322433472e-02 6.093117222189903259e-02 3.825415670871734619e-02 2.162030637264251709e-01 3.511810600757598877e-01 9.760956466197967529e-02 -6.208980455994606018e-02 1.750818938016891479e-01 3.248299062252044678e-01 -1.853023320436477661e-01
-9.107922762632369995e-02 2.122487872838973999e-01 -1.362193971872329712e-01 -6.424470245838165283e-02 -7.856607437133789062e-03 4.942570999264717102e-02 9.730476886034011841e-02 7.640892267227172852e-02 -1.539660543203353882e-01 4.521130919456481934e-01 -1.071302816271781921e-01 -2.805247008800506592e-01 1.550493412651121616e-03 7.495918124914169312e-02 2.172728627920150757e-01 1.458002924919128418e-01 1.005745157599449158e-01 2.147236838936805725e-02 3.042066991329193115e-01 -3.039331138134002686e-01 7.133839279413223267e-02 2.021589875221252441e-01 -3.894393146038055420e-01 1.127893254160881042e-01 -6.188676133751869202e-02 5.589406564831733704e-02 1.873158067464828491e-01 -1.363958604633808136e-02 -9.355835616588592529e-02 -1.748935431241989136e-01 1.598805338144302368e-01 2.874143794178962708e-02
8.281461894512176514e-02 2.841774821281433105e-01 1.237866431474685669e-01 -1.888329684734344482e-01 -1.981557160615921021e-01 6.587953865528106689e-02 2.586493790149688721e-01 -2.125174999237060547e-01 -2.735972106456756592e-01 3.410566449165344238e-01 1.181283518671989441e-01 1.665593534708023071e-01 -1.665068864822387695e-01 3.053221702575683594e-01 1.319338977336883545e-01 -2.067769914865493774e-01 1.669510006904602051e-01 5.561802536249160767e-02 1.656188219785690308e-01 -1.149126365780830383e-01 -1.643185913562774658e-01 9.551046043634414673e-02 7.730383076705038548e-04 7.622800767421722412e-02 -1.344459354877471924e-01 -4.827388003468513489e-02 3.373633623123168945e-01 -1.435275841504335403e-02 -6.295812316238880157e-03 7.184860855340957642e-02 1.288646757602691650e-01 -1.482751369476318359e-01
9.090228937566280365e-03 2.729393243789672852e-01 -6.239254027605056763e-02 2.649942971765995026e-02 -2.008486092090606689e-01 6.826392561197280884e-02 -8.553713560104370117e-02 -4.131449759006500244e-01 -6.552554666996002197e-02 -4.473857581615447998e-02 1.759223192930221558e-01 8.974021673202514648e-02 -9.313477203249931335e-03 -5.153609812259674072e-02 4.347321391105651855e-01 -1.346687506884336472e-02 7.253910601139068604e-02 -7.384957373142242432e-02 1.890202760696411133e-01 -1.759959757328033447e-01 -1.481715738773345947e-01 2.837809026241302490e-01 -2.001171410083770752e-01 -1.216903999447822571e-01 -2.872646749019622803e-01 -3.516796976327896118e-02 1.215645000338554382e-01 9.435186535120010376e-02 6.297829002141952515e-02 2.375919520854949951e-01 2.142871320247650146e-01 -1.098805665969848633e-01
1.436316370964050293e-01 1.640988141298294067e-01 -2.574473023414611816e-01 -2.729609236121177673e-02 -2.648610174655914307e-01 1.181776821613311768e-01 -1.220790073275566101e-01 5.125891417264938354e-02 -1.323749423027038574e-01 -8.635876700282096863e-03 -4.648124054074287415e-02 2.061768174171447754e-01 4.413137733936309814e-01 -3.028509914875030518e-01 1.296595335006713867e-01 -9.999318420886993408e-02 -7.094443589448928833e-02 -1.077662110328674316e-01 3.082343041896820068e-01 -1.229638382792472839e-01 1.915371790528297424e-02 5.927652493119239807e-02 -1.050226092338562012e-01 2.275396287441253662e-01 1.472631692886352539e-01 1.161876395344734192e-01 3.598679304122924805e-01 -4.604392871260643005e-02 1.545390579849481583e-02 -1.250055283308029175e-01 1.784782558679580688e-01 1.499754376709461212e-02
-7.210668176412582397e-02 3.418971002101898193e-01 -4.778255522251129150e-02 1.491727679967880249e-01 4.932370781898498535e-02 -1.156408637762069702e-01 1.328540742397308350e-01 3.480137288570404053e-01 3.514753654599189758e-02 1.382517516613006592e-01 -3.592398017644882202e-02 1.965413987636566162e-01 8.886607363820075989e-03 1.671375520527362823e-02 9.271295368671417236e-02 -8.674886077642440796e-02 3.141241148114204407e-02 -9.539152681827545166e-02 7.142844609916210175e-03 -5.287301540374755859e-01 1.682787537574768066e-01 2.162508815526962280e-01 3.219565376639366150e-02 -5.394420027732849121e-02 5.963939428329467773e-02 -1.452451944351196289e-01 3.345543742179870605e-01 1.868138015270233154e-01 -9.302717447280883789e-02 -2.269289791584014893e-01 2.624021656811237335e-02 -1.449638903141021729e-01
-9.047630429267883301e-02 5.521401762962341309e-02 2.137622237205505371e-02 1.895586848258972168e-01 -1.566122174263000488e-01 -6.753408908843994141e-02 2.828150391578674316e-01 5.181195214390754700e-03 -1.202027201652526855e-01 -4.723944887518882751e-02 1.025224663317203522e-02 -5.655061081051826477e-02 1.077110618352890015e-01 2.049396336078643799e-01 4.620794057846069336e-01 -8.366874419152736664e-03 -2.672474682331085205e-01 -2.889646887779235840e-01 -1.074430197477340698e-01 -3.221958875656127930e-01 5.525609105825424194e-02 2.552061341702938080e-02 2.505048513412475586e-01 1.337664276361465454e-01 -3.037962019443511963e-01 1.084321886301040649e-01 2.208062112331390381e-01 7.581253349781036377e-02 1.366178840398788452e-01 -1.553891599178314209e-01 6.514425389468669891e-03 -8.486101403832435608e-03
1.224549394100904465e-02 4.298599660396575928e-01 -2.183275520801544189e-01 -4.200003575533628464e-03 -1.534286886453628540e-01 5.238699913024902344e-02 -1.313040703535079956e-01 1.461268365383148193e-01 7.953223586082458496e-02 2.608557045459747314e-01 -3.272210061550140381e-01 -8.298268914222717285e-02 1.680691838264465332e-01 5.279046017676591873e-03 -1.212936453521251678e-02 -2.031139433383941650e-01 1.984971612691879272e-01 9.994933009147644043e-02 -2.873265184462070465e-02 -2.242268472909927368e-01 4.404756799340248108e-02 -7.588720321655273438e-02 9.396669268608093262e-02 8.457531034946441650e-02 -3.848466277122497559e-01 9.810575284063816071e-03 2.700172066688537598e-01 -2.805811539292335510e-02 -2.504759728908538818e-01 -1.226726099848747253e-01 -9.141983091831207275e-02 1.108107492327690125e-01
-6.162833794951438904e-02 -4.768628999590873718e-02 7.956962101161479950e-03 -6.686370819807052612e-02 -3.645496368408203125e-01 -4.250998422503471375e-02 -2.985892817378044128e-02 4.062338918447494507e-02 -1.019273102283477783e-01 5.667234584689140320e-02 -2.397185564041137695e-01 -1.106486767530441284e-01 -5.370287224650382996e-02 -3.492233157157897949e-02 2.909964323043823242e-01 2.271181344985961914e-01 6.911103427410125732e-02 -2.366873025894165039e-01 1.604107767343521118e-01 -4.238677918910980225e-01 1.977017968893051147e-01 1.065449193120002747e-01 -2.346630692481994629e-01 1.555663943290710449e-01 -1.796800196170806885e-01 1.230174526572227478e-01 2.998669147491455078e-01 2.141147851943969727e-01 1.800150796771049500e-02 -1.186712062917649746e-03 4.201567918062210083e-02 -2.174901366233825684e-01
-1.131854504346847534e-01 1.480785012245178223e-01 2.152117192745208740e-01 3.172124968841671944e-03 -4.342528879642486572e-01 7.819125801324844360e-02 2.840461134910583496e-01 1.039538457989692688e-01 -1.290365904569625854e-01 1.436437070369720459e-01 -2.234958857297897339e-01 -1.600637733936309814e-01 1.206009089946746826e-01 -4.935071989893913269e-02 3.774202242493629456e-02 -1.193188503384590149e-02 -6.277577020227909088e-03 -1.793455481529235840e-01 -5.466464906930923462e-02 -3.355595171451568604e-01 -8.368775993585586548e-02 1.111202314496040344e-02 -4.638356715440750122e-02 1.825884170830249786e-02 -1.565456241369247437e-01 -2.592615783214569092e-02 1.428453028202056885e-01 -1.552368253469467163e-01 -1.794512420892715454e-01 -4.560394883155822754e-01 7.693781703710556030e-02 -1.678545475006103516e-01
1.214780379086732864e-03 3.644622862339019775e-02 9.974806569516658783e-03 -1.362220197916030884e-01 -8.149623870849609375e-02 9.405266493558883667e-02 2.735726237297058105e-01 -4.115896224975585938e-01 -5.986722558736801147e-02 2.406586408615112305e-01 3.741303831338882446e-02 -1.380011141300201416e-01 2.230695784091949463e-01 -4.473840892314910889e-01 1.240562722086906433e-01 -2.094660550355911255e-01 6.910077482461929321e-02 -2.853038907051086426e-01 1.151866763830184937e-01 2.743125520646572113e-02 5.364064872264862061e-02 1.197635568678379059e-02 -1.701345443725585938e-01 1.721259765326976776e-02 -5.367602780461311340e-02 -9.263104945421218872e-02 2.083610892295837402e-01 3.643386065959930420e-02 2.095627412199974060e-02 -3.628433942794799805e-01 8.861365914344787598e-02 -2.342650666832923889e-02
1.543105840682983398e-01 3.102802634239196777e-01 -1.796687394380569458e-01 9.248524159193038940e-02 1.631779819726943970e-01 2.509842216968536377e-01 5.878829956054687500e-02 1.441569179296493530e-01 7.554437965154647827e-02 1.371664553880691528e-01 -5.910878628492355347e-02 -3.359889844432473183e-03 1.884554326534271240e-01 2.904307655990123749e-02 3.430614769458770752e-01 -1.724246591329574585e-01 -1.015299484133720398e-01 -2.397763729095458984e-01 2.011066228151321411e-01 -8.123600482940673828e-02 -2.225178927183151245e-01 1.467711925506591797e-01 1.251121610403060913e-01 6.317895650863647461e-02 -2.566892206668853760e-01 -2.650915086269378662e-01 9.236655384302139282e-02 1.388990879058837891e-01 3.510725870728492737e-02 -1.580542474985122681e-01 3.413676321506500244e-01 3.373004868626594543e-02
-1.294901967048645020e-01 9.547661989927291870e-02 1.199722811579704285e-01 4.473582282662391663e-02 9.908156469464302063e-03 -1.033583581447601318e-01 1.707397848367691040e-01 -4.433245211839675903e-02 9.277761727571487427e-02 1.482789516448974609e-01 2.305254340171813965e-02 -7.391198724508285522e-02 3.471028506755828857e-01 4.378730431199073792e-02 2.807206809520721436e-01 -1.475598011165857315e-02 1.465051155537366867e-02 -2.157931625843048096e-01 2.356269657611846924e-01 -1.473787128925323486e-01 -5.505589023232460022e-02 -5.172691494226455688e-02 1.371111720800399780e-01 3.177449405193328857e-01 -8.252519369125366211e-02 -3.607923090457916260e-01 2.652781009674072266e-01 -2.581638991832733154e-01 1.640192419290542603e-01 9.441035240888595581e-02 3.073656857013702393e-01 1.550261229276657104e-01
-1.544973812997341156e-02 2.523307502269744873e-01 1.046063303947448730e-01 2.071246057748794556e-01 -1.777701675891876221e-01 -1.849053651094436646e-01 -1.157741844654083252e-01 2.316874265670776367e-01 -2.236512601375579834e-01 2.412629686295986176e-02 -1.740966439247131348e-01 -5.165100842714309692e-02 5.834043025970458984e-02 -1.274797022342681885e-01 2.690874934196472168e-01 -9.073447436094284058e-02 3.512355983257293701e-01 1.095162108540534973e-01 4.385025799274444580e-02 -1.649686992168426514e-01 6.975180655717849731e-02 2.545740604400634766e-01 -9.539637714624404907e-02 -5.176056548953056335e-02 -7.558957487344741821e-02 -1.073100492358207703e-01 5.157782435417175293e-01 1.673549413681030273e-01 -6.093798577785491943e-02 -2.867450192570686340e-02 -2.395976893603801727e-02 5.633065849542617798e-02
-2.193522304296493530e-01 2.012858632951974869e-03 -2.575873136520385742e-01 1.105219498276710510e-01 -1.809938549995422363e-01 1.489207744598388672e-01 1.710843890905380249e-01 -1.675066947937011719e-01 2.241153120994567871e-01 4.789027571678161621e-02 2.559043467044830322e-01 2.831420004367828369e-01 1.294198781251907349e-01 -1.365441363304853439e-02 1.238699182868003845e-01 -3.416883945465087891e-01 -4.792208597064018250e-02 -3.154973685741424561e-01 1.800566315650939941e-01 -2.568159066140651703e-02 -1.687660962343215942e-01 2.277768105268478394e-01 1.103582680225372314e-01 7.130079716444015503e-02 -1.004394441843032837e-01 1.411932706832885742e-02 3.319504559040069580e-01 -1.608604043722152710e-01 4.105037369299679995e-04 6.699661165475845337e-02 -3.066397458314895630e-02 1.718022078275680542e-01
-1.782289147377014160e-01 9.275154769420623779e-02 1.325261034071445465e-02 9.048834443092346191e-02 -1.701018065214157104e-01 -1.501069813966751099e-01 -3.428446874022483826e-02 -7.721807062625885010e-02 4.030227661132812500e-02 4.015269875526428223e-01 -1.108383908867835999e-01 1.536356061697006226e-01 4.309350252151489258e-01 6.312005221843719482e-02 3.974416851997375488e-02 2.360537052154541016e-01 1.061538159847259521e-01 -1.605592072010040283e-01 1.012576371431350708e-01 -1.043962016701698303e-01 -1.449077762663364410e-02 -9.607301652431488037e-02 -1.738777756690979004e-01 1.067768037319183350e-01 -3.546164631843566895e-01 -2.397929877042770386e-01 2.118368148803710938e-01 7.035106420516967773e-02 7.551253587007522583e-02 1.471157968044281006e-01 2.332998216152191162e-01 -1.510285884141921997e-01
-9.976245462894439697e-02 2.056198120117187500e-01 -3.097260296344757080e-01 1.476371884346008301e-01 -1.429497003555297852e-01 1.697545405477285385e-03 -1.190862283110618591e-01 9.830410778522491455e-02 -4.844770580530166626e-02 1.982300281524658203e-01 -1.362661570310592651e-01 7.944940589368343353e-03 3.527731597423553467e-01 -1.413050889968872070e-01 2.347930967807769775e-01 -1.797883659601211548e-01 1.581243276596069336e-01 -3.967013582587242126e-02 4.597724378108978271e-01 -3.251250982284545898e-01 -1.295618712902069092e-01 1.784665733575820923e-01 1.872382462024688721e-01 -9.481037966907024384e-03 -1.332952380180358887e-01 1.682233624160289764e-02 8.683206513524055481e-03 8.779792487621307373e-02 -9.909381717443466187e-02 -1.263863593339920044e-01 1.128633320331573486e-01 -4.233234003186225891e-02
-2.346597909927368164e-01 2.859803736209869385e-01 -1.634870022535324097e-01 -5.855283513665199280e-02 -3.907319158315658569e-02 1.808353066444396973e-01 1.538470983505249023e-01 9.047877043485641479e-02 -1.843080967664718628e-01 4.356181621551513672e-02 2.483930997550487518e-02 9.960273653268814087e-02 1.142193377017974854e-01 -1.859281808137893677e-01 2.960173189640045166e-01 -3.683462738990783691e-01 1.200855970382690430e-01 -9.105626493692398071e-02 2.459696829319000244e-01 -1.272619813680648804e-01 -2.360120117664337158e-01 1.813891977071762085e-01 -1.112286653369665146e-02 2.081281095743179321e-01 -3.484405279159545898e-01 -1.101384013891220093e-01 -8.036129176616668701e-02 1.318563818931579590e-01 -4.963820427656173706e-02 -2.157235145568847656e-01 5.987314134836196899e-02 -9.033779799938201904e-02
-1.776850968599319458e-01 1.975342929363250732e-01 1.009499952197074890e-01 1.356776058673858643e-01 -3.684872388839721680e-01 1.358272433280944824e-01 3.611195459961891174e-02 3.502035513520240784e-02 -6.064842455089092255e-03 2.680353224277496338e-01 6.258419156074523926e-02 1.429782658815383911e-01 1.657713800668716431e-01 -6.579554826021194458e-02 1.650056242942810059e-01 1.131778061389923096e-01 2.684349417686462402e-01 -2.256682068109512329e-01 -6.520986557006835938e-02 -3.869262337684631348e-01 7.518459856510162354e-02 1.090250089764595032e-01 -2.375830411911010742e-01 -1.705826520919799805e-01 -1.626405417919158936e-01 2.554145753383636475e-01 1.241655573248863220e-01 -2.674708701670169830e-02 9.295649826526641846e-02 -2.759667336940765381e-01 -4.451825097203254700e-02 -3.646089881658554077e-02
-2.325701862573623657e-01 1.179216802120208740e-01 -2.965620160102844238e-01 3.560293465852737427e-02 -3.796923756599426270e-01 -1.030652374029159546e-01 4.689200222492218018e-02 1.134932860732078552e-01 -2.003784850239753723e-02 7.219675183296203613e-02 -1.207119598984718323e-01 -1.057847365736961365e-01 2.204530835151672363e-01 -3.381380140781402588e-01 3.403799235820770264e-02 -3.467935621738433838e-01 -5.088671296834945679e-02 -2.519783191382884979e-02 2.167706489562988281e-01 -1.743539124727249146e-01 -1.736826449632644653e-01 -1.948479935526847839e-02 -1.488158553838729858e-01 2.115826606750488281e-01 -1.288618445396423340e-01 4.587166011333465576e-02 2.793523669242858887e-01 -6.883135437965393066e-02 9.092111885547637939e-02 4.800273105502128601e-02 -1.766052693128585815e-01 -1.893838793039321899e-01
1.073736101388931274e-01 6.002346798777580261e-02 2.087536305189132690e-01 -1.475135385990142822e-01 -2.401394546031951904e-01 -4.256113991141319275e-02 3.572534024715423584e-01 -1.447020620107650757e-01 5.602440237998962402e-02 4.707568883895874023e-01 -1.544702053070068359e-01 8.806496113538742065e-02 -5.430249869823455811e-02 1.397726982831954956e-01 8.149542659521102905e-02 -1.531455218791961670e-01 9.904085099697113037e-02 -1.171721369028091431e-01 1.073148399591445923e-01 -2.946309447288513184e-01 -1.405410766601562500e-01 -4.208693746477365494e-03 -3.020114265382289886e-02 -1.176537573337554932e-01 -2.455781698226928711e-01 -1.011502444744110107e-01 2.916958630084991455e-01 6.756453216075897217e-02 -6.616615504026412964e-02 -5.246666073799133301e-02 2.666637003421783447e-01 -8.784761279821395874e-02
1.167579889297485352e-01 1.233788952231407166e-01 1.211512684822082520e-01 1.133507862687110901e-01 -3.058534860610961914e-01 -8.452367782592773438e-02 5.770509317517280579e-02 -2.720551192760467529e-01 1.181728690862655640e-01 4.938812255859375000e-01 -1.656471341848373413e-01 1.233502775430679321e-01 3.976741731166839600e-01 4.054089635610580444e-02 1.229121908545494080e-01 1.381734609603881836e-01 1.282020062208175659e-01 -1.096332296729087830e-01 1.858135014772415161e-01 -1.250219047069549561e-01 1.178694590926170349e-01 6.760658230632543564e-03 2.343079447746276855e-02 -8.921389468014240265e-03 -2.511787712574005127e-01 -1.294060647487640381e-01 1.058774888515472412e-01 -9.109408408403396606e-02 2.285261601209640503e-01 -1.288672834634780884e-01 7.274156063795089722e-02 -6.642653793096542358e-02
-1.536186188459396362e-01 -8.138065040111541748e-02 2.062608897686004639e-01 7.147662341594696045e-02 -2.128740698099136353e-01 3.913310170173645020e-02 -7.319162786006927490e-02 -4.564201086759567261e-02 -3.818610310554504395e-02 7.513771206140518188e-02 -1.565101146697998047e-01 -9.784447401762008667e-02 1.418379694223403931e-01 -1.412441283464431763e-01 1.239735186100006104e-01 -9.049811214208602905e-02 9.468124061822891235e-02 -1.144962981343269348e-01 1.912811398506164551e-01 -5.727463364601135254e-01 -1.274475008249282837e-01 -2.365651130676269531e-01 -2.337708771228790283e-01 -1.122892485000193119e-03 -3.444276750087738037e-01 -1.163200289011001587e-01 2.215856462717056274e-01 1.266925930976867676e-01 5.898835137486457825e-02 1.699949204921722412e-01 1.252227723598480225e-01 -6.412319093942642212e-02
3.983448073267936707e-02 2.194982767105102539e-01 -1.030630469322204590e-01 2.373085319995880127e-01 5.268812552094459534e-02 -1.615781337022781372e-02 9.760725498199462891e-02 1.839071661233901978e-01 1.979741305112838745e-01 1.237557232379913330e-01 -1.385096758604049683e-01 -1.750844419002532959e-01 1.562904193997383118e-02 -1.687479317188262939e-01 2.281902283430099487e-01 -3.869325816631317139e-01 1.810866892337799072e-01 -1.234536990523338318e-01 1.641022264957427979e-01 -1.268128156661987305e-01 -5.656566470861434937e-02 3.303996324539184570e-01 -5.340772867202758789e-02 3.360871970653533936e-01 -2.887229919433593750e-01 -1.722405850887298584e-01 6.339619308710098267e-02 -3.306329995393753052e-02 1.520330011844635010e-01 -1.105039790272712708e-01 1.699097454547882080e-01 2.246136777102947235e-02
2.011219784617424011e-02 3.221292197704315186e-01 -3.757543861865997314e-01 6.591419875621795654e-02 -2.427604347467422485e-01 2.506689727306365967e-01 8.483762294054031372e-02 2.016090154647827148e-01 -2.442624121904373169e-01 1.592608541250228882e-01 -1.781095266342163086e-01 2.612409368157386780e-02 2.574346661567687988e-01 -2.604338824748992920e-01 1.531954556703567505e-01 2.143345586955547333e-02 -1.477877795696258545e-01 -2.130949497222900391e-01 -9.177218377590179443e-02 -1.266670376062393188e-01 8.091790974140167236e-02 -5.617216229438781738e-02 -1.241771727800369263e-01 8.712308108806610107e-02 -2.408540993928909302e-01 2.040647268295288086e-01 2.342478632926940918e-01 1.017691195011138916e-01 -3.685882687568664551e-02 7.261989265680313110e-02 -2.995502669364213943e-03 -9.626401960849761963e-02
7.913699001073837280e-02 3.254485130310058594e-01 -2.369712889194488525e-01 7.701975852251052856e-02 4.023499786853790283e-02 2.653983980417251587e-02 1.412402689456939697e-01 -3.367561101913452148e-02 6.486631929874420166e-02 1.767595559358596802e-01 -1.462850868701934814e-01 -9.005030244588851929e-02 2.837179005146026611e-01 3.924915939569473267e-02 4.020672142505645752e-01 -3.356387019157409668e-01 3.019888885319232941e-02 -9.158330410718917847e-02 6.662466330453753471e-04 6.145339459180831909e-03 -1.811836510896682739e-01 1.748655885457992554e-01 -1.236271113157272339e-02 2.694152593612670898e-01 -2.075181007385253906e-01 -3.052165806293487549e-01 1.555150561034679413e-02 1.823873817920684814e-02 -1.912975870072841644e-02 -1.352542638778686523e-01 2.823440432548522949e-01 1.912543177604675293e-02
4.386814683675765991e-02 1.599114090204238892e-01 1.167374476790428162e-01 1.137851476669311523e-01 -2.108219824731349945e-02 1.063594892621040344e-01 -1.332826316356658936e-01 -3.088829219341278076e-01 -1.529300659894943237e-01 -2.264156043529510498e-01 -8.783040195703506470e-02 1.049012392759323120e-01 1.331755369901657104e-01 1.223794147372245789e-01 2.637448012828826904e-01 4.288326017558574677e-03 2.018220573663711548e-01 -1.351835429668426514e-01 5.545015260577201843e-02 -2.134069651365280151e-01 -7.741200178861618042e-02 1.332345008850097656e-01 -1.621895730495452881e-01 2.578598558902740479e-01 -7.551169395446777344e-02 -6.392965465784072876e-02 4.515106379985809326e-01 2.730404138565063477e-01 7.866567373275756836e-02 -2.818643152713775635e-01 -9.404379874467849731e-02 -1.359792798757553101e-01
-2.347376793622970581e-01 2.762463390827178955e-01 -2.734653651714324951e-01 7.261025160551071167e-02 -1.940189898014068604e-01 2.451744377613067627e-01 1.618132144212722778e-01 2.131535410881042480e-01 -2.587585151195526123e-01 1.217223405838012695e-01 -6.804551929235458374e-02 8.109267801046371460e-02 3.150407969951629639e-01 -2.652365863323211670e-01 2.416705042123794556e-01 -2.049341425299644470e-02 -4.607527703046798706e-02 -1.333418339490890503e-01 -1.539839953184127808e-01 -6.503592431545257568e-02 -1.970348134636878967e-02 -1.612997502088546753e-01 -1.965331286191940308e-01 1.148491725325584412e-01 -1.311077177524566650e-01 2.184076905250549316e-01 2.480748742818832397e-01 3.625606372952461243e-02 -5.140153691172599792e-02 1.679847016930580139e-03 1.526155322790145874e-01 -1.341874599456787109e-01
-4.133494570851325989e-02 2.080201655626296997e-01 -3.583349585533142090e-01 -8.404225856065750122e-02 -3.410023748874664307e-01 1.924869418144226074e-01 -5.996997002512216568e-03 2.658194601535797119e-01 -1.934468746185302734e-01 2.647609412670135498e-01 -1.057099774479866028e-01 8.394090086221694946e-02 2.214466482400894165e-01 -3.516579866409301758e-01 1.324818432331085205e-01 -1.430591791868209839e-01 1.555372476577758789e-01 -1.950912773609161377e-01 -4.361603781580924988e-02 -1.610434055328369141e-01 -1.740808039903640747e-02 -6.616529077291488647e-02 2.286385744810104370e-02 2.583529651165008545e-01 -1.109009757637977600e-01 8.612096309661865234e-02 1.594134867191314697e-01 1.139390021562576294e-01 -4.294275864958763123e-02 1.287305504083633423e-01 -7.198327779769897461e-02 1.237522959709167480e-01
-6.143939867615699768e-02 -5.094176623970270157e-03 1.739055812358856201e-01 -3.044565021991729736e-01 -1.558357477188110352e-01 1.578829437494277954e-01 1.310926377773284912e-01 -3.129776120185852051e-01 -1.334610283374786377e-01 2.448693513870239258e-01 -5.514657869935035706e-02 -3.638597205281257629e-02 4.348367452621459961e-02 -1.783610433340072632e-01 9.014850109815597534e-02 -1.402565091848373413e-01 -3.776886314153671265e-02 -4.037618041038513184e-01 1.180801615118980408e-01 1.967649348080158234e-02 1.354504078626632690e-01 -8.750654757022857666e-02 -4.806445911526679993e-02 2.784448489546775818e-02 -3.753388822078704834e-01 -5.583201348781585693e-02 4.349391758441925049e-01 -8.235593885183334351e-02 -3.971048071980476379e-02 -3.119016624987125397e-02 -6.585569679737091064e-02 -1.027740538120269775e-01
1.143898889422416687e-01 5.957259330898523331e-03 -1.825826428830623627e-02 2.624168805778026581e-02 -2.470471560955047607e-01 -7.475726306438446045e-02 2.557219378650188446e-02 -5.571009591221809387e-02 1.654314696788787842e-01 1.831191480159759521e-01 -9.733585268259048462e-02 -3.093845248222351074e-01 3.264920711517333984e-01 2.033777683973312378e-01 2.788677215576171875e-01 1.316112726926803589e-01 7.638436555862426758e-02 2.363400533795356750e-02 1.357502490282058716e-01 -2.097235172986984253e-01 9.516870230436325073e-02 8.201090991497039795e-02 -3.392791450023651123e-01 7.408007979393005371e-02 4.491925239562988281e-02 -1.372753921896219254e-02 3.698222339153289795e-01 2.330125570297241211e-01 1.086649894714355469e-01 -1.493082046508789062e-01 2.702007293701171875e-01 2.778366580605506897e-02
-1.432208567857742310e-01 1.623757481575012207e-01 -1.742820143699645996e-01 1.758449897170066833e-02 -1.049097031354904175e-01 2.563325762748718262e-01 -8.324064314365386963e-03 -2.212919145822525024e-01 -1.548971794545650482e-02 3.315731137990951538e-02 4.918177053332328796e-02 1.241974011063575745e-01 1.892807632684707642e-01 -2.781821973621845245e-02 2.589491605758666992e-01 -3.841654658317565918e-01 7.058656960725784302e-02 -6.863586604595184326e-02 3.418630361557006836e-02 -1.131910979747772217e-01 -2.708190381526947021e-01 4.475107789039611816e-02 -2.818816304206848145e-01 -1.409787535667419434e-01 -3.962829709053039551e-02 -2.317418754100799561e-01 3.021152615547180176e-01 2.197437584400177002e-01 2.041391134262084961e-01 -1.992670595645904541e-01 2.253680080175399780e-01 3.010118752717971802e-02
4.779550433158874512e-02 2.075313776731491089e-01 -3.456141054630279541e-01 6.776290386915206909e-02 -9.941489994525909424e-02 1.130208596587181091e-01 -1.711824908852577209e-02 -3.390858694911003113e-02 5.947181582450866699e-02 1.178753674030303955e-01 1.028007641434669495e-01 7.711594551801681519e-02 3.185039460659027100e-01 -7.138890027999877930e-02 1.754638850688934326e-01 -2.392830252647399902e-01 2.150136679410934448e-01 -2.186987698078155518e-01 2.683169543743133545e-01 -4.232864975929260254e-01 -2.431197613477706909e-01 1.348060090094804764e-02 -3.612898662686347961e-02 1.492817848920822144e-01 -1.919194906949996948e-01 2.015261352062225342e-01 -8.368685841560363770e-02 2.386069856584072113e-02 2.811623178422451019e-02 -2.264482676982879639e-01 3.370423614978790283e-02 -1.079128459095954895e-01
-2.583521306514739990e-01 2.245360463857650757e-01 -7.171983271837234497e-02 6.251463294029235840e-02 -4.064597487449645996e-01 -1.078878119587898254e-01 1.936869323253631592e-01 -1.684225797653198242e-01 -6.859627366065979004e-02 3.076970018446445465e-02 1.351710874587297440e-02 -7.462700456380844116e-02 3.963041305541992188e-02 8.734606951475143433e-02 2.667145133018493652e-01 1.158860418945550919e-02 -9.476567618548870087e-03 -2.849476933479309082e-01 -2.629238665103912354e-01 -4.415935873985290527e-01 -1.083963066339492798e-01 -9.101082570850849152e-03 1.815822273492813110e-01 -3.799530910328030586e-03 -5.418642610311508179e-02 8.660548180341720581e-02 2.298303991556167603e-01 1.948713809251785278e-01 -5.642161518335342407e-02 -1.219760999083518982e-01 1.014435961842536926e-01 -1.391299068927764893e-01
-1.795003414154052734e-01 -2.356003373861312866e-01 -1.079832911491394043e-01 4.084894359111785889e-01 -2.103339582681655884e-01 2.414608299732208252e-01 2.186610549688339233e-01 -1.701978445053100586e-01 -1.337167061865329742e-02 5.886869877576828003e-02 3.101572394371032715e-01 -9.230425953865051270e-02 1.852932423353195190e-01 9.423776715993881226e-02 1.366533935070037842e-01 -1.376533508300781250e-01 5.093326047062873840e-02 -2.637047879397869110e-02 9.028720110654830933e-02 -2.498419284820556641e-01 -1.159715279936790466e-01 1.363134235143661499e-01 1.252714842557907104e-01 -6.359727680683135986e-02 -2.178654223680496216e-01 1.215962693095207214e-01 2.424435019493103027e-01 7.735766470432281494e-03 -7.554929703474044800e-02 -3.059472739696502686e-01 1.070618331432342529e-01 8.792916685342788696e-02
-5.258210748434066772e-02 3.843535110354423523e-02 -1.926570199429988861e-02 -1.652503162622451782e-01 -3.742941021919250488e-01 1.772434562444686890e-01 3.432333096861839294e-02 1.721485108137130737e-01 -3.439556108787655830e-03 1.918517947196960449e-01 -1.507475674152374268e-01 1.700319945812225342e-01 1.391979157924652100e-01 -4.538957774639129639e-02 1.657774448394775391e-01 1.196516007184982300e-01 2.976495623588562012e-01 -1.855863630771636963e-01 4.652873054146766663e-02 -4.561026692390441895e-01 9.968665242195129395e-02 -2.252829447388648987e-02 -1.996017545461654663e-01 1.486176159232854843e-02 -3.586237877607345581e-02 1.747356355190277100e-01 2.685137093067169189e-01 2.425325568765401840e-03 2.158148586750030518e-01 -1.993803232908248901e-01 5.599450785666704178e-03 -2.001052945852279663e-01
-8.525589853525161743e-02 8.872814476490020752e-02 -4.579907357692718506e-01 7.658512890338897705e-02 -8.946644514799118042e-02 9.547058492898941040e-02 4.906645789742469788e-02 3.241341710090637207e-01 -1.835998594760894775e-01 2.727707922458648682e-01 -1.194824799895286560e-01 -1.072423681616783142e-01 1.508828997611999512e-01 -3.833429813385009766e-01 1.205039024353027344e-01 -1.842307150363922119e-01 4.176893457770347595e-02 -2.040180116891860962e-01 5.885688960552215576e-02 -1.832014620304107666e-01 1.202210932970046997e-01 -4.079091921448707581e-02 5.525036901235580444e-02 2.732692658901214600e-02 -1.846074759960174561e-01 1.810066550970077515e-01 2.586950063705444336e-01 7.685191184282302856e-02 2.574003883637487888e-04 1.717324852943420410e-01 -8.544813841581344604e-02 1.257047653198242188e-01
1.498313397169113159e-01 1.721007674932479858e-01 7.229339331388473511e-03 7.295050472021102905e-02 -2.528443336486816406e-01 1.686627566814422607e-01 6.073500961065292358e-03 -1.868253014981746674e-02 1.044670194387435913e-01 -7.575552165508270264e-02 1.882372349500656128e-01 7.563802599906921387e-02 1.022886931896209717e-01 -1.652342975139617920e-01 1.279636174440383911e-01 -3.613103628158569336e-01 1.719639599323272705e-01 1.248441785573959351e-01 3.237952664494514465e-02 -2.989547848701477051e-01 1.709346771240234375e-01 1.945143193006515503e-01 2.392698377370834351e-01 -1.404464840888977051e-01 -2.376177757978439331e-01 -1.302218735218048096e-01 2.523096501827239990e-01 3.423710167407989502e-02 -1.137900650501251221e-01 -5.287905037403106689e-02 3.230879008769989014e-01 -2.632689476013183594e-01
-1.540502458810806274e-01 -5.660264939069747925e-02 8.863665163516998291e-02 3.828037530183792114e-03 -1.433518677949905396e-01 -1.384719461202621460e-01 1.849641203880310059e-01 -5.117342993617057800e-02 2.094165533781051636e-01 9.728336334228515625e-02 1.180635020136833191e-01 2.853744626045227051e-01 -6.076162680983543396e-02 1.238107457756996155e-01 2.727459967136383057e-01 -1.705940663814544678e-01 8.221655339002609253e-02 -3.912231922149658203e-01 1.341392993927001953e-01 -4.557420313358306885e-01 -5.770228058099746704e-02 1.347500924021005630e-02 7.454989105463027954e-02 9.980689734220504761e-02 -3.877495825290679932e-01 2.490292303264141083e-02 1.320059001445770264e-01 1.528546363115310669e-01 -9.372522681951522827e-02 -4.455871880054473877e-02 1.013802513480186462e-01 8.982663042843341827e-03
2.854136750102043152e-02 -8.798141032457351685e-03 -1.573911309242248535e-01 3.137350380420684814e-01 -2.156886756420135498e-01 2.600296437740325928e-01 -4.172854870557785034e-02 -1.914543285965919495e-02 -3.622211515903472900e-02 3.376190066337585449e-01 -1.954205334186553955e-01 1.872150041162967682e-02 2.162062190473079681e-02 1.519130617380142212e-01 9.331026673316955566e-02 -1.382419317960739136e-01 -1.537443399429321289e-01 -1.053011342883110046e-01 2.101243436336517334e-01 -3.668227046728134155e-02 6.771069020032882690e-02 1.703854054212570190e-01 -1.832088232040405273e-01 -4.584757238626480103e-02 -4.579730033874511719e-01 -3.348238021135330200e-02 2.915367484092712402e-01 -1.727698594331741333e-01 1.361404955387115479e-01 -2.000458538532257080e-01 -8.280275017023086548e-02 -1.176495626568794250e-01
-7.646135985851287842e-02 2.540951371192932129e-01 -3.180190026760101318e-01 3.802885860204696655e-02 -1.232803836464881897e-01 3.217148184776306152e-01 5.925380438566207886e-02 -1.580919325351715088e-01 9.583272784948348999e-02 1.561188101768493652e-01 -1.270239055156707764e-01 6.196971610188484192e-02 2.339802533388137817e-01 -8.876255154609680176e-02 3.910725712776184082e-01 -3.716029524803161621e-01 -9.988248348236083984e-02 -5.085550993680953979e-02 2.067972421646118164e-01 2.806859835982322693e-02 -1.336291283369064331e-01 1.035464182496070862e-01 -1.063713952898979187e-01 -9.999140352010726929e-02 -5.749759823083877563e-02 -2.037214040756225586e-01 9.775127470493316650e-02 8.508071303367614746e-02 3.294209390878677368e-02 -5.377840623259544373e-02 3.101314902305603027e-01 6.965292990207672119e-02
-1.371785700321197510e-01 2.586210668087005615e-01 -1.617135554552078247e-01 2.560709118843078613e-01 -8.511056005954742432e-02 2.565135061740875244e-01 -3.419435024261474609e-02 -1.526435166597366333e-01 7.390269637107849121e-02 3.451557457447052002e-01 -2.471469789743423462e-01 -2.314703315496444702e-01 2.484811544418334961e-01 -2.665213942527770996e-01 9.572075679898262024e-03 -8.447041362524032593e-02 2.156645208597183228e-01 -6.141455098986625671e-02 9.920942783355712891e-02 -3.833248466253280640e-02 -2.214773297309875488e-01 -7.151059806346893311e-02 6.795739382505416870e-02 1.978034526109695435e-01 -1.798686832189559937e-01 1.334539651870727539e-01 1.804552078247070312e-01 1.934154480695724487e-01 1.108181476593017578e-01 -1.446507871150970459e-01 -1.756227165460586548e-01 -4.598272219300270081e-02
-1.458051949739456177e-01 1.370114684104919434e-01 -1.738979816436767578e-01 4.346207156777381897e-02 -7.420475035905838013e-02 1.892516016960144043e-01 7.217213977128267288e-03 3.183386474847793579e-02 -1.440605819225311279e-01 1.537071913480758667e-01 6.256804615259170532e-02 -2.852686345577239990e-01 -5.965054035186767578e-03 -3.100707232952117920e-01 5.001042783260345459e-02 -2.505567073822021484e-01 -4.431515932083129883e-03 7.244993001222610474e-02 1.194928437471389771e-01 -4.337375164031982422e-01 -5.153378099203109741e-02 2.645620703697204590e-01 2.447273731231689453e-01 2.518911957740783691e-01 -3.275837376713752747e-02 -1.918211281299591064e-01 1.254037320613861084e-01 -1.112893447279930115e-01 2.195625379681587219e-02 -1.927093863487243652e-01 2.548381984233856201e-01 -1.487062573432922363e-01
-2.852019667625427246e-01 9.672187268733978271e-02 -3.551960363984107971e-02 -5.520207807421684265e-02 -1.981194019317626953e-01 1.052273884415626526e-01 4.924425110220909119e-02 -3.860431313514709473e-01 5.520658101886510849e-03 1.788101792335510254e-01 -1.235957145690917969e-01 -8.458450436592102051e-02 -3.011603094637393951e-02 -3.653648793697357178e-01 9.662458300590515137e-02 6.145723164081573486e-02 -3.304690867662429810e-02 -1.368905752897262573e-01 5.616747960448265076e-02 -2.062277048826217651e-01 1.913004964590072632e-01 -2.648858129978179932e-01 9.401147253811359406e-03 1.892411410808563232e-01 -3.141998648643493652e-01 3.498837351799011230e-02 7.264932990074157715e-02 -1.002781912684440613e-01 -8.167644031345844269e-03 -3.046483397483825684e-01 1.749719828367233276e-01 -2.330728769302368164e-01
-2.647567987442016602e-01 5.719743669033050537e-02 -2.864104509353637695e-01 1.191474199295043945e-01 -1.614041477441787720e-01 -1.639171093702316284e-01 6.092062219977378845e-02 2.618186362087726593e-02 6.022148579359054565e-02 2.172283828258514404e-01 -2.699705958366394043e-01 -1.379923075437545776e-01 2.043257504701614380e-01 -3.410780727863311768e-01 3.954024240374565125e-02 -3.387328088283538818e-01 -4.402546957135200500e-02 -2.114047820214182138e-04 2.658938169479370117e-01 -1.911064088344573975e-01 -1.192617118358612061e-01 -5.073440843261778355e-04 -5.104378238320350647e-02 1.934980154037475586e-01 -2.836190760135650635e-01 1.681075543165206909e-01 1.944594234228134155e-01 1.347446814179420471e-02 3.913873806595802307e-02 -6.170568987727165222e-02 -1.665796935558319092e-01 -1.129008084535598755e-01
-6.230797246098518372e-02 1.754049360752105713e-01 -3.812742531299591064e-01 8.905017375946044922e-02 -3.048094175755977631e-02 1.666435599327087402e-01 -6.436963379383087158e-02 3.685077652335166931e-02 -4.286706447601318359e-02 2.302874028682708740e-01 -1.753548532724380493e-02 5.139238759875297546e-02 3.147340714931488037e-01 -7.465676963329315186e-02 3.461243212223052979e-01 -1.222904846072196960e-01 2.672954462468624115e-02 -2.647447586059570312e-01 2.289409488439559937e-01 -4.384663999080657959e-01 -1.856127828359603882e-01 1.051521450281143188e-01 6.514357030391693115e-02 1.181207150220870972e-01 -3.469949588179588318e-02 5.179819837212562561e-02 -7.911849021911621094e-02 1.349391341209411621e-01 -7.982470095157623291e-02 -1.589368879795074463e-01 2.996294945478439331e-02 -2.014475762844085693e-01
5.973549559712409973e-03 -4.113329201936721802e-02 -2.298256903886795044e-01 1.912433654069900513e-01 -3.219608068466186523e-01 2.094674622640013695e-03 6.384406983852386475e-02 -8.039402216672897339e-02 -1.777443289756774902e-01 1.297224014997482300e-01 7.471074908971786499e-02 -7.342305034399032593e-02 -1.154822390526533127e-02 -3.728359937667846680e-01 3.070524632930755615e-01 -3.524336814880371094e-01 3.060303032398223877e-01 3.536321595311164856e-02 -4.018483683466911316e-02 -2.953111529350280762e-01 -1.017790511250495911e-01 2.639513313770294189e-01 3.921310231089591980e-02 -3.496109321713447571e-02 -1.056394577026367188e-01 1.549848355352878571e-03 6.857212632894515991e-02 2.619598507881164551e-01 -4.353820160031318665e-02 3.010944230481982231e-03 -1.387397646903991699e-01 7.411766052246093750e-02
3.125059902667999268e-01 1.714536249637603760e-01 -4.786404606420546770e-04 1.253097057342529297e-01 -3.575371503829956055e-01 1.324648559093475342e-01 1.101910471916198730e-01 6.764358840882778168e-03 1.622202694416046143e-01 1.122201904654502869e-01 3.106883168220520020e-01 9.173596650362014771e-02 1.759315580129623413e-01 -3.029216527938842773e-01 7.952833175659179688e-02 -3.097019195556640625e-01 2.558125257492065430e-01 1.340894401073455811e-01 1.258388534188270569e-02 -1.648335456848144531e-01 1.618987917900085449e-01 1.713545769453048706e-01 -4.434073716402053833e-02 3.431050106883049011e-02 -1.910919547080993652e-01 -6.450955756008625031e-03 2.932058274745941162e-01 -4.630188643932342529e-02 9.738980233669281006e-02 3.553561493754386902e-02 1.361917406320571899e-01 8.623154461383819580e-02
-2.675588428974151611e-02 3.681560158729553223e-01 -3.063823580741882324e-01 -1.394031494855880737e-01 -2.234520614147186279e-01 2.569021470844745636e-02 -8.499954640865325928e-02 3.274448588490486145e-02 -2.221257686614990234e-01 2.457101792097091675e-01 -1.291193366050720215e-01 -7.544047385454177856e-02 1.882367879152297974e-01 -2.454947680234909058e-01 -1.644025929272174835e-02 -7.820297777652740479e-02 -2.801742963492870331e-02 -5.333910882472991943e-02 -1.156429052352905273e-01 -3.185982704162597656e-01 2.153910994529724121e-01 -2.799701876938343048e-02 1.792039163410663605e-02 7.981150597333908081e-02 7.230223715305328369e-02 1.384278386831283569e-01 3.161677122116088867e-01 -7.102802861481904984e-03 1.590985991060733795e-02 2.531449198722839355e-01 3.091032207012176514e-01 -2.705315314233303070e-02
-7.971511036157608032e-02 1.172365024685859680e-01 -1.609457731246948242e-01 1.280382275581359863e-01 6.153865903615951538e-02 9.466637670993804932e-02 5.217597633600234985e-02 -7.163396477699279785e-02 -2.215344645082950592e-02 2.631933391094207764e-01 -3.357840478420257568e-01 2.059651352465152740e-02 -3.837889805436134338e-02 7.750698179006576538e-02 9.319137036800384521e-02 -3.460396230220794678e-01 2.390830665826797485e-01 -3.374080061912536621e-01 1.253252476453781128e-01 -1.994648575782775879e-01 4.078457653522491455e-01 8.596557378768920898e-02 -1.148308888077735901e-01 -1.547457836568355560e-02 -4.079642891883850098e-02 -9.067974984645843506e-02 1.338267624378204346e-01 2.773484587669372559e-01 6.954552978277206421e-02 -1.087976396083831787e-01 2.102609574794769287e-01 1.374875307083129883e-01
3.483900427818298340e-02 -1.545380204916000366e-01 6.266648322343826294e-02 -1.133191362023353577e-01 -1.900600343942642212e-01 1.744885891675949097e-01 3.294894099235534668e-01 -1.379155367612838745e-01 3.630133345723152161e-02 -1.354561448097229004e-01 -1.634211838245391846e-01 -1.948357187211513519e-02 8.454857021570205688e-02 -2.842380106449127197e-01 2.875983119010925293e-01 4.325012490153312683e-02 2.110877074301242828e-02 -1.211457233875989914e-02 6.884649395942687988e-02 -4.431284368038177490e-01 2.901839837431907654e-02 -8.821942657232284546e-02 1.113086342811584473e-01 2.548454105854034424e-01 -2.751862704753875732e-01 -3.638212801888585091e-03 2.432109415531158447e-01 1.217007488012313843e-01 -1.621427685022354126e-01 -8.363655209541320801e-02 2.230157852172851562e-01 -1.559724956750869751e-01
7.059987634420394897e-02 -2.475358396768569946e-01 -9.126058220863342285e-02 9.589581191539764404e-02 -8.704317361116409302e-02 -1.405861526727676392e-01 -1.023669168353080750e-01 1.548424512147903442e-01 -1.317905336618423462e-01 1.840208917856216431e-01 -3.337052837014198303e-02 -1.560983061790466309e-01 1.027384251356124878e-01 9.869527071714401245e-02 3.191129267215728760e-01 -4.816336184740066528e-02 -1.003589183092117310e-01 -1.893924027681350708e-01 -4.752438515424728394e-02 -1.530447155237197876e-01 9.715791046619415283e-02 3.125355541706085205e-01 -2.760824859142303467e-01 1.316817253828048706e-01 -2.378588020801544189e-01 3.335305675864219666e-02 3.507943451404571533e-01 -6.995653361082077026e-02 4.053892195224761963e-01 5.013760179281234741e-02 1.590277105569839478e-01 -5.633371695876121521e-02
-8.774414658546447754e-02 1.688538640737533569e-01 6.352194398641586304e-02 -2.982576787471771240e-01 -2.461012154817581177e-01 1.996489316225051880e-01 1.857159584760665894e-01 -7.751188427209854126e-02 -8.008835464715957642e-02 -3.338024020195007324e-02 1.740154325962066650e-01 -6.252758949995040894e-02 3.428991436958312988e-01 -4.332501888275146484e-01 2.346965968608856201e-01 -1.278004348278045654e-01 4.531275480985641479e-02 7.904656231403350830e-02 1.207317709922790527e-01 -1.184189841151237488e-01 1.790565103292465210e-01 -5.282099545001983643e-02 6.168388575315475464e-02 -6.219105422496795654e-02 -1.694976538419723511e-02 -1.815390735864639282e-01 2.487228661775588989e-01 2.757924199104309082e-01 -2.799131674692034721e-03 -1.684786975383758545e-01 8.222737908363342285e-02 -1.603276878595352173e-01
-1.771083474159240723e-01 1.329130828380584717e-01 -3.317037820816040039e-01 2.099304646253585815e-01 -1.841193884611129761e-01 1.143957152962684631e-01 -2.971972338855266571e-02 2.379705458879470825e-01 -1.012293025851249695e-01 3.435370922088623047e-01 -1.999426186084747314e-01 8.747476153075695038e-03 1.107001751661300659e-01 -6.540151685476303101e-02 3.504246771335601807e-01 -3.425262868404388428e-02 -2.650162279605865479e-01 -2.165617346763610840e-01 2.299700230360031128e-01 -1.408763416111469269e-02 -1.627065241336822510e-02 -8.443353325128555298e-02 1.158879399299621582e-01 2.076040022075176239e-02 -2.716688811779022217e-01 2.878314815461635590e-02 1.916537135839462280e-01 -4.050660133361816406e-02 1.928169094026088715e-02 8.847097307443618774e-02 -1.470822989940643311e-01 -2.218990921974182129e-01
-5.915555730462074280e-02 -1.518666297197341919e-01 1.290719807147979736e-01 -4.107976332306861877e-02 -2.914555072784423828e-01 8.943127840757369995e-02 -7.819867134094238281e-02 -2.148181013762950897e-02 -5.743058398365974426e-02 2.409868985414505005e-01 -1.491293311119079590e-01 -2.998779155313968658e-02 9.834377467632293701e-02 -1.233494430780410767e-01 2.744760513305664062e-01 8.504409343004226685e-02 1.759911626577377319e-01 -3.036154508590698242e-01 2.541125379502773285e-02 -4.708496928215026855e-01 8.403972536325454712e-02 6.383445113897323608e-02 -6.085068732500076294e-02 -1.222130563110113144e-02 -8.312688022851943970e-02 1.216584742069244385e-01 2.821708917617797852e-01 8.988814800977706909e-02 3.395713493227958679e-02 -2.219267487525939941e-01 -2.626268565654754639e-02 -3.776320815086364746e-01
-1.038245558738708496e-01 2.284968197345733643e-01 -5.682987347245216370e-02 1.332967281341552734e-01 -1.099046543240547180e-01 -1.334303170442581177e-01 -4.278775304555892944e-04 -3.253177702426910400e-01 -4.002138739451766014e-04 1.974639892578125000e-01 3.212552368640899658e-01 -1.602751016616821289e-01 -7.286830991506576538e-02 -1.394046694040298462e-01 3.497717976570129395e-01 -4.440568760037422180e-02 1.259689964354038239e-02 -1.424211114645004272e-01 9.447360783815383911e-02 -2.827784121036529541e-01 8.258169144392013550e-02 3.554080426692962646e-01 -2.941256463527679443e-01 1.592944376170635223e-02 -2.108439207077026367e-01 1.167588755488395691e-01 -3.202084824442863464e-02 -9.183632582426071167e-02 -3.513419255614280701e-02 -3.957340493798255920e-02 2.523584663867950439e-01 -9.732303209602832794e-03
-3.255619108676910400e-01 1.464124023914337158e-01 -2.654749751091003418e-01 -2.762061916291713715e-02 -8.663731813430786133e-02 3.560591042041778564e-01 7.794135063886642456e-02 1.824244298040866852e-02 -1.729802340269088745e-01 2.012936621904373169e-01 1.181193292140960693e-01 1.073012650012969971e-01 9.566903114318847656e-02 -1.960146874189376831e-01 1.344917118549346924e-01 -3.368905186653137207e-01 9.847873449325561523e-02 -1.220180690288543701e-01 1.257084906101226807e-01 -1.251685619354248047e-01 -3.113851249217987061e-01 1.583124250173568726e-01 -9.712921828031539917e-02 -1.870421022176742554e-01 -1.458399184048175812e-02 -1.965408176183700562e-01 1.231970787048339844e-01 5.712302774190902710e-02 6.661824136972427368e-02 -1.149366423487663269e-01 2.839409708976745605e-01 -8.675058186054229736e-02
-8.304323256015777588e-02 1.194902583956718445e-01 -2.296967357397079468e-01 1.066077053546905518e-01 -3.600475192070007324e-01 -8.205191045999526978e-02 2.327774465084075928e-02 1.369925737380981445e-01 -2.817857544869184494e-03 1.611578464508056641e-01 -3.502471745014190674e-02 -8.529019355773925781e-02 3.054496645927429199e-01 -3.117110133171081543e-01 -3.562094643712043762e-02 -3.707501590251922607e-01 -1.380059309303760529e-02 -2.508203499019145966e-02 1.919330954551696777e-01 -3.033349514007568359e-01 -1.646696329116821289e-01 -9.730380028486251831e-03 -1.323449313640594482e-01 1.730816513299942017e-01 -4.492191597819328308e-02 1.514008045196533203e-01 2.717993259429931641e-01 -1.038299426436424255e-01 7.654520869255065918e-02 -1.048840582370758057e-01 -1.871772408485412598e-01 -1.717898994684219360e-01
8.752774447202682495e-02 1.353780329227447510e-01 -1.536368727684020996e-01 1.773348748683929443e-01 -2.773754596710205078e-01 3.057501614093780518e-01 2.676170170307159424e-01 9.772703051567077637e-02 1.531637459993362427e-01 -5.338647589087486267e-02 -5.733113735914230347e-02 -7.219131290912628174e-02 -4.588087275624275208e-02 7.748401910066604614e-02 1.504660844802856445e-01 -1.803958863019943237e-01 1.713368743658065796e-01 -1.512120068073272705e-01 1.632772684097290039e-01 -2.983337044715881348e-01 7.029640674591064453e-02 -5.845794826745986938e-02 2.665055394172668457e-01 1.222279593348503113e-01 -1.001026630401611328e-01 -1.972187757492065430e-01 1.003813743591308594e-01 1.782151013612747192e-01 2.394518349319696426e-03 -4.208963513374328613e-01 1.283707469701766968e-01 1.505708396434783936e-01
-6.670657545328140259e-02 2.184159755706787109e-01 -2.927382886409759521e-01 2.984904050827026367e-01 -1.908817887306213379e-01 9.383115917444229126e-02 -7.964694499969482422e-02 1.957851229235529900e-03 -1.653801649808883667e-01 2.911990284919738770e-01 -2.892229147255420685e-02 -1.817211955785751343e-01 -1.219247952103614807e-01 -1.807418614625930786e-01 9.479270875453948975e-02 -1.689605414867401123e-01 -1.878644376993179321e-01 -3.405634313821792603e-02 1.163330152630805969e-01 -2.685943543910980225e-01 -1.540928035974502563e-01 2.293190658092498779e-01 1.309890598058700562e-01 2.736547589302062988e-01 8.424929529428482056e-02 2.490311414003372192e-01 2.699192464351654053e-01 -1.227031201124191284e-01 1.109644398093223572e-01 -9.668414480984210968e-03 1.280274242162704468e-01 -1.185785681009292603e-01
-1.205207854509353638e-01 2.887293137609958649e-02 1.011973097920417786e-01 9.977698326110839844e-03 -4.253716021776199341e-02 2.671306207776069641e-02 -1.768852584064006805e-02 -1.662872917950153351e-02 -1.968588382005691528e-01 8.803540468215942383e-02 -1.052781865000724792e-01 -6.937959790229797363e-02 -5.763939023017883301e-02 3.661175444722175598e-02 1.822737902402877808e-01 -4.670431837439537048e-02 1.889328211545944214e-01 -1.956540942192077637e-01 6.598966568708419800e-02 -6.425371170043945312e-01 -1.969162933528423309e-02 -2.083929628133773804e-01 -1.723996102809906006e-01 5.842726677656173706e-02 -1.848003268241882324e-01 -2.374503314495086670e-01 4.152911007404327393e-01 1.260865181684494019e-01 -2.958620665594935417e-03 -1.011918298900127411e-03 -3.877004235982894897e-02 -1.420321762561798096e-01
-1.070583835244178772e-01 6.317778676748275757e-02 4.790749400854110718e-02 -7.171739637851715088e-02 -1.964119821786880493e-01 3.395204246044158936e-02 1.427247375249862671e-01 4.238272085785865784e-02 -1.599747836589813232e-01 5.662435665726661682e-02 -7.838843017816543579e-02 5.692546442151069641e-02 9.787409007549285889e-02 1.941916495561599731e-01 -1.557199805974960327e-01 -4.323514699935913086e-01 3.948269784450531006e-01 -2.900349795818328857e-01 2.118548452854156494e-01 4.442193545401096344e-03 1.559462249279022217e-01 -7.843849249184131622e-03 -1.748349815607070923e-01 1.510993093252182007e-01 2.715468965470790863e-02 -1.208310872316360474e-01 3.670206069946289062e-01 1.099728345870971680e-01 -8.468957990407943726e-02 -1.377699077129364014e-01 2.288832664489746094e-01 1.232712343335151672e-01
3.440266549587249756e-01 3.309128582477569580e-01 -3.114118613302707672e-02 1.221527233719825745e-01 1.843057870864868164e-01 -2.572843730449676514e-01 1.953482180833816528e-01 -1.186095271259546280e-02 1.341875195503234863e-01 1.343834102153778076e-01 -2.578784525394439697e-01 -1.850800663232803345e-01 -1.836421899497509003e-02 -1.456985771656036377e-01 3.529999256134033203e-01 -1.084160655736923218e-01 2.869291603565216064e-01 -1.188752651214599609e-01 8.684820681810379028e-02 -1.749595254659652710e-01 -5.812386795878410339e-02 4.186683893203735352e-02 -7.829704321920871735e-03 -9.343557804822921753e-02 -7.646631449460983276e-02 -1.169786602258682251e-02 2.727672755718231201e-01 1.160935610532760620e-01 -1.195100024342536926e-01 -1.884596943855285645e-01 1.391598582267761230e-01 -1.071054413914680481e-01
-9.892477095127105713e-02 2.275813966989517212e-01 -4.381994307041168213e-01 1.422987729310989380e-01 -2.340166419744491577e-01 -7.519580423831939697e-02 -2.110273540019989014e-01 1.898243650794029236e-02 -2.556635253131389618e-02 2.599205970764160156e-01 -1.199664771556854248e-01 -6.433385610580444336e-02 3.838275372982025146e-01 -1.373198330402374268e-01 1.616138666868209839e-01 -1.876186877489089966e-01 7.802642136812210083e-02 -1.575004160404205322e-01 3.034721612930297852e-01 -3.141651153564453125e-01 -1.135796681046485901e-01 2.801447175443172455e-02 5.792234442196786404e-04 3.236159682273864746e-02 -5.441205203533172607e-02 -5.600601062178611755e-02 -8.434956520795822144e-02 2.220198959112167358e-01 6.218729168176651001e-02 -5.236937105655670166e-02 2.981095202267169952e-02 1.313622016459703445e-02
4.046677798032760620e-02 -4.221205133944749832e-03 -2.990582585334777832e-01 1.735935062170028687e-01 -2.597200870513916016e-01 3.574387403205037117e-03 3.006592392921447754e-01 -2.191346287727355957e-01 -1.199441626667976379e-01 -6.212945654988288879e-02 -1.435191929340362549e-01 9.073223173618316650e-02 8.640026301145553589e-02 -6.736770272254943848e-02 -3.233823226764798164e-03 -6.087074801325798035e-02 -9.213051944971084595e-02 1.088629812002182007e-01 7.262553274631500244e-02 -1.325297057628631592e-01 -9.587047994136810303e-02 6.042362749576568604e-02 1.462604999542236328e-01 -3.130431845784187317e-02 -2.420365363359451294e-01 1.715202778577804565e-01 4.992373585700988770e-01 -1.071883514523506165e-01 7.067345827817916870e-02 -2.590880692005157471e-01 3.092616796493530273e-01 1.233316585421562195e-01
-2.138177603483200073e-01 7.093876600265502930e-02 -1.819846406579017639e-02 -1.956878751516342163e-01 -1.867607831954956055e-01 -7.076119631528854370e-02 1.011936962604522705e-01 -7.723260670900344849e-02 3.853828879073262215e-03 9.850226342678070068e-02 4.084600508213043213e-02 -3.023539483547210693e-01 2.474719583988189697e-01 3.899353742599487305e-02 1.874023973941802979e-01 -1.131989061832427979e-01 -1.230297386646270752e-01 -2.862969934940338135e-01 4.505083709955215454e-02 -1.363068372011184692e-01 1.248258072882890701e-02 -2.407331019639968872e-01 3.188066184520721436e-01 3.562652692198753357e-02 -3.957161903381347656e-01 3.339574933052062988e-01 1.651302427053451538e-01 1.375368684530258179e-01 7.172282785177230835e-02 -4.729586094617843628e-02 1.999801099300384521e-01 -2.509371563792228699e-02
-2.668972015380859375e-01 3.633006215095520020e-01 1.015478372573852539e-02 3.135442733764648438e-01 -6.039078533649444580e-02 2.092616707086563110e-01 3.290514945983886719e-01 -2.064710855484008789e-01 -1.441093385219573975e-01 -9.424117393791675568e-03 -2.556094229221343994e-01 3.325444087386131287e-02 9.016536176204681396e-02 1.011481657624244690e-01 2.538238465785980225e-01 -1.819711364805698395e-02 3.214168250560760498e-01 -3.142814710736274719e-02 -9.072895348072052002e-02 -2.195961475372314453e-01 1.181024685502052307e-01 8.583911508321762085e-02 1.672629266977310181e-01 -1.422324478626251221e-01 -6.424281746149063110e-02 1.146042570471763611e-01 1.968350708484649658e-01 1.384281963109970093e-01 -9.128801524639129639e-02 2.500835247337818146e-02 8.756314218044281006e-02 -8.682093024253845215e-02
1.193670090287923813e-02 1.458897721022367477e-02 -2.174064964056015015e-01 2.425777912139892578e-01 -6.379158049821853638e-02 2.464503049850463867e-02 1.589860320091247559e-01 -1.649049371480941772e-01 -8.229980617761611938e-02 1.429938226938247681e-01 1.775008998811244965e-02 -1.952141225337982178e-01 8.634975552558898926e-02 -1.421370655298233032e-01 4.322428107261657715e-01 1.006453186273574829e-01 3.365564644336700439e-01 -6.136342138051986694e-02 3.218408823013305664e-01 -2.434656023979187012e-01 -5.615715309977531433e-02 -3.410818427801132202e-02 -1.921146064996719360e-01 2.988271117210388184e-01 2.990100532770156860e-02 1.648548841476440430e-01 1.049559637904167175e-01 1.957752555608749390e-01 1.117158532142639160e-01 1.900937110185623169e-01 -8.902623504400253296e-02 -4.182724282145500183e-02
-5.628731474280357361e-02 2.581679821014404297e-01 -3.296719491481781006e-02 2.024984657764434814e-01 -7.981503009796142578e-02 2.381696254014968872e-01 1.299081742763519287e-01 6.216814741492271423e-02 -3.989013731479644775e-01 1.325038075447082520e-01 1.391449272632598877e-01 9.124024957418441772e-02 2.580975294113159180e-01 -8.603650331497192383e-02 -1.223149821162223816e-01 -6.324914097785949707e-02 -3.945058584213256836e-02 8.093079924583435059e-02 1.868691593408584595e-01 -1.864839345216751099e-01 -1.700647771358489990e-01 -9.706113487482070923e-02 -3.679617941379547119e-01 -2.841285895556211472e-03 -3.397944867610931396e-01 1.103902328759431839e-02 3.270733952522277832e-01 4.215779528021812439e-02 -1.334291398525238037e-01 2.149830013513565063e-02 2.614517882466316223e-02 1.098813861608505249e-01
-3.381377160549163818e-01 2.414172291755676270e-01 -2.162059694528579712e-01 1.323550194501876831e-01 7.725561410188674927e-02 2.691994309425354004e-01 2.752567529678344727e-01 1.398897618055343628e-01 -1.418859362602233887e-01 1.982911974191665649e-01 -3.891231119632720947e-02 -1.777241379022598267e-01 3.669945523142814636e-02 -1.484625786542892456e-01 7.947158813476562500e-02 -3.262614309787750244e-01 2.150746136903762817e-01 -7.995081134140491486e-03 2.401269525289535522e-01 -3.737280517816543579e-02 1.343454979360103607e-02 1.999352425336837769e-01 -8.477157354354858398e-02 1.246181279420852661e-01 1.482666563242673874e-02 -1.507741659879684448e-01 2.084709703922271729e-01 -1.242897659540176392e-01 2.151979878544807434e-02 -2.208922356367111206e-01 2.475429773330688477e-01 -6.214526947587728500e-04
-2.574427984654903412e-02 -6.546209007501602173e-02 7.878846675157546997e-02 -3.439551219344139099e-02 -2.209703475236892700e-01 2.533685043454170227e-02 -5.210891366004943848e-03 -4.288554657250642776e-03 6.112057715654373169e-02 5.179500579833984375e-02 -1.979235559701919556e-02 -1.641875505447387695e-01 3.211830183863639832e-02 -7.344393432140350342e-02 3.624699115753173828e-01 2.938886880874633789e-01 2.309149354696273804e-01 -7.533863186836242676e-03 6.228392571210861206e-02 -4.319979250431060791e-01 1.313733309507369995e-01 -2.624843642115592957e-02 -1.564088910818099976e-01 1.645719408988952637e-01 -1.048203781247138977e-01 1.987423300743103027e-01 3.944767713546752930e-01 2.595042288303375244e-01 2.112104147672653198e-01 -1.687030494213104248e-01 1.425009220838546753e-01 2.177615882828831673e-03
6.714715063571929932e-02 1.398123055696487427e-01 1.634984393604099751e-03 1.621838361024856567e-01 -1.977172344923019409e-01 1.321307271718978882e-01 4.115133360028266907e-02 -1.081272400915622711e-02 -3.868809044361114502e-01 1.211003437638282776e-01 1.088412404060363770e-01 2.579890377819538116e-02 1.497744470834732056e-01 -2.626483701169490814e-02 6.246321275830268860e-02 -3.402546346187591553e-01 1.089815702289342880e-02 1.161521524190902710e-01 5.116701871156692505e-02 -2.427522391080856323e-01 -9.987133741378784180e-02 -1.673861034214496613e-02 -4.304534792900085449e-01 3.939541801810264587e-02 -3.972949981689453125e-01 -3.499674797058105469e-02 3.115017116069793701e-01 -1.060593351721763611e-01 8.311311714351177216e-03 9.132622182369232178e-02 -1.528287976980209351e-01 -1.599640399217605591e-02
-1.571150273084640503e-01 1.250983923673629761e-01 -6.555022299289703369e-02 1.721902489662170410e-01 -6.031626369804143906e-03 6.377749145030975342e-02 2.704554498195648193e-01 -1.553105562925338745e-01 -4.022368229925632477e-03 2.642149627208709717e-01 -2.025694996118545532e-01 -1.685178279876708984e-01 -2.227135747671127319e-01 -7.877738028764724731e-02 1.957893222570419312e-01 -5.234537124633789062e-01 9.921656548976898193e-02 -1.927289962768554688e-01 3.518132120370864868e-02 6.134014576673507690e-02 1.370863318443298340e-01 1.428108215332031250e-01 -1.306043285876512527e-02 2.881136909127235413e-02 -1.369643509387969971e-01 1.188198849558830261e-01 7.836005836725234985e-02 8.243923634290695190e-02 7.873253524303436279e-02 6.828987598419189453e-02 3.256866335868835449e-01 -2.490371316671371460e-01
-1.670217067003250122e-01 -2.087665945291519165e-01 -1.897389888763427734e-01 9.436928480863571167e-02 3.240907937288284302e-02 2.898758649826049805e-01 2.139777988195419312e-01 -8.774188160896301270e-02 -1.246240288019180298e-01 1.492307037115097046e-01 2.973954975605010986e-01 -9.762015938758850098e-02 1.741594523191452026e-01 3.458410501480102539e-02 2.100302875041961670e-01 1.021176800131797791e-01 -8.220244199037551880e-03 -2.133406847715377808e-01 6.440380960702896118e-02 1.370395421981811523e-01 -2.447706088423728943e-02 1.657086312770843506e-01 -1.340995356440544128e-02 1.326386481523513794e-01 -2.138222008943557739e-01 1.446103304624557495e-01 5.030254125595092773e-01 3.912598639726638794e-02 1.516318321228027344e-01 -1.619868129491806030e-01 1.708808988332748413e-01 -9.610825777053833008e-02
4.037677124142646790e-02 1.028086617588996887e-01 1.058810483664274216e-02 5.966378375887870789e-02 -2.413667291402816772e-01 -2.083864808082580566e-02 -4.899950698018074036e-02 4.749740008264780045e-03 1.150335744023323059e-01 1.581446379423141479e-01 -5.644346028566360474e-02 -3.671568930149078369e-01 2.398753464221954346e-01 3.241705000400543213e-01 1.039288118481636047e-01 9.928713738918304443e-02 5.849947780370712280e-02 6.362380832433700562e-02 2.859618067741394043e-01 -8.803433924913406372e-02 -5.489911139011383057e-02 7.177168875932693481e-02 -2.608293890953063965e-01 7.863980531692504883e-02 -1.573025286197662354e-01 -5.545799806714057922e-02 3.639701604843139648e-01 7.581732422113418579e-02 -3.988650813698768616e-02 -1.398957967758178711e-01 3.368701338768005371e-01 -2.888481318950653076e-01
-1.208947598934173584e-01 -9.059703350067138672e-02 2.307062149047851562e-01 7.622815668582916260e-02 -1.368310749530792236e-01 2.440489530563354492e-01 -6.627185642719268799e-02 -1.689928621053695679e-01 -8.441679924726486206e-02 1.696200668811798096e-01 -4.164155200123786926e-02 -1.579538136720657349e-01 1.003379449248313904e-01 -8.370551466941833496e-02 2.180299311876296997e-01 -1.064821332693099976e-01 1.859928667545318604e-01 -1.324783563613891602e-01 1.929279118776321411e-01 -4.862000644207000732e-01 8.545026928186416626e-02 -1.798473894596099854e-01 -1.190002933144569397e-01 -9.255607426166534424e-02 -2.323988080024719238e-01 -2.492351680994033813e-01 2.388585656881332397e-01 1.913331300020217896e-01 6.757788360118865967e-02 9.077487140893936157e-02 1.780193001031875610e-01 -1.611209213733673096e-01
-8.826488256454467773e-02 2.378222197294235229e-01 1.090417951345443726e-01 -3.074153661727905273e-01 -1.687555015087127686e-02 1.293527185916900635e-01 2.150913327932357788e-01 -2.458160221576690674e-01 -1.436273455619812012e-01 2.906460762023925781e-01 5.002679675817489624e-02 -2.910982966423034668e-01 2.307326495647430420e-01 -3.355446159839630127e-01 4.166931286454200745e-02 -2.416971027851104736e-01 1.235813722014427185e-01 -1.701259911060333252e-01 3.275517374277114868e-02 -2.182126492261886597e-01 -2.157887816429138184e-02 4.173380509018898010e-02 1.350062340497970581e-01 2.291706949472427368e-01 -7.685798406600952148e-02 -1.321407258510589600e-01 7.297528441995382309e-03 4.713483154773712158e-02 1.825178861618041992e-01 -1.353655755519866943e-01 1.610807329416275024e-01 -1.346763670444488525e-01
-2.651730775833129883e-01 -6.152444519102573395e-03 8.189218118786811829e-03 -1.194920837879180908e-01 -2.729045748710632324e-01 1.283252686262130737e-01 2.234402894973754883e-01 -7.942369580268859863e-02 3.518834337592124939e-02 2.733713090419769287e-01 -1.075621694326400757e-01 -1.354581266641616821e-01 3.643744885921478271e-01 1.710090637207031250e-01 1.318608969449996948e-01 2.308191657066345215e-01 1.230435073375701904e-01 -1.306415349245071411e-01 1.449079215526580811e-01 -1.397674679756164551e-01 1.217115018516778946e-02 2.239809632301330566e-01 1.101909801363945007e-01 -2.587154507637023926e-03 -3.813850879669189453e-01 -1.627239882946014404e-01 1.758207082748413086e-01 -2.392110228538513184e-01 9.881158173084259033e-02 -8.136156201362609863e-02 1.130019128322601318e-01 7.162268459796905518e-02
1.558844298124313354e-01 -3.485446795821189880e-02 -1.812561899423599243e-01 9.553533047437667847e-03 -3.113149404525756836e-01 1.423239707946777344e-01 -1.156590208411216736e-01 -1.682922840118408203e-01 -2.042489498853683472e-02 2.422614768147468567e-02 1.330682486295700073e-01 -1.621806994080543518e-02 2.184797674417495728e-01 -4.801214039325714111e-01 3.046530485153198242e-01 -2.577090561389923096e-01 -3.932692483067512512e-02 -2.556981742382049561e-01 1.002174541354179382e-01 -1.148389652371406555e-01 -8.981958031654357910e-02 3.980773687362670898e-02 -1.384680718183517456e-01 2.167856544256210327e-01 1.807573810219764709e-02 -1.875832527875900269e-01 2.346058040857315063e-01 -1.566180884838104248e-01 -1.744642853736877441e-02 6.338447332382202148e-03 1.955885142087936401e-01 -8.094468712806701660e-02
-1.676845401525497437e-01 1.025872901082038879e-01 -3.355639874935150146e-01 2.073854655027389526e-01 -1.204292327165603638e-01 1.539766788482666016e-01 -3.456952422857284546e-02 9.224419295787811279e-02 -2.676776051521301270e-01 1.630058437585830688e-01 -2.239519059658050537e-01 -1.002734303474426270e-01 1.012290716171264648e-01 -2.991270720958709717e-01 1.634231060743331909e-01 -1.542226374149322510e-01 -9.974673390388488770e-02 -4.766654968261718750e-02 3.944742381572723389e-01 -3.142106235027313232e-01 -3.076841682195663452e-02 -1.180914975702762604e-02 -8.367279917001724243e-02 1.419277340173721313e-01 -2.015551924705505371e-01 -5.951466970145702362e-03 5.432648118585348129e-03 2.965441644191741943e-01 -5.077372491359710693e-02 -4.323215410113334656e-02 4.314483702182769775e-02 -1.394826620817184448e-01
2.618215680122375488e-01 1.527063176035881042e-02 -2.767018675804138184e-01 5.042834579944610596e-02 -2.664614319801330566e-01 1.910510100424289703e-02 -8.421474695205688477e-02 -1.375625431537628174e-01 -5.025023594498634338e-02 2.239959090948104858e-01 4.209894835948944092e-01 -2.363880723714828491e-01 2.907051742076873779e-01 -1.424105465412139893e-01 7.031834870576858521e-02 -1.240634098649024963e-01 -8.848276734352111816e-02 -1.557602286338806152e-01 1.995918154716491699e-01 -1.521013677120208740e-01 -1.086073517799377441e-01 4.863239452242851257e-02 -2.301362529397010803e-02 4.897971451282501221e-02 1.394327580928802490e-01 -2.237874865531921387e-01 3.581902980804443359e-01 -2.816714532673358917e-02 -4.451818019151687622e-02 1.343540847301483154e-02 1.631130874156951904e-01 -6.522348523139953613e-02
-2.244097441434860229e-01 1.034999340772628784e-01 -2.738139033317565918e-01 1.010570153594017029e-01 -1.366320252418518066e-01 -8.089634776115417480e-02 1.518388092517852783e-02 1.530907601118087769e-01 1.078542992472648621e-01 4.211084842681884766e-01 -1.868943311274051666e-02 -5.667760595679283142e-02 1.214953511953353882e-01 -3.322255611419677734e-01 5.959047004580497742e-02 -2.297917455434799194e-01 1.371426433324813843e-01 -9.708149731159210205e-02 3.021119832992553711e-01 -1.013392731547355652e-01 -8.995462954044342041e-02 1.455252990126609802e-02 -1.061288937926292419e-01 2.413565367460250854e-01 -2.099809199571609497e-01 9.357087314128875732e-02 2.493114918470382690e-01 9.050937741994857788e-02 1.180850192904472351e-01 -8.511044085025787354e-02 -2.333226650953292847e-01 -1.562934070825576782e-01
-4.541445896029472351e-02 2.101576179265975952e-01 -1.467954069375991821e-01 2.664218842983245850e-01 -1.295147836208343506e-02 8.625170588493347168e-02 1.898677647113800049e-01 -1.517070829868316650e-01 7.565290480852127075e-02 1.777053326368331909e-01 -7.951962202787399292e-02 -1.558517813682556152e-01 -2.957687079906463623e-01 -4.498752579092979431e-02 2.041526585817337036e-01 -4.557192325592041016e-01 5.058136954903602600e-02 -2.090532630681991577e-01 2.770765684545040131e-02 9.371660649776458740e-02 7.793656736612319946e-02 2.933342456817626953e-01 -2.263233251869678497e-02 -7.256372272968292236e-02 -1.883669942617416382e-01 1.337558478116989136e-01 1.741913557052612305e-01 1.017370223999023438e-01 1.668244898319244385e-01 -6.320460140705108643e-02 1.950926780700683594e-01 -2.648240029811859131e-01
-1.628958270885050297e-03 -8.435583114624023438e-02 -2.931466400623321533e-01 1.320030987262725830e-01 -2.903928048908710480e-02 2.715838607400655746e-03 1.021125167608261108e-01 9.574946016073226929e-02 -5.744503438472747803e-02 2.409559339284896851e-01 -6.294286251068115234e-02 -6.257613003253936768e-02 2.810080647468566895e-01 -3.856630027294158936e-01 1.181286424398422241e-01 -2.772497832775115967e-01 4.884387925267219543e-02 -2.773608863353729248e-01 1.368611156940460205e-01 -1.436032913625240326e-02 -1.588047295808792114e-01 2.040613889694213867e-01 -1.366626173257827759e-01 7.789462804794311523e-02 -3.373829424381256104e-01 -4.288637638092041016e-02 2.415908426046371460e-01 -1.288360208272933960e-01 1.185260564088821411e-01 -8.659541606903076172e-02 -1.911522746086120605e-01 -2.067402452230453491e-01
-1.599805545993149281e-03 1.513461917638778687e-01 1.388675905764102936e-02 1.779504269361495972e-01 -1.910893768072128296e-01 1.573464423418045044e-01 2.761744558811187744e-01 -2.246610522270202637e-01 2.426366060972213745e-01 2.299766391515731812e-01 3.213900029659271240e-01 -1.500524580478668213e-01 -1.946117728948593140e-01 -5.448443070054054260e-02 2.668202221393585205e-01 2.008967548608779907e-01 5.954439193010330200e-02 -1.783715784549713135e-01 1.144158653914928436e-02 -1.938235759735107422e-01 1.313467919826507568e-01 -6.754286587238311768e-02 -5.069272592663764954e-02 -3.491356968879699707e-02 -2.863119542598724365e-01 -1.847161352634429932e-01 2.287085354328155518e-01 1.483191251754760742e-01 2.073658704757690430e-01 1.272950470447540283e-01 1.258288025856018066e-01 5.611906945705413818e-02
1.849863380193710327e-01 2.269310355186462402e-01 -1.702104359865188599e-01 -1.116620451211929321e-01 7.810886949300765991e-02 5.163826420903205872e-02 -1.070043295621871948e-01 -1.753532290458679199e-01 4.303568229079246521e-02 1.259932667016983032e-02 2.490978688001632690e-01 -1.140235140919685364e-01 2.620612978935241699e-01 -1.081371530890464783e-01 1.164231002330780029e-01 -3.296403959393501282e-02 2.686790190637111664e-02 -2.088036835193634033e-01 2.516119182109832764e-01 -2.788564860820770264e-01 -2.000354677438735962e-01 2.353313863277435303e-01 -1.525350958108901978e-01 1.352363377809524536e-01 -2.614765167236328125e-01 2.031788229942321777e-02 3.108983635902404785e-01 8.211712352931499481e-03 -7.711616158485412598e-02 -1.768718361854553223e-01 1.762440800666809082e-01 3.060419261455535889e-01
4.962098598480224609e-02 2.342705577611923218e-01 6.738527864217758179e-02 2.206930071115493774e-01 9.694802016019821167e-02 -7.649542391300201416e-02 6.675712019205093384e-02 2.056587338447570801e-01 1.266122609376907349e-01 2.466689944267272949e-01 8.977873623371124268e-02 2.427401952445507050e-02 1.797723770141601562e-01 8.101338148117065430e-02 1.664808541536331177e-01 -2.959565259516239166e-02 -8.494434505701065063e-02 9.908317588269710541e-03 1.399069372564554214e-02 -4.992864131927490234e-01 6.164258811622858047e-03 2.235174179077148438e-01 1.239860355854034424e-01 9.797663241624832153e-02 -2.192953675985336304e-01 -2.389861792325973511e-01 3.260653614997863770e-01 2.608163356781005859e-01 -2.433075904846191406e-01 -3.982856497168540955e-02 -4.803236201405525208e-02 8.021450485102832317e-04
-4.239338263869285583e-02 -1.702069193124771118e-01 -3.123807720839977264e-03 1.956550925970077515e-01 -7.182922959327697754e-02 1.021545529365539551e-01 2.870363295078277588e-01 -1.667496860027313232e-01 -7.709337770938873291e-02 3.599829599261283875e-02 -3.624932840466499329e-02 -1.270046383142471313e-01 2.508017718791961670e-01 -1.202239915728569031e-01 2.475270330905914307e-01 -7.822414487600326538e-02 5.045042037963867188e-01 -1.903472542762756348e-01 2.783191800117492676e-01 -1.370984613895416260e-01 1.478063613176345825e-01 -8.257174491882324219e-02 4.693347960710525513e-02 1.788205355405807495e-01 -1.842113286256790161e-01 1.559443175792694092e-01 8.722972124814987183e-02 2.278968244791030884e-01 1.363700181245803833e-01 7.805104833096265793e-03 -2.145402282476425171e-01 -5.815521627664566040e-02
5.219464004039764404e-02 1.211285889148712158e-01 -3.158240020275115967e-01 5.750859901309013367e-02 -2.278002649545669556e-01 2.174178063869476318e-01 2.067169696092605591e-01 -2.664041239768266678e-03 4.263166338205337524e-02 8.822669088840484619e-02 -2.885641157627105713e-01 -2.144431918859481812e-01 -1.161420345306396484e-01 1.468561310321092606e-02 6.374959647655487061e-02 1.361550837755203247e-01 1.841939389705657959e-01 -2.435644119977951050e-01 1.864702850580215454e-01 1.452048718929290771e-01 7.064376026391983032e-02 1.077012047171592712e-01 -8.245415240526199341e-02 3.691406175494194031e-02 -1.409981101751327515e-01 2.559824585914611816e-01 2.858129739761352539e-01 2.481960356235504150e-01 1.128494888544082642e-01 -3.082235753536224365e-01 2.151665538549423218e-01 7.678855210542678833e-02
1.510059982538223267e-01 9.264633059501647949e-02 -2.652940452098846436e-01 -8.540126681327819824e-02 -2.080542743206024170e-01 2.441702932119369507e-01 -9.565583616495132446e-02 8.282021433115005493e-02 -3.426143527030944824e-01 1.933099478483200073e-01 -1.380908489227294922e-01 -1.833390146493911743e-01 -1.066133230924606323e-01 -3.688035160303115845e-02 2.495701313018798828e-01 7.122972607612609863e-02 3.110447824001312256e-01 -4.821310564875602722e-02 5.452142097055912018e-03 -5.762186646461486816e-02 1.843756139278411865e-01 3.718267679214477539e-01 5.446150526404380798e-02 1.930795609951019287e-01 -1.414466500282287598e-01 -2.122573107481002808e-01 3.090890347957611084e-01 4.219113662838935852e-02 1.182880718261003494e-02 8.149833977222442627e-02 5.705805961042642593e-03 1.985081471502780914e-02
-1.094139814376831055e-01 5.463293567299842834e-02 -2.240149676799774170e-02 1.133408769965171814e-02 1.442724317312240601e-01 8.856998383998870850e-02 3.375605642795562744e-01 -4.625755548477172852e-02 -1.106692329049110413e-01 -2.612551860511302948e-02 1.446634083986282349e-01 -2.194964140653610229e-01 3.616813123226165771e-01 -5.573658272624015808e-02 2.606251537799835205e-01 -2.761955000460147858e-02 1.751382499933242798e-01 -3.790346682071685791e-01 1.495167315006256104e-01 1.057454291731119156e-02 -2.072239965200424194e-01 3.382501602172851562e-01 -1.640324294567108154e-01 2.105203717947006226e-01 -9.709422290325164795e-02 2.052861601114273071e-01 2.182594686746597290e-01 2.425730926916003227e-03 2.503880299627780914e-02 -8.951013535261154175e-02 1.473524719476699829e-01 8.372510783374309540e-03
-1.309078782796859741e-01 -6.285569071769714355e-02 -7.849255949258804321e-02 -1.544844359159469604e-01 -6.925272196531295776e-02 1.207443401217460632e-01 3.681874871253967285e-01 -1.975570768117904663e-01 -7.890146225690841675e-02 -1.852934993803501129e-02 1.958507895469665527e-01 -1.986261457204818726e-01 2.475288957357406616e-01 1.348225027322769165e-01 1.524341851472854614e-01 6.754534691572189331e-02 1.682200282812118530e-01 -2.806106209754943848e-01 -5.927970632910728455e-02 2.393023483455181122e-02 3.416034206748008728e-02 2.835367619991302490e-01 -1.102097183465957642e-01 1.404182016849517822e-01 -2.079276442527770996e-01 2.192382961511611938e-01 4.188376069068908691e-01 1.112429872155189514e-01 6.721027195453643799e-02 -3.519061254337430000e-03 2.066978961229324341e-01 -1.113171279430389404e-01
-1.246786937117576599e-01 2.342680245637893677e-01 -3.492002841085195541e-03 -6.990507990121841431e-02 9.339657612144947052e-03 1.888250559568405151e-01 2.506756484508514404e-01 -2.422273755073547363e-01 -6.748289614915847778e-02 1.280858665704727173e-01 4.778400808572769165e-02 -6.688395142555236816e-02 2.947131991386413574e-01 -4.772209525108337402e-01 2.458329200744628906e-01 1.387179363518953323e-02 2.420484870672225952e-01 -2.138851583003997803e-01 9.943219274282455444e-02 -5.295002460479736328e-02 1.379176229238510132e-01 -1.661280691623687744e-01 1.722905226051807404e-02 1.448329240083694458e-01 -1.179938539862632751e-01 -1.248601451516151428e-01 1.409067362546920776e-01 1.933534257113933563e-02 -3.231368213891983032e-02 -3.530438542366027832e-01 -1.004196610301733017e-02 6.353991478681564331e-02
2.797007327899336815e-04 7.824769616127014160e-02 4.749794316012412310e-04 -1.075653508305549622e-01 -3.379545509815216064e-01 -1.068959664553403854e-02 1.920302212238311768e-01 -4.137458279728889465e-03 -3.769799694418907166e-02 5.575045570731163025e-02 -2.318631112575531006e-01 -1.404146999120712280e-01 1.205943599343299866e-01 1.786778718233108521e-01 2.921937704086303711e-01 -1.083603948354721069e-01 -1.379020698368549347e-02 -2.886301875114440918e-01 -1.055466476827859879e-02 -2.965643703937530518e-01 2.318459451198577881e-01 2.053757160902023315e-01 4.647397249937057495e-02 3.454844653606414795e-01 -2.132037431001663208e-01 1.359796673059463501e-01 -5.119070038199424744e-02 7.189960032701492310e-02 -1.016852334141731262e-01 -1.865516006946563721e-01 -2.598403580486774445e-02 -3.208253979682922363e-01
3.715663775801658630e-02 2.308185398578643799e-01 5.593467131257057190e-02 2.692949473857879639e-01 8.854037523269653320e-02 8.551487699151039124e-03 1.412566453218460083e-01 7.528800517320632935e-02 6.272483617067337036e-02 2.898062467575073242e-01 -2.682705521583557129e-01 1.584669202566146851e-01 1.671862453222274780e-01 -4.919775296002626419e-03 1.795793622732162476e-01 -7.840440422296524048e-02 3.536637127399444580e-01 -8.693490177392959595e-03 6.834257394075393677e-02 8.065447956323623657e-02 2.116221338510513306e-01 8.484391495585441589e-03 5.053058639168739319e-02 2.174370437860488892e-01 -1.739689521491527557e-02 -4.664133116602897644e-02 2.651617825031280518e-01 1.397580057382583618e-01 1.175168622285127640e-02 -1.973036080598831177e-01 4.702818989753723145e-01 -3.484934940934181213e-02
-5.292666703462600708e-02 1.524679958820343018e-01 -3.723699450492858887e-01 1.760059893131256104e-01 -1.905144900083541870e-01 -2.207770757377147675e-02 -4.385082423686981201e-02 4.562065303325653076e-01 1.632505655288696289e-01 1.498218774795532227e-01 6.482878327369689941e-02 -1.453716307878494263e-01 -6.681415438652038574e-02 3.409975022077560425e-02 2.154891192913055420e-02 -2.580193877220153809e-01 1.596384942531585693e-01 -6.043971050530672073e-03 -1.665706001222133636e-02 -3.322962224483489990e-01 -2.630026042461395264e-01 -4.107343405485153198e-02 6.038684863597154617e-03 1.667162328958511353e-01 -3.138249516487121582e-01 -7.286492735147476196e-02 2.148908078670501709e-01 9.120821952819824219e-02 -1.125286146998405457e-02 -4.662273079156875610e-02 1.111274864524602890e-02 -1.215006634593009949e-01
-1.979716420173645020e-01 3.789876997470855713e-01 -1.648712754249572754e-01 -9.999529458582401276e-03 -2.880444228649139404e-01 -3.033588081598281860e-02 2.581751346588134766e-02 -2.069794572889804840e-02 -3.716429769992828369e-01 1.264795213937759399e-01 1.214502826333045959e-01 -5.781107768416404724e-02 1.592358648777008057e-01 -2.633034288883209229e-01 2.923130095005035400e-01 -9.936160594224929810e-02 -1.467079073190689087e-01 -3.088900446891784668e-01 -1.164351403713226318e-01 -1.559536308050155640e-01 1.074772998690605164e-01 -8.224152028560638428e-02 -7.794003933668136597e-02 1.770018488168716431e-01 -5.577020347118377686e-02 -3.072117455303668976e-02 2.514647543430328369e-01 6.042757304385304451e-04 1.251706574112176895e-02 2.190856039524078369e-01 1.116638630628585815e-01 -6.518292427062988281e-02
-1.083122119307518005e-01 1.336161419749259949e-02 -2.289346158504486084e-01 -2.562086097896099091e-02 3.521129488945007324e-02 -2.128439247608184814e-01 -8.786591887474060059e-02 1.192483678460121155e-01 1.984590291976928711e-02 2.070384621620178223e-01 5.444074794650077820e-02 9.898842312395572662e-03 3.449568152427673340e-01 2.668513953685760498e-01 2.235219478607177734e-01 -1.070880964398384094e-01 3.639511764049530029e-01 -1.014163531363010406e-02 -8.032225072383880615e-02 -2.504469752311706543e-01 2.365166395902633667e-01 1.053896099328994751e-01 2.093218825757503510e-02 2.812118232250213623e-01 -1.655882149934768677e-01 3.407232463359832764e-03 2.918822169303894043e-01 2.317471951246261597e-01 6.381319463253021240e-02 8.338750153779983521e-02 9.935361891984939575e-02 -1.817978471517562866e-01
8.980295807123184204e-02 -1.344291716814041138e-01 1.625724881887435913e-01 6.326961517333984375e-02 -1.654110550880432129e-01 -9.768078476190567017e-02 6.557779759168624878e-02 1.434007659554481506e-02 -4.691873118281364441e-02 2.377907037734985352e-01 3.065131790935993195e-02 4.020187631249427795e-02 -1.660771071910858154e-01 -4.335362091660499573e-02 3.559425175189971924e-01 2.217767238616943359e-01 1.618931442499160767e-01 -4.236607998609542847e-02 8.449754863977432251e-02 -4.561856389045715332e-01 9.947975724935531616e-02 2.770203948020935059e-01 -3.662666305899620056e-02 1.049890518188476562e-01 -2.218562811613082886e-01 2.954316791146993637e-03 3.069936931133270264e-01 2.339719235897064209e-01 2.689459025859832764e-01 -5.385032854974269867e-03 1.469325423240661621e-01 -3.103352151811122894e-02
-1.666270792484283447e-01 9.197042882442474365e-02 -1.821339577436447144e-01 3.133190795779228210e-02 8.150093257427215576e-02 2.367772161960601807e-01 1.991680115461349487e-01 -6.355247646570205688e-02 -9.147360175848007202e-02 5.743929371237754822e-02 -1.568420976400375366e-01 -8.547973632812500000e-02 1.227970719337463379e-01 3.069704771041870117e-01 1.019561737775802612e-01 3.455812111496925354e-02 -2.411884255707263947e-03 -6.867255270481109619e-02 9.443689882755279541e-02 -2.720336019992828369e-01 -6.265737861394882202e-02 3.408848643302917480e-01 3.736971691250801086e-02 1.872391104698181152e-01 -2.576104104518890381e-01 -2.035603821277618408e-01 3.779514729976654053e-01 -1.614563614130020142e-01 3.513840213418006897e-02 -8.881848305463790894e-02 2.833570837974548340e-01 2.199585437774658203e-01
-5.576988682150840759e-03 3.204917609691619873e-01 -7.158336788415908813e-02 4.731510207056999207e-02 -1.807199567556381226e-01 3.222020566463470459e-01 -1.794840097427368164e-01 -9.686911106109619141e-02 6.001013517379760742e-02 2.256563454866409302e-01 -2.275041788816452026e-01 -7.754140067845582962e-03 3.785277009010314941e-01 -1.759553998708724976e-01 9.775561839342117310e-02 -2.115789204835891724e-01 1.565082669258117676e-01 1.889027208089828491e-01 2.162026911973953247e-01 -1.679352521896362305e-01 -2.027523964643478394e-01 3.232579305768013000e-02 -6.478683650493621826e-02 1.053749844431877136e-01 -1.424669027328491211e-01 8.929490298032760620e-02 2.858886420726776123e-01 1.391273885965347290e-01 -3.340895473957061768e-02 9.249495714902877808e-02 -2.003000825643539429e-01 7.199371606111526489e-02
-1.282704025506973267e-01 2.465891987085342407e-01 -1.353091653436422348e-02 8.966613560914993286e-02 -1.537470072507858276e-01 -4.474787041544914246e-02 -1.287586838006973267e-01 -1.046134158968925476e-01 -1.097910106182098389e-01 2.285839766263961792e-01 -3.409347832202911377e-01 2.846889756619930267e-02 -1.536965221166610718e-01 -8.221369236707687378e-02 1.583463400602340698e-01 -1.274466365575790405e-01 1.042494028806686401e-01 -2.989184297621250153e-02 9.271776676177978516e-02 -1.495353970676660538e-02 1.343882083892822266e-01 1.788185387849807739e-01 -4.495965689420700073e-02 4.821850359439849854e-02 -4.013956189155578613e-01 2.153525128960609436e-02 3.108729422092437744e-01 -3.170907124876976013e-02 -3.282611668109893799e-01 1.145293414592742920e-01 2.532399296760559082e-01 2.985090613365173340e-01
-6.748028844594955444e-02 -1.128770504146814346e-02 -1.178042143583297729e-01 2.913582026958465576e-01 -1.702504754066467285e-01 1.835991144180297852e-01 2.234322279691696167e-01 3.939457982778549194e-02 3.772271331399679184e-03 2.610731124877929688e-01 -1.028379350900650024e-01 -2.644014656543731689e-01 1.186099499464035034e-01 1.262402534484863281e-01 1.004895046353340149e-01 4.499034583568572998e-02 -3.476959764957427979e-01 -6.337399035692214966e-02 2.120330482721328735e-01 -1.218370571732521057e-01 -2.247145920991897583e-01 2.738030254840850830e-01 -1.956440508365631104e-01 -1.564845293760299683e-01 -1.340151429176330566e-01 -5.494228750467300415e-02 4.066871702671051025e-01 -6.306160986423492432e-02 8.396448940038681030e-02 -1.004281193017959595e-01 6.753110885620117188e-02 -8.132343739271163940e-02
1.557318419218063354e-01 2.209557592868804932e-01 1.668454706668853760e-01 1.705800145864486694e-01 -1.537350565195083618e-01 -8.672169595956802368e-02 8.554252237081527710e-02 -1.593121141195297241e-01 1.631697081029415131e-02 5.386231541633605957e-01 -1.240797042846679688e-01 -8.284906856715679169e-03 1.764866560697555542e-01 1.285662204027175903e-01 6.429058033972978592e-03 -2.564809918403625488e-01 -1.011434569954872131e-01 -1.761393994092941284e-01 -1.598133333027362823e-02 -1.881841942667961121e-02 -1.185882762074470520e-01 1.546911895275115967e-01 -7.123090326786041260e-02 -7.551104575395584106e-02 1.890224288217723370e-03 -2.520858645439147949e-01 4.447854757308959961e-01 2.281702868640422821e-02 6.239962950348854065e-02 6.723928451538085938e-02 -5.184052139520645142e-02 -1.521553546190261841e-01
3.685634955763816833e-02 3.829905763268470764e-02 6.095295399427413940e-02 1.144822835922241211e-01 -2.759148478507995605e-01 1.118975356221199036e-01 1.189880892634391785e-01 -1.208579093217849731e-01 -5.982254445552825928e-02 1.549075841903686523e-01 1.554826050996780396e-01 1.717189699411392212e-01 -7.863313704729080200e-02 -3.403108119964599609e-01 1.628314256668090820e-01 -3.368339836597442627e-01 -2.447620779275894165e-01 -2.382090501487255096e-02 -5.617420654743909836e-03 -2.635086178779602051e-01 1.691086590290069580e-01 3.282449394464492798e-02 -1.201204583048820496e-01 2.439575195312500000e-01 -2.175752520561218262e-01 -2.839489281177520752e-01 2.792336940765380859e-01 1.725675314664840698e-01 -1.162599548697471619e-01 -1.170367971062660217e-01 8.142293244600296021e-02 1.288842260837554932e-01
-2.066867798566818237e-01 3.025244474411010742e-01 -2.521643973886966705e-02 -4.786071926355361938e-02 -1.598096936941146851e-01 -1.756476983428001404e-02 -1.918358653783798218e-01 2.572111189365386963e-01 -2.004872560501098633e-01 1.022933050990104675e-01 -1.766507178544998169e-01 -1.942879110574722290e-01 -4.645389318466186523e-02 -8.681483566761016846e-02 2.031999677419662476e-01 -8.607902377843856812e-02 3.643826544284820557e-01 -8.930730633437633514e-03 3.004637360572814941e-02 -7.154022902250289917e-02 1.270834654569625854e-01 2.629685103893280029e-01 -1.606985926628112793e-01 1.066470518708229065e-02 -1.812703162431716919e-01 -1.399946659803390503e-01 3.333407342433929443e-01 -3.175831213593482971e-02 -1.355600506067276001e-01 1.082572788000106812e-01 1.751263290643692017e-01 2.838249206542968750e-01
4.069700092077255249e-02 5.456484854221343994e-02 -5.223371088504791260e-02 1.815472543239593506e-01 -1.043320223689079285e-01 -1.085642501711845398e-01 2.695388719439506531e-02 -1.311490237712860107e-01 1.080131232738494873e-01 1.573200821876525879e-01 -4.067580774426460266e-02 -1.444666832685470581e-01 4.816186800599098206e-02 1.111276522278785706e-01 1.227565929293632507e-01 -3.980851471424102783e-01 1.281822621822357178e-01 -1.850048899650573730e-01 1.556750684976577759e-01 -1.693614423274993896e-01 5.162798762321472168e-01 1.681673973798751831e-01 4.961354658007621765e-02 -1.554313749074935913e-01 9.148844331502914429e-02 2.278764173388481140e-02 2.304086089134216309e-01 2.305395752191543579e-01 -1.450280249118804932e-01 -8.174639940261840820e-02 3.004107773303985596e-01 -1.175584197044372559e-01
-1.168447732925415039e-01 1.507241725921630859e-01 1.043531596660614014e-01 -1.574502587318420410e-01 4.349521175026893616e-02 -2.400192804634571075e-02 2.122362852096557617e-01 -1.198761239647865295e-01 4.237340763211250305e-02 4.359941780567169189e-01 -2.119123637676239014e-01 2.763709425926208496e-02 3.742599114775657654e-02 -1.909411139786243439e-02 2.527498006820678711e-01 3.275790810585021973e-02 1.130429953336715698e-01 -1.216842141002416611e-02 1.648330390453338623e-01 -4.967154860496520996e-01 -1.256449818611145020e-01 -7.416815310716629028e-02 -3.291788697242736816e-02 -1.675645709037780762e-01 -2.897399067878723145e-01 -4.156829044222831726e-02 3.301381766796112061e-01 -8.433004468679428101e-02 2.000455185770988464e-02 1.465539820492267609e-02 -1.542086340487003326e-02 -1.479329317808151245e-01
-9.689620882272720337e-02 2.622612118721008301e-01 -3.224002420902252197e-01 8.488115854561328888e-03 -1.307266056537628174e-01 -4.700693488121032715e-02 -1.461922228336334229e-01 -3.215846046805381775e-02 -3.921714052557945251e-02 1.504878103733062744e-01 -1.082912310957908630e-01 -9.907443076372146606e-02 2.076513469219207764e-01 -1.159854456782341003e-01 1.565187424421310425e-01 -3.645241856575012207e-01 1.959074586629867554e-01 -1.727968901395797729e-01 2.154809534549713135e-01 -2.655333280563354492e-01 -2.435133755207061768e-01 1.583837419748306274e-01 1.661594808101654053e-01 5.388699844479560852e-02 -2.031939625740051270e-01 3.623335659503936768e-01 -4.740307631436735392e-04 1.619633054360747337e-03 1.173965185880661011e-01 -4.686182737350463867e-02 1.652620732784271240e-01 2.223798818886280060e-02
-3.675323724746704102e-02 1.610673666000366211e-01 -5.248093605041503906e-02 2.315213680267333984e-01 -2.645663917064666748e-01 3.556936280801892281e-04 1.288367062807083130e-01 -6.994882971048355103e-02 -2.546032145619392395e-02 -6.931027770042419434e-02 2.217596024274826050e-01 -4.072187468409538269e-02 9.455721080303192139e-02 -2.618448734283447266e-01 1.127354800701141357e-01 -1.441599428653717041e-01 1.209854856133460999e-01 1.536561399698257446e-01 1.472540497779846191e-01 -3.659854829311370850e-01 -8.645451813936233521e-02 2.301561981439590454e-01 1.703075617551803589e-01 1.336956173181533813e-01 5.660866852849721909e-03 -2.552605271339416504e-01 2.850513458251953125e-01 -1.260914374142885208e-02 -2.519935965538024902e-01 -2.596986852586269379e-02 1.865393966436386108e-01 -3.328695893287658691e-01
-1.451668739318847656e-01 -8.138467371463775635e-02 1.880636624991893768e-02 -2.123006433248519897e-02 -3.595272898674011230e-01 -1.354399952106177807e-03 5.276621878147125244e-02 -6.483839452266693115e-02 8.182513713836669922e-02 2.423716932535171509e-01 -2.582695186138153076e-01 4.431842640042304993e-02 1.457569301128387451e-01 4.952120035886764526e-02 2.802075445652008057e-01 9.735714644193649292e-02 1.169631108641624451e-01 -3.895633518695831299e-01 2.713836915791034698e-02 -4.099228680133819580e-01 2.967755794525146484e-01 7.592566311359405518e-02 -1.984566301107406616e-01 2.134445309638977051e-01 -1.531543880701065063e-01 1.391860563308000565e-02 1.091645583510398865e-01 -9.834457188844680786e-03 3.872959315776824951e-02 1.762198843061923981e-02 9.203876368701457977e-03 -1.972147673368453979e-01
1.014435589313507080e-01 6.256745010614395142e-02 -1.468648761510848999e-01 -7.327972352504730225e-02 -2.444863617420196533e-01 6.364390719681978226e-04 3.738239109516143799e-01 3.863910585641860962e-02 1.922694295644760132e-01 3.888991475105285645e-02 -2.587395012378692627e-01 1.310656070709228516e-01 2.618947327136993408e-01 4.078558459877967834e-02 -4.591007903218269348e-02 -2.571004927158355713e-01 8.075071871280670166e-02 -1.534774899482727051e-01 -4.786128923296928406e-02 -2.156253159046173096e-01 1.815531402826309204e-01 1.586046069860458374e-01 1.629406660795211792e-01 9.687352925539016724e-02 1.044150888919830322e-01 2.563043832778930664e-01 3.046292960643768311e-01 3.352370858192443848e-02 2.580147385597229004e-01 -2.631323039531707764e-02 2.931278645992279053e-01 -1.272338908165693283e-02
-1.365749835968017578e-01 2.368175089359283447e-01 4.714348539710044861e-02 1.647437065839767456e-01 -1.940407156944274902e-01 -1.952865868806838989e-01 3.989196121692657471e-01 -6.352196633815765381e-02 3.825102373957633972e-02 1.280078850686550140e-02 3.531739115715026855e-02 -1.582414209842681885e-01 1.059958934783935547e-01 3.304034844040870667e-02 3.241164982318878174e-01 1.544834580272436142e-02 -2.074425816535949707e-01 -3.105159997940063477e-01 -1.749211549758911133e-02 -1.514332443475723267e-01 -1.879246234893798828e-01 -4.955679643899202347e-03 -2.223478257656097412e-02 2.795127965509891510e-02 -1.718159765005111694e-01 1.657031774520874023e-01 3.099153041839599609e-01 -1.028885170817375183e-01 -1.790126413106918335e-01 -2.679006159305572510e-01 2.085518464446067810e-02 -2.103329002857208252e-01
1.646480858325958252e-01 3.553352355957031250e-01 -1.452394872903823853e-01 -2.047990858554840088e-01 -1.676704436540603638e-01 -7.938229292631149292e-02 1.724860817193984985e-02 1.875277459621429443e-01 2.220161259174346924e-01 8.436376601457595825e-02 1.818266063928604126e-01 -1.111658886075019836e-01 1.622444204986095428e-02 -4.049954935908317566e-02 -1.671781241893768311e-01 4.434242844581604004e-02 -6.743101775646209717e-02 -1.424598991870880127e-01 1.660782396793365479e-01 -4.857104718685150146e-01 -2.016909606754779816e-02 1.934752762317657471e-01 -8.292192965745925903e-02 1.950387507677078247e-01 -1.946460902690887451e-01 -6.024037674069404602e-02 2.965478003025054932e-01 2.781875729560852051e-01 1.760241389274597168e-02 2.459725737571716309e-02 -3.268584609031677246e-02 1.199829299002885818e-02
1.662118732929229736e-02 -1.446701120585203171e-02 -2.549216337502002716e-02 -2.095118910074234009e-01 -2.100545912981033325e-01 8.509911596775054932e-02 1.968311965465545654e-01 -5.304038152098655701e-02 1.021716743707656860e-01 -4.457429423928260803e-02 2.247546799480915070e-02 -1.818259656429290771e-01 3.834093511104583740e-01 -1.336373854428529739e-02 -6.500245630741119385e-02 -1.857566833496093750e-01 5.230891704559326172e-02 -2.515409886837005615e-01 8.211989887058734894e-03 -1.974421441555023193e-01 -1.950675696134567261e-01 5.192650482058525085e-02 1.651487350463867188e-01 -1.127200797200202942e-01 -1.871938109397888184e-01 -5.207721143960952759e-02 4.883992969989776611e-01 1.706950180232524872e-02 1.058119535446166992e-01 2.888383530080318451e-02 3.116938471794128418e-01 2.420638054609298706e-01
1.648176610469818115e-01 -1.094312667846679688e-01 -1.197858154773712158e-01 3.981197476387023926e-01 -2.047290466725826263e-02 7.026310265064239502e-02 2.742466330528259277e-01 1.914940029382705688e-02 -1.613427996635437012e-01 1.338496059179306030e-01 -2.677095532417297363e-01 -2.026289552450180054e-01 2.085938602685928345e-01 -2.386705577373504639e-01 4.314488917589187622e-02 -8.608631044626235962e-02 2.665098905563354492e-01 1.560921221971511841e-01 1.096923723816871643e-01 -1.548173576593399048e-01 3.616245090961456299e-02 2.214870899915695190e-01 2.026703506708145142e-01 4.411365464329719543e-02 -6.700574606657028198e-02 -1.182928234338760376e-01 3.773092031478881836e-01 1.944638602435588837e-02 1.121654137969017029e-01 -2.338704653084278107e-02 2.027592211961746216e-01 2.037446945905685425e-02
-2.541394233703613281e-01 2.931863069534301758e-01 6.002215668559074402e-02 -4.879908374277874827e-05 -7.779183238744735718e-02 2.790599763393402100e-01 1.300476342439651489e-01 -7.918237894773483276e-02 -2.435654401779174805e-02 2.134442627429962158e-01 -2.566882073879241943e-01 -3.843027353286743164e-02 8.442187309265136719e-02 5.089534912258386612e-03 1.514076590538024902e-01 -2.522998154163360596e-01 -2.443332970142364502e-01 1.102930158376693726e-01 2.859650552272796631e-01 -2.504971921443939209e-01 -2.207538038492202759e-01 1.374175846576690674e-01 -2.240206599235534668e-01 -3.713588044047355652e-02 -2.997021377086639404e-02 -7.756745815277099609e-02 2.052463293075561523e-01 1.169604063034057617e-01 1.309711486101150513e-01 -3.276263177394866943e-01 8.334492146968841553e-02 -4.202732071280479431e-02
-7.853579521179199219e-02 -5.686319991946220398e-02 1.363252103328704834e-02 4.123589396476745605e-02 -2.444786280393600464e-01 4.750127717852592468e-02 -8.197973668575286865e-02 -1.274583041667938232e-01 -1.234693527221679688e-01 3.949349224567413330e-01 -5.113864317536354065e-02 -1.555003970861434937e-02 2.133350372314453125e-01 -5.277565494179725647e-02 1.477854251861572266e-01 7.881022989749908447e-02 9.421613812446594238e-02 -1.347382217645645142e-01 5.710882321000099182e-02 -4.377032220363616943e-01 1.658156365156173706e-01 4.222521930932998657e-02 -9.221841394901275635e-02 -3.624685481190681458e-02 -7.162874191999435425e-02 2.387099564075469971e-01 2.874326109886169434e-01 4.733587149530649185e-03 1.331030875444412231e-01 -2.697879076004028320e-01 -1.923807561397552490e-01 -3.464942872524261475e-01
-2.240553945302963257e-01 4.350028336048126221e-01 -1.079867482185363770e-01 1.677502244710922241e-01 7.837760262191295624e-03 1.075628772377967834e-01 3.697344362735748291e-01 -3.671780973672866821e-02 -6.705849431455135345e-03 -7.171606272459030151e-02 -2.045203745365142822e-01 -3.062531724572181702e-02 2.980863302946090698e-02 -1.430026739835739136e-01 6.347154080867767334e-02 6.823346763849258423e-02 4.614691734313964844e-01 -1.848191581666469574e-02 -4.907753691077232361e-02 -2.959599196910858154e-01 7.312047481536865234e-02 9.990254044532775879e-02 -2.191380225121974945e-02 -2.010067738592624664e-02 -1.270410716533660889e-01 -1.601265044882893562e-03 3.072072267532348633e-01 1.561259627342224121e-01 -5.382765084505081177e-02 1.830246448516845703e-01 4.481563344597816467e-02 -1.746303401887416840e-02
-1.064840480685234070e-01 2.541598379611968994e-01 -2.264430969953536987e-01 2.473439127206802368e-01 -2.273264080286026001e-01 5.081483349204063416e-02 3.007639646530151367e-01 -7.895606756210327148e-02 1.347071677446365356e-01 -1.343448609113693237e-01 3.638704493641853333e-02 -5.055822432041168213e-02 1.651386767625808716e-01 -1.581797450780868530e-01 2.656195759773254395e-01 1.522978395223617554e-02 1.134211719036102295e-01 -2.175698131322860718e-01 -1.174060180783271790e-01 -3.374255895614624023e-01 -4.949126020073890686e-02 1.316878646612167358e-01 1.827494949102401733e-01 1.877951249480247498e-02 -3.478806316852569580e-01 -1.313040256500244141e-01 2.638584934175014496e-02 2.996204495429992676e-01 -9.322683326900005341e-03 1.379413306713104248e-01 2.740123495459556580e-02 -8.675029128789901733e-02
8.152455091476440430e-02 -4.727539140731096268e-03 1.792812049388885498e-01 1.129573676735162735e-02 -1.463770717382431030e-01 -5.110292881727218628e-02 3.864902853965759277e-01 1.095900684595108032e-01 -4.330610111355781555e-02 1.962492763996124268e-01 2.252921089529991150e-02 1.824532262980937958e-02 -4.112945497035980225e-02 9.720724076032638550e-02 -4.597151651978492737e-02 -3.303925395011901855e-01 1.235106438398361206e-01 -3.015972673892974854e-01 -1.328716054558753967e-02 -1.321464478969573975e-01 -1.014087721705436707e-02 2.102140933275222778e-01 -2.185852527618408203e-01 2.569491602480411530e-02 -3.290572464466094971e-01 1.369789242744445801e-01 2.543138861656188965e-01 3.354491889476776123e-01 -6.163772568106651306e-02 5.142944864928722382e-03 1.958911567926406860e-01 2.212833166122436523e-01
1.310936361551284790e-01 3.039396703243255615e-01 -8.099202066659927368e-03 2.968353927135467529e-01 7.068148255348205566e-02 1.749807409942150116e-02 1.407829821109771729e-01 -5.423839017748832703e-02 -2.173053175210952759e-01 1.442677974700927734e-01 3.921465482562780380e-03 -1.911833733320236206e-01 1.577589511871337891e-01 1.618251502513885498e-01 4.908253252506256104e-01 -9.971501678228378296e-02 7.516156136989593506e-02 -9.428633004426956177e-02 -2.785758301615715027e-02 -1.309267878532409668e-01 -3.713569790124893188e-02 -8.652180433273315430e-03 1.855838894844055176e-01 4.909586533904075623e-02 6.977038085460662842e-02 3.068706095218658447e-01 3.605688214302062988e-01 1.376382410526275635e-01 -5.260686203837394714e-02 -1.599566638469696045e-01 -2.375822886824607849e-02 1.413968950510025024e-01
-5.712123122066259384e-03 9.796833246946334839e-02 -1.007578372955322266e-01 5.978069454431533813e-02 -1.579983681440353394e-01 1.803558617830276489e-01 -8.530536666512489319e-03 5.615743994712829590e-02 -1.167111247777938843e-01 8.120436966419219971e-02 -3.655751049518585205e-01 -9.686543047428131104e-02 1.900763250887393951e-02 1.649336218833923340e-01 1.410658359527587891e-01 2.138014733791351318e-01 2.055563777685165405e-02 -2.757734954357147217e-01 2.204456776380538940e-01 -5.085791945457458496e-01 1.078229248523712158e-01 7.680039852857589722e-02 -2.718154191970825195e-01 1.305427104234695435e-01 -9.145639836788177490e-02 -4.851802811026573181e-02 2.412675321102142334e-01 2.017170935869216919e-01 -1.766016185283660889e-01 -1.198572888970375061e-01 2.639517886564135551e-03 1.102542355656623840e-01
-1.440352648496627808e-01 7.728224992752075195e-02 1.718099862337112427e-01 -1.176706999540328979e-01 -2.915662825107574463e-01 7.605281472206115723e-02 3.395568430423736572e-01 -2.070256173610687256e-01 -1.601921916007995605e-01 1.205873936414718628e-01 7.188760209828615189e-04 -1.325389444828033447e-01 1.013623848557472229e-01 8.338059298694133759e-03 3.104516863822937012e-01 4.677698761224746704e-02 4.226144868880510330e-03 -1.169588789343833923e-02 -3.379032388329505920e-02 -1.231157705187797546e-01 -5.742279812693595886e-03 1.212545558810234070e-01 -4.230778217315673828e-01 1.373387575149536133e-01 -1.488355696201324463e-01 9.332034736871719360e-02 3.319405317306518555e-01 -1.898684799671173096e-01 -1.400032937526702881e-01 -2.590711116790771484e-01 1.455361098051071167e-01 -1.547590363770723343e-02
-4.204193055629730225e-01 -9.827483445405960083e-02 2.543796598911285400e-02 1.641883328557014465e-02 -3.503706455230712891e-01 -4.858870804309844971e-02 -3.734753653407096863e-02 7.247208803892135620e-02 -7.316563278436660767e-02 2.516270279884338379e-01 -8.723499625921249390e-02 -9.529086947441101074e-02 9.444883465766906738e-02 -2.357877343893051147e-01 1.809816509485244751e-01 8.026924729347229004e-02 8.893228322267532349e-02 -3.487648963928222656e-01 5.339394137263298035e-02 -3.880107402801513672e-01 2.704312205314636230e-01 7.609212398529052734e-02 -1.626464128494262695e-01 2.336345613002777100e-02 -1.781690418720245361e-01 -4.581405967473983765e-02 9.782544523477554321e-02 4.026169329881668091e-02 2.172000706195831299e-01 -9.836047142744064331e-02 -3.024794906377792358e-02 -1.267060637474060059e-02
-5.416152253746986389e-02 8.492752909660339355e-02 -3.215923532843589783e-02 1.259935051202774048e-01 -3.443350195884704590e-01 4.519699886441230774e-02 2.729346454143524170e-01 -6.934948265552520752e-02 -3.366088122129440308e-02 -4.098565841559320688e-04 8.278568834066390991e-02 -1.024945522658526897e-03 8.316116034984588623e-02 -3.691004812717437744e-01 3.343511819839477539e-01 -2.839450240135192871e-01 -1.141802072525024414e-01 5.071698874235153198e-02 1.452918350696563721e-01 -2.140883803367614746e-01 5.907742306590080261e-02 -1.943842768669128418e-01 -4.236720129847526550e-02 5.443272739648818970e-02 -2.310511022806167603e-01 -2.752506546676158905e-02 1.585454195737838745e-01 3.506510853767395020e-01 -1.672426909208297729e-01 1.191867440938949585e-01 -1.382771283388137817e-01 -1.932916641235351562e-01
-8.559034019708633423e-02 2.056576609611511230e-01 -3.798965513706207275e-01 8.895005285739898682e-02 -2.882269024848937988e-01 5.046332627534866333e-02 1.104445755481719971e-01 1.927199959754943848e-01 -2.623763084411621094e-01 2.184084355831146240e-01 4.807859659194946289e-02 1.512407511472702026e-02 3.562556803226470947e-01 -3.183672130107879639e-01 1.422377675771713257e-01 -4.430479928851127625e-02 -1.678096652030944824e-01 -8.003569394350051880e-02 3.047715872526168823e-02 -9.965100884437561035e-02 1.731686741113662720e-01 -4.957624897360801697e-02 -1.231375038623809814e-01 -6.301285326480865479e-02 -2.531516253948211670e-01 3.956433385610580444e-02 2.224112004041671753e-01 1.341848224401473999e-01 -6.121668219566345215e-02 1.277960985898971558e-01 2.024747580289840698e-01 -4.928434640169143677e-02
2.751432955265045166e-01 2.527008950710296631e-01 2.559069991111755371e-01 -1.580642610788345337e-01 -1.050619110465049744e-01 6.023159250617027283e-02 1.214549466967582703e-01 -1.503495275974273682e-01 4.194768890738487244e-02 3.004760146141052246e-01 1.070693954825401306e-01 1.761630177497863770e-02 3.807916492223739624e-02 -4.350373521447181702e-02 1.617326736450195312e-01 -1.413909196853637695e-01 -6.516417115926742554e-02 -7.679867744445800781e-02 1.869907081127166748e-01 -2.552517950534820557e-01 -1.653673350811004639e-01 3.505148291587829590e-01 -1.427655220031738281e-01 -2.967211902141571045e-01 -1.279869079589843750e-01 1.095297783613204956e-01 3.464977741241455078e-01 3.271256387233734131e-02 6.318318098783493042e-02 -8.454786241054534912e-02 1.613329797983169556e-01 9.518222510814666748e-02
1.357386261224746704e-02 -3.741848049685359001e-03 1.373417973518371582e-01 2.252770513296127319e-01 -1.201242282986640930e-01 3.202761411666870117e-01 -5.402620136737823486e-02 7.182958722114562988e-02 -1.950454413890838623e-01 2.438289523124694824e-01 -8.804298937320709229e-02 -2.215860188007354736e-01 -4.880426451563835144e-02 -2.529541552066802979e-01 9.327695518732070923e-02 -1.931673437356948853e-01 2.678647637367248535e-01 -4.686420261859893799e-01 1.068185791373252869e-01 -9.399677813053131104e-02 -3.312486410140991211e-02 7.709147781133651733e-02 -2.126904390752315521e-02 1.158990859985351562e-01 -2.089643105864524841e-02 -1.485265940427780151e-01 3.416748344898223877e-01 1.806809455156326294e-01 -1.554499119520187378e-01 9.395483136177062988e-02 2.355775609612464905e-02 -1.990623585879802704e-02
3.428000584244728088e-02 1.024327650666236877e-01 1.363025158643722534e-01 4.452974349260330200e-02 -2.829175889492034912e-01 9.759616851806640625e-02 4.189541339874267578e-01 -1.288468688726425171e-01 -5.687494948506355286e-02 1.606733500957489014e-01 -6.177146360278129578e-02 3.034969978034496307e-02 6.645935028791427612e-02 2.154171168804168701e-01 1.795593351125717163e-01 1.446021944284439087e-01 4.879111424088478088e-03 -1.636200696229934692e-01 -1.189647093415260315e-01 -3.616415262222290039e-01 1.187961697578430176e-01 -2.170544676482677460e-02 -2.829272747039794922e-01 2.124336920678615570e-02 -5.076760426163673401e-02 -7.429317384958267212e-02 4.151746332645416260e-01 -1.881038397550582886e-01 -7.463142275810241699e-02 -3.329868242144584656e-02 1.842516213655471802e-01 1.581988334655761719e-01
-1.055400297045707703e-01 8.701509237289428711e-02 -1.108609139919281006e-01 2.077379822731018066e-01 3.574085980653762817e-02 6.123222410678863525e-03 1.270191520452499390e-01 -1.263196021318435669e-01 -2.784716896712779999e-02 1.989786475896835327e-01 -1.919547468423843384e-01 -2.491558901965618134e-02 9.721181541681289673e-02 1.954201608896255493e-01 1.073078513145446777e-01 -3.000343441963195801e-01 1.539148390293121338e-01 -4.115298688411712646e-01 1.605717390775680542e-01 -1.866268366575241089e-01 4.337401986122131348e-01 1.550544351339340210e-01 2.170942258089780807e-03 -9.275791235268115997e-03 -4.350129514932632446e-02 -2.652055770158767700e-02 1.769767254590988159e-01 3.348271250724792480e-01 1.051582992076873779e-01 -1.665136963129043579e-01 4.835455119609832764e-02 1.111634448170661926e-01
-1.507624052464962006e-02 5.318917632102966309e-01 -2.257773429155349731e-01 3.346605971455574036e-02 -1.646650582551956177e-01 -1.091173440217971802e-01 6.725504249334335327e-02 1.664546430110931396e-01 7.253260165452957153e-02 3.068879842758178711e-01 -2.472528815269470215e-01 6.413841992616653442e-02 1.196554452180862427e-01 -1.184595376253128052e-01 -2.604552311822772026e-03 -1.605293154716491699e-01 1.140577942132949829e-01 1.789465546607971191e-02 -1.077423524111509323e-02 -1.338336467742919922e-01 8.737159892916679382e-03 -3.546904027462005615e-02 8.458928018808364868e-02 2.495156601071357727e-02 -3.656271994113922119e-01 1.255955398082733154e-01 2.077986001968383789e-01 -9.006281942129135132e-02 -3.006037175655364990e-01 -1.332031339406967163e-01 -5.547758191823959351e-02 1.493305414915084839e-01
-1.699155010282993317e-02 7.616664748638868332e-03 -3.115646839141845703e-01 2.924880683422088623e-01 -4.379529058933258057e-01 -1.001577824354171753e-01 2.670847252011299133e-02 -2.143556717783212662e-03 -6.620507687330245972e-02 4.878800734877586365e-02 1.846972107887268066e-01 5.547636747360229492e-02 2.856594622135162354e-01 -1.220329478383064270e-01 2.226726561784744263e-01 -8.228336274623870850e-02 1.271629631519317627e-01 -8.305787295103073120e-02 7.418171968311071396e-03 -1.353351771831512451e-01 3.350766748189926147e-02 4.575205221772193909e-02 1.944541782140731812e-01 8.605231344699859619e-02 -4.298042058944702148e-01 6.540009379386901855e-02 1.621962636709213257e-01 1.331875324249267578e-01 -2.650170922279357910e-01 1.966806873679161072e-02 -7.437948137521743774e-02 1.363684535026550293e-01
1.429352611303329468e-01 2.178084552288055420e-01 -3.278424143791198730e-01 7.112277299165725708e-02 -4.344180524349212646e-01 -2.402601577341556549e-02 -2.825906313955783844e-02 2.395567893981933594e-01 -2.109574973583221436e-01 2.367544323205947876e-01 -8.789371699094772339e-02 2.164038866758346558e-01 9.105964004993438721e-02 -1.029364094138145447e-01 2.866087555885314941e-01 -9.969778358936309814e-02 -1.118284929543733597e-02 2.061090432107448578e-02 -7.156295329332351685e-02 8.096731617115437984e-04 -1.122219581156969070e-02 6.980644166469573975e-02 1.019193604588508606e-01 1.982496976852416992e-01 -3.565225005149841309e-01 1.411170065402984619e-01 1.279699057340621948e-01 1.193689852952957153e-01 1.952743530273437500e-02 1.349734216928482056e-01 2.018264234066009521e-01 9.317830950021743774e-02
8.891203254461288452e-02 2.762537896633148193e-01 -8.972204476594924927e-02 1.737221628427505493e-01 -3.641568422317504883e-01 1.326242387294769287e-01 -2.024772912263870239e-01 1.308450568467378616e-02 -1.633626520633697510e-01 2.551516331732273102e-02 1.803981810808181763e-01 1.288485676050186157e-01 1.860008924268186092e-04 -3.138918280601501465e-01 1.523367911577224731e-01 -2.352915108203887939e-01 1.728990674018859863e-02 9.857618808746337891e-02 8.754032850265502930e-02 -1.746044307947158813e-01 6.905748695135116577e-02 -4.598446190357208252e-02 6.585197895765304565e-02 1.165917143225669861e-01 -3.441008031368255615e-01 -2.086957693099975586e-01 3.174169063568115234e-01 1.649755835533142090e-01 -7.688941061496734619e-02 -1.644649729132652283e-02 1.112141385674476624e-01 -2.261421233415603638e-01
9.583900868892669678e-02 2.553452849388122559e-01 1.421162039041519165e-01 -1.719989627599716187e-01 -1.566967070102691650e-01 1.416509598493576050e-01 1.706373095512390137e-01 -2.561020851135253906e-01 -8.994355797767639160e-02 3.701730817556381226e-02 4.150034114718437195e-02 -4.999930784106254578e-02 2.568722367286682129e-01 -3.639228641986846924e-01 4.107531607151031494e-01 -4.696011170744895935e-02 -4.879483487457036972e-03 -8.469935506582260132e-02 1.086177006363868713e-01 -4.521333798766136169e-02 -3.638765215873718262e-02 -1.607221066951751709e-01 7.866721600294113159e-02 3.480470506474375725e-03 -5.880343541502952576e-02 -1.854799240827560425e-01 2.912935316562652588e-01 1.371745616197586060e-01 -4.615420103073120117e-02 -3.483496308326721191e-01 1.820184588432312012e-01 -3.075591288506984711e-02
-3.479730188846588135e-01 3.273433446884155273e-02 -2.960633337497711182e-01 1.339622735977172852e-01 -8.512111753225326538e-02 -1.936563551425933838e-01 1.564928889274597168e-01 6.262288242578506470e-02 -3.797012567520141602e-02 1.055246964097023010e-01 -1.805204600095748901e-01 -1.087695285677909851e-01 -2.247219532728195190e-01 -1.691473871469497681e-01 2.737952768802642822e-01 -1.906790435314178467e-01 2.685814201831817627e-01 -3.019460663199424744e-02 1.132331117987632751e-01 -1.615595221519470215e-01 2.307536313310265541e-03 1.463940590620040894e-01 -1.073354780673980713e-01 1.107500046491622925e-01 1.624464429914951324e-02 -3.073623776435852051e-02 4.080502688884735107e-01 -2.660296298563480377e-02 -1.645770370960235596e-01 2.204654514789581299e-01 6.276223063468933105e-02 2.154297530651092529e-01
-7.768031954765319824e-02 1.970353126525878906e-01 -3.432708093896508217e-03 -3.930691257119178772e-02 -4.995434358716011047e-02 -1.048832312226295471e-01 1.448260992765426636e-01 -1.327419728040695190e-01 1.209814175963401794e-01 -9.007870405912399292e-02 -2.397715449333190918e-01 2.001245617866516113e-01 2.393490970134735107e-01 1.309642344713211060e-01 1.631304621696472168e-01 -2.367261350154876709e-01 -1.002113372087478638e-01 -1.878627985715866089e-01 6.088185682892799377e-02 -2.807695865631103516e-01 8.054566383361816406e-02 -1.524305939674377441e-01 2.425367683172225952e-01 7.217539101839065552e-02 -1.470407471060752869e-02 1.460665166378021240e-01 3.758803904056549072e-01 2.809295356273651123e-01 1.271848231554031372e-01 -2.108193337917327881e-01 3.128194510936737061e-01 -4.742271080613136292e-02
3.685355931520462036e-02 1.443246901035308838e-01 -3.317990899085998535e-01 4.390299320220947266e-01 -2.705958187580108643e-01 -7.913595438003540039e-02 1.064395084977149963e-01 1.719230040907859802e-02 -1.541596204042434692e-01 8.620556443929672241e-02 1.292051523923873901e-01 -1.377772539854049683e-01 -2.704103291034698486e-02 -1.690060943365097046e-01 8.971008658409118652e-02 7.402005046606063843e-02 1.948592215776443481e-01 -1.171099096536636353e-01 8.964616060256958008e-02 -6.120981276035308838e-02 -2.298812381923198700e-02 1.061978936195373535e-01 1.456685364246368408e-01 2.767933011054992676e-01 -3.030308485031127930e-01 -1.773688048124313354e-01 2.656621932983398438e-01 1.711323261260986328e-01 -2.257302552461624146e-01 9.971951693296432495e-02 9.814684092998504639e-02 8.591413497924804688e-02
-1.113144308328628540e-01 2.612406909465789795e-01 -2.093782871961593628e-01 2.801422178745269775e-01 1.668336093425750732e-01 2.964054644107818604e-01 1.877655386924743652e-01 -1.970568150281906128e-01 -4.317884892225265503e-02 1.342508047819137573e-01 -4.736331477761268616e-02 -1.339520961046218872e-01 8.694978803396224976e-02 -2.288092523813247681e-01 4.308749735355377197e-02 -3.591084182262420654e-01 2.421324551105499268e-01 -1.214938685297966003e-01 1.138237342238426208e-01 -1.345148682594299316e-01 -1.318369060754776001e-01 8.912497758865356445e-02 -7.566539198160171509e-02 2.664307057857513428e-01 -1.434445828199386597e-01 -9.224186837673187256e-02 2.469096779823303223e-01 5.002660676836967468e-02 -1.221137717366218567e-01 4.559412226080894470e-02 -1.879498809576034546e-01 1.584984660148620605e-01
-1.160661205649375916e-01 -2.051414698362350464e-01 -7.457667961716651917e-04 2.013528645038604736e-01 -9.205216914415359497e-02 7.173199206590652466e-02 4.693502560257911682e-02 3.756544739007949829e-02 -3.677744418382644653e-02 3.595432639122009277e-01 -2.704581618309020996e-02 -2.596341073513031006e-01 1.362150013446807861e-01 -7.587073743343353271e-02 2.402993589639663696e-01 -3.783430904150009155e-02 2.693309187889099121e-01 -1.409047394990921021e-01 4.180723726749420166e-01 -3.172719180583953857e-01 5.846034735441207886e-03 1.613165140151977539e-01 -2.989850938320159912e-01 -6.261032074689865112e-02 -8.158474415540695190e-02 6.814140826463699341e-02 2.064638584852218628e-01 6.669296324253082275e-02 1.287315338850021362e-01 7.715491950511932373e-02 1.798607409000396729e-01 6.292777508497238159e-02
1.437639445066452026e-01 1.530519425868988037e-01 2.106816917657852173e-01 3.012702427804470062e-02 -2.030328661203384399e-01 -1.607965081930160522e-01 1.817657649517059326e-01 -1.528216898441314697e-01 2.034062333405017853e-02 4.500115215778350830e-01 8.635386824607849121e-02 -2.737432122230529785e-01 8.672723174095153809e-02 1.355939209461212158e-01 4.402522370219230652e-02 -2.753418982028961182e-01 1.816465407609939575e-01 -4.467076435685157776e-02 1.978708356618881226e-01 1.912193186581134796e-02 -4.674218595027923584e-02 4.863052070140838623e-02 -1.914189010858535767e-01 6.426260340958833694e-03 -4.118959419429302216e-03 -1.351573616266250610e-01 4.694603979587554932e-01 1.028659343719482422e-01 7.617922127246856689e-02 1.016919687390327454e-01 -1.304642409086227417e-01 5.636110436171293259e-04
-1.237535700201988220e-01 1.984909027814865112e-01 -9.997996687889099121e-02 1.429100930690765381e-01 -1.198930069804191589e-01 5.741590633988380432e-02 9.461133182048797607e-02 1.786679215729236603e-02 -2.756924629211425781e-01 2.505532801151275635e-01 -3.374029695987701416e-02 -2.260898239910602570e-03 -1.790601611137390137e-01 -1.700461208820343018e-01 1.381762325763702393e-01 -4.863165691494941711e-02 -1.346747279167175293e-01 -1.256797909736633301e-01 2.267304211854934692e-01 -3.189266920089721680e-01 -1.437668688595294952e-02 3.874960541725158691e-01 2.848461270332336426e-01 2.902152836322784424e-01 -1.923948898911476135e-02 4.090638458728790283e-02 2.719514816999435425e-02 9.519882500171661377e-02 9.511054307222366333e-02 -8.587601035833358765e-02 2.925507128238677979e-01 -2.212121784687042236e-01
3.275335580110549927e-02 3.705050051212310791e-01 5.590858682990074158e-02 2.325027436017990112e-01 7.110413163900375366e-02 -5.576256662607192993e-03 -1.569557934999465942e-01 1.654348671436309814e-01 6.544657796621322632e-02 3.508292883634567261e-02 8.055096864700317383e-02 2.383138388395309448e-01 1.801509410142898560e-01 -1.365141570568084717e-01 2.138795852661132812e-01 -2.515389025211334229e-01 1.201793104410171509e-01 -2.578007429838180542e-02 2.932762503623962402e-01 -2.312520891427993774e-01 -4.846280813217163086e-02 -3.429529722779989243e-03 -1.599895209074020386e-01 7.532417029142379761e-02 -2.991432845592498779e-01 3.122991919517517090e-01 2.802923023700714111e-01 1.441024690866470337e-01 -4.718106612563133240e-02 1.614899188280105591e-01 -1.105587631464004517e-01 -5.809347704052925110e-02
9.007178246974945068e-02 1.037634164094924927e-01 -4.094387218356132507e-02 -9.403075277805328369e-02 -1.732759028673171997e-01 1.973632574081420898e-01 2.059690952301025391e-01 -3.045445084571838379e-01 3.447815477848052979e-01 3.449706435203552246e-01 1.564671397209167480e-01 -1.678317971527576447e-02 1.897057741880416870e-01 -1.715832352638244629e-01 1.087216436862945557e-01 -2.764263451099395752e-01 1.846398413181304932e-01 -1.794071309268474579e-02 -1.073109060525894165e-01 8.675711601972579956e-02 -1.293633729219436646e-01 2.128391563892364502e-01 2.709310129284858704e-02 1.446731481701135635e-02 -8.402549475431442261e-02 -1.051134169101715088e-01 2.863991260528564453e-01 -1.306913495063781738e-01 1.979636773467063904e-02 -6.445939838886260986e-02 3.333942592144012451e-01 2.834575250744819641e-02
-1.997027397155761719e-01 3.085725605487823486e-01 1.427101064473390579e-02 1.111836433410644531e-01 -2.333245575428009033e-01 -1.097085401415824890e-01 1.560426503419876099e-01 -6.114574521780014038e-02 -7.859301567077636719e-02 -8.818672969937324524e-03 1.105649694800376892e-01 -1.522432416677474976e-01 1.683779247105121613e-02 1.440729647874832153e-01 2.702196240425109863e-01 -5.379268899559974670e-03 -5.341301113367080688e-02 -4.546318054199218750e-01 -2.428355216979980469e-01 -4.031761288642883301e-01 -1.464014053344726562e-01 7.435846328735351562e-02 8.862751722335815430e-02 -4.427587613463401794e-02 -1.102999672293663025e-01 1.421823501586914062e-01 2.509994506835937500e-01 1.575414538383483887e-01 7.477236539125442505e-02 -1.246824786067008972e-01 -1.412923261523246765e-02 -1.124611049890518188e-01
-2.517883479595184326e-01 2.693720161914825439e-02 7.705958932638168335e-02 -1.816030442714691162e-01 -2.598683536052703857e-01 -1.502549350261688232e-01 1.860069185495376587e-01 -1.195558607578277588e-01 1.987670361995697021e-01 3.277150392532348633e-01 -1.473537385463714600e-01 4.828117415308952332e-02 -8.911681920289993286e-02 -2.335526347160339355e-01 1.805867850780487061e-01 -1.653096973896026611e-01 -7.386788725852966309e-02 -2.033818513154983521e-01 1.304713487625122070e-01 -4.486487805843353271e-01 1.034375429153442383e-01 -5.153142660856246948e-02 -1.232171356678009033e-01 8.636239171028137207e-02 -3.291699886322021484e-01 1.411071419715881348e-01 3.671627864241600037e-02 -3.823564946651458740e-02 -1.690773479640483856e-02 8.444508910179138184e-02 1.443415582180023193e-01 -6.427504122257232666e-02
5.324590578675270081e-02 2.819953560829162598e-01 -3.660497963428497314e-01 4.752447828650474548e-02 -3.707560896873474121e-02 1.048893854022026062e-01 -1.100493893027305603e-01 -6.609115749597549438e-02 5.098960548639297485e-02 1.942103207111358643e-01 -1.121647208929061890e-01 -2.115643024444580078e-01 3.828523457050323486e-01 -1.761177480220794678e-01 -1.280869171023368835e-02 -2.447968721389770508e-01 7.341406494379043579e-02 -7.081412523984909058e-02 3.320171236991882324e-01 -1.473229229450225830e-01 -1.375367213040590286e-02 4.369765892624855042e-02 1.017125621438026428e-01 1.217055171728134155e-01 -1.041859984397888184e-01 2.692586779594421387e-01 1.311710029840469360e-01 1.821194142103195190e-01 8.166041970252990723e-02 -3.067914545536041260e-01 -6.086320802569389343e-02 -9.682101756334304810e-02
-2.382933720946311951e-02 1.129938587546348572e-01 -3.142580986022949219e-01 1.580693423748016357e-01 -2.501849532127380371e-01 7.783035933971405029e-02 2.469892986118793488e-02 -4.785760492086410522e-02 -1.155500262975692749e-01 2.431887537240982056e-01 -6.765057891607284546e-02 -1.217956915497779846e-01 1.036415919661521912e-01 3.269343972206115723e-01 1.776445955038070679e-01 7.484470307826995850e-02 -1.177221238613128662e-01 -1.573799252510070801e-01 1.405307948589324951e-01 -4.583017155528068542e-02 2.117362767457962036e-01 1.573871672153472900e-01 -2.125790566205978394e-01 1.401380263268947601e-02 5.530501902103424072e-02 -3.749230504035949707e-02 3.478976488113403320e-01 -2.672375440597534180e-01 2.133220881223678589e-01 -1.882708072662353516e-01 2.727338373661041260e-01 1.302506327629089355e-01
-1.613886207342147827e-01 3.044377565383911133e-01 -4.008789360523223877e-01 1.867666840553283691e-01 -3.115337193012237549e-01 -3.389574959874153137e-02 2.956165969371795654e-01 -3.857507929205894470e-02 3.652484342455863953e-02 -7.273925468325614929e-03 8.653316646814346313e-02 -1.411948502063751221e-01 1.669621467590332031e-02 5.142191424965858459e-02 2.637260854244232178e-01 1.173637509346008301e-01 2.804467380046844482e-01 -2.031438648700714111e-01 6.172436103224754333e-02 -2.627928853034973145e-01 2.365079009905457497e-03 8.207089453935623169e-02 2.969454824924468994e-01 -6.301645934581756592e-02 -4.935893043875694275e-02 -1.686406731605529785e-01 6.793864071369171143e-02 3.453648835420608521e-02 -1.417594254016876221e-01 1.732422783970832825e-02 6.807477772235870361e-02 1.736536175012588501e-01
-8.031253516674041748e-02 2.543929405510425568e-02 1.120029687881469727e-01 -8.458744734525680542e-02 -3.729916512966156006e-01 -2.186697348952293396e-02 4.684383273124694824e-01 -2.427812367677688599e-01 1.461407402530312538e-03 4.283802956342697144e-02 -7.427730015479028225e-04 -1.420208513736724854e-01 1.548356655985116959e-02 2.318110875785350800e-02 3.684959113597869873e-01 1.110953390598297119e-01 -5.427284166216850281e-02 -1.019119545817375183e-01 -6.880561821162700653e-03 -3.191762566566467285e-01 8.003080636262893677e-02 8.223541080951690674e-02 -2.524465620517730713e-01 6.584054231643676758e-02 -1.045189797878265381e-02 -9.513226896524429321e-02 3.211039006710052490e-01 1.447681896388530731e-02 7.560504018329083920e-04 -2.548379302024841309e-01 9.731120616197586060e-02 3.058490157127380371e-02
-2.854406237602233887e-01 2.521823644638061523e-01 -1.927863657474517822e-01 2.058559805154800415e-01 -2.003680318593978882e-01 1.273355539888143539e-02 1.531207840889692307e-02 -9.425985813140869141e-02 -1.649654656648635864e-01 2.597191333770751953e-01 -1.148191764950752258e-01 -5.884948000311851501e-02 5.105942115187644958e-02 -5.573671311140060425e-02 2.185777574777603149e-02 -1.413467824459075928e-01 3.618574738502502441e-01 -6.695204228162765503e-02 3.047364950180053711e-01 -6.083066016435623169e-02 1.230822205543518066e-01 9.854426234960556030e-02 -2.343184202909469604e-01 -6.665694061666727066e-03 2.045764960348606110e-02 -2.129015028476715088e-01 2.424529939889907837e-01 2.991663478314876556e-02 -4.067342281341552734e-01 -4.379007965326309204e-02 1.733530312776565552e-02 5.998465046286582947e-02
-2.222560942173004150e-01 -1.308891475200653076e-01 5.078454688191413879e-02 1.475894749164581299e-01 -1.191194131970405579e-01 -8.292192220687866211e-02 -1.132007166743278503e-01 -4.048918932676315308e-02 5.129918456077575684e-02 5.666800588369369507e-02 1.012840121984481812e-01 -1.791746169328689575e-01 -8.302605710923671722e-03 -1.389083713293075562e-01 3.519189953804016113e-01 1.366994827985763550e-01 1.266614943742752075e-01 -2.770028412342071533e-01 4.081806167960166931e-02 -3.307418525218963623e-01 5.896112322807312012e-02 1.828701496124267578e-01 -1.800516843795776367e-01 1.518707275390625000e-01 -1.350434422492980957e-01 1.285823583602905273e-01 3.817476630210876465e-01 1.908766329288482666e-01 2.892406284809112549e-01 -4.620395973324775696e-02 1.459842324256896973e-01 -2.078778296709060669e-01
2.462347447872161865e-01 1.145597547292709351e-01 -1.587218791246414185e-01 1.285027861595153809e-01 -3.499260544776916504e-02 2.798699438571929932e-01 1.262849420309066772e-01 -1.450756043195724487e-01 3.468917608261108398e-01 -1.382912546396255493e-01 -1.529900431632995605e-01 -2.174720764160156250e-01 1.101168021559715271e-01 -8.873704820871353149e-02 8.110962808132171631e-02 -3.397703468799591064e-01 1.805301904678344727e-01 -5.611847341060638428e-02 6.495241075754165649e-02 -2.730606198310852051e-01 1.669007837772369385e-01 2.589450404047966003e-02 -1.167468205094337463e-01 1.208589822053909302e-01 -2.635098434984683990e-02 -1.697462052106857300e-01 4.072981178760528564e-01 -1.056974977254867554e-01 -7.195747643709182739e-02 2.876197732985019684e-02 1.047058850526809692e-01 -1.448674499988555908e-01
4.225452989339828491e-02 -1.841849833726882935e-02 -1.873698234558105469e-01 -3.589488193392753601e-02 -1.130888685584068298e-01 1.584459096193313599e-01 -1.505598518997430801e-02 -2.884280383586883545e-01 -7.140139490365982056e-02 1.271966993808746338e-01 -1.913697570562362671e-01 -7.478738576173782349e-02 1.939565688371658325e-01 1.476455628871917725e-01 2.218513637781143188e-01 3.579444587230682373e-01 7.228497881442308426e-03 1.010940894484519958e-01 3.051753938198089600e-01 -2.911774218082427979e-01 -1.266371756792068481e-01 1.445796787738800049e-01 -1.313276886940002441e-01 1.440508216619491577e-01 -7.682277262210845947e-02 1.136984676122665405e-01 3.770567178726196289e-01 1.386517137289047241e-01 3.364345757290720940e-03 -3.962292894721031189e-02 2.939464151859283447e-01 9.261285513639450073e-02
-3.848743811249732971e-02 1.070449352264404297e-01 -5.145890712738037109e-01 1.731802523136138916e-01 -1.424037851393222809e-02 1.249846443533897400e-01 -1.706366688013076782e-01 1.116880029439926147e-01 3.737266361713409424e-02 2.408165484666824341e-01 -1.432495266199111938e-01 -9.758316725492477417e-02 2.963965013623237610e-02 -3.856107890605926514e-01 8.085965365171432495e-02 -7.718785107135772705e-02 1.632367223501205444e-01 -1.461415886878967285e-01 1.385183930397033691e-01 -3.340001106262207031e-01 2.041319198906421661e-02 1.251697391271591187e-01 -6.019408628344535828e-02 1.214373037219047546e-01 -2.039189636707305908e-01 -3.489395976066589355e-02 1.920591294765472412e-01 1.451853197067975998e-02 1.514017879962921143e-01 1.317056268453598022e-01 -1.988916993141174316e-01 -1.020921096205711365e-01
9.473701566457748413e-02 2.221605926752090454e-01 -2.729456126689910889e-01 3.360378444194793701e-01 -3.126973509788513184e-01 6.834409385919570923e-02 -8.431145548820495605e-02 1.521478146314620972e-01 1.487073302268981934e-02 2.468325346708297729e-01 -1.538634002208709717e-01 -5.212687700986862183e-02 2.131784111261367798e-01 -2.207451760768890381e-01 1.878635585308074951e-01 -7.881104014813899994e-03 -7.292172312736511230e-02 -1.112492289394140244e-02 6.581348925828933716e-02 6.538384128361940384e-03 -6.995753943920135498e-02 -2.086264491081237793e-01 -1.210677176713943481e-01 1.173843294382095337e-01 -4.128975272178649902e-01 1.424173116683959961e-01 2.048726975917816162e-01 2.396839857101440430e-01 7.636951655149459839e-02 9.229234606027603149e-02 3.263616189360618591e-02 -1.104509681463241577e-01
-3.877811729907989502e-01 6.978811696171760559e-03 -1.376235038042068481e-01 1.863539963960647583e-01 -1.021714415401220322e-02 -1.707807630300521851e-01 3.456639349460601807e-01 -3.062615357339382172e-02 3.560524433851242065e-02 9.197717159986495972e-02 -1.504151970148086548e-01 -2.833914011716842651e-02 -1.857984215021133423e-01 -8.274355530738830566e-02 1.994729489088058472e-01 -1.608486622571945190e-01 1.238089352846145630e-01 -2.337282598018646240e-01 1.661834120750427246e-01 5.341133475303649902e-02 2.095541357994079590e-01 2.067264914512634277e-02 -2.454682253301143646e-02 1.792526803910732269e-02 -1.882467716932296753e-01 2.169361524283885956e-02 4.006221592426300049e-01 5.454335361719131470e-02 -5.035969428718090057e-03 1.961469277739524841e-02 1.812579482793807983e-01 3.573458194732666016e-01
5.639770254492759705e-02 1.154139488935470581e-01 -2.821324169635772705e-01 -2.425858378410339355e-02 -9.273781627416610718e-02 1.178134530782699585e-01 1.572027802467346191e-01 3.122632205486297607e-02 -3.797020018100738525e-02 3.682673275470733643e-01 -1.015953421592712402e-01 -3.908876776695251465e-01 6.829525530338287354e-02 1.687017530202865601e-01 3.354181349277496338e-01 2.128904610872268677e-01 2.303024381399154663e-01 3.307120874524116516e-02 1.946471929550170898e-01 -1.468833982944488525e-01 2.025158144533634186e-02 7.936837524175643921e-02 -2.797499597072601318e-01 2.502896450459957123e-02 -1.054416224360466003e-01 1.103229895234107971e-01 2.576002776622772217e-01 1.064280942082405090e-01 -1.038823425769805908e-01 -1.398264020681381226e-01 1.507955640554428101e-01 1.037629470229148865e-01
-2.001724094152450562e-01 -9.669937938451766968e-02 -2.484551221132278442e-01 -3.887663781642913818e-02 2.882123738527297974e-02 2.465929388999938965e-01 2.749812006950378418e-01 -2.160879075527191162e-01 1.666845940053462982e-02 8.473871648311614990e-02 3.389678597450256348e-01 -2.423577457666397095e-01 1.461849957704544067e-01 5.728150531649589539e-02 8.982976526021957397e-02 1.539611816406250000e-02 -2.027261815965175629e-02 -4.317836835980415344e-02 1.183041855692863464e-01 -1.405718922615051270e-01 -6.218916922807693481e-02 2.373853921890258789e-01 -1.173829361796379089e-01 1.413389742374420166e-01 -1.100508347153663635e-01 1.267858892679214478e-01 5.015742778778076172e-01 -2.181290462613105774e-02 -1.249330863356590271e-01 -1.172676309943199158e-01 2.176916152238845825e-01 -4.841851815581321716e-02
-1.371405124664306641e-01 -1.071004383265972137e-02 9.682532399892807007e-02 -4.542590677738189697e-02 -2.819773256778717041e-01 6.632390618324279785e-02 1.489769220352172852e-01 -7.996356487274169922e-02 1.444029272533953190e-03 3.699668347835540771e-01 -1.306112706661224365e-01 2.341098636388778687e-01 -1.184139177203178406e-01 1.485473848879337311e-02 3.824150860309600830e-01 -9.110601246356964111e-02 1.366247832775115967e-01 -2.082467824220657349e-01 5.089228600263595581e-02 -3.983656466007232666e-01 8.468957990407943726e-02 -1.685260683298110962e-01 -1.034582033753395081e-01 -9.770032763481140137e-02 -1.736090928316116333e-01 1.741831190884113312e-02 2.488994747400283813e-01 -5.846503376960754395e-02 4.431862849742174149e-03 1.176213379949331284e-02 7.949530333280563354e-02 -3.133395612239837646e-01
-2.403118014335632324e-01 1.066611930727958679e-01 -7.094538956880569458e-02 -1.036799401044845581e-01 -6.955570727586746216e-02 1.574225276708602905e-01 6.554086506366729736e-02 -2.920116484165191650e-02 1.490622945129871368e-02 4.251870140433311462e-02 4.055601358413696289e-02 3.609544411301612854e-02 6.160141900181770325e-02 -2.142716348171234131e-01 2.323034852743148804e-01 -3.447776734828948975e-01 5.750596895813941956e-02 -5.368329584598541260e-02 -6.856335699558258057e-02 -4.401453770697116852e-03 -1.922750473022460938e-01 -1.171281710267066956e-01 -1.717155873775482178e-01 -1.990209370851516724e-01 -1.725120842456817627e-01 -1.298242509365081787e-01 3.484228849411010742e-01 3.379627689719200134e-02 3.805454671382904053e-01 -2.566735744476318359e-01 3.540767431259155273e-01 -1.299460828304290771e-01
-1.290068179368972778e-01 1.282983124256134033e-01 -2.027728781104087830e-02 5.936557427048683167e-03 -9.843558818101882935e-02 -1.036880761384963989e-01 2.737042903900146484e-01 -3.314487040042877197e-01 2.887621708214282990e-02 7.743926346302032471e-02 -8.766048401594161987e-02 -2.308704107999801636e-01 1.318906694650650024e-01 -4.730471968650817871e-01 1.764230430126190186e-01 9.752451628446578979e-02 1.453475207090377808e-01 -3.516235053539276123e-01 1.753576397895812988e-01 1.967944577336311340e-02 4.618582502007484436e-02 -1.460713683627545834e-03 -2.066648937761783600e-02 -1.909338086843490601e-01 -2.251349836587905884e-01 -2.061103135347366333e-01 2.788093686103820801e-01 -9.448956698179244995e-02 -1.549819111824035645e-02 -5.463550239801406860e-02 4.863925650715827942e-02 -1.061809137463569641e-01
-4.941245168447494507e-02 1.106153577566146851e-01 5.598316341638565063e-02 2.704893052577972412e-01 -2.644521296024322510e-01 3.433654010295867920e-01 -5.326422676444053650e-02 -1.890981644392013550e-01 2.988916933536529541e-01 1.129740327596664429e-01 2.966377139091491699e-01 -1.788584291934967041e-01 3.987826034426689148e-02 3.130380064249038696e-02 2.027536332607269287e-01 -8.110317587852478027e-02 5.882999300956726074e-02 3.443188266828656197e-03 1.502652168273925781e-01 -3.872044980525970459e-01 2.373852580785751343e-01 1.199999731034040451e-02 8.936171233654022217e-02 -2.340553700923919678e-02 -1.861583590507507324e-01 -1.749651134014129639e-01 1.829248070716857910e-01 1.288635656237602234e-02 1.308886855840682983e-01 1.297175288200378418e-01 1.761376708745956421e-01 7.325643301010131836e-02
-2.424438595771789551e-01 -7.854866981506347656e-02 4.592151939868927002e-02 9.173632413148880005e-02 3.578525409102439880e-02 -1.555429100990295410e-01 1.272284984588623047e-01 1.462863385677337646e-01 1.836044900119304657e-02 2.033826261758804321e-01 -2.265051752328872681e-01 4.887610673904418945e-02 -3.079906292259693146e-02 7.520233839750289917e-02 1.514672338962554932e-01 -3.279650211334228516e-01 1.167451143264770508e-01 -3.433078527450561523e-01 6.549528986215591431e-02 -2.420004159212112427e-01 3.823857307434082031e-01 -1.306459009647369385e-01 2.539801411330699921e-02 6.560239009559154510e-03 -2.278788983821868896e-01 -1.996704041957855225e-01 2.049179971218109131e-01 8.767056465148925781e-02 4.598528891801834106e-02 -6.774691492319107056e-02 3.179203867912292480e-01 -1.462611556053161621e-01
-2.012277096509933472e-01 4.565966874361038208e-02 -4.051042348146438599e-02 6.422399729490280151e-02 -3.522478640079498291e-01 1.315221935510635376e-01 4.144037142395973206e-02 -1.055733337998390198e-01 5.007953196763992310e-02 4.541799128055572510e-01 -1.542443968355655670e-02 2.392146289348602295e-01 4.369268938899040222e-02 -1.171594019979238510e-02 1.029639914631843567e-01 1.532111912965774536e-01 1.583155989646911621e-01 -3.209916055202484131e-01 5.374200642108917236e-02 -2.504936456680297852e-01 1.497270762920379639e-01 -7.355943322181701660e-02 7.331178337335586548e-02 -2.532159909605979919e-02 -2.803855836391448975e-01 1.678385436534881592e-01 5.257977172732353210e-02 -6.837499886751174927e-02 8.329474925994873047e-02 -3.129539191722869873e-01 6.136126443743705750e-02 -2.111821025609970093e-01
6.394024472683668137e-03 2.533872425556182861e-01 -4.029473289847373962e-02 8.828441798686981201e-02 1.232992932200431824e-01 -1.777474731206893921e-01 5.537071451544761658e-02 1.454994082450866699e-01 4.205248318612575531e-03 1.267513483762741089e-01 5.983567237854003906e-02 -2.191197425127029419e-01 6.425987929105758667e-02 -4.723246395587921143e-02 2.395771741867065430e-01 -4.021157324314117432e-01 1.465191543102264404e-01 -7.725606858730316162e-02 1.487898379564285278e-01 -7.034706324338912964e-02 -7.158505171537399292e-02 3.486626148223876953e-01 1.210824027657508850e-01 1.293921172618865967e-01 -4.176175594329833984e-01 -1.337889931164681911e-03 1.299487333744764328e-02 7.551071792840957642e-02 1.519090682268142700e-01 -1.993455737829208374e-01 3.243115842342376709e-01 -3.584392741322517395e-02
-1.293323934078216553e-01 1.977392435073852539e-01 -3.250058293342590332e-01 1.296275760978460312e-02 -1.791979223489761353e-01 3.169846236705780029e-01 2.745013833045959473e-01 7.997836172580718994e-02 -1.895511299371719360e-01 1.306206434965133667e-01 -1.285835951566696167e-01 2.105964347720146179e-02 3.946589529514312744e-01 -1.790614873170852661e-01 1.619942635297775269e-01 -2.879195287823677063e-02 -5.526152998208999634e-02 -2.143915593624114990e-01 -4.230144619941711426e-02 -2.244362533092498779e-01 2.139158397912979126e-01 -1.671173423528671265e-01 -1.809085309505462646e-01 4.216976463794708252e-02 -8.819772303104400635e-02 1.973483115434646606e-01 1.939405798912048340e-01 -4.702293872833251953e-02 -1.214595958590507507e-01 1.201924756169319153e-01 8.510499447584152222e-02 -8.255032449960708618e-02
-1.975731551647186279e-01 2.130173593759536743e-01 -9.878735989332199097e-02 9.964337199926376343e-02 -2.172288149595260620e-01 1.324452459812164307e-01 3.209295868873596191e-01 -2.669288218021392822e-01 -4.723018035292625427e-03 -1.419561505317687988e-01 6.599101424217224121e-02 -1.193031668663024902e-01 8.607508242130279541e-02 8.599290996789932251e-02 1.565360277891159058e-01 2.227675169706344604e-02 2.455113530158996582e-01 -2.089935690164566040e-01 -2.811857461929321289e-01 -3.501432836055755615e-01 -6.278121471405029297e-02 2.533593215048313141e-02 1.672809123992919922e-01 1.326864510774612427e-01 -2.500253915786743164e-01 2.409457601606845856e-02 2.313511371612548828e-01 2.046384960412979126e-01 -1.245928555727005005e-01 -1.658947914838790894e-01 -3.307305276393890381e-02 -1.411902010440826416e-01
-3.015177696943283081e-02 9.801321662962436676e-03 1.371706128120422363e-01 1.959108710289001465e-01 -2.507299184799194336e-01 2.311704903841018677e-01 3.893856704235076904e-02 6.106940284371376038e-02 7.288078218698501587e-02 1.076202765107154846e-01 -1.499558985233306885e-01 -2.258936166763305664e-01 -6.386413425207138062e-02 -2.775292694568634033e-01 2.453362047672271729e-01 -6.365749984979629517e-02 2.292645573616027832e-01 -4.507586359977722168e-01 -1.009783148765563965e-02 -1.001114621758460999e-01 3.108495147898793221e-03 1.621341854333877563e-01 2.859527431428432465e-02 5.016162991523742676e-02 -7.167652994394302368e-02 -1.921042203903198242e-01 2.649813592433929443e-01 3.697171509265899658e-01 -1.149954274296760559e-01 9.250062704086303711e-02 -1.343608498573303223e-01 -1.462363451719284058e-02
1.030023694038391113e-01 1.682733446359634399e-01 3.702748566865921021e-02 2.886062264442443848e-01 -3.193883895874023438e-01 1.393992155790328979e-01 1.151333004236221313e-01 -1.118473336100578308e-01 1.857824474573135376e-01 4.093502163887023926e-01 2.599389851093292236e-01 2.261533215641975403e-02 -1.664133220911026001e-01 -2.297039777040481567e-01 1.634528189897537231e-01 1.980766467750072479e-02 3.650737702846527100e-01 -9.331551194190979004e-02 -3.091159090399742126e-02 -1.687522977590560913e-01 8.883942849934101105e-03 8.378007449209690094e-03 2.135303914546966553e-01 -2.677207253873348236e-02 -1.511641293764114380e-01 -7.187153398990631104e-02 1.885625123977661133e-01 8.014714345335960388e-03 1.870177313685417175e-02 -1.319841295480728149e-02 2.269718050956726074e-01 1.338569819927215576e-01
[truncated: 3,268,257 more chars]
