# Supplementary material for: The Language of Innovation
Source: PLoS One. 2020 Apr 30;15(4):e0230107. doi: 10.1371/journal.pone.0230107 (PMC7194493; doi:10.1371/journal.pone.0230107)
Supplement: S12 File — (GZ) [file pone.0230107.s012.tar.gz › 1990-1994/V2Run_27_VS_4500_embeddings1990-1994ED32.txt]

1.243531331419944763e-01 -7.119390368461608887e-02 3.750839829444885254e-01 -8.333235979080200195e-02 -1.469556689262390137e-01 -2.517431974411010742e-01 2.102845907211303711e-01 2.630043327808380127e-01 3.150720298290252686e-01 2.300253361463546753e-01 -1.832213997840881348e-01 1.423645466566085815e-01 -1.054172813892364502e-01 4.039668664336204529e-02 -1.178615316748619080e-01 1.147402003407478333e-01 1.883397698402404785e-01 -1.428790986537933350e-01 -1.714294031262397766e-02 4.903028905391693115e-02 -1.241186540573835373e-02 -5.434824526309967041e-02 -1.713748276233673096e-01 2.893734909594058990e-02 -2.334680594503879547e-02 -1.155527755618095398e-01 -3.016079030930995941e-02 2.121669054031372070e-01 2.496915310621261597e-01 -1.222130879759788513e-01 -2.953708767890930176e-01 2.672196030616760254e-01
-9.092152118682861328e-02 -2.228067368268966675e-01 1.822995990514755249e-01 7.696115970611572266e-02 1.495014429092407227e-01 1.168016418814659119e-01 2.737129032611846924e-01 1.946327090263366699e-02 -9.701574593782424927e-02 1.392233967781066895e-01 -3.114621043205261230e-01 1.725049018859863281e-01 -2.273090034723281860e-01 2.300555855035781860e-01 -5.338680744171142578e-02 1.005586311221122742e-01 -1.499905157834291458e-02 1.177288368344306946e-01 -2.171590030193328857e-01 -4.827301949262619019e-02 -1.205797493457794189e-01 -1.420789211988449097e-01 2.901086807250976562e-01 3.651391342282295227e-02 7.663413137197494507e-02 1.494912151247262955e-02 2.717567794024944305e-02 3.349122405052185059e-01 -2.207929491996765137e-01 -1.964923888444900513e-01 -3.531916141510009766e-01 -6.020733714103698730e-02
-6.816616654396057129e-02 -8.674871176481246948e-03 -1.532009392976760864e-01 -2.906570434570312500e-01 -1.614345051348209381e-02 1.832849383354187012e-01 5.122362375259399414e-01 2.501319721341133118e-02 -3.418755158782005310e-02 2.350700199604034424e-01 -1.762705147266387939e-01 -1.102722249925136566e-02 -9.488989412784576416e-02 2.417754381895065308e-01 9.930038452148437500e-02 2.067194730043411255e-01 3.400311246514320374e-02 -7.039327174425125122e-02 7.804235443472862244e-03 -9.914064407348632812e-02 -6.146737560629844666e-02 3.264961391687393188e-02 -7.758349180221557617e-03 -8.375902660191059113e-03 -1.509953290224075317e-01 -1.280950307846069336e-01 2.486767172813415527e-01 2.920340895652770996e-01 -9.160578250885009766e-02 -1.562302000820636749e-02 -3.338583186268806458e-02 4.070992171764373779e-01
-1.003858000040054321e-01 -1.704584211111068726e-01 2.139972448348999023e-01 1.832567751407623291e-01 -5.354362539947032928e-03 1.722752898931503296e-01 2.231154143810272217e-01 -1.475127320736646652e-02 1.183832362294197083e-01 1.486990451812744141e-01 -8.598076552152633667e-02 -1.622933596372604370e-01 -1.174222081899642944e-01 9.702806174755096436e-02 -2.588865160942077637e-01 2.839144170284271240e-01 -1.912592649459838867e-01 9.476967900991439819e-02 1.333315074443817139e-01 -5.209414660930633545e-02 3.858233243227005005e-02 -2.571946680545806885e-01 1.972016990184783936e-01 7.921570539474487305e-02 6.873270869255065918e-02 -3.381301164627075195e-01 -5.034373700618743896e-02 1.057138517498970032e-01 -2.930515408515930176e-01 5.657651647925376892e-02 -2.652461528778076172e-01 3.000630736351013184e-01
-8.227901905775070190e-02 -1.524812430143356323e-01 2.469965219497680664e-01 -7.450628280639648438e-02 -1.079464852809906006e-01 3.849030006676912308e-03 3.421405553817749023e-01 -5.423082783818244934e-02 1.621095985174179077e-01 3.771698176860809326e-01 -1.339569836854934692e-01 1.852889657020568848e-01 -9.783084690570831299e-02 2.306832969188690186e-01 -8.852532505989074707e-02 7.188907265663146973e-02 1.596922278404235840e-01 3.946911916136741638e-02 1.476247608661651611e-01 -1.534530613571405411e-02 8.253898471593856812e-02 -1.035181432962417603e-01 2.762575447559356689e-02 2.049170732498168945e-01 -2.147262543439865112e-01 -2.162999957799911499e-01 2.585331201553344727e-01 6.995882093906402588e-02 -3.256576061248779297e-01 1.156468838453292847e-01 -1.861302852630615234e-01 2.169796377420425415e-01
7.025777548551559448e-02 -8.021364361047744751e-02 4.223411381244659424e-01 -6.600704044103622437e-02 -1.340284049510955811e-01 1.409635543823242188e-01 1.045854412950575352e-03 1.366920322179794312e-01 2.435566037893295288e-01 1.073077842593193054e-01 1.142738852649927139e-03 1.663851439952850342e-01 -2.313228398561477661e-01 2.975045330822467804e-02 2.072508186101913452e-01 5.420860275626182556e-02 -1.728027611970901489e-01 -2.858159244060516357e-01 5.287214368581771851e-02 -2.109202444553375244e-01 -1.876271367073059082e-01 1.501737236976623535e-01 6.331460177898406982e-02 -1.827660351991653442e-01 -1.431846320629119873e-01 -3.642164468765258789e-01 1.349125504493713379e-01 2.398241907358169556e-01 1.022167876362800598e-02 -9.524531662464141846e-03 1.708195060491561890e-01 1.957651674747467041e-01
-1.850495934486389160e-01 -4.004414379596710205e-02 1.452485024929046631e-01 -4.602423682808876038e-02 -1.004929617047309875e-01 -1.184617206454277039e-01 2.362159490585327148e-01 -1.863063685595989227e-02 2.532997727394104004e-01 2.268605232238769531e-01 -2.603037841618061066e-02 2.001223415136337280e-01 -2.756256163120269775e-01 1.189356371760368347e-01 1.661993861198425293e-01 2.640841007232666016e-01 1.334746778011322021e-01 -2.291814833879470825e-01 -2.774286568164825439e-01 -2.104752324521541595e-02 -2.026369273662567139e-01 -1.287511289119720459e-01 -8.752954006195068359e-02 -4.073331877589225769e-02 1.330905109643936157e-01 -2.958952076733112335e-02 5.416579917073249817e-02 4.267533421516418457e-01 -6.006782874464988708e-02 -4.657116159796714783e-02 -2.431493997573852539e-01 1.832532584667205811e-01
-2.308681234717369080e-02 -2.990514934062957764e-01 1.570882648229598999e-01 -5.995861813426017761e-02 -7.256634533405303955e-02 9.112598747014999390e-02 2.782686948776245117e-01 2.786082327365875244e-01 2.465189695358276367e-01 -3.933181241154670715e-02 -1.787560284137725830e-01 1.952605098485946655e-01 -9.830854833126068115e-02 2.829008400440216064e-01 2.506543099880218506e-01 2.211108505725860596e-01 -2.603819780051708221e-02 -2.241063117980957031e-01 7.750844210386276245e-02 2.251243218779563904e-02 5.271695554256439209e-02 2.028968185186386108e-02 -2.507360652089118958e-02 -1.943021863698959351e-01 -8.717463910579681396e-02 8.154374361038208008e-02 1.610808074474334717e-01 2.844859361648559570e-01 -2.736083269119262695e-01 -1.117819398641586304e-01 -2.227256149053573608e-01 1.491421014070510864e-01
5.222594738006591797e-02 1.278730034828186035e-01 1.865090131759643555e-01 -1.751895993947982788e-01 -1.110573485493659973e-01 -1.573703065514564514e-02 3.851434886455535889e-01 1.856956481933593750e-01 8.495502173900604248e-02 8.634271100163459778e-03 1.165603622794151306e-01 9.169641137123107910e-02 -3.003832697868347168e-01 1.500522792339324951e-01 -7.413306832313537598e-02 1.060085557401180267e-02 1.806385964155197144e-01 -2.707958407700061798e-02 -8.349090069532394409e-02 -4.190481826663017273e-02 4.241546243429183960e-02 -6.777416914701461792e-02 1.614536792039871216e-01 -4.399306140840053558e-03 4.773729015141725540e-03 -3.071153163909912109e-01 1.833344399929046631e-01 3.433826565742492676e-01 -3.107095956802368164e-01 1.293758600950241089e-01 -2.191651612520217896e-01 3.010927438735961914e-01
-2.205894142389297485e-01 -9.105022996664047241e-02 -2.125014923512935638e-02 -3.275986611843109131e-01 1.808963716030120850e-02 1.573874056339263916e-01 2.785347402095794678e-01 2.018661350011825562e-01 2.054240787401795387e-03 9.969211183488368988e-03 -3.959873020648956299e-01 2.484330385923385620e-01 -2.012683302164077759e-01 1.946853250265121460e-01 -4.572372511029243469e-02 2.262354642152786255e-01 3.401585668325424194e-02 1.821318417787551880e-01 -1.377996504306793213e-01 1.301775872707366943e-01 -2.413946688175201416e-01 1.948196291923522949e-01 1.706854104995727539e-01 -1.624645665287971497e-02 3.515432029962539673e-02 -8.009759336709976196e-02 -1.681084781885147095e-01 2.516738474369049072e-01 -1.031301543116569519e-01 8.128198236227035522e-02 -1.487989872694015503e-01 8.373900502920150757e-02
-5.274671688675880432e-02 -1.863791644573211670e-01 1.281910091638565063e-01 -1.794738769531250000e-01 -8.994548022747039795e-02 -2.193206921219825745e-02 4.189907014369964600e-01 2.651025652885437012e-01 -3.380795940756797791e-02 1.301618367433547974e-01 -1.852543205022811890e-01 2.304296940565109253e-01 -9.055410325527191162e-02 2.764731645584106445e-02 1.559420078992843628e-01 3.629515767097473145e-01 -2.238868735730648041e-02 1.457453891634941101e-02 -3.270765766501426697e-02 -2.809546887874603271e-01 -1.007883548736572266e-01 1.556817591190338135e-01 -5.230561271309852600e-02 1.382921785116195679e-01 2.547266185283660889e-01 2.753533236682415009e-02 -2.165349572896957397e-01 2.504145801067352295e-01 -1.633434444665908813e-01 -1.282970905303955078e-01 -1.720303446054458618e-01 6.297277659177780151e-02
-2.979841530323028564e-01 -1.681676357984542847e-01 4.526348039507865906e-02 4.626699164509773254e-02 -2.038704305887222290e-01 -1.055458188056945801e-01 9.412880986928939819e-02 1.195169463753700256e-01 -5.049077421426773071e-02 3.884629905223846436e-01 -1.043884009122848511e-01 2.984890937805175781e-01 -2.622180581092834473e-01 -8.008076250553131104e-02 6.005964800715446472e-02 2.181820124387741089e-01 -1.784755736589431763e-01 -2.587157301604747772e-02 -9.389499574899673462e-02 -1.655742377042770386e-01 -6.361150182783603668e-03 -1.033308636397123337e-02 -9.355872869491577148e-02 -1.667516082525253296e-01 -3.050834871828556061e-02 -1.314337272197008133e-02 3.933722898364067078e-02 4.339611828327178955e-01 1.099406648427248001e-02 5.161485448479652405e-02 -3.297166526317596436e-01 1.229997426271438599e-01
-1.138233095407485962e-01 -3.710054978728294373e-02 2.917113006114959717e-01 -1.344755291938781738e-01 -2.489614188671112061e-01 -5.497561022639274597e-02 2.913088202476501465e-01 1.940405815839767456e-01 -1.087487787008285522e-01 1.409620642662048340e-01 -6.520748138427734375e-02 3.407111018896102905e-02 -3.194113671779632568e-01 7.519220933318138123e-03 -3.737389296293258667e-02 7.349098473787307739e-02 1.445800364017486572e-01 -3.525041341781616211e-01 3.243744000792503357e-02 -4.006377235054969788e-02 2.605388164520263672e-01 5.534887313842773438e-02 1.421700045466423035e-02 -2.250698395073413849e-02 1.934201717376708984e-01 4.649027436971664429e-02 1.960878372192382812e-01 2.239359319210052490e-01 -1.828724741935729980e-01 -4.922347143292427063e-02 -2.259397357702255249e-01 3.382714092731475830e-01
-7.876388728618621826e-02 -8.093095570802688599e-02 2.013382762670516968e-01 1.583506315946578979e-01 1.116733700037002563e-01 1.499499082565307617e-01 3.905543982982635498e-01 -1.150440052151679993e-02 7.715237885713577271e-02 1.265017688274383545e-01 -1.188309639692306519e-01 1.102672517299652100e-01 -1.380084306001663208e-01 7.830978184938430786e-02 -3.966137766838073730e-02 5.038595199584960938e-02 1.977709084749221802e-01 -2.278299927711486816e-01 -6.868036091327667236e-02 -7.425140589475631714e-02 -8.613023906946182251e-02 -1.067955940961837769e-01 1.000519543886184692e-01 -9.470378607511520386e-02 -1.159457042813301086e-01 -1.236152369529008865e-02 1.014003977179527283e-01 3.365588486194610596e-01 -2.237308174371719360e-01 -1.160271316766738892e-01 6.476002186536788940e-02 5.590825080871582031e-01
-7.284877449274063110e-02 -2.272961884737014771e-01 8.636198937892913818e-02 -2.293103933334350586e-01 -3.225758373737335205e-01 1.662137806415557861e-01 4.664271771907806396e-01 6.440392881631851196e-02 2.670183479785919189e-01 2.062836140394210815e-01 -6.064651533961296082e-02 9.399035573005676270e-02 -7.158504799008369446e-03 3.510764241218566895e-02 5.059876944869756699e-03 1.897639483213424683e-01 -1.952997148036956787e-01 -2.316227853298187256e-01 2.163621596992015839e-02 6.178973987698554993e-02 -7.581071555614471436e-02 -2.142295092344284058e-01 9.736376255750656128e-02 1.652772724628448486e-01 1.623029857873916626e-01 -1.605901569128036499e-01 2.459297142922878265e-02 2.364811748266220093e-01 -1.561401784420013428e-01 7.977238297462463379e-02 -4.728171043097972870e-04 2.049425691366195679e-01
-1.473762542009353638e-01 -2.037595361471176147e-01 1.849150806665420532e-01 -2.296158373355865479e-01 1.031379401683807373e-01 2.786752581596374512e-02 3.698449134826660156e-01 2.405134588479995728e-02 -3.077519359067082405e-03 -7.841899245977401733e-02 -1.047293841838836670e-01 6.350730359554290771e-02 -1.496332585811614990e-01 -9.347232058644294739e-03 -1.960608921945095062e-02 2.942479550838470459e-01 -1.221189051866531372e-01 1.130961719900369644e-02 -1.079805940389633179e-01 3.730044513940811157e-02 -1.385387629270553589e-01 5.457856133580207825e-02 -3.347549438476562500e-01 4.225297272205352783e-02 3.001675009727478027e-01 2.707991562783718109e-02 -6.441139429807662964e-02 2.565166056156158447e-01 -2.286348938941955566e-01 -1.368131488561630249e-01 -3.672423064708709717e-01 1.992764621973037720e-01
-2.275931686162948608e-01 -1.378313153982162476e-01 2.820223569869995117e-01 -3.436546400189399719e-02 -1.343782395124435425e-01 6.873049587011337280e-02 2.951741516590118408e-01 2.143482714891433716e-01 3.342259824275970459e-01 4.624427109956741333e-02 -3.789722174406051636e-02 6.897602975368499756e-02 1.030659973621368408e-01 1.569856554269790649e-01 -8.064637333154678345e-02 2.154601365327835083e-01 -1.787475645542144775e-01 -5.668336153030395508e-02 -3.608084470033645630e-02 4.577244073152542114e-02 3.405067324638366699e-02 -1.255815178155899048e-01 1.056430786848068237e-01 4.030425474047660828e-02 4.035791382193565369e-03 -1.211904734373092651e-01 9.943008422851562500e-03 -1.037519425153732300e-01 -4.214337468147277832e-01 1.673161238431930542e-02 -1.852075308561325073e-01 4.223362207412719727e-01
-2.608823822811245918e-03 -8.763176202774047852e-02 3.970559239387512207e-01 -1.025170981884002686e-01 -3.685086220502853394e-02 -2.276285141706466675e-01 3.968804478645324707e-01 -2.384271658957004547e-02 -1.866793036460876465e-01 2.181475162506103516e-01 1.154676079750061035e-01 -1.632369309663772583e-02 -1.534549295902252197e-01 1.875094473361968994e-01 -4.401247575879096985e-02 9.615827351808547974e-02 -2.216020226478576660e-02 -5.273608863353729248e-02 -7.721253484487533569e-02 1.376646310091018677e-01 7.688926905393600464e-02 -1.562874913215637207e-01 1.304440349340438843e-01 5.650381371378898621e-02 2.030732296407222748e-02 -8.501349389553070068e-02 2.224747985601425171e-01 2.016871869564056396e-01 -1.261555254459381104e-01 -1.887459424324333668e-03 -3.488651812076568604e-01 3.644135296344757080e-01
-1.008693054318428040e-01 -1.008827984333038330e-01 3.892471194267272949e-01 1.321503818035125732e-01 -2.633041143417358398e-01 5.041708704084157944e-03 3.085031639784574509e-04 6.837423890829086304e-02 1.435096412897109985e-01 6.879539787769317627e-02 -1.461846381425857544e-01 1.487202942371368408e-02 -9.492632746696472168e-02 4.881598055362701416e-02 -2.658764421939849854e-01 2.223963737487792969e-01 1.676181554794311523e-01 -2.767071425914764404e-01 -4.024425148963928223e-02 6.045905873179435730e-02 -2.349777668714523315e-01 -4.034660384058952332e-02 2.947820425033569336e-01 -2.091108113527297974e-01 1.084838733077049255e-01 -1.575845628976821899e-01 8.382237702608108521e-02 4.019148051738739014e-01 1.583250015974044800e-01 -1.027095615863800049e-01 7.958160340785980225e-02 1.168829128146171570e-01
-1.593039929866790771e-01 6.527156382799148560e-02 2.072000801563262939e-01 -9.357317537069320679e-02 -1.237761750817298889e-01 8.483658730983734131e-02 3.755891621112823486e-01 -3.433238016441464424e-03 3.857222199440002441e-02 2.200134545564651489e-01 -1.404174566268920898e-01 -2.163711562752723694e-02 -2.688543796539306641e-01 1.401032656431198120e-01 -2.831857800483703613e-01 -1.603439263999462128e-02 2.052349150180816650e-01 -3.935189545154571533e-01 -9.041491150856018066e-02 2.037387639284133911e-01 4.069929942488670349e-02 -7.597625255584716797e-02 -1.482719555497169495e-03 -1.084749624133110046e-01 1.849354356527328491e-01 -1.034227982163429260e-01 1.316823214292526245e-01 2.735490500926971436e-01 -1.074527502059936523e-01 -1.289802640676498413e-01 7.185064256191253662e-03 2.854371666908264160e-01
-7.698875665664672852e-02 -3.130475431680679321e-02 3.483625054359436035e-01 -7.964596897363662720e-02 -7.501737680286169052e-03 -2.774038119241595268e-03 4.030272960662841797e-01 1.407944262027740479e-01 -1.074122413992881775e-01 1.297403126955032349e-01 1.365559548139572144e-01 2.333597093820571899e-01 -3.735214769840240479e-01 3.204976022243499756e-02 1.401926577091217041e-01 7.285421341657638550e-02 8.676186203956604004e-03 -1.683871448040008545e-01 4.736805707216262817e-02 -6.596981734037399292e-02 1.409665029495954514e-02 6.622298806905746460e-02 -1.523321401327848434e-02 1.288086548447608948e-02 4.176146537065505981e-02 -7.991979271173477173e-02 1.377748399972915649e-01 3.707255050539970398e-02 -1.893074810504913330e-01 1.022467203438282013e-02 -2.581860423088073730e-01 4.949712157249450684e-01
-2.410752233117818832e-03 -2.466329187154769897e-01 6.602603942155838013e-02 8.240444958209991455e-02 2.526858588680624962e-03 1.812073960900306702e-02 5.539894104003906250e-01 -4.964046925306320190e-02 1.096933186054229736e-01 -1.061467379331588745e-01 -6.491319090127944946e-02 -8.119995892047882080e-02 -1.694492250680923462e-01 8.039587736129760742e-02 5.542441830039024353e-02 6.059527024626731873e-02 -3.875910863280296326e-02 1.283605843782424927e-01 2.668902575969696045e-01 -1.771809160709381104e-01 -8.929799497127532959e-02 -1.374309659004211426e-01 -1.646030880510807037e-02 -2.716749310493469238e-01 1.266015470027923584e-01 1.469095237553119659e-02 -4.610332846641540527e-02 3.191283345222473145e-01 9.935026615858078003e-02 -2.087092995643615723e-01 -3.074299991130828857e-01 2.293228656053543091e-01
2.356204390525817871e-01 -2.512133121490478516e-01 -8.563212305307388306e-02 -1.459895372390747070e-01 1.088352948427200317e-01 2.655174136161804199e-01 2.240377217531204224e-01 2.250224649906158447e-01 6.830188445746898651e-03 8.704739809036254883e-02 -1.258172988891601562e-01 9.501849859952926636e-02 -1.803788393735885620e-01 -4.314005002379417419e-02 -1.516098529100418091e-01 1.703813821077346802e-01 7.989817857742309570e-02 -1.477779000997543335e-01 -1.769723594188690186e-01 -1.397277265787124634e-01 5.876278504729270935e-02 -1.622330024838447571e-02 9.890606254339218140e-02 1.280888617038726807e-01 -1.321085691452026367e-01 -1.599664986133575439e-01 -1.615030020475387573e-01 2.350872009992599487e-01 -1.708078980445861816e-01 -4.267609119415283203e-01 -2.917197644710540771e-01 1.445640623569488525e-01
1.198980882763862610e-01 -1.459547877311706543e-01 1.748166233301162720e-01 -3.645447790622711182e-01 -3.109709322452545166e-01 2.622724175453186035e-01 2.020532637834548950e-01 9.864788502454757690e-02 1.300487816333770752e-01 -6.161072105169296265e-02 -2.519431412220001221e-01 -5.612205341458320618e-02 -2.311804592609405518e-01 9.866302460432052612e-02 -1.061359420418739319e-01 3.918595239520072937e-02 -1.592128872871398926e-01 -1.551325321197509766e-01 1.419493407011032104e-01 2.505614459514617920e-01 -2.103259088471531868e-03 2.150621563196182251e-01 -8.354566991329193115e-02 2.204009331762790680e-02 -7.381574809551239014e-02 4.408469423651695251e-02 -2.293384820222854614e-01 2.525145411491394043e-01 4.634680598974227905e-02 -1.534120738506317139e-01 -1.632094830274581909e-01 2.436570972204208374e-01
-3.560742735862731934e-02 1.471841614693403244e-02 4.403490126132965088e-01 -3.309721872210502625e-02 -6.402484327554702759e-02 -2.528984248638153076e-01 3.710763454437255859e-01 3.192223608493804932e-01 1.133897341787815094e-02 6.730287522077560425e-02 1.636819243431091309e-01 2.097330987453460693e-01 -2.747382819652557373e-01 5.270686000585556030e-02 -3.158672899007797241e-02 2.173008620738983154e-01 1.120006665587425232e-01 -2.342183589935302734e-01 -2.761749364435672760e-02 1.749632805585861206e-01 5.585051327943801880e-02 -1.390796005725860596e-01 9.134698659181594849e-02 1.345537155866622925e-01 -5.511261522769927979e-02 -1.620546132326126099e-01 1.613248735666275024e-01 4.541694372892379761e-02 -4.401044454425573349e-03 -1.385701596736907959e-01 -1.733547300100326538e-01 1.989771574735641479e-01
-3.721241652965545654e-02 -2.305920720100402832e-01 2.971586585044860840e-01 -1.160872206091880798e-01 -2.981008291244506836e-01 1.571485847234725952e-01 1.632232517004013062e-01 -8.579058945178985596e-02 9.903477132320404053e-02 1.659181714057922363e-01 -3.259094953536987305e-01 2.855432927608489990e-01 1.797652095556259155e-01 -8.258893340826034546e-02 -1.075886860489845276e-01 1.916876435279846191e-01 7.285962998867034912e-02 3.845505416393280029e-02 3.827141970396041870e-02 -1.213880479335784912e-01 -3.234442174434661865e-01 2.454736828804016113e-01 -1.737501025199890137e-01 6.221692264080047607e-02 -1.280716657638549805e-01 -2.212557494640350342e-01 1.138062924146652222e-01 -4.835399612784385681e-02 9.556635469198226929e-02 -1.603951454162597656e-01 5.927950143814086914e-02 2.064370512962341309e-01
-6.608588993549346924e-02 -4.568584561347961426e-01 1.183404400944709778e-01 -1.688182912766933441e-02 -1.513958126306533813e-01 1.855004131793975830e-01 1.338690072298049927e-01 1.290538758039474487e-01 2.085086554288864136e-01 -4.453991353511810303e-02 1.478696428239345551e-02 5.424924567341804504e-02 -3.702491521835327148e-01 2.549270689487457275e-01 -3.830123692750930786e-02 1.316209882497787476e-01 -1.379854977130889893e-01 -1.073568165302276611e-01 -4.792518168687820435e-02 -1.037812605500221252e-01 -2.258380949497222900e-01 2.294169962406158447e-01 5.140178650617599487e-02 1.520037055015563965e-01 -5.565549805760383606e-02 -1.602196246385574341e-01 -2.160217165946960449e-01 3.030742108821868896e-01 -9.976466000080108643e-02 -1.159929558634757996e-01 -1.204624399542808533e-01 1.816900521516799927e-01
-2.347106486558914185e-01 9.900077432394027710e-02 2.492985427379608154e-01 -3.499519452452659607e-02 3.199173882603645325e-02 -1.271895468235015869e-01 4.978256225585937500e-01 -1.213157474994659424e-01 5.542409792542457581e-02 1.169423982501029968e-01 -4.407842457294464111e-02 3.674144744873046875e-01 -3.584641814231872559e-01 6.199980527162551880e-02 5.131639167666435242e-02 3.115157186985015869e-01 3.636217676103115082e-03 -4.434505477547645569e-02 4.549472033977508545e-02 -9.598322957754135132e-02 6.692361086606979370e-02 1.187554001808166504e-01 1.652486175298690796e-01 -1.399350911378860474e-01 9.768060594797134399e-02 -1.840877830982208252e-01 -9.694266319274902344e-02 1.585831940174102783e-01 7.395693659782409668e-02 1.056248024106025696e-01 -6.951408833265304565e-02 1.676889210939407349e-01
-2.115067988634109497e-01 -1.362062841653823853e-01 1.417666822671890259e-01 2.297580242156982422e-02 -1.009442582726478577e-01 1.964392811059951782e-01 1.655265241861343384e-01 1.317510306835174561e-01 2.409966439008712769e-01 2.458535283803939819e-01 -4.081570804119110107e-01 9.128455817699432373e-02 -8.388262987136840820e-02 -2.760604210197925568e-02 -3.360101580619812012e-02 1.416099816560745239e-01 -2.234399318695068359e-01 -1.460417062044143677e-01 3.162225335836410522e-02 4.664069414138793945e-02 2.228647321462631226e-01 2.248762100934982300e-01 -4.780663922429084778e-02 4.147467389702796936e-02 1.622330993413925171e-01 8.256562054157257080e-03 1.687026619911193848e-01 3.168813586235046387e-01 -8.809443563222885132e-03 -7.553732395172119141e-02 -3.720841705799102783e-01 1.481808423995971680e-01
4.483065009117126465e-02 -2.845833897590637207e-01 1.658913046121597290e-01 -1.290961056947708130e-01 -1.958366483449935913e-01 -2.169326990842819214e-01 2.428949922323226929e-01 1.826485618948936462e-02 -1.896203309297561646e-01 2.494905143976211548e-02 -1.908563822507858276e-01 -1.236097887158393860e-01 -5.584104917943477631e-03 4.740733206272125244e-01 -2.370557487010955811e-01 -1.194722801446914673e-01 -8.236820995807647705e-02 -1.030981168150901794e-01 -1.105888262391090393e-01 2.991120330989360809e-02 -2.695924639701843262e-01 1.784367673099040985e-02 -1.038950756192207336e-01 1.158222332596778870e-01 -1.418938487768173218e-01 3.058920241892337799e-02 -1.235192120075225830e-01 2.259024679660797119e-01 -2.445731908082962036e-01 -2.320257723331451416e-01 2.649304643273353577e-02 1.228232830762863159e-01
-2.024433910846710205e-01 1.733143478631973267e-01 1.772995591163635254e-01 -2.277186838909983635e-03 -2.041618376970291138e-01 2.092018350958824158e-02 1.605498343706130981e-01 9.443352464586496353e-04 3.388545811176300049e-01 -1.022611707448959351e-01 -3.139352798461914062e-01 3.274271488189697266e-01 -1.501717418432235718e-01 5.920168384909629822e-02 -2.207356691360473633e-01 -6.430419534444808960e-02 2.144216150045394897e-01 -9.938746690750122070e-02 -5.086206644773483276e-02 9.707775712013244629e-02 -6.179615855216979980e-02 -6.137761846184730530e-02 -2.584061212837696075e-02 -2.621325850486755371e-01 4.047222062945365906e-02 -1.275573577731847763e-02 3.193253576755523682e-01 1.767040342092514038e-01 4.468557983636856079e-02 -1.383200567215681076e-02 -2.631219625473022461e-01 2.616004049777984619e-01
-1.414999179542064667e-02 -8.518880605697631836e-02 2.058094292879104614e-01 -8.406352251768112183e-02 1.034977436065673828e-01 -9.231158345937728882e-02 2.788455486297607422e-01 3.648378252983093262e-01 -4.770150035619735718e-02 1.155985072255134583e-01 5.604037642478942871e-02 1.369576901197433472e-01 -2.382914125919342041e-01 -4.364380240440368652e-02 -3.185272961854934692e-02 1.771999746561050415e-01 -4.509803280234336853e-02 -1.189932823181152344e-01 -1.288609802722930908e-01 -6.413725018501281738e-02 -4.413840174674987793e-02 -6.159529462456703186e-02 3.044515252113342285e-01 2.140757590532302856e-01 -7.973787188529968262e-02 -7.468518614768981934e-02 1.582249999046325684e-01 2.272789925336837769e-01 -2.415775954723358154e-01 2.473191916942596436e-02 -3.462609350681304932e-01 3.683980703353881836e-01
-2.636169493198394775e-01 -4.880541935563087463e-02 2.666851878166198730e-01 -2.171453386545181274e-01 2.679449319839477539e-02 -2.019199281930923462e-01 -2.415125630795955658e-02 1.805042475461959839e-01 1.351900249719619751e-01 2.248352766036987305e-02 -1.830054670572280884e-01 1.323951184749603271e-01 -2.037642598152160645e-01 -1.220559775829315186e-01 -4.572232440114021301e-02 1.851349174976348877e-01 -1.178144663572311401e-01 5.535979941487312317e-02 1.067879721522331238e-01 9.126001596450805664e-02 2.268737703561782837e-01 1.743571162223815918e-01 2.692332863807678223e-02 1.012681052088737488e-01 -1.850796341896057129e-01 6.317716836929321289e-02 -2.057098448276519775e-01 3.015119731426239014e-01 -2.090335190296173096e-01 -1.319763213396072388e-01 -3.371687531471252441e-01 3.111520111560821533e-01
-5.961217451840639114e-03 -1.890356093645095825e-01 4.761577546596527100e-01 9.806589782238006592e-02 7.864576578140258789e-02 1.519398838281631470e-01 8.996640145778656006e-02 8.997907489538192749e-02 1.128445938229560852e-01 7.000411301851272583e-02 -1.114052068442106247e-02 -4.553144052624702454e-02 -6.992225348949432373e-02 6.001420691609382629e-02 9.408000856637954712e-02 -2.777834190055727959e-03 -1.063214316964149475e-01 -2.272760272026062012e-01 -2.588286697864532471e-01 -4.276451170444488525e-01 -1.681426465511322021e-01 2.413832396268844604e-01 -5.295730382204055786e-02 1.610852591693401337e-02 -2.498813718557357788e-02 -2.036486715078353882e-01 -1.024408489465713501e-01 9.337372332811355591e-02 -1.552886813879013062e-01 -3.736120164394378662e-01 -9.335346519947052002e-02 9.532149136066436768e-02
2.629041075706481934e-01 -1.946353614330291748e-01 -1.510891597718000412e-02 -8.546596765518188477e-02 8.788523823022842407e-02 1.351109594106674194e-01 3.166916072368621826e-01 8.762322366237640381e-02 1.449304074048995972e-01 1.477757543325424194e-01 -3.070385456085205078e-01 1.150769442319869995e-01 -5.001156032085418701e-02 6.449644267559051514e-02 -8.427340537309646606e-02 -3.355377539992332458e-02 1.256334334611892700e-01 -2.287288755178451538e-01 1.476654261350631714e-01 -2.251472473144531250e-01 2.070458084344863892e-01 1.216806843876838684e-01 1.741042435169219971e-01 1.661636382341384888e-01 -4.932619165629148483e-03 -1.637860387563705444e-01 1.601350679993629456e-02 4.246078729629516602e-01 -8.957973681390285492e-03 -4.737854376435279846e-02 -2.703276872634887695e-01 2.174275964498519897e-01
-2.862962335348129272e-02 -8.688174933195114136e-02 2.795254588127136230e-01 -1.606937944889068604e-01 8.010805398225784302e-02 -7.192051410675048828e-02 3.902174532413482666e-01 1.146106719970703125e-01 -1.074993833899497986e-01 1.422652602195739746e-01 -1.039406210184097290e-01 3.610737025737762451e-01 -1.891033649444580078e-01 -6.659729033708572388e-02 3.896662965416908264e-02 -2.744039893150329590e-02 -9.283174574375152588e-02 -2.844229936599731445e-01 -2.171427458524703979e-01 -1.250222418457269669e-02 -3.320802003145217896e-02 7.449976634234189987e-03 8.562583476305007935e-02 -2.540882863104343414e-02 3.734011203050613403e-02 -1.669115722179412842e-01 3.381648063659667969e-01 4.404881969094276428e-02 -2.708750665187835693e-01 -6.326182186603546143e-02 -2.446087896823883057e-01 2.579237222671508789e-01
-2.414318919181823730e-01 -1.242841705679893494e-01 2.493933588266372681e-01 -3.422147333621978760e-01 -1.331678032875061035e-02 -4.542200267314910889e-02 1.985813491046428680e-03 1.200602725148200989e-01 8.744262158870697021e-02 1.240286529064178467e-01 -9.130416065454483032e-02 -1.696542948484420776e-01 -4.097888767719268799e-01 -3.034274466335773468e-02 -1.095161810517311096e-01 6.200017780065536499e-02 -4.805986955761909485e-02 1.788539290428161621e-01 2.054456770420074463e-01 -6.421038415282964706e-03 -1.130696907639503479e-01 1.878601163625717163e-01 -1.420481652021408081e-01 2.729979753494262695e-01 1.872968859970569611e-02 1.914983987808227539e-02 -6.792836636304855347e-02 3.564610779285430908e-01 3.598575666546821594e-02 -1.935070008039474487e-01 -1.833418309688568115e-01 2.477573007345199585e-01
1.889491528272628784e-01 7.412990182638168335e-02 4.364725649356842041e-01 1.602977514266967773e-01 -2.632693648338317871e-01 2.566908672451972961e-02 1.243875101208686829e-01 -7.416392862796783447e-02 1.310203373432159424e-01 -5.868988856673240662e-02 -4.184709489345550537e-02 -1.114824786782264709e-03 -8.622485399246215820e-02 2.539380490779876709e-01 -1.170163452625274658e-01 -1.667884886264801025e-01 4.065724834799766541e-02 -2.313537299633026123e-01 -2.951788306236267090e-01 -1.580378562211990356e-01 -1.673440486192703247e-01 -6.874768063426017761e-03 1.128325462341308594e-01 -7.795161008834838867e-02 -7.198186218738555908e-02 -8.743148297071456909e-02 1.815808564424514771e-01 3.483058214187622070e-01 1.454392075538635254e-01 -1.591802015900611877e-02 -3.374291956424713135e-02 3.347562253475189209e-01
-1.289974898099899292e-01 -2.039473801851272583e-01 2.210213243961334229e-01 -3.186022937297821045e-01 -4.598435759544372559e-01 2.852864004671573639e-02 2.521261945366859436e-02 -2.262769937515258789e-01 1.695996671915054321e-01 1.413229107856750488e-02 -3.206679821014404297e-01 1.095847710967063904e-01 -1.589840278029441833e-02 -6.348844617605209351e-03 -1.394779533147811890e-01 1.068774461746215820e-01 -3.250649571418762207e-01 -2.477964013814926147e-02 -1.023955643177032471e-01 5.766575783491134644e-02 -5.503516644239425659e-02 -1.633321642875671387e-01 1.505788415670394897e-02 4.508686438202857971e-02 3.715619444847106934e-02 -1.739554107189178467e-01 2.646270692348480225e-01 -1.311738602817058563e-02 1.777242273092269897e-01 -5.710173770785331726e-02 -1.372031122446060181e-01 2.115671932697296143e-01
-1.373727619647979736e-01 -1.981716006994247437e-01 3.236100077629089355e-01 -1.697821617126464844e-01 2.686389684677124023e-01 -1.816782951354980469e-01 4.549409151077270508e-01 2.253980040550231934e-01 1.123377005569636822e-03 -1.046238616108894348e-01 1.931213960051536560e-02 1.163920089602470398e-01 -1.379027068614959717e-01 1.996872723102569580e-01 9.519583731889724731e-02 1.126989573240280151e-01 2.813716232776641846e-02 -9.343529492616653442e-02 -1.804376207292079926e-02 3.116293624043464661e-02 -8.632394671440124512e-02 -8.273048698902130127e-02 3.585441783070564270e-02 -1.089429575949907303e-02 -9.121645987033843994e-02 -2.688008248805999756e-01 2.584624588489532471e-01 -1.630959846079349518e-02 5.005627125501632690e-02 -8.623293042182922363e-02 -1.728863082826137543e-02 3.942490518093109131e-01
2.686290070414543152e-02 -1.150828674435615540e-01 4.947760403156280518e-01 1.353062242269515991e-01 -1.530820131301879883e-01 4.742567986249923706e-02 -8.243947476148605347e-02 1.179710552096366882e-01 3.334354236721992493e-02 -3.507710248231887817e-02 1.235448494553565979e-01 3.037820458412170410e-01 -1.026118695735931396e-01 1.534840017557144165e-01 -9.568895213305950165e-03 4.148214682936668396e-02 3.300973447039723396e-03 -2.351652830839157104e-01 -1.252770572900772095e-01 -1.708098798990249634e-01 -1.331022977828979492e-01 -1.002054512500762939e-01 -1.681540533900260925e-02 -1.813240051269531250e-01 -2.899850308895111084e-01 -2.293630540370941162e-01 1.156056448817253113e-01 3.089622855186462402e-01 7.084034383296966553e-02 -2.783104479312896729e-01 -4.864531103521585464e-03 2.040006816387176514e-01
1.934297084808349609e-01 -1.220233365893363953e-01 4.281481802463531494e-01 -9.633239358663558960e-02 -2.961367666721343994e-01 1.102381050586700439e-01 -4.140014352742582560e-04 6.684516370296478271e-02 -1.578819304704666138e-01 3.047082200646400452e-02 -7.165034115314483643e-02 1.090556383132934570e-01 -2.788104116916656494e-01 2.569976150989532471e-01 -2.951858937740325928e-02 7.324421778321266174e-03 2.188004180788993835e-02 -2.434449493885040283e-01 -1.822805404663085938e-01 -3.082572221755981445e-01 -1.432942301034927368e-01 1.821380108594894409e-03 3.722920641303062439e-02 -7.191738486289978027e-02 -1.702537685632705688e-01 -8.122073113918304443e-02 1.111255139112472534e-01 3.587752878665924072e-01 1.476803869009017944e-01 -1.159746274352073669e-01 1.293067485094070435e-01 1.395611763000488281e-01
-1.677125394344329834e-01 7.541529834270477295e-02 2.086221575736999512e-01 -4.049301147460937500e-02 -2.187467813491821289e-01 7.636472582817077637e-02 3.442969620227813721e-01 -4.438964650034904480e-03 1.250512003898620605e-01 2.627393901348114014e-01 -3.500752449035644531e-01 3.234219551086425781e-01 -1.554840654134750366e-01 3.307916224002838135e-02 -1.191601529717445374e-01 -8.903332985937595367e-03 3.878084477037191391e-03 -1.117056384682655334e-01 1.212248876690864563e-01 1.333531737327575684e-01 2.706599235534667969e-01 -2.360238581895828247e-01 3.251958265900611877e-02 -1.559467613697052002e-01 4.850281774997711182e-02 -1.490901317447423935e-02 3.506193682551383972e-02 3.096816241741180420e-01 7.944282144308090210e-02 -1.298371255397796631e-01 7.141113281250000000e-02 2.648027241230010986e-01
-1.954722404479980469e-01 -1.180953439325094223e-02 1.201292872428894043e-01 -8.375169336795806885e-02 -1.108849048614501953e-01 5.808484926819801331e-02 2.008575499057769775e-01 -2.024864554405212402e-01 3.557943403720855713e-01 -2.916791141033172607e-01 -2.074143588542938232e-01 2.442010194063186646e-01 -2.047104090452194214e-01 4.095952492207288742e-03 -2.003069818019866943e-01 1.901468038558959961e-01 -8.143329620361328125e-02 -5.935514718294143677e-02 -1.449256576597690582e-02 -2.783773839473724365e-01 -1.857858598232269287e-01 -1.968766599893569946e-01 -1.338859498500823975e-01 1.945466399192810059e-01 -6.904024630784988403e-02 -1.332060545682907104e-01 -6.437117606401443481e-02 2.838134467601776123e-01 1.949116438627243042e-01 -1.793696880340576172e-01 1.754349656403064728e-02 1.268227100372314453e-01
-2.237035334110260010e-02 4.516186937689781189e-02 1.140641644597053528e-01 -7.589018344879150391e-02 1.115972734987735748e-02 -9.072946757078170776e-02 2.955715358257293701e-01 2.129882872104644775e-01 5.321258306503295898e-02 2.479293793439865112e-01 -7.259732484817504883e-02 8.161722123622894287e-02 -2.845380306243896484e-01 1.973863244056701660e-01 -4.884902015328407288e-02 1.080353856086730957e-01 5.734041705727577209e-02 -4.068136811256408691e-01 3.120576729997992516e-03 2.822099067270755768e-02 -8.964278548955917358e-02 -9.701504558324813843e-02 7.156071811914443970e-02 -1.288580149412155151e-01 -2.502796351909637451e-01 -1.500863730907440186e-01 1.359179317951202393e-01 7.124012708663940430e-02 -1.857064068317413330e-01 2.163414210081100464e-01 -3.438404202461242676e-01 3.322615921497344971e-01
-1.718833111226558685e-02 -1.265386939048767090e-01 4.786396324634552002e-01 1.397629361599683762e-02 -1.638276427984237671e-01 1.248989999294281006e-01 1.945941746234893799e-01 -8.302959054708480835e-02 1.564884632825851440e-01 2.778482139110565186e-01 -1.843360811471939087e-02 2.270562052726745605e-01 -1.834380775690078735e-01 1.346878111362457275e-01 -6.671117246150970459e-02 -7.930903136730194092e-02 -7.025931775569915771e-02 2.247051149606704712e-01 -2.619795501232147217e-01 -1.921904981136322021e-01 -3.374150022864341736e-02 1.652862429618835449e-01 1.071939989924430847e-01 -1.731460094451904297e-01 -3.133623301982879639e-01 -1.554240137338638306e-01 -2.520968914031982422e-01 1.131560951471328735e-01 9.400639683008193970e-02 -3.918353095650672913e-02 9.743474423885345459e-02 3.981134667992591858e-02
-1.340312063694000244e-01 -8.142361789941787720e-02 8.353921025991439819e-02 -1.531926542520523071e-01 1.039569079875946045e-01 -6.905875355005264282e-02 3.519967794418334961e-01 8.691598474979400635e-02 -1.547566335648298264e-02 9.172303974628448486e-02 3.136130794882774353e-02 1.463748663663864136e-01 -2.880138456821441650e-01 1.199876815080642700e-01 -4.740149527788162231e-02 5.031439661979675293e-02 3.072286769747734070e-02 -2.466107755899429321e-01 -6.039204820990562439e-02 -9.474168717861175537e-02 2.627433836460113525e-01 4.235996678471565247e-02 2.696298062801361084e-02 1.053304783999919891e-02 -4.794832468032836914e-01 -2.109708189964294434e-01 -5.913407728075981140e-02 1.738485395908355713e-01 2.042146213352680206e-02 -2.120517045259475708e-01 -6.987383961677551270e-02 4.003608822822570801e-01
-1.633294299244880676e-02 -2.293221801519393921e-01 1.401382386684417725e-01 -2.250176966190338135e-01 2.064930796623229980e-01 -1.030160188674926758e-01 1.650424152612686157e-01 1.982883512973785400e-01 8.015049993991851807e-02 -7.442041300237178802e-03 -2.074570357799530029e-01 1.940448731184005737e-01 -1.918530762195587158e-01 -1.398101896047592163e-01 4.508716240525245667e-02 2.360930591821670532e-01 8.363088220357894897e-02 -7.881865650415420532e-02 -1.196381226181983948e-01 -7.259998470544815063e-02 -3.485244140028953552e-02 1.422148346900939941e-01 -8.353720605373382568e-02 3.058807342313230038e-04 -1.561794430017471313e-01 -6.389269977807998657e-02 1.865490823984146118e-01 3.047570288181304932e-01 -1.131115332245826721e-01 1.224446147680282593e-01 -9.382950142025947571e-03 5.572521090507507324e-01
-3.635027632117271423e-02 -2.318745702505111694e-01 2.652275860309600830e-01 -1.386984586715698242e-01 2.017000764608383179e-01 -1.970132291316986084e-01 2.200621366500854492e-01 1.130880862474441528e-01 5.885770916938781738e-02 2.197561226785182953e-02 -1.273277103900909424e-01 1.652732938528060913e-01 -2.156462520360946655e-01 1.107707098126411438e-01 4.670167714357376099e-02 -6.885603815317153931e-02 2.213033586740493774e-01 -1.333277821540832520e-01 -1.591398119926452637e-01 -4.632297903299331665e-02 -1.080166697502136230e-01 9.373445808887481689e-02 -7.276324927806854248e-02 9.027401357889175415e-02 3.334840387105941772e-02 -2.666195929050445557e-01 1.423335820436477661e-01 3.211535513401031494e-01 -1.486926525831222534e-01 1.255851984024047852e-01 1.996280401945114136e-01 4.472097754478454590e-01
-4.916594363749027252e-03 3.033402841538190842e-03 5.880461335182189941e-01 9.312053769826889038e-02 -2.998887598514556885e-01 1.509096622467041016e-01 2.702455595135688782e-02 -7.245486229658126831e-02 2.718974091112613678e-02 1.238455772399902344e-01 -1.258123964071273804e-01 8.540057577192783356e-03 -3.029332961887121201e-03 1.826906800270080566e-01 2.352196164429187775e-02 -1.480017416179180145e-02 -4.783627111464738846e-03 -1.393344700336456299e-01 -1.996138095855712891e-01 -3.636292815208435059e-01 -2.480317205190658569e-01 -6.121307238936424255e-02 1.849304139614105225e-02 -5.364164337515830994e-02 -1.217237636446952820e-01 -8.151712268590927124e-02 1.825978606939315796e-01 3.228094279766082764e-01 -9.115610271692276001e-02 7.404711842536926270e-02 -9.671387821435928345e-02 1.360999792814254761e-01
-1.516925394535064697e-01 3.198343217372894287e-01 4.493762552738189697e-01 -6.188825890421867371e-02 -6.789868697524070740e-03 3.839556500315666199e-02 1.493581533432006836e-01 -7.039567828178405762e-02 9.086829423904418945e-02 3.200539052486419678e-01 -3.182621598243713379e-01 -9.848609566688537598e-02 -2.576645910739898682e-01 -4.429950378835201263e-03 -5.948479473590850830e-02 -3.982318192720413208e-02 5.658355355262756348e-02 -6.306477636098861694e-02 -2.759684622287750244e-01 -2.240218520164489746e-01 7.585878670215606689e-02 -1.867216676473617554e-01 1.838125102221965790e-02 5.422591045498847961e-02 1.740441471338272095e-01 5.296873673796653748e-02 -1.534398645162582397e-01 7.932442426681518555e-02 -7.326323539018630981e-02 -2.325257360935211182e-01 -2.383138053119182587e-02 2.157950848340988159e-01
-4.257402569055557251e-02 -4.132658839225769043e-01 1.748323887586593628e-01 -2.045458704233169556e-01 -1.751583814620971680e-01 -1.288048690184950829e-03 7.212212681770324707e-02 -1.173699423670768738e-01 1.671496033668518066e-01 -1.745620816946029663e-01 -4.459366947412490845e-02 9.200225770473480225e-02 -2.501896917819976807e-01 1.778088063001632690e-01 -5.108095332980155945e-02 1.272641122341156006e-01 -1.841628551483154297e-01 -1.957618743181228638e-01 -4.898885730654001236e-03 -1.328954100608825684e-01 2.813024632632732391e-02 2.084304839372634888e-01 -1.340283155441284180e-01 2.962575852870941162e-01 -1.604069583117961884e-02 -2.204458564519882202e-01 -7.017347216606140137e-02 1.700812131166458130e-01 -6.268882751464843750e-02 -7.286154478788375854e-02 -3.282755017280578613e-01 2.895758748054504395e-01
-8.920243382453918457e-02 1.376693844795227051e-01 2.076264470815658569e-01 1.592750102281570435e-01 -9.445405006408691406e-02 -4.749873280525207520e-02 5.166411399841308594e-01 1.805070042610168457e-01 -1.533769369125366211e-01 1.835036128759384155e-01 -1.374005675315856934e-01 6.666658073663711548e-02 -2.307641059160232544e-01 2.412422001361846924e-01 5.520601756870746613e-03 1.315814703702926636e-01 7.000993937253952026e-02 -3.502783551812171936e-02 3.663516417145729065e-02 4.944586008787155151e-02 1.366984397172927856e-01 1.482124030590057373e-01 1.725839376449584961e-01 1.378115564584732056e-01 2.713353633880615234e-01 -2.467599064111709595e-01 3.751953830942511559e-03 8.478334546089172363e-02 -7.503793388605117798e-02 -2.345955669879913330e-01 6.661426275968551636e-03 2.878315448760986328e-01
4.261740297079086304e-02 -2.409516721963882446e-01 2.241336107254028320e-01 -9.621651470661163330e-02 -3.548718392848968506e-01 1.228347346186637878e-01 1.988372653722763062e-01 2.569978358224034309e-03 1.936873346567153931e-01 -7.698864489793777466e-02 -1.233226135373115540e-01 1.324861049652099609e-01 -3.417249917984008789e-01 6.965120881795883179e-02 -5.368329584598541260e-02 9.604392945766448975e-02 3.791297972202301025e-02 3.920388221740722656e-02 1.069258600473403931e-01 4.636938869953155518e-02 -1.109063476324081421e-01 2.324429750442504883e-01 -7.893754541873931885e-02 2.896533906459808350e-01 -2.625468745827674866e-02 -2.061544656753540039e-01 -2.093196511268615723e-01 3.710573613643646240e-01 1.288465261459350586e-01 -2.217268198728561401e-01 -1.614043712615966797e-01 2.469926513731479645e-02
-1.033234298229217529e-01 -1.046758592128753662e-01 8.818714320659637451e-02 -2.917966544628143311e-01 1.199490949511528015e-01 -1.983796358108520508e-01 4.521523118019104004e-01 1.219456046819686890e-01 -1.642540842294692993e-01 1.190397888422012329e-01 1.185518968850374222e-02 -1.107570808380842209e-02 -3.164769113063812256e-01 2.464757114648818970e-02 5.417710915207862854e-02 2.632254362106323242e-01 -9.724542498588562012e-02 -2.219039499759674072e-01 -2.758633531630039215e-02 -1.124394591897726059e-02 -4.133725073188543320e-03 1.937377601861953735e-01 -5.700156837701797485e-02 9.259315580129623413e-02 -1.692315377295017242e-02 -1.709661334753036499e-01 1.005363613367080688e-01 1.587134003639221191e-01 -3.373183310031890869e-01 -5.072117969393730164e-02 -2.656295001506805420e-01 1.931351274251937866e-01
5.067428201436996460e-02 -1.806177645921707153e-01 8.460467308759689331e-02 -3.206077814102172852e-01 -4.978716373443603516e-02 4.403370618820190430e-02 3.027272224426269531e-01 2.704177796840667725e-01 -1.128243375569581985e-02 2.357973605394363403e-01 -1.421067267656326294e-01 4.364940524101257324e-02 -1.181111112236976624e-01 6.421791017055511475e-02 -2.356166392564773560e-01 2.589528262615203857e-01 -6.504917144775390625e-02 -1.113827228546142578e-01 7.833454757928848267e-02 -3.809764608740806580e-02 -7.062257826328277588e-02 -1.814654320478439331e-01 1.396300178021192551e-02 1.101755574345588684e-01 8.533210307359695435e-02 -2.087520211935043335e-01 -2.132013440132141113e-02 -4.479342699050903320e-02 -3.486860990524291992e-01 2.123525142669677734e-01 -2.568470239639282227e-01 3.267410099506378174e-01
2.544932998716831207e-02 -4.465893656015396118e-02 1.190491393208503723e-01 -2.580800354480743408e-01 2.831405028700828552e-02 1.911456733942031860e-01 2.430090755224227905e-01 2.392441034317016602e-01 6.382901966571807861e-02 -2.763870656490325928e-01 -7.269825786352157593e-02 7.326558977365493774e-02 -2.085267007350921631e-01 4.506596028804779053e-01 -2.270137667655944824e-01 8.638076484203338623e-02 -9.751903265714645386e-02 -1.424475163221359253e-01 -8.741153287701308727e-04 -2.415439933538436890e-01 1.274170875549316406e-01 2.124779075384140015e-01 -1.332832723855972290e-01 1.188282668590545654e-01 -1.266967952251434326e-01 -2.116114348173141479e-01 -2.117642201483249664e-03 7.392922043800354004e-02 1.627760976552963257e-01 -1.122147142887115479e-01 -2.733596861362457275e-01 6.879049539566040039e-02
1.143723204731941223e-01 1.847773604094982147e-02 5.365552306175231934e-01 9.040511399507522583e-02 5.811723321676254272e-02 1.032478064298629761e-01 1.002891268581151962e-02 1.001160517334938049e-01 6.494421511888504028e-02 -1.123174559324979782e-02 -6.114664021879434586e-03 9.728618897497653961e-03 -3.934007883071899414e-01 1.201563403010368347e-01 1.028382554650306702e-01 2.726355195045471191e-01 1.238510459661483765e-01 -2.786613255739212036e-02 -1.928258836269378662e-01 -1.086196303367614746e-01 -4.789035022258758545e-02 1.991889476776123047e-01 7.931793481111526489e-02 -2.741198800504207611e-02 -2.348679900169372559e-01 -2.982662916183471680e-01 -4.753965884447097778e-02 1.940565407276153564e-01 2.105237394571304321e-01 -2.411305904388427734e-01 -6.930886209011077881e-02 4.845944792032241821e-02
1.014356315135955811e-01 3.877706080675125122e-02 2.252085804939270020e-01 -2.346754223108291626e-01 1.601178944110870361e-01 -9.228842705488204956e-02 4.040684103965759277e-01 -4.838492348790168762e-02 4.650381207466125488e-02 -1.388913718983530998e-03 -1.274114102125167847e-01 2.920730412006378174e-01 -2.424501478672027588e-01 2.356471568346023560e-01 -9.947686921805143356e-04 2.310640513896942139e-01 -5.891431868076324463e-02 2.550979256629943848e-01 -9.970900416374206543e-02 -3.523105755448341370e-02 1.245431229472160339e-02 7.619444280862808228e-02 -2.223401069641113281e-01 5.619286093860864639e-03 -9.949297644197940826e-03 3.771261125802993774e-02 -7.606341689825057983e-02 1.147226430475711823e-02 -2.992568612098693848e-01 3.158691152930259705e-02 -2.119887918233871460e-01 3.649024367332458496e-01
2.738954965025186539e-03 2.001932449638843536e-02 9.326484054327011108e-02 -2.864694893360137939e-01 -1.605167686939239502e-01 8.434625715017318726e-02 2.196649014949798584e-01 -8.200453966856002808e-02 1.340304017066955566e-01 1.388240754604339600e-01 -2.874779701232910156e-01 1.856904476881027222e-01 -1.702115088701248169e-01 1.387249678373336792e-01 -6.172284856438636780e-02 2.303607761859893799e-01 2.082092454656958580e-03 -1.631114184856414795e-01 -9.055445343255996704e-02 7.729814853519201279e-03 3.726348653435707092e-02 -1.936025470495223999e-01 -1.341206878423690796e-01 2.212590910494327545e-02 -1.077254042029380798e-01 5.476468801498413086e-02 -1.055774465203285217e-01 3.206526041030883789e-01 3.475453257560729980e-01 -1.624103188514709473e-01 -4.398778080940246582e-01 8.627531118690967560e-03
-1.188364177942276001e-01 -8.259346336126327515e-02 3.184442222118377686e-01 -2.533287042751908302e-03 2.033149302005767822e-01 -1.436031460762023926e-01 4.084137380123138428e-01 9.311782568693161011e-02 1.914186626672744751e-01 -8.146710693836212158e-03 -2.054550871253013611e-02 -4.550469294190406799e-02 -2.889458835124969482e-01 -6.765145808458328247e-02 -2.322826087474822998e-01 6.072909757494926453e-02 1.431941241025924683e-01 -1.782384812831878662e-01 4.039932414889335632e-02 -4.286447539925575256e-02 -2.814878150820732117e-02 1.143712177872657776e-01 -4.523201286792755127e-02 -6.198799610137939453e-02 -8.340156078338623047e-02 -3.302189111709594727e-01 2.503975927829742432e-01 7.306974381208419800e-02 1.707573607563972473e-02 8.011180907487869263e-02 3.179913014173507690e-02 4.336332976818084717e-01
2.650177665054798126e-02 -2.021231502294540405e-01 1.137598082423210144e-01 -2.015806287527084351e-01 1.259975731372833252e-01 -7.928767055273056030e-02 2.724572718143463135e-01 8.527129888534545898e-02 -3.965225815773010254e-02 -1.287088245153427124e-01 -7.273355126380920410e-02 -2.140792608261108398e-01 -2.936012148857116699e-01 1.897117942571640015e-01 1.852984130382537842e-01 2.338330149650573730e-01 2.038939744234085083e-01 3.077263757586479187e-02 2.627686411142349243e-02 -2.231527864933013916e-01 -2.397059947252273560e-01 -1.632958948612213135e-01 3.302004188299179077e-02 1.159479469060897827e-01 -8.378449827432632446e-02 -1.084115132689476013e-01 1.261944472789764404e-01 7.629373669624328613e-02 -1.209269538521766663e-01 8.518500626087188721e-02 -2.045050114393234253e-01 4.741843640804290771e-01
-6.736241281032562256e-02 -1.619564443826675415e-01 2.870162427425384521e-01 -8.390532433986663818e-02 -1.066185161471366882e-01 5.567911546677350998e-03 1.060958057641983032e-01 2.227108925580978394e-01 3.800618946552276611e-01 -1.082932874560356140e-01 -7.398463040590286255e-02 1.682507842779159546e-01 -1.096328347921371460e-01 2.263050340116024017e-02 9.004490822553634644e-02 2.216061763465404510e-02 -2.766032516956329346e-01 1.623298674821853638e-01 -1.587456613779067993e-01 -2.484357208013534546e-01 -2.815423905849456787e-01 4.684248566627502441e-02 2.668542861938476562e-01 1.064932625740766525e-02 1.721452772617340088e-01 -2.762216627597808838e-01 2.180490642786026001e-01 1.919005066156387329e-01 2.191714569926261902e-02 8.249764330685138702e-03 -6.057681888341903687e-02 2.436889559030532837e-01
-1.794980168342590332e-01 -4.416460543870925903e-02 -3.683181479573249817e-02 -5.186400935053825378e-02 -7.794263213872909546e-02 2.402363419532775879e-01 1.618030667304992676e-01 -5.165757611393928528e-02 3.658768162131309509e-02 2.208883315324783325e-01 -8.662725985050201416e-02 1.255378276109695435e-01 -1.223596855998039246e-01 9.709513932466506958e-02 -8.358514308929443359e-02 1.716226488351821899e-01 -5.350729078054428101e-02 -4.999113455414772034e-02 -2.757673151791095734e-02 -8.526081591844558716e-02 9.735535085201263428e-02 5.592780560255050659e-02 -9.192600101232528687e-02 -1.749689131975173950e-01 -2.621490359306335449e-01 -2.351058125495910645e-01 1.811873912811279297e-01 4.491355717182159424e-01 -1.712595820426940918e-01 1.659268438816070557e-01 -1.756185591220855713e-01 4.728606045246124268e-01
6.132947281002998352e-02 6.820256263017654419e-02 2.877086102962493896e-01 -7.487418130040168762e-03 -9.032116085290908813e-02 2.301495373249053955e-01 1.043723747134208679e-01 1.884062141180038452e-01 -1.015179380774497986e-01 2.604348398745059967e-02 -1.298910081386566162e-01 6.573088467121124268e-02 -3.379277586936950684e-01 -1.321368068456649780e-01 -9.160275571048259735e-03 1.560426354408264160e-01 1.226626709103584290e-01 3.730790689587593079e-02 -1.746396906673908234e-02 -2.351832017302513123e-02 5.828451365232467651e-02 -2.464551031589508057e-01 2.410233169794082642e-01 -2.768957018852233887e-01 -1.595005840063095093e-01 -8.964902907609939575e-02 2.432878464460372925e-01 4.442844688892364502e-01 -1.445252746343612671e-01 -2.481092661619186401e-01 -8.164973556995391846e-02 1.326975822448730469e-01
5.444119125604629517e-02 -2.130517214536666870e-01 4.829463064670562744e-01 -1.881678551435470581e-01 8.011020720005035400e-02 -1.416374295949935913e-01 2.827866375446319580e-01 1.207995340228080750e-01 9.397617727518081665e-02 -4.312435910105705261e-02 -3.290485218167304993e-02 -1.221136748790740967e-01 -2.710440456867218018e-01 2.543866634368896484e-01 -5.295724794268608093e-02 1.311155110597610474e-01 2.813225090503692627e-01 -1.493009626865386963e-01 6.233464181423187256e-02 -1.710600405931472778e-01 1.505448948591947556e-02 2.569057233631610870e-02 1.552834827452898026e-02 -1.229599467478692532e-03 4.449592530727386475e-02 -2.926531620323657990e-02 3.200344145298004150e-01 3.126872330904006958e-02 -1.233259439468383789e-01 4.143584147095680237e-02 -9.288229793310165405e-02 3.310638666152954102e-01
-2.240654453635215759e-02 -2.359353005886077881e-01 -3.910508379340171814e-02 3.699279576539993286e-02 -3.000415861606597900e-02 1.295725852251052856e-01 3.736234307289123535e-01 2.460509687662124634e-01 2.130957692861557007e-01 2.389225512742996216e-01 -7.879056781530380249e-02 -5.116899684071540833e-02 -1.270073838531970978e-02 2.203013002872467041e-01 -2.192001789808273315e-02 9.387873858213424683e-02 -5.594664067029953003e-02 2.283729426562786102e-02 8.099175244569778442e-02 7.546640932559967041e-02 3.479634970426559448e-02 -1.353390663862228394e-01 -1.716105192899703979e-01 -2.150487005710601807e-01 -1.868446171283721924e-02 9.593395143747329712e-02 9.438251145184040070e-04 4.335795044898986816e-01 2.650468982756137848e-02 -2.145633101463317871e-01 -3.465006947517395020e-01 2.798662781715393066e-01
-7.746486365795135498e-02 -3.221640884876251221e-01 3.909173607826232910e-01 -6.516862660646438599e-02 -9.841550141572952271e-02 1.369893997907638550e-01 -2.868400141596794128e-02 -6.184846162796020508e-02 -5.270155891776084900e-02 -3.800028935074806213e-02 7.638173550367355347e-02 8.510746993124485016e-03 -3.394430577754974365e-01 2.238397300243377686e-01 -9.457123279571533203e-02 2.076670527458190918e-02 -1.802328974008560181e-01 5.864229053258895874e-02 4.882959276437759399e-02 -6.112263072282075882e-03 -2.267354875802993774e-01 1.377680301666259766e-01 -1.195852905511856079e-01 7.957468926906585693e-02 5.989401414990425110e-02 -2.277201116085052490e-01 -2.727197408676147461e-01 2.360103875398635864e-01 1.882032603025436401e-01 3.444410860538482666e-02 -2.381306290626525879e-01 3.271354138851165771e-01
9.315012395381927490e-02 -5.872930958867073059e-02 3.632767498493194580e-01 -3.030439317226409912e-01 -1.049240753054618835e-01 1.233677268028259277e-01 6.772563606500625610e-02 -6.842453777790069580e-02 1.332000941038131714e-01 1.972910910844802856e-01 -3.965529799461364746e-01 -6.634096056222915649e-02 -1.524809896945953369e-01 -2.290808856487274170e-01 4.915213212370872498e-02 8.686185628175735474e-02 -1.194238886237144470e-01 -1.819102913141250610e-01 -2.010343074798583984e-01 7.701442390680313110e-02 2.172934263944625854e-01 9.636422246694564819e-02 -2.257678955793380737e-01 -2.096794396638870239e-01 -3.642840683460235596e-02 7.982441037893295288e-02 -2.594245970249176025e-01 5.434947460889816284e-02 -5.428064614534378052e-02 -3.430396690964698792e-02 -1.610031127929687500e-01 2.672497630119323730e-01
8.295811712741851807e-02 -9.480665624141693115e-02 2.430620491504669189e-01 -2.113569229841232300e-01 -1.382450163364410400e-01 -2.344441413879394531e-01 4.353570640087127686e-01 -5.451175943017005920e-02 -9.380491822957992554e-02 -1.927789598703384399e-01 -2.258686423301696777e-01 2.517741918563842773e-01 -1.546960771083831787e-01 2.754762172698974609e-01 -5.494331941008567810e-02 1.001618206501007080e-01 2.319278940558433533e-02 2.166683785617351532e-02 -2.006328999996185303e-01 3.818215057253837585e-02 1.090154796838760376e-01 -4.134975839406251907e-03 -2.418867498636245728e-01 1.341056376695632935e-01 -2.899610437452793121e-02 -9.712468832731246948e-02 -8.948618173599243164e-02 2.153539061546325684e-01 -3.128868043422698975e-01 1.195037662982940674e-01 -1.343439966440200806e-01 1.206488832831382751e-01
5.649268161505460739e-03 1.189840659499168396e-01 2.534454762935638428e-01 -3.082875609397888184e-01 -4.861188121140003204e-03 -1.899949163198471069e-01 -2.831547707319259644e-02 5.589239671826362610e-02 2.419652789831161499e-01 4.575616493821144104e-02 -2.920485138893127441e-01 6.258340179920196533e-02 -3.606035411357879639e-01 1.289345175027847290e-01 -1.446073353290557861e-01 6.981975585222244263e-02 3.294049948453903198e-02 7.542680948972702026e-02 1.333998441696166992e-01 1.426400095224380493e-01 1.620528101921081543e-01 1.898070275783538818e-01 -2.347704470157623291e-01 1.607501506805419922e-01 3.404027968645095825e-02 1.624328270554542542e-02 -2.305217832326889038e-01 3.324224650859832764e-01 2.520366013050079346e-02 -3.894655779004096985e-02 -2.225953787565231323e-01 2.434391528367996216e-01
1.231715381145477295e-01 1.805641800165176392e-01 1.256327331066131592e-01 -2.202277332544326782e-01 -5.609240010380744934e-02 -9.640367329120635986e-02 2.798249758780002594e-02 2.916624248027801514e-01 -1.789953559637069702e-01 -1.192368380725383759e-02 -1.026846691966056824e-01 1.696506440639495850e-01 3.224503993988037109e-02 1.677555590867996216e-01 -1.658422052860260010e-01 6.298932433128356934e-02 -4.905545711517333984e-01 -7.253801822662353516e-02 -9.199811518192291260e-02 1.455361098051071167e-01 -1.018301621079444885e-01 -9.143543988466262817e-02 2.699599266052246094e-01 -2.304923534393310547e-01 -7.384745776653289795e-02 -1.400108933448791504e-01 1.337120682001113892e-01 3.057016134262084961e-01 -1.189073026180267334e-01 -4.904588311910629272e-02 -2.094508409500122070e-01 2.010069042444229126e-01
-1.771443933248519897e-01 4.168347641825675964e-02 4.568651691079139709e-02 -3.246883153915405273e-01 -1.256018280982971191e-01 -1.538901180028915405e-01 -1.148500367999076843e-01 -6.777241360396146774e-03 -1.551719903945922852e-01 -4.912673309445381165e-02 -1.482863128185272217e-01 1.926231086254119873e-01 -1.185309290885925293e-01 1.647668182849884033e-01 -1.557087153196334839e-01 9.827625006437301636e-02 1.569025218486785889e-02 -3.065420985221862793e-01 4.784502554684877396e-03 -7.215550541877746582e-02 -2.450757026672363281e-01 -1.793862581253051758e-01 -3.322089314460754395e-01 -1.068726330995559692e-01 -8.315610140562057495e-02 -1.565194875001907349e-01 -1.667772978544235229e-01 1.952336430549621582e-01 2.029682742431759834e-03 -3.223570287227630615e-01 -3.105087280273437500e-01 1.866687089204788208e-01
-2.055362612009048462e-02 -1.082075983285903931e-01 1.023145169019699097e-01 7.763880491256713867e-02 -1.789956241846084595e-01 -4.703617468476295471e-02 5.482668280601501465e-01 1.190707683563232422e-01 5.955752730369567871e-02 3.393237888813018799e-01 1.471904963254928589e-01 1.471315026283264160e-01 -1.149803698062896729e-01 1.421022564172744751e-01 -9.463979303836822510e-02 2.312783002853393555e-01 1.848120801150798798e-02 -4.170435294508934021e-02 -3.499173093587160110e-03 5.796252936124801636e-02 -1.438201367855072021e-01 1.241112053394317627e-01 -1.243172660470008850e-01 -2.825751006603240967e-01 -1.172671616077423096e-01 -8.031174540519714355e-02 -4.633645992726087570e-03 2.865845859050750732e-01 -8.661036938428878784e-02 1.511546373367309570e-01 -2.119665741920471191e-01 2.236278951168060303e-01
-1.084188222885131836e-01 -2.751553058624267578e-02 -5.131490901112556458e-02 -3.312612697482109070e-02 4.008273407816886902e-02 1.388570964336395264e-01 2.376205921173095703e-01 2.588438428938388824e-02 3.269571661949157715e-01 1.381783187389373779e-01 -2.081841528415679932e-01 1.104566231369972229e-01 -4.123060032725334167e-02 8.354521542787551880e-02 1.082943938672542572e-02 6.013773381710052490e-02 -1.827486306428909302e-01 -9.582818299531936646e-02 -2.767555043101310730e-02 1.130465939640998840e-01 2.974569564685225487e-03 -2.590880692005157471e-01 -2.167401015758514404e-01 -1.408622860908508301e-01 -1.431834548711776733e-01 9.874407202005386353e-03 1.360929459333419800e-01 2.885574400424957275e-01 -2.266117483377456665e-01 -3.518627882003784180e-01 -1.466618627309799194e-01 4.501689076423645020e-01
1.341727795079350471e-03 1.539379656314849854e-01 4.091085791587829590e-01 -1.371525228023529053e-01 1.266081780195236206e-01 -7.090918719768524170e-02 1.657319962978363037e-01 4.723243415355682373e-02 1.920711100101470947e-01 6.055108457803726196e-02 -4.859368875622749329e-02 -5.666227545589208603e-03 -2.252237200736999512e-01 6.053516268730163574e-02 -3.779728338122367859e-02 8.095059543848037720e-02 -7.625892758369445801e-02 1.973672360181808472e-01 2.498432248830795288e-01 -2.838233672082424164e-02 1.243593171238899231e-01 1.005677059292793274e-01 1.808720082044601440e-01 2.800470888614654541e-01 -6.536815315485000610e-02 -7.030176930129528046e-03 -1.886587888002395630e-01 4.259887933731079102e-01 1.069653872400522232e-02 -2.910863161087036133e-01 -2.374242991209030151e-01 1.634878218173980713e-01
-2.212642878293991089e-01 7.386478781700134277e-02 2.637935280799865723e-01 -1.250265389680862427e-01 -5.065255984663963318e-02 3.744137287139892578e-01 3.209044933319091797e-01 3.379386663436889648e-01 3.249238133430480957e-01 1.434796154499053955e-01 -1.188798900693655014e-02 -6.904152780771255493e-02 -2.327923178672790527e-01 -7.294461876153945923e-02 -7.658324390649795532e-02 9.817978739738464355e-02 -2.127979844808578491e-01 -8.361911773681640625e-02 3.847880288958549500e-02 2.702824771404266357e-02 4.360559210181236267e-02 8.960390090942382812e-02 -2.204944193363189697e-02 5.492771416902542114e-02 -1.802872866392135620e-01 -2.155098170042037964e-01 1.582911238074302673e-02 2.499338239431381226e-01 2.171445451676845551e-02 1.535878330469131470e-02 -2.772501409053802490e-01 -8.477126806974411011e-02
3.044578246772289276e-02 -3.032555431127548218e-02 1.191311553120613098e-01 -1.294885277748107910e-01 -2.712244391441345215e-01 4.315133020281791687e-02 1.787880361080169678e-01 -1.498647034168243408e-01 -1.659472845494747162e-02 1.663021743297576904e-02 -3.246561884880065918e-01 3.121140599250793457e-01 -3.435399830341339111e-01 3.648729249835014343e-02 -3.413137495517730713e-01 6.733817607164382935e-02 2.750412933528423309e-02 -3.078247010707855225e-01 -3.805828839540481567e-02 -9.066990017890930176e-02 -1.595807671546936035e-01 8.987455070018768311e-02 1.921696588397026062e-02 -2.788389623165130615e-01 1.727915406227111816e-01 -5.199629440903663635e-02 2.000242024660110474e-01 2.725026309490203857e-01 1.056563109159469604e-01 -4.023289680480957031e-02 -9.504126012325286865e-02 9.003800153732299805e-02
9.826586395502090454e-02 -5.678628757596015930e-02 8.095016330480575562e-02 8.222382515668869019e-02 -1.664828360080718994e-01 1.617707498371601105e-02 5.641691088676452637e-01 1.870453953742980957e-01 8.735085278749465942e-02 9.239813685417175293e-02 -7.451199740171432495e-02 2.319748699665069580e-01 3.431642428040504456e-02 2.851637005805969238e-01 8.503285236656665802e-03 1.173435524106025696e-01 5.696759000420570374e-02 -3.983246162533760071e-03 3.423903882503509521e-02 3.994854912161827087e-02 -7.789520174264907837e-02 1.215867772698402405e-01 -2.039415389299392700e-01 -1.186250299215316772e-01 -8.386638015508651733e-02 7.177982479333877563e-02 2.076006866991519928e-02 3.204268217086791992e-01 -1.826274544000625610e-01 1.724096834659576416e-01 -3.136264681816101074e-01 2.478109598159790039e-01
6.150761991739273071e-02 -5.272150784730911255e-02 4.315911978483200073e-02 -1.128071639686822891e-02 2.073819562792778015e-02 7.660299539566040039e-02 4.465342462062835693e-01 1.940118521451950073e-01 4.000649154186248779e-01 2.568719089031219482e-01 -1.036753281950950623e-01 -5.759352445602416992e-02 2.570708841085433960e-02 4.459406062960624695e-02 -1.198478136211633682e-02 9.735908359289169312e-02 -2.552325837314128876e-02 -8.315570652484893799e-02 1.208853423595428467e-01 1.505673862993717194e-03 2.460045181214809418e-02 -1.476187258958816528e-02 -1.415880471467971802e-01 -2.498841285705566406e-01 -9.529886394739151001e-02 1.046830862760543823e-01 7.960201799869537354e-02 4.676106274127960205e-01 -1.305801719427108765e-01 -1.929662078619003296e-01 -2.172268033027648926e-01 2.091357260942459106e-01
-1.574907153844833374e-01 5.966719612479209900e-02 3.951949775218963623e-01 1.039265841245651245e-01 -3.949280083179473877e-01 4.495463520288467407e-02 4.778808727860450745e-02 6.322020292282104492e-02 2.888119965791702271e-02 9.169240295886993408e-02 -1.405621916055679321e-01 -7.492715120315551758e-02 -3.550100326538085938e-02 2.565411329269409180e-01 -2.042445391416549683e-01 1.350143700838088989e-01 -3.651998471468687057e-03 -2.794032394886016846e-01 -2.966382801532745361e-01 -2.065576910972595215e-01 -2.528054416179656982e-01 2.464225441217422485e-01 5.842329468578100204e-03 -4.523413255810737610e-02 -1.890177875757217407e-01 -6.738384068012237549e-02 7.196349650621414185e-02 2.646180093288421631e-01 -3.182238340377807617e-02 5.044355243444442749e-02 2.340747416019439697e-02 1.540308743715286255e-01
1.135072186589241028e-01 3.201413201168179512e-03 4.622536003589630127e-01 1.773780882358551025e-01 -1.723017990589141846e-01 1.043075993657112122e-01 -4.412006586790084839e-02 2.380699813365936279e-01 1.506012827157974243e-01 7.938840985298156738e-02 -1.664503850042819977e-02 2.325393855571746826e-01 -1.584046632051467896e-01 2.551133036613464355e-01 5.545550957322120667e-02 2.496741525828838348e-02 2.421530149877071381e-02 -2.025533765554428101e-01 -1.577117145061492920e-01 -2.331743985414505005e-01 -2.752102613449096680e-01 8.393756300210952759e-02 7.847941666841506958e-02 -7.918934524059295654e-02 -1.191454902291297913e-01 -3.623663485050201416e-01 5.294694378972053528e-02 2.491389513015747070e-01 -6.542504578828811646e-02 -7.286293804645538330e-02 2.763061225414276123e-02 1.695848405361175537e-01
-1.659085974097251892e-02 -1.156453266739845276e-01 2.820515334606170654e-01 -3.422482013702392578e-01 -2.587659060955047607e-01 1.305605024099349976e-01 1.552791297435760498e-01 1.944513022899627686e-01 -1.499815098941326141e-02 -1.060032695531845093e-01 -2.129935771226882935e-01 1.552880257368087769e-01 -1.292008757591247559e-01 1.572966873645782471e-01 -9.063550829887390137e-02 1.500540971755981445e-01 -1.809247583150863647e-01 -2.115460783243179321e-01 1.744979172945022583e-01 3.381251171231269836e-02 2.840735204517841339e-02 -8.875395171344280243e-03 -1.821642369031906128e-01 2.094963341951370239e-01 -6.216552108526229858e-02 1.167162694036960602e-02 -3.473083972930908203e-01 3.632895648479461670e-01 -6.469310820102691650e-02 -1.943986713886260986e-01 -7.056738436222076416e-02 -5.582694429904222488e-03
1.285818666219711304e-01 -3.902602195739746094e-01 1.922041773796081543e-01 -1.892984807491302490e-01 6.518830358982086182e-02 1.147923991084098816e-02 6.512138992547988892e-02 -3.120405226945877075e-02 3.391787111759185791e-01 1.000046953558921814e-01 -1.890837401151657104e-01 1.073376834392547607e-01 1.261368766427040100e-02 3.124764561653137207e-01 1.111170426011085510e-01 1.130366101861000061e-01 -2.476432621479034424e-01 -1.477516144514083862e-01 -1.007233485579490662e-01 1.240943148732185364e-01 -1.472891867160797119e-01 1.153776794672012329e-01 -2.384867705404758453e-02 7.321187108755111694e-02 -1.544768959283828735e-01 -1.957666277885437012e-01 -8.188995718955993652e-02 1.895463019609451294e-01 1.846556812524795532e-01 -3.181406557559967041e-01 -2.493767738342285156e-01 3.988338261842727661e-02
2.621206268668174744e-02 4.864651709794998169e-02 3.676034808158874512e-01 -5.051600188016891479e-02 -1.620688140392303467e-01 -2.205853462219238281e-01 3.896220028400421143e-01 2.649517953395843506e-01 1.424416601657867432e-01 1.180922091007232666e-01 -9.886707365512847900e-02 4.395194817334413528e-03 -2.107927203178405762e-01 -2.105228900909423828e-01 2.257792204618453979e-01 1.644936352968215942e-01 2.019453048706054688e-01 -1.562769562005996704e-01 -1.211676076054573059e-01 2.063624411821365356e-01 1.325306855142116547e-02 5.307469516992568970e-02 1.699411720037460327e-01 4.638000577688217163e-02 -3.337322548031806946e-02 -3.576881438493728638e-02 7.414736598730087280e-02 -2.188819646835327148e-02 -1.248125210404396057e-01 -2.417154908180236816e-01 -4.456598684191703796e-02 3.326560556888580322e-01
1.023676991462707520e-02 -2.290095388889312744e-01 3.891702890396118164e-01 -4.697382077574729919e-02 3.028244376182556152e-01 -3.835528716444969177e-02 3.117454051971435547e-01 1.633813232183456421e-01 -7.987528294324874878e-02 4.231053218245506287e-02 -4.532553721219301224e-03 7.849486917257308960e-02 -1.690965592861175537e-01 1.483422219753265381e-01 -1.943071931600570679e-01 2.094939351081848145e-02 1.410045474767684937e-01 -2.515776753425598145e-01 -7.400556653738021851e-02 -1.214097216725349426e-01 1.130933407694101334e-02 -1.029649972915649414e-01 -8.423351496458053589e-02 -2.772210165858268738e-03 1.116839796304702759e-01 -2.285055816173553467e-01 1.743502318859100342e-01 7.857622951269149780e-02 -1.755106002092361450e-01 -9.393853694200515747e-02 -1.056723743677139282e-01 4.475634992122650146e-01
-1.548368930816650391e-01 8.635167032480239868e-02 2.099588364362716675e-01 1.180161256343126297e-02 -1.696164011955261230e-01 -7.310183346271514893e-02 -4.911643266677856445e-02 -1.328223049640655518e-01 3.020470775663852692e-02 -6.877059489488601685e-02 -1.396321952342987061e-01 -1.653390824794769287e-01 -9.629496932029724121e-02 8.251227438449859619e-02 3.130195438861846924e-01 1.163690462708473206e-01 1.619400233030319214e-01 4.957870114594697952e-03 2.825842238962650299e-02 -5.963674560189247131e-02 -1.587477475404739380e-01 -1.250610947608947754e-01 7.469232380390167236e-02 -1.757880300283432007e-01 -1.436078101396560669e-01 -3.013781011104583740e-01 8.008423261344432831e-03 4.272117316722869873e-01 -1.518882662057876587e-01 -3.570882976055145264e-01 -5.742662400007247925e-02 3.664253950119018555e-01
-1.027431860566139221e-01 8.222829550504684448e-02 2.224184721708297729e-01 -1.330616027116775513e-01 -7.973685860633850098e-02 1.644855923950672150e-02 3.162836134433746338e-01 2.482217550277709961e-01 1.137933321297168732e-02 4.659402668476104736e-01 3.924957290291786194e-02 -7.059993594884872437e-02 -1.957279890775680542e-01 5.839497968554496765e-02 -2.264284342527389526e-01 1.831857711076736450e-01 7.182046771049499512e-02 -2.557736933231353760e-01 1.018480211496353149e-01 1.212671175599098206e-01 -7.429155707359313965e-02 2.003520354628562927e-02 1.091393381357192993e-01 -5.357559397816658020e-02 -3.903308883309364319e-02 -7.386724650859832764e-02 5.827103275805711746e-03 2.854725718498229980e-01 -2.747123241424560547e-01 -3.526846319437026978e-02 -1.357931196689605713e-01 3.113032877445220947e-01
-1.695147305727005005e-01 -2.687118053436279297e-01 3.083820044994354248e-01 7.109423726797103882e-02 6.697587668895721436e-02 -2.400990873575210571e-01 2.990377545356750488e-01 -5.635090544819831848e-02 -3.475205041468143463e-03 -8.071446418762207031e-02 -8.252543956041336060e-02 6.630981713533401489e-02 -3.103164136409759521e-01 1.003828793764114380e-01 5.821172893047332764e-02 -4.303457215428352356e-02 1.142485961318016052e-01 -1.484296619892120361e-01 1.013980712741613388e-02 -1.946567147970199585e-01 -1.680281609296798706e-01 -9.226776659488677979e-02 -1.149759665131568909e-01 6.460200250148773193e-02 -3.437411971390247345e-03 -1.453397870063781738e-01 3.635627031326293945e-01 1.422242671251296997e-01 -6.541577726602554321e-02 -1.133848447352647781e-02 -2.941054403781890869e-01 3.509417176246643066e-01
9.694439917802810669e-02 1.328698247671127319e-01 8.872151374816894531e-02 -1.581724882125854492e-01 -8.011278510093688965e-02 9.333740919828414917e-02 3.727997243404388428e-01 -7.546903565526008606e-03 1.187935620546340942e-01 1.754083335399627686e-01 9.566986560821533203e-02 1.596854627132415771e-01 -2.205206006765365601e-01 -7.836438715457916260e-02 2.037048898637294769e-02 1.649921238422393799e-01 2.964121231343597174e-04 -1.825940459966659546e-01 -1.005513146519660950e-01 1.422221586108207703e-02 1.304746270179748535e-01 5.028828047215938568e-03 1.567007154226303101e-01 5.749050900340080261e-02 -4.187105894088745117e-01 -1.761737912893295288e-01 -1.424205373041331768e-03 1.601717323064804077e-01 -4.193460196256637573e-02 -1.464805454015731812e-01 -1.194986924529075623e-01 5.156360864639282227e-01
1.709754914045333862e-01 1.065799370408058167e-01 5.501723289489746094e-01 -3.512491239234805107e-03 -2.776559889316558838e-01 -7.019411027431488037e-02 -7.985314354300498962e-03 7.744635641574859619e-02 -2.002417296171188354e-02 8.302981965243816376e-03 1.746263355016708374e-02 1.714379936456680298e-01 -2.222492694854736328e-01 4.865090921521186829e-02 -1.553602069616317749e-01 -5.974347516894340515e-02 8.845469355583190918e-02 -2.456762194633483887e-01 -1.613141298294067383e-01 -1.404063850641250610e-01 -1.647226065397262573e-01 -2.309493161737918854e-02 -5.095490813255310059e-02 7.421222329139709473e-02 -2.537261843681335449e-01 -1.298283487558364868e-01 1.141015663743019104e-01 4.163136482238769531e-01 1.539858877658843994e-01 -1.078886166214942932e-01 2.964033931493759155e-02 7.418910413980484009e-02
-4.036076366901397705e-02 -2.518201470375061035e-01 4.613144695758819580e-01 -1.504770368337631226e-01 -1.387578062713146210e-02 1.174767389893531799e-01 1.563190370798110962e-01 -1.449562609195709229e-01 5.326106771826744080e-02 3.506292402744293213e-02 -2.927216887474060059e-01 -6.765796244144439697e-02 -2.014734894037246704e-01 -1.095412224531173706e-01 -1.540434360504150391e-01 1.012674942612648010e-01 -2.784506417810916901e-03 -1.335974037647247314e-01 -1.237483695149421692e-01 1.208097785711288452e-01 -1.470122933387756348e-01 1.291639655828475952e-01 -5.866835638880729675e-02 -1.558858454227447510e-01 -3.983839154243469238e-01 -8.426056802272796631e-02 -3.255729079246520996e-01 -2.304264716804027557e-02 1.733008958399295807e-02 -9.682542085647583008e-02 -2.217904329299926758e-01 1.189501956105232239e-01
1.890407651662826538e-01 -2.240465581417083740e-01 2.027004659175872803e-01 1.524970084428787231e-01 1.943947523832321167e-01 -2.124249339103698730e-01 4.281002879142761230e-01 1.890195608139038086e-01 1.215808838605880737e-01 -7.108828425407409668e-02 -8.717170357704162598e-02 2.163448780775070190e-01 -2.807895243167877197e-01 6.524986028671264648e-02 2.326304651796817780e-02 5.980796739459037781e-02 1.858717016875743866e-02 6.119389459490776062e-02 -1.782253533601760864e-01 6.754058599472045898e-02 1.340857446193695068e-01 -8.195809274911880493e-02 -5.884736776351928711e-02 -8.141010999679565430e-02 -9.824193269014358521e-02 -1.214733645319938660e-01 1.651272028684616089e-01 -3.368047997355461121e-02 -1.234894152730703354e-02 -9.398289024829864502e-02 -4.087366908788681030e-02 4.976812601089477539e-01
5.426760017871856689e-02 -2.632667124271392822e-01 2.191626578569412231e-01 -1.911490261554718018e-01 -1.615233868360519409e-01 1.376557052135467529e-01 2.597809433937072754e-01 1.123360469937324524e-01 1.339580863714218140e-01 -1.765721291303634644e-01 -2.861728072166442871e-01 -9.266295470297336578e-03 -1.218697950243949890e-01 1.378894001245498657e-01 -2.465887069702148438e-01 6.690774857997894287e-02 8.662831038236618042e-03 -1.281956583261489868e-01 1.703936904668807983e-01 2.243803441524505615e-01 -2.632196433842182159e-02 9.971715509891510010e-02 -3.100968897342681885e-01 9.261274337768554688e-02 -1.699734330177307129e-01 -7.219253480434417725e-02 -2.473110854625701904e-01 3.480753898620605469e-01 9.469417482614517212e-02 -1.368404626846313477e-01 -7.810675352811813354e-02 1.621757596731185913e-01
-1.076932549476623535e-01 1.983347088098526001e-01 2.568335235118865967e-01 -9.499544650316238403e-02 2.390195801854133606e-02 -3.807665081694722176e-03 3.665733635425567627e-01 -1.399623602628707886e-02 2.476008534431457520e-01 2.892101407051086426e-01 -6.597313284873962402e-02 6.506762653589248657e-02 -3.537073731422424316e-01 8.676259964704513550e-02 -2.557587027549743652e-01 5.967172235250473022e-02 1.413402408361434937e-01 -1.612318307161331177e-01 1.675587147474288940e-02 1.620257198810577393e-01 -5.693224957212805748e-04 -3.211631625890731812e-02 8.568182587623596191e-02 -1.110131144523620605e-01 3.815159201622009277e-02 7.308124750852584839e-02 1.497777104377746582e-01 2.063518315553665161e-01 -1.680603027343750000e-01 -1.379071027040481567e-01 5.679302848875522614e-03 4.140853881835937500e-01
9.301766008138656616e-02 1.712742894887924194e-01 3.146389424800872803e-01 -5.892493948340415955e-02 6.920687109231948853e-02 -8.113297820091247559e-02 1.762751340866088867e-01 -2.499116351827979088e-03 -1.966632306575775146e-01 -1.152044627815485001e-02 -1.712276637554168701e-01 1.870609968900680542e-01 -7.041276991367340088e-02 6.877040863037109375e-02 -4.789713025093078613e-02 -1.276359334588050842e-02 -4.732154607772827148e-01 -2.303259372711181641e-01 1.356490552425384521e-01 -8.130573667585849762e-03 -6.409788131713867188e-02 -4.171207919716835022e-02 2.135060429573059082e-01 -2.529455423355102539e-01 1.719378679990768433e-01 -1.728403568267822266e-01 1.138019710779190063e-01 2.679430246353149414e-01 -7.701750844717025757e-02 7.909893989562988281e-02 -1.954662650823593140e-01 3.104627132415771484e-01
-7.266511023044586182e-02 -1.722739636898040771e-01 2.195244133472442627e-01 -1.637480705976486206e-01 -6.985772401094436646e-02 5.395975336432456970e-02 1.125200688838958740e-01 2.953728139400482178e-01 2.455867454409599304e-02 -1.363808959722518921e-01 -3.354462087154388428e-01 7.320198416709899902e-02 -7.401213049888610840e-02 -9.716839343309402466e-02 3.931398969143629074e-03 1.015278548002243042e-01 -2.905185520648956299e-01 -5.795847997069358826e-02 -9.735659509897232056e-02 -3.982886672019958496e-01 -2.702567875385284424e-01 8.701989054679870605e-02 3.773025274276733398e-01 6.257174164056777954e-02 -5.449283868074417114e-02 -8.526916056871414185e-02 8.656253665685653687e-02 2.070239931344985962e-01 1.534446924924850464e-01 2.032131701707839966e-02 -1.924034059047698975e-01 1.252413690090179443e-01
-1.003076285123825073e-01 -3.012746386229991913e-02 -2.880473062396049500e-02 4.329142719507217407e-02 -1.685807555913925171e-01 -3.160686194896697998e-01 2.709429562091827393e-01 2.775985375046730042e-02 4.868629574775695801e-02 -3.036938980221748352e-02 -2.062553912401199341e-01 2.461192756891250610e-01 -1.922367215156555176e-01 -6.855800747871398926e-02 -1.540939062833786011e-01 -1.340768188238143921e-01 -2.507682442665100098e-01 -1.941929906606674194e-01 3.613905236124992371e-02 1.985441148281097412e-01 -5.571053549647331238e-02 9.261409193277359009e-02 -9.840647876262664795e-02 1.999502182006835938e-01 -2.423671782016754150e-01 -2.391949743032455444e-01 -3.021607697010040283e-01 2.791403830051422119e-01 -9.931387007236480713e-02 -1.040632054209709167e-01 -1.310730725526809692e-01 2.613940536975860596e-01
-5.179513618350028992e-02 -7.029354572296142578e-02 9.921474009752273560e-02 -4.928056523203849792e-02 -6.406020373106002808e-02 3.850013390183448792e-02 2.171675711870193481e-01 -1.252887398004531860e-01 2.623773515224456787e-01 2.346312701702117920e-01 -3.561562597751617432e-01 3.079797029495239258e-01 -1.068705841898918152e-01 2.312527447938919067e-01 -3.447245806455612183e-02 3.404869139194488525e-01 -4.828698933124542236e-02 -1.377804577350616455e-01 3.287103399634361267e-02 -8.729394525289535522e-02 -1.811580657958984375e-01 -1.342857182025909424e-01 -3.502444550395011902e-02 1.500817835330963135e-01 -1.515988260507583618e-04 -9.131360054016113281e-02 -7.731485366821289062e-02 2.392337769269943237e-01 3.426672220230102539e-01 -1.626990884542465210e-01 -2.422324568033218384e-01 -7.288876175880432129e-02
6.488540209829807281e-03 -8.190601319074630737e-02 3.153694272041320801e-01 -1.934956461191177368e-01 -1.620142459869384766e-01 -2.245921641588211060e-02 3.046070337295532227e-01 1.026317104697227478e-01 2.051165401935577393e-01 -2.639776468276977539e-01 -1.290426999330520630e-01 -6.411432474851608276e-02 -1.768610030412673950e-01 1.051326021552085876e-01 -1.609250158071517944e-01 1.050629243254661560e-01 -1.282331794500350952e-01 1.537250913679599762e-02 1.038336530327796936e-01 2.755149900913238525e-01 -2.190303206443786621e-01 1.400091350078582764e-01 -2.134062498807907104e-01 1.615246683359146118e-01 -2.558162510395050049e-01 1.382475625723600388e-02 -1.965840011835098267e-01 3.218908309936523438e-01 4.208163172006607056e-02 -2.148944586515426636e-01 1.494194101542234421e-02 1.258830279111862183e-01
1.767516583204269409e-01 3.426567092537879944e-02 2.429946362972259521e-01 -1.380715072154998779e-01 1.592316329479217529e-01 -1.336913108825683594e-01 2.396463006734848022e-01 -2.307531535625457764e-01 -2.841037698090076447e-02 -9.854074567556381226e-02 -1.612780392169952393e-01 -5.703981593251228333e-02 -3.671330809593200684e-01 7.555637508630752563e-02 5.295308306813240051e-03 3.863930404186248779e-01 -1.458047777414321899e-01 -6.284051388502120972e-02 -1.683700084686279297e-01 6.309568881988525391e-02 -2.496834397315979004e-01 1.067978218197822571e-01 8.689484000205993652e-02 1.140133887529373169e-01 -1.393876154907047749e-03 -1.278474181890487671e-01 2.298112213611602783e-01 3.177128136157989502e-01 -3.954292461276054382e-02 4.990489780902862549e-02 -2.793852686882019043e-01 4.379479587078094482e-02
2.292501330375671387e-01 -1.302431225776672363e-01 3.587863445281982422e-01 6.630883365869522095e-02 -3.462484478950500488e-01 7.611303590238094330e-03 -9.205342084169387817e-02 4.721265658736228943e-02 2.387951016426086426e-01 2.404735982418060303e-02 -3.286224324256181717e-03 1.495451331138610840e-01 -1.149123013019561768e-01 2.274499535560607910e-01 -3.418265283107757568e-02 1.847980767488479614e-01 6.068576499819755554e-02 -1.451047658920288086e-01 -6.410647183656692505e-02 -3.085271418094635010e-01 -7.009369134902954102e-02 2.073567360639572144e-01 1.371580827981233597e-02 -9.651920944452285767e-02 -2.130135595798492432e-01 -2.695288658142089844e-01 -1.269260197877883911e-01 3.052774369716644287e-01 -6.649468094110488892e-02 -2.254562228918075562e-01 -6.424002349376678467e-02 1.353507190942764282e-01
-7.043498568236827850e-03 6.385347992181777954e-02 5.873478949069976807e-02 -8.117232471704483032e-02 -1.154453773051500320e-02 1.514930725097656250e-01 4.044130444526672363e-01 -2.923677489161491394e-02 -9.253525733947753906e-02 1.339596137404441833e-02 -6.142199039459228516e-02 1.499322503805160522e-01 -1.854399591684341431e-01 -1.071998775005340576e-01 -1.386097520589828491e-01 -1.043679639697074890e-01 -2.401916384696960449e-01 -3.963857144117355347e-02 -2.752937078475952148e-01 -8.100522309541702271e-02 2.575042247772216797e-01 -1.373157203197479248e-01 1.267389357089996338e-01 -9.145185351371765137e-03 -3.081892728805541992e-01 -2.120253145694732666e-01 -4.393541067838668823e-02 2.178714275360107422e-01 -1.448490172624588013e-01 -1.291988193988800049e-01 -3.171945512294769287e-01 3.417962491512298584e-01
-2.078409492969512939e-01 -2.120035886764526367e-01 -1.017856877297163010e-02 -7.489140331745147705e-02 -9.017437696456909180e-03 -2.186930365860462189e-02 2.898125350475311279e-01 2.373965233564376831e-01 3.460814356803894043e-01 4.338299930095672607e-01 -2.704982459545135498e-01 -1.448550373315811157e-01 -7.027167826890945435e-02 1.766437739133834839e-01 -7.035075128078460693e-02 1.270583719015121460e-01 4.421242326498031616e-02 -7.524595409631729126e-02 -3.843779861927032471e-02 3.651721403002738953e-02 7.491867244243621826e-02 -9.488483518362045288e-02 -5.916767939925193787e-02 -1.294759213924407959e-01 -1.134900748729705811e-02 -3.601801991462707520e-01 -6.239021196961402893e-02 1.029044836759567261e-01 -1.123922243714332581e-01 -5.226970091462135315e-02 -2.623280584812164307e-01 1.789972186088562012e-01
-1.932656913995742798e-01 7.268443703651428223e-02 3.172907829284667969e-01 -2.303563654422760010e-01 -1.604734957218170166e-01 -1.477017849683761597e-01 2.301236391067504883e-01 7.677434384822845459e-02 -1.074927747249603271e-01 2.917768657207489014e-01 9.083026088774204254e-03 1.416655927896499634e-01 -1.892242878675460815e-01 6.408885866403579712e-02 8.024244755506515503e-02 2.158806025981903076e-01 2.068957872688770294e-02 -2.236924618482589722e-01 -2.645029425621032715e-01 -2.725825309753417969e-01 1.222078055143356323e-01 -5.212625488638877869e-02 -9.915860136970877647e-04 7.587847113609313965e-02 1.852609129855409265e-04 -4.373451322317123413e-02 2.716352939605712891e-01 3.954398930072784424e-01 -1.027878448367118835e-01 -4.883151967078447342e-03 -1.348141133785247803e-01 9.185540676116943359e-02
-2.723586559295654297e-01 5.976689606904983521e-02 7.428895682096481323e-02 -1.242066696286201477e-01 -6.397014856338500977e-02 -1.847594529390335083e-01 3.618246316909790039e-01 -7.670711725950241089e-02 -9.946949779987335205e-02 7.220666855573654175e-02 -1.181847006082534790e-01 -3.874679282307624817e-02 -2.701767385005950928e-01 1.654596775770187378e-01 1.290608197450637817e-02 4.601041078567504883e-01 -1.354782581329345703e-01 1.160521283745765686e-01 -3.512718677520751953e-01 -7.058420032262802124e-02 1.054041553288698196e-02 1.020104289054870605e-01 5.117104575037956238e-02 -1.032109409570693970e-01 -1.597195565700531006e-01 -3.463732898235321045e-01 9.486146271228790283e-02 5.495622009038925171e-02 -7.427611202001571655e-02 -7.749882061034440994e-03 -1.142458468675613403e-01 1.527881771326065063e-01
-7.552143186330795288e-02 -2.962855696678161621e-01 1.328203231096267700e-01 -1.098311170935630798e-01 -1.721810735762119293e-02 -1.479752957820892334e-01 4.453585445880889893e-01 -1.488549076020717621e-02 2.067255973815917969e-01 1.708855479955673218e-01 -2.193575799465179443e-01 1.147372424602508545e-01 -2.724043428897857666e-01 2.110922336578369141e-01 4.704635962843894958e-02 2.510670423507690430e-01 -1.149663478136062622e-01 -1.613467186689376831e-01 -9.432342648506164551e-02 -4.189406707882881165e-02 1.536065526306629181e-02 -1.931055486202239990e-01 -2.004177868366241455e-01 -1.836247928440570831e-02 7.838139683008193970e-02 1.587696820497512817e-01 2.590155601501464844e-01 2.965203821659088135e-01 1.397550404071807861e-01 -4.535990580916404724e-02 2.193829603493213654e-02 4.949001595377922058e-02
-1.017596805468201637e-03 9.601076692342758179e-02 4.395452141761779785e-01 -1.862118691205978394e-01 -2.677269577980041504e-01 2.866673469543457031e-02 -2.003519050776958466e-02 9.972759336233139038e-02 1.885023564100265503e-01 -2.067769318819046021e-02 -2.103302627801895142e-01 1.860015392303466797e-01 4.317250102758407593e-03 2.247645407915115356e-01 3.986438736319541931e-02 -7.655975222587585449e-02 1.652813404798507690e-01 -1.750971227884292603e-01 -3.137212693691253662e-01 -2.092126011848449707e-01 -1.644630879163742065e-01 9.540143609046936035e-02 -9.700201451778411865e-02 -6.777065992355346680e-02 -2.018870264291763306e-01 -1.625880450010299683e-01 1.058320701122283936e-01 4.008980691432952881e-01 1.674292050302028656e-02 8.981293067336082458e-03 8.648060262203216553e-02 1.000141128897666931e-01
-9.376361966133117676e-02 -2.829605638980865479e-01 2.032293826341629028e-01 -5.447974056005477905e-02 8.802239783108234406e-03 2.099714279174804688e-01 1.537873744964599609e-01 1.385622024536132812e-01 2.105528712272644043e-01 3.527518510818481445e-01 -1.603884100914001465e-01 7.253753393888473511e-02 -1.264291703701019287e-01 6.539148092269897461e-02 2.578268758952617645e-02 2.584137916564941406e-01 -1.030570641160011292e-01 -8.997732400894165039e-02 -7.035890221595764160e-02 2.764610052108764648e-01 8.232574909925460815e-02 7.695259153842926025e-02 1.254739612340927124e-02 1.982760429382324219e-01 -3.248286247253417969e-01 -2.657875120639801025e-01 1.480668485164642334e-01 1.740693002939224243e-01 2.024738490581512451e-01 -1.226811707019805908e-01 -2.339083254337310791e-01 3.151279315352439880e-02
-1.697223335504531860e-01 -2.028256952762603760e-01 3.985186219215393066e-01 -1.174755543470382690e-01 -1.384431123733520508e-01 7.795095909386873245e-03 2.054424732923507690e-01 1.207644119858741760e-01 1.368769556283950806e-01 -7.723797857761383057e-02 -3.114168345928192139e-01 -9.414522908627986908e-03 -2.108759135007858276e-01 -5.192490667104721069e-02 9.729564189910888672e-02 1.243275851011276245e-01 -5.458317324519157410e-02 1.636041700839996338e-01 3.833070397377014160e-01 1.388365775346755981e-01 6.415473669767379761e-02 -1.331342384219169617e-02 -2.501072734594345093e-02 6.207680702209472656e-02 -4.152993485331535339e-02 4.165943711996078491e-02 -2.811308503150939941e-01 2.679422199726104736e-01 -6.460961699485778809e-02 -1.479566544294357300e-01 -9.612197428941726685e-02 3.053707182407379150e-01
-1.507174670696258545e-01 9.645934402942657471e-02 4.921832978725433350e-01 5.200024694204330444e-02 -1.407679468393325806e-01 9.926419705152511597e-02 1.659619808197021484e-01 -2.896021492779254913e-02 6.833413988351821899e-02 -5.624525994062423706e-02 -1.260695755481719971e-01 2.084950804710388184e-01 -1.710313707590103149e-01 1.834803670644760132e-01 -1.599425524473190308e-01 2.170471847057342529e-02 4.219419881701469421e-02 -1.178582906723022461e-01 -3.027773462235927582e-02 -8.407369256019592285e-02 -1.871536523103713989e-01 4.058355465531349182e-02 3.784934282302856445e-01 -8.877941966056823730e-02 -2.945089638233184814e-01 -6.813288200646638870e-03 1.678508967161178589e-01 3.871000111103057861e-01 1.515872776508331299e-01 1.946570933796465397e-03 -4.732171539217233658e-03 9.766442328691482544e-02
-1.228608861565589905e-01 -3.488745093345642090e-01 1.354233175516128540e-01 -2.238238304853439331e-01 -2.131779678165912628e-03 1.690928190946578979e-01 -1.485676765441894531e-01 1.652672588825225830e-01 1.553672254085540771e-01 -1.048198789358139038e-01 4.693435132503509521e-02 -1.478358870372176170e-03 -3.079814314842224121e-01 3.215079605579376221e-01 -3.753676265478134155e-02 3.806551545858383179e-02 -2.680375576019287109e-01 5.566569045186042786e-02 -8.276698738336563110e-02 1.272649914026260376e-01 -6.025562435388565063e-02 -3.478791564702987671e-03 -6.537054479122161865e-02 -1.694025099277496338e-02 9.445332735776901245e-02 -3.617267012596130371e-01 1.133162155747413635e-01 3.468891382217407227e-01 7.534167915582656860e-02 -2.656245231628417969e-01 -9.247291088104248047e-02 1.201933771371841431e-01
1.305469032377004623e-02 2.177213132381439209e-02 3.449746370315551758e-01 -3.025776445865631104e-01 1.376246660947799683e-01 2.132385522127151489e-01 5.496349334716796875e-01 3.652263805270195007e-02 1.259917486459016800e-02 3.219844996929168701e-01 1.861353218555450439e-02 -1.185941696166992188e-01 -1.615910828113555908e-01 4.508947953581809998e-03 -1.484734565019607544e-01 5.541783571243286133e-02 -6.056801602244377136e-02 1.723978854715824127e-02 -9.506792575120925903e-02 3.321353718638420105e-02 2.073847055435180664e-01 1.047686561942100525e-01 -6.589840352535247803e-02 9.841410070657730103e-02 8.453126996755599976e-02 -1.142553985118865967e-01 -9.937141835689544678e-02 2.115158587694168091e-01 1.631223112344741821e-01 5.216913297772407532e-02 -1.973194926977157593e-01 1.620540022850036621e-01
-2.144954055547714233e-01 4.703581333160400391e-02 2.125980556011199951e-01 -3.592357784509658813e-02 -2.884766273200511932e-02 -2.328545600175857544e-01 5.075241923332214355e-01 5.982128530740737915e-02 -2.517447806894779205e-02 2.069491744041442871e-01 9.528151899576187134e-02 2.288216799497604370e-01 -1.670096069574356079e-01 8.392971009016036987e-02 1.372527927160263062e-01 3.047754168510437012e-01 -8.819457888603210449e-02 -6.809470802545547485e-02 -1.246850937604904175e-01 -1.824456602334976196e-01 2.460344694554805756e-02 -2.068657279014587402e-01 -1.582658439874649048e-01 -1.886574923992156982e-01 1.452824939042329788e-02 -1.119308844208717346e-01 1.046310085803270340e-02 2.908443510532379150e-01 -6.315866112709045410e-02 -9.477808326482772827e-02 1.056290119886398315e-01 2.250785529613494873e-01
9.678883850574493408e-02 -3.712669713422656059e-03 -1.770644187927246094e-01 -4.429267719388008118e-02 -2.226158790290355682e-02 2.066637575626373291e-01 2.884646058082580566e-01 -1.144864037632942200e-01 1.588334143161773682e-01 6.293035298585891724e-02 -3.866075277328491211e-01 1.370644755661487579e-02 -6.827686727046966553e-02 4.285094887018203735e-02 -2.106025815010070801e-01 3.839192911982536316e-02 1.093639880418777466e-01 2.821012213826179504e-02 -6.276077032089233398e-02 1.354597508907318115e-01 -2.129326164722442627e-01 -3.660218790173530579e-02 -1.239225864410400391e-01 -7.947656325995922089e-03 -2.291329056024551392e-01 -3.074916303157806396e-01 8.887754380702972412e-02 1.784602999687194824e-01 -1.547747105360031128e-01 4.048234596848487854e-02 -3.133725225925445557e-01 4.229325950145721436e-01
-1.702952533960342407e-01 -1.535935699939727783e-01 1.902398467063903809e-01 1.409340091049671173e-02 -2.322082764294464141e-06 2.685713469982147217e-01 2.966515906155109406e-02 1.540760397911071777e-01 2.566037178039550781e-01 -9.190154075622558594e-02 -4.257008549757301807e-04 2.340148091316223145e-01 -2.174319177865982056e-01 2.528812587261199951e-01 -1.213792711496353149e-01 1.265286505222320557e-01 -9.082820266485214233e-02 2.902296558022499084e-02 -1.680375188589096069e-01 1.349137723445892334e-01 -7.302012294530868530e-02 2.474589794874191284e-01 1.198438256978988647e-01 -1.087430398911237717e-02 1.035860255360603333e-01 -1.176954358816146851e-01 1.476399786770343781e-02 2.793156504631042480e-01 2.020493149757385254e-01 -2.001224756240844727e-01 -2.436337172985076904e-01 4.044989943504333496e-01
-1.224988400936126709e-01 -3.595517277717590332e-01 3.438182473182678223e-01 -7.025941461324691772e-02 -2.342340052127838135e-01 9.459951519966125488e-02 6.474233418703079224e-02 -7.674424350261688232e-02 1.983962357044219971e-01 -2.083120495080947876e-02 5.896958708763122559e-02 7.130505144596099854e-02 -2.820916175842285156e-01 2.592334449291229248e-01 -6.928586214780807495e-02 1.225065141916275024e-01 -1.865428090095520020e-01 -1.279023438692092896e-01 -6.817489117383956909e-02 -7.307812571525573730e-02 -6.510068476200103760e-02 2.618621885776519775e-01 -2.093448638916015625e-01 1.461181491613388062e-01 -1.101780757308006287e-01 -1.226886063814163208e-01 -1.856047064065933228e-01 2.604488730430603027e-01 1.537045091390609741e-01 -3.741205483675003052e-02 -2.417771071195602417e-01 1.778872758150100708e-01
-5.074522458016872406e-03 -3.495190441608428955e-01 4.095421731472015381e-01 -1.863146424293518066e-01 -3.488505631685256958e-02 -5.598969757556915283e-03 -9.464398026466369629e-02 3.124856203794479370e-02 3.803884238004684448e-02 1.090847179293632507e-01 -1.153509318828582764e-01 1.479533612728118896e-01 -4.018848538398742676e-01 7.413142919540405273e-02 -2.228130102157592773e-01 1.455254703760147095e-01 1.260396987199783325e-01 1.610240936279296875e-01 1.108385920524597168e-01 2.724059298634529114e-02 4.214031621813774109e-02 -4.753188416361808777e-02 -4.177277907729148865e-02 1.827772855758666992e-01 -4.922060295939445496e-02 7.462681084871292114e-02 -2.078158408403396606e-01 3.174989819526672363e-01 8.421178162097930908e-02 -2.265201807022094727e-01 -1.086543947458267212e-01 2.481827884912490845e-01
3.119148313999176025e-03 5.750834941864013672e-03 2.003430575132369995e-01 -2.055596113204956055e-01 -1.266847699880599976e-01 8.576484769582748413e-02 3.012583255767822266e-01 -3.552675712853670120e-03 -2.528583258390426636e-02 5.715574696660041809e-02 -3.133760690689086914e-01 1.265998184680938721e-01 -1.325424611568450928e-01 1.696944385766983032e-01 6.305708736181259155e-02 7.272178190760314465e-04 6.591112911701202393e-02 9.313003718852996826e-02 -2.057055383920669556e-01 -2.179844677448272705e-02 -4.135926812887191772e-02 -2.292671203613281250e-01 2.283195704221725464e-01 -2.251769229769706726e-02 1.943799853324890137e-01 2.938372790813446045e-01 -3.107775151729583740e-01 1.581194847822189331e-01 -1.752579212188720703e-01 -3.636567294597625732e-02 -1.983110606670379639e-01 3.938537836074829102e-01
5.574484169483184814e-02 5.980999022722244263e-02 -2.613653428852558136e-02 -1.464333683252334595e-01 -1.128432676196098328e-01 1.141417771577835083e-01 2.847417593002319336e-01 -1.509503871202468872e-01 -7.125728577375411987e-02 -6.500084698200225830e-02 -1.248238906264305115e-01 1.586861610412597656e-01 -2.229857593774795532e-01 1.819140315055847168e-01 -1.125359460711479187e-01 -7.654695957899093628e-02 -1.506927050650119781e-02 -2.109256535768508911e-01 -1.709049791097640991e-01 -5.674341693520545959e-02 2.706021368503570557e-01 -1.418099999427795410e-01 -1.101192235946655273e-01 5.853227805346250534e-03 -2.145437151193618774e-01 -3.439172208309173584e-01 -6.623765081167221069e-02 8.923504501581192017e-02 -1.200312376022338867e-01 -2.450231648981571198e-02 -1.521019339561462402e-01 5.410333871841430664e-01
-7.229802012443542480e-02 -2.803677916526794434e-01 1.958512812852859497e-01 3.259110450744628906e-02 4.038121551275253296e-02 -1.760386079549789429e-01 3.814372122287750244e-01 -5.795773118734359741e-02 -3.357759118080139160e-02 1.780502647161483765e-01 -4.253783449530601501e-02 2.180978208780288696e-01 6.508966535329818726e-02 1.694802492856979370e-01 -1.447001844644546509e-02 1.658222973346710205e-01 1.502553820610046387e-01 9.191712737083435059e-02 1.575449854135513306e-01 -8.785223215818405151e-02 -5.502565950155258179e-02 -3.743624314665794373e-02 -2.236784398555755615e-01 -3.514199703931808472e-02 1.176293939352035522e-01 -2.515316605567932129e-01 3.184707164764404297e-01 3.674938380718231201e-01 -7.299690693616867065e-02 -8.616343885660171509e-02 -8.217336237430572510e-02 3.163160085678100586e-01
-2.656298577785491943e-01 -2.691144347190856934e-01 1.485767960548400879e-01 -6.442105770111083984e-02 -7.450989633798599243e-02 6.724901963025331497e-03 2.231752127408981323e-02 2.680173516273498535e-01 8.846136182546615601e-02 -6.922065466642379761e-02 2.095911651849746704e-02 3.091976344585418701e-01 -2.939180731773376465e-01 2.788999080657958984e-01 -5.041156336665153503e-02 -7.832111418247222900e-02 -1.615581661462783813e-01 7.457245886325836182e-02 -2.614290714263916016e-01 -5.438220873475074768e-02 -1.327958554029464722e-01 1.865923255681991577e-01 -1.889740526676177979e-01 8.983226865530014038e-02 -1.991853676736354828e-02 -1.271215677261352539e-01 -9.032270312309265137e-02 4.170305728912353516e-01 -1.100915744900703430e-01 -1.316372454166412354e-01 -2.096705287694931030e-01 1.096375845372676849e-02
9.010086208581924438e-02 -1.189676020294427872e-02 2.924227714538574219e-01 1.103902310132980347e-01 -1.167200282216072083e-01 6.055367738008499146e-02 -1.089446023106575012e-01 1.908923536539077759e-01 3.033418357372283936e-01 1.528855320066213608e-02 -1.648549139499664307e-01 6.361417472362518311e-02 -1.815233379602432251e-01 2.305129915475845337e-01 1.395905390381813049e-02 8.102351427078247070e-02 -8.476268500089645386e-02 -9.645591676235198975e-02 -2.634499371051788330e-01 -2.075788676738739014e-01 -1.542824506759643555e-01 -7.861815392971038818e-02 7.774190604686737061e-02 7.268808782100677490e-02 -3.387464880943298340e-01 -3.150104880332946777e-01 2.996222674846649170e-01 3.100187480449676514e-01 -7.459488511085510254e-02 -1.443773806095123291e-01 5.773794278502464294e-02 1.105447560548782349e-01
1.126153022050857544e-01 2.570559978485107422e-01 1.990411728620529175e-01 2.203022874891757965e-02 -1.223791688680648804e-01 -8.946302533149719238e-02 7.617118209600448608e-02 4.494506493210792542e-02 -9.562341123819351196e-02 2.121198922395706177e-01 -2.921628952026367188e-01 2.279386818408966064e-01 -5.416193045675754547e-03 9.288122504949569702e-02 -2.114357054233551025e-01 1.631782501935958862e-01 -3.337863087654113770e-01 -1.089338511228561401e-01 1.207754090428352356e-01 -1.416860222816467285e-01 -2.835335731506347656e-01 -1.348766498267650604e-02 -2.851841747760772705e-01 -1.143732443451881409e-01 -4.062023013830184937e-02 -2.137522101402282715e-01 2.021448165178298950e-01 -4.244456067681312561e-02 -3.320644199848175049e-01 -1.831091046333312988e-01 -5.749303102493286133e-02 9.413443505764007568e-02
-5.176282301545143127e-02 -2.606383152306079865e-02 2.198974490165710449e-01 -2.571491003036499023e-01 4.696411639451980591e-02 -1.585476286709308624e-02 5.511734485626220703e-01 8.462620526552200317e-02 -7.726842164993286133e-02 4.086957126855850220e-02 -1.052687987685203552e-01 -7.219954580068588257e-02 -1.952303498983383179e-01 -1.460783034563064575e-01 -3.947447612881660461e-02 -5.311643704771995544e-02 1.349822729825973511e-01 -1.638110578060150146e-01 -2.596543431282043457e-01 5.389387533068656921e-02 1.431546732783317566e-02 -5.477829650044441223e-02 -7.630911469459533691e-02 2.465964704751968384e-01 4.392921552062034607e-02 -6.755159050226211548e-02 -9.313975460827350616e-03 2.744029462337493896e-01 1.398179680109024048e-01 -1.037966343574225903e-03 -3.628025054931640625e-01 2.504224479198455811e-01
-1.624357253313064575e-01 -1.175079792737960815e-01 3.252967894077301025e-01 -1.303459554910659790e-01 5.680045858025550842e-02 -2.017072634771466255e-03 3.915039002895355225e-01 -3.658101335167884827e-02 2.954700291156768799e-01 2.764532268047332764e-01 -9.329435229301452637e-02 2.246577292680740356e-01 -1.100614443421363831e-01 9.195614606142044067e-02 2.493180632591247559e-01 8.242507278919219971e-02 -4.783492535352706909e-02 6.723301857709884644e-02 -3.783443197607994080e-02 -2.757760509848594666e-02 4.739881493151187897e-03 -3.535687625408172607e-01 -1.802689731121063232e-01 -1.488271206617355347e-01 -4.231946170330047607e-02 -1.527328342199325562e-01 1.660910993814468384e-01 2.846388518810272217e-01 -1.632806658744812012e-02 -1.407812237739562988e-01 -1.405810117721557617e-01 -6.689627468585968018e-02
-2.469567656517028809e-01 -2.027356624603271484e-02 -1.232081186026334763e-02 -4.562512412667274475e-02 -7.371686398983001709e-02 -2.648226916790008545e-02 4.607077687978744507e-02 -2.268995791673660278e-01 1.412102729082107544e-01 3.444006145000457764e-01 -2.551615536212921143e-01 9.137915819883346558e-02 -3.341940045356750488e-01 1.584980785846710205e-01 -1.859685778617858887e-01 1.247061267495155334e-01 -1.524390727281570435e-01 -3.474596142768859863e-01 1.205864027142524719e-01 -2.360258698463439941e-01 -8.189968019723892212e-02 -2.846443094313144684e-02 1.092294380068778992e-01 -2.002748399972915649e-01 9.775657206773757935e-02 -1.676401048898696899e-01 -1.418566983193159103e-02 2.465651482343673706e-01 -4.694294556975364685e-02 -1.444425284862518311e-01 -2.866652607917785645e-01 2.472623600624501705e-04
-6.846915185451507568e-02 -4.658772051334381104e-02 1.395008265972137451e-01 -2.729869484901428223e-01 6.657860428094863892e-02 -1.620051115751266479e-01 3.448051512241363525e-01 4.285675659775733948e-02 2.241336554288864136e-02 2.837049067020416260e-01 -2.559981942176818848e-01 -1.899843215942382812e-01 -1.619229316711425781e-01 1.753724813461303711e-01 -6.878090649843215942e-02 -2.136116772890090942e-01 -1.694666892290115356e-01 -1.871414035558700562e-01 2.813398279249668121e-02 -1.159176677465438843e-01 -6.980302929878234863e-02 1.483369618654251099e-01 1.076013129204511642e-02 -7.853183895349502563e-02 1.327414512634277344e-01 -1.665707677602767944e-01 -1.457294225692749023e-01 1.005903705954551697e-01 6.293727457523345947e-02 -3.843262195587158203e-01 2.823308706283569336e-01 1.963915079832077026e-01
1.365627348423004150e-01 2.974766194820404053e-01 1.136120408773422241e-01 -1.294251084327697754e-01 -2.216583937406539917e-01 2.303291112184524536e-03 -7.848331332206726074e-02 -1.087603643536567688e-01 -1.573346257209777832e-01 2.178366929292678833e-01 -1.905225962400436401e-01 6.459397077560424805e-02 -2.591659724712371826e-01 1.855345815420150757e-01 -3.090056478977203369e-01 4.305542260408401489e-02 -2.834237813949584961e-01 -2.876516990363597870e-02 8.099960535764694214e-02 6.317185610532760620e-02 -2.365289069712162018e-02 -1.555311772972345352e-02 1.127842627465724945e-02 1.481036245822906494e-01 1.648560464382171631e-01 -3.005279004573822021e-01 1.060899347066879272e-01 1.354289650917053223e-01 -1.459090560674667358e-01 7.889611274003982544e-02 -1.902461349964141846e-01 3.988703787326812744e-01
-3.092413544654846191e-01 7.704776525497436523e-02 8.507461100816726685e-02 1.696084509603679180e-03 -1.210045963525772095e-01 6.052222475409507751e-02 4.459229111671447754e-02 2.880206406116485596e-01 -2.287577986717224121e-01 -2.907078713178634644e-02 -1.408528536558151245e-01 1.415987014770507812e-01 -1.395259797573089600e-01 2.467775493860244751e-01 -1.517517417669296265e-01 4.270443692803382874e-02 -4.474665969610214233e-02 -9.851981699466705322e-02 6.619264930486679077e-02 -2.303900271654129028e-01 -2.798315882682800293e-01 -2.603102922439575195e-01 -1.639846563339233398e-01 1.781504005193710327e-01 -3.048281967639923096e-01 -1.544776856899261475e-01 -1.217742934823036194e-01 3.997254651039838791e-03 -5.479204654693603516e-02 -1.949849873781204224e-01 -3.112979233264923096e-01 2.150306403636932373e-01
1.254758089780807495e-01 -2.714470773935317993e-02 3.499801158905029297e-01 1.756816059350967407e-01 -2.491181194782257080e-01 1.035992130637168884e-01 2.415579184889793396e-02 4.095679223537445068e-01 2.212111204862594604e-01 1.746762543916702271e-01 -9.906324744224548340e-02 2.121317386627197266e-01 -8.844820410013198853e-02 7.895880937576293945e-02 1.251233369112014771e-01 -4.704736173152923584e-02 -4.401977360248565674e-02 1.536982250399887562e-03 -1.753913909196853638e-01 -1.768437325954437256e-01 -1.993405669927597046e-01 5.676746368408203125e-02 -4.038850311189889908e-03 -7.578977942466735840e-02 -1.961392909288406372e-01 -3.658325672149658203e-01 1.127958521246910095e-01 2.881335020065307617e-01 -1.015527360141277313e-02 -1.515563130378723145e-01 7.778213173151016235e-02 1.139927953481674194e-01
-1.679856181144714355e-01 -2.933156788349151611e-01 2.765606641769409180e-01 -2.665468752384185791e-01 -3.085318505764007568e-01 1.355046182870864868e-01 6.625507026910781860e-02 2.366156503558158875e-02 1.311179548501968384e-01 -6.954995542764663696e-02 1.325194537639617920e-01 2.881448902189731598e-02 -1.586316525936126709e-01 1.982406228780746460e-01 -1.083651483058929443e-01 -1.287294775247573853e-01 -1.046156287193298340e-01 -2.800970571115612984e-03 7.263222336769104004e-02 -1.362444758415222168e-01 -6.857883185148239136e-02 2.045535147190093994e-01 -1.719281524419784546e-01 1.346850674599409103e-02 -2.827327884733676910e-02 -1.390713155269622803e-01 -2.056344449520111084e-01 2.844431996345520020e-01 1.462731696665287018e-02 -1.380007416009902954e-01 -3.870360553264617920e-01 2.510924041271209717e-01
-7.533143740147352219e-03 1.804449558258056641e-01 3.135521709918975830e-01 -8.373358100652694702e-02 -3.156150579452514648e-01 -2.847503870725631714e-03 1.149579137563705444e-01 3.363525960594415665e-03 3.874205052852630615e-02 8.269898593425750732e-02 -4.172445535659790039e-01 1.829347312450408936e-01 -2.013007551431655884e-01 1.155473757535219193e-02 -2.557757496833801270e-01 1.062115952372550964e-01 1.440616250038146973e-01 -2.891226112842559814e-02 1.371800303459167480e-01 -8.021923154592514038e-02 -1.348842382431030273e-01 6.195718422532081604e-02 1.934128850698471069e-01 -2.553658485412597656e-01 1.093495823442935944e-02 7.966436445713043213e-02 1.814288049936294556e-01 2.505035400390625000e-01 2.176963686943054199e-01 -2.679398655891418457e-01 -1.457836478948593140e-01 4.343511909246444702e-02
6.685779243707656860e-02 -1.598900407552719116e-01 8.184078335762023926e-02 -1.975632607936859131e-01 -1.260617561638355255e-02 -1.119695752859115601e-01 3.188570439815521240e-01 2.418488636612892151e-02 2.244414761662483215e-02 1.013357341289520264e-01 -3.139401972293853760e-01 -2.095826268196105957e-01 -1.961661428213119507e-01 3.001664280891418457e-01 -2.130490243434906006e-01 -3.685953468084335327e-02 -2.202261984348297119e-01 1.159345731139183044e-02 -1.254372447729110718e-01 -7.346764206886291504e-03 -1.131955310702323914e-01 1.435224562883377075e-01 -1.394287645816802979e-01 -7.858959585428237915e-02 -2.750753164291381836e-01 -6.069423630833625793e-02 1.615567803382873535e-01 2.976346313953399658e-01 -1.783567517995834351e-01 -3.258567154407501221e-01 1.112067401409149170e-01 -1.133618354797363281e-01
-5.723250284790992737e-02 -7.263250648975372314e-02 1.644395291805267334e-01 -9.404275566339492798e-02 -2.439726889133453369e-01 -1.064903810620307922e-01 2.198082506656646729e-01 1.478181779384613037e-01 3.547376692295074463e-01 -1.982208788394927979e-01 -1.365959942340850830e-01 1.282607614994049072e-01 -3.933187201619148254e-02 9.795697033405303955e-02 -3.970625698566436768e-01 4.407059848308563232e-01 -8.799263834953308105e-02 3.321758285164833069e-02 1.156210782937705517e-03 2.044981867074966431e-01 -1.045416593551635742e-01 -1.811101846396923065e-02 -2.439313977956771851e-01 -1.473921537399291992e-01 -1.036205366253852844e-01 -1.221318393945693970e-01 -1.034357324242591858e-01 1.384619437158107758e-02 -1.751155853271484375e-01 -8.587625622749328613e-02 -1.339795738458633423e-01 1.248502209782600403e-01
7.476848363876342773e-02 5.713616311550140381e-02 1.768560707569122314e-01 2.562760189175605774e-02 1.897590905427932739e-01 -1.835233569145202637e-01 3.693851530551910400e-01 1.315773874521255493e-01 5.040441453456878662e-02 3.977017700672149658e-01 -7.337909191846847534e-02 4.138319636695086956e-04 -1.199956312775611877e-01 1.197901889681816101e-01 -4.344823956489562988e-02 -8.342225849628448486e-02 -3.723030909895896912e-02 8.684986084699630737e-02 5.617692694067955017e-02 2.200043648481369019e-01 -1.513068974018096924e-01 4.945814609527587891e-02 7.871145755052566528e-02 -1.372861713171005249e-01 6.668262928724288940e-02 -3.431997820734977722e-02 1.426389366388320923e-01 2.877598106861114502e-01 1.937353797256946564e-02 1.364319920539855957e-01 -3.551331907510757446e-02 5.405362248420715332e-01
-6.578293442726135254e-02 -1.222074404358863831e-02 1.554100215435028076e-01 7.260636775754392147e-04 -8.550600707530975342e-02 4.960018396377563477e-02 3.094203770160675049e-01 9.109406918287277222e-02 4.446941018104553223e-01 1.553549915552139282e-01 -2.566618025302886963e-01 1.394538395106792450e-02 -1.197147518396377563e-01 -4.272888228297233582e-02 -6.752746552228927612e-02 -1.044560596346855164e-01 8.342030644416809082e-02 -1.689975857734680176e-01 -6.495199352502822876e-02 -2.041654735803604126e-01 -1.098114326596260071e-01 -2.530067861080169678e-01 -1.541684120893478394e-01 1.692440956830978394e-01 1.913997381925582886e-01 -1.810613125562667847e-01 -1.815509200096130371e-01 -3.012595884501934052e-02 -2.591044008731842041e-01 -7.705004513263702393e-02 -1.720558106899261475e-01 3.494415581226348877e-01
-6.992316246032714844e-02 3.867166861891746521e-02 8.931671082973480225e-02 -1.726846247911453247e-01 9.023384749889373779e-02 3.623844683170318604e-02 3.051487505435943604e-01 1.350037008523941040e-01 4.899555444717407227e-01 1.714930534362792969e-01 -1.114089190959930420e-01 -5.068684741854667664e-02 -1.178847402334213257e-01 1.459162384271621704e-01 -1.018425542861223221e-02 -1.130795199424028397e-02 3.937035053968429565e-02 1.777783967554569244e-02 7.604228705167770386e-02 -6.690243631601333618e-02 3.657006844878196716e-02 -3.252629637718200684e-01 -2.055761218070983887e-01 -1.799880862236022949e-01 -1.307345274835824966e-02 -2.812997698783874512e-01 9.873003512620925903e-02 3.906009495258331299e-01 -1.727621108293533325e-01 -1.395611166954040527e-01 -1.622235178947448730e-01 6.309083849191665649e-02
1.497958153486251831e-01 -4.292920604348182678e-02 4.904453456401824951e-01 -4.711055383086204529e-02 2.755458466708660126e-02 9.357212483882904053e-02 -4.239223524928092957e-02 4.561491776257753372e-03 2.648294270038604736e-01 1.725554466247558594e-01 -2.890215720981359482e-03 1.102294847369194031e-01 -1.614366173744201660e-01 2.550722062587738037e-01 2.012166529893875122e-01 -1.465140935033559799e-02 -2.287803590297698975e-01 -1.242937967181205750e-01 -3.200196921825408936e-01 -1.146948337554931641e-01 -6.095262244343757629e-02 1.567573547363281250e-01 1.008005812764167786e-01 5.369842797517776489e-02 -1.588328778743743896e-01 -1.288229525089263916e-01 -6.274648010730743408e-03 2.150083184242248535e-01 -1.994373053312301636e-01 -3.221651613712310791e-01 -8.319456875324249268e-02 1.202766001224517822e-01
1.830205917358398438e-01 -1.849652528762817383e-01 1.671349704265594482e-01 7.278502732515335083e-02 -4.370133578777313232e-01 -1.222663596272468567e-01 3.439907133579254150e-01 -9.070191532373428345e-02 -1.765696257352828979e-01 -4.095333069562911987e-02 -4.071757197380065918e-01 3.477811813354492188e-02 -4.547693952918052673e-02 9.861405193805694580e-02 -2.083360701799392700e-01 -8.883040398359298706e-02 -1.926913261413574219e-01 1.583904772996902466e-01 -1.669427454471588135e-01 -5.845271050930023193e-03 2.031662873923778534e-02 8.517231792211532593e-02 -1.510484814643859863e-01 -3.796868398785591125e-02 7.090122997760772705e-02 -8.981595188379287720e-02 -3.363951668143272400e-02 1.486021131277084351e-01 -2.266542986035346985e-02 -2.266644686460494995e-01 8.476351201534271240e-02 2.935996949672698975e-01
-9.995726495981216431e-02 2.300244756042957306e-02 1.756523698568344116e-01 -2.687365002930164337e-02 -9.395972639322280884e-02 6.202524155378341675e-02 3.418259024620056152e-01 4.766965284943580627e-04 3.630804717540740967e-01 1.662142872810363770e-01 -2.976854443550109863e-01 -1.231346130371093750e-01 -3.434358537197113037e-02 3.690245002508163452e-02 -4.103869944810867310e-02 -2.207229845225811005e-02 2.459013089537620544e-02 -3.648507893085479736e-01 4.688265267759561539e-03 -1.678307503461837769e-01 -3.249999880790710449e-02 -1.000962480902671814e-01 4.218686744570732117e-02 2.742467075586318970e-02 8.569066226482391357e-02 -3.580760359764099121e-01 -2.820389568805694580e-01 -9.320589900016784668e-02 -2.450104057788848877e-01 -1.279920339584350586e-01 -1.117239594459533691e-01 2.687576413154602051e-01
9.634639322757720947e-02 -1.274161636829376221e-01 4.438030123710632324e-01 -3.391024423763155937e-03 -1.434448659420013428e-01 8.520388044416904449e-03 -5.107841454446315765e-03 3.104249015450477600e-02 5.967490002512931824e-02 -4.014253243803977966e-02 -1.287370175123214722e-02 1.717217564582824707e-01 -1.947848051786422729e-01 1.161380410194396973e-01 -8.408445119857788086e-02 -1.524656862020492554e-01 3.353380784392356873e-02 -2.787132263183593750e-01 -1.528612375259399414e-01 -1.355667561292648315e-01 -3.484252989292144775e-01 -4.759877454489469528e-03 1.081694960594177246e-01 -1.655869632959365845e-01 -3.543681204319000244e-01 -5.536380037665367126e-02 1.282729357481002808e-01 3.766399919986724854e-01 3.378006815910339355e-02 -2.080879509449005127e-01 -3.151898505166172981e-03 1.637105494737625122e-01
-3.941452130675315857e-02 1.843781024217605591e-02 3.253296613693237305e-01 -1.774950027465820312e-01 -2.343289107084274292e-01 2.903377823531627655e-02 3.994520008563995361e-01 3.064898252487182617e-01 2.010360509157180786e-01 2.042547166347503662e-01 -1.775808185338973999e-01 -9.133671224117279053e-02 -4.973248764872550964e-02 7.556692510843276978e-02 -9.910453110933303833e-03 1.569902151823043823e-02 -1.707596182823181152e-01 -2.608612924814224243e-02 6.184029579162597656e-02 -1.905334889888763428e-01 7.820798456668853760e-02 -3.043985366821289062e-01 8.694025874137878418e-02 9.465041756629943848e-02 8.612869679927825928e-02 -2.686424851417541504e-01 -4.280360788106918335e-02 -1.419643312692642212e-02 -2.490493655204772949e-01 1.045048236846923828e-01 -1.820974051952362061e-01 2.190541923046112061e-01
-2.563359737396240234e-01 -6.421862542629241943e-02 1.271900236606597900e-01 -9.535707533359527588e-02 2.878135070204734802e-02 -6.909928470849990845e-02 3.981088697910308838e-01 1.030552014708518982e-01 3.087814450263977051e-01 1.368027627468109131e-01 -1.126761958003044128e-01 1.376414597034454346e-01 5.308073479682207108e-03 1.544250100851058960e-01 5.155188590288162231e-02 9.844558686017990112e-02 9.098912775516510010e-02 1.652501523494720459e-01 1.304870098829269409e-01 -2.484701871871948242e-01 -7.868885993957519531e-02 -1.919910311698913574e-01 -1.103605553507804871e-01 -1.987798213958740234e-01 -3.854570165276527405e-02 -1.070397868752479553e-01 1.710409969091415405e-01 4.886185824871063232e-01 1.851679384708404541e-01 -1.058144047856330872e-01 -9.746568650007247925e-02 5.684088915586471558e-02
3.602292388677597046e-02 3.699549124576151371e-04 1.723528057336807251e-01 5.571309477090835571e-02 1.523662656545639038e-01 1.687902063131332397e-01 3.017772734165191650e-01 4.638607800006866455e-02 1.847099959850311279e-01 -9.411760419607162476e-02 -1.781386286020278931e-01 2.167439013719558716e-01 -4.236919879913330078e-01 -7.810536772012710571e-03 -3.843432664871215820e-02 1.900626718997955322e-01 -6.516858935356140137e-02 1.154044941067695618e-01 1.589890718460083008e-01 -1.774018853902816772e-01 -2.315332591533660889e-01 -2.144642174243927002e-02 -2.354319840669631958e-01 -1.847968846559524536e-01 -9.207678586244583130e-02 5.766622349619865417e-02 -2.323404699563980103e-01 8.601921051740646362e-02 -5.025223828852176666e-03 -2.797891795635223389e-01 -3.356333076953887939e-01 -4.776344867423176765e-04
-1.293580047786235809e-02 6.031516194343566895e-02 2.862623631954193115e-01 -1.856855899095535278e-01 4.805724322795867920e-02 -8.084162324666976929e-02 3.012386858463287354e-01 -9.038476645946502686e-02 1.341109536588191986e-02 -2.705089747905731201e-01 -2.847070991992950439e-01 2.865773141384124756e-01 -2.845419943332672119e-01 1.053824797272682190e-01 -7.932263612747192383e-02 7.446254044771194458e-02 -3.090914338827133179e-02 1.078058481216430664e-01 4.077886417508125305e-02 -2.482611089944839478e-01 -4.024864733219146729e-02 1.746758967638015747e-01 -3.252155780792236328e-01 -1.887036710977554321e-01 -1.341629400849342346e-02 -2.830754034221172333e-02 -1.625725924968719482e-01 1.937949806451797485e-01 -1.721134632825851440e-01 1.244228482246398926e-01 -1.584490686655044556e-01 2.168109565973281860e-01
-3.936394676566123962e-02 -2.039504498243331909e-01 1.661887317895889282e-01 -1.824183017015457153e-01 1.482419222593307495e-01 2.613683938980102539e-01 1.889833509922027588e-01 2.401459515094757080e-01 -9.547616355121135712e-03 3.465309366583824158e-02 -3.237009048461914062e-01 1.668691337108612061e-01 -1.725907325744628906e-01 3.487241566181182861e-01 -1.609158217906951904e-01 1.398007422685623169e-01 -2.321129441261291504e-01 -1.735224425792694092e-01 1.162276715040206909e-01 1.171108931303024292e-01 4.589041694998741150e-02 1.947947293519973755e-01 -5.725632607936859131e-02 1.555195003747940063e-01 -1.260665655136108398e-01 -6.634009629487991333e-02 -1.387312412261962891e-01 1.405502706766128540e-01 7.370433211326599121e-02 -2.921687662601470947e-01 -1.981346160173416138e-01 1.160145550966262817e-01
-1.028178930282592773e-01 -2.892908751964569092e-01 2.248850762844085693e-01 -3.593378067016601562e-01 -2.233167365193367004e-02 8.548747748136520386e-03 1.855418235063552856e-01 2.399818412959575653e-02 1.830213218927383423e-01 -1.554460972547531128e-01 -3.570128679275512695e-01 -4.657778888940811157e-02 -1.076644435524940491e-01 2.444982677698135376e-01 -1.579059660434722900e-01 -2.389625906944274902e-01 -2.025417685508728027e-01 -2.257651686668395996e-01 6.720840930938720703e-02 4.820936173200607300e-02 -1.741287708282470703e-01 3.152613341808319092e-02 -3.339629471302032471e-01 3.135062381625175476e-02 5.650265607982873917e-03 -4.396304488182067871e-02 3.734812140464782715e-02 2.250294238328933716e-01 -1.061546877026557922e-01 -1.535713374614715576e-01 6.810616701841354370e-02 1.167053580284118652e-01
1.925638169050216675e-01 -3.575081005692481995e-02 -3.479025326669216156e-03 -1.868075281381607056e-01 5.548522621393203735e-02 7.058455049991607666e-02 4.105948805809020996e-01 -4.778925329446792603e-02 -1.244736760854721069e-01 -5.493743717670440674e-02 -4.146390408277511597e-02 -1.081367433071136475e-01 -1.398031711578369141e-01 1.812070161104202271e-01 1.208926178514957428e-02 1.124935895204544067e-01 -1.431949585676193237e-01 8.465158939361572266e-02 -9.593199938535690308e-02 -9.114629030227661133e-02 2.079038321971893311e-01 -1.007178500294685364e-01 6.274872273206710815e-02 4.269864782691001892e-02 -3.192515075206756592e-01 -3.093824088573455811e-01 -2.267172932624816895e-01 2.422216385602951050e-01 -1.501430273056030273e-01 -4.144265502691268921e-02 -2.093447446823120117e-01 4.130205810070037842e-01
-3.116886690258979797e-02 1.759781539440155029e-01 -5.251497775316238403e-02 -2.730356752872467041e-01 -1.988827809691429138e-02 9.138952591456472874e-04 3.040462732315063477e-01 -8.716591447591781616e-02 9.602256864309310913e-02 1.551020611077547073e-02 -1.502678394317626953e-01 6.617192178964614868e-02 1.858908217400312424e-03 1.346079707145690918e-01 -1.711602509021759033e-01 -6.418356299400329590e-02 -2.339765876531600952e-01 -2.910288274288177490e-01 -1.996385902166366577e-01 -1.005914583802223206e-01 2.025878429412841797e-01 -2.419266849756240845e-02 1.543766260147094727e-01 1.271254420280456543e-01 -2.300402820110321045e-01 -2.230419963598251343e-01 8.621361106634140015e-02 2.700265347957611084e-01 -1.369603276252746582e-01 -2.930761873722076416e-01 -2.610488533973693848e-01 2.747880518436431885e-01
1.544868797063827515e-01 -5.064033716917037964e-02 2.706972360610961914e-01 1.606230437755584717e-01 -2.151160389184951782e-01 8.896417915821075439e-02 -2.961730957031250000e-02 2.765997350215911865e-01 1.989714503288269043e-01 2.152256518602371216e-01 -5.705812200903892517e-02 2.516445517539978027e-01 -1.076198145747184753e-01 2.541325092315673828e-01 8.876138925552368164e-02 -5.580355972051620483e-02 3.824402391910552979e-02 -5.181801971048116684e-03 -6.280278414487838745e-02 -1.835683286190032959e-01 -1.939349472522735596e-01 1.847871840000152588e-01 1.296364963054656982e-01 -2.329723164439201355e-02 -2.398983985185623169e-01 -4.090085029602050781e-01 2.144485861063003540e-01 2.065171599388122559e-01 -2.644362300634384155e-02 -1.134803444147109985e-01 5.827966704964637756e-02 2.111434340476989746e-01
-2.276876010000705719e-02 1.021384447813034058e-01 4.064802527427673340e-01 3.827920556068420410e-02 -3.451822698116302490e-01 5.112885963171720505e-03 5.798456259071826935e-03 -1.102633103728294373e-01 -5.781769007444381714e-02 -1.743531525135040283e-01 -3.639009222388267517e-02 -3.359795734286308289e-02 -1.859077364206314087e-01 2.802863121032714844e-01 1.936924271285533905e-02 1.072143670171499252e-02 -8.946439623832702637e-02 -1.905128508806228638e-01 -2.095340043306350708e-01 -1.888308227062225342e-01 -2.152340412139892578e-01 6.826449930667877197e-02 -5.142222717404365540e-02 -1.943634748458862305e-01 -2.765543460845947266e-01 -5.192856863141059875e-02 1.275816559791564941e-01 4.245061576366424561e-01 2.635268121957778931e-02 -8.259599655866622925e-02 5.495082587003707886e-02 1.992903351783752441e-01
6.541651207953691483e-03 1.072972714900970459e-01 4.208347946405410767e-02 -1.677586734294891357e-01 -2.205170243978500366e-01 -1.769418120384216309e-01 3.450472950935363770e-01 -9.962502121925354004e-02 -8.138854987919330597e-03 -9.023389965295791626e-02 -1.364375650882720947e-02 4.576399549841880798e-02 -3.098839223384857178e-01 -6.614160537719726562e-02 -3.929554671049118042e-02 1.128877773880958557e-01 1.023933738470077515e-01 -2.606560587882995605e-01 -5.265041440725326538e-02 -1.902131438255310059e-01 -6.608492881059646606e-02 -1.310512870550155640e-01 -2.335510449483990669e-03 -3.847536742687225342e-01 -1.166624277830123901e-01 -2.720269560813903809e-01 7.606536149978637695e-02 3.402330279350280762e-01 1.479484587907791138e-01 -2.307619154453277588e-01 -2.305833399295806885e-01 2.953927265480160713e-03
-1.116813197731971741e-01 -1.267287582159042358e-01 1.324428319931030273e-01 2.219064980745315552e-01 6.680927425622940063e-02 -1.664069741964340210e-01 2.567501068115234375e-01 2.092480063438415527e-01 2.444448918104171753e-01 -1.109176576137542725e-01 -3.059107661247253418e-01 -5.618848279118537903e-02 -1.508349031209945679e-01 3.156898617744445801e-01 9.336932748556137085e-02 7.011792808771133423e-02 -2.172575891017913818e-01 1.832144111394882202e-01 1.103057265281677246e-01 6.376541405916213989e-02 4.466185346245765686e-03 5.564326047897338867e-02 -2.594971954822540283e-01 -1.863232553005218506e-01 -1.291539818048477173e-01 -1.927992254495620728e-01 1.522897928953170776e-02 1.635236889123916626e-01 -1.655850410461425781e-01 9.682694822549819946e-02 -2.165409624576568604e-01 3.021623790264129639e-01
6.419524550437927246e-02 -4.703291878104209900e-02 -8.988798409700393677e-02 -3.308593332767486572e-01 -8.207430690526962280e-02 5.869364738464355469e-02 4.538318514823913574e-02 1.923761218786239624e-01 -7.242718338966369629e-02 1.213366687297821045e-01 1.576079800724983215e-02 1.453398466110229492e-01 -4.188933596014976501e-02 2.174553871154785156e-01 -2.520283758640289307e-01 3.189478516578674316e-01 -6.457639485597610474e-02 -1.392887439578771591e-02 -1.727615445852279663e-01 -3.556015193462371826e-01 -1.034194678068161011e-01 -5.671618133783340454e-02 -9.347472339868545532e-02 -1.136106923222541809e-01 -2.262878566980361938e-01 -2.588696479797363281e-01 -2.824172675609588623e-01 2.391436696052551270e-01 4.174767062067985535e-02 -1.713795363903045654e-01 -2.905088067054748535e-01 6.590553373098373413e-02
5.352640151977539062e-02 -1.790974661707878113e-02 3.322665989398956299e-01 -2.687186002731323242e-01 2.164733856916427612e-01 -2.804102599620819092e-01 3.280482590198516846e-01 -7.984380424022674561e-02 9.885179996490478516e-02 7.736708223819732666e-02 -2.562339417636394501e-02 -1.873572170734405518e-02 -6.763917952775955200e-02 3.455224633216857910e-02 1.360054165124893188e-01 1.681444980204105377e-02 4.790994897484779358e-02 -1.847787201404571533e-01 6.323087215423583984e-02 -1.786133646965026855e-01 -2.052742838859558105e-01 -4.082744568586349487e-02 -4.451053217053413391e-02 -2.730262652039527893e-02 -8.901290595531463623e-02 -1.893432624638080597e-02 1.806264519691467285e-01 1.493838429450988770e-01 -1.295178979635238647e-01 1.253854949027299881e-02 -9.904886782169342041e-02 5.697119235992431641e-01
2.106468379497528076e-02 -2.285173535346984863e-01 2.386800348758697510e-01 6.360398232936859131e-02 1.487626414746046066e-02 1.062089800834655762e-01 -1.223996505141258240e-01 1.983201056718826294e-01 2.272228747606277466e-01 5.916588008403778076e-02 -1.417757868766784668e-01 1.974248141050338745e-01 -2.644781023263931274e-02 3.261706233024597168e-01 -5.116667225956916809e-02 1.455567497760057449e-02 -3.206891417503356934e-01 -1.185048650950193405e-02 -6.272584944963455200e-02 -1.218738555908203125e-01 -1.321800947189331055e-01 1.272452771663665771e-01 -6.086381897330284119e-02 3.291548416018486023e-02 -3.193688690662384033e-01 -2.282571345567703247e-01 3.732929527759552002e-01 2.319470793008804321e-01 -1.648624539375305176e-01 1.495296508073806763e-01 -1.065293103456497192e-01 1.674254536628723145e-01
1.669054664671421051e-02 -2.317863553762435913e-01 3.281095623970031738e-01 -1.130876466631889343e-01 -1.202670782804489136e-01 3.540606424212455750e-02 7.203691173344850540e-03 2.804643511772155762e-01 3.144973814487457275e-01 -3.618742525577545166e-02 -9.208544343709945679e-02 2.163755148649215698e-01 9.146418422460556030e-02 1.395555585622787476e-01 2.017733305692672729e-01 -5.575004220008850098e-02 -1.707687042653560638e-02 -6.676965858787298203e-04 -2.855320572853088379e-01 -1.687065958976745605e-01 -8.392051607370376587e-02 1.364072114229202271e-01 -3.065090160816907883e-03 -2.742266356945037842e-01 3.412393853068351746e-02 -1.611219942569732666e-01 -4.510001093149185181e-02 2.708666622638702393e-01 6.947330385446548462e-02 4.734536632895469666e-02 -3.632870614528656006e-01 2.263380587100982666e-01
1.070489883422851562e-01 -7.974432408809661865e-02 3.448963165283203125e-01 1.323582381010055542e-01 -1.425167620182037354e-01 7.332189381122589111e-02 -3.189537301659584045e-02 2.416964620351791382e-01 2.892057299613952637e-01 5.722544714808464050e-02 -1.018485352396965027e-01 1.429076790809631348e-01 -2.806805372238159180e-01 2.085837721824645996e-01 8.885782957077026367e-02 4.640746861696243286e-02 5.216247960925102234e-02 -1.149279177188873291e-01 -2.131807506084442139e-01 -2.005499601364135742e-01 -2.976074516773223877e-01 1.009118556976318359e-01 1.101898476481437683e-01 -4.948225244879722595e-02 -2.668889164924621582e-01 -1.532809585332870483e-01 1.929792463779449463e-01 3.481262028217315674e-01 -1.032210439443588257e-01 -8.399057388305664062e-02 4.432353377342224121e-02 1.508925259113311768e-01
1.431733742356300354e-02 2.718597836792469025e-02 9.082826226949691772e-02 -2.375115007162094116e-01 -3.935418725013732910e-01 -8.463724702596664429e-02 2.323748022317886353e-01 1.855065822601318359e-01 -3.218814730644226074e-03 -8.164712041616439819e-02 -3.463178575038909912e-01 1.027123853564262390e-01 9.171108901500701904e-02 -2.159847766160964966e-01 -2.093041986227035522e-01 1.432895064353942871e-01 -3.734139502048492432e-01 -6.384009122848510742e-02 3.537411242723464966e-02 -4.338676482439041138e-02 -2.053275704383850098e-01 1.105667725205421448e-01 4.383185133337974548e-02 -1.214429922401905060e-02 1.035973802208900452e-01 -2.198512107133865356e-01 -4.190173372626304626e-02 2.262139320373535156e-01 2.928842604160308838e-01 4.441669210791587830e-02 -2.106609009206295013e-02 1.552037447690963745e-01
6.255020946264266968e-02 3.350768610835075378e-02 2.041313499212265015e-01 3.060196712613105774e-02 -9.682946838438510895e-03 1.513364762067794800e-01 2.172218412160873413e-01 -3.001241683959960938e-01 -1.123657450079917908e-02 -7.432557642459869385e-02 -1.731336712837219238e-01 1.942564547061920166e-01 -2.301391214132308960e-01 8.454855531454086304e-02 -5.924084782600402832e-02 2.544084787368774414e-01 9.439011663198471069e-02 -1.952271908521652222e-01 4.513191431760787964e-02 -1.443517208099365234e-01 -5.342875719070434570e-01 1.048138365149497986e-01 1.880614645779132843e-02 1.346819400787353516e-01 1.283469051122665405e-01 -2.073524147272109985e-01 -1.293903589248657227e-01 4.523165524005889893e-02 9.772094339132308960e-02 3.953506797552108765e-02 -2.912277579307556152e-01 1.771272122859954834e-01
-3.517017140984535217e-02 -4.464307799935340881e-02 2.513218820095062256e-01 -3.806105852127075195e-01 -1.068417131900787354e-01 9.034185111522674561e-02 2.650106251239776611e-01 -6.070354580879211426e-02 3.032591342926025391e-01 -7.496936619281768799e-02 -1.574725210666656494e-01 1.749626994132995605e-01 -2.256686426699161530e-02 2.589591741561889648e-01 -2.630078792572021484e-01 1.837499886751174927e-01 -3.265830278396606445e-01 -1.189775466918945312e-01 -2.199783688411116600e-03 -6.593549996614456177e-02 -8.625396341085433960e-02 -6.143660470843315125e-02 -4.083350300788879395e-02 9.111783653497695923e-02 -4.656455665826797485e-02 1.231059432029724121e-01 -7.602556049823760986e-02 2.878192067146301270e-01 5.297925323247909546e-02 -3.117510080337524414e-01 -1.214647442102432251e-01 -6.860970705747604370e-02
-1.237973645329475403e-01 -4.530902206897735596e-02 3.153868615627288818e-01 -1.054578348994255066e-01 1.144357025623321533e-01 1.703299134969711304e-01 1.843419671058654785e-01 1.144954636693000793e-01 5.695101991295814514e-02 3.857313394546508789e-01 -6.323479115962982178e-02 -5.111075937747955322e-03 -2.884631156921386719e-01 2.037024050951004028e-01 -8.045166730880737305e-02 3.763590753078460693e-02 1.216482892632484436e-01 -7.016339153051376343e-02 -1.924236267805099487e-01 1.687557809054851532e-02 1.796863079071044922e-01 -1.003813520073890686e-01 9.959341585636138916e-02 -1.594477444887161255e-01 -1.854983568191528320e-01 -2.316208183765411377e-01 1.632086336612701416e-01 1.669112443923950195e-01 -4.183803871273994446e-02 8.383316546678543091e-02 -2.037929184734821320e-02 4.557344019412994385e-01
-2.699521780014038086e-01 -1.794079095125198364e-01 1.160688772797584534e-01 -1.457519084215164185e-01 -6.703598052263259888e-02 -1.409019678831100464e-01 2.102077007293701172e-01 7.053222507238388062e-02 2.240091115236282349e-01 1.518065333366394043e-01 -1.477091163396835327e-01 -1.243127882480621338e-02 -2.754920125007629395e-01 2.699449658393859863e-01 1.700309067964553833e-01 1.226173266768455505e-01 -2.828702703118324280e-02 -7.810980826616287231e-02 6.699541956186294556e-02 -2.350689470767974854e-01 -1.328443884849548340e-01 -1.066758483648300171e-01 -3.269460797309875488e-01 -1.550944298505783081e-01 6.382487714290618896e-02 6.946226954460144043e-02 1.193291097879409790e-01 3.486971557140350342e-01 -2.852508723735809326e-01 5.430517345666885376e-02 -1.988360434770584106e-01 6.000939384102821350e-02
1.341482996940612793e-01 2.173801362514495850e-01 4.523291066288948059e-02 -2.412430010735988617e-02 -1.149161458015441895e-01 -1.574320197105407715e-01 3.047238290309906006e-01 1.338566392660140991e-01 7.273260504007339478e-02 1.884718388319015503e-01 -1.564049720764160156e-01 2.903012633323669434e-01 -3.119038343429565430e-01 7.625780254602432251e-02 -3.556215763092041016e-01 1.172378733754158020e-01 1.124086417257785797e-02 -1.826167404651641846e-01 1.135456282645463943e-02 -1.262685563415288925e-02 1.402522474527359009e-01 -1.974437385797500610e-01 3.653467632830142975e-03 -2.471949160099029541e-01 2.056386135518550873e-02 -1.319157779216766357e-01 -1.832428276538848877e-01 3.545900583267211914e-01 6.523389369249343872e-02 -1.855492144823074341e-01 -1.057630479335784912e-01 9.977022558450698853e-02
1.283942908048629761e-01 1.449250578880310059e-01 1.844976246356964111e-01 -2.785994410514831543e-01 -1.766860038042068481e-01 -3.128519654273986816e-01 -6.889728456735610962e-02 8.915174752473831177e-02 5.863657593727111816e-02 1.723404414951801300e-02 -4.159527719020843506e-01 -3.727992624044418335e-02 8.875654637813568115e-02 1.322020292282104492e-01 -5.573635920882225037e-02 1.677726358175277710e-01 -3.722289800643920898e-01 -1.203211769461631775e-01 -1.737562590278685093e-03 -1.023042872548103333e-01 -2.277723550796508789e-01 3.329380974173545837e-02 1.523315459489822388e-01 -1.131634339690208435e-01 1.488920003175735474e-01 -1.439946144819259644e-01 6.032222136855125427e-02 1.881604492664337158e-01 -8.970838785171508789e-02 4.740193486213684082e-02 -2.879471182823181152e-01 2.160081565380096436e-01
1.639026217162609100e-02 1.250516772270202637e-01 -2.166017144918441772e-02 -1.650623530149459839e-01 1.496952921152114868e-01 -6.008009891957044601e-03 1.486505270004272461e-01 8.651966601610183716e-02 1.363165080547332764e-01 2.000565975904464722e-01 -5.114394426345825195e-02 2.335091084241867065e-01 -2.754566371440887451e-01 7.507982850074768066e-02 -2.349244952201843262e-01 -5.856457352638244629e-02 -1.128265038132667542e-01 5.275977402925491333e-02 -7.348741590976715088e-02 -1.139505133032798767e-01 1.389641016721725464e-01 -2.025380581617355347e-01 4.548332840204238892e-02 -3.467153310775756836e-01 2.092447727918624878e-01 -2.571540474891662598e-01 1.068811267614364624e-01 3.776043951511383057e-01 -1.509962975978851318e-01 -2.445696443319320679e-01 -1.437486261129379272e-01 2.544837892055511475e-01
2.497540414333343506e-01 8.187587559223175049e-02 1.433482021093368530e-01 -2.293857336044311523e-01 -3.370795398950576782e-02 -2.492398172616958618e-01 1.965735852718353271e-02 4.691652208566665649e-02 1.161919906735420227e-02 1.093573272228240967e-01 -1.778254508972167969e-01 5.030372366309165955e-02 9.959144145250320435e-02 1.670029610395431519e-01 3.631089814007282257e-03 5.656627193093299866e-02 -2.468797564506530762e-01 -2.795908153057098389e-01 1.099978685379028320e-01 -5.246160551905632019e-02 4.407401196658611298e-03 -8.696673810482025146e-02 3.802708908915519714e-02 -1.555600166320800781e-01 -2.377807348966598511e-02 -2.759297192096710205e-01 -1.323856264352798462e-01 1.078344658017158508e-01 1.413690000772476196e-01 1.172633767127990723e-01 -4.475556910037994385e-01 4.213570952415466309e-01
1.426384150981903076e-01 6.591864675283432007e-02 1.073977053165435791e-01 -1.808425933122634888e-01 -2.076579630374908447e-01 -1.956142187118530273e-01 5.413639917969703674e-02 3.344886302947998047e-01 -1.920719072222709656e-02 1.908837854862213135e-01 -3.384255990386009216e-02 3.527130931615829468e-03 -3.049703240394592285e-01 2.124107927083969116e-01 -3.170929849147796631e-02 2.938905358314514160e-01 4.233625717461109161e-03 1.739326566457748413e-01 6.827566027641296387e-02 3.551919162273406982e-01 -1.721103638410568237e-01 4.026325047016143799e-02 -8.681665174663066864e-03 -9.837591089308261871e-03 2.934185266494750977e-01 -4.551972378976643085e-04 1.963559165596961975e-02 3.130184113979339600e-01 -7.366190105676651001e-02 2.181784994900226593e-02 5.396866053342819214e-02 2.926103770732879639e-01
-2.667780816555023193e-01 9.108543395996093750e-03 1.968267709016799927e-01 -9.673607349395751953e-02 -7.427062094211578369e-02 -2.096567675471305847e-02 1.902769505977630615e-01 3.824869543313980103e-02 -2.865044400095939636e-02 -2.201633341610431671e-02 -3.473003506660461426e-01 1.377742439508438110e-01 1.289677917957305908e-01 2.874844968318939209e-01 4.841018095612525940e-02 1.315802782773971558e-01 1.354944258928298950e-01 -5.668785050511360168e-02 1.703444719314575195e-01 1.484543383121490479e-01 4.660623520612716675e-02 -3.308602273464202881e-01 -7.398479431867599487e-02 -8.268114924430847168e-02 9.820777922868728638e-02 -7.154534757137298584e-02 -5.294116213917732239e-02 2.542572915554046631e-01 -5.276335868984460831e-03 -1.918264329433441162e-01 -4.103133380413055420e-01 3.052996993064880371e-01
-9.057959541678428650e-04 -3.495483845472335815e-02 3.733305633068084717e-01 -2.880633771419525146e-01 -1.492011845111846924e-01 -1.695796549320220947e-01 1.503414381295442581e-02 -5.508492514491081238e-02 1.831120401620864868e-01 6.977265328168869019e-02 -4.296199604868888855e-02 1.062327250838279724e-02 -2.767081558704376221e-01 1.978770345449447632e-01 -7.539528608322143555e-02 9.174630790948867798e-02 9.949550963938236237e-03 7.331988215446472168e-02 2.439963668584823608e-01 1.691699773073196411e-01 -6.862675398588180542e-02 6.894958019256591797e-02 -1.665344685316085815e-01 2.093035131692886353e-01 -1.280552744865417480e-01 1.648007929325103760e-01 -2.011403292417526245e-01 3.013655543327331543e-01 -9.849181771278381348e-02 -3.485436439514160156e-01 -1.884206682443618774e-01 1.892258077859878540e-01
-1.798016279935836792e-01 -2.798926532268524170e-01 4.049209058284759521e-01 -4.498767480254173279e-02 2.914251089096069336e-01 -1.139646321535110474e-01 2.051436454057693481e-01 1.702010482549667358e-01 -1.179810687899589539e-01 1.952206715941429138e-03 -3.424695134162902832e-02 1.351143866777420044e-01 -8.247705549001693726e-02 9.471879899501800537e-02 -2.357747871428728104e-03 1.257776319980621338e-01 1.738761812448501587e-01 -5.041247606277465820e-02 3.507312014698982239e-02 -1.808584332466125488e-01 3.281024470925331116e-02 2.662628889083862305e-02 -5.250642076134681702e-02 -1.536889225244522095e-01 -1.663301289081573486e-01 -1.737906336784362793e-01 1.349025368690490723e-01 1.608930081129074097e-01 1.534423790872097015e-03 6.216965243220329285e-02 -2.218532711267471313e-01 4.893961846828460693e-01
1.407146751880645752e-01 6.985639780759811401e-02 7.264149188995361328e-02 -1.537731885910034180e-01 -1.169983968138694763e-01 9.301673620939254761e-02 3.145703077316284180e-01 1.470136940479278564e-01 -2.232675999402999878e-01 -4.108782112598419189e-02 -1.167537197470664978e-01 1.646354198455810547e-01 -1.967637985944747925e-01 1.451257616281509399e-01 -1.033743172883987427e-01 3.636416196823120117e-01 1.101090535521507263e-01 5.898784101009368896e-02 -2.873892188072204590e-01 -2.792223989963531494e-01 -8.621143549680709839e-02 1.448426246643066406e-01 -3.626239001750946045e-01 -9.917482733726501465e-02 9.660314023494720459e-02 -1.672440022230148315e-01 -1.485211253166198730e-01 2.163198739290237427e-01 -4.217842593789100647e-02 -2.001996934413909912e-01 4.797603469341993332e-03 1.207225844264030457e-01
1.741472333669662476e-01 -1.236794283613562584e-03 1.828621476888656616e-01 5.071052536368370056e-02 1.227233782410621643e-01 -2.063100188970565796e-01 3.528501987457275391e-01 8.931770920753479004e-03 -1.969167292118072510e-01 -4.151123389601707458e-02 -1.673220396041870117e-01 1.498290449380874634e-01 -3.875828981399536133e-01 1.033827289938926697e-01 -8.010387420654296875e-02 2.588166892528533936e-01 -1.494234055280685425e-01 1.824936270713806152e-01 7.068794965744018555e-02 1.055247187614440918e-01 1.593567244708538055e-02 9.888859093189239502e-02 3.115223022177815437e-03 4.234571382403373718e-02 1.329655200242996216e-01 -4.669278487563133240e-02 1.582871074788272381e-03 1.567992568016052246e-01 -1.296344250440597534e-01 1.047789156436920166e-01 -1.024987101554870605e-01 5.097643733024597168e-01
1.606652438640594482e-01 -2.100007981061935425e-01 7.948126643896102905e-03 -2.134009897708892822e-01 -8.376080542802810669e-02 -2.300347089767456055e-01 1.702513545751571655e-01 1.103681921958923340e-01 1.166911572217941284e-01 3.244020938873291016e-01 -1.047780737280845642e-01 -4.275323008187115192e-04 2.103128843009471893e-02 5.748542025685310364e-02 -9.906881302595138550e-02 2.002523094415664673e-01 1.631285250186920166e-01 7.664491236209869385e-02 -1.387662440538406372e-01 5.477854236960411072e-02 -6.235083192586898804e-02 -1.432508826255798340e-01 1.426222324371337891e-01 -9.357866644859313965e-02 1.798016726970672607e-01 -3.785774484276771545e-02 1.095702052116394043e-01 4.663858413696289062e-01 2.924905717372894287e-02 -1.323034912347793579e-01 1.004205569624900818e-01 4.471177458763122559e-01
6.973842531442642212e-02 -5.637225881218910217e-02 5.917378887534141541e-02 -1.312695294618606567e-01 -6.609827280044555664e-02 2.249180972576141357e-01 3.708892166614532471e-01 -2.585604786872863770e-02 -7.763304281979799271e-03 5.044011771678924561e-02 -1.933543235063552856e-01 -4.641429707407951355e-02 -7.917974144220352173e-02 -1.861506723798811436e-03 -9.915219247341156006e-02 2.185726910829544067e-02 -2.628134749829769135e-02 -1.924047619104385376e-01 -9.652356803417205811e-02 -1.920839548110961914e-01 3.096419572830200195e-01 -1.958283782005310059e-01 5.009603686630725861e-03 2.071012258529663086e-01 -1.037973836064338684e-01 -2.144657373428344727e-01 3.076111711561679840e-02 5.132827162742614746e-01 8.536933362483978271e-02 -2.654376029968261719e-01 -1.637235432863235474e-01 1.803409010171890259e-01
1.653541252017021179e-02 2.195293316617608070e-03 1.013107225298881531e-01 -2.016344070434570312e-01 -6.028631702065467834e-02 -1.228609979152679443e-01 3.231682479381561279e-01 3.792198896408081055e-01 5.397454276680946350e-02 2.970760762691497803e-01 -4.947154223918914795e-01 -2.030944079160690308e-01 -1.444532573223114014e-01 4.846974462270736694e-02 9.879347681999206543e-02 -3.095261380076408386e-02 5.242738127708435059e-02 -6.549756973981857300e-02 -3.450314402580261230e-01 -7.028570026159286499e-02 1.428696364164352417e-01 3.924813494086265564e-02 2.118033729493618011e-02 -1.521053314208984375e-01 1.024899333715438843e-01 -4.423118382692337036e-02 -1.450949907302856445e-01 -1.988761872053146362e-02 -4.615243896842002869e-02 -7.485549151897430420e-02 2.654461935162544250e-02 2.276519834995269775e-01
6.855390965938568115e-02 -7.326993346214294434e-02 1.870148479938507080e-01 -2.227353602647781372e-01 1.207481548190116882e-01 -1.922354698181152344e-01 1.430119276046752930e-01 -1.480975151062011719e-01 3.378885388374328613e-01 -1.444400995969772339e-01 -1.523831784725189209e-01 -9.729494899511337280e-02 -1.116293249651789665e-03 4.265702962875366211e-01 -3.296813666820526123e-01 -5.142561718821525574e-02 -1.064756736159324646e-01 -1.508300304412841797e-01 -1.118951067328453064e-01 -1.128612756729125977e-01 -2.639529109001159668e-01 6.972761452198028564e-02 -5.722245573997497559e-02 1.190411746501922607e-01 -2.316371537744998932e-03 1.144618019461631775e-01 2.049067802727222443e-02 2.176863998174667358e-01 2.974705584347248077e-02 -1.765992343425750732e-01 -1.236439719796180725e-01 3.013515174388885498e-01
1.472644656896591187e-01 2.830955386161804199e-01 2.125489264726638794e-01 -1.847320199012756348e-01 -1.780992150306701660e-01 -3.565609455108642578e-01 2.056433558464050293e-01 -8.651631325483322144e-02 1.664937287569046021e-01 -2.257576733827590942e-01 -5.427245795726776123e-02 1.945573091506958008e-01 -1.023346409201622009e-01 6.882568821310997009e-03 8.032501488924026489e-02 -1.426817923784255981e-01 -1.882409751415252686e-01 1.180168762803077698e-01 -1.440777480602264404e-01 -1.548873931169509888e-01 9.616738557815551758e-02 -5.889740958809852600e-02 -1.297035366296768188e-01 3.914142027497291565e-02 -1.561464928090572357e-02 -3.527947068214416504e-01 -1.108693405985832214e-01 2.417002171277999878e-01 -2.144041508436203003e-01 -1.970020830631256104e-01 -1.565061658620834351e-01 1.534533500671386719e-01
1.587131917476654053e-01 -3.724644482135772705e-01 1.527149677276611328e-01 -1.034326944500207901e-02 -1.757957041263580322e-01 -3.593512624502182007e-02 1.735135465860366821e-01 2.561077773571014404e-01 6.560429930686950684e-02 -2.764709107577800751e-02 -3.918970227241516113e-01 -1.570449620485305786e-01 -1.543706804513931274e-01 1.018356811255216599e-02 -1.630852669477462769e-01 -1.743978261947631836e-01 -1.049676612019538879e-01 -4.319775477051734924e-02 -1.148057579994201660e-01 -4.776474088430404663e-02 -1.404646188020706177e-01 -1.976136863231658936e-01 -2.604658305644989014e-01 1.634309589862823486e-01 3.366618975996971130e-02 1.460798829793930054e-01 9.978139400482177734e-02 3.860219717025756836e-01 -1.568906605243682861e-01 -1.573605686426162720e-01 -1.094500627368688583e-02 8.876462280750274658e-02
2.054091095924377441e-01 2.432847768068313599e-01 2.053725421428680420e-01 2.959233149886131287e-02 1.013442799448966980e-01 -2.291706055402755737e-01 3.943899869918823242e-01 -2.177549302577972412e-01 1.250101327896118164e-01 3.180903568863868713e-02 -8.470764756202697754e-02 -3.034755354747176170e-03 -1.559973210096359253e-01 9.322050213813781738e-02 3.313292190432548523e-02 2.628593146800994873e-01 -6.804091483354568481e-02 -4.521612450480461121e-02 -3.520366847515106201e-01 -2.001648768782615662e-02 -2.525619864463806152e-01 1.410298794507980347e-01 -1.060292124748229980e-01 -1.498074233531951904e-01 3.135116398334503174e-02 -4.690762236714363098e-02 4.867978021502494812e-02 7.882560789585113525e-02 -1.852274239063262939e-01 9.831865876913070679e-02 -1.953208595514297485e-01 3.471526801586151123e-01
-1.458538919687271118e-01 -1.426638104021549225e-02 5.278661251068115234e-01 -1.929370611906051636e-01 -1.495124846696853638e-01 8.371315151453018188e-02 -2.496084012091159821e-02 7.128470391035079956e-02 -3.367008641362190247e-02 1.731889247894287109e-01 -1.428681463003158569e-01 7.516673207283020020e-02 2.434477023780345917e-02 3.230515122413635254e-01 9.135209023952484131e-02 1.663442999124526978e-01 -1.906552761793136597e-01 -2.881580889225006104e-01 -1.935050487518310547e-01 -3.528552502393722534e-02 3.308048099279403687e-02 3.551309108734130859e-01 4.183282330632209778e-02 1.613363176584243774e-01 8.740367740392684937e-02 -1.538421511650085449e-01 1.572315990924835205e-01 1.514838933944702148e-01 -1.545995175838470459e-01 -1.146647483110427856e-01 -1.510341838002204895e-02 1.051765028387308121e-02
8.093667775392532349e-02 3.201569989323616028e-02 3.884043693542480469e-01 1.026477366685867310e-01 -1.206928044557571411e-01 3.485395014286041260e-02 3.158859163522720337e-02 8.895197510719299316e-02 -4.841401055455207825e-02 6.132359430193901062e-02 -1.901948451995849609e-01 1.226149424910545349e-01 -1.383109986782073975e-01 1.584296226501464844e-01 -1.202931478619575500e-01 -1.250069290399551392e-01 -2.638137899339199066e-02 -2.925359904766082764e-01 -1.969834864139556885e-01 -2.440226972103118896e-01 -1.067600473761558533e-01 8.980523794889450073e-02 1.726314276456832886e-01 -1.160088554024696350e-01 -2.297064960002899170e-01 -1.939907521009445190e-01 1.888336837291717529e-01 4.580785632133483887e-01 4.208555072546005249e-02 -2.646501064300537109e-01 8.677700906991958618e-02 1.100907549262046814e-01
-1.910730153322219849e-01 -3.417613506317138672e-01 1.666325181722640991e-01 -1.751177310943603516e-01 -1.748296469449996948e-01 -6.335552781820297241e-02 1.187060400843620300e-01 1.466357707977294922e-01 -7.591453939676284790e-02 -1.104120537638664246e-01 -1.318961661309003830e-02 1.156959235668182373e-01 -2.827259302139282227e-01 3.157714605331420898e-01 4.778194800019264221e-02 2.308056801557540894e-01 -2.688125371932983398e-01 -4.547205567359924316e-02 -2.154084444046020508e-01 8.230678737163543701e-02 -5.562661960721015930e-02 1.368656158447265625e-01 3.823172673583030701e-02 9.671467542648315430e-02 1.558548659086227417e-01 -2.440671622753143311e-01 -1.939899027347564697e-01 3.246320188045501709e-01 1.089846622198820114e-02 -1.231460869312286377e-01 -2.179735451936721802e-01 3.941069543361663818e-02
-8.977685868740081787e-02 1.499873399734497070e-01 4.356831014156341553e-01 -7.926765084266662598e-02 -6.941196322441101074e-02 -2.724926918745040894e-02 1.647573411464691162e-01 -6.623315811157226562e-02 2.895423397421836853e-02 8.374988287687301636e-02 -1.738826483488082886e-01 1.384900957345962524e-01 5.357160046696662903e-02 -3.421102184802293777e-03 -1.104235053062438965e-01 7.998839020729064941e-02 -1.470515429973602295e-01 1.049757599830627441e-01 -1.672987341880798340e-01 -1.244250535964965820e-01 -2.106700837612152100e-01 2.839355170726776123e-01 -2.716855332255363464e-02 5.779296159744262695e-02 -2.691282629966735840e-01 1.167839691042900085e-01 1.805841624736785889e-01 1.017161980271339417e-01 3.015400767326354980e-01 -2.953747212886810303e-01 8.781228959560394287e-02 3.706821799278259277e-01
4.253466054797172546e-02 -1.196114867925643921e-01 1.115973591804504395e-01 -2.034360617399215698e-01 -3.655184805393218994e-01 -5.203503370285034180e-02 1.713980436325073242e-01 -2.008343786001205444e-01 1.610412597656250000e-01 1.357010751962661743e-01 -2.577269375324249268e-01 3.156746625900268555e-01 -1.746800541877746582e-01 2.364426702260971069e-01 6.109631154686212540e-03 1.343299448490142822e-01 9.247583150863647461e-02 -2.999625355005264282e-02 1.088170036673545837e-01 -2.465332597494125366e-01 -2.313084900379180908e-01 -1.657057106494903564e-01 -1.777422875165939331e-01 8.656364865601062775e-03 -1.087741479277610779e-01 -3.236797451972961426e-02 1.759360544383525848e-02 1.986330449581146240e-01 7.441723346710205078e-02 -3.274622838944196701e-03 -3.714151084423065186e-01 -1.351123303174972534e-01
2.665053308010101318e-01 5.508647486567497253e-02 3.086924739181995392e-02 3.691227361559867859e-02 -1.314210891723632812e-01 -2.698228955268859863e-01 -3.273766487836837769e-02 1.801676116883754730e-02 1.525666713714599609e-01 -8.180063217878341675e-02 -3.602989315986633301e-01 2.817130386829376221e-01 -3.168036416172981262e-02 6.130236759781837463e-02 -2.911013066768646240e-01 5.566150695085525513e-02 -3.071214817464351654e-02 1.600608415901660919e-02 1.270832866430282593e-01 -7.188203930854797363e-02 -1.209301277995109558e-01 1.482492685317993164e-01 -3.405595123767852783e-01 2.183768898248672485e-01 -8.603984862565994263e-02 -2.095312923192977905e-01 -1.868265420198440552e-01 2.322259247303009033e-01 -9.287300705909729004e-02 -1.951267868280410767e-01 -2.814562320709228516e-01 1.075323745608329773e-01
8.071112632751464844e-02 -1.092271059751510620e-01 3.557350337505340576e-01 -1.708722412586212158e-01 -2.623582482337951660e-01 -1.979163289070129395e-01 3.513750135898590088e-01 5.830370262265205383e-02 -1.490396261215209961e-01 -2.885051630437374115e-02 -2.563548982143402100e-01 -8.132136426866054535e-03 2.112193107604980469e-01 -1.553904712200164795e-01 -1.824744790792465210e-01 8.977542072534561157e-02 -2.550798058509826660e-01 3.267874941229820251e-02 -1.365579962730407715e-01 8.175863884389400482e-03 5.269670486450195312e-02 3.435628414154052734e-01 -9.834282845258712769e-02 -5.663805827498435974e-02 -9.739530831575393677e-02 -2.377533614635467529e-01 1.391692161560058594e-01 1.960924863815307617e-01 -1.500480771064758301e-01 -1.437486857175827026e-01 1.877363771200180054e-03 8.027385175228118896e-02
-2.410344928503036499e-01 3.492526710033416748e-02 1.022566482424736023e-01 -2.221515327692031860e-01 -2.959823794662952423e-02 1.088967919349670410e-01 7.242099195718765259e-02 3.364074230194091797e-01 -2.232947349548339844e-01 8.707004040479660034e-02 -2.560881972312927246e-01 1.702141761779785156e-01 -2.130859941244125366e-01 -4.192917607724666595e-03 -7.374846190214157104e-02 2.308663874864578247e-01 -5.969065800309181213e-02 -2.206410765647888184e-01 7.891503721475601196e-02 -8.404290676116943359e-02 -3.269247114658355713e-01 -1.068355143070220947e-01 -1.383123397827148438e-01 1.186903659254312515e-02 -9.906847029924392700e-02 -3.608715236186981201e-01 -2.220210134983062744e-01 3.603683412075042725e-02 -1.014586910605430603e-01 -2.847287654876708984e-01 -6.289569288492202759e-02 6.717484444379806519e-02
2.624626457691192627e-01 -7.497022300958633423e-02 1.503075957298278809e-01 -2.891786992549896240e-01 -3.688078373670578003e-02 -1.419496387243270874e-01 4.005473852157592773e-01 8.062848448753356934e-02 3.062853775918483734e-02 -4.574721306562423706e-02 -1.986196190118789673e-01 2.691347599029541016e-01 -2.051637321710586548e-01 1.331295818090438843e-01 -5.921624228358268738e-02 -1.245340704917907715e-01 -1.817961931228637695e-01 2.016165852546691895e-01 1.568085849285125732e-01 -2.803522944450378418e-01 -1.513809263706207275e-01 2.484705597162246704e-01 -2.619064748287200928e-01 -4.334336519241333008e-02 6.511086132377386093e-03 4.063462372869253159e-03 -5.730091780424118042e-02 8.853022754192352295e-02 -1.998642086982727051e-01 1.258285436779260635e-02 1.420851349830627441e-01 1.832945644855499268e-01
-5.520066618919372559e-02 -3.005290031433105469e-01 2.502952814102172852e-01 -2.402527928352355957e-01 -2.712008357048034668e-02 -3.434568047523498535e-01 2.293932586908340454e-01 2.558580338954925537e-01 -7.408481836318969727e-02 2.049230486154556274e-01 -3.393318504095077515e-02 1.609249114990234375e-01 -2.555743157863616943e-01 1.144744679331779480e-01 4.671385511755943298e-02 2.913725972175598145e-01 1.065525189042091370e-01 -1.981589198112487793e-01 -2.543601989746093750e-01 -1.805719137191772461e-01 1.163219660520553589e-01 -9.314994513988494873e-02 5.782702565193176270e-02 -3.403434762731194496e-03 -8.857586979866027832e-02 -4.293531551957130432e-02 1.626767963171005249e-01 2.011729031801223755e-01 7.777111232280731201e-02 -1.083941087126731873e-01 -2.031660825014114380e-01 1.623871363699436188e-02
-1.290487647056579590e-01 -2.398841381072998047e-01 2.246408015489578247e-01 -9.897012263536453247e-02 4.808965604752302170e-03 1.088197082281112671e-01 -3.176412731409072876e-02 3.007721900939941406e-01 1.828890889883041382e-01 -1.422814428806304932e-01 -3.001336157321929932e-01 8.397507667541503906e-02 -2.289471328258514404e-01 2.112165540456771851e-01 1.804907172918319702e-01 2.718381769955158234e-02 -2.472321242094039917e-01 -5.006210133433341980e-02 -1.461872458457946777e-01 -3.054463565349578857e-01 -1.290060132741928101e-01 8.015280216932296753e-02 1.956507563591003418e-01 -4.635472223162651062e-02 8.037053793668746948e-02 -9.858356416225433350e-02 1.333489418029785156e-01 2.442734539508819580e-01 2.578383386135101318e-01 3.262788802385330200e-02 -1.400564759969711304e-01 2.417699247598648071e-01
7.709405571222305298e-02 6.688664853572845459e-02 1.776001900434494019e-01 -5.811643972992897034e-02 -1.626682281494140625e-01 -1.913289427757263184e-01 4.181315004825592041e-01 1.749059706926345825e-01 2.939669415354728699e-02 2.829034924507141113e-01 -1.578506454825401306e-02 -1.047267019748687744e-01 -1.927577555179595947e-01 -1.106727309525012970e-02 2.357034385204315186e-02 5.316303297877311707e-02 2.649138271808624268e-01 -2.531625330448150635e-01 -8.852341771125793457e-02 6.437374651432037354e-02 -1.396569907665252686e-01 -4.083860665559768677e-02 2.352658361196517944e-01 -1.077887043356895447e-01 -5.651804385706782341e-04 -1.273419260978698730e-01 8.889688551425933838e-02 -2.717058919370174408e-02 -8.371368050575256348e-02 -2.304894924163818359e-01 -3.531424999237060547e-01 3.306096494197845459e-01
1.170549020171165466e-01 -1.383251398801803589e-01 2.002846449613571167e-01 -1.627270132303237915e-01 5.293086543679237366e-02 -4.140615090727806091e-02 4.099929630756378174e-01 -6.739340722560882568e-02 -2.603174559772014618e-02 -6.807939708232879639e-02 -1.498808115720748901e-01 -1.439704466611146927e-02 -2.414334565401077271e-01 1.100354711525142193e-03 -2.232095040380954742e-02 1.025379002094268799e-01 -9.875364601612091064e-02 -1.848322711884975433e-02 -1.861956119537353516e-01 -7.435713708400726318e-02 -4.505451396107673645e-02 2.030907012522220612e-02 -2.632843852043151855e-01 9.305721521377563477e-02 2.861270867288112640e-02 -3.761704266071319580e-02 -1.461664885282516479e-01 2.965075969696044922e-01 -5.512971878051757812e-01 2.739638462662696838e-02 -5.919450148940086365e-02 2.751725614070892334e-01
-9.835490956902503967e-03 -1.262670159339904785e-01 2.122096121311187744e-01 -3.529564440250396729e-01 -3.414505124092102051e-01 -1.601238176226615906e-02 6.280545145273208618e-02 1.045099459588527679e-02 1.516874879598617554e-01 8.206711709499359131e-02 -1.038577035069465637e-01 -1.581268757581710815e-01 2.056755125522613525e-02 2.807473540306091309e-01 -2.515164613723754883e-01 1.833480894565582275e-01 -2.498652227222919464e-02 1.418752223253250122e-01 -5.859114229679107666e-02 -7.237724959850311279e-02 -2.389470338821411133e-01 -1.268346607685089111e-01 1.941874623298645020e-01 2.640129029750823975e-01 -2.617539465427398682e-01 -7.284435909241437912e-03 1.071656867861747742e-01 1.037008687853813171e-01 2.328620404005050659e-01 -2.063001245260238647e-01 -4.242482408881187439e-02 2.288816720247268677e-01
-9.528546035289764404e-02 -2.774810791015625000e-01 2.953860759735107422e-01 -1.263263523578643799e-01 -1.059329062700271606e-01 4.324152469635009766e-01 6.339259445667266846e-02 7.164917141199111938e-02 6.043712422251701355e-02 6.664003711193799973e-03 -2.510363161563873291e-01 3.704969584941864014e-02 -2.342192828655242920e-01 2.337334305047988892e-01 -1.416252255439758301e-01 1.899512261152267456e-01 -1.997400261461734772e-02 -1.413564831018447876e-01 3.006122261285781860e-02 5.284085869789123535e-02 7.069428265094757080e-02 1.187980100512504578e-01 -7.828781753778457642e-02 1.712286025285720825e-01 -9.364504367113113403e-02 -3.428747877478599548e-02 -1.312149912118911743e-01 3.781281411647796631e-01 9.522477537393569946e-02 -1.926974505186080933e-01 -2.428419142961502075e-01 1.252503246068954468e-01
-2.197722792625427246e-01 2.836899599060416222e-03 1.888566613197326660e-01 -3.046768307685852051e-01 -1.264480203390121460e-01 -3.187470138072967529e-02 4.094462990760803223e-01 -2.321668155491352081e-02 6.599866598844528198e-02 2.207466065883636475e-01 -8.722654730081558228e-02 -2.334799244999885559e-02 -2.622295916080474854e-01 -1.321731954813003540e-01 -1.400500833988189697e-01 -1.798883453011512756e-02 1.268272399902343750e-01 -2.409078478813171387e-01 -8.224925398826599121e-02 1.773801147937774658e-01 -1.476624161005020142e-01 -2.974793612957000732e-01 1.365499496459960938e-01 1.669897139072418213e-02 -2.170410752296447754e-02 -2.690541557967662811e-02 1.110396161675453186e-01 1.008341982960700989e-01 2.993617672473192215e-03 -8.207134157419204712e-02 -1.713987886905670166e-01 4.113497734069824219e-01
-2.137197926640510559e-02 -1.523117721080780029e-01 2.353482246398925781e-01 4.558090295176953077e-04 -2.261125743389129639e-01 1.854167282581329346e-01 9.562682360410690308e-02 -7.821018993854522705e-02 1.720613241195678711e-01 -5.529965087771415710e-02 -3.885319530963897705e-01 -4.170645773410797119e-02 -7.542613148689270020e-02 -1.011395677924156189e-01 -8.438773453235626221e-02 1.765260547399520874e-01 -2.960893511772155762e-01 -1.351932063698768616e-02 -2.278093248605728149e-01 -4.426141455769538879e-02 -2.740593552589416504e-01 2.691224515438079834e-01 8.333530277013778687e-02 3.592122346162796021e-02 -6.591811776161193848e-02 -8.809037506580352783e-02 1.425766646862030029e-01 3.760150074958801270e-01 1.922153830528259277e-01 -2.291134446859359741e-01 8.057945966720581055e-02 1.157397925853729248e-01
-7.688582688570022583e-02 -1.413384675979614258e-01 2.999991178512573242e-01 -2.899028360843658447e-01 -6.806622445583343506e-02 -6.173217552714049816e-04 1.427126377820968628e-01 1.597350388765335083e-01 4.093822464346885681e-02 8.110718429088592529e-02 -2.060071378946304321e-01 -3.421102464199066162e-02 -3.511453568935394287e-01 1.264980435371398926e-01 -1.864120364189147949e-01 2.301191166043281555e-02 8.035352826118469238e-02 1.761040091514587402e-01 2.434774488210678101e-01 1.358531564474105835e-01 4.837556555867195129e-02 2.748842835426330566e-01 -1.006173640489578247e-01 8.106095343828201294e-02 -1.278403699398040771e-01 -5.997875705361366272e-02 -2.387281060218811035e-01 2.930263876914978027e-01 -5.928210448473691940e-03 -2.448040097951889038e-01 -2.266262769699096680e-01 1.979475319385528564e-01
-1.337984502315521240e-01 -1.265185326337814331e-01 2.989524602890014648e-01 -3.241493403911590576e-01 -1.119622308760881424e-02 2.814324107021093369e-03 6.825348362326622009e-03 7.319501787424087524e-02 2.525702416896820068e-01 6.961153447628021240e-02 -1.101805269718170166e-01 2.674798667430877686e-02 -1.557025015354156494e-01 3.563256561756134033e-02 -1.025477126240730286e-01 1.828290969133377075e-01 6.469810754060745239e-02 6.222203001379966736e-02 1.537180691957473755e-01 1.872393041849136353e-01 -3.577891737222671509e-02 4.099603369832038879e-02 4.812689498066902161e-02 3.101361095905303955e-01 -6.856292486190795898e-02 -2.712129615247249603e-02 -1.629745662212371826e-01 4.276235401630401611e-01 -1.287162303924560547e-01 -3.410125970840454102e-01 -1.658596247434616089e-01 2.678199410438537598e-01
1.380957514047622681e-01 -1.328126899898052216e-02 -2.723177894949913025e-02 -2.217843979597091675e-01 5.474499985575675964e-02 -1.699283570051193237e-01 8.628477901220321655e-02 6.333740055561065674e-02 1.082898750901222229e-01 2.445261329412460327e-01 -5.376879125833511353e-02 1.716746687889099121e-01 6.628698855638504028e-02 -8.504219353199005127e-03 -9.876452386379241943e-02 1.909990329295396805e-03 -2.151319533586502075e-01 1.665775924921035767e-01 4.270555917173624039e-03 -1.540141254663467407e-01 -2.022795826196670532e-01 -2.003148496150970459e-01 -2.690507769584655762e-01 2.092209458351135254e-01 -8.331628888845443726e-02 -2.656895518302917480e-01 -2.404957413673400879e-01 2.159764766693115234e-01 -8.941523730754852295e-02 -2.033659219741821289e-01 -4.665254950523376465e-01 1.593672335147857666e-01
-1.156890988349914551e-01 -1.745418161153793335e-01 1.960556656122207642e-01 1.825555227696895599e-02 -2.322257310152053833e-01 4.858897998929023743e-02 1.006389688700437546e-02 -3.015958145260810852e-02 1.145423352718353271e-01 7.041171193122863770e-02 -4.830938875675201416e-01 6.558312475681304932e-02 -7.187311351299285889e-02 1.859488487243652344e-01 -2.470407932996749878e-01 2.746523916721343994e-01 -8.865319192409515381e-02 2.415013499557971954e-02 -1.081131175160408020e-01 -1.978817284107208252e-01 -3.705900907516479492e-02 1.373602747917175293e-01 7.348855584859848022e-02 -2.990714460611343384e-02 4.821322858333587646e-02 -5.043664947152137756e-03 1.292358934879302979e-01 1.632515043020248413e-01 3.092300891876220703e-01 -1.813524663448333740e-01 -3.976400196552276611e-01 9.979131817817687988e-02
-5.723825842142105103e-02 -3.988084383308887482e-03 4.081838130950927734e-01 2.099772356450557709e-02 -4.331922829151153564e-01 1.054293289780616760e-01 2.466115653514862061e-01 -5.850628484040498734e-03 4.586821794509887695e-02 -1.097153052687644958e-01 6.953058391809463501e-02 -2.379066646099090576e-01 -2.634505331516265869e-01 1.162099614739418030e-01 1.156936511397361755e-01 1.513286679983139038e-01 -5.811884999275207520e-02 1.406747251749038696e-01 -1.449069082736968994e-01 -4.127361346036195755e-03 -9.392239898443222046e-02 1.276445090770721436e-01 -2.194976657629013062e-01 1.980624645948410034e-01 5.917687341570854187e-02 -1.421884298324584961e-01 -5.299459397792816162e-02 2.198280692100524902e-01 1.415533870458602905e-01 -2.927125394344329834e-01 -1.577364355325698853e-01 1.144679561257362366e-01
9.138179570436477661e-02 -2.728924751281738281e-01 2.735496759414672852e-01 -9.950941801071166992e-02 -1.899052560329437256e-01 9.242957830429077148e-02 1.006714329123497009e-01 -7.493056356906890869e-02 1.723925322294235229e-01 -1.990903615951538086e-01 -1.688589453697204590e-01 -1.321437358856201172e-01 -1.990805715322494507e-01 2.116999179124832153e-01 -8.697247505187988281e-02 4.141235258430242538e-03 -1.802285909652709961e-01 1.975440979003906250e-01 -4.417342692613601685e-02 3.076624684035778046e-02 1.606877706944942474e-02 2.619352638721466064e-01 1.809235066175460815e-01 2.758258581161499023e-01 -6.838696449995040894e-02 -1.392103135585784912e-01 -1.194989308714866638e-01 2.553757429122924805e-01 1.815326958894729614e-01 -1.684395521879196167e-01 -9.403148293495178223e-02 3.727222084999084473e-01
-7.548756897449493408e-02 1.552693545818328857e-01 -1.560841407626867294e-02 -2.053424268960952759e-01 6.944967806339263916e-02 9.184834361076354980e-02 2.430191487073898315e-01 -9.503374807536602020e-03 -5.310263484716415405e-02 -3.677238151431083679e-02 -1.656553894281387329e-01 2.096492983400821686e-02 -1.734864711761474609e-01 1.281596720218658447e-01 -3.144751489162445068e-01 9.752097725868225098e-02 3.213910013437271118e-02 -5.589811131358146667e-02 -1.370309293270111084e-01 -3.715594708919525146e-01 -1.476891618221998215e-02 -1.128271501511335373e-02 -2.641725838184356689e-01 -1.591620743274688721e-01 -7.503205537796020508e-02 -2.207127660512924194e-01 -2.868501842021942139e-01 3.158061504364013672e-01 -1.046248078346252441e-01 -2.804940044879913330e-01 -2.911424040794372559e-01 3.451509401202201843e-02
7.193550467491149902e-02 1.185295134782791138e-01 5.027436614036560059e-01 -4.254896659404039383e-03 7.211650721728801727e-03 1.260882765054702759e-01 1.838212460279464722e-02 1.636867225170135498e-01 3.408142924308776855e-01 -2.619276195764541626e-02 -4.386239126324653625e-02 2.666085362434387207e-01 -1.997945308685302734e-01 1.138745024800300598e-01 1.069321483373641968e-01 -7.439744472503662109e-02 -2.729322314262390137e-01 -1.925178766250610352e-01 -1.561215668916702271e-01 -1.065260544419288635e-01 -9.071972966194152832e-02 2.390517145395278931e-01 3.680678829550743103e-02 8.437428623437881470e-02 -3.464757651090621948e-02 -1.875617206096649170e-01 -6.444919854402542114e-03 4.113072529435157776e-02 -2.083038091659545898e-01 -3.379168212413787842e-01 -6.451063603162765503e-02 6.516636162996292114e-02
-1.094449609518051147e-01 2.794424630701541901e-02 4.106504470109939575e-02 -4.263586178421974182e-02 -4.214482381939888000e-02 -2.407284379005432129e-01 3.600682616233825684e-01 -4.233397915959358215e-02 6.635043025016784668e-02 2.881513535976409912e-01 1.279446948319673538e-02 1.220412701368331909e-01 -2.495127171277999878e-01 1.996961236000061035e-01 -9.162769466638565063e-02 4.983812868595123291e-01 -6.377224810421466827e-03 -1.940874196588993073e-02 -3.188336193561553955e-01 -8.674058318138122559e-02 -4.998442158102989197e-02 -6.786177307367324829e-02 -1.531529128551483154e-01 6.638370454311370850e-02 -7.251951098442077637e-02 -3.423934876918792725e-01 -1.226894673891365528e-03 1.401460468769073486e-01 -1.227952074259519577e-02 5.096752569079399109e-02 -1.422470659017562866e-01 1.465723067522048950e-01
1.640240848064422607e-02 -2.682046890258789062e-01 3.809031546115875244e-01 -1.127277985215187073e-01 2.712289392948150635e-01 5.290595814585685730e-02 2.293147593736648560e-01 1.094663068652153015e-01 -1.042063608765602112e-01 1.136370152235031128e-01 5.004714429378509521e-02 1.078895926475524902e-01 -1.214625760912895203e-01 2.774771116673946381e-02 1.439681202173233032e-01 1.186895743012428284e-01 1.012425422668457031e-01 -1.050765886902809143e-01 -2.666222453117370605e-01 -1.612223498523235321e-02 -2.710375934839248657e-02 7.757722586393356323e-02 -1.113135516643524170e-01 -1.718199551105499268e-01 -9.954939037561416626e-02 -1.723162978887557983e-01 3.081676661968231201e-01 2.107239961624145508e-01 -4.995972663164138794e-02 -1.193731799721717834e-01 -2.111402899026870728e-01 3.990120589733123779e-01
-1.653095893561840057e-02 -5.399965494871139526e-02 2.553734481334686279e-01 -2.044556289911270142e-01 8.647929131984710693e-02 2.149665504693984985e-01 1.619551628828048706e-01 5.847790092229843140e-02 1.163795962929725647e-01 3.449594080448150635e-01 1.545824557542800903e-01 1.637007296085357666e-01 -3.933746516704559326e-01 9.340880066156387329e-02 -6.833782047033309937e-02 1.839647144079208374e-01 6.352981925010681152e-02 -1.619525998830795288e-01 -1.300038099288940430e-01 9.444015100598335266e-03 3.981261700391769409e-02 -4.291851446032524109e-02 -1.185876876115798950e-02 -3.227412328124046326e-02 -5.390686541795730591e-02 -1.349552720785140991e-01 2.762318849563598633e-01 2.056923657655715942e-01 9.504994750022888184e-02 2.453979849815368652e-02 5.690895020961761475e-02 4.655815362930297852e-01
-4.816930741071701050e-02 -2.331227660179138184e-01 3.952553272247314453e-01 -1.359813064336776733e-01 1.131785586476325989e-01 3.866832330822944641e-02 4.494098946452140808e-02 -4.392764717340469360e-02 3.743750751018524170e-01 -1.423265319317579269e-02 8.893681317567825317e-02 1.373474895954132080e-01 -2.448335438966751099e-01 3.812353610992431641e-01 1.597265601158142090e-01 1.969358474016189575e-01 -1.140440329909324646e-01 -1.682109832763671875e-01 -7.122754305601119995e-02 -7.262706756591796875e-02 -7.424346357583999634e-02 7.890189439058303833e-02 -3.648449480533599854e-02 3.921686857938766479e-02 1.087617576122283936e-01 -2.573639154434204102e-01 -2.499558627605438232e-01 1.035285443067550659e-01 1.581451855599880219e-02 -1.671143621206283569e-01 -2.372903376817703247e-01 1.079221665859222412e-01
1.072123348712921143e-01 -1.109636481851339340e-02 4.495097324252128601e-02 -3.312977254390716553e-01 1.516900807619094849e-01 3.334306478500366211e-01 3.637027740478515625e-01 -9.431291371583938599e-02 -2.425196953117847443e-02 1.965411007404327393e-01 -1.429320722818374634e-01 -1.691124588251113892e-02 -2.098785638809204102e-01 8.504672348499298096e-02 -3.053276240825653076e-02 -1.255369037389755249e-01 -6.544430553913116455e-02 4.532362148165702820e-02 -2.154220640659332275e-02 -1.114854142069816589e-01 4.706587642431259155e-02 -5.501959845423698425e-02 1.514722704887390137e-01 1.797811686992645264e-01 -3.507764637470245361e-01 -1.812434196472167969e-01 -1.512206941843032837e-01 2.363435626029968262e-01 -2.187754809856414795e-01 -2.056566774845123291e-01 -1.621444970369338989e-01 2.062330394983291626e-01
-2.219170331954956055e-01 -8.842634409666061401e-02 1.966106146574020386e-01 -1.483269482851028442e-01 -2.491303533315658569e-01 9.516701847314834595e-02 3.331043422222137451e-01 2.032675892114639282e-01 1.861753314733505249e-01 1.616432070732116699e-01 -1.318050324916839600e-01 -1.198266595602035522e-01 -7.569861412048339844e-02 5.811758339405059814e-02 -1.438669711351394653e-01 -1.046900302171707153e-01 9.637456387281417847e-02 -7.378984242677688599e-02 -1.450083702802658081e-01 -2.374454140663146973e-01 1.117425318807363510e-02 -9.842973202466964722e-02 3.379945456981658936e-02 -6.131102889776229858e-02 1.512160748243331909e-01 -3.896415829658508301e-01 -2.221986204385757446e-01 -1.174436509609222412e-01 -2.640485763549804688e-01 -1.224585101008415222e-01 -1.745231449604034424e-01 2.563361227512359619e-01
1.105886474251747131e-01 6.151992827653884888e-02 1.655326336622238159e-01 1.075423210859298706e-01 -2.372149191796779633e-02 7.128717005252838135e-02 -1.581355333328247070e-01 -3.570633381605148315e-02 1.721485257148742676e-01 -1.186878979206085205e-01 -2.068372070789337158e-01 -6.567319482564926147e-02 -1.870485991239547729e-01 1.497989743947982788e-01 1.081339493393898010e-01 1.947066783905029297e-01 1.088276654481887817e-01 -1.739490777254104614e-01 2.807546406984329224e-02 -1.028775125741958618e-01 -3.182452544569969177e-02 3.986007347702980042e-02 -6.666538119316101074e-02 -1.558919847011566162e-01 -2.654942274093627930e-01 4.117371514439582825e-02 -9.218166768550872803e-02 3.923259675502777100e-01 -4.375550523400306702e-02 -4.359576404094696045e-01 -2.221598774194717407e-01 3.930590450763702393e-01
9.420407563447952271e-02 -1.136383786797523499e-01 2.891831696033477783e-01 5.696222931146621704e-02 2.699441835284233093e-02 -1.197686493396759033e-01 1.185473874211311340e-01 2.006091177463531494e-01 -1.787567138671875000e-01 -4.304733127355575562e-02 -2.130268812179565430e-01 -1.381797939538955688e-01 -2.397180795669555664e-01 3.123261928558349609e-01 -1.798779815435409546e-01 -4.584715352393686771e-04 -5.368876829743385315e-02 6.650988012552261353e-02 1.128989383578300476e-01 3.006464242935180664e-01 -7.417978346347808838e-02 1.742625683546066284e-01 -2.167835831642150879e-01 1.793885380029678345e-01 -6.720011588186025620e-03 -2.116670599207282066e-03 -1.308126002550125122e-01 4.003467559814453125e-01 -1.879097521305084229e-01 -1.987454108893871307e-02 -1.714824885129928589e-01 2.613110244274139404e-01
2.363636195659637451e-01 1.574994921684265137e-01 4.762213677167892456e-02 -9.973422437906265259e-02 -2.073650956153869629e-01 -3.424691408872604370e-02 -9.067995846271514893e-02 -6.509293336421251297e-03 -6.756435334682464600e-02 2.008986175060272217e-01 -2.412776052951812744e-01 1.942931860685348511e-01 -2.005401104688644409e-01 9.996286034584045410e-02 -1.719361403957009315e-03 -4.503374174237251282e-02 -4.233619570732116699e-01 -2.453600428998470306e-02 -1.882755756378173828e-01 -5.321554467082023621e-02 -1.391936242580413818e-01 -1.360583235509693623e-03 -2.183158099651336670e-01 2.679205834865570068e-01 6.581215560436248779e-02 -1.631757020950317383e-01 -9.112142771482467651e-02 1.849440932273864746e-01 -1.708541763946413994e-03 1.491301953792572021e-01 -6.142432242631912231e-02 4.529079496860504150e-01
-6.745465099811553955e-02 -1.929758191108703613e-01 1.765703260898590088e-01 -2.544141411781311035e-01 8.247841149568557739e-02 2.894388735294342041e-01 5.715901404619216919e-02 2.354094982147216797e-01 2.265036553144454956e-01 9.596005082130432129e-02 -3.202057480812072754e-01 3.221702575683593750e-01 -9.250917285680770874e-02 3.445844650268554688e-01 -1.556583195924758911e-01 9.762771427631378174e-02 -1.738003194332122803e-01 -1.541383564472198486e-01 1.057821884751319885e-01 1.286981403827667236e-01 1.477761119604110718e-01 3.679887577891349792e-02 -2.566410601139068604e-02 4.193726927042007446e-02 -3.470550850033760071e-02 -6.301563698798418045e-03 -1.010780259966850281e-01 4.326712712645530701e-02 1.856404393911361694e-01 -2.579588592052459717e-01 -1.007507890462875366e-01 2.309393286705017090e-01
-5.660722777247428894e-02 -3.119759559631347656e-01 3.078062236309051514e-01 -1.366910189390182495e-01 -9.911593049764633179e-02 1.934440135955810547e-01 -3.201705589890480042e-02 -3.050678595900535583e-02 2.734564542770385742e-01 3.115501999855041504e-02 -2.916115522384643555e-02 1.030006036162376404e-01 -3.707434535026550293e-01 2.048880904912948608e-01 -7.333080470561981201e-02 1.015282422304153442e-01 -1.722462624311447144e-01 -5.362311750650405884e-02 2.841228852048516273e-03 -5.566345900297164917e-02 -2.913988381624221802e-02 2.532542347908020020e-01 4.448432102799415588e-02 1.779228746891021729e-01 4.277136176824569702e-03 -1.351537406444549561e-01 -1.132263988256454468e-01 1.979308128356933594e-01 1.310531795024871826e-01 -2.357382774353027344e-01 -2.993114590644836426e-01 2.960134744644165039e-01
6.111020594835281372e-02 1.739979386329650879e-01 8.148781955242156982e-02 -9.149618446826934814e-02 -3.245843946933746338e-02 -7.988549023866653442e-02 2.958837747573852539e-01 6.303839385509490967e-02 5.637434124946594238e-02 3.598783314228057861e-01 -1.970409303903579712e-01 2.639754116535186768e-01 -2.966572046279907227e-01 1.247135698795318604e-01 -4.125221967697143555e-01 -1.108181476593017578e-01 7.284009456634521484e-02 -1.057659313082695007e-01 1.196050643920898438e-01 4.019119963049888611e-02 1.572017669677734375e-01 -1.647366136312484741e-01 6.434105336666107178e-02 -1.020428016781806946e-01 1.148586124181747437e-01 -9.365636855363845825e-02 -1.342055350542068481e-01 2.347629666328430176e-01 7.277908176183700562e-02 -2.562723159790039062e-01 -1.800869554281234741e-01 1.658350229263305664e-01
2.180106192827224731e-01 1.069538742303848267e-01 1.982936114072799683e-01 -1.004556715488433838e-01 8.299702405929565430e-02 -1.184855699539184570e-01 3.702405989170074463e-01 -5.044803023338317871e-02 1.174075081944465637e-01 -8.571481704711914062e-02 -1.392877995967864990e-01 1.583162546157836914e-01 -2.733815610408782959e-01 -8.804700523614883423e-02 8.655949681997299194e-02 3.876265287399291992e-01 1.266784071922302246e-01 -1.458907276391983032e-01 3.072266280651092529e-02 1.224167495965957642e-01 -3.016571104526519775e-01 2.458790242671966553e-01 -9.713046252727508545e-02 1.297074407339096069e-01 -6.303693354129791260e-02 -1.842832267284393311e-01 -1.810593754053115845e-01 1.409880965948104858e-01 -1.574048548936843872e-01 6.460421532392501831e-02 -2.261494696140289307e-01 1.535446941852569580e-01
-8.485611528158187866e-02 -7.716161012649536133e-02 6.903610378503799438e-02 -3.358084857463836670e-01 -1.015680506825447083e-01 1.046885997056961060e-01 2.079845815896987915e-01 9.887010604143142700e-02 1.764805638231337070e-03 -1.409613341093063354e-01 -1.803339570760726929e-01 -3.859360236674547195e-03 -1.470925062894821167e-01 5.194346979260444641e-02 -1.902361661195755005e-01 3.878286480903625488e-01 -1.388288885354995728e-01 2.080112248659133911e-01 -1.829350739717483521e-01 -2.032859623432159424e-01 -3.763598948717117310e-02 -5.933297425508499146e-02 -1.468381136655807495e-01 4.031564667820930481e-02 2.319416105747222900e-01 7.421349734067916870e-02 -7.702029310166835785e-03 3.788822591304779053e-01 6.460533768404275179e-05 -7.256629317998886108e-02 -3.282854259014129639e-01 2.241668105125427246e-01
9.403172880411148071e-04 -3.253095597028732300e-02 -2.006479725241661072e-02 -6.211213394999504089e-02 -2.262524217367172241e-01 8.269347250461578369e-02 3.452258929610252380e-02 -1.403720229864120483e-01 -2.534373477101325989e-02 7.622458040714263916e-02 -2.275168150663375854e-01 7.610958069562911987e-02 -2.422546744346618652e-01 3.073577880859375000e-01 2.406261116266250610e-01 2.032962590456008911e-01 7.223035395145416260e-02 -1.105690523982048035e-01 1.950347125530242920e-01 7.758901454508304596e-03 2.064632251858711243e-02 -1.141858100891113281e-01 8.016592822968959808e-03 -3.110454976558685303e-01 -2.302879393100738525e-01 -8.128045499324798584e-02 1.326968073844909668e-01 1.553119868040084839e-01 -1.978743523359298706e-01 -2.774320840835571289e-01 -1.239841133356094360e-01 4.479690492153167725e-01
-3.215009570121765137e-01 -1.635457128286361694e-01 2.164973616600036621e-01 -2.167549282312393188e-01 -3.606894984841346741e-02 9.015510231256484985e-02 3.413559794425964355e-01 8.661341667175292969e-02 1.767370253801345825e-01 3.374199271202087402e-01 -2.614834308624267578e-01 5.564624071121215820e-02 -1.403360962867736816e-01 1.788416802883148193e-01 7.691144943237304688e-03 1.772435158491134644e-01 1.169077958911657333e-02 -2.196417152881622314e-01 1.019693315029144287e-01 2.213240265846252441e-01 3.677006810903549194e-02 3.875639662146568298e-02 2.019336074590682983e-01 -7.607003208249807358e-03 2.365259230136871338e-01 -1.224592849612236023e-01 7.746548950672149658e-02 2.639518380165100098e-01 6.738809496164321899e-02 -4.400890320539474487e-02 -1.490652710199356079e-01 1.269218772649765015e-01
-2.083991616964340210e-01 2.291220277547836304e-01 7.332859188318252563e-02 -1.634107679128646851e-01 7.296141237020492554e-02 -1.711501777172088623e-01 3.365789651870727539e-01 9.408991038799285889e-02 -2.731255292892456055e-01 -2.700624801218509674e-02 -2.475855648517608643e-01 -4.596269503235816956e-02 -3.370498120784759521e-02 3.058681488037109375e-01 -4.071763157844543457e-02 2.012335360050201416e-01 -6.565308570861816406e-02 -3.008083812892436981e-02 -1.102005094289779663e-01 1.287720203399658203e-01 -1.977569460868835449e-01 -1.703413128852844238e-01 1.958362571895122528e-02 -9.515348076820373535e-02 -2.432171255350112915e-02 4.824424162507057190e-03 -2.034163326025009155e-01 1.373428106307983398e-01 1.005437895655632019e-01 -3.882205486297607422e-01 -1.228258162736892700e-01 3.023026287555694580e-01
-6.988299638032913208e-02 -7.964158803224563599e-02 1.340473592281341553e-01 1.205270737409591675e-01 -1.484580934047698975e-01 -6.035626865923404694e-03 5.736715793609619141e-01 -1.299054771661758423e-01 2.871392369270324707e-01 1.001678407192230225e-01 -1.998032182455062866e-01 1.403241157531738281e-01 -1.807672828435897827e-01 -2.369727380573749542e-02 -1.443311721086502075e-01 2.542025744915008545e-01 -3.624410182237625122e-02 -5.457650870084762573e-02 4.665726795792579651e-02 4.050912335515022278e-02 -1.305446326732635498e-01 -1.628892570734024048e-01 -1.322986185550689697e-01 -2.611828744411468506e-01 -1.580818742513656616e-02 1.120203286409378052e-01 1.782695800065994263e-01 2.421468645334243774e-01 4.212452098727226257e-02 -9.235123544931411743e-02 7.848748937249183655e-03 2.578003108501434326e-01
-1.719519346952438354e-01 -8.119511418044567108e-03 1.123271137475967407e-01 1.226893439888954163e-01 -1.517855226993560791e-01 2.449852079153060913e-01 6.121883168816566467e-02 2.192924618721008301e-01 7.866054773330688477e-03 4.527477081865072250e-03 -2.512397803366184235e-02 5.315544828772544861e-02 -1.069895923137664795e-01 9.205224364995956421e-02 6.048159673810005188e-02 1.179198026657104492e-01 -1.285421997308731079e-01 -2.958698570728302002e-02 -1.013784110546112061e-01 -1.166178658604621887e-01 -2.655175328254699707e-01 2.496275901794433594e-01 1.394110172986984253e-01 2.075181007385253906e-01 2.536464035511016846e-01 -1.969319432973861694e-01 2.750071696937084198e-02 3.808311522006988525e-01 1.936307847499847412e-01 -1.241556107997894287e-01 -1.454643011093139648e-01 4.552112221717834473e-01
1.074820533394813538e-01 -4.087457656860351562e-01 2.264694422483444214e-01 -1.674357429146766663e-02 -4.808999970555305481e-02 3.902679681777954102e-02 8.558600395917892456e-02 -7.608736306428909302e-02 1.578013151884078979e-01 3.513297811150550842e-02 4.343081265687942505e-02 1.175225973129272461e-01 -2.309477180242538452e-01 3.597358763217926025e-01 -1.744519174098968506e-01 9.374170750379562378e-02 -3.010069951415061951e-02 -1.959605216979980469e-01 -8.445122838020324707e-02 4.803517460823059082e-02 -1.672181859612464905e-02 3.059598803520202637e-01 -1.066188663244247437e-01 4.748471453785896301e-02 6.296295672655105591e-02 -2.037873119115829468e-01 -1.943033784627914429e-01 2.095029056072235107e-01 1.414618939161300659e-01 -1.765407174825668335e-01 -2.578990161418914795e-01 2.965913116931915283e-01
1.414450705051422119e-01 -1.236670766957104206e-03 3.906390666961669922e-01 1.580629199743270874e-01 -1.358643770217895508e-01 8.537011593580245972e-02 -1.790056750178337097e-02 2.556632459163665771e-01 1.622119992971420288e-01 1.102926209568977356e-01 -9.212928265333175659e-02 2.516793906688690186e-01 -1.669657379388809204e-01 2.005293518304824829e-01 9.712363034486770630e-02 2.006351575255393982e-02 1.187393814325332642e-02 -1.714705824851989746e-01 -2.357444316148757935e-01 -2.863377928733825684e-01 -2.378277182579040527e-01 1.903055817820131779e-03 2.421586588025093079e-02 -6.723459810018539429e-02 -2.007252573966979980e-01 -2.474109977483749390e-01 1.454429924488067627e-01 3.354760706424713135e-01 -5.886738747358322144e-02 -1.260781437158584595e-01 6.550411134958267212e-02 1.873822808265686035e-01
2.636622786521911621e-01 -2.843925952911376953e-01 1.323903203010559082e-01 -8.008477836847305298e-02 -2.568281255662441254e-02 1.090890541672706604e-01 1.883071511983871460e-01 2.468930743634700775e-02 1.875626593828201294e-01 -1.628147363662719727e-01 -5.411933362483978271e-02 2.347953468561172485e-01 -2.919656038284301758e-01 9.891889989376068115e-03 -1.355278193950653076e-01 1.782767921686172485e-01 -1.077004149556159973e-01 1.099714636802673340e-01 -1.194162368774414062e-01 -3.220320940017700195e-01 -8.115122467279434204e-02 1.294176280498504639e-01 -1.522265374660491943e-01 -6.130449473857879639e-03 5.367702618241310120e-02 9.813874959945678711e-02 -2.020620703697204590e-01 2.807336151599884033e-01 -6.823470443487167358e-02 -1.767258048057556152e-01 -3.820947706699371338e-01 1.398380398750305176e-01
6.740543991327285767e-02 -7.405037991702556610e-03 3.712688684463500977e-01 8.144507557153701782e-02 -7.438018172979354858e-02 -2.377324998378753662e-01 1.780214607715606689e-01 -8.180300891399383545e-02 -2.351148985326290131e-02 -8.476405590772628784e-02 -2.462310492992401123e-01 1.353031843900680542e-01 1.177820935845375061e-02 -2.158669829368591309e-01 5.093249306082725525e-02 -1.454900801181793213e-01 -3.169111907482147217e-01 3.479125499725341797e-01 -3.854093328118324280e-02 -9.714570641517639160e-02 5.856957659125328064e-02 -1.360800862312316895e-01 -5.550468713045120239e-02 7.505060732364654541e-02 -1.073648557066917419e-01 -1.842687427997589111e-01 1.082640513777732849e-01 2.723811268806457520e-01 1.734694689512252808e-01 -3.314187824726104736e-01 -1.269844621419906616e-01 2.069108933210372925e-01
-2.532210387289524078e-02 -4.399257525801658630e-02 3.461118638515472412e-01 8.482038229703903198e-02 -2.386239469051361084e-01 -2.486114054918289185e-01 4.086467027664184570e-01 -9.874801337718963623e-02 -1.111804321408271790e-01 -6.950794905424118042e-02 -2.547483146190643311e-01 1.121622398495674133e-01 2.670852653682231903e-02 9.422430396080017090e-02 -1.433456838130950928e-01 1.622496545314788818e-01 -4.659345746040344238e-02 -2.227135188877582550e-02 -2.111131101846694946e-01 1.511878520250320435e-01 -6.686004251241683960e-02 -3.157278895378112793e-02 -1.557413395494222641e-02 -4.848479852080345154e-02 6.090467423200607300e-02 -4.073737859725952148e-01 3.201201558113098145e-01 5.158827826380729675e-02 -1.661831140518188477e-01 -1.481057107448577881e-01 5.715717375278472900e-02 1.342951506376266479e-01
4.676852002739906311e-02 -2.333697080612182617e-01 2.615981176495552063e-02 -1.639382392168045044e-01 -2.051481753587722778e-01 -3.515597581863403320e-01 1.891742795705795288e-01 -8.959979563951492310e-02 -1.136322543025016785e-01 -1.762101650238037109e-01 -1.416617929935455322e-01 -1.579780317842960358e-02 -2.083390057086944580e-01 -8.096111565828323364e-02 -1.456009447574615479e-01 1.517750322818756104e-01 -9.468176960945129395e-02 -1.937874965369701385e-02 -7.616856694221496582e-02 1.791878491640090942e-01 1.235557049512863159e-01 -2.688527666032314301e-02 3.865908458828926086e-02 3.086890839040279388e-02 -2.379993647336959839e-01 1.707929931581020355e-02 -3.174286568537354469e-03 2.749026715755462646e-01 8.101703971624374390e-02 -3.092907369136810303e-01 -1.598999090492725372e-02 4.971292912960052490e-01
1.846566647291183472e-01 1.610018461942672729e-01 4.324091076850891113e-01 5.842239037156105042e-02 -1.445453315973281860e-01 -3.344799578189849854e-01 1.539497971534729004e-01 9.105867147445678711e-02 -3.522445634007453918e-02 -9.645031392574310303e-02 -1.962518990039825439e-01 7.838290929794311523e-02 1.522739417850971222e-02 1.736244708299636841e-01 -2.136760652065277100e-01 2.524920403957366943e-01 -2.109542936086654663e-01 1.066231280565261841e-01 7.942331582307815552e-02 2.242068946361541748e-01 3.765360638499259949e-02 1.772852092981338501e-01 -5.775404628366231918e-03 1.349152475595474243e-01 -1.114324852824211121e-01 -8.364433795213699341e-02 2.065885812044143677e-01 1.594481021165847778e-01 -2.825429141521453857e-01 1.183879151940345764e-01 -6.171819195151329041e-02 2.028206437826156616e-01
1.520710140466690063e-01 -2.110243886709213257e-01 5.872630476951599121e-01 -2.149510085582733154e-01 -7.233831286430358887e-02 1.448820531368255615e-01 1.083597317337989807e-01 2.618210949003696442e-02 1.434103846549987793e-01 2.193262726068496704e-01 -2.736501991748809814e-01 -1.231613606214523315e-01 -4.819149523973464966e-02 2.550965175032615662e-02 2.790183201432228088e-02 -2.210378088057041168e-02 1.729971356689929962e-02 6.307072937488555908e-02 -6.375689804553985596e-02 2.170735448598861694e-01 -3.187022358179092407e-02 -2.707379460334777832e-01 -8.927765302360057831e-04 -6.670239567756652832e-02 -2.664341628551483154e-01 -3.291930258274078369e-02 -2.329826354980468750e-01 1.697609275579452515e-01 -1.004411503672599792e-01 -2.935587987303733826e-02 -1.427547633647918701e-01 1.375463306903839111e-01
1.642339974641799927e-01 1.174996122717857361e-01 1.830399334430694580e-01 -5.978703498840332031e-03 8.095635473728179932e-02 -3.394040465354919434e-01 -1.587118953466415405e-01 2.018972188234329224e-01 -7.033184170722961426e-02 2.086792886257171631e-01 -3.294571340084075928e-01 -1.930538006126880646e-02 -1.689269244670867920e-01 1.567308157682418823e-01 -2.563157975673675537e-01 3.735216706991195679e-02 -1.117651313543319702e-01 -9.670273959636688232e-02 1.578504741191864014e-01 -4.821201041340827942e-02 1.548724174499511719e-01 3.785707056522369385e-02 -2.195945084095001221e-01 1.635627821087837219e-02 1.318069994449615479e-01 -1.849726885557174683e-01 1.110573038458824158e-01 8.162450790405273438e-02 -7.834888249635696411e-02 -4.706375300884246826e-03 -1.067196503281593323e-01 4.992519617080688477e-01
9.171997755765914917e-02 -4.448832944035530090e-02 2.571114897727966309e-01 -4.545248746871948242e-01 -2.225037515163421631e-01 -5.763434991240501404e-02 7.321803271770477295e-02 1.666579097509384155e-01 -1.776019334793090820e-01 1.300689484924077988e-02 -2.132458984851837158e-01 4.739613831043243408e-02 -1.475801020860671997e-01 1.564397066831588745e-01 8.796442300081253052e-03 8.880937099456787109e-02 -1.456271111965179443e-01 3.429105281829833984e-01 1.951036229729652405e-02 -7.568214833736419678e-02 -1.902888566255569458e-01 5.247335508465766907e-02 -1.727248430252075195e-01 -1.684644967317581177e-01 -1.741353049874305725e-02 3.363139554858207703e-02 1.497032046318054199e-01 -1.175572499632835388e-01 -8.045544475317001343e-02 -3.946636021137237549e-01 1.525620818138122559e-01 1.789987683296203613e-01
1.492964196950197220e-02 -2.586566805839538574e-01 1.511097550392150879e-01 -2.974609136581420898e-01 4.191645607352256775e-02 -1.119981519877910614e-02 4.652533233165740967e-01 -5.252564698457717896e-02 3.695170395076274872e-03 -2.188129872083663940e-01 -1.322952061891555786e-01 3.340647369623184204e-02 -2.936775982379913330e-01 -6.942117214202880859e-02 -1.689298078417778015e-03 2.877674996852874756e-01 -7.703628391027450562e-02 -1.416517049074172974e-01 -5.256974697113037109e-02 -7.034932076930999756e-02 -2.914825454354286194e-02 -2.451100386679172516e-02 -3.485382497310638428e-01 -1.601988635957241058e-02 -4.829687252640724182e-02 -7.113086432218551636e-02 -9.830263257026672363e-02 2.819836735725402832e-01 -2.137473225593566895e-01 -2.298509031534194946e-01 -6.597942113876342773e-02 6.102085113525390625e-02
-1.510457247495651245e-01 3.989515453577041626e-02 7.378677278757095337e-02 -1.057143583893775940e-01 1.505586877465248108e-02 -2.274258732795715332e-01 4.631943404674530029e-01 6.653773784637451172e-02 1.608281731605529785e-01 1.884828358888626099e-01 1.177922356873750687e-03 1.078495755791664124e-01 -1.379490494728088379e-01 1.333394050598144531e-01 -3.682547807693481445e-02 4.131026566028594971e-01 -4.538999125361442566e-02 2.260286273667588830e-04 -4.040298163890838623e-01 -2.196360975503921509e-01 -5.615973100066184998e-02 1.183157879859209061e-02 -5.532826483249664307e-02 -4.857168719172477722e-02 -3.341269493103027344e-02 -2.818015813827514648e-01 1.735900193452835083e-01 9.944500029087066650e-02 -1.106091067194938660e-01 -2.974913455545902252e-02 -1.325567960739135742e-01 1.808523088693618774e-01
-3.423863276839256287e-02 -4.327345266938209534e-02 3.927780985832214355e-01 -2.194893956184387207e-01 -2.120020091533660889e-01 1.284527182579040527e-01 3.772334754467010498e-01 1.922632902860641479e-01 -5.426847841590642929e-03 2.048356980085372925e-01 1.131762191653251648e-01 -1.005847286432981491e-02 -2.575920820236206055e-01 -1.640086993575096130e-02 -1.623250395059585571e-01 9.823112748563289642e-03 -8.396598696708679199e-02 -1.658937931060791016e-01 1.781746894121170044e-01 2.981220930814743042e-02 -3.656557993963360786e-03 -2.789337038993835449e-01 4.571648687124252319e-02 4.001963511109352112e-02 -3.532369807362556458e-02 -1.827221363782882690e-01 3.599214553833007812e-02 2.530045807361602783e-01 -2.617039680480957031e-01 1.486240327358245850e-01 -1.442759037017822266e-01 2.139480113983154297e-01
2.544896900653839111e-01 -5.487385764718055725e-02 4.417868554592132568e-01 -3.752046525478363037e-01 -1.062633395195007324e-01 1.424655318260192871e-01 1.577926874160766602e-01 -3.570317989215254784e-03 5.706311785615980625e-04 2.384713888168334961e-01 -4.288092255592346191e-01 5.149587243795394897e-02 -9.446146339178085327e-02 -4.856482893228530884e-02 -3.066966682672500610e-02 -2.759122848510742188e-02 -2.818415872752666473e-02 5.425914376974105835e-02 2.574719488620758057e-02 2.091016173362731934e-01 -8.786512538790702820e-03 9.189606457948684692e-02 -9.862080216407775879e-03 -6.433983892202377319e-02 -1.701201796531677246e-01 -5.958116054534912109e-02 -2.574494183063507080e-01 -1.954107731580734253e-02 -2.070560157299041748e-01 -6.719896197319030762e-02 -2.055604755878448486e-01 1.836000829935073853e-01
-5.782958865165710449e-02 -3.727071732282638550e-02 2.436590343713760376e-01 -1.249605938792228699e-01 -1.241927742958068848e-01 1.494415700435638428e-01 1.799756586551666260e-01 1.490051746368408203e-01 1.700927913188934326e-01 4.134302437305450439e-01 -3.878457099199295044e-02 -9.906656295061111450e-02 -2.522965073585510254e-01 9.067345410585403442e-02 -1.932320594787597656e-01 1.747107803821563721e-01 1.354328542947769165e-01 -1.862683743238449097e-01 -4.522156342864036560e-02 6.946218758821487427e-02 1.084371805191040039e-01 -2.279891371726989746e-01 4.689196869730949402e-02 -1.761836558580398560e-01 -1.999337039887905121e-02 -6.097548454999923706e-02 2.182198017835617065e-01 2.899858057498931885e-01 -1.779032051563262939e-01 -5.012643337249755859e-02 -1.250397413969039917e-01 3.667522370815277100e-01
2.132677137851715088e-01 -2.816551625728607178e-01 1.661668568849563599e-01 -1.273071169853210449e-01 4.212880134582519531e-02 3.271713107824325562e-02 8.758272230625152588e-02 2.887285314500331879e-02 4.047982394695281982e-02 -1.790717691183090210e-01 -4.194500669836997986e-02 2.209531217813491821e-01 -3.831039369106292725e-01 3.393057882785797119e-01 -9.174960106611251831e-02 2.591564655303955078e-01 -4.742667078971862793e-02 1.477969288825988770e-01 1.172374282032251358e-02 -6.587247550487518311e-02 2.163488976657390594e-02 1.245021633803844452e-02 -3.187744021415710449e-01 -1.099123433232307434e-01 1.253319382667541504e-01 -4.999863728880882263e-02 -2.537470161914825439e-01 4.192477092146873474e-02 3.087576851248741150e-02 -8.088684827089309692e-02 -2.694090902805328369e-01 3.015558123588562012e-01
5.511694028973579407e-02 2.138718366622924805e-01 2.488111108541488647e-01 -8.392191678285598755e-02 -5.309735238552093506e-02 -2.759372889995574951e-01 5.810723081231117249e-02 1.112584620714187622e-01 -1.738310754299163818e-01 2.725422978401184082e-01 -3.001106381416320801e-01 -6.852741353213787079e-03 -4.852109253406524658e-01 9.216770529747009277e-02 -2.049748897552490234e-01 -9.945598989725112915e-02 -1.146030575037002563e-01 -1.062742099165916443e-01 -6.231605634093284607e-02 -7.976769655942916870e-02 -4.046301916241645813e-02 6.942557543516159058e-02 9.371881186962127686e-02 1.120121479034423828e-01 3.068560920655727386e-02 -1.339701414108276367e-01 -1.349899470806121826e-01 2.802122384309768677e-03 -2.695556879043579102e-01 -2.499439939856529236e-02 1.171979904174804688e-01 3.324356377124786377e-01
-2.784001231193542480e-01 5.983963981270790100e-02 2.873741984367370605e-01 -2.377116829156875610e-01 -2.395574562251567841e-02 -1.233513839542865753e-02 2.672273293137550354e-02 6.719781458377838135e-02 1.709392368793487549e-01 1.704082340002059937e-01 -3.677492737770080566e-01 2.830991446971893311e-01 1.167855933308601379e-01 2.121012508869171143e-01 -3.534648567438125610e-02 -2.831600792706012726e-02 -4.327743314206600189e-03 -1.758554764091968536e-02 -7.040330022573471069e-02 -9.061050415039062500e-02 1.236447542905807495e-01 1.964872032403945923e-01 -1.182139292359352112e-01 -7.096312195062637329e-02 2.559646032750606537e-02 5.501370504498481750e-02 1.479176431894302368e-01 -1.678165644407272339e-01 -1.289524585008621216e-01 -2.963402271270751953e-01 -3.010269999504089355e-01 3.230444192886352539e-01
-7.450389117002487183e-02 -2.225699461996555328e-02 2.581838071346282959e-01 -2.306057661771774292e-01 -2.278118878602981567e-01 1.819707751274108887e-01 2.526784241199493408e-01 1.420525163412094116e-01 -6.009899452328681946e-02 3.196675181388854980e-01 -8.346067368984222412e-02 -3.466029884293675423e-03 -8.310247957706451416e-02 5.331048369407653809e-02 1.268685162067413330e-01 1.797288772650063038e-03 -2.454548329114913940e-02 -4.251729324460029602e-02 8.298554457724094391e-03 -6.889757700264453888e-03 -5.398571118712425232e-02 -3.786168098449707031e-01 -8.012890070676803589e-02 1.630024984478950500e-02 1.361249536275863647e-01 -4.164918363094329834e-01 -1.184963881969451904e-01 9.820228442549705505e-03 -2.755016386508941650e-01 2.867550589144229889e-02 -2.640456855297088623e-01 2.416618764400482178e-01
2.069046646356582642e-01 7.422412186861038208e-02 2.434848546981811523e-01 7.919131964445114136e-02 9.249968826770782471e-02 -1.036723405122756958e-01 9.852723777294158936e-02 1.625396311283111572e-01 -1.117794439196586609e-01 5.289937555789947510e-02 -3.672496676445007324e-01 4.648440331220626831e-02 -2.963511049747467041e-01 8.109249174594879150e-02 -1.989060342311859131e-01 6.502561271190643311e-02 -3.307496011257171631e-01 7.084324955940246582e-02 -3.389114141464233398e-02 1.028463542461395264e-01 -8.081229031085968018e-02 1.339914202690124512e-01 -1.816745847463607788e-01 1.384661644697189331e-01 -1.393494457006454468e-01 1.257891356945037842e-01 -1.813047230243682861e-01 3.846277296543121338e-01 2.311747334897518158e-02 3.736843541264533997e-02 1.343707442283630371e-01 3.183331489562988281e-01
1.793451458215713501e-01 3.287835419178009033e-02 3.961114287376403809e-01 3.026608936488628387e-02 -1.604454219341278076e-01 9.272719919681549072e-02 -8.500140160322189331e-02 2.977754175662994385e-01 2.107459604740142822e-01 2.768823504447937012e-01 5.404614284634590149e-02 1.344330161809921265e-01 -7.723145186901092529e-02 2.161765545606613159e-01 6.444241851568222046e-02 1.016352996230125427e-01 7.663093507289886475e-02 -6.855784356594085693e-02 -2.377555966377258301e-01 -2.256662398576736450e-01 -3.487804830074310303e-01 8.711892366409301758e-02 6.435736268758773804e-02 -1.204050704836845398e-01 -1.466753035783767700e-01 -3.254304826259613037e-01 2.515213564038276672e-02 2.198809087276458740e-01 -1.476923655718564987e-02 -2.328436635434627533e-02 1.097925007343292236e-02 1.620652675628662109e-01
4.135265480726957321e-03 1.574980765581130981e-01 2.127278894186019897e-01 8.933413773775100708e-02 -1.739369630813598633e-01 -1.380664110183715820e-01 1.464663147926330566e-01 3.315673675388097763e-03 5.058842152357101440e-02 1.462312340736389160e-01 -5.905052423477172852e-01 2.180832773447036743e-01 -1.927399784326553345e-01 1.504614949226379395e-01 7.446996122598648071e-02 2.318288758397102356e-02 1.560482829809188843e-01 -1.039524190127849579e-02 -1.008138656616210938e-01 -3.753977071028202772e-04 -7.101231813430786133e-02 -2.122265473008155823e-02 -3.653870895504951477e-02 9.574738144874572754e-02 1.701895892620086670e-02 -1.584719121456146240e-02 -2.956719696521759033e-01 2.902258336544036865e-01 -3.107739388942718506e-01 -1.088160648941993713e-01 2.384554781019687653e-02 1.824592798948287964e-01
1.452740132808685303e-01 2.900705859065055847e-02 3.237464725971221924e-01 -1.001882925629615784e-01 -2.604643404483795166e-01 -7.630483061075210571e-02 3.115452826023101807e-01 3.059593401849269867e-02 8.237918466329574585e-02 7.449044287204742432e-02 -9.827221184968948364e-02 3.012328445911407471e-01 -1.432610588381066918e-04 1.047672107815742493e-01 -4.085164070129394531e-01 3.831016123294830322e-01 -4.537526890635490417e-02 8.367991447448730469e-02 -3.926487173885107040e-03 1.069895029067993164e-01 2.051839977502822876e-01 -5.197353661060333252e-02 -1.026254445314407349e-01 -7.851805537939071655e-02 4.539024084806442261e-03 -1.899893879890441895e-01 5.954285338521003723e-02 -2.295493632555007935e-01 -6.604727357625961304e-02 -1.542494744062423706e-01 -1.296553164720535278e-01 1.866514086723327637e-01
-1.390243023633956909e-01 -9.238010644912719727e-02 3.053468167781829834e-01 -2.424656897783279419e-01 -2.168545126914978027e-01 -1.899797618389129639e-01 2.000691741704940796e-01 -6.207929551601409912e-02 -6.787394732236862183e-02 1.085031107068061829e-01 -3.719997704029083252e-01 -5.589799955487251282e-02 1.966105401515960693e-02 -1.732021123170852661e-01 -2.217651903629302979e-01 1.119955554604530334e-01 -3.064067363739013672e-01 1.270865499973297119e-01 -1.533639878034591675e-01 2.913944125175476074e-01 -6.163653731346130371e-02 6.974884122610092163e-02 5.855653062462806702e-02 1.474174857139587402e-01 1.671362966299057007e-01 -1.204007044434547424e-01 8.558282256126403809e-02 6.127741187810897827e-02 1.195089593529701233e-01 -1.748657077550888062e-01 -1.702657639980316162e-01 2.519177794456481934e-01
-7.782056927680969238e-02 -2.811117283999919891e-02 -3.466949984431266785e-02 -2.467377856373786926e-02 3.376027941703796387e-02 1.681760698556900024e-01 2.726820707321166992e-01 6.739728152751922607e-02 7.373277097940444946e-02 9.939991682767868042e-02 -1.326625794172286987e-01 1.153517588973045349e-01 -1.426845639944076538e-01 4.142197966575622559e-01 -3.102631308138370514e-02 3.665894865989685059e-01 1.597784645855426788e-02 -2.437195330858230591e-01 -9.942992776632308960e-02 8.952435106039047241e-02 -2.690254747867584229e-01 -1.036683991551399231e-01 -8.755596727132797241e-02 -2.333304733037948608e-01 -2.651711404323577881e-01 -2.147104591131210327e-01 -3.390071690082550049e-01 1.743049472570419312e-01 -6.714224815368652344e-02 1.401454489678144455e-02 -5.878242850303649902e-02 1.297757327556610107e-01
4.167867898941040039e-01 -1.362504512071609497e-01 2.662516832351684570e-01 1.147120371460914612e-01 6.080399826169013977e-02 3.914885967969894409e-02 3.383172750473022461e-01 1.714420020580291748e-01 -2.872020304203033447e-01 7.937936484813690186e-02 -2.539906203746795654e-01 -3.431561961770057678e-02 -4.197955727577209473e-01 8.323545008897781372e-02 -5.463396012783050537e-02 -3.794151917099952698e-02 -7.699155807495117188e-02 2.567448467016220093e-02 -1.961596496403217316e-02 4.136862233281135559e-03 -2.031098902225494385e-01 -1.768253743648529053e-01 -9.476727247238159180e-02 1.440601646900177002e-01 3.085504844784736633e-02 -1.890801042318344116e-01 3.562501445412635803e-02 1.453148573637008667e-01 -1.283082365989685059e-01 3.777442872524261475e-02 9.155859798192977905e-02 1.947658360004425049e-01
1.769928447902202606e-02 -1.328904479742050171e-01 1.989075690507888794e-01 -4.901838675141334534e-02 -2.820400595664978027e-01 2.681515216827392578e-01 -1.098129376769065857e-01 1.210990250110626221e-01 9.775365144014358521e-02 -5.893773585557937622e-02 2.764405496418476105e-02 2.056610882282257080e-01 -7.495037466287612915e-02 3.406347632408142090e-01 -9.601732343435287476e-02 4.754056409001350403e-02 -2.821118943393230438e-02 -1.056262925267219543e-01 -8.021969348192214966e-02 1.554700639098882675e-02 -2.341333329677581787e-01 3.167800307273864746e-01 1.697980985045433044e-02 -1.472656056284904480e-02 1.453782916069030762e-01 -1.221036985516548157e-01 -4.261448979377746582e-02 2.868127226829528809e-01 1.535599678754806519e-01 -1.165519580245018005e-01 -2.769245207309722900e-01 4.054479598999023438e-01
-1.405447423458099365e-01 8.998645097017288208e-02 8.728305995464324951e-02 1.345531921833753586e-02 -5.163298174738883972e-02 -2.420288473367691040e-01 1.789941042661666870e-01 1.667908579111099243e-01 5.871688574552536011e-02 -5.603986978530883789e-02 -3.918895125389099121e-01 8.698325604200363159e-02 -1.739933490753173828e-01 3.800163567066192627e-01 9.379080682992935181e-02 2.332769706845283508e-02 8.726882189512252808e-02 -2.479567825794219971e-01 -6.581819802522659302e-02 -2.423768397420644760e-03 -9.740475565195083618e-03 -2.300997972488403320e-01 1.150070056319236755e-01 6.309559941291809082e-02 1.884639412164688110e-01 -8.135604858398437500e-02 -4.411917552351951599e-02 -4.867292195558547974e-02 -1.231584921479225159e-01 -2.583505213260650635e-01 -9.944286942481994629e-02 4.577660560607910156e-01
1.930102854967117310e-01 -1.326419562101364136e-01 3.754806220531463623e-01 1.881172955036163330e-01 2.846532873809337616e-02 -4.208021610975265503e-02 1.545420140027999878e-01 2.768160700798034668e-01 2.132758051156997681e-01 1.767336130142211914e-01 -9.113625437021255493e-02 2.904406487941741943e-01 -4.616468399763107300e-02 2.141567021608352661e-01 9.308995306491851807e-02 -7.589592132717370987e-03 -1.179769858717918396e-01 -8.502709120512008667e-02 6.740594748407602310e-03 -1.451972872018814087e-01 -3.342371582984924316e-01 6.672715395689010620e-02 -1.378186196088790894e-01 2.714498527348041534e-02 -1.614785343408584595e-01 -3.172212839126586914e-01 1.966061592102050781e-01 1.907045096158981323e-01 2.067312896251678467e-01 -4.320850968360900879e-02 -1.117273122072219849e-01 5.098167434334754944e-02
-1.368892490863800049e-01 1.073254346847534180e-01 1.236822679638862610e-01 -1.066433116793632507e-01 1.596924364566802979e-01 2.337322831153869629e-01 1.605382710695266724e-01 1.334463953971862793e-01 1.128905713558197021e-01 3.343376815319061279e-01 -1.038910448551177979e-01 7.990223914384841919e-02 -2.166120707988739014e-02 4.361676871776580811e-01 -6.145073845982551575e-02 3.933383822441101074e-01 3.970240708440542221e-03 -1.572417467832565308e-02 -2.113924827426671982e-03 -5.017654970288276672e-02 -1.942481398582458496e-01 -1.851630397140979767e-02 -1.317643653601408005e-02 -2.815419435501098633e-01 -4.201544076204299927e-02 9.407428652048110962e-02 -2.345429509878158569e-01 2.599590420722961426e-01 -4.386422038078308105e-02 -3.227829188108444214e-02 -1.814053952693939209e-01 1.976733803749084473e-01
-3.614508360624313354e-02 -5.432030558586120605e-02 5.113659426569938660e-02 -1.654605120420455933e-01 -3.432259857654571533e-01 -2.552825212478637695e-01 1.115380376577377319e-01 5.825662240386009216e-02 -6.524012237787246704e-02 -4.389292374253273010e-02 -2.499818652868270874e-01 1.522200405597686768e-01 -1.177763938903808594e-01 1.166290715336799622e-01 -2.015362828969955444e-01 2.829816564917564392e-02 1.422144919633865356e-01 -2.033220417797565460e-02 -1.750932447612285614e-02 -8.187799155712127686e-02 5.478864535689353943e-02 -1.441764831542968750e-01 2.746285796165466309e-01 -1.515206098556518555e-01 -4.632228612899780273e-02 -8.695060387253761292e-03 1.875753253698348999e-01 4.349299371242523193e-01 -1.005346924066543579e-01 -3.419242203235626221e-01 1.185944210737943649e-02 3.204060792922973633e-01
1.032682508230209351e-01 2.439535558223724365e-01 1.160829961299896240e-01 -9.940296411514282227e-03 -7.381587475538253784e-02 1.159484498202800751e-02 4.674910381436347961e-02 6.536392867565155029e-02 -1.619717180728912354e-01 -9.136703796684741974e-03 -2.056191116571426392e-01 1.675260066986083984e-01 -3.001968562602996826e-01 2.211818844079971313e-02 -1.799252480268478394e-01 -2.005430161952972412e-01 -2.700084745883941650e-01 -1.948455125093460083e-01 6.058561801910400391e-02 -2.309669554233551025e-02 -1.888981312513351440e-01 -7.999572902917861938e-02 -2.012398838996887207e-01 6.683235615491867065e-02 2.062130421400070190e-01 -2.096726894378662109e-01 2.126354426145553589e-01 2.557178139686584473e-01 -4.480953142046928406e-02 1.855515837669372559e-01 -2.211732566356658936e-01 3.997258245944976807e-01
-7.304418832063674927e-02 -1.586822718381881714e-01 3.640975952148437500e-01 -4.251021891832351685e-02 3.128246665000915527e-01 -2.629243582487106323e-02 2.271702438592910767e-01 -3.231445560231804848e-03 5.657498165965080261e-02 1.422246918082237244e-02 1.077978834509849548e-01 5.718175321817398071e-02 -2.549913823604583740e-01 1.670216619968414307e-01 9.171304292976856232e-03 5.419414117932319641e-02 7.244303077459335327e-02 -6.679641455411911011e-02 1.490811705589294434e-01 -2.636812925338745117e-01 3.941283095628023148e-03 7.572769653052091599e-03 -2.212996035814285278e-01 3.999511152505874634e-02 -6.581293046474456787e-02 -2.409970313310623169e-01 3.625034093856811523e-01 2.362274229526519775e-01 -1.176456660032272339e-01 -1.532634943723678589e-01 -1.427375525236129761e-01 3.335804343223571777e-01
-1.891349628567695618e-02 4.627890884876251221e-02 4.292899668216705322e-01 -5.846675112843513489e-02 -2.081082761287689209e-01 2.105015665292739868e-01 2.318773269653320312e-01 -1.726343184709548950e-01 1.993040740489959717e-01 6.270089745521545410e-02 3.917430341243743896e-02 -1.253821253776550293e-01 -1.304177790880203247e-01 2.242855578660964966e-01 1.500871181488037109e-01 1.017619371414184570e-01 -2.305763065814971924e-01 -3.324991092085838318e-02 -1.256572431884706020e-03 1.485405415296554565e-01 -3.191785216331481934e-01 1.481565088033676147e-01 -1.536234617233276367e-01 2.368608713150024414e-01 -9.123126976191997528e-03 -1.657635122537612915e-01 6.233951449394226074e-02 2.263701260089874268e-01 -9.526332467794418335e-02 -3.001359403133392334e-01 -1.015604436397552490e-01 7.397602498531341553e-02
-1.695063114166259766e-01 2.448887377977371216e-02 2.644150257110595703e-01 3.748537600040435791e-02 -1.469588279724121094e-01 1.734196245670318604e-01 2.948604822158813477e-01 2.612183392047882080e-01 8.425851166248321533e-02 3.045916557312011719e-01 -4.778579808771610260e-03 3.912787884473800659e-02 -2.398861944675445557e-01 8.984060585498809814e-02 -2.430552989244461060e-01 2.215955108404159546e-01 6.773476302623748779e-02 -2.147255986928939819e-01 -2.157549373805522919e-02 1.703512817621231079e-01 9.762146323919296265e-02 -9.599515050649642944e-02 6.713356077671051025e-02 -6.849829852581024170e-02 -1.139669269323348999e-01 -1.484390199184417725e-01 3.452243283390998840e-02 3.201659917831420898e-01 -9.786502271890640259e-02 1.107010170817375183e-01 -6.757005304098129272e-02 3.795117437839508057e-01
-1.700938493013381958e-01 -2.289280295372009277e-01 9.835304319858551025e-02 -3.490480184555053711e-01 -1.109040975570678711e-01 -1.370490491390228271e-01 3.625334203243255615e-01 -3.942802140954881907e-04 1.003335043787956238e-01 1.459465473890304565e-01 6.243794783949851990e-02 2.326119393110275269e-01 -1.800706237554550171e-01 -3.436720743775367737e-02 9.074130654335021973e-02 2.574513852596282959e-01 6.510747969150543213e-02 4.999047890305519104e-02 -3.470924198627471924e-01 -1.791516989469528198e-01 -1.149652376770973206e-01 -8.567970246076583862e-02 -8.703131228685379028e-03 -1.059213951230049133e-01 -1.017241179943084717e-01 -9.820510447025299072e-02 1.159681379795074463e-01 3.812001049518585205e-01 5.925351288169622421e-04 -1.126330420374870300e-01 8.754922449588775635e-02 1.920372545719146729e-01
-1.020115017890930176e-01 1.158383116126060486e-01 2.271984070539474487e-01 6.822873651981353760e-02 -2.669192291796207428e-02 -5.420004203915596008e-02 1.802623718976974487e-01 2.648834288120269775e-01 -3.630353137850761414e-02 -1.744420267641544342e-03 -5.402007699012756348e-01 8.662693947553634644e-02 -3.727672696113586426e-01 1.761166453361511230e-01 5.855127796530723572e-02 -2.018208950757980347e-01 1.763336807489395142e-01 -3.077624924480915070e-02 -1.355707943439483643e-01 5.594128742814064026e-02 -5.759807676076889038e-02 -4.485337436199188232e-02 -1.146304458379745483e-01 3.258668631315231323e-02 2.226777821779251099e-01 1.659890450537204742e-02 -1.590486317873001099e-01 1.876972615718841553e-01 -1.907253116369247437e-01 -9.664433449506759644e-02 -8.417474478483200073e-02 2.500962615013122559e-01
2.151824235916137695e-01 2.008239775896072388e-01 5.061278939247131348e-01 3.177946805953979492e-02 -2.756107449531555176e-01 6.941512227058410645e-02 -1.053140386939048767e-01 -6.559752672910690308e-02 1.392398774623870850e-01 6.026838347315788269e-02 -3.868391364812850952e-02 2.438363619148731232e-02 -8.880010247230529785e-02 7.648134231567382812e-02 9.630858153104782104e-02 1.904417723417282104e-01 -3.077696263790130615e-02 -1.679842174053192139e-01 -6.346430629491806030e-02 -3.324221968650817871e-01 -2.176566720008850098e-01 4.733182117342948914e-02 2.083741873502731323e-02 -1.282266825437545776e-01 -2.401268929243087769e-01 -1.561262905597686768e-01 -2.291646599769592285e-02 2.255980372428894043e-01 7.418178021907806396e-02 -2.523678839206695557e-01 1.344212447293102741e-03 2.505759894847869873e-01
1.330647803843021393e-02 9.117767214775085449e-02 2.908985912799835205e-01 -1.238447949290275574e-01 -1.203763559460639954e-01 -7.858911901712417603e-02 7.476012222468852997e-03 -7.430697977542877197e-02 -1.755922138690948486e-01 -1.572615280747413635e-02 -2.671060562133789062e-01 1.149011626839637756e-01 1.588044762611389160e-01 -1.595628708600997925e-01 -1.042118519544601440e-01 9.215205907821655273e-02 -8.347631245851516724e-02 2.584607899188995361e-01 -6.499499827623367310e-02 -5.549226328730583191e-02 -2.915663123130798340e-01 -2.991956844925880432e-02 -1.398134082555770874e-01 -1.057724878191947937e-01 -1.303223818540573120e-01 -9.138869494199752808e-02 1.275803744792938232e-01 1.767359115183353424e-02 1.068509146571159363e-01 -3.033222854137420654e-01 -2.941492497920989990e-01 5.000610351562500000e-01
2.662145160138607025e-02 -2.004448324441909790e-01 3.846938908100128174e-01 -4.792697355151176453e-02 2.076350450515747070e-01 -4.594581946730613708e-02 3.365065455436706543e-01 9.928779676556587219e-03 -3.123417962342500687e-03 5.772409215569496155e-02 1.576222032308578491e-01 2.335840463638305664e-01 -9.588319063186645508e-02 2.744130231440067291e-02 2.754803933203220367e-02 9.821960330009460449e-02 1.635979413986206055e-01 -1.379674971103668213e-01 5.396674573421478271e-02 -1.055887341499328613e-01 -5.321226641535758972e-02 -5.554954521358013153e-03 3.230372816324234009e-02 -8.013633638620376587e-02 -1.070342771708965302e-02 -3.369251489639282227e-01 1.597218066453933716e-01 2.040149867534637451e-01 1.145797893404960632e-01 -1.419576257467269897e-02 -1.386499404907226562e-01 5.134771466255187988e-01
-2.435944229364395142e-02 1.425284147262573242e-01 2.755582928657531738e-01 -2.729427218437194824e-01 1.660189032554626465e-01 -5.340829119086265564e-02 5.576247572898864746e-01 1.936272084712982178e-01 1.009084191173315048e-02 5.637233331799507141e-02 -1.708275228738784790e-01 5.297536030411720276e-02 -2.156663537025451660e-01 -1.877294033765792847e-01 -8.444220572710037231e-02 -6.288567930459976196e-02 1.229378357529640198e-01 -1.204785406589508057e-01 -1.631931811571121216e-01 -6.793210655450820923e-02 1.045340858399868011e-02 -5.704468861222267151e-02 -8.286584168672561646e-03 1.047044992446899414e-01 -2.497215196490287781e-02 -1.561269909143447876e-01 2.808899246156215668e-02 7.289268076419830322e-02 -2.047346532344818115e-02 9.181217849254608154e-02 -3.168383836746215820e-01 3.257232308387756348e-01
1.180848553776741028e-01 7.581996172666549683e-02 5.558590292930603027e-01 2.674964815378189087e-02 -2.279535382986068726e-01 -3.790843114256858826e-02 -5.141341313719749451e-02 -2.175880968570709229e-02 1.375230997800827026e-01 7.753076404333114624e-02 1.113965362310409546e-01 1.113637462258338928e-01 -1.784836053848266602e-01 1.360840946435928345e-01 2.170187085866928101e-01 9.020881354808807373e-02 -1.680128723382949829e-01 -1.467286050319671631e-01 -1.020044013857841492e-01 -3.033303022384643555e-01 -2.311700731515884399e-01 2.259398847818374634e-01 -6.292352825403213501e-02 -2.541271746158599854e-01 -1.824120283126831055e-01 -1.791113615036010742e-01 -4.008713737130165100e-02 4.100056365132331848e-02 -6.653005629777908325e-02 -1.254049837589263916e-01 -1.203463524580001831e-01 1.739888489246368408e-01
-1.085598915815353394e-01 -1.273836195468902588e-02 2.117892205715179443e-01 -5.386608093976974487e-02 -2.662745714187622070e-01 -4.031719639897346497e-02 4.557917714118957520e-01 5.364116281270980835e-02 3.388181924819946289e-01 1.808810830116271973e-01 -3.040346801280975342e-01 -5.930347740650177002e-02 -1.467827707529067993e-01 5.833062529563903809e-02 -1.629889756441116333e-01 -1.432255003601312637e-02 4.169636219739913940e-02 -7.107899338006973267e-02 -4.811352863907814026e-02 -1.990184187889099121e-01 5.071356520056724548e-02 -3.410601019859313965e-01 5.781422555446624756e-02 5.326976627111434937e-02 8.768814802169799805e-02 -2.604807317256927490e-01 -3.295199945569038391e-02 -2.474709227681159973e-02 -1.802717447280883789e-01 -8.616568520665168762e-03 -1.320473253726959229e-01 2.468257546424865723e-01
-4.913885891437530518e-02 2.010003477334976196e-01 3.038341701030731201e-01 -2.918636202812194824e-01 -1.525219622999429703e-02 -3.129830956459045410e-02 2.996207475662231445e-01 -7.669953256845474243e-02 -1.489897072315216064e-01 -3.152111545205116272e-02 -2.773539125919342041e-01 1.752564311027526855e-01 -3.033926784992218018e-01 2.166862785816192627e-01 -2.524129301309585571e-02 -2.111008070642128587e-04 -3.508692979812622070e-02 2.183003574609756470e-01 6.767407059669494629e-02 -1.630042791366577148e-01 -1.236046329140663147e-01 -1.409574151039123535e-01 -2.213439345359802246e-01 -1.768530905246734619e-01 2.633029222488403320e-01 3.370213136076927185e-02 -2.320315837860107422e-01 1.578778475522994995e-01 -9.674499928951263428e-02 4.031952843070030212e-02 -2.080737203359603882e-01 1.157003343105316162e-01
1.726249046623706818e-02 -1.002251356840133667e-01 1.138347685337066650e-01 -9.512561559677124023e-02 -3.867968022823333740e-01 -2.371634840965270996e-01 4.427314698696136475e-01 -1.126292161643505096e-02 -5.560731142759323120e-02 1.104759946465492249e-01 -3.506427109241485596e-01 -1.211844682693481445e-01 -1.673144660890102386e-02 -8.404051512479782104e-02 -1.155462712049484253e-01 -1.699469052255153656e-03 -1.699702739715576172e-01 2.892806194722652435e-02 -2.340419143438339233e-01 7.664427161216735840e-03 1.075886096805334091e-02 3.384897410869598389e-01 -9.802370518445968628e-02 -1.634333282709121704e-01 1.328940838575363159e-01 -4.795548319816589355e-02 6.435947865247726440e-02 4.747807607054710388e-02 -5.257785692811012268e-02 -3.203634321689605713e-01 -1.570799499750137329e-01 4.917132202535867691e-03
4.381661117076873779e-02 -1.668055355548858643e-01 3.250404000282287598e-01 -1.927656680345535278e-01 -6.027067452669143677e-02 1.430887728929519653e-01 2.612963020801544189e-01 2.348879128694534302e-01 9.284894168376922607e-02 -1.981213092803955078e-01 -2.309610098600387573e-01 9.104576706886291504e-02 -1.546969264745712280e-01 1.671482771635055542e-01 8.603239804506301880e-02 1.116637438535690308e-01 2.562055736780166626e-02 -1.807258874177932739e-01 2.183529781177639961e-03 2.364850491285324097e-01 1.183405518531799316e-01 2.235135734081268311e-01 -2.603248357772827148e-01 -3.235157206654548645e-02 1.617682129144668579e-01 -2.581548094749450684e-01 -2.954563498497009277e-01 1.653582304716110229e-01 1.346186399459838867e-01 -1.142847687005996704e-01 -3.310868516564369202e-02 1.920653432607650757e-01
1.825960725545883179e-02 2.231075614690780640e-01 2.384889423847198486e-01 -2.144510000944137573e-01 -5.874811206012964249e-03 8.864459395408630371e-02 2.643352150917053223e-01 1.964853554964065552e-01 -4.786879196763038635e-02 5.963243171572685242e-02 4.325449466705322266e-02 -1.501908991485834122e-02 -1.256932169198989868e-01 4.265328124165534973e-02 -2.722955644130706787e-01 2.072347104549407959e-01 -1.471288800239562988e-01 -1.910666562616825104e-02 4.889008402824401855e-02 -1.647890061140060425e-01 -2.948312461376190186e-01 -2.425605505704879761e-01 1.509717106819152832e-01 -1.124557629227638245e-01 1.861067414283752441e-01 6.090253591537475586e-03 -2.588513791561126709e-01 2.966303750872612000e-02 2.841444872319698334e-02 -4.096090793609619141e-01 -2.626164257526397705e-01 1.230027675628662109e-01
-5.996210873126983643e-02 -2.335481196641921997e-01 2.137664705514907837e-01 -7.301631569862365723e-02 -1.452451646327972412e-01 -1.338582485914230347e-01 4.618549644947052002e-01 2.141721397638320923e-01 1.781636923551559448e-01 -2.452099472284317017e-01 -1.347006857395172119e-01 -1.136977076530456543e-01 -1.704561710357666016e-01 2.895150184631347656e-01 -2.446122616529464722e-01 -7.335614413022994995e-03 -2.219399511814117432e-01 1.064046397805213928e-01 1.467343121767044067e-01 1.518338620662689209e-01 -2.207810729742050171e-01 9.029124677181243896e-02 -5.207939445972442627e-02 6.571807712316513062e-02 -1.053192839026451111e-01 -7.678505778312683105e-02 2.284381072968244553e-03 9.905289113521575928e-02 -1.150090992450714111e-01 -2.576111555099487305e-01 1.375276744365692139e-01 5.032514035701751709e-02
1.900706142187118530e-01 -1.199380159378051758e-01 2.584688365459442139e-01 -1.012324243783950806e-01 1.850530654191970825e-01 -1.015504673123359680e-01 3.807780891656875610e-02 1.856739223003387451e-01 -5.487542948685586452e-04 1.036275625228881836e-01 -3.175486922264099121e-01 4.485390614718198776e-03 -4.119738936424255371e-01 1.739564351737499237e-02 -1.429682523012161255e-01 2.028451412916183472e-01 -2.119660973548889160e-01 5.719918757677078247e-02 2.854900993406772614e-02 1.469400972127914429e-01 -7.574786990880966187e-02 -9.066271036863327026e-02 -2.602569162845611572e-01 2.772977352142333984e-01 -5.606041476130485535e-02 1.059003025293350220e-01 2.048684842884540558e-02 2.965400218963623047e-01 -1.477806568145751953e-01 -5.548781901597976685e-02 1.230681464076042175e-01 2.770819664001464844e-01
8.583731018006801605e-03 1.046000644564628601e-01 2.167628556489944458e-01 -2.689315974712371826e-01 1.011582985520362854e-01 -5.759212002158164978e-02 6.147626042366027832e-01 1.552802324295043945e-01 1.712805777788162231e-01 8.853376656770706177e-02 -2.122202962636947632e-01 -2.974585257470607758e-02 -8.754099160432815552e-02 -1.446355581283569336e-01 -1.925832591950893402e-02 2.084725350141525269e-02 1.083465144038200378e-01 -1.138432882726192474e-02 -5.641529709100723267e-02 -1.283159106969833374e-02 1.283992826938629150e-01 -2.062722891569137573e-01 1.757563352584838867e-01 8.108726888895034790e-02 -2.704858593642711639e-02 -6.318139284849166870e-02 4.827051609754562378e-02 2.604440450668334961e-01 1.127729713916778564e-01 5.329414829611778259e-02 -1.881151497364044189e-01 3.225650489330291748e-01
1.881179660558700562e-01 -1.524171680212020874e-01 2.736317515373229980e-01 -2.653745710849761963e-01 2.424855530261993408e-01 -1.996447294950485229e-01 1.607454866170883179e-01 2.260644733905792236e-02 1.181884855031967163e-02 -4.614962637424468994e-02 -1.664136797189712524e-01 7.060993462800979614e-02 3.202076256275177002e-02 -5.025473237037658691e-02 -7.749074697494506836e-02 -8.925089985132217407e-02 5.446918308734893799e-02 5.069864168763160706e-02 -1.762793958187103271e-01 -7.792991399765014648e-02 -7.542674429714679718e-03 -7.424459606409072876e-02 -1.541146785020828247e-01 1.173957344144582748e-02 1.803605109453201294e-01 -8.263636380434036255e-02 -3.342140093445777893e-02 4.962818324565887451e-01 -2.067507505416870117e-01 -5.023827403783798218e-02 4.445303976535797119e-02 4.609176218509674072e-01
9.528566151857376099e-02 1.775400042533874512e-01 9.110236912965774536e-02 -6.440712511539459229e-02 1.324988901615142822e-02 -1.193237081170082092e-01 5.020826682448387146e-02 2.666671872138977051e-01 7.408268749713897705e-02 -7.816088944673538208e-02 -1.027596518397331238e-01 -1.232151463627815247e-01 -4.567363858222961426e-01 1.012871414422988892e-01 -6.028417125344276428e-02 2.333944290876388550e-02 -1.901004910469055176e-01 1.767819672822952271e-01 1.400730311870574951e-01 1.193588227033615112e-01 -2.095413357019424438e-01 3.465444967150688171e-02 -1.201376169919967651e-01 2.102498114109039307e-01 -1.585303544998168945e-01 -1.167183220386505127e-01 1.613968908786773682e-01 1.954751610755920410e-01 -2.428694963455200195e-01 -5.888753011822700500e-02 4.833694547414779663e-02 4.750930666923522949e-01
-2.057114988565444946e-02 -1.384752690792083740e-01 2.946286797523498535e-01 -3.729816675186157227e-01 -9.550680220127105713e-02 -2.675705254077911377e-01 3.310861885547637939e-01 4.614334087818861008e-03 1.078293621540069580e-01 -1.373449414968490601e-01 -2.935009300708770752e-01 -1.901327073574066162e-01 -1.493080556392669678e-01 2.305763810873031616e-01 -2.398614585399627686e-01 -9.813486039638519287e-02 -7.471156865358352661e-02 -1.392398774623870850e-01 6.899899989366531372e-02 8.247262239456176758e-02 -2.685571610927581787e-01 8.930791169404983521e-03 -1.594054400920867920e-01 1.510636359453201294e-01 1.735342852771282196e-02 1.703445240855216980e-02 -2.346937730908393860e-02 2.361373454332351685e-01 -1.595761999487876892e-02 -2.295122295618057251e-01 3.728987276554107666e-02 -2.301509119570255280e-02
-1.842734962701797485e-01 -1.091329008340835571e-01 1.237334758043289185e-01 -1.561743021011352539e-01 -2.073063999414443970e-01 2.318348586559295654e-01 1.360567659139633179e-01 1.299727708101272583e-01 1.201037541031837463e-01 1.740223169326782227e-01 -5.512427911162376404e-02 -1.016091927886009216e-01 -3.058603703975677490e-01 9.520810842514038086e-02 -1.610148847103118896e-01 3.352946043014526367e-02 2.642695419490337372e-02 1.706312596797943115e-01 8.916522562503814697e-02 -1.938188634812831879e-02 -5.227567628026008606e-02 2.623629868030548096e-01 -5.945674329996109009e-02 1.146350130438804626e-01 -1.007305607199668884e-01 2.687476761639118195e-02 -3.194944262504577637e-01 2.442180514335632324e-01 4.317057132720947266e-02 -2.819711267948150635e-01 -2.652240395545959473e-01 3.793179392814636230e-01
7.787521928548812866e-02 2.565919458866119385e-01 1.126681640744209290e-01 -9.791652858257293701e-02 4.169746860861778259e-02 -2.272959798574447632e-01 2.354262471199035645e-01 2.443940639495849609e-01 6.895871460437774658e-02 4.090193808078765869e-01 -1.893618553876876831e-01 2.218137532472610474e-01 -1.177603378891944885e-01 2.469848543405532837e-01 -8.010308444499969482e-02 -6.125281378626823425e-02 -2.355310693383216858e-02 2.013375610113143921e-02 -2.661142945289611816e-01 1.396099627017974854e-01 -5.475473776459693909e-02 -1.172548253089189529e-02 9.230696409940719604e-02 2.156371623277664185e-02 1.260378956794738770e-02 1.303678005933761597e-01 1.247414425015449524e-01 1.773534715175628662e-01 2.685649693012237549e-02 1.318644918501377106e-02 9.042569249868392944e-02 4.674175381660461426e-01
-3.682417422533035278e-02 1.831174083054065704e-02 4.063740670680999756e-01 7.446192204952239990e-02 -2.172463685274124146e-01 2.250780463218688965e-01 1.364721804857254028e-01 9.495573490858078003e-02 2.046453058719635010e-01 -2.068068981170654297e-01 -3.424596413969993591e-02 6.363920401781797409e-03 -1.526645664125680923e-02 1.225825548171997070e-01 1.644783653318881989e-02 8.664105087518692017e-02 1.929682046175003052e-01 -5.097971484065055847e-02 -1.179256010800600052e-02 2.417202740907669067e-01 1.986405812203884125e-02 1.972618252038955688e-01 -4.608892649412155151e-02 6.784304976463317871e-03 -1.622743010520935059e-01 -2.933540046215057373e-01 -1.763314008712768555e-01 1.817763149738311768e-01 -3.555335849523544312e-02 -2.508439123630523682e-01 3.989290818572044373e-02 4.593957364559173584e-01
-1.048198789358139038e-01 -3.362543284893035889e-01 1.393351554870605469e-01 -1.940600015223026276e-02 1.492760628461837769e-01 -1.043317019939422607e-01 3.979764878749847412e-01 -4.869158565998077393e-02 -7.572757452726364136e-02 -3.827736154198646545e-02 -8.297450095415115356e-02 1.172384247183799744e-01 -2.815047502517700195e-01 -5.257055535912513733e-02 -1.563384383916854858e-01 1.379811763763427734e-01 5.681996792554855347e-02 3.019353002309799194e-02 -9.103911370038986206e-02 -1.901066452264785767e-01 -8.213774708565324545e-05 1.381604522466659546e-01 -6.084543094038963318e-02 -1.732754111289978027e-01 -2.970088645815849304e-02 -1.564036905765533447e-01 1.912471652030944824e-01 1.977175921201705933e-01 2.180271036922931671e-02 -7.911498844623565674e-02 -4.201377928256988525e-02 5.459087491035461426e-01
1.510634720325469971e-01 1.279447078704833984e-01 9.877184033393859863e-02 -2.258078008890151978e-01 1.017476916313171387e-01 -2.258580178022384644e-01 1.878486871719360352e-01 3.758770227432250977e-01 1.449797302484512329e-01 2.130023539066314697e-01 -5.789221078157424927e-02 2.263846099376678467e-01 -1.800947785377502441e-01 2.433602362871170044e-01 -2.231572568416595459e-02 -1.685460358858108521e-01 9.515897929668426514e-02 -2.577448189258575439e-01 -4.919623583555221558e-02 1.019749492406845093e-01 -1.449289172887802124e-01 9.870146214962005615e-02 1.024675220251083374e-01 -1.324626654386520386e-01 2.575208805501461029e-02 -1.518126018345355988e-02 4.962703213095664978e-02 3.337011337280273438e-01 -1.182675957679748535e-01 1.250045001506805420e-01 9.284935891628265381e-02 3.471723198890686035e-01
8.778537809848785400e-02 5.712074693292379379e-03 -8.177151903510093689e-03 -8.065596967935562134e-02 -8.951546624302864075e-03 -9.487015753984451294e-02 1.987827718257904053e-01 9.026798605918884277e-02 2.426825165748596191e-01 6.049347668886184692e-02 -3.862794935703277588e-01 -8.396358042955398560e-02 -4.668939486145973206e-02 1.700248867273330688e-01 8.622767031192779541e-02 7.557515054941177368e-02 1.447431892156600952e-01 1.243284642696380615e-01 -1.024558916687965393e-01 9.440557658672332764e-02 1.211395114660263062e-02 -1.212043762207031250e-01 1.272588521242141724e-01 -2.561856210231781006e-01 -2.996236085891723633e-01 2.544765733182430267e-02 2.341949790716171265e-01 4.072270989418029785e-01 -2.472630888223648071e-02 -2.329413741827011108e-01 -1.833650022745132446e-01 3.373641371726989746e-01
5.003946274518966675e-02 -1.976358890533447266e-01 2.400328367948532104e-01 -2.010321319103240967e-01 -7.502250373363494873e-02 2.774245142936706543e-01 2.722619771957397461e-01 -3.405350446701049805e-02 9.519717097282409668e-02 -1.226668432354927063e-01 -6.293636746704578400e-03 3.839160799980163574e-01 -2.386656701564788818e-01 1.418047249317169189e-01 -3.230651095509529114e-02 3.273198008537292480e-01 -1.041032075881958008e-01 -1.451228111982345581e-01 -6.431480403989553452e-03 -5.617797374725341797e-02 -2.826246917247772217e-01 1.538050472736358643e-01 -1.532118171453475952e-01 7.739089429378509521e-03 5.965485423803329468e-02 -8.787448704242706299e-02 -1.959071308374404907e-01 2.738294005393981934e-01 -9.042478352785110474e-02 -1.513852365314960480e-02 -2.112454473972320557e-01 7.680976390838623047e-02
-2.697328031063079834e-01 -8.797109127044677734e-02 3.685987591743469238e-01 3.588485124055296183e-04 3.855461999773979187e-02 -1.337454766035079956e-01 9.188868850469589233e-02 1.804048717021942139e-01 1.694595962762832642e-01 2.210001274943351746e-02 -1.091095805168151855e-01 5.212259665131568909e-02 -6.356965750455856323e-02 -8.012873679399490356e-02 -3.344625532627105713e-01 4.952377080917358398e-01 5.913030728697776794e-02 1.384547650814056396e-01 -1.685218811035156250e-01 1.595695167779922485e-01 -1.041895374655723572e-01 -1.696449369192123413e-01 -1.934100389480590820e-01 -1.809680014848709106e-01 6.468345411121845245e-03 -1.716346293687820435e-01 -1.789178401231765747e-01 1.510686129331588745e-01 6.855261325836181641e-02 -1.449920833110809326e-01 -1.171043962240219116e-01 4.211291670799255371e-02
-1.176474615931510925e-01 3.683863207697868347e-02 2.036976963281631470e-01 -3.133946359157562256e-01 1.836109459400177002e-01 -3.516634926199913025e-02 9.190763812512159348e-04 -7.198204845190048218e-02 9.759183973073959351e-02 2.330113202333450317e-02 -1.744964718818664551e-01 5.369447916746139526e-02 -6.906629353761672974e-02 3.688618168234825134e-02 -1.016999408602714539e-01 3.634023070335388184e-01 -7.865303009748458862e-02 -9.593275934457778931e-02 -1.060028001666069031e-01 -1.607024967670440674e-01 -2.872622907161712646e-01 -2.361244112253189087e-01 6.322436779737472534e-02 7.135157287120819092e-02 -3.698490932583808899e-02 -1.580369770526885986e-01 -2.813820838928222656e-01 2.637582123279571533e-01 -8.432038873434066772e-02 -4.465568661689758301e-01 -1.363854259252548218e-01 1.140229851007461548e-01
8.067682385444641113e-02 1.932517439126968384e-01 3.809258639812469482e-01 -1.918088048696517944e-01 1.556802690029144287e-01 3.240116871893405914e-03 4.802256226539611816e-01 2.345130145549774170e-01 1.306692063808441162e-01 2.029702067375183105e-01 -1.015091612935066223e-01 5.767585709691047668e-02 -6.101788207888603210e-02 -2.885459661483764648e-01 -7.071977853775024414e-02 6.881136447191238403e-02 1.210510134696960449e-01 -5.082233110442757607e-04 -8.342241495847702026e-02 -2.287781797349452972e-02 -3.161862492561340332e-02 -7.848390191793441772e-02 4.605793207883834839e-02 1.534286439418792725e-01 -2.370821386575698853e-01 -6.987924873828887939e-02 6.886238604784011841e-02 1.381437107920646667e-02 -5.341313406825065613e-02 -6.090251356363296509e-02 -2.792279720306396484e-01 3.004301488399505615e-01
-1.181986331939697266e-01 -2.435335367918014526e-01 2.817184329032897949e-01 -2.233545631170272827e-01 -3.784219920635223389e-01 3.155693709850311279e-01 -1.121650449931621552e-02 1.059413403272628784e-01 1.743416041135787964e-01 1.034717261791229248e-02 8.303114026784896851e-02 -1.049712970852851868e-01 -6.774266809225082397e-02 2.582987248897552490e-01 9.694062173366546631e-02 1.010928824543952942e-01 4.859613720327615738e-03 6.311132758855819702e-02 -1.210476160049438477e-01 -5.445634201169013977e-02 -4.819291085004806519e-02 9.845944494009017944e-02 3.741221502423286438e-02 -2.312660589814186096e-02 -6.610617786645889282e-02 -1.734711527824401855e-01 -1.018966659903526306e-01 3.698435127735137939e-01 2.484503015875816345e-02 -1.188672035932540894e-01 -3.656073212623596191e-01 1.958848387002944946e-01
1.937764734029769897e-01 1.059253588318824768e-01 -1.253477782011032104e-01 8.757934719324111938e-02 -6.542167812585830688e-02 -1.973132640123367310e-01 1.579408496618270874e-01 1.568650603294372559e-01 1.649772673845291138e-01 1.363006234169006348e-01 -1.571040749549865723e-01 -8.843096345663070679e-02 -1.787387281656265259e-01 -1.422320157289505005e-01 3.739254176616668701e-02 1.745449006557464600e-01 -3.394467234611511230e-01 -1.763463169336318970e-01 1.428661774843931198e-02 9.362634271383285522e-03 -1.922485232353210449e-01 1.201735809445381165e-01 -2.294236794114112854e-02 1.492915004491806030e-01 -9.328183531761169434e-02 3.092604316771030426e-02 -1.529044210910797119e-01 2.916101813316345215e-01 -2.594195604324340820e-01 -3.632031381130218506e-01 -1.302108019590377808e-01 3.430331647396087646e-01
7.372741401195526123e-02 -2.964378297328948975e-01 1.435310542583465576e-01 -1.703445166349411011e-01 -1.230997815728187561e-01 -1.837514936923980713e-01 3.210364878177642822e-01 1.533434689044952393e-01 9.856750071048736572e-02 -6.495818495750427246e-02 -2.396421432495117188e-01 -2.203121781349182129e-01 -1.532428860664367676e-01 -7.148430496454238892e-02 -1.064037233591079712e-01 -1.681943684816360474e-01 -1.093191653490066528e-01 -3.575914725661277771e-02 -9.160441905260086060e-02 1.073424294590950012e-01 -2.658095061779022217e-01 -4.882609471678733826e-02 -2.209731936454772949e-01 -3.354638218879699707e-01 -1.249363869428634644e-01 -4.319579154253005981e-02 1.134378537535667419e-01 9.354125708341598511e-02 -1.649797260761260986e-01 -3.506877124309539795e-01 2.769769541919231415e-02 1.893697530031204224e-01
-3.185323774814605713e-01 -2.318438515067100525e-02 6.084673479199409485e-02 -2.108901143074035645e-01 -8.681131154298782349e-02 -6.205775216221809387e-02 1.186755597591400146e-01 3.615790605545043945e-01 -6.949320435523986816e-02 1.486658304929733276e-01 -9.914840012788772583e-02 3.416329324245452881e-01 -1.148810982704162598e-01 4.230053722858428955e-02 -1.067300960421562195e-01 2.073504626750946045e-01 4.135994240641593933e-03 -1.330117601901292801e-02 1.274010352790355682e-02 -8.999775350093841553e-02 -3.891570866107940674e-01 -1.265219599008560181e-01 -2.148281224071979523e-02 -7.102365046739578247e-02 -2.686461508274078369e-01 -1.365306973457336426e-01 -2.394720166921615601e-01 7.272620499134063721e-02 6.427183002233505249e-02 -2.898029088973999023e-01 -2.030736356973648071e-01 8.092966675758361816e-02
2.553091198205947876e-02 6.585112959146499634e-02 2.767453491687774658e-01 8.221350610256195068e-02 1.449283026158809662e-02 -2.519396543502807617e-01 2.210225611925125122e-01 1.619742661714553833e-01 3.268447890877723694e-02 8.482310175895690918e-02 -1.124037578701972961e-01 -1.157179381698369980e-02 -2.521524429321289062e-01 2.873398363590240479e-01 2.171676158905029297e-01 2.107037752866744995e-01 -2.254142463207244873e-01 2.034647017717361450e-01 8.775772154331207275e-02 2.362385541200637817e-01 8.552981168031692505e-02 -1.428824067115783691e-01 -1.587347984313964844e-01 -1.318918317556381226e-01 -6.694718450307846069e-02 8.375135809183120728e-02 1.012099236249923706e-01 3.187368512153625488e-01 8.377529680728912354e-02 1.190738677978515625e-01 -1.111501641571521759e-02 3.787667453289031982e-01
1.866669505834579468e-01 -1.024076342582702637e-01 4.741790592670440674e-01 1.003823652863502502e-01 -1.805598288774490356e-01 -2.292733406648039818e-04 1.594022661447525024e-02 2.261005192995071411e-01 2.411240786314010620e-01 2.035304009914398193e-01 1.486180629581212997e-02 1.341175138950347900e-01 -2.045292854309082031e-01 1.946412026882171631e-01 5.963301658630371094e-02 4.573609307408332825e-02 -7.190410792827606201e-02 -1.089095398783683777e-01 -4.633272811770439148e-02 -2.380024492740631104e-01 -3.052750825881958008e-01 5.988320708274841309e-02 8.940763026475906372e-02 -1.292768567800521851e-01 -1.694651991128921509e-01 -2.757284343242645264e-01 1.534921824932098389e-01 2.367463260889053345e-01 -2.086150832474231720e-02 -2.171503752470016479e-01 5.562128126621246338e-02 1.685917191207408905e-02
3.210268318653106689e-01 -2.400707155466079712e-01 2.113683074712753296e-01 -1.618345826864242554e-01 -1.150199025869369507e-01 9.812612086534500122e-02 3.621114417910575867e-02 1.262136846780776978e-01 -1.573624610900878906e-01 5.568308755755424500e-02 -9.704701602458953857e-02 -9.692648798227310181e-02 -8.345754817128181458e-03 1.259239017963409424e-01 -1.730783581733703613e-01 7.147575169801712036e-02 3.336191549897193909e-02 2.511011064052581787e-01 2.091296250000596046e-03 2.462278492748737335e-02 -2.736456096172332764e-01 1.527175121009349823e-02 -1.690794229507446289e-01 3.636008873581886292e-02 -7.176214456558227539e-02 9.406460821628570557e-02 2.760449349880218506e-01 -1.613778062164783478e-02 -2.222352176904678345e-01 -4.288372993469238281e-01 -1.950379163026809692e-01 3.147765696048736572e-01
1.434181332588195801e-01 -8.946616202592849731e-02 5.459961295127868652e-01 -2.575857639312744141e-01 -7.914309203624725342e-02 2.396091520786285400e-01 1.447844356298446655e-01 1.251182854175567627e-01 -3.589995950460433960e-02 2.972955629229545593e-02 -2.519166469573974609e-01 1.099942848086357117e-01 4.304772242903709412e-02 1.513856053352355957e-01 5.245831981301307678e-02 1.316720247268676758e-02 -7.020141463726758957e-03 1.767900213599205017e-02 1.746435761451721191e-01 7.011564821004867554e-02 8.209774270653724670e-03 -1.141832917928695679e-01 1.312191486358642578e-01 -1.341674774885177612e-01 -2.657445669174194336e-01 -1.623997688293457031e-01 -1.740219295024871826e-01 -2.315445691347122192e-01 -1.149275898933410645e-01 -7.746426761150360107e-02 -6.309842318296432495e-02 3.362415432929992676e-01
-1.060908883810043335e-01 -2.070200592279434204e-01 3.149597942829132080e-01 -4.020118340849876404e-02 -1.821592152118682861e-01 1.311188340187072754e-01 2.276124805212020874e-01 -1.144303567707538605e-02 3.093545734882354736e-01 2.105173915624618530e-01 -2.649614214897155762e-01 -4.714870825409889221e-02 -1.565327346324920654e-01 -5.962264537811279297e-02 -9.275175631046295166e-02 -1.672338545322418213e-01 5.443002283573150635e-02 -1.569548696279525757e-01 -1.452285647392272949e-01 -2.570328712463378906e-01 8.353488892316818237e-02 -1.825076341629028320e-01 -5.276830866932868958e-02 -9.592511504888534546e-02 1.642512530088424683e-01 -2.573089599609375000e-01 -5.032012611627578735e-02 -1.455252468585968018e-01 -2.662951350212097168e-01 -8.870442956686019897e-02 -1.360629647970199585e-01 2.906333506107330322e-01
-8.733583241701126099e-02 -1.937329024076461792e-01 5.246884226799011230e-01 -1.530435532331466675e-01 -1.566162854433059692e-01 1.988592743873596191e-01 -5.108863580971956253e-03 2.517807297408580780e-02 8.610056247562170029e-04 -3.289098665118217468e-02 -2.721419930458068848e-01 1.183176413178443909e-02 -2.067551612854003906e-01 1.502946913242340088e-01 -1.989530175924301147e-01 2.200312167406082153e-01 -1.383485049009323120e-01 -8.216813206672668457e-02 -3.638872802257537842e-01 -9.307197481393814087e-02 -1.209128499031066895e-01 5.558039620518684387e-02 -5.907810851931571960e-02 -2.209489643573760986e-01 -2.042591273784637451e-01 -1.303154975175857544e-01 -2.320189476013183594e-01 -4.665275663137435913e-02 1.622089743614196777e-02 5.370259284973144531e-03 8.029015362262725830e-02 6.581985205411911011e-02
3.263028338551521301e-02 -2.841149866580963135e-01 2.998415827751159668e-01 4.770980775356292725e-02 2.665347605943679810e-02 6.835260242223739624e-02 9.100417792797088623e-02 -5.721313506364822388e-02 7.006623595952987671e-02 -1.400019526481628418e-01 -6.531731784343719482e-02 -9.484736365266144276e-04 -2.924561500549316406e-01 2.986629903316497803e-01 -1.139811351895332336e-01 -1.272436603903770447e-02 -2.068845331668853760e-01 6.370033323764801025e-02 -9.658983349800109863e-02 -4.757561907172203064e-02 -9.730948507785797119e-02 1.688370257616043091e-01 -1.236622035503387451e-01 1.874597668647766113e-01 -3.887830302119255066e-02 -1.624953299760818481e-01 -2.850839495658874512e-01 1.359457373619079590e-01 1.398536860942840576e-01 -7.383194565773010254e-02 -4.468788802623748779e-01 3.052743673324584961e-01
2.728829160332679749e-02 1.236522942781448364e-01 8.134786784648895264e-02 -2.357557415962219238e-01 4.494034126400947571e-02 7.121866941452026367e-02 3.637144565582275391e-01 3.295899927616119385e-02 2.336606383323669434e-02 1.557250916957855225e-01 -1.563515812158584595e-01 1.470409780740737915e-01 -1.888543367385864258e-01 -7.302907854318618774e-02 7.795408368110656738e-02 -1.827051192522048950e-01 -2.196577042341232300e-01 -2.184755206108093262e-01 -1.919054687023162842e-01 -2.337318658828735352e-01 2.787936627864837646e-01 -3.061581589281558990e-02 1.810174249112606049e-02 4.426337406039237976e-02 -2.582002282142639160e-01 -2.200075238943099976e-01 -1.894703358411788940e-01 9.446271508932113647e-02 -1.276151388883590698e-01 -1.406039446592330933e-01 -8.097909390926361084e-02 3.988555967807769775e-01
-3.793552517890930176e-01 2.031740844249725342e-01 3.779300451278686523e-01 -1.106546223163604736e-01 5.308197811245918274e-02 1.114009097218513489e-01 3.264931440353393555e-01 3.235461935400962830e-02 -8.514039218425750732e-02 -1.520205736160278320e-01 -3.281110227108001709e-01 2.443538606166839600e-01 1.975109055638313293e-02 -5.062271840870380402e-03 1.311277039349079132e-02 9.550900757312774658e-02 -2.596659660339355469e-01 -7.479643821716308594e-02 -1.808803528547286987e-02 -2.785925008356571198e-02 -1.655456125736236572e-01 1.599826849997043610e-02 5.375312641263008118e-03 -3.263232111930847168e-02 6.369179580360651016e-03 1.653944700956344604e-01 -1.625404357910156250e-01 2.193886041641235352e-01 -8.728514611721038818e-02 -2.010413557291030884e-01 -2.231336832046508789e-01 1.636354178190231323e-01
-2.514242194592952728e-02 1.220895946025848389e-01 3.031174242496490479e-01 -4.910553991794586182e-02 -1.310588885098695755e-02 -1.367469131946563721e-01 2.758043110370635986e-01 3.500120639801025391e-01 3.012872533872723579e-03 1.500484496355056763e-01 -1.991539895534515381e-01 -1.418972164392471313e-01 -3.271480500698089600e-01 -2.328099869191646576e-02 1.574362069368362427e-01 -2.837883867323398590e-02 1.983871012926101685e-01 -1.373952925205230713e-01 -2.301409393548965454e-01 7.927958667278289795e-02 3.788087517023086548e-02 -1.888306997716426849e-02 1.338521838188171387e-01 -6.387900561094284058e-02 3.105204105377197266e-01 -1.225354820489883423e-01 -6.941320747137069702e-02 -9.935693815350532532e-04 -9.752085804939270020e-02 -2.582543194293975830e-01 -8.562013506889343262e-02 3.408450782299041748e-01
2.877324074506759644e-02 9.800972789525985718e-02 -4.258762300014495850e-02 -3.294464200735092163e-02 -1.135994791984558105e-01 -1.911304593086242676e-01 2.306466698646545410e-01 1.870615184307098389e-01 9.405640512704849243e-02 2.146452218294143677e-01 -2.978503406047821045e-01 2.487669140100479126e-01 -2.273098230361938477e-01 3.306036889553070068e-01 -4.427830129861831665e-02 5.748438462615013123e-02 -5.834836512804031372e-02 -9.364082664251327515e-02 -1.926778554916381836e-01 2.049529105424880981e-01 3.485946059226989746e-01 -1.608182936906814575e-01 5.980851501226425171e-02 -2.083424851298332214e-02 2.840742096304893494e-02 -1.269406378269195557e-01 4.562465182971209288e-04 8.201113343238830566e-02 -9.597258269786834717e-02 -2.245836555957794189e-01 -1.077281311154365540e-01 3.737549483776092529e-01
1.033181995153427124e-01 -6.619378924369812012e-02 -2.122686058282852173e-01 -5.662077572196722031e-03 -6.379013508558273315e-02 7.738879323005676270e-02 1.331221014261245728e-01 -1.461016945540904999e-02 2.359308600425720215e-01 1.264206767082214355e-01 -4.177153706550598145e-01 -6.194825097918510437e-02 -2.029055655002593994e-01 7.024930790066719055e-03 -3.966635558754205704e-03 4.552330821752548218e-02 -6.897227466106414795e-02 -1.427619755268096924e-01 -1.120566949248313904e-01 1.809728890657424927e-01 -9.171375632286071777e-02 -1.603960432112216949e-02 -1.483622491359710693e-01 -1.332531422376632690e-01 2.764217182993888855e-02 -3.032619655132293701e-01 2.231348007917404175e-01 3.463874757289886475e-01 -2.155171781778335571e-01 -1.577701568603515625e-01 -1.895532906055450439e-01 3.604524433612823486e-01
4.870816692709922791e-02 -2.048159688711166382e-01 2.232339233160018921e-01 -1.321092993021011353e-01 -1.067050993442535400e-01 9.618426859378814697e-02 1.027288213372230530e-01 3.346182703971862793e-01 1.515504866838455200e-01 -1.150059327483177185e-01 -3.396613597869873047e-01 1.471171379089355469e-01 -1.122962459921836853e-01 1.701693087816238403e-01 8.275391161441802979e-02 6.335353478789329529e-03 -2.520304620265960693e-01 7.537123560905456543e-02 -1.342839449644088745e-01 -2.912726700305938721e-01 -2.680803835391998291e-01 1.229714378714561462e-01 3.419343829154968262e-01 2.758010104298591614e-02 2.388779073953628540e-02 -1.514980494976043701e-01 9.063319116830825806e-02 7.933823019266128540e-02 1.704922020435333252e-01 7.619533687829971313e-02 -1.869953423738479614e-01 1.973711252212524414e-01
-4.780740663409233093e-02 -9.606648236513137817e-02 2.339401394128799438e-01 -2.750413119792938232e-01 6.849973648786544800e-02 -1.094017475843429565e-01 -1.080551594495773315e-01 1.194597408175468445e-01 2.546773254871368408e-01 -5.584131181240081787e-02 -1.237544044852256775e-01 -6.802049279212951660e-02 -3.648381531238555908e-01 1.921401619911193848e-01 -1.204719468951225281e-01 1.711634099483489990e-01 -1.571834087371826172e-01 1.313948482275009155e-01 1.726407110691070557e-01 2.131392210721969604e-01 9.603315591812133789e-02 6.095185875892639160e-02 1.508811265230178833e-01 6.507590413093566895e-02 -1.017296910285949707e-01 -5.235867574810981750e-02 -7.352230697870254517e-02 4.276532232761383057e-01 -1.817958205938339233e-01 -1.831236332654953003e-01 -2.048699706792831421e-01 2.160229533910751343e-01
2.114499509334564209e-01 -4.656350985169410706e-02 4.206942617893218994e-01 5.421771481633186340e-02 -1.245296746492385864e-01 8.854876458644866943e-02 -1.344458907842636108e-01 2.199635356664657593e-01 1.056573465466499329e-01 2.491808086633682251e-01 -3.046483919024467468e-02 2.118787616491317749e-01 -1.028859838843345642e-01 1.454217135906219482e-01 1.586068868637084961e-01 4.291793704032897949e-02 -2.312756143510341644e-02 -1.407783925533294678e-01 -1.595090925693511963e-01 -2.046151161193847656e-01 -1.155135408043861389e-01 8.695296198129653931e-02 8.375575393438339233e-02 -2.723712101578712463e-02 -3.355103433132171631e-01 -3.785427510738372803e-01 1.059139445424079895e-01 2.459909915924072266e-01 -3.662323579192161560e-02 -2.675733342766761780e-02 -5.493129789829254150e-02 2.378911375999450684e-01
5.462478473782539368e-02 8.334103971719741821e-02 1.941253691911697388e-01 -6.430888175964355469e-02 7.920043170452117920e-02 -2.553343772888183594e-01 2.533072829246520996e-01 4.393592849373817444e-02 8.050212264060974121e-02 1.215508505702018738e-01 -1.116433292627334595e-01 1.147676706314086914e-01 -2.747868001461029053e-01 2.946600615978240967e-01 -1.085843518376350403e-01 5.249105095863342285e-01 -1.151170134544372559e-01 2.834510430693626404e-02 -2.464516907930374146e-01 -2.123526856303215027e-02 1.283183544874191284e-01 1.286923885345458984e-01 3.274276107549667358e-02 -1.001359522342681885e-01 2.144769392907619476e-02 -3.177404701709747314e-01 6.987006217241287231e-02 1.150999888777732849e-01 -2.441802173852920532e-01 -5.872559919953346252e-02 -1.878082752227783203e-02 1.086108908057212830e-01
-3.656462579965591431e-02 7.145000249147415161e-02 3.741352856159210205e-01 4.988655820488929749e-02 -1.745635718107223511e-01 1.468910872936248779e-01 1.801055371761322021e-01 8.967491984367370605e-02 3.059085309505462646e-01 -1.780810356140136719e-01 -7.368733733892440796e-02 -1.785965710878372192e-01 -1.216169223189353943e-01 3.489676415920257568e-01 7.344958186149597168e-02 6.063557043671607971e-02 -9.820567071437835693e-02 -1.494662314653396606e-01 -1.219912841916084290e-01 7.828278839588165283e-02 -1.573473811149597168e-01 2.591859400272369385e-01 -2.440421730279922485e-01 2.417968213558197021e-01 2.251195535063743591e-02 -1.729733943939208984e-01 -4.899692535400390625e-02 2.171578854322433472e-01 -1.404022723436355591e-01 -2.626155614852905273e-01 -9.848767518997192383e-02 9.479602426290512085e-02
-6.217271462082862854e-02 -9.120035171508789062e-02 3.532662689685821533e-01 -5.066712037660181522e-04 -1.651699095964431763e-01 -9.968756139278411865e-02 1.524220556020736694e-01 1.138609722256660461e-01 -1.816380769014358521e-01 -1.363956481218338013e-01 -5.139802768826484680e-02 2.104677557945251465e-01 2.025779783725738525e-01 4.420038685202598572e-02 -2.646718025207519531e-01 7.096209377050399780e-02 -6.156161054968833923e-02 4.535835236310958862e-02 -1.235436946153640747e-01 -2.290240228176116943e-01 -1.304910182952880859e-01 -3.088584914803504944e-02 -3.603230416774749756e-01 -1.888251453638076782e-01 8.534613996744155884e-02 -1.611404567956924438e-01 1.425901651382446289e-01 -1.549822986125946045e-01 -1.138658821582794189e-01 -2.116586714982986450e-01 -1.287347823381423950e-01 4.049943387508392334e-01
4.590299725532531738e-02 -6.164899468421936035e-02 4.579482674598693848e-01 5.195656791329383850e-02 -2.954742312431335449e-01 3.322443366050720215e-02 4.150373488664627075e-02 1.253724694252014160e-01 -6.160667166113853455e-02 8.830922096967697144e-02 5.808945372700691223e-02 1.989498585462570190e-01 -7.871810346841812134e-02 2.037976682186126709e-02 -9.307034313678741455e-02 6.702545285224914551e-02 -1.034883111715316772e-01 -1.702543795108795166e-01 -2.519946992397308350e-01 -3.778844326734542847e-02 -3.331420421600341797e-01 6.444032490253448486e-02 2.714494764804840088e-01 -9.449133276939392090e-02 -1.408264040946960449e-01 -1.604087650775909424e-01 5.946439504623413086e-02 4.440034627914428711e-01 1.049326062202453613e-01 -1.795184761285781860e-01 1.156133692711591721e-02 9.760084003210067749e-02
1.287069320678710938e-01 -1.610040813684463501e-01 1.789831370115280151e-01 -2.295337319374084473e-01 6.439418345689773560e-02 5.848110467195510864e-02 2.585707604885101318e-01 4.790460318326950073e-02 1.779669821262359619e-01 5.916328728199005127e-02 -2.199388146400451660e-01 2.905593216419219971e-01 -3.364131450653076172e-01 1.057937741279602051e-01 -1.650129631161689758e-02 3.421476483345031738e-01 -1.909852921962738037e-01 -1.708188056945800781e-01 -1.417423784732818604e-01 -2.025913894176483154e-01 -1.945224255323410034e-01 -2.486399263143539429e-01 -1.314841210842132568e-01 -2.065695673227310181e-01 -1.594006419181823730e-01 1.015493497252464294e-01 -1.243080273270606995e-01 1.153863072395324707e-01 3.767429664731025696e-02 -1.212878078222274780e-01 -2.437921985983848572e-02 -1.370296180248260498e-01
-1.050255447626113892e-01 -3.544467091560363770e-01 6.881729513406753540e-02 1.623800955712795258e-02 -6.389406323432922363e-02 1.662973761558532715e-01 1.196766197681427002e-01 3.812209665775299072e-01 4.371320009231567383e-01 2.484933733940124512e-01 -1.419730782508850098e-01 1.013076826930046082e-01 -1.790721118450164795e-01 1.254158616065979004e-01 -1.011582687497138977e-01 2.077258825302124023e-01 -1.109552308917045593e-01 -1.358668357133865356e-01 9.751794859766960144e-03 -2.627455890178680420e-01 1.631344258785247803e-01 -1.505663841962814331e-01 -1.455071731470525265e-03 1.259814500808715820e-01 1.158216819167137146e-01 -2.132368832826614380e-01 -6.437677890062332153e-02 2.160105407238006592e-01 5.580235272645950317e-02 -1.034010201692581177e-02 -1.079833228141069412e-02 6.657320261001586914e-02
9.885809570550918579e-02 -1.977713704109191895e-01 1.334630977362394333e-02 -7.972453534603118896e-02 -2.183557599782943726e-01 -2.232180982828140259e-01 2.326817810535430908e-01 -1.549674272537231445e-01 1.021747142076492310e-01 -1.181113272905349731e-01 -1.578614264726638794e-01 -3.619408980011940002e-02 -2.644390463829040527e-01 3.680008277297019958e-02 -1.463368088006973267e-01 4.627827089279890060e-03 2.017384320497512817e-01 1.069771274924278259e-01 2.476494759321212769e-02 -9.800116717815399170e-02 -1.399871706962585449e-01 1.209924966096878052e-01 -6.929615139961242676e-02 -5.269496515393257141e-02 -2.782185077667236328e-01 -9.261296130716800690e-03 8.287583477795124054e-03 3.270399570465087891e-01 -2.252709567546844482e-01 -3.015459887683391571e-02 -1.905056238174438477e-01 4.989406168460845947e-01
1.362512558698654175e-01 -4.144553244113922119e-01 2.634240388870239258e-01 -1.027258229441940784e-03 -2.561866343021392822e-01 2.207311801612377167e-02 3.994852304458618164e-02 6.191070005297660828e-02 7.033809274435043335e-02 -4.766495898365974426e-02 1.449022889137268066e-01 1.181561276316642761e-01 -2.247812896966934204e-01 2.221678048372268677e-01 -2.805950641632080078e-01 3.488254151307046413e-04 -5.588628351688385010e-02 -1.220053583383560181e-01 -2.870276756584644318e-02 5.936680827289819717e-03 -2.483824081718921661e-02 1.625048667192459106e-01 3.563207760453224182e-02 1.058918535709381104e-01 1.801673322916030884e-01 -2.023155242204666138e-01 -2.602269649505615234e-01 2.514111995697021484e-01 4.374456405639648438e-02 -3.049982152879238129e-02 -2.333965450525283813e-01 3.576524555683135986e-01
-7.174939662218093872e-02 -1.687322556972503662e-01 3.093258738517761230e-01 -2.671388089656829834e-01 -1.620181947946548462e-01 3.312400728464126587e-02 2.158918976783752441e-01 1.705938428640365601e-01 1.173084378242492676e-01 -1.968859732151031494e-01 -3.317320048809051514e-01 -2.332245372235774994e-02 2.541345916688442230e-02 7.730358839035034180e-02 -2.180568575859069824e-01 -6.266814470291137695e-02 -1.044628843665122986e-01 -1.168505474925041199e-01 2.014628648757934570e-01 2.560463845729827881e-01 -1.033349037170410156e-01 6.904793530702590942e-02 -1.869378685951232910e-01 1.136644408106803894e-01 -2.096958756446838379e-01 1.623129844665527344e-02 -2.620218694210052490e-01 2.847929596900939941e-01 4.661316424608230591e-02 -1.008572503924369812e-01 5.882183089852333069e-02 2.669008672237396240e-01
1.383737381547689438e-02 -1.574691087007522583e-01 2.672227919101715088e-01 -2.728199660778045654e-01 1.720560491085052490e-01 5.005094036459922791e-02 1.227724999189376831e-01 -6.355575472116470337e-02 -6.306035816669464111e-02 4.509851336479187012e-02 -1.891838610172271729e-01 2.573266923427581787e-01 -1.525072604417800903e-01 1.727132592350244522e-03 -1.762710046023130417e-03 2.413641363382339478e-01 3.946862369775772095e-02 1.536200046539306641e-01 -1.932478845119476318e-01 -2.825922369956970215e-01 -1.020903792232275009e-02 -1.739759296178817749e-01 -1.180177479982376099e-01 -1.333881635218858719e-02 3.858989104628562927e-02 -6.732423603534698486e-02 9.716614149510860443e-03 5.681923627853393555e-01 -3.057799674570560455e-02 3.674853220582008362e-02 1.275566313415765762e-02 2.648931145668029785e-01
1.798825711011886597e-01 2.289038300514221191e-01 1.412810683250427246e-01 2.409675531089305878e-02 -5.219018831849098206e-02 -3.044755458831787109e-01 1.820060461759567261e-01 -1.161460801959037781e-01 2.683771550655364990e-01 1.818408444523811340e-02 -1.399764120578765869e-01 1.562034636735916138e-01 -1.572829186916351318e-01 -2.455686591565608978e-02 -1.328084338456392288e-02 -3.771186573430895805e-03 -1.712226569652557373e-01 1.604391932487487793e-01 -2.146630883216857910e-01 2.749097533524036407e-02 4.029905050992965698e-02 -2.053733356297016144e-02 -1.545593440532684326e-01 1.416924893856048584e-01 -8.385151624679565430e-02 -4.488373100757598877e-01 3.793011978268623352e-02 3.094331622123718262e-01 -2.433979511260986328e-01 -1.624597460031509399e-01 -2.040151208639144897e-01 1.730352491140365601e-01
1.318443864583969116e-01 -2.445282340049743652e-01 4.090747833251953125e-01 -1.180181503295898438e-01 -8.833991736173629761e-02 6.495463848114013672e-02 1.158661022782325745e-01 2.185008674860000610e-01 1.193983182311058044e-01 -2.464984310790896416e-03 -4.665858671069145203e-02 4.774509370326995850e-02 -1.345783472061157227e-02 3.199583888053894043e-01 1.453047692775726318e-01 -7.188478112220764160e-02 -3.177641034126281738e-01 5.273107439279556274e-03 -1.228331178426742554e-01 -3.122039139270782471e-01 -1.501750051975250244e-01 4.718940332531929016e-02 2.600950896739959717e-01 -1.863028109073638916e-01 1.207061186432838440e-01 -1.660935431718826294e-01 8.419112116098403931e-02 1.148831620812416077e-01 1.702024787664413452e-01 -1.065370067954063416e-01 -2.467248588800430298e-01 1.283503472805023193e-01
4.836935177445411682e-02 -6.813156604766845703e-02 5.476597547531127930e-01 -2.771691381931304932e-01 -7.935982197523117065e-02 6.099902465939521790e-02 1.296016853302717209e-03 -1.277090143412351608e-02 1.687783598899841309e-01 7.495142519474029541e-02 -1.019108816981315613e-01 1.106892079114913940e-01 5.960524082183837891e-02 2.607766687870025635e-01 1.146423071622848511e-01 -1.048002671450376511e-02 1.548905111849308014e-02 -1.469098031520843506e-01 -1.321038156747817993e-01 -1.666732728481292725e-01 -1.415563398040831089e-03 2.695626020431518555e-01 2.068083360791206360e-02 2.294849455356597900e-01 1.357733458280563354e-01 -3.330017626285552979e-01 2.148455977439880371e-01 1.004818156361579895e-01 -1.324082463979721069e-01 -1.685094982385635376e-01 -1.734088212251663208e-01 1.007003784179687500e-01
-3.073107637465000153e-02 9.506778419017791748e-02 2.703173756599426270e-01 -2.635117769241333008e-01 3.204915672540664673e-02 7.751818746328353882e-02 5.529730319976806641e-01 1.619267091155052185e-02 -1.750737777911126614e-03 -1.927049309015274048e-01 -2.078847140073776245e-01 3.199837207794189453e-01 -2.673580348491668701e-01 -3.349850326776504517e-02 4.404292628169059753e-02 -3.086887998506426811e-03 -1.691757291555404663e-01 1.996819972991943359e-01 -8.835821412503719330e-03 -1.284254938364028931e-01 -3.205652534961700439e-02 -3.475009277462959290e-02 -1.788687855005264282e-01 3.941500186920166016e-02 7.145878672599792480e-02 -4.825400933623313904e-02 -5.825035646557807922e-02 1.850013434886932373e-01 -1.510044485330581665e-01 7.171674817800521851e-02 -1.485146880149841309e-01 2.474501878023147583e-01
1.233116537332534790e-01 9.113823622465133667e-02 4.461853504180908203e-01 2.823647484183311462e-02 -1.400322318077087402e-01 -9.517061710357666016e-02 4.072290360927581787e-01 5.459422245621681213e-02 6.862662732601165771e-02 1.921078413724899292e-01 -9.994373656809329987e-03 -2.627771496772766113e-01 -4.529453068971633911e-02 -1.852939128875732422e-01 -1.619374305009841919e-01 -2.542474865913391113e-02 -5.081683397293090820e-03 -6.802050024271011353e-02 -3.583917394280433655e-02 -1.262356191873550415e-01 9.954914450645446777e-02 -2.470242790877819061e-02 2.068312764167785645e-01 -2.198750525712966919e-02 4.733793810009956360e-02 -2.095682770013809204e-01 -1.563724279403686523e-01 9.665627777576446533e-02 -2.425262480974197388e-01 -2.119327336549758911e-02 -2.639926075935363770e-01 3.471806645393371582e-01
-1.651057898998260498e-01 -7.249128818511962891e-02 4.754557311534881592e-01 -1.663684695959091187e-01 -5.301391240209341049e-03 3.045745566487312317e-02 -6.640538573265075684e-02 -2.396255359053611755e-02 -1.588686406612396240e-01 -1.481451373547315598e-02 3.872526064515113831e-02 1.364717036485671997e-01 -1.796187311410903931e-01 -1.353619061410427094e-02 -2.506679892539978027e-01 3.246728777885437012e-01 -1.803689599037170410e-01 1.606841385364532471e-01 -1.721246987581253052e-01 1.128090471029281616e-01 -2.163289636373519897e-01 -1.264785528182983398e-01 -8.329825848340988159e-02 -2.412453293800354004e-01 -2.557994425296783447e-01 -2.410872876644134521e-01 -8.858300000429153442e-02 -6.513738632202148438e-02 -1.369644403457641602e-01 3.643139451742172241e-02 -7.807718962430953979e-02 2.665823400020599365e-01
3.989204019308090210e-02 -2.584708034992218018e-01 4.438186883926391602e-01 -9.954812377691268921e-02 1.018122583627700806e-01 1.588380336761474609e-01 1.228537410497665405e-02 -6.307073682546615601e-02 2.279876619577407837e-01 -7.304967194795608521e-02 -1.416450440883636475e-01 -6.247895210981369019e-02 -2.545292489230632782e-02 2.002348452806472778e-01 -7.497312128543853760e-02 1.086930036544799805e-01 -2.390476018190383911e-01 -1.271357089281082153e-01 -4.400251060724258423e-02 -2.038731127977371216e-01 -9.587520360946655273e-02 2.442038804292678833e-01 -2.404098510742187500e-01 5.824791640043258667e-02 -3.899890482425689697e-01 -2.985986173152923584e-01 1.023556590080261230e-01 8.433490991592407227e-02 4.833829402923583984e-02 6.865528877824544907e-03 -8.974765241146087646e-02 1.715486496686935425e-01
2.554035782814025879e-01 3.457568818703293800e-03 3.348533511161804199e-01 -1.509893387556076050e-01 -2.022892795503139496e-02 -1.301253139972686768e-01 -2.085303328931331635e-02 5.960124358534812927e-02 5.789590626955032349e-02 -1.696530729532241821e-01 -2.191782295703887939e-01 1.759021878242492676e-01 -2.318192422389984131e-01 1.558634359389543533e-02 -2.056136876344680786e-01 6.565304100513458252e-02 -1.647795923054218292e-02 -1.230552941560745239e-01 7.960740476846694946e-02 -1.702796518802642822e-01 1.474088579416275024e-01 -2.981361150741577148e-01 -9.808263741433620453e-03 1.606941968202590942e-01 -7.595577090978622437e-02 -5.465379357337951660e-01 -1.209493502974510193e-01 1.302861124277114868e-01 1.360566020011901855e-01 -8.069901168346405029e-02 -1.342917978763580322e-01 2.011048980057239532e-02
2.605725228786468506e-01 3.014550507068634033e-01 6.647820025682449341e-02 9.359004907310009003e-03 5.056952685117721558e-02 8.433461189270019531e-03 1.838559657335281372e-01 4.726472496986389160e-02 -1.641099452972412109e-01 2.110776603221893311e-01 -4.514724761247634888e-02 2.537001073360443115e-01 -2.504207193851470947e-01 -2.428285218775272369e-02 -1.879258304834365845e-01 1.134899854660034180e-01 -2.778269052505493164e-01 3.770210221409797668e-02 5.571800470352172852e-02 8.345966786146163940e-02 -2.584039866924285889e-01 -2.257313281297683716e-01 7.877078838646411896e-03 7.814880460500717163e-02 6.104233115911483765e-02 -2.943947911262512207e-01 1.547983437776565552e-01 2.484647929668426514e-01 -2.228077314794063568e-02 -2.508948147296905518e-01 6.362726911902427673e-03 3.106728196144104004e-01
5.158627778291702271e-02 -5.415685847401618958e-02 -3.684075549244880676e-02 -3.991000056266784668e-01 -9.242663532495498657e-02 1.002821028232574463e-01 -7.711178809404373169e-02 1.501071751117706299e-01 2.322305589914321899e-01 3.143229335546493530e-02 -8.430808782577514648e-03 1.497580707073211670e-01 8.412199467420578003e-02 1.492262929677963257e-01 -6.623005121946334839e-02 -1.386996656656265259e-01 -2.337671071290969849e-01 -2.195941209793090820e-01 5.844064056873321533e-02 -1.598016768693923950e-01 -2.459005564451217651e-01 1.773302070796489716e-02 -2.534495294094085693e-02 1.535745151340961456e-02 1.921637058258056641e-01 -4.661546349525451660e-01 -7.164720445871353149e-02 2.362866997718811035e-01 -2.067039161920547485e-02 -1.985801458358764648e-01 -2.226015925407409668e-01 2.412855774164199829e-01
1.312552839517593384e-01 -3.947856649756431580e-02 1.168969869613647461e-01 -2.052685916423797607e-01 5.580180510878562927e-02 -1.538573652505874634e-01 4.165272116661071777e-01 -2.223662100732326508e-02 1.532024517655372620e-02 2.538104057312011719e-01 -9.702097624540328979e-02 1.835698187351226807e-01 -2.486119121313095093e-01 1.547003388404846191e-01 2.683467604219913483e-02 3.731588423252105713e-01 -5.319122690707445145e-03 -1.453059464693069458e-01 -1.998454034328460693e-01 -2.069871574640274048e-01 1.955748908221721649e-02 6.419486552476882935e-02 8.315702527761459351e-02 -3.625216186046600342e-01 1.551763117313385010e-01 -2.055787444114685059e-01 3.564881905913352966e-02 1.365544050931930542e-01 -6.578326225280761719e-02 -2.375752851366996765e-02 -1.107337623834609985e-01 2.024511396884918213e-01
-5.765603855252265930e-02 -3.209587559103965759e-02 1.345141381025314331e-01 -3.691986799240112305e-01 1.341433674097061157e-01 -2.686566114425659180e-01 1.761858314275741577e-01 2.241667658090591431e-01 1.334088295698165894e-02 1.942032426595687866e-01 -1.967802941799163818e-01 7.250850647687911987e-02 -3.509547933936119080e-02 -1.394856125116348267e-01 -1.088238507509231567e-01 -1.156562659889459610e-02 8.854410052299499512e-02 -4.048881679773330688e-02 -1.330775115638971329e-02 6.641168892383575439e-02 -1.953865140676498413e-01 -1.690758764743804932e-01 -2.722278609871864319e-02 -1.873820424079895020e-01 9.725978970527648926e-02 -1.049739643931388855e-01 4.911644756793975830e-02 3.965440392494201660e-01 -4.968911036849021912e-02 -4.980612918734550476e-02 9.814759343862533569e-02 4.938012659549713135e-01
5.562966689467430115e-02 3.611587733030319214e-02 1.939995139837265015e-01 -1.001024022698402405e-01 -1.661316305398941040e-01 1.079227253794670105e-01 -7.506309542804956436e-03 -1.572890579700469971e-02 1.681742221117019653e-01 -5.730213597416877747e-02 -3.906477689743041992e-01 -2.441186755895614624e-01 -2.317469716072082520e-01 1.273159831762313843e-01 1.287882030010223389e-01 2.808210849761962891e-01 1.718239039182662964e-01 -1.256087571382522583e-01 1.851323992013931274e-02 1.114172711968421936e-01 1.330262720584869385e-01 -1.765399426221847534e-01 2.999574691057205200e-02 -2.527483105659484863e-01 -2.302322685718536377e-01 -1.600542664527893066e-01 8.050271868705749512e-02 2.384956777095794678e-01 8.601653575897216797e-02 -2.551265060901641846e-01 -1.433321461081504822e-02 3.359837532043457031e-01
4.152819886803627014e-02 -5.980226770043373108e-02 4.489219784736633301e-01 -3.349042534828186035e-01 -1.868814527988433838e-01 -5.292849615216255188e-02 -4.978377372026443481e-02 -1.427984982728958130e-02 6.306037306785583496e-02 1.449070721864700317e-01 -1.721486151218414307e-01 -5.422803759574890137e-02 -2.489256411790847778e-01 -1.642818748950958252e-01 -1.130988355726003647e-02 3.957048803567886353e-02 -7.749279588460922241e-02 2.454832755029201508e-02 1.844836324453353882e-01 -4.694660007953643799e-02 7.147852331399917603e-02 3.970966339111328125e-01 2.323739975690841675e-02 9.276267886161804199e-02 6.764756143093109131e-02 3.705412521958351135e-02 -2.210165560245513916e-01 3.094359338283538818e-01 -1.039638891816139221e-01 -7.125275582075119019e-02 -1.997127681970596313e-01 2.670158445835113525e-01
-2.112567052245140076e-02 1.414360553026199341e-01 2.075007259845733643e-01 -1.199495866894721985e-01 -3.077055811882019043e-01 -4.598374653141945601e-04 1.518245935440063477e-01 8.774194866418838501e-02 -6.268869340419769287e-02 -1.451770663261413574e-01 -1.337606459856033325e-01 -2.146491706371307373e-01 -4.626495838165283203e-01 5.939203873276710510e-02 5.590174347162246704e-03 -3.412500396370887756e-02 -1.427090317010879517e-01 2.915791273117065430e-01 1.924569159746170044e-01 2.341021783649921417e-02 -5.837057158350944519e-02 9.203401207923889160e-02 -1.354697160422801971e-02 1.649404019117355347e-01 -2.261743545532226562e-01 -1.449085921049118042e-01 1.951406449079513550e-01 2.861664891242980957e-01 -1.081011593341827393e-01 -9.458341449499130249e-02 8.703244477510452271e-02 2.938765883445739746e-01
-4.394153505563735962e-02 1.196122318506240845e-01 2.383730858564376831e-01 -3.651457428932189941e-01 -1.480297893285751343e-01 -1.425400562584400177e-02 -2.105516195297241211e-02 -9.032893180847167969e-02 4.203569516539573669e-02 -7.537704706192016602e-02 -5.849175155162811279e-02 2.052430510520935059e-01 -6.263645738363265991e-02 4.068546742200851440e-02 -9.389596432447433472e-02 4.211823046207427979e-01 -7.330504246056079865e-03 -3.046311736106872559e-01 5.782599747180938721e-02 -2.097761183977127075e-01 -3.151083886623382568e-01 -2.813604474067687988e-01 -3.236037120223045349e-02 1.603662818670272827e-01 -5.487030744552612305e-02 -9.638555347919464111e-02 -1.056174263358116150e-01 2.305403053760528564e-01 -4.271078482270240784e-02 -1.521193534135818481e-01 -1.625729799270629883e-01 2.113796025514602661e-01
-6.309647113084793091e-02 -4.265042841434478760e-01 3.876294791698455811e-01 9.528946876525878906e-02 -6.913576275110244751e-02 2.220236882567405701e-02 1.184930130839347839e-01 2.642634510993957520e-02 -1.639097630977630615e-01 2.040381878614425659e-01 -1.156935468316078186e-01 -3.061834573745727539e-01 -8.180300891399383545e-02 1.514791846275329590e-01 3.042767010629177094e-02 6.606416404247283936e-02 -2.361820787191390991e-01 -2.458777464926242828e-02 -3.571939170360565186e-01 3.573833778500556946e-02 3.246508911252021790e-02 -6.499788910150527954e-02 -1.413757055997848511e-01 1.059618033468723297e-02 1.812207885086536407e-02 1.038251072168350220e-01 -1.196552887558937073e-01 1.652188152074813843e-01 1.378648448735475540e-02 -2.866902947425842285e-01 8.088059723377227783e-02 2.681983411312103271e-01
-9.988999925553798676e-03 -3.658082336187362671e-02 -3.346034139394760132e-02 -7.931660860776901245e-02 -3.152342438697814941e-01 -8.977401256561279297e-02 3.948431909084320068e-01 3.850369527935981750e-02 -7.233637571334838867e-02 8.272144943475723267e-03 1.122990027070045471e-01 -8.499778807163238525e-02 -3.928951025009155273e-01 2.757200412452220917e-02 1.048000063747167587e-02 3.563332930207252502e-02 -5.488160625100135803e-02 -2.611938118934631348e-01 -2.376323342323303223e-01 -2.537248134613037109e-01 -1.111525520682334900e-01 3.213927149772644043e-02 6.723318248987197876e-02 4.356613755226135254e-02 -1.412201076745986938e-01 -4.252181315678171813e-05 1.009932011365890503e-01 2.827285230159759521e-01 -3.282322362065315247e-02 -2.774022333323955536e-02 -3.378156945109367371e-02 4.687651395797729492e-01
1.468128059059381485e-02 -3.907956480979919434e-01 2.477846741676330566e-01 -2.876028716564178467e-01 -2.590386569499969482e-01 -5.225990712642669678e-02 1.610960215330123901e-01 -9.545444697141647339e-02 1.145801171660423279e-01 4.825729876756668091e-02 1.635243892669677734e-01 -2.719369251281023026e-03 -2.758497595787048340e-01 1.826198995113372803e-01 -5.293633043766021729e-02 1.082742288708686829e-01 -1.488553583621978760e-01 -1.832970231771469116e-02 -3.205212205648422241e-02 -7.310369610786437988e-02 -1.506272256374359131e-01 1.544240862131118774e-01 -9.822671115398406982e-02 2.086812555789947510e-01 6.075708940625190735e-02 -1.503242552280426025e-01 -2.319181263446807861e-01 2.703256011009216309e-01 -5.274248495697975159e-02 -1.756118237972259521e-01 -3.194326162338256836e-01 1.203121989965438843e-01
-1.551926881074905396e-01 -2.610727548599243164e-01 1.672656536102294922e-01 -1.956816762685775757e-01 -3.052625060081481934e-01 3.203625082969665527e-01 3.042674623429775238e-02 7.929002493619918823e-02 6.690198928117752075e-02 1.337543576955795288e-01 -5.531753227114677429e-02 2.162670902907848358e-02 -2.866642475128173828e-01 2.543317340314388275e-02 -5.726333241909742355e-03 4.824435338377952576e-02 1.014706268906593323e-01 7.989730685949325562e-02 9.418924897909164429e-02 9.325762838125228882e-02 -1.213968265801668167e-02 1.523905396461486816e-01 -1.157997474074363708e-01 1.322923749685287476e-01 -1.470829993486404419e-01 -1.811501979827880859e-01 -2.960014045238494873e-01 3.033611476421356201e-01 3.709283843636512756e-02 -1.824000328779220581e-01 -1.296250969171524048e-01 3.915460705757141113e-01
-9.837272018194198608e-02 -3.484781384468078613e-01 2.912740707397460938e-01 -3.121383488178253174e-01 2.099092602729797363e-01 -1.416277699172496796e-02 2.361461520195007324e-01 4.974078387022018433e-02 -5.114690959453582764e-02 2.263621240854263306e-02 -1.339528243988752365e-02 2.290146201848983765e-01 -1.505685737356543541e-03 9.069110453128814697e-02 -1.193520729430019855e-03 9.920293837785720825e-02 1.317247599363327026e-01 -5.409730225801467896e-02 -1.222489401698112488e-01 -8.681382983922958374e-02 -3.314807638525962830e-02 -2.339739352464675903e-02 -1.913515664637088776e-02 -1.810364425182342529e-01 -1.583394855260848999e-01 -2.129845470190048218e-01 1.154257953166961670e-01 1.511424779891967773e-01 -8.727283217012882233e-03 -3.371904417872428894e-02 -4.754670709371566772e-02 5.680380463600158691e-01
3.618694841861724854e-02 -8.842704445123672485e-02 2.344445437192916870e-01 -1.600273884832859039e-02 -3.948971256613731384e-02 9.047395735979080200e-02 2.108913473784923553e-02 1.808523535728454590e-01 3.363700509071350098e-01 -3.024245053529739380e-02 1.265433430671691895e-02 1.615050584077835083e-01 -4.152057226747274399e-03 3.555812835693359375e-01 -1.271232515573501587e-01 1.471795439720153809e-01 -8.719060570001602173e-02 -1.436998099088668823e-01 -1.263204813003540039e-01 1.005076840519905090e-01 -3.530140966176986694e-02 3.257277011871337891e-01 -9.091619402170181274e-02 -4.377802833914756775e-02 1.193248480558395386e-01 -1.150108948349952698e-01 8.450544625520706177e-02 4.409159421920776367e-01 1.592028588056564331e-01 -1.247942075133323669e-01 -2.621312141418457031e-01 2.787279486656188965e-01
-1.065225452184677124e-01 1.376849878579378128e-02 3.659948110580444336e-01 -1.026319265365600586e-01 -9.250681847333908081e-02 -2.106960713863372803e-01 4.404041171073913574e-01 2.913803458213806152e-01 -1.326684355735778809e-01 2.273585498332977295e-01 -4.290318861603736877e-02 -7.308365404605865479e-02 -3.362111449241638184e-01 -7.507653534412384033e-02 2.843849360942840576e-02 -2.750259824097156525e-02 1.696160584688186646e-01 -1.457570344209671021e-01 -1.048189550638198853e-01 1.138710156083106995e-01 7.666008546948432922e-03 -4.594600945711135864e-02 1.342072188854217529e-01 -6.918290257453918457e-02 -2.519457787275314331e-02 -1.981797814369201660e-01 7.016134262084960938e-02 -3.051945939660072327e-02 -1.559807062149047852e-01 -1.233071610331535339e-01 -1.738291680812835693e-01 3.178110718727111816e-01
1.592200845479965210e-01 -1.847794651985168457e-01 1.442270725965499878e-02 -1.796675026416778564e-01 -1.280577331781387329e-01 -5.475099384784698486e-02 4.455934464931488037e-01 9.099149703979492188e-02 -9.658634662628173828e-03 -6.662729382514953613e-02 7.679612934589385986e-02 -3.473504632711410522e-02 -2.126542031764984131e-01 -2.256188745377585292e-04 -1.741532683372497559e-01 -1.982653886079788208e-02 -5.184428766369819641e-03 -3.285572305321693420e-02 -1.055878326296806335e-01 -1.627929061651229858e-01 2.740183658897876740e-02 -1.026653568260371685e-03 6.746327877044677734e-02 -5.458767712116241455e-02 -4.258386790752410889e-01 -3.423211164772510529e-03 1.586791723966598511e-01 1.954275667667388916e-01 -8.497259020805358887e-02 -1.495338529348373413e-01 -6.001544743776321411e-02 5.189056396484375000e-01
-4.358320683240890503e-02 4.764053970575332642e-02 3.282415866851806641e-01 -1.102529987692832947e-01 -1.005234103649854660e-02 -1.860740184783935547e-01 3.429761826992034912e-01 1.272370964288711548e-01 -5.673793610185384750e-03 3.785912692546844482e-01 3.351916372776031494e-02 3.208556771278381348e-01 -1.122936829924583435e-01 8.172402530908584595e-02 2.173054218292236328e-02 5.241538211703300476e-02 -3.371363878250122070e-02 -1.723160594701766968e-01 -2.145088762044906616e-01 -3.198822736740112305e-01 5.490614101290702820e-02 -1.210269182920455933e-01 -3.934668377041816711e-02 1.857131868600845337e-01 9.759191423654556274e-02 3.083213791251182556e-02 2.175645828247070312e-01 2.412547618150711060e-01 -1.311335563659667969e-01 -1.614095270633697510e-01 -2.109376043081283569e-01 2.859594672918319702e-02
-2.542845606803894043e-01 -1.399607211351394653e-01 2.951544225215911865e-01 -3.222000598907470703e-02 -4.361040517687797546e-02 -3.753563016653060913e-02 -8.461817167699337006e-03 -5.105864629149436951e-02 1.313936859369277954e-01 2.966443635523319244e-02 -1.784583181142807007e-01 -8.614979684352874756e-02 -2.460525780916213989e-01 2.429167181253433228e-01 -1.505546718835830688e-01 1.367516219615936279e-01 1.450113356113433838e-01 1.436927765607833862e-01 2.591188848018646240e-01 7.899948209524154663e-02 5.194097384810447693e-02 3.690814971923828125e-02 1.045770421624183655e-01 2.018987536430358887e-01 -1.436975449323654175e-01 -1.712316833436489105e-02 -8.812427520751953125e-02 2.063886672258377075e-01 1.722193881869316101e-02 -2.851555049419403076e-01 -4.571084380149841309e-01 2.656942307949066162e-01
1.784307956695556641e-01 -1.673428565263748169e-01 2.895242869853973389e-01 -5.128563381731510162e-03 -1.087079569697380066e-01 2.067200839519500732e-01 1.071205735206604004e-01 3.618339896202087402e-01 1.387907862663269043e-01 3.760747611522674561e-02 -1.389398574829101562e-01 2.197631746530532837e-01 -1.882914267480373383e-02 1.995156407356262207e-01 1.151946261525154114e-01 8.485375344753265381e-02 -2.051505818963050842e-02 -1.916973292827606201e-02 -5.540386587381362915e-02 -2.853122353553771973e-01 -2.588035762310028076e-01 1.339783519506454468e-01 -4.758294671773910522e-03 -1.928367465734481812e-01 -1.437831521034240723e-01 -3.106228411197662354e-01 1.341301500797271729e-01 2.042136639356613159e-01 1.116295531392097473e-01 7.341422885656356812e-02 -3.259289860725402832e-01 4.600792005658149719e-02
6.394287198781967163e-02 1.560117956250905991e-02 3.685874640941619873e-01 -1.568667590618133545e-01 -8.807023614645004272e-02 6.508468836545944214e-02 -6.883278489112854004e-02 4.265652596950531006e-02 -2.478089556097984314e-02 2.347851544618606567e-01 -2.445612400770187378e-01 -8.125621080398559570e-02 -2.039293646812438965e-01 9.877875447273254395e-02 -1.401218324899673462e-01 8.577236533164978027e-02 7.243634760379791260e-02 1.560088992118835449e-01 9.851294010877609253e-02 5.163398757576942444e-02 1.148244738578796387e-01 3.343411386013031006e-01 1.502160280942916870e-01 1.671977192163467407e-01 -1.467678248882293701e-01 -8.697140961885452271e-02 -3.219109177589416504e-01 3.270477056503295898e-01 -1.878110766410827637e-01 -7.982019335031509399e-02 -2.260948568582534790e-01 2.574250400066375732e-01
9.255340695381164551e-02 2.329467236995697021e-01 -9.964898228645324707e-03 -3.630711734294891357e-01 4.790400341153144836e-02 -6.802862882614135742e-02 5.711825564503669739e-02 -1.093236450105905533e-02 1.371276080608367920e-01 1.884813606739044189e-01 -1.730068773031234741e-01 -5.483887344598770142e-02 -4.307513236999511719e-01 -4.119320213794708252e-02 -1.016938164830207825e-01 2.725107073783874512e-01 -1.407578289508819580e-01 -1.568762063980102539e-01 -1.116138976067304611e-02 -2.128309607505798340e-01 2.686897851526737213e-02 -1.294274330139160156e-01 -3.421153724193572998e-01 -1.541844755411148071e-01 -2.872041426599025726e-02 -2.735474407672882080e-01 4.267985373735427856e-02 3.982527554035186768e-02 -1.705353856086730957e-01 -2.310831844806671143e-01 -1.616362482309341431e-01 -5.229101050645112991e-03
6.270707119256258011e-03 -1.198546960949897766e-01 2.715999782085418701e-01 9.781067073345184326e-02 -1.285544484853744507e-01 -5.926299840211868286e-02 1.236779913306236267e-01 3.455067873001098633e-01 1.812365055084228516e-01 6.377012282609939575e-02 -8.391117304563522339e-02 3.306751847267150879e-01 -7.367586344480514526e-02 2.232664525508880615e-01 1.161315217614173889e-01 8.740075677633285522e-02 -1.074594110250473022e-01 -2.142645865678787231e-01 -5.879942700266838074e-02 -7.349874824285507202e-02 -2.620914578437805176e-01 1.869349330663681030e-01 -6.706303358078002930e-02 -1.163742914795875549e-01 -2.239196300506591797e-01 -4.091455638408660889e-01 1.806471496820449829e-01 1.124542579054832458e-01 1.433894634246826172e-01 5.658987909555435181e-02 -2.013699859380722046e-01 5.220238491892814636e-02
7.036673277616500854e-02 -1.412107646465301514e-01 2.622361183166503906e-01 3.341726958751678467e-02 -1.966448128223419189e-01 1.309590041637420654e-01 -7.359565049409866333e-02 1.259631067514419556e-01 1.879807859659194946e-01 -1.211407259106636047e-01 -1.140552386641502380e-01 1.135620847344398499e-01 -1.790483146905899048e-01 3.439475297927856445e-01 3.787450492382049561e-02 6.597594171762466431e-02 -4.946739971637725830e-02 -2.222365140914916992e-01 -1.908533424139022827e-01 -1.151135936379432678e-01 -3.671124875545501709e-01 1.065747812390327454e-01 1.296972483396530151e-01 -4.120345041155815125e-02 -4.237455874681472778e-02 -3.903593122959136963e-01 4.216114804148674011e-02 2.716081738471984863e-01 1.019499674439430237e-01 -2.275248430669307709e-02 -2.974341511726379395e-01 2.818891592323780060e-02
-7.353086769580841064e-02 9.875120222568511963e-02 1.132154017686843872e-01 1.755204051733016968e-01 -1.415944993495941162e-01 8.975152671337127686e-02 1.888495683670043945e-01 -6.787785142660140991e-02 1.244412586092948914e-01 2.089108973741531372e-01 -1.656974256038665771e-01 -1.672790199518203735e-01 -5.240945816040039062e-01 1.008413359522819519e-01 7.311583030968904495e-03 1.942188292741775513e-01 9.075403213500976562e-02 -1.149839982390403748e-01 1.318028271198272705e-01 -1.379855559207499027e-03 9.115811437368392944e-02 -1.075122728943824768e-01 1.780831962823867798e-01 -1.956192702054977417e-01 -2.945938408374786377e-01 -1.606151312589645386e-01 1.767959296703338623e-01 1.411844193935394287e-01 -1.415473371744155884e-01 -1.306866705417633057e-01 -1.890077143907546997e-01 2.652598321437835693e-01
3.792458772659301758e-02 -1.522196456789970398e-02 2.936357557773590088e-01 -1.065822020173072815e-01 -1.035910919308662415e-01 -2.572499811649322510e-01 3.417939543724060059e-01 2.095876783132553101e-01 4.572410508990287781e-02 -2.546191401779651642e-02 -3.074687719345092773e-02 4.560000076889991760e-02 -3.821356296539306641e-01 2.139143347740173340e-01 -6.039093434810638428e-02 3.201862871646881104e-01 -1.329412311315536499e-01 1.629134118556976318e-01 -2.567768841981887817e-02 -2.078016400337219238e-01 8.005700260400772095e-02 -1.235741898417472839e-01 -1.921568661928176880e-01 -5.068076401948928833e-02 -4.984696209430694580e-02 -6.986311823129653931e-02 2.749875187873840332e-02 1.831667870283126831e-01 -2.509452998638153076e-01 1.648631095886230469e-01 1.399194449186325073e-01 2.423680424690246582e-01
2.036421149969100952e-01 -1.200509667396545410e-01 5.087949633598327637e-01 -1.092943176627159119e-01 -5.942564085125923157e-02 1.116588860750198364e-01 1.315105855464935303e-01 6.689991569146513939e-04 1.144713386893272400e-01 1.968166977167129517e-01 -3.345130980014801025e-01 -4.345431923866271973e-02 -4.358751326799392700e-02 -9.186837077140808105e-02 -5.551435425877571106e-02 9.423087537288665771e-02 8.606767654418945312e-02 -1.215943973511457443e-02 -4.106929898262023926e-02 1.893879175186157227e-01 -8.211792260408401489e-02 8.669684827327728271e-02 -7.886419445276260376e-02 -1.704922765493392944e-01 -2.521184980869293213e-01 -2.256696820259094238e-01 -3.994139432907104492e-01 -4.272907972335815430e-02 5.225340276956558228e-02 -1.075996756553649902e-01 -2.286624312400817871e-01 1.223832815885543823e-01
-1.526476740837097168e-01 -2.960131466388702393e-01 1.039668843150138855e-01 4.014693945646286011e-02 -1.790934950113296509e-01 1.527304016053676605e-02 1.077362522482872009e-01 5.802174564450979233e-03 1.618208140134811401e-01 -8.768199384212493896e-02 -1.834490150213241577e-02 -2.101561613380908966e-02 -4.140796959400177002e-01 2.094238549470901489e-01 -2.124027013778686523e-01 -8.144290745258331299e-02 1.197137311100959778e-02 -1.460472196340560913e-01 -1.179989054799079895e-01 2.300378493964672089e-02 -1.904545575380325317e-01 3.177699744701385498e-01 1.024218648672103882e-02 1.218014210462570190e-01 7.614891510456800461e-03 -2.339996397495269775e-01 -1.883066594600677490e-01 2.749756276607513428e-01 1.111445724964141846e-01 2.720075286924839020e-02 -2.930020987987518311e-01 2.793558537960052490e-01
1.073137968778610229e-01 2.567350268363952637e-01 5.513034760951995850e-02 1.113768387585878372e-02 -3.387224674224853516e-02 -1.272629052400588989e-01 8.718862384557723999e-02 2.810662612318992615e-02 -1.160212680697441101e-01 8.655586093664169312e-02 -2.275306582450866699e-01 7.000310719013214111e-02 -1.451437473297119141e-01 9.299765527248382568e-02 -1.555216908454895020e-01 1.374282538890838623e-01 -4.243590831756591797e-01 -8.249066025018692017e-02 -1.116587743163108826e-01 5.996592715382575989e-02 -1.819372773170471191e-01 -1.272913664579391479e-01 4.713114351034164429e-02 -1.961175501346588135e-01 5.640988051891326904e-02 -3.395252227783203125e-01 1.330991536378860474e-01 2.552571892738342285e-01 5.673813447356224060e-02 1.152278557419776917e-01 -6.130005046725273132e-02 4.782655239105224609e-01
1.202115863561630249e-01 -3.161530792713165283e-01 2.158887237310409546e-01 3.110118024051189423e-02 3.284932300448417664e-02 -2.138063013553619385e-01 3.376327455043792725e-01 -1.179713085293769836e-01 1.484275162220001221e-01 1.926724612712860107e-01 -3.532461524009704590e-01 -1.412568539381027222e-01 -4.847812000662088394e-03 1.336671262979507446e-01 2.343836985528469086e-02 -1.494971755892038345e-02 -3.233458995819091797e-01 -9.147003293037414551e-02 -5.607747007161378860e-03 1.064501330256462097e-01 -2.960787117481231689e-01 7.652186602354049683e-02 -1.260380297899246216e-01 -1.311215013265609741e-01 8.152767270803451538e-02 7.256323844194412231e-02 -4.164419136941432953e-03 1.303166300058364868e-01 -2.097793966531753540e-01 -3.261652290821075439e-01 -2.851928398013114929e-02 9.883023053407669067e-02
-3.441473096609115601e-02 -3.488169014453887939e-01 3.594960570335388184e-01 -1.468550562858581543e-01 1.756719946861267090e-01 1.764304004609584808e-02 3.731242716312408447e-01 2.914026007056236267e-02 -1.408651471138000488e-01 8.000462502241134644e-02 3.099462948739528656e-02 2.219439744949340820e-01 -1.011258512735366821e-01 3.236187249422073364e-02 3.715111687779426575e-02 8.631005138158798218e-02 3.309002378955483437e-03 7.683090865612030029e-03 -1.264846026897430420e-01 -2.462183386087417603e-01 8.244186639785766602e-02 4.449971765279769897e-02 7.531262189149856567e-02 -2.062664926052093506e-01 -8.494913578033447266e-02 -1.590673625469207764e-01 1.510621011257171631e-01 2.511441111564636230e-01 -9.953579306602478027e-02 -7.473781704902648926e-02 -1.981014199554920197e-02 4.365142583847045898e-01
-1.727444231510162354e-01 -1.836257725954055786e-01 2.107383459806442261e-01 1.106117591261863708e-01 -1.474651545286178589e-01 1.378071159124374390e-01 -1.412112824618816376e-02 1.456454694271087646e-01 2.557487487792968750e-01 -1.845731735229492188e-01 -2.046180516481399536e-01 1.838684976100921631e-01 -8.910793811082839966e-02 2.353604435920715332e-01 2.434812337160110474e-01 8.073455095291137695e-02 -2.904904484748840332e-01 -2.729141712188720703e-01 -1.606658697128295898e-01 -1.601117700338363647e-01 -1.547286808490753174e-01 -2.567771822214126587e-02 -4.366994276642799377e-02 2.008317410945892334e-02 4.396801814436912537e-02 -2.463090270757675171e-01 5.863726139068603516e-02 2.818681299686431885e-01 8.579118549823760986e-02 -1.290900260210037231e-01 -3.036035001277923584e-01 1.201834529638290405e-01
-1.364339441061019897e-01 4.496523737907409668e-02 2.220899313688278198e-01 -1.121277585625648499e-01 -2.570717036724090576e-01 -1.260667741298675537e-01 1.577709801495075226e-02 -1.496818214654922485e-01 8.095098286867141724e-02 1.356669217348098755e-01 -3.135569691658020020e-01 8.809097856283187866e-02 1.420080214738845825e-01 -4.222800582647323608e-02 -8.527926355600357056e-02 2.053623944520950317e-01 -9.484657645225524902e-02 2.212410420179367065e-01 2.052286453545093536e-02 6.303958594799041748e-02 -3.292106091976165771e-01 2.181999385356903076e-01 -3.731201216578483582e-02 3.635331057012081146e-03 -2.148226499557495117e-01 -2.396500669419765472e-02 -2.879254892468452454e-02 -5.095387995243072510e-02 -2.116483822464942932e-02 -1.648034453392028809e-01 -2.618356943130493164e-01 4.943210780620574951e-01
-5.058338493108749390e-02 2.086243182420730591e-01 1.367164105176925659e-01 -1.403265595436096191e-01 -2.196148782968521118e-01 -1.368451714515686035e-01 3.585687577724456787e-01 1.988720297813415527e-01 -1.686913073062896729e-01 1.838493049144744873e-01 9.478209540247917175e-03 9.716667979955673218e-02 -1.317501664161682129e-01 2.244353741407394409e-01 -3.143045008182525635e-01 2.131210416555404663e-01 -1.040644496679306030e-01 -8.119112998247146606e-02 -1.950884163379669189e-01 1.595117449760437012e-01 9.105207398533821106e-03 -3.528068587183952332e-02 1.293156594038009644e-01 8.039168268442153931e-02 2.134189903736114502e-01 -1.672674119472503662e-01 1.454725712537765503e-01 -1.244264915585517883e-01 -6.808722764253616333e-02 -2.806856334209442139e-01 -6.581062823534011841e-02 3.055653274059295654e-01
8.660975843667984009e-02 -2.946487665176391602e-01 -1.914180442690849304e-02 4.651579260826110840e-02 9.132918901741504669e-03 6.382916867733001709e-02 3.444835841655731201e-01 1.156297400593757629e-01 2.013787627220153809e-01 2.203698903322219849e-01 -8.391361683607101440e-02 -1.266712546348571777e-01 -7.069482654333114624e-02 3.190225958824157715e-01 -9.874624013900756836e-02 9.946405887603759766e-02 -1.384580042213201523e-02 1.413638740777969360e-01 2.863190323114395142e-02 1.347312480211257935e-01 6.753649562597274780e-03 -5.003834143280982971e-02 2.049089036881923676e-02 -2.070977538824081421e-01 -3.049892187118530273e-01 -1.768897622823715210e-01 -2.726274542510509491e-02 2.640931904315948486e-01 -1.547497659921646118e-01 6.582869589328765869e-02 -3.641469180583953857e-01 2.960509359836578369e-01
1.732728183269500732e-01 -1.825746297836303711e-01 6.428165435791015625e-01 -2.134367078542709351e-01 -8.750930428504943848e-02 1.187407672405242920e-01 6.112568080425262451e-02 -8.148559927940368652e-02 -5.424322560429573059e-02 2.672884464263916016e-01 -1.734262257814407349e-01 -7.227291166782379150e-02 2.207098715007305145e-02 7.756752520799636841e-02 -9.726873040199279785e-02 5.662320926785469055e-02 -9.707515686750411987e-02 8.270501345396041870e-02 9.341126680374145508e-02 6.151646375656127930e-02 -1.034758239984512329e-01 8.232599496841430664e-02 7.394180446863174438e-02 2.282206341624259949e-02 -2.089099287986755371e-01 -1.069428026676177979e-02 -3.389443755149841309e-01 2.149827629327774048e-01 -7.411886751651763916e-02 -1.429397799074649811e-02 -2.282507866621017456e-01 4.452873766422271729e-02
2.086187303066253662e-01 -8.366800099611282349e-02 9.555285423994064331e-02 -2.219980359077453613e-01 1.575088594108819962e-03 1.923986375331878662e-01 1.312132179737091064e-01 1.975045800209045410e-01 1.800031960010528564e-02 -1.514999419450759888e-01 8.420805633068084717e-02 1.444827765226364136e-01 -1.109608411788940430e-01 4.088445901870727539e-01 -1.616039425134658813e-01 -1.320267170667648315e-01 -2.207844406366348267e-01 8.399539440870285034e-02 -1.215763017535209656e-01 4.105789121240377426e-03 8.320880681276321411e-02 3.363607451319694519e-02 -1.169536113739013672e-01 6.846340745687484741e-02 -1.677322015166282654e-02 -1.472582221031188965e-01 8.108915761113166809e-03 2.401809841394424438e-01 1.018005013465881348e-01 -3.860121071338653564e-01 -3.693046867847442627e-01 2.259897738695144653e-01
-1.632584258913993835e-02 4.482233896851539612e-03 4.536764323711395264e-01 -1.394482403993606567e-01 -2.685401737689971924e-01 1.057385653257369995e-02 1.269463151693344116e-01 2.945292927324771881e-02 3.726560771465301514e-01 -2.378001511096954346e-01 -7.663513720035552979e-02 -2.345486879348754883e-01 -1.538904756307601929e-01 -3.435716778039932251e-02 -6.344812363386154175e-02 2.039469480514526367e-01 -9.418644756078720093e-02 -1.499926671385765076e-02 -3.236570209264755249e-02 2.076605409383773804e-01 -9.433830529451370239e-02 7.962685078382492065e-02 -2.447584867477416992e-01 1.817993521690368652e-01 7.851155102252960205e-02 3.688530996441841125e-03 1.514680404216051102e-02 2.470380663871765137e-01 2.909537963569164276e-02 -2.457513809204101562e-01 -2.606163918972015381e-02 2.600533366203308105e-01
-1.629910990595817566e-02 -2.014440447092056274e-01 -6.470139324665069580e-02 -2.422974444925785065e-02 -1.514405608177185059e-01 -2.598946094512939453e-01 1.488826796412467957e-02 2.015820890665054321e-01 9.165219962596893311e-02 1.083951741456985474e-01 -1.981689929962158203e-01 -9.144156239926815033e-03 -1.771431863307952881e-01 -3.143954277038574219e-02 1.592784933745861053e-02 1.605734527111053467e-01 2.811241149902343750e-01 8.512704074382781982e-02 9.348071366548538208e-02 -3.606928512454032898e-03 -1.452945619821548462e-01 -3.763966634869575500e-02 2.404697537422180176e-01 -3.251618444919586182e-01 -2.229719012975692749e-01 -1.515664011240005493e-01 1.066108494997024536e-01 2.757211625576019287e-01 -8.078673854470252991e-03 -2.693652510643005371e-01 -2.135691791772842407e-01 3.817216753959655762e-01
-2.728062681853771210e-02 -2.106273472309112549e-01 2.240356653928756714e-01 -5.619593337178230286e-02 -4.196736589074134827e-02 6.882127374410629272e-02 9.242260456085205078e-02 2.452988028526306152e-01 2.487756311893463135e-01 -1.074899286031723022e-01 6.539047509431838989e-02 -1.421871595084667206e-02 -9.594975411891937256e-02 2.965724766254425049e-01 -1.252469718456268311e-01 1.496885567903518677e-01 -1.342729032039642334e-01 -1.083496063947677612e-01 -1.973704397678375244e-01 5.978527665138244629e-02 1.358455866575241089e-01 1.402445733547210693e-01 -5.333329737186431885e-02 -4.250483959913253784e-02 2.439168095588684082e-01 -1.706219166517257690e-01 4.293254110962152481e-03 4.759938418865203857e-01 1.323126628994941711e-02 -3.006594777107238770e-01 -2.489761114120483398e-01 1.741440445184707642e-01
7.484614104032516479e-02 -3.263585269451141357e-01 2.747089564800262451e-01 -1.090966258198022842e-02 -3.356216251850128174e-01 -3.671737387776374817e-02 1.445161849260330200e-01 -1.075548306107521057e-01 1.022762954235076904e-01 3.406801959499716759e-03 1.218666285276412964e-01 8.471506834030151367e-02 -3.046092092990875244e-01 9.424600750207901001e-02 -2.729477360844612122e-02 6.233884766697883606e-02 -2.130126813426613808e-03 3.752638772130012512e-02 -1.146113201975822449e-01 -1.199075300246477127e-02 -1.600245088338851929e-01 2.360392808914184570e-01 -6.650167703628540039e-02 1.877762675285339355e-01 4.062413051724433899e-02 -2.357534915208816528e-01 -3.204788565635681152e-01 3.106083869934082031e-01 2.892772480845451355e-02 9.779628366231918335e-03 -3.145165145397186279e-01 1.873401403427124023e-01
6.700967252254486084e-02 -6.813033670186996460e-02 6.746015697717666626e-02 -1.501870751380920410e-01 -3.436778783798217773e-01 -3.474537283182144165e-02 1.869201511144638062e-01 -6.580542027950286865e-02 3.680401444435119629e-01 -1.019201576709747314e-01 -3.043874502182006836e-01 9.922725707292556763e-02 -1.264333873987197876e-01 1.507246643304824829e-01 -5.796454474329948425e-02 3.854820430278778076e-01 3.154859691858291626e-02 -1.992894411087036133e-01 -1.482795476913452148e-01 -1.730003580451011658e-02 -3.575021326541900635e-01 2.953263185918331146e-02 1.668349355459213257e-01 1.299346238374710083e-01 -7.235298305749893188e-02 -5.034780502319335938e-02 -9.856221824884414673e-02 1.089069098234176636e-01 1.395778357982635498e-01 -8.634573966264724731e-02 -2.565723657608032227e-01 8.754748851060867310e-02
-1.666046679019927979e-01 -3.052246198058128357e-02 3.586840927600860596e-01 -1.695538461208343506e-01 -1.926328837871551514e-01 -9.788550436496734619e-02 9.416206926107406616e-02 -7.296432554721832275e-02 2.565773949027061462e-02 2.035844773054122925e-01 -2.132270783185958862e-01 2.432281151413917542e-02 4.860630631446838379e-02 2.173794209957122803e-01 -2.529806196689605713e-01 1.572471559047698975e-01 -9.936574846506118774e-02 2.905819118022918701e-01 -1.747914701700210571e-01 -1.540338993072509766e-01 -3.301844894886016846e-01 1.118817180395126343e-01 -2.933292835950851440e-02 1.594766080379486084e-01 -2.495786249637603760e-01 8.549679070711135864e-02 7.291761040687561035e-02 1.231393683701753616e-02 2.560168802738189697e-01 -3.157299384474754333e-02 -4.143013060092926025e-02 2.945785522460937500e-01
2.745456397533416748e-01 -7.832581549882888794e-02 5.582950711250305176e-01 4.339091014117002487e-03 -1.089450269937515259e-01 -8.477202802896499634e-02 4.878735914826393127e-02 1.573147773742675781e-01 1.957179456949234009e-01 -1.816594041883945465e-02 8.767278492450714111e-02 1.709756702184677124e-01 -1.474290490150451660e-01 1.168286800384521484e-01 1.999491751194000244e-01 1.042430251836776733e-01 2.941868454217910767e-02 -1.942130178213119507e-01 -1.661515235900878906e-01 -2.116786390542984009e-01 -2.318333238363265991e-01 1.435308158397674561e-01 5.345503985881805420e-02 6.320656090974807739e-02 -2.618892192840576172e-01 -2.519666850566864014e-01 6.844829767942428589e-02 7.052065432071685791e-02 -1.500485986471176147e-01 -1.659381836652755737e-01 8.523021824657917023e-03 1.214734315872192383e-01
-1.101552918553352356e-01 1.610921882092952728e-02 1.088448390364646912e-01 1.242475770413875580e-02 -9.808678179979324341e-02 -7.325615733861923218e-02 2.081758081912994385e-01 4.944320395588874817e-02 -6.454657763242721558e-02 1.039715185761451721e-01 -4.668139517307281494e-01 2.159051597118377686e-01 -8.910233527421951294e-02 1.823031157255172729e-01 1.643022149801254272e-01 -1.221320852637290955e-01 2.095410227775573730e-01 -5.986462533473968506e-02 1.889754645526409149e-02 -2.117932289838790894e-01 1.085626482963562012e-01 2.276783622801303864e-02 -8.046147227287292480e-02 4.355120658874511719e-02 1.981471478939056396e-01 -2.848095595836639404e-01 -2.068184912204742432e-01 1.686202883720397949e-01 1.076562097296118736e-03 -2.608496248722076416e-01 -3.675471842288970947e-01 2.101047635078430176e-01
7.045274972915649414e-02 5.968278273940086365e-04 -5.672450363636016846e-02 -2.111637890338897705e-01 -2.532126903533935547e-01 -9.949219226837158203e-02 1.623722165822982788e-01 9.362939745187759399e-02 6.624974310398101807e-02 1.424318999052047729e-01 -2.351136952638626099e-01 2.858898043632507324e-01 -5.663435906171798706e-02 -1.388643383979797363e-01 -1.844707727432250977e-01 2.474868297576904297e-01 -4.268323630094528198e-02 1.545946393162012100e-02 8.387043327093124390e-02 -1.587277464568614960e-02 -2.754189372062683105e-01 1.171489804983139038e-01 1.711194664239883423e-01 -3.811347484588623047e-01 3.027824498713016510e-02 -3.583090007305145264e-01 1.248924285173416138e-01 1.690816879272460938e-01 -1.343520581722259521e-01 -2.631052732467651367e-01 9.906671941280364990e-03 1.558537781238555908e-01
-1.932909935712814331e-01 7.844754308462142944e-02 1.896074227988719940e-02 1.769209355115890503e-01 1.642671227455139160e-01 -9.249902516603469849e-02 3.421677947044372559e-01 1.768862009048461914e-01 1.268710196018218994e-01 1.028856560587882996e-01 -2.289656251668930054e-01 6.070285290479660034e-02 2.477901987731456757e-02 2.764620482921600342e-01 -1.682720035314559937e-01 1.866399198770523071e-01 2.456696331501007080e-02 -1.974528841674327850e-02 -2.181834876537322998e-01 -2.108247727155685425e-01 -4.827919602394104004e-02 1.523707360029220581e-01 -3.221494853496551514e-01 -2.616412043571472168e-01 -8.673898130655288696e-02 -2.737387716770172119e-01 9.956869482994079590e-02 1.912274211645126343e-01 -1.360317915678024292e-01 1.286322921514511108e-01 -1.238221451640129089e-01 2.185862213373184204e-01
1.503235697746276855e-01 1.576095074415206909e-02 3.085972666740417480e-01 1.003063768148422241e-01 -3.334523439407348633e-01 -2.158865518867969513e-02 -5.722649861127138138e-03 -9.575065970420837402e-02 2.956615574657917023e-02 -9.566526114940643311e-02 -1.601426899433135986e-01 7.840710878372192383e-02 -1.543842554092407227e-01 -7.137352228164672852e-02 2.359768301248550415e-01 2.669411003589630127e-01 8.393602073192596436e-02 4.766405001282691956e-02 -1.410394255071878433e-02 1.129275411367416382e-01 -1.249212324619293213e-01 5.016499664634466171e-03 2.293570190668106079e-01 -7.862264662981033325e-02 -2.612447738647460938e-01 -1.127157658338546753e-01 6.240680441260337830e-02 1.092043519020080566e-01 1.195461899042129517e-01 -4.159404635429382324e-01 -1.801966875791549683e-01 3.742790818214416504e-01
-5.064896866679191589e-02 -3.063053786754608154e-01 1.019755452871322632e-01 -7.357535511255264282e-02 -8.970325440168380737e-02 8.411443978548049927e-02 3.496000766754150391e-01 3.067699968814849854e-01 2.659766972064971924e-01 7.460512965917587280e-02 1.497747153043746948e-01 1.709863729774951935e-02 -4.673047736287117004e-02 1.211520880460739136e-01 2.268985062837600708e-01 1.112331971526145935e-01 -2.417280077934265137e-01 7.814767956733703613e-02 -5.447829887270927429e-02 -1.368535459041595459e-01 -2.695233225822448730e-01 1.447141468524932861e-01 -2.770479023456573486e-02 -1.785431504249572754e-01 -1.600276827812194824e-01 -1.454633027315139771e-01 5.259459838271141052e-02 3.072012960910797119e-01 9.159564971923828125e-02 -1.838526874780654907e-02 -3.208527565002441406e-01 9.246468544006347656e-02
-1.543145347386598587e-02 -1.591878980398178101e-01 2.531249523162841797e-01 -1.978394091129302979e-01 -1.089835353195667267e-02 -1.171523407101631165e-01 2.287023216485977173e-01 4.117885604500770569e-02 -1.332693248987197876e-01 1.869923770427703857e-01 1.280993968248367310e-01 2.572427690029144287e-01 -1.600604355335235596e-01 8.612708002328872681e-02 1.053890287876129150e-01 2.141054272651672363e-01 -2.358675992581993341e-04 -2.173410356044769287e-01 -2.928121387958526611e-01 -2.421997189521789551e-01 1.737008392810821533e-01 -1.803753525018692017e-01 -7.009135186672210693e-02 -2.775372564792633057e-01 -1.921005919575691223e-02 -2.247042953968048096e-01 1.466760188341140747e-01 2.454261630773544312e-01 8.846873417496681213e-03 -4.021300747990608215e-02 -1.584617048501968384e-01 2.870033979415893555e-01
-1.777650266885757446e-01 -1.192264109849929810e-01 2.340568155050277710e-01 1.049419641494750977e-01 -2.435042560100555420e-01 -2.407550998032093048e-02 1.597653925418853760e-01 7.987345755100250244e-02 -1.798104196786880493e-01 -7.717955112457275391e-02 -1.166664250195026398e-02 1.317597925662994385e-01 -1.313094198703765869e-01 1.096391752362251282e-01 -4.004630148410797119e-01 2.224238812923431396e-01 8.130449801683425903e-02 1.900758892297744751e-01 -1.427116394042968750e-01 1.336690038442611694e-01 -1.786822974681854248e-01 2.748549170792102814e-02 -6.945772469043731689e-02 -2.328416705131530762e-01 -2.468052953481674194e-01 -3.402119278907775879e-01 -1.767440140247344971e-01 6.420088559389114380e-02 -1.126761212944984436e-01 1.597089469432830811e-01 -2.005194425582885742e-01 1.964574754238128662e-01
-1.198202930390834808e-02 -2.471885532140731812e-01 3.838933706283569336e-01 -1.913656741380691528e-01 -1.062541231513023376e-01 1.803768277168273926e-01 9.081532247364521027e-03 3.226896375417709351e-02 7.801405340433120728e-02 1.052965596318244934e-01 -2.261275947093963623e-01 -1.858083456754684448e-01 -1.134325489401817322e-01 1.373699009418487549e-01 -1.006778925657272339e-01 1.382838934659957886e-01 8.830962702631950378e-03 -1.324911564588546753e-01 -1.446980088949203491e-01 2.010824829339981079e-01 -1.080413088202476501e-01 9.360951930284500122e-02 -1.227217540144920349e-01 -5.700435861945152283e-02 -1.528745740652084351e-01 -1.346053630113601685e-01 -5.098710060119628906e-01 1.754471063613891602e-01 8.519415557384490967e-02 -4.171366244554519653e-02 -2.061722725629806519e-01 2.109217792749404907e-01
1.030898988246917725e-01 -9.861449897289276123e-02 2.828262746334075928e-01 8.489841222763061523e-02 -1.313771754503250122e-01 1.602602303028106689e-01 6.193832680583000183e-02 1.795403361320495605e-01 1.893568933010101318e-01 -7.291074097156524658e-02 2.320224046707153320e-02 1.071705594658851624e-01 6.283599138259887695e-02 3.743408322334289551e-01 -1.566828638315200806e-01 1.842359900474548340e-01 -1.266349386423826218e-02 -6.836452335119247437e-02 -2.270994037389755249e-01 1.634369641542434692e-01 -8.704499155282974243e-02 2.913199365139007568e-01 1.479997416026890278e-03 -6.719247996807098389e-02 1.142782345414161682e-01 -7.871710509061813354e-02 7.167172431945800781e-02 3.405286967754364014e-01 1.336436420679092407e-01 -1.476999670267105103e-01 -3.167620301246643066e-01 3.118005692958831787e-01
1.524946689605712891e-01 -1.939906626939773560e-01 1.433302611112594604e-01 -4.257158190011978149e-02 -1.013978049159049988e-01 -1.968822926282882690e-01 1.508304774761199951e-01 -6.388071179389953613e-02 -7.392510026693344116e-02 2.186841368675231934e-01 -4.394641518592834473e-01 9.401208162307739258e-02 -1.319271922111511230e-01 7.106581330299377441e-02 -2.028391957283020020e-01 9.146483987569808960e-02 -9.912291914224624634e-02 1.306011974811553955e-01 5.029706358909606934e-01 -5.834156647324562073e-02 -1.173401325941085815e-01 9.794066101312637329e-02 -1.032306719571352005e-02 2.193997381255030632e-03 7.308232039213180542e-02 -1.488570217043161392e-02 7.303021848201751709e-02 6.883528549224138260e-03 9.962270408868789673e-02 -3.088822364807128906e-01 -8.221305161714553833e-02 2.896376550197601318e-01
4.491003602743148804e-02 5.776280537247657776e-02 4.415943026542663574e-01 2.950204908847808838e-02 -9.771272540092468262e-02 1.941605657339096069e-01 2.062299996614456177e-01 6.449093669652938843e-02 3.002833425998687744e-01 -1.127181574702262878e-01 -2.892035432159900665e-02 -9.361021965742111206e-02 -1.680768132209777832e-01 2.876899242401123047e-01 2.544688619673252106e-02 5.868259444832801819e-02 -1.253394931554794312e-01 -1.249107252806425095e-02 -1.152087226510047913e-01 6.013855710625648499e-02 -2.777849733829498291e-01 2.216149717569351196e-01 -7.729987055063247681e-02 2.187834084033966064e-01 1.816886849701404572e-02 -1.916398853063583374e-01 6.665612012147903442e-02 1.625691950321197510e-01 -1.966423690319061279e-01 -3.270156085491180420e-01 -2.231908589601516724e-01 -3.208362311124801636e-02
7.199517637491226196e-02 -9.603167325258255005e-02 3.100505471229553223e-01 -1.485653668642044067e-01 1.910430751740932465e-02 -2.524844110012054443e-01 2.778416275978088379e-01 -1.797346584498882294e-02 3.283369587734341621e-03 1.434079855680465698e-01 8.622408658266067505e-02 1.835664957761764526e-01 -1.287052482366561890e-01 1.214566603302955627e-01 1.072487160563468933e-01 1.397051811218261719e-01 -1.887713372707366943e-01 -2.940747439861297607e-01 -1.888412088155746460e-01 -1.731503158807754517e-01 6.893141567707061768e-02 -4.257953166961669922e-02 1.561427116394042969e-01 3.599829971790313721e-03 9.258706867694854736e-02 1.783771067857742310e-01 1.900469511747360229e-01 2.710135579109191895e-01 6.527379155158996582e-03 -1.338930577039718628e-01 -3.894264101982116699e-01 2.518340051174163818e-01
-2.299577742815017700e-01 1.515427529811859131e-01 1.853311657905578613e-01 -5.678048729896545410e-02 -1.648845970630645752e-01 -1.466798037290573120e-01 1.784654110670089722e-01 -8.564192801713943481e-02 1.389755159616470337e-01 1.395515203475952148e-01 -5.856743454933166504e-01 -3.123157843947410583e-02 -2.061478793621063232e-01 1.418157815933227539e-01 3.274522349238395691e-02 -1.015509106218814850e-02 4.676102846860885620e-02 -1.174945458769798279e-01 -2.002136968076229095e-02 -2.730600535869598389e-01 1.791544407606124878e-01 -3.817342966794967651e-02 6.366308033466339111e-02 1.360906213521957397e-01 1.266353428363800049e-01 -4.405181854963302612e-02 -1.571245342493057251e-01 8.427939563989639282e-02 -1.943894624710083008e-01 -1.359240710735321045e-01 -3.967227041721343994e-02 3.121657669544219971e-01
6.520091742277145386e-02 1.684645712375640869e-01 2.900180220603942871e-01 -3.176110982894897461e-01 1.538311690092086792e-01 -2.394347190856933594e-01 -2.377211302518844604e-02 1.713313460350036621e-01 -8.687254786491394043e-02 1.306711602956056595e-02 -1.764116138219833374e-01 -1.630596816539764404e-02 -1.419667303562164307e-01 9.570571035146713257e-02 -2.705727219581604004e-01 8.021991699934005737e-02 1.408067345619201660e-01 -1.997710205614566803e-02 1.322687715291976929e-01 -1.293780207633972168e-01 -1.862079650163650513e-01 -4.440055415034294128e-02 2.889195680618286133e-01 1.103481054306030273e-01 2.108253836631774902e-01 -9.529186785221099854e-02 -2.730188965797424316e-01 3.120763003826141357e-01 -5.732671171426773071e-02 -8.509300649166107178e-02 -2.899856567382812500e-01 1.287330090999603271e-01
6.837202236056327820e-03 -3.379383683204650879e-01 2.001120746135711670e-01 -2.211503386497497559e-01 -1.756902337074279785e-01 5.432269535958766937e-03 5.453984253108501434e-03 -1.483706086874008179e-01 1.822612136602401733e-01 9.908964857459068298e-03 -1.558617781847715378e-02 1.131227239966392517e-01 -3.060329258441925049e-01 2.536851763725280762e-01 -5.363174155354499817e-02 3.270067647099494934e-02 -1.834747195243835449e-01 -4.856013506650924683e-02 -6.415347754955291748e-02 -3.148169815540313721e-02 -1.516361832618713379e-01 2.922328114509582520e-01 2.717705070972442627e-02 2.685821801424026489e-02 1.392134875059127808e-01 -3.728102445602416992e-01 -2.039465308189392090e-01 2.950582504272460938e-01 8.863580413162708282e-03 1.387260481715202332e-02 -2.747943699359893799e-01 1.475048065185546875e-01
-6.203808262944221497e-02 -2.432907074689865112e-01 3.777766823768615723e-01 -1.453100889921188354e-01 1.323955357074737549e-01 -2.834936976432800293e-01 9.149231016635894775e-02 -8.949924260377883911e-02 2.469366602599620819e-02 1.649146229028701782e-01 -2.384979277849197388e-01 -2.763154506683349609e-01 -2.521492242813110352e-01 1.442461311817169189e-01 -2.521124482154846191e-01 -1.516624540090560913e-01 -2.629698514938354492e-01 1.047272980213165283e-02 6.817790865898132324e-02 -2.440630346536636353e-01 -2.852388471364974976e-02 -9.205542504787445068e-03 -5.384702607989311218e-02 -2.043652236461639404e-01 -2.769815362989902496e-02 1.194970868527889252e-02 9.536988288164138794e-02 7.139496505260467529e-02 8.342996984720230103e-02 -2.795095741748809814e-01 8.183293789625167847e-02 2.023356258869171143e-01
1.054698452353477478e-01 7.822150364518165588e-03 -2.692500129342079163e-02 2.184047698974609375e-01 -7.667221128940582275e-02 -1.050984710454940796e-01 1.032065525650978088e-01 3.205310404300689697e-01 -1.189207062125205994e-01 1.893589943647384644e-01 3.344822674989700317e-02 1.019460409879684448e-01 -2.301849871873855591e-01 -1.104417145252227783e-01 -2.445036321878433228e-01 1.519839279353618622e-02 -4.044634699821472168e-01 -8.741357922554016113e-02 5.242896080017089844e-02 -7.601766288280487061e-02 -1.239199116826057434e-01 4.841358587145805359e-02 -3.005298040807247162e-02 2.719979360699653625e-02 5.930743366479873657e-02 -2.413318604230880737e-01 -1.567230820655822754e-01 2.897177040576934814e-01 -8.204522728919982910e-02 -1.905897557735443115e-01 8.937284350395202637e-02 4.505159556865692139e-01
5.364403501152992249e-02 3.947140276432037354e-02 2.456813156604766846e-01 -1.582663506269454956e-01 -7.295858860015869141e-02 -1.857853531837463379e-01 -2.057405412197113037e-01 1.014338731765747070e-01 -1.003026440739631653e-01 2.742602489888668060e-02 -2.922941148281097412e-01 2.085145562887191772e-01 -9.387743473052978516e-02 1.911123469471931458e-02 1.448259055614471436e-01 1.099794879555702209e-01 -3.069407045841217041e-01 -2.136241644620895386e-01 8.095376193523406982e-02 1.271001398563385010e-01 -1.317813098430633545e-01 -3.161743581295013428e-01 -1.778742074966430664e-01 -1.634639948606491089e-01 -2.589421346783638000e-02 -2.207497954368591309e-01 -1.580998301506042480e-01 1.866886168718338013e-01 -2.114953659474849701e-02 -4.660240933299064636e-02 -3.501459956169128418e-01 2.510098218917846680e-01
1.026551648974418640e-01 -1.208470091223716736e-01 1.436585038900375366e-01 -2.233311980962753296e-01 -1.350874900817871094e-01 1.351639032363891602e-01 1.934571117162704468e-01 4.765857476741075516e-03 1.529278308153152466e-01 -3.699236735701560974e-02 -5.674511939287185669e-02 2.847839295864105225e-01 -2.386388741433620453e-02 9.392625838518142700e-02 -4.149620831012725830e-01 4.071159958839416504e-01 -2.543935775756835938e-01 -7.455166429281234741e-03 -6.700579077005386353e-02 -1.698064357042312622e-01 -1.490898523479700089e-02 8.361598476767539978e-03 -9.735872596502304077e-02 -1.345332562923431396e-01 1.382623612880706787e-01 -1.109214499592781067e-02 -6.503760814666748047e-02 2.754851579666137695e-01 -2.058130353689193726e-01 1.143467798829078674e-01 -2.625431120395660400e-01 1.558229178190231323e-01
-1.533353477716445923e-01 -3.017391860485076904e-01 2.968979626893997192e-02 6.076030805706977844e-02 -3.770044818520545959e-02 3.013447523117065430e-01 6.122031807899475098e-02 2.032429426908493042e-01 1.693806648254394531e-01 2.701312005519866943e-01 -3.738822042942047119e-01 -5.127603560686111450e-02 -1.955311745405197144e-01 -1.472321748733520508e-01 -3.923074901103973389e-02 -2.402256801724433899e-02 3.285422222688794136e-03 -3.790444228798151016e-03 -8.418575674295425415e-02 3.830904886126518250e-02 -1.095063835382461548e-01 1.692351549863815308e-01 -1.144322827458381653e-01 1.455073654651641846e-01 -2.121012955904006958e-01 -3.323926925659179688e-01 2.739978134632110596e-01 2.094836533069610596e-01 4.559474065899848938e-02 -8.962609618902206421e-02 -2.109888345003128052e-01 1.579299122095108032e-01
-1.793994754552841187e-01 -1.278874874114990234e-01 2.845589518547058105e-01 -1.864240020513534546e-01 -1.346326619386672974e-01 1.563739180564880371e-01 2.643370926380157471e-01 1.516427844762802124e-01 1.782105714082717896e-01 -1.269070655107498169e-01 -2.930399775505065918e-01 1.269354224205017090e-01 -1.883483529090881348e-01 6.294578313827514648e-02 -2.571353018283843994e-01 -9.728846140205860138e-03 -3.829260170459747314e-02 -2.157048508524894714e-02 2.484213262796401978e-01 1.828042566776275635e-01 -8.908987045288085938e-02 9.892610460519790649e-02 -2.138389497995376587e-01 1.888325661420822144e-01 -1.149025410413742065e-01 3.317356109619140625e-02 -2.635739147663116455e-01 3.087508678436279297e-01 -3.463104367256164551e-02 -2.005983591079711914e-01 -1.112300828099250793e-01 1.253066062927246094e-01
-1.296191359870135784e-03 -4.386236518621444702e-02 2.660221457481384277e-01 -1.740623563528060913e-01 8.610023558139801025e-02 -1.309499889612197876e-01 3.386978805065155029e-01 -3.195910947397351265e-03 7.733767479658126831e-02 -1.882074400782585144e-02 -1.366941928863525391e-01 1.368025243282318115e-01 -3.809204399585723877e-01 2.187851667404174805e-01 -4.421262443065643311e-02 4.227638244628906250e-01 -1.481345444917678833e-01 -1.368845552206039429e-01 -2.544992268085479736e-01 -2.053040117025375366e-01 5.125460401177406311e-02 2.896746806800365448e-02 -3.773437812924385071e-02 -2.015422582626342773e-01 1.027128025889396667e-01 -2.548795640468597412e-01 1.421366482973098755e-01 -2.080549672245979309e-02 -1.511632502079010010e-01 1.103561837226152420e-02 6.971852481365203857e-02 1.524539887905120850e-01
-1.704294085502624512e-01 -3.395582437515258789e-01 1.743768900632858276e-01 -1.644373089075088501e-01 -6.298045814037322998e-02 3.466425836086273193e-01 1.403005421161651611e-01 1.720832586288452148e-01 1.495538502931594849e-01 2.304033786058425903e-01 -3.138201534748077393e-01 -1.206251680850982666e-01 1.024995115585625172e-03 -2.234574779868125916e-02 -1.213669180870056152e-01 1.647738069295883179e-01 -1.571519242133945227e-04 -3.113065287470817566e-02 -4.382660239934921265e-02 -5.416600406169891357e-02 -1.870903302915394306e-03 4.506895691156387329e-02 -8.366776257753372192e-02 -1.270114034414291382e-01 -1.339977979660034180e-01 -8.968779444694519043e-02 3.455183804035186768e-01 4.539469629526138306e-02 1.457437276840209961e-01 -8.513656258583068848e-02 -3.808680176734924316e-01 2.047743797302246094e-01
-3.564794063568115234e-01 -8.546621352434158325e-02 2.397884875535964966e-01 -3.137514889240264893e-01 -3.333589732646942139e-01 1.212879493832588196e-01 1.290818005800247192e-01 2.402596734464168549e-02 1.036122366786003113e-01 3.050158321857452393e-01 -2.316111922264099121e-01 1.302824765443801880e-01 -1.158562004566192627e-01 3.424314782023429871e-02 8.870739489793777466e-02 -1.448928564786911011e-01 5.187418684363365173e-02 2.656978964805603027e-01 4.329786822199821472e-02 -4.546597599983215332e-02 -1.169647425413131714e-01 -8.964212238788604736e-02 9.445583820343017578e-02 -4.954048618674278259e-02 1.166382506489753723e-01 -1.844014525413513184e-01 -1.847105771303176880e-01 2.045631557703018188e-01 -1.443106979131698608e-01 -1.011468470096588135e-01 -2.821113169193267822e-02 2.881152331829071045e-01
2.908424437046051025e-01 -2.712885737419128418e-01 1.479419469833374023e-01 1.033568978309631348e-01 -8.054155856370925903e-02 -2.013890817761421204e-02 4.130118489265441895e-01 1.948101371526718140e-01 -1.529766060411930084e-02 8.197801560163497925e-02 -2.689159214496612549e-01 -1.519170254468917847e-01 -3.263692185282707214e-02 4.196352511644363403e-02 -1.205137893557548523e-01 2.430148050189018250e-02 -7.940208911895751953e-02 -8.046095073223114014e-02 -3.047822229564189911e-02 1.410802751779556274e-01 -3.572944179177284241e-02 -9.028606861829757690e-02 -4.051965773105621338e-01 1.202239468693733215e-02 5.623245239257812500e-02 -2.176035791635513306e-01 7.001682370901107788e-02 3.989265263080596924e-01 -4.319686815142631531e-02 -2.062666863203048706e-01 4.714576900005340576e-02 7.050649821758270264e-02
-7.020109146833419800e-02 -5.350097198970615864e-04 2.737348973751068115e-01 -5.451350286602973938e-02 -1.430571824312210083e-01 -2.184531539678573608e-01 3.756482899188995361e-01 2.446603477001190186e-01 6.406292319297790527e-02 -4.257575422525405884e-02 1.595317758619785309e-02 1.573364436626434326e-01 -3.908316493034362793e-01 1.214519329369068146e-02 -1.029873117804527283e-01 1.778333932161331177e-01 -1.612751036882400513e-01 -1.686865389347076416e-01 1.004832834005355835e-01 -9.726095199584960938e-02 9.594894200563430786e-02 -6.885391473770141602e-02 -1.937484592199325562e-01 3.315210342407226562e-02 -1.756009608507156372e-01 1.052310988306999207e-01 -7.980879396200180054e-02 2.577527761459350586e-01 -2.984712719917297363e-01 1.993370652198791504e-01 4.599706456065177917e-02 2.229353487491607666e-01
-8.641703426837921143e-02 1.111920177936553955e-01 2.572145164012908936e-01 2.865799330174922943e-02 -2.623922750353813171e-02 -1.536505967378616333e-01 3.517587482929229736e-01 1.042981594800949097e-01 -1.173486262559890747e-01 2.408957779407501221e-01 -4.275437444448471069e-02 1.268067657947540283e-01 -3.068025708198547363e-01 1.427142620086669922e-01 1.571193337440490723e-01 2.557210028171539307e-01 3.191855922341346741e-02 -2.374484539031982422e-01 -2.234268188476562500e-01 -2.660090923309326172e-01 3.991509228944778442e-02 2.504796721041202545e-02 2.936211228370666504e-02 2.334362268447875977e-01 4.060688614845275879e-02 8.386627584695816040e-02 9.163322299718856812e-02 3.821505010128021240e-01 6.426951382309198380e-03 -8.522456139326095581e-02 -1.250654011964797974e-01 1.956374794244766235e-01
7.358565926551818848e-02 4.183533787727355957e-02 3.068248629570007324e-01 4.173260927200317383e-02 -9.829480201005935669e-02 1.801638454198837280e-01 -6.031131371855735779e-02 1.597835868597030640e-01 4.553820472210645676e-03 -2.303553521633148193e-01 -1.664951443672180176e-01 -3.143859207630157471e-01 -2.819149196147918701e-01 4.599210992455482483e-02 -1.049789711833000183e-01 9.984758496284484863e-02 2.252267450094223022e-01 9.159924462437629700e-03 8.367183804512023926e-02 1.305787172168493271e-02 9.164721518754959106e-02 7.155600190162658691e-02 -1.690652370452880859e-01 1.304509787587448955e-04 -1.078487038612365723e-01 -2.564833462238311768e-01 1.114432960748672485e-01 2.311626970767974854e-01 1.225240230560302734e-01 -1.949697881937026978e-01 -1.088568195700645447e-01 4.849812686443328857e-01
1.996847391128540039e-01 -1.328935325145721436e-01 -2.087004669010639191e-02 -1.373263001441955566e-01 -1.839663833379745483e-02 -2.286985665559768677e-01 2.120606601238250732e-01 -7.854593545198440552e-02 -6.970866769552230835e-02 5.779773369431495667e-02 -2.221616208553314209e-01 -1.947826705873012543e-03 -2.405732870101928711e-01 8.829028159379959106e-02 -4.261429607868194580e-02 6.835646927356719971e-02 -3.197719901800155640e-02 2.712991461157798767e-02 -5.127641931176185608e-02 9.494388103485107422e-02 -7.571721076965332031e-02 1.207774206995964050e-01 -2.069814503192901611e-02 3.033323772251605988e-02 -2.716096043586730957e-01 -1.833493076264858246e-02 -2.951761009171605110e-03 2.722333669662475586e-01 -2.099030464887619019e-01 2.087107896804809570e-01 -4.094056412577629089e-02 6.458156108856201172e-01
3.944727033376693726e-02 -1.082133576273918152e-01 3.804460167884826660e-01 2.027731016278266907e-02 1.574431359767913818e-02 2.826945185661315918e-01 -2.400549128651618958e-02 -1.673073470592498779e-01 1.929802745580673218e-01 -5.234248191118240356e-02 -4.158187806606292725e-01 -2.043678909540176392e-01 -4.923799633979797363e-02 8.985205739736557007e-02 -2.997492207214236259e-03 1.641692370176315308e-01 -6.543518602848052979e-02 6.973679363727569580e-02 -2.781366109848022461e-01 -3.017234243452548981e-02 -3.053134493529796600e-02 1.269901990890502930e-01 2.775752358138561249e-02 -2.637628018856048584e-01 -2.061444669961929321e-01 -1.565712541341781616e-01 2.559033632278442383e-01 1.390504837036132812e-01 -7.608342170715332031e-02 -2.492238283157348633e-01 -1.328081637620925903e-01 1.689797192811965942e-01
-1.531013250350952148e-01 -1.860979497432708740e-01 1.731558740139007568e-01 -7.166986912488937378e-02 -2.071496993303298950e-01 2.621684372425079346e-01 1.115281730890274048e-01 2.181908488273620605e-01 2.122205942869186401e-01 -1.152602359652519226e-01 -2.979598753154277802e-02 2.477263212203979492e-01 -3.092723786830902100e-01 1.212013289332389832e-01 1.590677648782730103e-01 1.733299642801284790e-01 7.217240333557128906e-02 5.951124802231788635e-02 -1.149292811751365662e-01 2.939145825803279877e-02 -2.394010573625564575e-01 1.055187582969665527e-01 -9.236487746238708496e-02 1.071655526757240295e-01 -3.839384391903877258e-02 -1.450567841529846191e-01 1.358305476605892181e-02 3.890652656555175781e-01 1.670975796878337860e-02 -9.796477109193801880e-02 -3.905042409896850586e-01 3.357939794659614563e-02
2.124911695718765259e-01 -5.852190777659416199e-02 4.089522063732147217e-01 -1.539549976587295532e-01 -2.182734310626983643e-01 1.826348006725311279e-01 2.347449213266372681e-01 2.413098327815532684e-02 1.051854342222213745e-01 -2.181047946214675903e-01 -2.871583998203277588e-01 -2.524308264255523682e-01 -9.703240357339382172e-03 1.564254611730575562e-01 8.844655752182006836e-02 2.255046218633651733e-01 -2.375414520502090454e-01 2.673595212399959564e-02 -2.669785618782043457e-01 5.745122954249382019e-02 -2.659825608134269714e-02 2.121582478284835815e-01 2.501758746802806854e-02 -8.326169103384017944e-02 -1.420101076364517212e-01 -1.334320902824401855e-01 1.479783207178115845e-01 -1.285525858402252197e-01 6.583496928215026855e-02 -1.629074811935424805e-01 -1.785716973245143890e-02 2.077434509992599487e-01
-6.645742803812026978e-02 -1.055629402399063110e-01 1.833179891109466553e-01 -1.585207693278789520e-02 2.184790791943669319e-03 8.106013387441635132e-02 1.479811817407608032e-01 1.781061589717864990e-01 2.761747539043426514e-01 -6.281249225139617920e-02 1.204652041196823120e-01 1.414246261119842529e-01 -9.290721267461776733e-02 2.508150339126586914e-01 -9.897600114345550537e-02 2.226017266511917114e-01 -1.938375830650329590e-01 7.711774110794067383e-02 -4.875035956501960754e-02 1.222449094057083130e-01 3.384219482541084290e-02 2.925429344177246094e-01 4.453631862998008728e-02 -7.840172946453094482e-02 1.121667996048927307e-01 -2.839362621307373047e-01 -1.313027441501617432e-01 4.462262690067291260e-01 5.864582210779190063e-02 -2.819600403308868408e-01 -2.621312439441680908e-01 1.669085025787353516e-01
-3.555448055267333984e-01 -1.396982818841934204e-01 1.759265065193176270e-01 -4.037827849388122559e-01 -1.039588674902915955e-01 1.600909233093261719e-01 1.751654148101806641e-01 -5.688294768333435059e-02 1.894465833902359009e-01 3.216456770896911621e-01 -2.072592526674270630e-01 5.216476321220397949e-02 -2.539442479610443115e-01 3.255008533596992493e-02 7.760612666606903076e-02 -1.375398635864257812e-01 -1.350542306900024414e-01 2.278830260038375854e-01 1.001371592283248901e-01 -2.880939282476902008e-02 -1.282034814357757568e-01 -1.886841207742691040e-01 -1.552270445972681046e-02 -3.023325279355049133e-02 1.031108275055885315e-01 -2.138172686100006104e-01 -1.397573947906494141e-01 1.017562150955200195e-01 6.684111803770065308e-02 2.335937134921550751e-02 8.934062905609607697e-03 2.977681159973144531e-01
5.300313606858253479e-02 -2.233336269855499268e-01 1.653726398944854736e-02 8.109888434410095215e-02 -2.948632650077342987e-02 1.960282176733016968e-01 1.262588798999786377e-01 2.708563394844532013e-02 2.996314764022827148e-01 3.935875371098518372e-02 -2.264137566089630127e-01 -5.681498721241950989e-02 -5.942251905798912048e-02 3.406158089637756348e-01 1.340375468134880066e-02 2.276656925678253174e-01 -1.360441744327545166e-01 -6.886010617017745972e-02 6.765890866518020630e-02 3.110890462994575500e-02 1.110738515853881836e-01 8.275977522134780884e-02 -4.938053339719772339e-02 -9.064397215843200684e-02 -6.532029807567596436e-02 -5.159264802932739258e-02 5.343230441212654114e-02 5.998995304107666016e-01 3.390986844897270203e-02 -1.992401182651519775e-01 -2.802999019622802734e-01 1.392694413661956787e-01
1.098141297698020935e-01 5.775891989469528198e-02 1.994116902351379395e-01 -1.017045229673385620e-01 -6.311242282390594482e-02 -1.771565675735473633e-01 3.231184184551239014e-01 3.809523880481719971e-01 -1.950476877391338348e-02 -9.581319987773895264e-02 3.935691434890031815e-03 1.888734698295593262e-01 -6.817321479320526123e-02 9.307332336902618408e-02 -3.742712736129760742e-01 1.667889505624771118e-01 -1.050470024347305298e-01 -6.555165629833936691e-03 -8.191470056772232056e-02 -8.368343114852905273e-02 -2.124100029468536377e-01 5.856852047145366669e-03 -1.222375221550464630e-02 -3.643139004707336426e-01 -6.924596428871154785e-02 -1.056919693946838379e-01 2.535647153854370117e-01 -1.863421350717544556e-01 -5.363003537058830261e-02 -1.482415646314620972e-01 -2.316262274980545044e-01 1.638209521770477295e-01
1.917910128831863403e-01 -2.097124606370925903e-01 3.284965157508850098e-01 -1.541651636362075806e-01 -2.001740783452987671e-01 1.440726872533559799e-02 1.673039942979812622e-01 3.317675590515136719e-01 -7.284422218799591064e-02 -8.784985542297363281e-02 -2.978422045707702637e-01 -1.234060600399971008e-01 -2.385322302579879761e-01 1.408128719776868820e-02 -3.464025259017944336e-01 2.365272194147109985e-01 -2.540338039398193359e-01 1.904239952564239502e-01 -1.604249179363250732e-01 -4.448830336332321167e-02 1.064148768782615662e-01 7.985267043113708496e-02 4.743132740259170532e-02 -1.158104743808507919e-02 -1.848728358745574951e-01 -9.790377318859100342e-02 -1.399003863334655762e-01 1.537081301212310791e-01 -7.773310691118240356e-02 -1.084019523113965988e-02 1.323078721761703491e-01 1.695880317129194736e-03
4.952368512749671936e-02 -2.387835830450057983e-02 3.439059257507324219e-01 -1.143514290452003479e-01 6.243813410401344299e-02 -2.143147289752960205e-01 3.673280030488967896e-02 -4.938518628478050232e-02 3.759682178497314453e-02 -1.283063441514968872e-01 -3.552380502223968506e-01 1.039937958121299744e-01 -1.973523348569869995e-01 -8.730422705411911011e-02 -5.843093991279602051e-02 4.074933379888534546e-02 -2.174402177333831787e-01 -2.889770828187465668e-02 -1.172422021627426147e-01 -2.052520066499710083e-01 1.641732901334762573e-01 -2.383066415786743164e-01 9.274372458457946777e-02 2.730607688426971436e-01 -1.984439939260482788e-01 -3.675619065761566162e-01 -2.143032848834991455e-02 1.339549385011196136e-02 2.390786409378051758e-01 -6.798420101404190063e-03 -1.863031536340713501e-01 2.599088847637176514e-01
1.066565886139869690e-01 1.113649979233741760e-01 -2.058718651533126831e-01 -1.861321181058883667e-01 -9.603150188922882080e-02 -1.542925983667373657e-01 1.207743212580680847e-01 -2.869805507361888885e-02 1.898958683013916016e-01 2.681371271610260010e-01 -3.196003288030624390e-02 7.768534868955612183e-02 -1.882240325212478638e-01 1.468127667903900146e-01 -1.760366708040237427e-01 2.913280427455902100e-01 -4.308296367526054382e-02 7.195302844047546387e-02 6.808557361364364624e-02 -1.828179061412811279e-01 -1.114661097526550293e-01 -6.911642104387283325e-02 -7.200208306312561035e-02 3.262507542967796326e-02 4.699695482850074768e-02 -7.249456364661455154e-03 3.877124190330505371e-02 2.759304046630859375e-01 -2.916865646839141846e-01 -2.183910161256790161e-01 -5.058810710906982422e-01 1.605075299739837646e-01
1.070991903543472290e-01 -3.696412220597267151e-02 3.775951638817787170e-02 -6.932662427425384521e-02 1.142170056700706482e-01 5.781667679548263550e-02 1.979287117719650269e-01 -8.695504069328308105e-02 8.863794803619384766e-02 1.141167730093002319e-01 -3.145599663257598877e-01 1.957054436206817627e-01 -3.467332720756530762e-01 3.746364116668701172e-01 -7.006803900003433228e-02 -4.410212859511375427e-02 2.725502941757440567e-03 3.144566118717193604e-01 5.074536427855491638e-02 -2.056593745946884155e-01 3.974437713623046875e-02 -1.686746254563331604e-02 -1.604080051183700562e-01 -2.641561031341552734e-01 6.632506847381591797e-02 -6.310191750526428223e-02 -1.329086571931838989e-01 1.541222725063562393e-02 -9.295211732387542725e-02 -2.081741690635681152e-01 1.496154069900512695e-01 3.879023790359497070e-01
1.697233021259307861e-01 -1.142974495887756348e-01 2.680932879447937012e-01 -4.725232720375061035e-02 1.140199676156044006e-01 -1.767743192613124847e-02 3.006304502487182617e-01 -1.583963260054588318e-02 4.622492939233779907e-02 -1.812647581100463867e-01 -1.511383801698684692e-01 2.300480157136917114e-01 -2.285162657499313354e-01 2.523204982280731201e-01 9.591966867446899414e-03 2.208719998598098755e-01 -1.351975649595260620e-01 -1.263612657785415649e-01 -7.384664565324783325e-02 -2.249807715415954590e-01 -2.759848535060882568e-01 -3.769670426845550537e-01 -1.795261353254318237e-01 -1.412629783153533936e-01 -1.751965880393981934e-01 -2.978447265923023224e-02 -2.032166421413421631e-01 -3.093131445348262787e-02 1.423440426588058472e-01 -1.226435825228691101e-01 -1.846100240945816040e-01 -2.386785112321376801e-02
2.358293980360031128e-01 -7.215169072151184082e-02 1.832529455423355103e-01 6.194494292140007019e-02 9.023940563201904297e-02 -9.479533135890960693e-02 1.350183933973312378e-01 2.206187099218368530e-01 8.588181436061859131e-02 1.811964320950210094e-03 -3.892002403736114502e-01 -7.052540034055709839e-02 -9.803539514541625977e-02 2.505623102188110352e-01 -2.063182592391967773e-01 2.047228664159774780e-01 -3.982780128717422485e-02 1.151395216584205627e-01 -6.098653748631477356e-02 1.912225186824798584e-01 2.966597490012645721e-02 -2.157398015260696411e-01 -1.647062748670578003e-01 2.999623417854309082e-01 -8.137472718954086304e-02 1.115323789417743683e-02 4.722416400909423828e-02 4.959217607975006104e-01 4.029921442270278931e-02 1.008728612214326859e-02 -1.080962345004081726e-01 9.509938210248947144e-02
3.273395001888275146e-01 -5.994658917188644409e-02 1.388998180627822876e-01 5.599388107657432556e-02 -5.286457389593124390e-02 -2.836267352104187012e-01 1.524879038333892822e-01 1.808402240276336670e-01 1.041292920708656311e-01 8.047460764646530151e-02 -3.281462192535400391e-01 -4.596403613686561584e-02 -2.327229976654052734e-01 1.178974881768226624e-01 -7.915960624814033508e-03 2.322110235691070557e-01 -1.235804427415132523e-02 -8.208628743886947632e-02 -2.129726856946945190e-01 1.573894470930099487e-01 -1.027610152959823608e-03 -1.632067263126373291e-01 -1.633282750844955444e-01 1.766982674598693848e-01 1.708435714244842529e-01 -2.572373747825622559e-01 1.212883964180946350e-01 2.859425544738769531e-01 -2.781510651111602783e-01 -1.419264227151870728e-01 1.385966390371322632e-01 9.147479385137557983e-02
1.482739448547363281e-01 3.437943011522293091e-02 2.408234179019927979e-01 4.649118334054946899e-02 1.270764693617820740e-02 -8.336231112480163574e-02 -1.396634131669998169e-01 -1.605026870965957642e-01 1.020774543285369873e-01 1.964668557047843933e-02 -2.543232142925262451e-01 -1.781877577304840088e-01 -2.824078202247619629e-01 5.213298276066780090e-02 1.737401038408279419e-01 3.106395304203033447e-01 1.408615261316299438e-01 2.819049172103404999e-02 6.746638566255569458e-02 -6.996091455221176147e-02 6.740643084049224854e-02 4.802994057536125183e-02 7.740069925785064697e-02 -1.259138137102127075e-01 2.122472412884235382e-02 -1.867528855800628662e-01 1.488979160785675049e-01 3.237762749195098877e-01 -4.894391074776649475e-02 -4.158583581447601318e-01 -8.977615833282470703e-02 3.786891996860504150e-01
2.963106846436858177e-03 1.421466618776321411e-01 -6.452345754951238632e-03 -1.503141373395919800e-01 7.457002252340316772e-02 -1.332758814096450806e-01 2.127879112958908081e-01 2.103681564331054688e-01 1.624456346035003662e-01 2.040551155805587769e-01 -4.525816068053245544e-02 3.600292503833770752e-01 -2.274759858846664429e-01 -1.679932624101638794e-01 -1.538498401641845703e-01 -4.764083772897720337e-02 -2.431722730398178101e-01 -2.946832962334156036e-02 -1.649434715509414673e-01 2.110582888126373291e-01 -4.887544363737106323e-02 -2.501626312732696533e-01 -6.400875747203826904e-02 -2.497385442256927490e-01 1.541841495782136917e-02 -2.089312821626663208e-01 2.408956177532672882e-02 3.392126560211181641e-01 -1.470399834215641022e-02 -2.005353420972824097e-01 -3.033179230988025665e-02 2.731565237045288086e-01
-2.142350673675537109e-01 3.335830988362431526e-03 1.973232924938201904e-01 -1.004344597458839417e-01 1.005563139915466309e-01 -1.729526221752166748e-01 7.346708327531814575e-02 -4.579355474561452866e-03 4.683712497353553772e-02 2.144124060869216919e-01 -1.878857016563415527e-01 8.303976804018020630e-02 -3.840909525752067566e-02 3.883951902389526367e-02 -1.565597057342529297e-01 1.707316040992736816e-01 1.280593723058700562e-01 1.775256842374801636e-01 6.083581224083900452e-02 -3.474325314164161682e-02 -1.598444133996963501e-01 -9.881526231765747070e-02 1.089921966195106506e-01 2.824730873107910156e-01 1.280775964260101318e-01 -3.893327414989471436e-01 -1.960061937570571899e-01 2.899190485477447510e-01 -2.136986255645751953e-01 -3.961724042892456055e-01 6.777524948120117188e-02 1.874642074108123779e-01
3.787750378251075745e-02 5.697714630514383316e-03 2.086061388254165649e-01 1.770413815975189209e-01 -1.602197289466857910e-01 1.541557163000106812e-01 -2.651798538863658905e-02 2.109430879354476929e-01 2.204060852527618408e-01 -1.343850344419479370e-01 -2.721250951290130615e-01 -7.612363249063491821e-02 -1.326799839735031128e-01 1.948931962251663208e-01 -1.179922651499509811e-02 9.223753958940505981e-02 -1.722609549760818481e-01 1.414455026388168335e-01 8.058103919029235840e-02 -1.740241944789886475e-01 -1.707722693681716919e-01 2.511697709560394287e-01 -3.183431923389434814e-02 9.655745327472686768e-02 2.496904730796813965e-01 -1.857031893450766802e-04 7.651807274669408798e-03 2.089124321937561035e-01 1.492033600807189941e-01 -4.842054098844528198e-03 -2.444330155849456787e-01 4.911144077777862549e-01
4.773965477943420410e-02 -7.283540815114974976e-02 4.211246967315673828e-01 1.171599254012107849e-01 -1.912527978420257568e-01 1.107024252414703369e-01 3.288953378796577454e-02 1.529804319143295288e-01 2.914230152964591980e-02 1.207501217722892761e-01 -1.036330834031105042e-01 1.326542347669601440e-01 -2.560039609670639038e-02 2.489916086196899414e-01 8.343174308538436890e-02 -4.118259251117706299e-02 3.559701889753341675e-02 -6.671012938022613525e-02 -1.392671018838882446e-01 -1.676384210586547852e-01 -3.452068567276000977e-01 1.125627607107162476e-01 1.807918697595596313e-01 -1.137903425842523575e-02 -1.763692796230316162e-01 -4.284396171569824219e-01 1.598527282476425171e-01 3.140230178833007812e-01 4.317830130457878113e-02 -1.490019112825393677e-01 1.159694939851760864e-01 1.368818283081054688e-01
-1.274030804634094238e-01 1.518416106700897217e-01 2.296628504991531372e-01 -2.198970615863800049e-01 1.984711922705173492e-02 -2.791403532028198242e-01 2.009969949722290039e-01 6.212438642978668213e-02 6.722527742385864258e-02 7.675921171903610229e-02 3.641955927014350891e-02 1.312308907508850098e-01 -1.185147464275360107e-01 -1.774946041405200958e-02 1.228017956018447876e-01 -7.939948886632919312e-02 -2.757325172424316406e-01 1.084994822740554810e-01 -2.537453174591064453e-01 -2.027727812528610229e-01 -1.299522537738084793e-02 -4.965338855981826782e-02 -2.163061499595642090e-01 -1.062037944793701172e-01 -1.909196376800537109e-02 -4.814685285091400146e-01 -1.549225151538848877e-01 2.811869978904724121e-01 -1.725006699562072754e-01 -1.862846463918685913e-01 -1.245977506041526794e-01 -5.570762977004051208e-02
-4.341311752796173096e-02 -6.259236484766006470e-02 1.639217138290405273e-01 9.972202777862548828e-02 -3.308001160621643066e-02 -2.943832278251647949e-01 3.317561745643615723e-01 1.272870320826768875e-02 1.555749960243701935e-02 2.378516644239425659e-01 1.925190910696983337e-02 4.827701300382614136e-02 -1.959750503301620483e-01 7.305591553449630737e-02 -1.493694633245468140e-01 4.236212372779846191e-01 -9.842181950807571411e-02 -6.429276615381240845e-02 -3.081806302070617676e-01 -9.820964932441711426e-02 -5.855853483080863953e-02 2.370494455099105835e-01 1.394406612962484360e-02 -1.033368110656738281e-01 1.340938955545425415e-01 -3.634441792964935303e-01 1.402581203728914261e-02 -4.893562570214271545e-02 -1.628425121307373047e-01 1.547184213995933533e-02 -8.637536317110061646e-02 2.802840173244476318e-01
1.123560294508934021e-01 -9.160777926445007324e-02 1.241678819060325623e-01 -1.388449817895889282e-01 8.646812289953231812e-03 -2.294405549764633179e-01 1.911544054746627808e-01 3.225735723972320557e-01 -5.139673501253128052e-02 -1.278844773769378662e-01 -4.508396089076995850e-01 -5.544256418943405151e-02 -9.852413833141326904e-02 1.621593236923217773e-01 4.812857508659362793e-02 8.764788508415222168e-03 -1.855963170528411865e-01 3.391852602362632751e-02 4.302809480577707291e-03 -1.511236093938350677e-02 -1.623704098165035248e-02 5.456668883562088013e-02 -3.252600431442260742e-01 8.205060660839080811e-02 -1.725542396306991577e-01 -5.185994086787104607e-04 -2.613064050674438477e-01 3.578687310218811035e-01 -2.319668978452682495e-01 -6.419739872217178345e-02 6.337662041187286377e-02 2.181084156036376953e-01
1.506023108959197998e-01 -1.406366080045700073e-01 1.797357350587844849e-01 -3.708781003952026367e-01 2.056053280830383301e-02 3.106121420860290527e-01 2.057617604732513428e-01 6.261014938354492188e-02 2.694619446992874146e-02 1.248136255890130997e-02 2.848807908594608307e-02 1.949032247066497803e-01 -9.316226840019226074e-02 1.313201040029525757e-01 -1.283721327781677246e-01 1.656298292800784111e-03 -2.265781313180923462e-01 -1.641040742397308350e-01 -1.902875900268554688e-01 -1.102479696273803711e-01 3.659776598215103149e-02 1.881014853715896606e-01 -2.280204296112060547e-01 1.621666401624679565e-01 -7.896847277879714966e-02 -1.856839209794998169e-01 4.248002171516418457e-02 1.168778911232948303e-01 1.656845808029174805e-01 -3.467557728290557861e-01 -3.001800477504730225e-01 1.637494266033172607e-01
-3.687680363655090332e-01 2.679700031876564026e-02 2.487841397523880005e-01 -1.128187701106071472e-01 -2.623271644115447998e-01 8.363673090934753418e-02 4.842074960470199585e-02 2.167820781469345093e-01 -1.868205815553665161e-01 5.239733681082725525e-02 -1.970819383859634399e-01 1.108406782150268555e-01 -8.319076895713806152e-02 1.178547814488410950e-01 -1.355436891317367554e-01 2.604849636554718018e-01 -1.592757180333137512e-02 -2.221211344003677368e-01 2.231742739677429199e-01 -4.018070548772811890e-02 -6.075676158070564270e-02 -2.617789804935455322e-01 -2.479297369718551636e-01 4.257631674408912659e-02 1.511011621914803982e-03 -2.156356573104858398e-01 -9.567421674728393555e-02 2.307774312794208527e-02 1.380287110805511475e-01 -2.529761195182800293e-01 -1.549673378467559814e-01 2.606652975082397461e-01
1.899567991495132446e-01 -1.064314842224121094e-01 2.198545187711715698e-01 -3.847145661711692810e-02 -1.163481250405311584e-01 -1.330346465110778809e-01 4.447618722915649414e-01 2.425699979066848755e-01 1.157139465212821960e-01 1.311710774898529053e-01 -9.432356804609298706e-03 -1.153489807620644569e-03 -8.132495731115341187e-02 4.148217141628265381e-01 9.960705786943435669e-02 7.476288080215454102e-02 -1.028979718685150146e-01 1.033272966742515564e-01 1.085217967629432678e-01 8.706322312355041504e-02 2.236050553619861603e-02 1.055224835872650146e-01 -2.792867422103881836e-01 -2.223341912031173706e-01 -1.206251531839370728e-01 6.222092732787132263e-02 -2.804486826062202454e-02 2.924607992172241211e-01 -1.706266552209854126e-01 1.867249011993408203e-01 -1.058069244027137756e-01 1.743271797895431519e-01
1.606423109769821167e-01 1.702295392751693726e-01 1.729727089405059814e-01 -1.064401268959045410e-01 -1.179815083742141724e-01 1.994290016591548920e-02 4.579223990440368652e-01 2.262112647294998169e-01 4.669949039816856384e-02 3.208399713039398193e-01 9.032434225082397461e-02 -7.347519695758819580e-02 3.653598204255104065e-02 -4.511939734220504761e-02 -6.123506277799606323e-02 -2.344911694526672363e-01 2.448100037872791290e-02 -1.045580655336380005e-01 -1.365121752023696899e-01 -3.658644109964370728e-02 -2.793346941471099854e-01 -9.247604012489318848e-02 -1.118712574243545532e-01 -9.974066168069839478e-02 -3.349247574806213379e-01 2.092686295509338379e-02 4.645965062081813812e-03 1.738023459911346436e-01 -8.224686235189437866e-02 -1.337246000766754150e-01 -2.917894721031188965e-01 2.341458201408386230e-01
-1.716026477515697479e-02 -1.175172976218163967e-03 4.562497437000274658e-01 -4.652221500873565674e-02 -3.193758428096771240e-01 -2.174729947000741959e-03 -7.886064052581787109e-02 -2.672829926013946533e-01 1.045272946357727051e-01 5.603452026844024658e-02 -2.739147245883941650e-01 3.098128363490104675e-02 -1.478510200977325439e-01 1.421521008014678955e-01 -2.208339720964431763e-01 1.725908666849136353e-01 1.273625642061233521e-01 -1.169845089316368103e-01 -9.028896689414978027e-02 -4.119591042399406433e-02 -1.625950485467910767e-01 -6.396582815796136856e-03 2.161722481250762939e-01 -1.148849204182624817e-01 -7.674034684896469116e-02 1.424844413995742798e-01 2.246075868606567383e-01 2.217169106006622314e-01 1.912006437778472900e-01 1.146553643047809601e-02 -4.824666678905487061e-02 3.287191390991210938e-01
-1.820089519023895264e-01 1.216858029365539551e-01 3.524027466773986816e-01 -2.859423756599426270e-01 -1.112447232007980347e-01 1.967970430850982666e-01 -6.111206486821174622e-02 6.926904618740081787e-02 -2.100066840648651123e-01 -1.687455028295516968e-01 -6.924515217542648315e-02 3.005446791648864746e-01 -1.704689115285873413e-01 1.822464540600776672e-02 1.949131488800048828e-02 2.112328112125396729e-01 -1.095971539616584778e-01 -2.362761199474334717e-01 5.164622142910957336e-02 -6.713189650326967239e-03 -1.794108003377914429e-01 -3.800390064716339111e-01 -1.296786814928054810e-01 -3.971816599369049072e-02 -2.902034483850002289e-02 -9.460583329200744629e-02 -1.349597424268722534e-01 2.157203257083892822e-01 2.650795318186283112e-02 -1.408436447381973267e-01 -2.156764417886734009e-01 1.929412931203842163e-01
-2.681521885097026825e-02 1.568473428487777710e-01 1.239102035760879517e-01 -6.111845746636390686e-02 -7.194752246141433716e-02 -1.522837281227111816e-01 2.204794287681579590e-01 -1.017619445919990540e-01 -7.737932354211807251e-02 1.873164921998977661e-01 -3.375078439712524414e-01 1.477660387754440308e-01 5.659723281860351562e-02 2.262428998947143555e-01 1.715228706598281860e-01 -2.707769349217414856e-02 -7.693397346884012222e-03 3.902082443237304688e-01 -7.500267028808593750e-02 -4.645821079611778259e-02 -1.562516093254089355e-01 -5.611411854624748230e-02 1.153243780136108398e-01 1.735337227582931519e-01 1.166948676109313965e-01 -2.570485770702362061e-01 -4.439670592546463013e-02 9.416414797306060791e-02 8.986309170722961426e-02 -3.196780085563659668e-01 -2.592362463474273682e-01 3.283422887325286865e-01
4.291090369224548340e-02 1.299087554216384888e-01 3.366137742996215820e-01 -5.164358019828796387e-02 -2.840499207377433777e-02 8.338520675897598267e-02 4.996953010559082031e-01 1.315798759460449219e-01 -7.314305007457733154e-02 1.156093999743461609e-01 1.016678065061569214e-01 1.540179252624511719e-01 -2.520815432071685791e-01 -9.975494444370269775e-02 1.398968249559402466e-01 6.194791570305824280e-02 -1.653077080845832825e-02 -7.947533577680587769e-02 -2.008398026227951050e-01 5.385503917932510376e-02 -5.776668712496757507e-02 -1.500978618860244751e-01 -5.267693847417831421e-02 2.513447999954223633e-01 -1.789135672152042389e-02 -4.902122914791107178e-02 2.525954544544219971e-01 8.893643319606781006e-02 -1.417961064726114273e-02 -1.001418307423591614e-01 -2.000464648008346558e-01 4.177707135677337646e-01
-7.925187051296234131e-02 -1.735086441040039062e-01 2.282519787549972534e-01 -1.652334816753864288e-02 -2.581917643547058105e-01 -3.658197447657585144e-02 1.754048466682434082e-01 4.275467991828918457e-02 5.680057778954505920e-02 -6.346563994884490967e-02 1.517068892717361450e-01 6.125032156705856323e-02 -4.155771434307098389e-01 2.647636234760284424e-01 -1.113758683204650879e-01 -4.151273518800735474e-02 -2.870588302612304688e-01 -1.421037465333938599e-01 1.440532356500625610e-01 -4.002957418560981750e-02 -2.098398804664611816e-01 2.345064431428909302e-01 4.120289906859397888e-02 2.596232593059539795e-01 -6.572293350473046303e-04 -1.441920697689056396e-01 -2.375872880220413208e-01 3.702228888869285583e-02 1.090616062283515930e-01 -8.476286381483078003e-02 -2.855254113674163818e-01 2.177178859710693359e-01
-5.759050697088241577e-02 2.741680014878511429e-03 3.072814643383026123e-01 -8.978199213743209839e-02 -3.141487836837768555e-01 6.936128437519073486e-02 -3.936089575290679932e-03 -2.301018089056015015e-01 6.757210195064544678e-02 -1.595159322023391724e-01 -3.182079493999481201e-01 -9.236413985490798950e-02 5.759843066334724426e-02 -7.191769033670425415e-02 -2.102750241756439209e-01 1.985846459865570068e-01 -1.878434121608734131e-01 5.045316368341445923e-02 -1.086684837937355042e-01 1.544747799634933472e-01 -3.897287547588348389e-01 1.057259887456893921e-01 -9.905067831277847290e-02 1.251709461212158203e-01 8.196316659450531006e-02 -7.054924219846725464e-02 3.208718961104750633e-03 1.351961940526962280e-01 5.162175744771957397e-02 -2.080087959766387939e-01 -2.291727960109710693e-01 3.395691812038421631e-01
-2.852558903396129608e-02 -1.754138171672821045e-01 6.842058897018432617e-02 -1.274643838405609131e-01 -1.020548120141029358e-02 -5.222718790173530579e-02 3.602524697780609131e-01 8.143170177936553955e-02 -3.363535553216934204e-02 3.018914759159088135e-01 4.380021709948778152e-03 3.983007073402404785e-01 -3.644981384277343750e-01 -7.825409993529319763e-03 -8.606550097465515137e-02 1.322374939918518066e-01 -3.166088135913014412e-03 -1.561472117900848389e-01 -1.938286870718002319e-01 -9.444814920425415039e-02 1.281199306249618530e-01 -1.353165656328201294e-01 1.574909687042236328e-02 -3.321638703346252441e-01 -9.879025816917419434e-02 -1.640629917383193970e-01 9.942883998155593872e-02 1.510136127471923828e-01 3.202436864376068115e-02 -8.157868683338165283e-02 1.638282462954521179e-02 3.255637586116790771e-01
-2.175865620374679565e-01 7.719872891902923584e-02 3.626345098018646240e-02 9.399519860744476318e-02 -5.485548451542854309e-02 -2.676140367984771729e-01 -3.288089111447334290e-02 1.872195154428482056e-01 4.337649419903755188e-02 2.019549608230590820e-01 -3.332059383392333984e-01 2.143239788711071014e-02 -1.800601631402969360e-01 2.736940383911132812e-01 -2.324822545051574707e-01 -5.632191896438598633e-02 -1.583543568849563599e-01 -8.362747728824615479e-03 -2.387159876525402069e-02 -7.653962820768356323e-02 -2.017867714166641235e-01 -2.309664934873580933e-01 -1.843504756689071655e-01 -1.715593156404793262e-03 -2.040382176637649536e-01 -1.135279610753059387e-01 3.975697327405214310e-03 -7.382687926292419434e-02 2.347726225852966309e-01 -9.055640548467636108e-02 7.601926475763320923e-02 4.673061668872833252e-01
9.265786409378051758e-02 2.398024499416351318e-01 8.820688724517822266e-02 -1.359864324331283569e-01 -7.003923412412405014e-03 -5.893249437212944031e-02 1.150255724787712097e-01 1.547617316246032715e-01 1.385435909032821655e-01 3.033931925892829895e-02 -2.031583636999130249e-01 1.932829767465591431e-01 -1.621016860008239746e-01 2.823128551244735718e-02 -1.281720697879791260e-01 7.651425898075103760e-02 -2.278984636068344116e-01 -1.985380351543426514e-01 5.492134392261505127e-02 2.977561354637145996e-01 -1.541636884212493896e-01 -1.438816487789154053e-01 7.788625359535217285e-02 -6.464130431413650513e-02 -5.389008205384016037e-03 -8.368474245071411133e-02 1.913650631904602051e-01 2.959034144878387451e-01 1.877700537443161011e-02 9.821372479200363159e-02 1.739151477813720703e-01 5.564437508583068848e-01
2.132039666175842285e-01 5.278484895825386047e-03 4.440990984439849854e-01 2.981874393299221992e-03 -2.883431501686573029e-02 -6.624044477939605713e-02 3.888342976570129395e-01 -2.518784068524837494e-02 -2.732590772211551666e-02 -4.834659025073051453e-02 -2.171363681554794312e-01 1.520241796970367432e-01 1.049197390675544739e-01 9.595186263322830200e-02 -2.694926559925079346e-01 6.936869770288467407e-02 -2.471104711294174194e-01 2.467516809701919556e-02 -1.478112936019897461e-01 -5.796157941222190857e-02 8.965569734573364258e-02 9.647796861827373505e-03 -1.407835446298122406e-02 -3.400801448151469231e-03 1.975396126508712769e-01 -5.088493824005126953e-01 3.577931597828865051e-02 2.529064007103443146e-02 1.437263935804367065e-01 -5.534693598747253418e-02 8.282504975795745850e-02 5.974740907549858093e-02
2.584523856639862061e-01 1.606695204973220825e-01 1.848583519458770752e-01 -7.489956915378570557e-02 1.115287840366363525e-01 -6.073139235377311707e-02 1.184772253036499023e-01 2.200847715139389038e-01 -1.927920132875442505e-01 8.927149325609207153e-02 -3.534398376941680908e-01 -1.682323217391967773e-01 -2.338935583829879761e-01 1.999780386686325073e-01 -2.212968617677688599e-01 -9.800984710454940796e-02 -9.399203956127166748e-02 5.512019619345664978e-02 -2.074460089206695557e-01 4.903452843427658081e-02 -1.989048868417739868e-01 1.114087179303169250e-01 -2.397591993212699890e-02 -6.771711260080337524e-02 -8.695083856582641602e-02 -7.517109811305999756e-02 -1.851334422826766968e-01 2.842846885323524475e-02 7.198662310838699341e-02 -1.885121762752532959e-01 2.589654326438903809e-01 4.084680676460266113e-01
-2.538050152361392975e-02 -4.072746261954307556e-02 3.227566182613372803e-01 -3.734715282917022705e-01 5.877786129713058472e-02 -1.488006711006164551e-01 6.458587199449539185e-02 -8.293960988521575928e-02 3.044128715991973877e-01 -7.205109298229217529e-02 -1.714811772108078003e-01 4.013731330633163452e-02 -1.704987585544586182e-01 2.053711712360382080e-01 -4.191527962684631348e-01 5.789733678102493286e-02 -1.316359192132949829e-01 -1.938593573868274689e-02 4.270022734999656677e-02 -1.801752448081970215e-01 -1.445342153310775757e-01 1.799067668616771698e-02 -9.106810390949249268e-02 1.988951303064823151e-02 -1.009394824504852295e-01 1.567505300045013428e-01 -6.420217454433441162e-02 3.083947002887725830e-01 -1.548466384410858154e-01 -3.115342557430267334e-01 -3.622332587838172913e-02 -2.985681407153606415e-03
1.912917196750640869e-01 -7.032825611531734467e-03 3.524104952812194824e-01 -2.922299206256866455e-01 -8.556943386793136597e-02 2.391629517078399658e-01 4.234407842159271240e-01 2.255752384662628174e-01 -1.047946214675903320e-01 8.846074342727661133e-02 -2.215730398893356323e-01 -5.407125875353813171e-02 -2.684983611106872559e-01 3.695409977808594704e-04 -1.047305110841989517e-02 5.554354749619960785e-03 1.955135315656661987e-01 -9.694272279739379883e-02 1.077903881669044495e-01 1.570899784564971924e-01 2.820689417421817780e-02 1.250856667757034302e-01 -2.006240934133529663e-01 -2.965374849736690521e-02 1.789664104580879211e-02 -3.089559450745582581e-02 -2.068375200033187866e-01 2.196385264396667480e-01 9.425473958253860474e-02 9.126473963260650635e-02 -2.157550007104873657e-01 1.358300000429153442e-01
1.110693514347076416e-01 -1.459694951772689819e-01 3.084275722503662109e-01 -2.881113290786743164e-01 1.069625094532966614e-01 -4.850020259618759155e-02 1.803798228502273560e-01 6.276067346334457397e-02 -1.603575795888900757e-02 2.188097387552261353e-01 1.228185519576072693e-01 2.123174816370010376e-01 9.795378148555755615e-02 1.381056159734725952e-01 -5.122875049710273743e-02 2.510013282299041748e-01 1.203469857573509216e-01 -2.504541575908660889e-01 -1.931815892457962036e-01 -1.543207913637161255e-01 1.960234493017196655e-01 -8.084598183631896973e-02 -1.344993561506271362e-01 -1.768547445535659790e-01 -1.078432574868202209e-01 -1.242645829916000366e-01 6.480948626995086670e-02 3.233832716941833496e-01 -2.287403680384159088e-02 3.857749700546264648e-02 -1.352254003286361694e-01 3.828053474426269531e-01
-8.418408222496509552e-03 2.955412864685058594e-01 3.111369907855987549e-01 -2.575883567333221436e-01 -4.440013691782951355e-02 -3.418676555156707764e-01 5.557508766651153564e-02 4.949725791811943054e-02 8.648902922868728638e-02 -5.465204268693923950e-02 -1.517047435045242310e-01 1.760044246912002563e-01 1.264502853155136108e-01 -8.564797230064868927e-03 1.841372624039649963e-02 1.435067206621170044e-01 -2.111451476812362671e-01 -2.060706019401550293e-01 1.967638731002807617e-01 -7.915389537811279297e-02 -1.346030831336975098e-01 7.196922786533832550e-03 -1.820779033005237579e-02 -1.218079701066017151e-01 -1.096348911523818970e-01 -2.214801162481307983e-01 -2.118546217679977417e-01 2.150324732065200806e-01 1.413087397813796997e-01 -9.534573554992675781e-02 -3.841713666915893555e-01 1.714034080505371094e-01
2.352487742900848389e-01 9.707733988761901855e-02 2.557156682014465332e-01 -1.878229826688766479e-01 -1.689878702163696289e-01 -1.368803828954696655e-01 5.819842591881752014e-02 1.468237191438674927e-01 -2.660534679889678955e-01 8.521607518196105957e-02 -2.983112633228302002e-01 -2.992133982479572296e-02 -9.853801876306533813e-02 -3.710944205522537231e-02 1.544939633458852768e-02 9.671101719141006470e-02 -5.214475393295288086e-01 -1.603904962539672852e-01 5.430354923009872437e-02 4.252643324434757233e-03 -2.236938923597335815e-01 -3.965541720390319824e-02 1.617332696914672852e-01 -1.501847952604293823e-01 1.005593389272689819e-01 -1.697374880313873291e-01 -1.104141469113528728e-03 5.560607090592384338e-02 7.671075314283370972e-02 -1.998839229345321655e-01 -2.736625373363494873e-01 1.002453342080116272e-01
-2.163622975349426270e-01 2.716207206249237061e-01 2.561180889606475830e-01 -2.972924709320068359e-02 -6.310158409178256989e-03 -1.975940316915512085e-01 2.469522207975387573e-01 2.376317828893661499e-01 2.072220146656036377e-01 1.986646503210067749e-01 -3.628401160240173340e-01 2.247640490531921387e-02 -3.183752596378326416e-01 4.774058982729911804e-02 5.913053825497627258e-02 -1.358843222260475159e-02 1.115985363721847534e-01 -2.616427093744277954e-02 -3.254676461219787598e-01 -4.439620301127433777e-02 -7.642484456300735474e-02 -1.613993197679519653e-01 8.123802393674850464e-02 -9.383469074964523315e-02 9.776178747415542603e-02 2.824285626411437988e-02 -1.308786422014236450e-01 -8.217886090278625488e-02 -1.082632765173912048e-01 -8.987110853195190430e-02 -4.237435758113861084e-02 3.321703970432281494e-01
-7.659044861793518066e-02 1.262114793062210083e-01 4.055640846490859985e-02 -6.342222541570663452e-02 6.572136282920837402e-02 -1.054435446858406067e-01 1.253508776426315308e-01 -1.664410680532455444e-01 -4.813145101070404053e-02 2.146416753530502319e-01 -1.119026690721511841e-01 6.659676879644393921e-02 -2.595143914222717285e-01 1.062158942222595215e-01 -1.087892726063728333e-01 -4.552891477942466736e-02 -3.036907911300659180e-01 -1.352979242801666260e-01 -8.668985962867736816e-02 2.382315695285797119e-02 -3.806220293045043945e-01 -3.008190393447875977e-01 -8.581526577472686768e-02 3.344013690948486328e-01 -1.350940763950347900e-01 -3.639179468154907227e-01 -2.339243888854980469e-02 2.183627635240554810e-01 9.883047640323638916e-02 -2.248214334249496460e-01 -5.392080545425415039e-02 1.431637555360794067e-01
5.776804685592651367e-02 -6.698476523160934448e-02 1.436790972948074341e-01 -1.702198237180709839e-01 3.935534134507179260e-02 -1.568053960800170898e-01 3.688211739063262939e-01 -1.551139820367097855e-02 9.402269124984741211e-02 -2.941443584859371185e-02 -2.882992923259735107e-01 3.314357399940490723e-01 -2.774143218994140625e-01 1.155068054795265198e-01 -1.506484020501375198e-02 2.144169434905052185e-02 -3.904802352190017700e-02 -1.686947047710418701e-01 -1.225918233394622803e-01 -2.155704647302627563e-01 -2.139124833047389984e-02 1.309332996606826782e-01 -4.754079505801200867e-02 -3.626164197921752930e-01 2.486366331577301025e-01 -9.120301157236099243e-02 -7.004466652870178223e-02 1.635512709617614746e-01 -1.560584008693695068e-01 1.122145205736160278e-01 -2.906417250633239746e-01 1.429895460605621338e-01
2.580228149890899658e-01 2.482664771378040314e-02 2.010619044303894043e-01 -1.198795735836029053e-01 3.411053866147994995e-02 -1.222433522343635559e-03 4.192345440387725830e-01 1.683271974325180054e-01 5.302196834236383438e-03 5.190272256731987000e-02 -3.758322298526763916e-01 7.415744662284851074e-02 -1.831917762756347656e-01 -1.006163731217384338e-01 -8.830726146697998047e-02 1.898366957902908325e-01 2.796883583068847656e-01 4.472229629755020142e-02 8.574095368385314941e-02 -1.630508899688720703e-02 1.996055804193019867e-02 -2.875833213329315186e-01 -6.565362960100173950e-02 -9.873874485492706299e-02 -6.475519388914108276e-02 -1.370462328195571899e-01 1.849121004343032837e-01 3.029809892177581787e-01 7.040463387966156006e-02 6.686349213123321533e-02 8.792953193187713623e-02 2.909204661846160889e-01
-6.238461658358573914e-02 -2.230755984783172607e-01 1.990084648132324219e-01 -1.515288203954696655e-01 -8.463282883167266846e-02 -2.481150180101394653e-01 2.865645587444305420e-01 5.991428345441818237e-02 -7.070840150117874146e-02 2.729033529758453369e-01 2.472694590687751770e-02 3.799958825111389160e-01 -4.086899012327194214e-02 6.414124369621276855e-02 -7.688684761524200439e-02 2.869620025157928467e-01 1.648761928081512451e-01 -3.494236990809440613e-02 -2.339085042476654053e-01 -2.788053452968597412e-01 -1.265798956155776978e-01 -3.865106496959924698e-03 -6.308881938457489014e-02 -1.410395503044128418e-01 -1.286607384681701660e-01 -1.087625510990619659e-02 -5.683668330311775208e-02 3.077342510223388672e-01 -3.502537310123443604e-02 4.438744485378265381e-02 5.104354396462440491e-02 2.994233667850494385e-01
-7.512857019901275635e-02 -1.011542975902557373e-01 2.256940007209777832e-01 1.246191784739494324e-01 -3.711878955364227295e-01 9.168352186679840088e-02 7.351692020893096924e-02 -1.067100241780281067e-01 1.199420094490051270e-01 -2.975764684379100800e-02 -1.748338192701339722e-01 3.149093687534332275e-01 -1.573653072118759155e-01 1.497872322797775269e-01 -8.805669844150543213e-02 1.821644306182861328e-01 -1.093203574419021606e-01 -2.509643435478210449e-01 7.793540507555007935e-02 4.507113248109817505e-02 -3.158755004405975342e-01 4.533741250634193420e-02 3.452436327934265137e-01 -1.024575456976890564e-01 6.318252533674240112e-02 -9.770671837031841278e-03 2.333561033010482788e-01 1.436522006988525391e-01 6.624581664800643921e-02 -2.674137055873870850e-01 -6.197858229279518127e-02 2.192075550556182861e-01
1.265441924333572388e-01 -1.908152401447296143e-01 3.787754774093627930e-01 -3.309615701436996460e-02 -1.228792294859886169e-01 1.109899953007698059e-01 -1.401445921510457993e-02 2.428455799818038940e-01 2.032538205385208130e-01 1.057939752936363220e-01 -6.897902488708496094e-02 1.447806954383850098e-01 -1.448459364473819733e-02 3.015554249286651611e-01 2.642832100391387939e-01 -3.537793410941958427e-03 -1.887688338756561279e-01 -5.851051211357116699e-02 -1.379320770502090454e-01 -2.240194082260131836e-01 -1.806509941816329956e-01 -1.990470290184020996e-02 -6.635666638612747192e-02 -1.091497167944908142e-01 3.816818818449974060e-02 -2.928697466850280762e-01 2.832646369934082031e-01 1.858383864164352417e-01 1.625805050134658813e-01 5.223084986209869385e-02 -2.343761026859283447e-01 1.829811483621597290e-01
2.404827922582626343e-01 1.170086767524480820e-02 4.412208795547485352e-01 5.283886194229125977e-02 -8.681344240903854370e-02 -4.973143339157104492e-02 4.061000645160675049e-01 2.473062276840209961e-01 -3.751570358872413635e-02 2.014073282480239868e-01 -1.484707593917846680e-01 -1.105299443006515503e-01 -2.015862911939620972e-01 -2.165845632553100586e-01 -2.424987703561782837e-01 2.200492471456527710e-01 1.624189764261245728e-01 7.645505666732788086e-02 -1.988940089941024780e-01 -7.297898828983306885e-02 -1.666818931698799133e-02 8.231160044670104980e-02 -4.121488705277442932e-02 -1.065325513482093811e-01 -1.656970381736755371e-01 -9.499552845954895020e-02 -5.631797388195991516e-02 -9.557098150253295898e-02 -2.060958147048950195e-01 -1.218867488205432892e-02 -1.591261476278305054e-01 1.533902138471603394e-01
-8.237346261739730835e-02 -1.944141578860580921e-03 9.061820060014724731e-02 -1.597009748220443726e-01 -1.312820911407470703e-01 3.632701933383941650e-02 1.034733057022094727e-01 -5.894864350557327271e-02 -2.706860937178134918e-02 3.401708900928497314e-01 -3.123027980327606201e-01 2.044472843408584595e-01 -1.901701688766479492e-01 2.364554256200790405e-01 -9.437461197376251221e-02 1.456029713153839111e-01 -9.432799369096755981e-02 -1.731354594230651855e-01 -1.747647766023874283e-04 -1.656765341758728027e-01 -1.223329529166221619e-01 -1.801925301551818848e-01 -5.848553776741027832e-02 -3.947174549102783203e-02 2.810385525226593018e-01 3.623027354478836060e-02 1.016158983111381531e-02 2.184925377368927002e-01 1.319866329431533813e-01 -2.231701314449310303e-01 -4.843549728393554688e-01 9.845314547419548035e-03
1.177189052104949951e-01 -5.364003032445907593e-02 2.181096673011779785e-01 -3.973467741161584854e-03 -7.013690471649169922e-02 -1.139606460928916931e-01 2.912572324275970459e-01 2.532968819141387939e-01 -4.626819491386413574e-02 -8.721381425857543945e-02 -2.970466911792755127e-01 1.541704684495925903e-01 -2.349895238876342773e-01 -6.248468160629272461e-02 -6.199783459305763245e-02 1.911207586526870728e-01 3.031998872756958008e-01 -1.683742403984069824e-01 2.348543144762516022e-02 -3.024681936949491501e-04 -9.407405555248260498e-02 -1.612425297498703003e-01 -6.836757995188236237e-03 -6.000873446464538574e-02 2.182733453810214996e-02 -3.275983631610870361e-01 2.135650664567947388e-01 -1.058482751250267029e-02 -4.969529062509536743e-02 2.447157353162765503e-02 1.547408998012542725e-01 4.557110369205474854e-01
-1.838029362261295319e-02 7.291728258132934570e-02 6.885565072298049927e-02 1.890159957110881805e-02 -1.042634174227714539e-01 -1.088556498289108276e-01 2.955922186374664307e-01 1.613703928887844086e-02 -2.928212052211165428e-03 2.039995938539505005e-01 -3.912723362445831299e-01 2.254801541566848755e-01 -1.769659221172332764e-01 2.313664108514785767e-01 1.632257103919982910e-01 -2.308561205863952637e-01 2.523089386522769928e-02 1.300984323024749756e-01 2.099445275962352753e-02 -1.114820912480354309e-01 1.971376128494739532e-02 -4.788871854543685913e-02 -9.305980056524276733e-02 1.195518374443054199e-01 2.074960917234420776e-01 -2.921151816844940186e-01 -6.469497084617614746e-02 1.603839844465255737e-01 -1.800442487001419067e-02 -3.808472454547882080e-01 -2.765683233737945557e-01 1.797994524240493774e-01
2.317936904728412628e-02 -4.030663147568702698e-02 1.150718778371810913e-01 -2.633130550384521484e-01 -9.967593476176261902e-03 1.362066064029932022e-02 -6.682147830724716187e-02 2.095930129289627075e-01 1.275391429662704468e-01 -1.615083403885364532e-02 -2.365407533943653107e-02 4.548061266541481018e-02 1.225171089172363281e-01 2.275581061840057373e-01 -1.449491828680038452e-01 -2.069676369428634644e-01 -1.252967417240142822e-01 -1.399005204439163208e-01 -2.836520783603191376e-02 -2.118294537067413330e-01 -3.488074839115142822e-01 1.726748421788215637e-02 -5.001132935285568237e-02 5.075124278664588928e-02 2.086325287818908691e-01 -4.722124636173248291e-01 -4.221103340387344360e-02 2.354951798915863037e-01 -1.885156519711017609e-02 -1.198390722274780273e-01 -3.357313275337219238e-01 2.400326281785964966e-01
-1.456609368324279785e-02 -1.560037136077880859e-01 2.549340128898620605e-01 -9.918098151683807373e-02 -2.846705615520477295e-01 -4.173838347196578979e-02 2.463062554597854614e-01 2.206305861473083496e-01 1.450784653425216675e-01 -1.996423155069351196e-01 -4.196674525737762451e-01 2.950661815702915192e-02 -6.852013617753982544e-02 1.544104702770709991e-02 2.104588970541954041e-02 -4.711209982633590698e-02 -2.653285264968872070e-01 6.366162747144699097e-02 -2.232445403933525085e-02 -3.077242672443389893e-01 -1.552577763795852661e-01 1.020951792597770691e-01 2.686714231967926025e-01 2.146201729774475098e-01 -4.370600730180740356e-02 6.733481585979461670e-02 1.692219078540802002e-01 2.265341728925704956e-01 1.418138891458511353e-01 3.205373883247375488e-02 -1.303693205118179321e-01 1.267060488462448120e-01
-1.034948080778121948e-01 -1.573527306318283081e-01 4.847749173641204834e-01 -1.348183453083038330e-01 -5.910846590995788574e-02 -5.439145956188440323e-03 5.388640984892845154e-02 2.177298367023468018e-01 2.640978395938873291e-01 -5.403244867920875549e-02 -1.730737090110778809e-01 1.711922883987426758e-01 1.065175160765647888e-01 1.697877049446105957e-01 2.035180777311325073e-01 -7.800337672233581543e-02 -1.422932595014572144e-01 -1.469208672642707825e-02 -2.260764501988887787e-02 -2.159311920404434204e-01 -2.742394804954528809e-01 -1.497636549174785614e-02 2.654509842395782471e-01 -1.804974675178527832e-01 1.673084944486618042e-01 -1.940807104110717773e-01 -1.047570779919624329e-01 2.204646468162536621e-01 1.772460043430328369e-01 -8.293769508600234985e-02 -5.121478065848350525e-02 1.602328866720199585e-01
-7.068958878517150879e-02 -1.420263946056365967e-01 4.355727136135101318e-01 -7.530698925256729126e-02 -2.471219599246978760e-01 2.463040351867675781e-01 -7.050316780805587769e-02 -6.961729377508163452e-02 -1.681894659996032715e-01 8.922228962182998657e-02 -3.058075010776519775e-01 2.179175317287445068e-01 5.917108152061700821e-03 1.712680421769618988e-02 3.207791224122047424e-02 3.001662194728851318e-01 -8.564040064811706543e-02 1.102879345417022705e-01 -2.054229229688644409e-01 -3.777394816279411316e-02 -2.097658812999725342e-01 1.615058928728103638e-01 1.164503246545791626e-01 8.279132097959518433e-02 -8.632285892963409424e-02 -4.972156509757041931e-02 1.904224008321762085e-01 1.731154322624206543e-01 1.109723299741744995e-01 -1.895553767681121826e-01 -1.081274971365928650e-01 2.990950047969818115e-01
2.780377268791198730e-01 3.316674008965492249e-02 1.752625107765197754e-01 -7.160346955060958862e-02 -1.981132477521896362e-01 3.415189683437347412e-02 2.437742054462432861e-02 1.166371330618858337e-01 -5.189561285078525543e-03 -6.212080270051956177e-02 -3.918915092945098877e-01 -6.989185512065887451e-02 -1.375705450773239136e-01 -1.035550311207771301e-01 1.451251655817031860e-01 3.580336868762969971e-01 2.342263013124465942e-01 -3.390230610966682434e-02 1.225549727678298950e-01 2.121729031205177307e-02 -1.905595511198043823e-01 1.239302158355712891e-01 2.427333742380142212e-01 -1.676144748926162720e-01 -1.884476095438003540e-01 -2.259388715028762817e-01 -2.362019941210746765e-02 1.441968679428100586e-01 -2.736769056355115026e-05 -2.567754387855529785e-01 -7.452525943517684937e-02 3.167374432086944580e-01
-2.759387493133544922e-01 2.879630215466022491e-02 2.771529257297515869e-01 -1.412500143051147461e-01 -8.176225423812866211e-02 9.981014579534530640e-02 3.456318378448486328e-01 5.916961655020713806e-02 -1.134544238448143005e-01 -1.322136372327804565e-01 -1.683196276426315308e-01 3.475735485553741455e-01 8.745067566633224487e-02 1.302532106637954712e-01 2.601714432239532471e-02 1.330988407135009766e-01 -1.257216632366180420e-01 -3.230453133583068848e-01 1.168540716171264648e-01 -3.003311157226562500e-01 -2.353246659040451050e-01 -1.498240511864423752e-02 -2.235122397541999817e-02 -9.001739323139190674e-03 4.172114655375480652e-02 -3.312831744551658630e-02 -3.406591117382049561e-01 1.565841138362884521e-01 4.076308012008666992e-02 -9.188903123140335083e-02 -1.044960618019104004e-01 1.397362649440765381e-01
8.584549278020858765e-02 1.090725362300872803e-01 -1.514019444584846497e-02 2.419251501560211182e-01 -3.036887571215629578e-02 -1.485945284366607666e-01 -1.763783209025859833e-02 1.734117120504379272e-01 -9.860137104988098145e-02 1.832719594240188599e-01 -4.888916313648223877e-01 1.447450667619705200e-01 -2.247550189495086670e-01 2.513162195682525635e-01 -2.904697060585021973e-01 1.276738345623016357e-01 -1.694486886262893677e-01 5.142750591039657593e-02 1.077577099204063416e-01 -1.011027023196220398e-01 1.361061632633209229e-02 -1.060066521167755127e-01 -5.957971140742301941e-02 1.145997866988182068e-01 5.986260995268821716e-02 -3.399587571620941162e-01 -3.234735922887921333e-03 -9.196263551712036133e-02 2.080436982214450836e-02 -1.246509253978729248e-01 -9.301657974720001221e-02 3.426720201969146729e-01
-2.324386984109878540e-01 -1.145836338400840759e-01 3.598541915416717529e-01 -1.620663851499557495e-01 -2.738784849643707275e-01 1.765607483685016632e-02 2.043547667562961578e-02 1.124010086059570312e-01 5.419635400176048279e-02 -1.896063238382339478e-01 -4.928335249423980713e-01 1.967254467308521271e-02 3.921711817383766174e-02 -2.122693136334419250e-02 -1.683411896228790283e-01 1.264953911304473877e-01 -3.895261287689208984e-01 -5.268243607133626938e-03 -4.816096648573875427e-02 -1.941812038421630859e-01 -2.114499062299728394e-01 -8.124730736017227173e-02 9.232979267835617065e-02 1.042691320180892944e-01 1.325390636920928955e-01 -8.965437859296798706e-02 9.726596064865589142e-03 1.870729774236679077e-01 1.361595094203948975e-01 2.669218368828296661e-02 -1.080941483378410339e-01 7.808134704828262329e-02
-4.623826593160629272e-02 -1.448384523391723633e-01 1.141748055815696716e-01 -1.593779027462005615e-01 7.506921142339706421e-02 2.742081880569458008e-01 9.829785674810409546e-02 2.379588931798934937e-01 6.141599267721176147e-02 -1.572637632489204407e-02 -4.356400966644287109e-01 1.858797073364257812e-01 -1.758236587047576904e-01 3.129587471485137939e-01 -1.602693647146224976e-01 1.603311672806739807e-02 -1.316532045602798462e-01 -5.865430459380149841e-02 8.382827788591384888e-02 6.333968043327331543e-02 2.067033201456069946e-02 -4.174141678959131241e-03 -1.042478904128074646e-01 1.870214641094207764e-01 -7.629986107349395752e-02 -1.812066324055194855e-02 -2.993816323578357697e-02 1.087744161486625671e-01 1.810345649719238281e-01 -4.154385924339294434e-01 -2.112559378147125244e-01 2.474055141210556030e-01
-2.229968011379241943e-01 -1.268220245838165283e-01 1.515090465545654297e-01 -1.466503143310546875e-01 1.319865789264440536e-02 -1.104995980858802795e-01 4.409601092338562012e-01 5.029160156846046448e-02 3.756797686219215393e-02 3.849437832832336426e-02 -2.456515878438949585e-01 2.855573594570159912e-01 -2.234835773706436157e-01 1.480320990085601807e-01 2.532635815441608429e-02 2.619761228561401367e-01 -3.823172673583030701e-02 5.231449380517005920e-02 -2.570949196815490723e-01 -6.089176237583160400e-02 -6.368509493768215179e-03 5.269809626042842865e-03 -1.684841662645339966e-01 1.790861636400222778e-01 1.861713267862796783e-02 -1.081771776080131531e-01 -6.292707473039627075e-02 4.111408591270446777e-01 -1.597131341695785522e-01 7.876781374216079712e-02 -1.819830238819122314e-01 1.002424433827400208e-01
3.360559046268463135e-02 5.756911635398864746e-02 2.435660213232040405e-01 4.905915632843971252e-02 4.691655188798904419e-02 -5.847905948758125305e-02 5.077101588249206543e-01 1.956736445426940918e-01 3.757463768124580383e-02 3.894134983420372009e-02 9.710123762488365173e-03 -1.051377728581428528e-01 -9.428748488426208496e-02 7.544491440057754517e-02 -3.253951966762542725e-01 -2.250201851129531860e-01 -1.567305251955986023e-02 2.518074810504913330e-01 -2.612791955471038818e-01 -1.240752190351486206e-01 -2.506643347442150116e-02 -6.836767494678497314e-02 8.265816420316696167e-02 -5.934447050094604492e-02 -1.957255154848098755e-01 -5.140244215726852417e-02 7.647866848856210709e-03 1.350432336330413818e-01 -1.814603358507156372e-01 -4.731847345829010010e-02 -3.929702341556549072e-01 1.875173896551132202e-01
1.414893567562103271e-01 1.257699877023696899e-01 2.877738773822784424e-01 7.506422698497772217e-02 -3.740393817424774170e-01 6.719657778739929199e-02 1.785237044095993042e-01 -7.715241611003875732e-02 7.406036555767059326e-02 1.063524112105369568e-01 8.305139094591140747e-02 -2.006574720144271851e-01 -2.189973294734954834e-01 2.787843942642211914e-01 -5.497531965374946594e-02 1.174894198775291443e-01 9.559290111064910889e-02 1.661056466400623322e-02 -6.359542161226272583e-02 3.381386771798133850e-02 -2.985496520996093750e-01 -2.583681419491767883e-02 -3.413243591785430908e-01 2.073125690221786499e-01 4.474020376801490784e-02 -9.378889575600624084e-03 -1.135237738490104675e-01 1.155108958482742310e-01 -9.524458646774291992e-02 -2.810139954090118408e-01 -2.931237816810607910e-01 1.443704217672348022e-01
-9.803514182567596436e-02 -1.453399211168289185e-01 8.389644324779510498e-02 -5.986784026026725769e-02 -2.243054211139678955e-01 9.453647583723068237e-02 4.460997506976127625e-02 2.671484947204589844e-01 5.014086365699768066e-01 1.952704936265945435e-01 3.999375179409980774e-02 -8.987264335155487061e-02 -6.078736111521720886e-02 2.381613254547119141e-01 -2.647862732410430908e-01 1.996134966611862183e-01 -1.326910108327865601e-01 -5.192142724990844727e-02 -1.435594707727432251e-01 -2.211721092462539673e-01 1.829919368028640747e-01 7.671742141246795654e-02 -1.554839313030242920e-01 9.692635387182235718e-02 1.350717693567276001e-01 -2.597707509994506836e-01 2.798095718026161194e-02 9.024751186370849609e-02 7.433041185140609741e-02 -4.011284559965133667e-02 -2.109987437725067139e-01 2.176354825496673584e-01
1.328967958688735962e-01 1.165778636932373047e-01 3.452179431915283203e-01 -3.669619858264923096e-01 2.308258973062038422e-02 -1.940401154570281506e-03 1.912065148353576660e-01 -2.263683453202247620e-02 9.440747648477554321e-02 1.412902176380157471e-01 -3.682058453559875488e-01 -4.079265296459197998e-01 -1.043347492814064026e-01 -1.226438879966735840e-01 -1.025550216436386108e-01 -6.283187866210937500e-02 -1.636037416756153107e-02 2.395444661378860474e-01 -4.359402135014533997e-02 -1.920285448431968689e-02 -2.891054153442382812e-01 -4.510430619120597839e-02 9.430223703384399414e-02 -1.084922719746828079e-02 -1.719307154417037964e-01 -2.701573073863983154e-01 -9.408548474311828613e-03 -1.196114812046289444e-02 8.385577797889709473e-02 -1.386224776506423950e-01 6.017462536692619324e-02 1.373445838689804077e-01
1.464204341173171997e-01 3.226011693477630615e-01 1.053694039583206177e-01 -1.066976785659790039e-01 -8.709716796875000000e-02 -7.108934223651885986e-02 1.837944686412811279e-01 1.474924013018608093e-02 2.887011133134365082e-02 1.312527656555175781e-01 -1.503568589687347412e-01 1.467765867710113525e-01 -2.354205697774887085e-01 2.541828155517578125e-02 -2.143991589546203613e-01 4.164870083332061768e-02 -3.734014928340911865e-01 -1.829279959201812744e-01 -1.435026973485946655e-01 6.915362924337387085e-02 -2.472026199102401733e-01 -1.189025044441223145e-01 1.401263922452926636e-01 5.855616182088851929e-02 5.652409791946411133e-02 -2.121693193912506104e-01 5.912086367607116699e-02 1.837705075740814209e-01 5.247093737125396729e-02 2.106131315231323242e-01 -2.567662298679351807e-02 4.577742218971252441e-01
-1.731604933738708496e-01 3.994838893413543701e-02 1.949899196624755859e-01 -1.500104069709777832e-01 -1.815406829118728638e-01 -5.442203953862190247e-02 3.977286815643310547e-01 2.209042608737945557e-01 -2.790270745754241943e-02 9.451280534267425537e-02 1.837706565856933594e-01 1.097756624221801758e-01 -3.934335410594940186e-01 1.941481679677963257e-01 -1.877394467592239380e-01 9.329102188348770142e-02 9.072993695735931396e-02 1.881013438105583191e-02 -1.207978278398513794e-01 1.193939428776502609e-02 -1.354214251041412354e-01 -1.649827063083648682e-01 7.835395634174346924e-02 -7.365191727876663208e-02 -8.195963688194751740e-03 5.398896709084510803e-02 2.799459695816040039e-01 -3.238208964467048645e-02 8.873698301613330841e-03 -2.634602785110473633e-01 -1.953928470611572266e-01 3.201752007007598877e-01
2.053739130496978760e-02 -2.856497466564178467e-01 1.322034597396850586e-01 -1.888157129287719727e-01 -3.006901964545249939e-02 3.670604666694998741e-03 8.606271445751190186e-02 1.734397262334823608e-01 2.340009361505508423e-01 -1.711333245038986206e-01 1.028649061918258667e-01 -6.754602491855621338e-02 -2.004759013652801514e-01 3.890222907066345215e-01 -1.641322858631610870e-02 -1.481460593640804291e-02 -1.974691450595855713e-01 3.663355857133865356e-02 -1.631141155958175659e-01 9.272035956382751465e-02 -8.606522530317306519e-02 1.330413222312927246e-01 -1.169901899993419647e-02 1.993772089481353760e-01 -1.375608295202255249e-01 -3.183691203594207764e-01 -1.569013297557830811e-01 2.396809607744216919e-01 1.452860683202743530e-01 -2.474064826965332031e-01 -2.250857800245285034e-01 2.436800450086593628e-01
-6.610398739576339722e-02 1.010839864611625671e-01 1.005026549100875854e-01 -3.815588727593421936e-02 1.005592476576566696e-02 -2.143369615077972412e-01 3.478708565235137939e-01 4.251225665211677551e-02 3.621831070631742477e-03 -1.169826388359069824e-01 -3.491031825542449951e-01 -1.298804134130477905e-01 -1.752468943595886230e-01 3.866568505764007568e-01 1.039369702339172363e-01 -1.070829331874847412e-01 -1.192867532372474670e-01 1.457956731319427490e-01 -8.099602162837982178e-02 -5.832711979746818542e-02 -5.607723444700241089e-02 -2.568569965660572052e-03 -3.864066004753112793e-01 -1.914836764335632324e-01 -1.877780705690383911e-01 -1.789636611938476562e-01 2.555290982127189636e-02 6.010882928967475891e-02 -5.214677751064300537e-02 8.578856289386749268e-02 -1.529306620359420776e-01 3.323721289634704590e-01
-1.544482447206974030e-02 -1.175410747528076172e-01 9.774014353752136230e-02 -6.574334204196929932e-02 -2.141743451356887817e-01 -2.215533256530761719e-01 7.131920754909515381e-02 8.175887912511825562e-02 -2.364913932979106903e-02 -7.857798784971237183e-02 -4.121038615703582764e-01 -6.524745374917984009e-02 1.336280107498168945e-01 -9.718728810548782349e-02 -1.576809436082839966e-01 1.209850609302520752e-01 -4.857573211193084717e-01 -5.005296319723129272e-02 1.328018158674240112e-01 -2.351496666669845581e-01 -1.330882161855697632e-01 3.949799388647079468e-02 -1.402381341904401779e-02 -9.467533975839614868e-02 6.215468049049377441e-02 -1.683834493160247803e-01 -2.505741119384765625e-01 1.912302970886230469e-01 1.005462706089019775e-01 -4.538811370730400085e-02 -6.318331509828567505e-02 3.607706725597381592e-01
1.921274214982986450e-01 9.337503463029861450e-02 2.773800492286682129e-01 5.522971972823143005e-03 1.497182101011276245e-01 -1.949789822101593018e-01 2.369769960641860962e-01 1.943890936672687531e-02 1.830579480156302452e-03 -1.520718075335025787e-02 -1.386247724294662476e-01 3.531951829791069031e-02 -2.801249325275421143e-01 4.658841714262962341e-02 -1.971243023872375488e-01 3.086264133453369141e-01 4.822343960404396057e-02 -2.607079036533832550e-02 5.680219084024429321e-02 1.757435500621795654e-01 -1.836864948272705078e-01 -1.491153538227081299e-01 4.391575977206230164e-02 -3.756293058395385742e-01 -3.227614611387252808e-02 -9.569036960601806641e-02 1.737432926893234253e-01 1.521347314119338989e-01 -1.665629595518112183e-01 -7.444935292005538940e-02 5.328075960278511047e-02 4.349800050258636475e-01
-6.447933614253997803e-02 1.704436093568801880e-01 1.227217465639114380e-01 -3.248745799064636230e-01 7.071478664875030518e-02 1.208759546279907227e-01 9.720718860626220703e-02 9.636043012142181396e-02 -1.108923479914665222e-01 5.243903771042823792e-02 -3.275113105773925781e-01 3.566131293773651123e-01 -1.318721324205398560e-01 1.594084650278091431e-01 4.854493960738182068e-02 -5.950677394866943359e-02 -7.360500749200582504e-03 -1.495708078145980835e-01 2.374404482543468475e-02 -1.344145685434341431e-01 -2.508704662322998047e-01 1.757799088954925537e-02 -3.542206883430480957e-01 2.893238663673400879e-01 2.233538776636123657e-02 -3.646792471408843994e-02 -2.663294225931167603e-02 3.205463588237762451e-01 4.978027939796447754e-02 -1.060525998473167419e-01 -2.629256844520568848e-01 8.962839096784591675e-02
-1.878470033407211304e-01 5.215616524219512939e-02 9.624145925045013428e-02 -5.976200476288795471e-02 1.118830144405364990e-01 -1.995680034160614014e-01 2.279764264822006226e-01 1.185228228569030762e-01 9.546281397342681885e-02 1.147513911128044128e-01 -1.069031804800033569e-01 -1.300265826284885406e-02 -2.199783623218536377e-01 2.139637768268585205e-01 -7.002763450145721436e-02 5.049238204956054688e-01 -1.318885199725627899e-02 -2.532779239118099213e-02 -4.609582126140594482e-01 -1.406975984573364258e-01 -5.741845071315765381e-02 5.336692929267883301e-02 -1.167182773351669312e-01 -3.161725401878356934e-02 -9.070802479982376099e-02 -2.523583769798278809e-01 9.765657782554626465e-02 6.367847323417663574e-02 -1.958562433719635010e-01 -1.075693890452384949e-01 -7.743608206510543823e-02 2.181715518236160278e-01
-9.165509045124053955e-02 -4.053540900349617004e-02 3.401145339012145996e-01 -2.642920315265655518e-01 1.415432542562484741e-01 1.521982997655868530e-01 5.380605161190032959e-02 2.978278100490570068e-01 8.090133219957351685e-02 -6.343278288841247559e-02 -3.544085323810577393e-01 1.652839630842208862e-01 -1.248344779014587402e-02 6.034010648727416992e-02 -5.902479216456413269e-02 1.228177323937416077e-01 -1.776098906993865967e-01 6.229335814714431763e-02 2.152352333068847656e-01 5.880258604884147644e-02 -4.858219623565673828e-02 -1.361062526702880859e-01 -9.969861805438995361e-02 -1.940260231494903564e-01 2.578083425760269165e-02 -3.485582768917083740e-02 1.831663399934768677e-01 -2.334271222352981567e-01 1.406830996274948120e-01 -3.021022677421569824e-01 -4.206591099500656128e-02 3.568604588508605957e-01
3.133947551250457764e-01 -1.968711167573928833e-01 1.374639421701431274e-01 -2.461041957139968872e-01 1.111647300422191620e-02 -1.516349315643310547e-01 3.518430590629577637e-01 1.912833005189895630e-01 7.744268979877233505e-03 3.965258947573602200e-04 -1.857955157756805420e-01 8.713798224925994873e-02 -2.754633128643035889e-01 1.393726617097854614e-01 -4.856170341372489929e-02 2.882219552993774414e-01 -8.300605416297912598e-02 2.537882030010223389e-01 -1.097948402166366577e-01 -2.443068474531173706e-01 -1.257122959941625595e-02 1.630501002073287964e-01 -1.332389265298843384e-01 -5.135522782802581787e-02 6.167271360754966736e-02 -1.531879752874374390e-01 -1.132659986615180969e-01 4.948132857680320740e-02 -3.359623253345489502e-01 3.577450290322303772e-02 8.772366493940353394e-02 1.502928286790847778e-01
-6.868152320384979248e-02 -1.848421841859817505e-01 2.667102217674255371e-01 -3.320307284593582153e-02 -3.736935555934906006e-02 1.984377354383468628e-01 7.069808989763259888e-02 -7.063435390591621399e-03 4.921760559082031250e-01 -1.178781464695930481e-01 -7.663864642381668091e-02 1.534347832202911377e-01 -2.401744574308395386e-01 2.039625346660614014e-01 9.238930791616439819e-02 2.543835341930389404e-01 -2.622955441474914551e-01 -1.337866336107254028e-01 -1.249398589134216309e-01 -6.730675231665372849e-03 -7.021101564168930054e-02 3.729036450386047363e-02 1.803798414766788483e-02 -2.521126344799995422e-02 1.489717811346054077e-01 -2.027630209922790527e-01 -9.960580617189407349e-02 3.080078661441802979e-01 1.622938737273216248e-02 -2.087717205286026001e-01 -2.465415447950363159e-01 5.115036666393280029e-02
-4.658851400017738342e-02 -1.853464543819427490e-01 1.797592639923095703e-01 -2.109966576099395752e-01 -2.463292628526687622e-01 -2.491249144077301025e-02 7.790467143058776855e-02 2.091834694147109985e-01 2.352246642112731934e-01 -8.603589981794357300e-02 -6.308561563491821289e-02 1.244478747248649597e-01 1.146762166172266006e-02 3.293895423412322998e-01 1.560040712356567383e-01 -1.045099943876266479e-01 -1.233679354190826416e-01 6.759648770093917847e-02 -3.181095421314239502e-01 -2.493238896131515503e-01 -1.872251033782958984e-01 1.372556835412979126e-01 8.923670649528503418e-02 -1.591175198554992676e-01 6.138636730611324310e-03 -2.279918342828750610e-01 1.808633655309677124e-01 2.511966228485107422e-01 2.456250600516796112e-02 -6.807405501604080200e-02 -3.305496871471405029e-01 1.295391321182250977e-01
-3.412285745143890381e-01 2.438926249742507935e-01 2.645433843135833740e-01 1.075387150049209595e-01 -1.391461957246065140e-02 -2.682214230298995972e-02 4.395974874496459961e-01 5.242339149117469788e-02 -2.559505701065063477e-01 -3.158804401755332947e-02 -3.064830899238586426e-01 4.118323326110839844e-02 -5.852024257183074951e-02 2.715561985969543457e-01 3.668604046106338501e-02 -7.011016458272933960e-02 -1.850731484591960907e-02 -8.837132900953292847e-02 1.204279065132141113e-01 -8.995027095079421997e-02 -1.781505346298217773e-01 -2.205575071275234222e-02 8.873045444488525391e-02 2.106755971908569336e-02 -1.975962892174720764e-02 -1.014355421066284180e-01 -3.006881773471832275e-01 2.055557668209075928e-01 7.436387240886688232e-02 -2.216387540102005005e-01 8.216578513383865356e-03 1.752291768789291382e-01
9.905921295285224915e-03 -1.704285293817520142e-02 2.716267108917236328e-01 -2.079817354679107666e-01 1.488372981548309326e-01 -1.304215192794799805e-01 3.748685419559478760e-01 -1.114429235458374023e-01 2.697108313441276550e-02 -1.347436904907226562e-01 -2.071342170238494873e-01 2.754299938678741455e-01 -3.097583055496215820e-01 9.793125092983245850e-02 -9.956210851669311523e-02 1.603379994630813599e-01 -9.775102883577346802e-02 3.629539012908935547e-01 1.634463295340538025e-02 -1.847798824310302734e-01 -1.365492939949035645e-01 -1.142892912030220032e-01 -1.932347416877746582e-01 -1.550353411585092545e-02 5.238236486911773682e-02 -1.375454962253570557e-01 -1.421317644417285919e-02 1.199063807725906372e-01 -2.419058978557586670e-01 8.676376938819885254e-02 -1.656528413295745850e-01 1.921865046024322510e-01
2.655175924301147461e-01 -3.684378862380981445e-01 2.170488536357879639e-01 -7.336132973432540894e-02 -1.017225310206413269e-01 -2.283900678157806396e-01 3.128005564212799072e-01 1.580828726291656494e-01 -9.567695111036300659e-02 3.381671011447906494e-02 -3.925913274288177490e-01 -1.827277541160583496e-01 -1.525814682245254517e-01 8.057095855474472046e-02 -7.963515818119049072e-02 1.223113611340522766e-01 -5.697244778275489807e-03 -2.863744087517261505e-02 -9.549922496080398560e-02 1.382985264062881470e-01 -7.771834731101989746e-02 -3.618472442030906677e-02 -2.823768854141235352e-01 2.089524865150451660e-01 -1.628870517015457153e-01 -6.599960476160049438e-02 1.892621368169784546e-01 2.280908524990081787e-01 1.790885999798774719e-02 -1.665934622287750244e-01 8.618272840976715088e-03 1.730917394161224365e-02
-9.851364791393280029e-02 -1.642387360334396362e-02 3.451736569404602051e-01 -2.492303401231765747e-01 3.980242460966110229e-02 1.169195864349603653e-03 2.742499113082885742e-01 4.010796546936035156e-02 -1.502026766538619995e-01 2.573134303092956543e-01 1.835553497076034546e-01 1.416430473327636719e-01 -3.219512403011322021e-01 1.087348014116287231e-01 1.359686404466629028e-01 4.148943349719047546e-02 -2.212489256635308266e-03 -7.768397033214569092e-02 -2.050977796316146851e-01 3.078947309404611588e-03 1.977168023586273193e-02 -1.079098954796791077e-01 2.519837915897369385e-01 -1.664415597915649414e-01 -1.271342486143112183e-02 2.832916798070073128e-03 1.258656531572341919e-01 1.697591245174407959e-01 -2.410757839679718018e-01 -1.690384745597839355e-01 -1.584063321352005005e-01 3.797154128551483154e-01
1.922474354505538940e-01 -6.984935700893402100e-02 4.531059563159942627e-01 -2.221741080284118652e-01 -1.378889083862304688e-01 1.064392104744911194e-01 1.452862918376922607e-01 -3.006504476070404053e-02 4.919452965259552002e-02 3.168309926986694336e-01 -2.097086310386657715e-01 -2.446853071451187134e-01 -1.089578866958618164e-01 -1.288669258356094360e-01 2.358100004494190216e-02 1.146179065108299255e-01 1.294197291135787964e-01 -2.509826049208641052e-02 5.074594519101083279e-04 2.020864337682723999e-01 -1.311741918325424194e-01 -1.638831757009029388e-02 1.206678990274667740e-02 -1.568592637777328491e-01 -1.499282009899616241e-02 -2.589420080184936523e-01 -3.162139356136322021e-01 2.084846794605255127e-01 1.696572899818420410e-01 -2.625513635575771332e-02 1.024582087993621826e-01 2.262098342180252075e-01
1.362810283899307251e-01 9.241143614053726196e-02 1.240319386124610901e-01 9.050874412059783936e-02 -2.356992810964584351e-01 -2.488716272637248039e-03 2.481865137815475464e-02 -4.664034768939018250e-02 2.172280699014663696e-01 6.282836943864822388e-02 -1.841156780719757080e-01 -8.195756375789642334e-02 7.760500162839889526e-02 2.275753468275070190e-01 2.728931978344917297e-02 3.471326231956481934e-01 1.974021792411804199e-01 1.114761754870414734e-01 1.579324752092361450e-01 -1.365037858486175537e-01 7.120956480503082275e-02 -1.065041795372962952e-01 -1.530127413570880890e-02 -2.726249098777770996e-01 -1.420494019985198975e-01 -1.271507591009140015e-01 5.738921836018562317e-02 2.834428250789642334e-01 -8.314723521471023560e-02 -3.827861547470092773e-01 -2.241836488246917725e-01 3.324630558490753174e-01
2.708110958337783813e-02 -1.338656246662139893e-01 3.494523167610168457e-01 1.589470207691192627e-01 -1.067656204104423523e-01 -2.838605083525180817e-02 2.889173626899719238e-01 8.685299009084701538e-02 -1.555650681257247925e-01 -1.508651077747344971e-01 -1.525321155786514282e-01 1.895792633295059204e-01 -9.995019063353538513e-03 3.922335430979728699e-02 -2.594216763973236084e-01 1.358145326375961304e-01 -1.741558015346527100e-01 1.120829135179519653e-01 -1.062801033258438110e-01 -7.964547723531723022e-02 -3.723560273647308350e-01 -1.316645368933677673e-02 -1.920707374811172485e-01 -1.800993978977203369e-01 -9.702352434396743774e-02 3.335374593734741211e-02 3.336556628346443176e-02 -2.245708703994750977e-01 -1.091291531920433044e-01 -2.540093660354614258e-01 -1.029994413256645203e-01 3.455464541912078857e-01
-3.099422156810760498e-02 1.977179199457168579e-01 1.107398793101310730e-01 -7.102704793214797974e-02 -7.204549759626388550e-02 -1.052196621894836426e-01 2.728476226329803467e-01 2.158606350421905518e-01 -6.105642765760421753e-02 -6.601883471012115479e-02 -2.183688879013061523e-01 2.090653479099273682e-01 -9.912116080522537231e-02 2.920396327972412109e-01 2.168114185333251953e-01 7.483855821192264557e-03 1.913812160491943359e-01 3.425949439406394958e-02 -2.156813628971576691e-02 1.925811618566513062e-01 6.614295998588204384e-04 -7.209496200084686279e-02 1.621891856193542480e-01 3.596499189734458923e-02 2.305532097816467285e-01 -3.430406451225280762e-01 -6.908011436462402344e-02 6.890795379877090454e-02 2.006497234106063843e-02 -3.336247205734252930e-01 -2.113942205905914307e-01 3.446486592292785645e-01
4.538131132721900940e-02 -3.242345452308654785e-01 1.562983542680740356e-02 -1.388707309961318970e-01 2.486637607216835022e-02 -1.106248423457145691e-01 2.890169024467468262e-01 -4.260515794157981873e-02 -1.108715534210205078e-01 2.091245800256729126e-01 1.343149412423372269e-02 9.005416184663772583e-02 -2.835273444652557373e-01 1.815683841705322266e-01 -1.339484453201293945e-01 2.006392776966094971e-01 7.940320670604705811e-02 -4.231752827763557434e-02 -1.574249118566513062e-01 7.131712883710861206e-02 -7.008270174264907837e-02 1.931823790073394775e-01 2.280099093914031982e-01 -1.288614273071289062e-01 -2.235327363014221191e-01 -1.861122101545333862e-01 7.150586694478988647e-02 2.532131373882293701e-01 1.174394600093364716e-02 -1.280623674392700195e-01 4.108018055558204651e-02 4.672930240631103516e-01
-1.934102922677993774e-02 -1.063650548458099365e-01 3.634872138500213623e-01 -2.551973760128021240e-01 -2.263291925191879272e-02 -1.509840637445449829e-01 -1.055814102292060852e-01 3.464135527610778809e-02 1.869463622570037842e-01 7.928445190191268921e-02 -3.322549164295196533e-02 -1.635792702436447144e-01 -3.030398786067962646e-01 5.910035595297813416e-02 -8.062109351158142090e-02 6.756533682346343994e-02 -8.260428160429000854e-02 6.172465905547142029e-02 3.038183450698852539e-01 1.525334781035780907e-03 1.014772579073905945e-01 -7.554182410240173340e-02 -2.967745065689086914e-03 3.170742094516754150e-01 3.703960776329040527e-02 -5.514089018106460571e-02 -1.067162975668907166e-01 9.572400152683258057e-02 -5.883132666349411011e-02 -3.161861598491668701e-01 -2.462845295667648315e-01 4.139742851257324219e-01
1.148700788617134094e-01 -4.147295653820037842e-02 2.035862952470779419e-01 1.336788982152938843e-01 3.864497318863868713e-02 4.770989716053009033e-02 1.149116158485412598e-01 3.615774810314178467e-01 1.376194357872009277e-01 7.582082599401473999e-02 -9.357956051826477051e-02 2.137327194213867188e-01 -8.905775845050811768e-02 1.968886852264404297e-01 2.270584180951118469e-02 -6.239467486739158630e-02 -4.109281301498413086e-02 -1.798615008592605591e-01 2.661242149770259857e-02 -1.880485117435455322e-01 -2.900730371475219727e-01 8.769368380308151245e-02 -1.310883015394210815e-01 -1.097216680645942688e-01 -2.695525586605072021e-01 -4.505540132522583008e-01 2.125389724969863892e-01 2.065464705228805542e-01 2.017360627651214600e-01 -6.774306297302246094e-02 -1.948444098234176636e-01 9.957679361104965210e-02
1.942429542541503906e-01 2.938695251941680908e-01 9.596101939678192139e-02 -5.301480367779731750e-02 -1.475275605916976929e-01 -2.211183011531829834e-01 -1.549602858722209930e-02 1.322864294052124023e-01 -1.734050959348678589e-01 -2.431922033429145813e-02 -1.630797237157821655e-01 -2.926753647625446320e-02 -2.495384775102138519e-02 2.132792621850967407e-01 -1.156096905469894409e-01 1.775745302438735962e-02 -3.451215028762817383e-01 -2.139375917613506317e-02 2.702610194683074951e-01 -2.929604984819889069e-02 -1.788210123777389526e-01 -1.022475436329841614e-01 -4.478016495704650879e-02 -1.798436939716339111e-01 1.264199465513229370e-01 -3.561496734619140625e-01 1.775691956281661987e-01 2.648488283157348633e-01 1.795128919184207916e-02 -1.303871572017669678e-01 -2.657509148120880127e-01 2.343003004789352417e-01
-1.584537923336029053e-01 -5.851714685559272766e-02 1.151061281561851501e-01 -1.615685820579528809e-01 2.177570201456546783e-02 2.924302592873573303e-03 7.963892072439193726e-02 -1.111647784709930420e-01 1.076534390449523926e-01 2.615746557712554932e-01 -2.788660824298858643e-01 1.601787358522415161e-01 -1.624663621187210083e-01 1.135770976543426514e-01 1.524039078503847122e-02 2.351593673229217529e-01 -1.157652512192726135e-01 -2.192852199077606201e-01 -1.386758685111999512e-01 -1.934821754693984985e-01 -1.834479570388793945e-01 -2.936717867851257324e-01 2.752758003771305084e-02 -1.213610842823982239e-01 2.371376603841781616e-01 9.107381850481033325e-02 3.327126428484916687e-02 2.926433384418487549e-01 3.204964101314544678e-01 -3.034011721611022949e-01 -1.120476350188255310e-01 1.501103192567825317e-01
[truncated: 3,275,132 more chars]
