# Supplementary material for: The Language of Innovation
Source: PLoS One. 2020 Apr 30;15(4):e0230107. doi: 10.1371/journal.pone.0230107 (PMC7194493; doi:10.1371/journal.pone.0230107)
Supplement: S12 File — (GZ) [file pone.0230107.s012.tar.gz › 1990-1994/V2Run_0_VS_4500_embeddings1990-1994ED32.txt]

2.428957223892211914e-01 4.278554394841194153e-02 -1.132841706275939941e-01 -2.234618514776229858e-01 -3.937547802925109863e-01 4.911501333117485046e-02 -1.017187610268592834e-01 1.768691837787628174e-02 6.582070142030715942e-02 -1.729904413223266602e-01 -3.585350885987281799e-02 1.721612513065338135e-01 1.052001714706420898e-01 -3.036191873252391815e-02 -9.410773217678070068e-02 -2.617164254188537598e-01 -2.659427523612976074e-01 -3.760421648621559143e-02 -6.219193711876869202e-02 -2.570049464702606201e-01 -2.049768567085266113e-01 -5.781358107924461365e-02 -2.048039138317108154e-01 -1.847055256366729736e-01 -2.107782810926437378e-01 2.716498821973800659e-02 -6.439936906099319458e-02 -1.789205521345138550e-01 1.949892640113830566e-01 -3.588382601737976074e-01 -1.834913343191146851e-01 -9.222958236932754517e-02
5.673526525497436523e-01 -8.085299283266067505e-02 2.654281556606292725e-01 -1.751767396926879883e-01 -2.397342026233673096e-01 -9.789197146892547607e-02 2.512976527214050293e-01 9.527117758989334106e-02 -5.267026368528604507e-03 1.309288889169692993e-01 5.442894250154495239e-02 2.077489197254180908e-01 1.665717661380767822e-01 -1.604005098342895508e-01 4.204116016626358032e-02 -1.201225891709327698e-01 -8.522830158472061157e-02 2.063811570405960083e-02 2.057507038116455078e-01 -5.435912311077117920e-02 -5.725668743252754211e-02 -1.063754707574844360e-01 -1.242448017001152039e-01 -1.282345503568649292e-01 1.647280305624008179e-01 -4.373944830149412155e-03 -2.545645833015441895e-01 6.259855348616838455e-03 6.081840768456459045e-02 -3.076818883419036865e-01 -5.428914446383714676e-03 -9.133771806955337524e-02
2.516511082649230957e-01 2.300760746002197266e-01 3.612810373306274414e-02 3.362840414047241211e-02 -1.862610578536987305e-01 -1.488595008850097656e-01 6.563612818717956543e-02 1.003812924027442932e-01 -8.422968536615371704e-02 5.471877008676528931e-02 8.869987726211547852e-02 2.792781591415405273e-01 1.854113535955548286e-03 1.531976014375686646e-01 -1.229510977864265442e-01 1.107466779649257660e-02 -3.842027112841606140e-02 3.574205338954925537e-01 1.305929869413375854e-01 -1.142324507236480713e-01 -1.403615325689315796e-01 1.379374563694000244e-01 -2.855300903320312500e-01 -1.802477538585662842e-01 1.636892408132553101e-01 2.376368343830108643e-01 -8.195079863071441650e-02 -6.978036463260650635e-02 2.153960168361663818e-01 -3.142989575862884521e-01 -4.887155815958976746e-02 3.477156460285186768e-01
4.813982173800468445e-02 1.075532846152782440e-02 5.347798112779855728e-03 -2.242017239332199097e-01 -3.283764421939849854e-01 4.651911556720733643e-02 2.259230613708496094e-01 -4.652865696698427200e-03 -3.208821713924407959e-01 -6.032152846455574036e-02 -8.636972308158874512e-02 2.101878672838211060e-01 -1.916737258434295654e-01 8.381500840187072754e-02 1.640111058950424194e-01 -7.198978215456008911e-02 -4.272336140275001526e-02 2.165143340826034546e-01 1.122909635305404663e-01 -2.103727757930755615e-01 -1.789513081312179565e-01 -2.640468776226043701e-01 -1.220559105277061462e-01 -1.413362473249435425e-01 3.868966698646545410e-01 -1.465826779603958130e-01 -8.440272510051727295e-02 8.239219337701797485e-02 -3.372118249535560608e-02 -2.931044399738311768e-01 -1.015118137001991272e-01 1.658248305320739746e-01
2.679957747459411621e-01 2.292726375162601471e-02 4.267466068267822266e-02 -1.480455393902957439e-03 -3.390012979507446289e-01 2.511302568018436432e-02 -1.228121574968099594e-02 -9.683588147163391113e-02 -1.094504818320274353e-01 -7.805326581001281738e-02 3.678112849593162537e-02 6.973323225975036621e-02 -8.668503910303115845e-02 -3.105748817324638367e-02 6.875660270452499390e-02 -2.346622943878173828e-01 5.392988771200180054e-02 1.047577243298292160e-02 1.827926188707351685e-01 -1.113005876541137695e-01 7.113311439752578735e-02 -1.472684741020202637e-01 -2.740772068500518799e-01 -3.348157107830047607e-01 3.084103465080261230e-01 4.128039255738258362e-02 4.615407437086105347e-02 -2.505984604358673096e-01 -5.261625349521636963e-02 -4.146112799644470215e-01 -2.364607155323028564e-01 2.303612083196640015e-01
2.664854526519775391e-01 3.449944257736206055e-01 3.133606165647506714e-02 -1.952393352985382080e-01 -5.995691195130348206e-02 4.373225942254066467e-02 -8.365680277347564697e-02 9.283830970525741577e-02 -1.364172101020812988e-01 1.511893123388290405e-01 1.560185253620147705e-01 -9.604533761739730835e-02 -1.085460260510444641e-01 1.345496624708175659e-01 3.047955334186553955e-01 -2.775644063949584961e-01 -7.722543179988861084e-02 -1.137348450720310211e-02 -1.399851888418197632e-01 -2.377652674913406372e-01 -3.098901510238647461e-01 2.525175213813781738e-01 -1.328873187303543091e-01 -3.244646191596984863e-01 6.353268027305603027e-02 1.720687299966812134e-01 -1.411070581525564194e-03 -8.622951805591583252e-03 1.702781468629837036e-01 1.585352271795272827e-01 -1.203051805496215820e-01 -8.718100935220718384e-02
4.685327112674713135e-01 2.780956029891967773e-01 5.610859021544456482e-02 -1.348865032196044922e-01 -2.596481442451477051e-01 -1.154538989067077637e-01 2.026356011629104614e-01 -6.022722925990819931e-03 -1.725222915410995483e-01 7.110185921192169189e-02 6.195385381579399109e-02 -6.287645548582077026e-02 -2.738080918788909912e-02 -1.457959562540054321e-01 -1.901657730340957642e-01 -2.072754651308059692e-01 -2.669937312602996826e-01 4.044934734702110291e-02 1.050728000700473785e-02 -1.152229011058807373e-01 -1.950974315404891968e-01 1.786331832408905029e-01 -4.001931101083755493e-02 -8.671469241380691528e-02 1.242062225937843323e-01 -6.077141314744949341e-02 -3.424703776836395264e-01 -2.029890418052673340e-01 -7.134796679019927979e-02 -3.600047901272773743e-02 9.028314799070358276e-02 2.421959638595581055e-01
3.086468875408172607e-01 8.949305862188339233e-02 8.681282401084899902e-02 -6.424519419670104980e-02 -2.853528223931789398e-02 -1.273688822984695435e-01 -7.522203773260116577e-02 1.962639093399047852e-01 -2.506363578140735626e-02 3.175625577569007874e-02 -1.062269695103168488e-02 2.124649472534656525e-02 4.847530275583267212e-02 2.418770827353000641e-02 -6.551644951105117798e-02 -4.203384518623352051e-01 -2.359374463558197021e-01 -4.051205888390541077e-02 -1.123521476984024048e-01 -2.140044867992401123e-01 -1.958800256252288818e-01 1.506867110729217529e-01 -2.541072666645050049e-01 -2.379183024168014526e-01 2.943395674228668213e-01 -1.737482100725173950e-01 -2.918000519275665283e-01 8.901874721050262451e-02 6.580111384391784668e-02 -1.392475664615631104e-01 -2.758477926254272461e-01 1.733480393886566162e-01
4.420112371444702148e-01 2.563344538211822510e-01 1.828861385583877563e-01 -2.019875645637512207e-01 -2.120871841907501221e-01 -1.409839838743209839e-01 -6.611073762178421021e-02 8.914036676287651062e-03 -2.962796092033386230e-01 -1.775867044925689697e-01 -1.053121462464332581e-01 1.078138276934623718e-01 -1.074541267007589340e-02 2.010453045368194580e-01 5.928661208599805832e-03 -7.819662988185882568e-02 -1.001474484801292419e-01 9.769623726606369019e-02 1.661733537912368774e-02 7.978024333715438843e-02 -4.483453463762998581e-03 1.301882117986679077e-01 -2.322278730571269989e-02 -2.079278230667114258e-01 2.493633478879928589e-01 9.206339716911315918e-02 -1.768703944981098175e-02 -3.935792744159698486e-01 8.212379366159439087e-02 -2.780513167381286621e-01 1.171291247010231018e-02 9.808447957038879395e-02
5.549392700195312500e-01 2.447817847132682800e-02 1.030605882406234741e-01 2.704161405563354492e-02 -3.559764921665191650e-01 -1.079942286014556885e-01 6.550927460193634033e-02 -1.894976198673248291e-02 -6.110179238021373749e-03 4.071187600493431091e-02 -1.343274414539337158e-01 -5.681378766894340515e-02 -4.386242106556892395e-02 2.523239850997924805e-01 5.434090271592140198e-02 -1.226464286446571350e-01 9.103660285472869873e-02 -1.787098646163940430e-01 3.525027036666870117e-01 -1.029574945569038391e-01 2.054434735327959061e-03 1.838452927768230438e-02 1.369819510728120804e-02 1.119587250286713243e-04 2.845713496208190918e-01 -6.846227217465639114e-03 -3.647146522998809814e-01 -1.008986160159111023e-01 -8.211081475019454956e-02 -6.465113908052444458e-02 -1.404931396245956421e-01 2.570441225543618202e-03
3.908030688762664795e-01 8.247324824333190918e-02 1.227082498371601105e-02 -1.419722437858581543e-01 -1.330839842557907104e-01 -2.312701791524887085e-01 1.061634868383407593e-01 1.459436118602752686e-01 2.134979814291000366e-01 -1.986141800880432129e-01 7.914967834949493408e-02 -6.188518181443214417e-02 -1.336414963006973267e-01 1.016077622771263123e-01 -9.714280068874359131e-02 -2.856360375881195068e-01 -1.889361739158630371e-01 -2.314482033252716064e-01 1.194258332252502441e-01 -2.339287996292114258e-01 -1.049401387572288513e-01 -1.885628253221511841e-01 -1.887184232473373413e-01 3.251848742365837097e-02 2.664178907871246338e-01 -1.736406423151493073e-02 -3.816271424293518066e-01 -1.059793867170810699e-02 -1.687128096818923950e-01 -3.919365629553794861e-02 -1.771174184978008270e-02 1.150143146514892578e-01
5.178409814834594727e-01 2.851434350013732910e-01 1.783473193645477295e-01 1.245082765817642212e-01 -1.073534414172172546e-01 -9.948176890611648560e-02 1.456283628940582275e-01 1.671355664730072021e-01 -4.209147766232490540e-02 -9.513039141893386841e-02 1.402045041322708130e-01 -1.760451048612594604e-01 -2.070095241069793701e-01 -2.106214910745620728e-01 -1.140964031219482422e-01 -1.869393736124038696e-01 -1.181336957961320877e-02 -3.422406315803527832e-02 9.124038368463516235e-02 -2.332783341407775879e-01 -1.109013631939888000e-01 -3.699830174446105957e-02 -6.128981709480285645e-02 -2.491514980792999268e-01 1.057602763175964355e-01 2.013382762670516968e-01 -1.068494319915771484e-01 -2.273349463939666748e-01 -1.415391173213720322e-02 -2.409470379352569580e-01 9.107152372598648071e-02 1.052893549203872681e-01
3.744898736476898193e-01 2.243753969669342041e-01 -2.870967090129852295e-01 -1.506514549255371094e-01 -1.402215510606765747e-01 -1.423368901014328003e-01 -9.692876040935516357e-02 7.129500806331634521e-02 -1.055103540420532227e-01 -3.239381909370422363e-01 -3.375764191150665283e-02 1.208617985248565674e-01 4.154930263757705688e-02 -8.052906394004821777e-02 -6.891047954559326172e-02 -1.643183380365371704e-01 -1.925707757472991943e-01 1.748851686716079712e-02 -5.961323156952857971e-02 -4.898801445960998535e-03 -3.812105655670166016e-01 6.702247541397809982e-03 -7.365705817937850952e-02 -5.638875067234039307e-02 2.226233035326004028e-01 1.118949577212333679e-01 -7.827655971050262451e-02 -1.264552623033523560e-01 -6.056811660528182983e-03 -4.142771959304809570e-01 -5.711803957819938660e-02 1.550920009613037109e-01
1.983843445777893066e-01 1.884521394968032837e-01 -2.452632784843444824e-01 -4.680602345615625381e-03 -2.383301109075546265e-01 -1.233597844839096069e-01 2.298952825367450714e-02 4.980693385004997253e-02 -2.872998416423797607e-01 1.239246409386396408e-02 4.019810631871223450e-02 -5.534166842699050903e-02 -3.158121183514595032e-02 1.428661793470382690e-01 3.698365390300750732e-02 -3.094064593315124512e-01 1.457013562321662903e-02 1.552253365516662598e-01 1.840618252754211426e-01 2.302463352680206299e-01 -7.773064821958541870e-02 -1.229077856987714767e-02 -3.065337538719177246e-01 -1.619864553213119507e-01 1.927278786897659302e-01 2.554478310048580170e-02 -3.248267173767089844e-01 -2.198213338851928711e-01 1.089985743165016174e-01 -2.037991732358932495e-01 -1.383670717477798462e-01 2.868067622184753418e-01
2.295124828815460205e-01 -1.042452361434698105e-02 9.466174989938735962e-02 -2.651408314704895020e-01 -3.789532780647277832e-01 -1.730907857418060303e-01 1.043039187788963318e-01 -3.652227520942687988e-01 -7.334249466657638550e-02 -1.949548125267028809e-01 -3.790216520428657532e-02 2.321349829435348511e-01 -1.132475063204765320e-01 7.263658940792083740e-02 -1.628876626491546631e-01 -2.603841125965118408e-01 -1.244511380791664124e-01 -9.106204658746719360e-02 1.113251373171806335e-01 -1.486992835998535156e-01 -2.858804166316986084e-02 -1.704446412622928619e-02 -3.654043003916740417e-02 7.757475250400602818e-04 1.901045441627502441e-01 4.348310083150863647e-02 1.305316924117505550e-03 2.311774715781211853e-02 2.340077757835388184e-01 -2.543340623378753662e-01 -1.852794140577316284e-01 2.931030392646789551e-01
4.542559087276458740e-01 4.447066783905029297e-02 5.810414440929889679e-03 -7.678223401308059692e-02 -2.140218317508697510e-01 -2.776859998703002930e-01 -5.854959785938262939e-02 1.308541148900985718e-01 7.793544232845306396e-02 -1.428540050983428955e-01 -1.418000310659408569e-01 2.088014632463455200e-01 3.120401687920093536e-02 2.652597129344940186e-01 -1.217577233910560608e-02 -2.315798699855804443e-01 -4.023500531911849976e-02 -9.075349569320678711e-02 1.751913130283355713e-01 -3.496143221855163574e-01 -3.542231321334838867e-01 -5.555675551295280457e-02 -7.994537055492401123e-02 -1.637320369482040405e-01 6.660711765289306641e-02 -5.331224575638771057e-02 -1.921021044254302979e-01 -4.548797011375427246e-02 -1.133775189518928528e-01 1.766236498951911926e-03 -5.219789594411849976e-02 2.015141248703002930e-01
1.789885014295578003e-01 6.115975975990295410e-02 -1.063252761960029602e-01 -1.867197155952453613e-01 -3.706377148628234863e-01 -1.395836621522903442e-01 2.793702781200408936e-01 2.669016830623149872e-03 1.558538377285003662e-01 -8.762847632169723511e-02 -1.137403994798660278e-01 1.972206234931945801e-01 -2.235810011625289917e-01 1.949192285537719727e-01 2.421695441007614136e-01 -2.339154928922653198e-01 2.312026359140872955e-02 7.150427252054214478e-02 9.086184203624725342e-02 -1.387415081262588501e-01 -9.449646621942520142e-02 -1.780291832983493805e-02 -3.518836572766304016e-02 -1.384553611278533936e-01 2.435497343540191650e-01 -1.514780223369598389e-01 3.048654273152351379e-02 1.820923760533332825e-02 -2.068025059998035431e-03 -3.352806270122528076e-01 -3.400424718856811523e-01 1.536866426467895508e-01
4.668286442756652832e-01 3.101089298725128174e-01 -9.207931905984878540e-02 -1.879515647888183594e-01 -2.339043170213699341e-01 1.216243766248226166e-02 1.215024143457412720e-01 1.883501559495925903e-01 -9.288258850574493408e-02 -3.519148528575897217e-01 1.701909154653549194e-01 -6.917330622673034668e-02 1.134366262704133987e-02 4.985160753130912781e-02 1.484036445617675781e-01 -9.443081170320510864e-02 -1.759109348058700562e-01 -9.154880791902542114e-02 3.539244085550308228e-02 4.865015298128128052e-02 1.015081815421581268e-02 6.566630303859710693e-02 -9.990802034735679626e-03 -1.477600038051605225e-01 2.028848379850387573e-01 8.603234589099884033e-02 3.064178302884101868e-02 -1.726751625537872314e-01 -1.862727105617523193e-02 -2.172603756189346313e-01 -2.197348475456237793e-01 3.045987188816070557e-01
2.732520699501037598e-01 4.319501668214797974e-02 -1.197563558816909790e-01 -2.548608779907226562e-01 -5.027910694479942322e-03 1.453615427017211914e-01 3.703130781650543213e-01 5.602397769689559937e-02 8.077644743025302887e-03 -8.081382513046264648e-02 -8.754716068506240845e-02 6.896317750215530396e-02 1.848725825548171997e-01 -4.042420536279678345e-03 4.170375689864158630e-02 -2.015174180269241333e-01 1.932565718889236450e-01 7.267221063375473022e-02 -4.654913209378719330e-03 -2.460523098707199097e-01 -3.800808787345886230e-01 -1.894618272781372070e-01 1.134823784232139587e-01 -3.107575476169586182e-01 4.097642377018928528e-02 2.642953991889953613e-01 -1.762082129716873169e-01 -1.228643357753753662e-01 1.932832896709442139e-01 -4.463998600840568542e-02 -1.354541927576065063e-01 1.371615827083587646e-01
2.248952239751815796e-01 2.904939949512481689e-01 -1.325013786554336548e-01 -1.596954166889190674e-01 -1.943266540765762329e-01 -9.222315996885299683e-02 3.180860728025436401e-02 1.142904162406921387e-01 2.597441338002681732e-02 -1.658295840024948120e-01 -7.590121775865554810e-02 2.075292319059371948e-01 7.004097849130630493e-02 -3.384824097156524658e-02 -1.392907351255416870e-01 -1.548797190189361572e-01 1.067466214299201965e-01 -1.296115387231111526e-02 3.635267913341522217e-02 2.312751263380050659e-01 -2.248143404722213745e-01 -2.593120560050010681e-02 -1.694134026765823364e-01 -2.103056525811553001e-03 2.882295250892639160e-01 7.756779901683330536e-03 -3.006821870803833008e-01 -2.555112242698669434e-01 2.766246795654296875e-01 -2.427798807621002197e-01 -2.312259674072265625e-01 2.472585439682006836e-01
3.937554061412811279e-01 2.004290819168090820e-01 -1.332356035709381104e-01 -3.302384614944458008e-01 -3.021707236766815186e-01 -5.416541174054145813e-02 1.544734463095664978e-02 1.301323175430297852e-01 -2.270105928182601929e-01 -1.257506757974624634e-01 -5.602369084954261780e-02 5.531576462090015411e-03 6.686116755008697510e-02 2.025908827781677246e-01 -8.891446143388748169e-02 -2.678179144859313965e-01 -1.737929731607437134e-01 5.810837820172309875e-02 1.527899801731109619e-01 -6.529015488922595978e-03 3.522476926445960999e-02 4.700874164700508118e-02 -6.280801445245742798e-02 2.819718606770038605e-02 1.016174703836441040e-01 3.007238507270812988e-01 -5.237821117043495178e-02 -8.091049641370773315e-02 -1.361887305974960327e-01 -3.668523430824279785e-01 -7.105478644371032715e-02 1.936836242675781250e-01
1.375823467969894409e-01 4.392381757497787476e-02 1.716016232967376709e-01 1.312247216701507568e-01 -2.237547785043716431e-01 -7.713717967271804810e-02 5.935104191303253174e-02 1.108755320310592651e-01 -3.094772696495056152e-01 -1.014486625790596008e-01 2.167487740516662598e-01 8.572205156087875366e-02 2.180179357528686523e-01 2.257482856512069702e-01 -1.301311701536178589e-01 -4.202184081077575684e-01 -7.786458730697631836e-02 -8.575145900249481201e-02 -1.497134845703840256e-02 -1.506561636924743652e-01 -1.656939983367919922e-01 -3.640459477901458740e-01 -1.158655509352684021e-01 -1.743854135274887085e-01 8.639729022979736328e-02 9.186314791440963745e-02 -2.737943232059478760e-01 -5.347192659974098206e-02 8.110877871513366699e-02 -1.069148629903793335e-01 9.214657545089721680e-02 2.187495082616806030e-01
4.420540034770965576e-01 1.223314106464385986e-01 -2.113591134548187256e-01 -2.221053838729858398e-01 -1.968928873538970947e-01 1.103259772062301636e-01 -6.317362934350967407e-02 7.840318232774734497e-02 -2.627185732126235962e-02 -9.724417328834533691e-02 -8.338072337210178375e-03 2.586191594600677490e-01 5.008529499173164368e-02 -1.196623966097831726e-02 -1.359619200229644775e-01 -2.119749337434768677e-01 2.046314775943756104e-01 1.752269715070724487e-01 1.516689658164978027e-01 -1.408154070377349854e-01 9.220509231090545654e-02 1.947876252233982086e-02 -4.395363330841064453e-01 -2.976310253143310547e-01 1.152700930833816528e-01 -1.788153797388076782e-01 -1.482158601284027100e-01 3.926512319594621658e-03 -6.859996169805526733e-02 -1.430445630103349686e-02 4.028525948524475098e-02 -1.073533520102500916e-01
1.896589994430541992e-01 -1.900151371955871582e-01 -1.452825614251196384e-03 -2.022521793842315674e-01 -3.710425198078155518e-01 9.560232609510421753e-02 -6.431388109922409058e-02 1.498442441225051880e-01 -9.859744459390640259e-02 9.713210165500640869e-02 -2.538839727640151978e-02 2.403378188610076904e-01 -1.908102929592132568e-01 1.893855780363082886e-01 -1.271611303091049194e-01 -6.652233749628067017e-02 5.935371294617652893e-02 -1.871143579483032227e-01 1.406459212303161621e-01 -3.004790246486663818e-01 -2.108366936445236206e-01 1.369702517986297607e-01 -2.519664764404296875e-01 5.828137695789337158e-02 7.877436280250549316e-02 2.187345176935195923e-02 -3.735192120075225830e-01 -1.788897216320037842e-01 2.361005842685699463e-01 -2.691680379211902618e-02 -1.660628020763397217e-01 4.725676029920578003e-02
3.020708858966827393e-01 3.438753187656402588e-01 -1.105756759643554688e-01 -2.666529417037963867e-01 -1.845055818557739258e-01 -7.345173507928848267e-02 1.334650963544845581e-01 7.603484392166137695e-02 -1.712885051965713501e-01 -4.989980757236480713e-01 -1.595151983201503754e-02 1.881227940320968628e-01 1.947714947164058685e-02 5.332919210195541382e-02 9.725066833198070526e-03 -1.053671166300773621e-01 -1.427851915359497070e-01 7.502640783786773682e-02 1.520202755928039551e-01 -6.989852990955114365e-03 -3.507662098854780197e-03 -5.832678824663162231e-02 -8.004181087017059326e-02 9.572508186101913452e-02 3.224866092205047607e-01 2.758315801620483398e-01 1.180781517177820206e-02 -1.205169633030891418e-01 -8.516884595155715942e-02 -1.092376708984375000e-01 -1.452842652797698975e-01 1.119742095470428467e-01
2.490976154804229736e-01 1.056313812732696533e-01 -1.232226341962814331e-01 -1.042826995253562927e-01 -1.363919079303741455e-01 1.303032189607620239e-01 3.500912487506866455e-01 4.344409331679344177e-02 -9.819711744785308838e-02 3.365859389305114746e-01 4.757649824023246765e-02 1.653361469507217407e-01 -1.594187021255493164e-01 -4.327461868524551392e-02 -6.695067510008811951e-03 1.176488585770130157e-02 -1.315519660711288452e-01 1.965742707252502441e-01 3.653267323970794678e-01 -1.554952710866928101e-01 -1.103467121720314026e-01 5.392431840300559998e-02 -8.987574279308319092e-02 2.042374201118946075e-02 -1.804493367671966553e-01 1.924827098846435547e-01 3.446501493453979492e-02 -1.091182678937911987e-01 3.226787149906158447e-01 3.200345439836382866e-03 -3.591797351837158203e-01 -8.764452487230300903e-02
1.716696023941040039e-01 7.388446480035781860e-02 2.339634671807289124e-02 -1.164245307445526123e-01 -2.831838130950927734e-01 6.469339132308959961e-02 1.667530983686447144e-01 1.880115270614624023e-01 -1.074935644865036011e-01 4.764033108949661255e-02 -9.281279891729354858e-02 2.553602457046508789e-01 -1.591123640537261963e-01 1.349459141492843628e-01 -3.601460158824920654e-02 4.862796515226364136e-02 -1.192423999309539795e-01 -1.367307156324386597e-01 -1.585671752691268921e-01 -4.873562157154083252e-01 -2.882837951183319092e-01 9.668669104576110840e-02 -1.776916682720184326e-01 -2.108616828918457031e-01 2.550137042999267578e-01 1.224335134029388428e-01 -1.510807126760482788e-01 7.840346544981002808e-02 1.478493809700012207e-01 2.330836802721023560e-01 5.173814296722412109e-02 -1.291266679763793945e-01
3.687754571437835693e-01 1.495090574026107788e-01 -5.682723969221115112e-02 5.598152801394462585e-02 -1.275950670242309570e-01 -2.537832856178283691e-01 2.876320779323577881e-01 1.972592324018478394e-01 -6.906528770923614502e-02 -2.364705502986907959e-01 -1.803353279829025269e-01 1.539213932119309902e-03 -1.508723348379135132e-01 1.771993935108184814e-01 -4.586083441972732544e-02 -6.184017658233642578e-02 -2.775578796863555908e-01 5.933780223131179810e-02 3.183215558528900146e-01 8.787263184785842896e-02 -1.687163114547729492e-01 -1.200524792075157166e-01 3.300936892628669739e-02 -3.096899390220642090e-01 7.925020158290863037e-02 2.570872008800506592e-01 -2.008471339941024780e-01 -8.691116422414779663e-02 -1.148232351988554001e-02 -1.134508624672889709e-01 -2.146325074136257172e-02 1.282248497009277344e-01
3.122622966766357422e-01 -2.222661674022674561e-02 -1.647150963544845581e-01 -1.194171682000160217e-01 -1.002689450979232788e-01 -2.282718122005462646e-01 9.738972783088684082e-02 1.506828367710113525e-01 -3.667674027383327484e-03 -9.104098379611968994e-02 3.852618113160133362e-02 -1.633735001087188721e-01 -3.431734442710876465e-02 2.213420532643795013e-02 -2.634457051753997803e-01 -1.540206521749496460e-01 -1.272366940975189209e-01 -1.716426908969879150e-01 1.508548408746719360e-01 -3.213598728179931641e-01 -2.378632873296737671e-01 -6.589587777853012085e-02 -1.222937926650047302e-01 -1.762183308601379395e-01 3.873359262943267822e-01 -9.356462955474853516e-02 -7.668519392609596252e-03 -2.892805077135562897e-02 3.354791402816772461e-01 -1.573513746261596680e-01 -2.430844008922576904e-01 -1.730622723698616028e-02
1.688722521066665649e-01 5.422604084014892578e-02 -9.563553333282470703e-02 -2.517330273985862732e-02 -6.064366176724433899e-02 -9.793873177841305733e-04 2.005511336028575897e-02 2.295341640710830688e-01 4.403337370604276657e-03 1.217783894389867783e-03 1.497052460908889771e-01 1.409010142087936401e-01 -5.728424526751041412e-03 1.382790412753820419e-02 3.725934624671936035e-01 4.897327721118927002e-02 -1.754840910434722900e-01 -8.469951152801513672e-02 1.531873941421508789e-01 -4.366534948348999023e-01 -4.134941101074218750e-02 1.763457953929901123e-01 -2.116727232933044434e-01 3.091703355312347412e-01 4.637532308697700500e-02 -1.248862370848655701e-01 -2.278383672237396240e-01 -1.312892287969589233e-01 2.350338548421859741e-01 -3.006633520126342773e-01 -1.541651636362075806e-01 1.914679557085037231e-01
2.247400134801864624e-01 1.095242649316787720e-01 -4.170328751206398010e-02 1.249520387500524521e-02 -3.381235599517822266e-01 1.581447124481201172e-01 6.522144656628370285e-03 -1.416680663824081421e-01 1.473287213593721390e-02 3.423882648348808289e-02 -2.130645066499710083e-01 3.802843764424324036e-02 2.727932631969451904e-01 -1.228409409523010254e-01 -2.932335734367370605e-01 -2.026321738958358765e-01 -7.717679440975189209e-02 1.441769674420356750e-02 1.603007763624191284e-01 -2.697291038930416107e-02 -4.198232293128967285e-01 -7.097028195858001709e-02 1.500019221566617489e-03 -3.519206345081329346e-01 8.321885764598846436e-02 9.207940101623535156e-02 -1.111047193408012390e-01 -2.195513844490051270e-01 1.892109513282775879e-01 -1.015439033508300781e-01 -2.270809561014175415e-01 -3.503866493701934814e-03
4.634418785572052002e-01 1.995235532522201538e-01 -1.069129407405853271e-01 -3.514741659164428711e-01 -1.600722819566726685e-01 2.079271152615547180e-02 3.334736078977584839e-02 7.845660299062728882e-02 -2.492121607065200806e-01 -1.039194762706756592e-01 -8.166444301605224609e-02 7.767722755670547485e-02 -8.415664732456207275e-02 5.862391088157892227e-03 5.252712219953536987e-02 3.037851862609386444e-02 -1.675822287797927856e-01 5.925308540463447571e-02 -1.376552693545818329e-02 -3.190547972917556763e-02 1.815263368189334869e-02 7.758770138025283813e-02 -2.025456726551055908e-01 -1.667285859584808350e-01 3.588642477989196777e-01 2.204508632421493530e-01 -2.137105017900466919e-01 -9.452519565820693970e-02 -1.673823744058609009e-01 -1.558734327554702759e-01 -1.617987155914306641e-01 2.495212107896804810e-01
1.827685534954071045e-01 2.153656482696533203e-01 -1.023860648274421692e-02 2.125051319599151611e-01 -4.475111067295074463e-01 -1.141226515173912048e-01 -5.069324281066656113e-03 4.705988615751266479e-02 -1.595374643802642822e-01 -3.439099490642547607e-01 -2.439484558999538422e-02 2.591166198253631592e-01 -1.759386062622070312e-01 4.521723836660385132e-02 -1.406573057174682617e-01 -1.282388418912887573e-01 2.647373266518115997e-02 -1.475878655910491943e-01 1.940255463123321533e-01 5.402331799268722534e-02 -3.839481472969055176e-01 7.278082519769668579e-02 -2.482512146234512329e-01 -9.403989464044570923e-02 -1.819084212183952332e-02 -3.267449140548706055e-02 -7.943721860647201538e-02 6.074734404683113098e-02 2.057745009660720825e-01 -7.022129744291305542e-02 -6.200993061065673828e-02 -1.731383204460144043e-01
2.667332887649536133e-01 1.509774774312973022e-01 -2.295107841491699219e-01 -1.375564038753509521e-01 1.037473883479833603e-02 -1.551609486341476440e-01 2.664570212364196777e-01 1.657766997814178467e-01 -1.209098696708679199e-01 1.951644122600555420e-01 7.753305137157440186e-02 -5.981520935893058777e-02 -1.868923306465148926e-01 9.991310536861419678e-02 2.216359972953796387e-01 -4.978441819548606873e-02 1.396366655826568604e-01 -2.889344692230224609e-01 -7.544434070587158203e-02 -2.642557919025421143e-01 -1.587334647774696350e-02 8.895549178123474121e-02 -2.572885751724243164e-01 -3.558676838874816895e-01 5.523005500435829163e-03 2.982544898986816406e-01 -3.031245805323123932e-02 -2.834215527400374413e-03 1.449342221021652222e-01 -1.847558319568634033e-01 -1.594584584236145020e-01 5.476206168532371521e-02
4.773894846439361572e-01 1.973142772912979126e-01 3.148816525936126709e-02 -1.630417704582214355e-01 -1.807630062103271484e-01 2.733608484268188477e-01 -5.061676353216171265e-02 -8.902743458747863770e-03 -1.051156371831893921e-01 4.698390513658523560e-02 2.114671915769577026e-01 1.553498059511184692e-01 -3.210232406854629517e-02 1.818698346614837646e-01 -2.747278511524200439e-01 -1.675921827554702759e-01 -1.480896025896072388e-02 5.796929821372032166e-02 1.815451867878437042e-02 -1.021949574351310730e-01 9.361131116747856140e-03 6.193954870104789734e-02 -2.836891710758209229e-01 -1.997751146554946899e-01 1.352221667766571045e-01 -8.303605020046234131e-03 -1.077374368906021118e-01 2.615292966365814209e-01 4.908652231097221375e-02 -2.637864649295806885e-01 -2.311412543058395386e-01 -1.154403612017631531e-01
3.406408131122589111e-01 3.663976192474365234e-01 2.558442298322916031e-03 -1.582436114549636841e-01 -4.007631540298461914e-01 -8.977888524532318115e-02 -9.332265704870223999e-03 2.507801949977874756e-01 -2.210875600576400757e-01 -6.873825937509536743e-02 1.716814935207366943e-02 5.551592446863651276e-03 -3.197802230715751648e-02 -2.547154948115348816e-02 8.580665290355682373e-02 -2.793935835361480713e-01 -2.031735628843307495e-01 1.431286782026290894e-01 -1.934144273400306702e-02 1.747116446495056152e-01 5.238002911210060120e-02 1.678861863911151886e-02 -1.974815130233764648e-02 -1.897752285003662109e-01 3.205190002918243408e-01 2.510467171669006348e-01 -9.422190487384796143e-02 2.556680701673030853e-02 -9.810062497854232788e-02 -1.575320959091186523e-01 -1.008558422327041626e-01 -7.573005859740078449e-04
-8.694388717412948608e-02 1.294955611228942871e-01 3.790076076984405518e-02 -1.911917701363563538e-02 -3.928431868553161621e-01 1.268768608570098877e-01 -1.095796935260295868e-02 1.057132855057716370e-01 -1.133633852005004883e-01 -1.245935708284378052e-01 1.116726398468017578e-01 2.589603960514068604e-01 -9.117634594440460205e-02 2.533334493637084961e-01 -1.524924039840698242e-01 1.629549451172351837e-02 -1.062338277697563171e-01 -1.948890984058380127e-01 2.673299610614776611e-01 -2.336355298757553101e-01 -3.983392119407653809e-01 -8.144645392894744873e-02 -2.230258584022521973e-01 -2.874398231506347656e-02 -7.732004160061478615e-04 2.242395877838134766e-01 -2.034493833780288696e-01 6.201970204710960388e-02 1.607172191143035889e-01 -1.099138557910919189e-01 -1.875601708889007568e-01 -1.686107069253921509e-01
2.711379528045654297e-01 2.456478774547576904e-01 1.339664682745933533e-02 -1.595881432294845581e-01 5.169359222054481506e-02 3.817239776253700256e-02 3.251885473728179932e-01 -8.689881116151809692e-02 -1.345837265253067017e-01 -8.419044315814971924e-02 9.230799227952957153e-02 1.864129304885864258e-01 1.105187311768531799e-01 1.576804220676422119e-01 2.760701477527618408e-01 -2.751772105693817139e-01 7.215272635221481323e-02 -8.661963790655136108e-02 9.301494061946868896e-02 -1.249888315796852112e-01 -2.680894732475280762e-01 4.181159287691116333e-02 -1.470678001642227173e-01 -2.344221770763397217e-01 -2.340685576200485229e-01 1.938956677913665771e-01 8.893911726772785187e-03 -3.473988771438598633e-01 1.099688410758972168e-01 -8.753734827041625977e-02 -2.107234597206115723e-01 -3.292544558644294739e-02
-1.878937892615795135e-02 3.359426558017730713e-01 -1.358848959207534790e-01 7.145146280527114868e-02 1.536357775330543518e-02 2.498878985643386841e-01 9.939243085682392120e-03 6.833012402057647705e-02 -1.933972388505935669e-01 1.518262028694152832e-01 -1.664064973592758179e-01 6.423348933458328247e-02 -3.372390866279602051e-01 -1.995013207197189331e-01 -8.235315978527069092e-02 -1.556749939918518066e-01 -2.098539471626281738e-01 -3.165967389941215515e-02 1.891429573297500610e-01 -3.703924119472503662e-01 -7.599481940269470215e-02 2.142822183668613434e-02 3.974179178476333618e-02 9.211900178343057632e-04 -5.718256533145904541e-02 2.208835259079933167e-02 -2.201521843671798706e-01 -1.196409985423088074e-01 1.796968430280685425e-01 -1.402438282966613770e-01 -4.173777103424072266e-01 2.073559910058975220e-02
2.693046629428863525e-01 1.206944286823272705e-01 -1.984192617237567902e-02 -3.109234869480133057e-01 -3.038581907749176025e-01 -6.913433969020843506e-02 5.662133172154426575e-02 1.540916562080383301e-01 -2.056310623884201050e-01 -1.774379462003707886e-01 -5.093771219253540039e-02 -1.649374365806579590e-01 2.112354040145874023e-01 3.099460899829864502e-01 9.832444041967391968e-02 -8.997462689876556396e-02 -1.606976389884948730e-01 2.869580686092376709e-01 -7.206096500158309937e-02 -4.500368982553482056e-02 6.952654570341110229e-03 -1.468374431133270264e-01 -2.612395584583282471e-01 3.671541810035705566e-02 2.180534750223159790e-01 1.935648769140243530e-01 -1.741484254598617554e-01 -1.537438929080963135e-01 -2.889753505587577820e-02 -1.248160973191261292e-01 -2.271959334611892700e-01 1.271273046731948853e-01
2.724190056324005127e-01 3.356039226055145264e-01 -1.440240293741226196e-01 -2.540485858917236328e-01 -1.623657643795013428e-01 -2.775710076093673706e-02 1.580631434917449951e-01 -3.193581476807594299e-02 -4.677961394190788269e-02 3.232362493872642517e-02 -4.572941688820719719e-04 1.113146245479583740e-01 2.135378718376159668e-01 1.530960351228713989e-01 1.702870279550552368e-01 -2.226300686597824097e-01 3.233348950743675232e-02 -4.115557670593261719e-02 -1.153234317898750305e-01 -1.568007916212081909e-01 -3.990637660026550293e-01 1.586311906576156616e-01 -1.843386143445968628e-01 -2.157410383224487305e-01 -1.128623262047767639e-01 5.708222091197967529e-02 5.553209036588668823e-02 1.181073561310768127e-01 3.363676667213439941e-01 3.491264581680297852e-02 -2.358590513467788696e-01 5.410517752170562744e-02
3.008904755115509033e-01 3.420232236385345459e-01 -3.208370879292488098e-02 -3.204717338085174561e-01 -2.924025990068912506e-02 -9.109520912170410156e-02 9.907148778438568115e-02 1.266547143459320068e-01 -2.117424011230468750e-01 -6.499338150024414062e-02 1.411105096340179443e-01 1.605514734983444214e-01 1.503860354423522949e-01 -1.042542308568954468e-01 2.490586489439010620e-01 -1.089705005288124084e-01 5.747693404555320740e-02 4.099210724234580994e-02 -1.050635352730751038e-01 -1.672894209623336792e-01 -3.625768721103668213e-01 5.352950468659400940e-02 -1.015916764736175537e-01 -2.593511343002319336e-01 -1.378451585769653320e-01 1.198168769478797913e-01 -1.587853580713272095e-01 -1.662013679742813110e-01 1.470347642898559570e-01 4.862351343035697937e-02 -2.871926426887512207e-01 -5.505079776048660278e-02
1.456172913312911987e-01 1.185882091522216797e-01 -1.713053137063980103e-01 -3.369814902544021606e-02 -2.375820837914943695e-02 1.422215253114700317e-01 -1.050482913851737976e-01 5.262931063771247864e-02 4.579911008477210999e-02 3.155244886875152588e-02 -9.363938122987747192e-02 1.065970584750175476e-02 6.972894538193941116e-03 1.118177548050880432e-01 -2.869270145893096924e-01 -1.149593889713287354e-01 -1.518110781908035278e-01 9.428364038467407227e-02 8.550839871168136597e-02 -1.021899655461311340e-01 -2.385725975036621094e-01 -1.974212825298309326e-01 -1.158642694354057312e-01 -2.570944130420684814e-01 3.770516812801361084e-01 9.206592291593551636e-02 -4.166676700115203857e-01 -2.366011887788772583e-01 2.148616909980773926e-01 -3.371041417121887207e-01 -1.188112273812294006e-01 1.799443550407886505e-02
2.601568102836608887e-01 9.822577238082885742e-02 6.357393413782119751e-02 -7.560151815414428711e-02 -5.539818853139877319e-02 5.391879007220268250e-02 1.560786515474319458e-01 3.313894942402839661e-02 -1.712829619646072388e-01 -1.323221772909164429e-01 1.921272277832031250e-01 2.302790135145187378e-01 -9.767521917819976807e-02 -9.333808720111846924e-02 3.717995807528495789e-02 4.167000949382781982e-02 -1.321697086095809937e-01 -2.361940294504165649e-01 2.488184571266174316e-01 -3.256654441356658936e-01 -6.463728845119476318e-02 1.464963406324386597e-01 1.244910806417465210e-01 -1.027042195200920105e-01 -1.753125339746475220e-01 2.088573873043060303e-01 -5.559996366500854492e-01 1.211024299263954163e-01 1.149583607912063599e-01 -1.233900189399719238e-01 -2.012079395353794098e-02 5.835546925663948059e-02
2.616538107395172119e-01 2.513495683670043945e-01 6.922134011983871460e-02 -1.451740264892578125e-01 -1.315094977617263794e-01 5.481642112135887146e-02 1.733665019273757935e-01 1.533419042825698853e-01 -1.786187738180160522e-01 -1.725138574838638306e-01 -1.551051586866378784e-01 -2.140067331492900848e-02 -2.925585210323333740e-01 2.048906683921813965e-02 -3.309823945164680481e-02 -2.015944719314575195e-01 3.211742267012596130e-02 2.039841860532760620e-01 -7.376159727573394775e-02 3.756373375654220581e-02 -1.621681451797485352e-01 1.604184508323669434e-01 -9.614585340023040771e-02 -1.695054322481155396e-01 2.956702113151550293e-01 1.965048909187316895e-01 -1.403897404670715332e-01 -1.900452971458435059e-01 5.832689255475997925e-02 -3.350430130958557129e-01 2.040007524192333221e-02 3.424348235130310059e-01
3.601458966732025146e-01 -1.020506992936134338e-01 -4.043897986412048340e-02 -3.216095268726348877e-01 -1.006517410278320312e-01 -3.842070698738098145e-02 1.157638728618621826e-01 -1.109324619174003601e-01 2.933007664978504181e-02 1.659734994173049927e-01 -1.481166183948516846e-01 3.139119744300842285e-01 -2.521060705184936523e-01 1.440526247024536133e-01 3.380346000194549561e-01 -2.522699832916259766e-01 8.118821680545806885e-02 -2.474008947610855103e-01 -4.148959740996360779e-02 -5.648723244667053223e-02 -1.580739766359329224e-01 -2.649117959663271904e-03 -2.861256070900708437e-04 5.423286184668540955e-02 -1.256517171859741211e-01 3.427411019802093506e-01 -6.671615689992904663e-02 -5.518166813999414444e-03 2.192123532295227051e-01 -1.273116618394851685e-01 -1.252987794578075409e-02 -5.990298837423324585e-02
2.795041501522064209e-01 4.332698136568069458e-02 -2.588849961757659912e-01 -1.840710937976837158e-01 -2.233893424272537231e-01 -1.624573953449726105e-02 1.371531095355749130e-02 2.940651774406433105e-01 -2.278498113155364990e-01 -2.644818127155303955e-01 -5.906720459461212158e-02 1.748902201652526855e-01 -2.448586672544479370e-01 -5.497108772397041321e-02 -2.668623924255371094e-01 -5.051809549331665039e-02 -7.953295856714248657e-02 2.950699627399444580e-01 1.891871914267539978e-02 -2.489358372986316681e-02 -5.283842794597148895e-03 -3.388198837637901306e-02 -3.550930023193359375e-01 -2.514222264289855957e-01 1.871161349117755890e-02 6.177660450339317322e-02 -7.562837749719619751e-02 -1.572099179029464722e-01 8.546577394008636475e-02 -1.923379302024841309e-01 -1.573505699634552002e-01 3.274689614772796631e-02
5.030651092529296875e-01 5.220489203929901123e-02 -1.213447824120521545e-01 -2.328730933368206024e-02 -1.249743774533271790e-01 -1.060693636536598206e-01 -4.137265309691429138e-02 2.165423482656478882e-01 -1.108791492879390717e-02 -3.938739001750946045e-02 2.840101718902587891e-02 -5.689519643783569336e-02 -1.516382694244384766e-01 2.095639109611511230e-01 -3.551875799894332886e-02 -7.058816403150558472e-02 -1.146231964230537415e-01 8.698218315839767456e-02 -9.021513909101486206e-02 -2.025369741022586823e-02 -3.286266699433326721e-02 -2.594039216637611389e-02 -3.323134481906890869e-01 -1.829140484333038330e-01 -1.945055723190307617e-01 1.879474669694900513e-01 -2.399496436119079590e-01 -3.536932468414306641e-01 -6.706521660089492798e-02 -2.333820462226867676e-01 -1.443189382553100586e-01 2.531169950962066650e-01
1.913746595382690430e-01 3.257524073123931885e-01 -1.064474731683731079e-01 -1.283414363861083984e-01 -4.511561989784240723e-02 -7.582822442054748535e-02 4.738578200340270996e-02 2.795609533786773682e-01 7.846156507730484009e-02 -1.475545950233936310e-02 6.652323901653289795e-02 -1.279437392950057983e-01 -1.915481090545654297e-01 2.672629058361053467e-01 -1.246428489685058594e-02 -2.874938249588012695e-01 -1.323542743921279907e-01 1.254590302705764771e-01 -2.796275913715362549e-02 1.295606791973114014e-01 -9.279880672693252563e-02 -1.068580821156501770e-01 -4.093217551708221436e-01 -1.106425970792770386e-01 -3.544608503580093384e-02 2.591119408607482910e-01 -2.044718861579895020e-01 -2.533464431762695312e-01 -2.034226506948471069e-01 -1.178191453218460083e-01 -1.870055198669433594e-01 8.895301073789596558e-02
9.410169720649719238e-02 3.243373930454254150e-01 -5.060895159840583801e-02 -4.621731340885162354e-01 6.689303368330001831e-02 -3.876409493386745453e-03 2.650723159313201904e-01 -4.449381027370691299e-03 9.168083965778350830e-02 4.980543628334999084e-02 7.508932054042816162e-02 7.691945135593414307e-02 1.712602227926254272e-01 7.040907442569732666e-02 2.681328356266021729e-01 -1.788366734981536865e-01 -8.630592375993728638e-02 -2.434419542551040649e-01 -6.319490820169448853e-02 -1.813036501407623291e-01 -1.397472769021987915e-01 1.356000266969203949e-02 -9.068836271762847900e-02 -1.389288008213043213e-01 -1.139204651117324829e-01 2.050120085477828979e-01 -1.942858844995498657e-01 -2.329028099775314331e-01 1.512805819511413574e-01 4.961427301168441772e-03 -3.294224143028259277e-01 7.184482365846633911e-02
2.434097379446029663e-01 3.635647594928741455e-01 -2.191752642393112183e-01 -2.041856199502944946e-01 -3.194329738616943359e-01 -9.942804276943206787e-02 -7.074765115976333618e-02 6.836698204278945923e-02 1.272835861891508102e-02 2.465089708566665649e-01 8.627846091985702515e-02 5.696506053209304810e-02 -8.063233643770217896e-02 1.635390222072601318e-01 1.686740815639495850e-01 -1.988509446382522583e-01 -1.028073430061340332e-01 -5.195447430014610291e-02 -2.327553369104862213e-02 1.374704539775848389e-01 -2.419764846563339233e-01 3.910676017403602600e-02 -4.858794808387756348e-02 2.365581318736076355e-02 2.552697062492370605e-01 5.126233212649822235e-03 -3.052138388156890869e-01 1.341093182563781738e-01 1.506453454494476318e-01 -2.684635519981384277e-01 2.016947865486145020e-01 -1.299815028905868530e-01
1.059855520725250244e-01 -1.249832361936569214e-01 4.966028407216072083e-02 -1.081936359405517578e-01 -2.895289063453674316e-01 -1.836662441492080688e-01 2.134567052125930786e-01 8.543652296066284180e-02 -1.540777683258056641e-01 -1.134732887148857117e-01 -3.721049800515174866e-02 3.855277895927429199e-01 -1.854213774204254150e-01 -7.699281722307205200e-02 1.496347188949584961e-01 3.775429353117942810e-02 -1.389713287353515625e-01 -1.484674662351608276e-01 9.666544198989868164e-02 -4.564836323261260986e-01 -2.940129339694976807e-01 1.530518680810928345e-01 -1.822552084922790527e-01 -2.111933678388595581e-01 1.067763790488243103e-01 3.509019687771797180e-02 -2.093446403741836548e-01 1.790283620357513428e-02 1.677434742450714111e-01 6.620411295443773270e-03 -7.789918035268783569e-02 3.049851220566779375e-04
3.433212935924530029e-01 2.746591567993164062e-01 8.721803128719329834e-02 -2.197395563125610352e-01 -8.941223472356796265e-02 -7.797966711223125458e-03 4.018308594822883606e-03 1.523621827363967896e-01 -1.609590202569961548e-01 -1.829163581132888794e-01 1.043189764022827148e-01 3.591000288724899292e-02 1.783796027302742004e-02 2.486237436532974243e-01 1.061393544077873230e-01 -1.353365927934646606e-01 -3.164258599281311035e-01 -4.056295752525329590e-02 1.943415403366088867e-01 2.853600978851318359e-01 -8.405265957117080688e-02 -1.314768791198730469e-01 3.468967974185943604e-02 -8.680300414562225342e-02 3.646519780158996582e-02 1.514438092708587646e-01 -1.553306132555007935e-01 6.220162287354469299e-02 1.687470227479934692e-01 -4.289916455745697021e-01 -1.896669864654541016e-01 3.820288926362991333e-02
8.396568894386291504e-02 -8.623503893613815308e-02 2.564121037721633911e-02 -1.211239024996757507e-01 -2.349932640790939331e-01 -5.446290224790573120e-02 -3.243559226393699646e-02 2.066547721624374390e-01 -9.090413153171539307e-02 6.551645696163177490e-03 3.760582581162452698e-02 1.470142453908920288e-01 -1.545657962560653687e-01 1.185880601406097412e-01 -7.528944313526153564e-02 -1.794936209917068481e-01 4.496145620942115784e-02 -1.356364637613296509e-01 1.852865815162658691e-01 -5.038950443267822266e-01 -2.832213640213012695e-01 9.030283987522125244e-02 -3.364005386829376221e-01 -9.625452011823654175e-02 1.993209719657897949e-01 1.349299699068069458e-01 -3.955284953117370605e-01 -4.722706042230129242e-03 -2.651237137615680695e-02 -6.949758157134056091e-03 -1.292251795530319214e-01 -9.876681864261627197e-02
3.862912654876708984e-01 8.900947868824005127e-02 -7.603463530540466309e-02 -1.716666966676712036e-01 -1.217887848615646362e-01 -1.837102323770523071e-01 -1.569866389036178589e-01 2.881817817687988281e-01 1.825036481022834778e-02 -1.022448539733886719e-01 -2.153434902429580688e-01 7.689772546291351318e-02 -2.607115209102630615e-01 1.905652433633804321e-01 3.631830960512161255e-02 -1.220925673842430115e-01 -3.078207373619079590e-01 1.129410341382026672e-01 1.017738953232765198e-01 -1.007160395383834839e-01 4.925556480884552002e-02 1.011616066098213196e-01 -1.399355828762054443e-01 6.996112875640392303e-03 2.928628623485565186e-01 1.812351047992706299e-01 -9.512320905923843384e-02 -1.368738710880279541e-01 -1.400493681430816650e-01 -2.712380290031433105e-01 -2.133470177650451660e-01 1.494846791028976440e-01
8.228048682212829590e-02 2.227582931518554688e-01 4.765186831355094910e-02 -2.523020505905151367e-01 -3.367151319980621338e-01 4.048530012369155884e-02 4.796729236841201782e-02 5.316944047808647156e-02 -3.394477069377899170e-02 -1.007782369852066040e-01 -8.176988363265991211e-02 2.058740556240081787e-01 -2.180900722742080688e-01 2.669102251529693604e-01 2.493236772716045380e-02 -6.967675685882568359e-02 -7.612372189760208130e-02 -1.121072247624397278e-01 -6.651739589869976044e-03 -2.136036604642868042e-01 -7.563793659210205078e-02 -5.159541219472885132e-02 1.461172755807638168e-02 -1.568991243839263916e-01 3.175712227821350098e-01 6.153979152441024780e-02 -6.161249801516532898e-02 -4.613997414708137512e-02 -7.209435850381851196e-02 -3.280413746833801270e-01 -1.345243901014328003e-01 4.839018583297729492e-01
4.182672500610351562e-01 -1.896537393331527710e-01 -1.000918354839086533e-02 -2.456654161214828491e-01 -1.828117668628692627e-01 -1.554258763790130615e-01 4.285689070820808411e-02 1.521808952093124390e-01 -5.045553296804428101e-02 -3.574673319235444069e-03 -6.673107855021953583e-03 3.401307165622711182e-01 -2.799006402492523193e-01 6.293266266584396362e-02 -1.191859990358352661e-01 4.603870958089828491e-02 -1.342765837907791138e-01 2.804741822183132172e-02 9.882287681102752686e-02 -4.476667940616607666e-01 8.020985871553421021e-02 -6.364969164133071899e-02 -2.300702333450317383e-01 -1.391654759645462036e-01 -1.381093114614486694e-01 1.181514039635658264e-01 -1.514483094215393066e-01 -1.212342455983161926e-01 1.236144229769706726e-01 6.693125516176223755e-02 -1.638211309909820557e-01 -9.947089478373527527e-03
2.110442519187927246e-01 1.414932310581207275e-01 -1.706517487764358521e-01 -2.212862968444824219e-01 -1.042611245065927505e-02 -9.727300703525543213e-02 1.536852121353149414e-01 1.844755560159683228e-01 -2.152767628431320190e-01 -2.796592004597187042e-02 -6.011026725172996521e-02 1.472812741994857788e-01 1.579053699970245361e-01 -1.152188926935195923e-01 1.683023422956466675e-01 -2.272010743618011475e-01 4.674668610095977783e-02 -2.536827027797698975e-01 -1.766490638256072998e-01 -4.166426956653594971e-01 -2.623447775840759277e-01 1.034939736127853394e-01 -1.208104267716407776e-01 -1.151461899280548096e-01 4.972455650568008423e-02 3.464092910289764404e-01 1.182470321655273438e-01 2.140571177005767822e-02 2.723762989044189453e-01 -1.504868967458605766e-03 8.356805890798568726e-02 5.224601924419403076e-02
5.216699242591857910e-01 8.372060954570770264e-03 8.057909458875656128e-02 -2.532583102583885193e-02 -2.979083657264709473e-01 2.084371261298656464e-02 -5.016475915908813477e-03 9.437371045351028442e-02 1.312403827905654907e-01 -2.645619511604309082e-01 -2.135898172855377197e-01 7.305362075567245483e-02 1.202462092041969299e-01 2.624767422676086426e-01 3.010373413562774658e-01 -8.464849740266799927e-02 -2.654299139976501465e-01 -1.140290796756744385e-01 2.276247441768646240e-01 -6.193347647786140442e-02 -1.701541393995285034e-01 1.255658119916915894e-01 -1.682716757059097290e-01 -1.877738982439041138e-01 -2.900923788547515869e-02 -8.721615187823772430e-03 -3.578650206327438354e-02 2.702505141496658325e-02 -1.434038728475570679e-01 -6.393459439277648926e-02 -9.845664352178573608e-02 1.362037062644958496e-01
3.416584134101867676e-01 1.395835727453231812e-01 5.146344751119613647e-02 9.900459647178649902e-02 -2.360357344150543213e-01 4.569710046052932739e-02 1.501013636589050293e-01 7.676511257886886597e-02 -7.260483503341674805e-02 -3.977366536855697632e-02 2.402956038713455200e-01 2.408013343811035156e-01 -1.549927443265914917e-01 -1.017917171120643616e-01 -2.741662859916687012e-01 -3.264055848121643066e-01 -1.844679117202758789e-01 -9.421078115701675415e-02 3.657920658588409424e-01 -2.439780980348587036e-01 -1.204826012253761292e-01 -8.821750991046428680e-03 3.868171200156211853e-02 -1.073082685470581055e-01 -5.465482547879219055e-02 5.395962670445442200e-02 -1.732419878244400024e-01 -1.294031143188476562e-01 2.609967291355133057e-01 1.506115496158599854e-01 1.347553580999374390e-01 -3.132554888725280762e-02
1.978043466806411743e-01 1.718866974115371704e-01 7.670153677463531494e-02 -2.881057262420654297e-01 -2.563551962375640869e-01 1.565294563770294189e-01 1.719983965158462524e-01 1.883846968412399292e-01 -2.522548139095306396e-01 -8.508834987878799438e-02 -6.936120241880416870e-02 9.680395573377609253e-02 7.442744821310043335e-02 9.314479678869247437e-02 4.904533922672271729e-02 -2.486208528280258179e-01 -1.131584048271179199e-01 2.480654716491699219e-01 -3.997782617807388306e-02 1.179835349321365356e-01 -1.661232262849807739e-01 -2.228932082653045654e-01 -3.399807810783386230e-01 -1.493004709482192993e-02 -4.704750329256057739e-02 1.780249625444412231e-01 5.524106696248054504e-02 -2.572459280490875244e-01 -1.397538483142852783e-01 -1.247412040829658508e-01 -1.733554154634475708e-01 2.691396772861480713e-01
2.513121664524078369e-01 -3.880399093031883240e-02 -4.514832422137260437e-02 -2.351403832435607910e-01 -2.325002998113632202e-01 -2.345010191202163696e-01 9.425196796655654907e-02 -4.124771803617477417e-02 3.345972159877419472e-03 -5.546304956078529358e-02 -2.719981782138347626e-02 1.333281099796295166e-01 -1.006769761443138123e-01 4.456845819950103760e-01 2.862745523452758789e-01 -2.378108054399490356e-01 -3.195263445377349854e-02 2.222271561622619629e-01 2.593647129833698273e-02 -3.641681000590324402e-02 -1.417351514101028442e-01 -4.656982049345970154e-02 -2.811646163463592529e-01 5.763901397585868835e-02 -2.180090732872486115e-02 2.254493385553359985e-01 -2.027026712894439697e-01 -3.125827386975288391e-02 -8.571072667837142944e-02 -2.025866359472274780e-01 -1.066952273249626160e-01 2.816312909126281738e-01
-9.020299650728702545e-03 3.025725781917572021e-01 2.146647423505783081e-01 -2.496213465929031372e-01 -1.095040589570999146e-01 -1.054357662796974182e-01 -1.354957837611436844e-02 2.170025836676359177e-03 -1.217480823397636414e-01 2.850593030452728271e-01 8.525008708238601685e-02 -1.228653937578201294e-01 -2.156051695346832275e-01 -1.014373525977134705e-01 1.173496171832084656e-01 -1.800862997770309448e-01 -2.046677768230438232e-01 -1.230948120355606079e-01 -1.082295030355453491e-01 -4.079234898090362549e-01 4.813442006707191467e-02 -3.685264661908149719e-02 -1.386900842189788818e-01 -3.489001691341400146e-01 5.049150809645652771e-02 1.726165860891342163e-01 -3.002485334873199463e-01 4.267705604434013367e-02 1.713455021381378174e-01 -8.101388067007064819e-02 -1.200186610221862793e-01 2.859207801520824432e-02
4.473961293697357178e-01 1.426967978477478027e-01 6.402011960744857788e-02 3.860081359744071960e-02 -8.522351831197738647e-02 -6.897212471812963486e-03 1.728174835443496704e-01 3.359396383166313171e-02 -3.262370824813842773e-01 -6.715602427721023560e-02 8.939298242330551147e-02 1.270561367273330688e-01 -1.413987874984741211e-01 9.117195755243301392e-02 -1.096658874303102493e-02 -5.595613270998001099e-02 3.119995445013046265e-02 2.361229807138442993e-01 2.356528937816619873e-01 -5.275931581854820251e-02 -5.713866651058197021e-02 8.919951319694519043e-02 -3.115566372871398926e-01 -2.733829617500305176e-01 2.575798518955707550e-02 -3.736990317702293396e-02 -2.287869900465011597e-02 -2.065093666315078735e-01 2.139421254396438599e-01 -1.712531149387359619e-01 -1.161733195185661316e-01 3.702070116996765137e-01
2.005356848239898682e-01 1.089737266302108765e-01 -1.739346683025360107e-01 8.717054873704910278e-02 -3.651308640837669373e-02 1.537952423095703125e-01 8.640820533037185669e-02 1.101756170392036438e-01 -2.439961731433868408e-01 -1.329416930675506592e-01 -1.433254927396774292e-01 4.214287698268890381e-01 3.162376582622528076e-01 4.614432901144027710e-02 1.926360726356506348e-01 -3.032763600349426270e-01 3.030197229236364365e-03 8.270518481731414795e-02 1.342466771602630615e-01 2.139371633529663086e-02 -1.199336573481559753e-01 1.554490625858306885e-01 -8.695060759782791138e-02 -1.771132200956344604e-01 2.559597194194793701e-01 3.194472193717956543e-01 -2.139213532209396362e-01 -1.210604235529899597e-02 8.879449218511581421e-02 -2.673614397644996643e-02 -1.464703381061553955e-01 1.120863258838653564e-01
1.999220103025436401e-01 2.948613166809082031e-01 1.329548377543687820e-02 -2.176376879215240479e-01 -1.553596258163452148e-01 8.269911631941795349e-03 1.397053897380828857e-02 1.148850172758102417e-01 -3.766483068466186523e-02 -3.832494467496871948e-02 -3.569203615188598633e-02 8.821561187505722046e-02 1.299628764390945435e-01 1.995592117309570312e-01 2.021476179361343384e-01 -1.819353997707366943e-01 -4.224874079227447510e-03 1.853933930397033691e-01 4.262083768844604492e-02 -1.665118932723999023e-01 -1.534500271081924438e-01 -1.405933201313018799e-01 -2.474177628755569458e-01 -6.373248994350433350e-02 5.128241702914237976e-02 2.588924765586853027e-01 -6.170805171132087708e-02 -2.463809102773666382e-01 -3.189642429351806641e-01 -3.020150363445281982e-01 -2.091859430074691772e-01 3.192583024501800537e-01
3.071348667144775391e-01 1.642976999282836914e-01 2.003471255302429199e-01 2.063822895288467407e-01 -1.989565044641494751e-01 6.212197244167327881e-02 4.160369932651519775e-02 -6.184035446494817734e-03 -1.905445903539657593e-01 1.126985028386116028e-01 -5.092161521315574646e-02 6.126550212502479553e-02 7.282176613807678223e-02 1.166655644774436951e-01 -2.846241295337677002e-01 -2.678821384906768799e-01 -1.075171902775764465e-01 -9.295789897441864014e-02 7.064695656299591064e-02 -2.456379234790802002e-01 -8.094759285449981689e-02 -1.540350615978240967e-01 -3.672395050525665283e-01 -1.032539755105972290e-01 2.751161754131317139e-01 -8.298171311616897583e-02 -1.817464977502822876e-01 -1.551030278205871582e-01 1.748704463243484497e-01 -3.864774480462074280e-02 -1.929973065853118896e-01 2.310170680284500122e-01
4.567387700080871582e-02 5.082233995199203491e-02 1.699517108500003815e-02 6.461229175329208374e-02 -3.592925071716308594e-01 5.805231630802154541e-02 1.853589117527008057e-01 1.193992048501968384e-01 -1.603520512580871582e-01 -1.670680940151214600e-01 -1.460255980491638184e-01 1.480065137147903442e-01 -2.720848619937896729e-01 -5.343872308731079102e-02 -5.828323215246200562e-02 9.132546931505203247e-02 7.910835556685924530e-03 -2.778595685958862305e-01 -4.171831160783767700e-02 -3.607469797134399414e-01 -2.509431838989257812e-01 8.333836495876312256e-02 -3.687515258789062500e-01 -3.048333227634429932e-01 -4.118763376027345657e-03 -4.142750112805515528e-04 -2.609882652759552002e-01 -1.622310727834701538e-01 -9.630732238292694092e-02 7.785601913928985596e-02 -8.052478730678558350e-02 -8.775219321250915527e-03
1.705624312162399292e-01 1.892177760601043701e-01 -2.284687757492065430e-01 6.478739529848098755e-02 -2.637908160686492920e-01 3.879670426249504089e-02 -1.427301764488220215e-01 3.343273997306823730e-01 1.814662106335163116e-02 3.017903566360473633e-01 -7.804965972900390625e-02 1.250547617673873901e-01 -3.762495517730712891e-01 9.749037027359008789e-02 -1.715087145566940308e-01 -1.988994181156158447e-01 6.044019479304552078e-03 -1.116845682263374329e-01 -1.034294515848159790e-01 -1.291999518871307373e-01 -2.292803227901458740e-01 1.513952165842056274e-01 -3.178208321332931519e-02 -5.956950783729553223e-02 1.432723999023437500e-01 1.153439432382583618e-01 -7.137016206979751587e-02 -2.375670522451400757e-01 2.076695561408996582e-01 -1.799387186765670776e-01 2.105865031480789185e-01 -8.442565798759460449e-02
4.592407047748565674e-01 1.985426247119903564e-01 8.811445534229278564e-02 2.751194313168525696e-02 -4.447453022003173828e-01 -1.834485381841659546e-01 -2.020289897918701172e-01 9.551450610160827637e-02 8.559069782495498657e-02 -8.323232084512710571e-02 -2.431993484497070312e-01 7.890947163105010986e-02 -5.604868009686470032e-02 4.411387443542480469e-02 1.139613986015319824e-02 -4.360929131507873535e-02 -2.436856180429458618e-01 9.034200012683868408e-02 1.278896033763885498e-01 -1.648729890584945679e-01 -2.564553618431091309e-01 2.154993563890457153e-01 -1.965824663639068604e-01 1.679823100566864014e-01 3.899634256958961487e-02 -3.546816855669021606e-02 -4.010871425271034241e-02 5.990384891629219055e-02 -1.334285587072372437e-01 -2.105861753225326538e-01 1.331117004156112671e-02 1.120893582701683044e-01
7.816423475742340088e-02 3.112728297710418701e-01 3.281455114483833313e-02 4.309739917516708374e-02 -4.103026688098907471e-01 -7.943828590214252472e-03 -1.122926995158195496e-01 3.998186588287353516e-01 5.089159309864044189e-02 -8.548323065042495728e-02 3.810015320777893066e-02 -3.127259388566017151e-02 -2.375832349061965942e-01 2.894508838653564453e-01 -1.566643714904785156e-01 -3.375130891799926758e-02 -1.691312156617641449e-02 -1.354790329933166504e-01 1.984932422637939453e-01 -1.246917322278022766e-01 -4.061296284198760986e-01 1.189010664820671082e-01 -2.070454359054565430e-01 -8.814416825771331787e-02 -4.640109837055206299e-02 -8.399410545825958252e-02 -1.153993606567382812e-01 4.406282305717468262e-02 1.378449052572250366e-01 -2.152541093528270721e-02 -6.047824770212173462e-02 -1.551100015640258789e-01
2.506056129932403564e-01 3.785263299942016602e-01 -1.862532645463943481e-01 1.133999973535537720e-01 -3.848902285099029541e-01 1.923756599426269531e-01 2.779881656169891357e-01 1.814018934965133667e-01 4.891377687454223633e-02 -1.307286918163299561e-01 -1.074745282530784607e-01 -6.310781836509704590e-02 1.187745556235313416e-01 -2.750475145876407623e-02 7.931571453809738159e-02 -1.207395642995834351e-01 -8.182834833860397339e-02 1.446995586156845093e-01 -1.195958852767944336e-01 -3.093397021293640137e-01 1.548173725605010986e-01 -1.102568134665489197e-01 -1.769020408391952515e-02 -1.053240299224853516e-01 2.244640290737152100e-01 1.611417382955551147e-01 -8.194909244775772095e-02 2.121183723211288452e-01 1.595939844846725464e-01 -1.218010932207107544e-01 -1.590389460325241089e-01 -3.826368600130081177e-02
6.160705536603927612e-02 2.963132858276367188e-01 8.190977573394775391e-02 -8.749569952487945557e-02 -9.894216805696487427e-02 -1.362357735633850098e-01 -8.188922703266143799e-02 -2.925550006330013275e-02 -1.137453839182853699e-01 -3.374455273151397705e-01 9.016891568899154663e-02 1.003477424383163452e-01 -3.154705166816711426e-01 -1.944282650947570801e-01 1.367598026990890503e-01 -1.532240808010101318e-01 3.226122260093688965e-02 -3.387186303734779358e-02 4.206644296646118164e-01 -3.419947624206542969e-01 1.684854738414287567e-02 -7.927030324935913086e-02 -4.110523033887147903e-03 -1.747309267520904541e-01 -7.780759036540985107e-02 -1.034577414393424988e-01 -2.665316760540008545e-01 -3.084610104560852051e-01 1.230630502104759216e-01 -1.409319601953029633e-02 -3.908237442374229431e-03 4.570090398192405701e-02
3.669212758541107178e-01 1.174630895256996155e-01 1.432887613773345947e-01 1.603492051362991333e-01 -1.525471210479736328e-01 -8.896657824516296387e-02 4.895684495568275452e-02 -5.732312332838773727e-03 -3.385050594806671143e-01 -2.477862872183322906e-03 -1.218463629484176636e-01 6.410152465105056763e-02 -2.367490679025650024e-01 -1.714362949132919312e-02 -4.397006332874298096e-02 -3.439314365386962891e-01 -2.768704891204833984e-01 1.160290986299514771e-01 6.152187287807464600e-02 -1.204450428485870361e-01 9.832488745450973511e-02 8.843975514173507690e-02 -1.671828478574752808e-01 -2.389338053762912750e-02 2.954004108905792236e-01 2.671291232109069824e-01 -8.069755882024765015e-02 -9.865725785493850708e-02 9.825385361909866333e-02 -2.051555663347244263e-01 4.500405490398406982e-02 2.802562713623046875e-01
2.253126800060272217e-01 2.919412851333618164e-01 2.992842718958854675e-02 9.206645190715789795e-02 -2.375838160514831543e-01 1.373005658388137817e-01 2.245883047580718994e-01 -1.881404593586921692e-02 -1.105547770857810974e-01 1.282660290598869324e-02 -1.557576209306716919e-01 5.505563691258430481e-02 3.661048784852027893e-02 4.305364191532135010e-02 -1.153416186571121216e-01 -1.631554067134857178e-01 -1.090994477272033691e-01 1.195313557982444763e-01 -8.502056449651718140e-02 -2.200375311076641083e-02 -4.942663013935089111e-02 6.885012239217758179e-02 -2.293938100337982178e-01 -2.849784791469573975e-01 1.044959202408790588e-01 -3.923211395740509033e-01 -2.495153248310089111e-01 -8.994370698928833008e-02 3.428141474723815918e-01 -2.917347848415374756e-01 -5.214501172304153442e-02 1.740459054708480835e-01
8.221158385276794434e-02 5.123205110430717468e-02 7.506205886602401733e-02 4.319308325648307800e-02 -3.621834814548492432e-01 -1.465992331504821777e-01 -8.140760660171508789e-02 3.019305467605590820e-01 -1.373174190521240234e-01 -7.628486305475234985e-02 2.890141606330871582e-01 1.075881794095039368e-01 -1.127321869134902954e-01 2.134553641080856323e-01 -8.916755020618438721e-02 -2.901994287967681885e-01 -1.893439516425132751e-02 -6.433985382318496704e-02 4.071508534252643585e-03 -9.307920187711715698e-02 -3.428467810153961182e-01 -1.606876701116561890e-01 -1.490503102540969849e-01 -6.036512181162834167e-02 2.699238620698451996e-02 -1.545803621411323547e-02 -2.289440780878067017e-01 2.825974859297275543e-02 3.282946646213531494e-01 -8.889891207218170166e-02 -2.261458709836006165e-02 -3.311569690704345703e-01
3.065922558307647705e-01 2.227550372481346130e-02 7.009763270616531372e-03 -2.183989435434341431e-01 -2.514434456825256348e-01 -3.546765074133872986e-02 7.117327302694320679e-02 -4.426734149456024170e-02 -1.621709018945693970e-01 1.711337640881538391e-02 -2.070224732160568237e-01 1.341392099857330322e-01 -9.033184498548507690e-02 2.021047323942184448e-01 -2.993566393852233887e-01 -2.041084319353103638e-01 -1.130552366375923157e-01 -1.610753536224365234e-01 -7.273116707801818848e-02 -2.978565096855163574e-01 -8.478470891714096069e-02 -7.177022099494934082e-02 -9.126665443181991577e-02 -2.764452397823333740e-01 1.020539328455924988e-01 -2.253190577030181885e-01 1.958261281251907349e-01 -3.870918154716491699e-01 1.751214861869812012e-01 1.701044663786888123e-02 -2.845350094139575958e-02 8.695940673351287842e-02
1.516362577676773071e-01 1.321185678243637085e-01 -1.308050602674484253e-01 7.454209774732589722e-02 -1.708062291145324707e-01 -1.882797777652740479e-01 -1.223542355000972748e-02 -4.134524613618850708e-02 9.614826738834381104e-02 -9.177463501691818237e-02 -2.708624899387359619e-01 3.164655268192291260e-01 1.785932481288909912e-01 -1.155230924487113953e-01 -9.181898832321166992e-02 -3.444515764713287354e-01 -1.098385676741600037e-01 2.588142175227403641e-03 7.219569385051727295e-02 -1.829506009817123413e-01 -1.349177956581115723e-01 -1.660236716270446777e-01 1.727481037378311157e-01 -2.459074407815933228e-01 -3.321978822350502014e-02 1.845976710319519043e-01 -2.754283845424652100e-01 -2.306086421012878418e-01 1.895396858453750610e-01 1.767022907733917236e-02 -3.412186205387115479e-01 5.636210367083549500e-02
4.779331684112548828e-01 3.009892627596855164e-02 1.939284950494766235e-01 1.366555243730545044e-01 -2.367944270372390747e-01 -9.112892299890518188e-02 5.935217067599296570e-02 5.423367768526077271e-02 -2.055285274982452393e-01 1.137757557444274426e-03 -1.618256568908691406e-01 7.492118328809738159e-02 -1.083507537841796875e-01 1.359626799821853638e-01 -1.189476847648620605e-01 -4.419062435626983643e-01 -1.311328411102294922e-01 1.033177748322486877e-01 -8.518399670720100403e-03 -5.129972472786903381e-02 -1.298885941505432129e-01 1.415514349937438965e-01 -2.899479568004608154e-01 -3.355468064546585083e-02 2.381828576326370239e-01 1.352945566177368164e-01 -1.137394830584526062e-01 9.731809049844741821e-02 1.448716819286346436e-01 -1.306423991918563843e-01 6.227221339941024780e-02 1.944145411252975464e-01
3.132303059101104736e-01 1.900466531515121460e-01 8.075011521577835083e-02 1.372597366571426392e-01 -1.726656258106231689e-01 3.185880556702613831e-02 1.042126417160034180e-01 1.140882745385169983e-01 -2.024161815643310547e-01 1.023366898298263550e-01 2.361279726028442383e-02 4.175600409507751465e-02 -5.637678131461143494e-02 2.440373748540878296e-01 -1.946482509374618530e-01 -3.908898234367370605e-01 -1.908291280269622803e-01 4.567018151283264160e-02 -6.678058952093124390e-02 -5.147491022944450378e-02 -8.177040517330169678e-02 5.506550893187522888e-02 -1.061406582593917847e-01 -1.718531250953674316e-01 2.341690063476562500e-01 -1.530639678239822388e-01 -1.637319475412368774e-01 -1.131383627653121948e-01 3.338452875614166260e-01 -2.556475400924682617e-01 -2.083303332328796387e-01 2.105496525764465332e-01
1.529646366834640503e-01 3.410429060459136963e-01 -3.766617923974990845e-02 -2.338382750749588013e-01 -5.443893745541572571e-02 3.251553699374198914e-02 2.837139368057250977e-01 -1.688743084669113159e-01 -1.014238297939300537e-01 6.679364293813705444e-02 1.724852174520492554e-01 1.605336517095565796e-01 -5.810615420341491699e-02 1.524834483861923218e-01 4.645416885614395142e-02 -2.709676139056682587e-02 -2.140599489212036133e-02 -1.351101249456405640e-01 -8.357679098844528198e-02 -1.843639016151428223e-01 -1.865715533494949341e-01 1.031931117177009583e-01 1.070019230246543884e-01 -1.420176625251770020e-01 -1.943475008010864258e-01 2.985833883285522461e-01 -2.179369479417800903e-01 -3.063721954822540283e-01 2.997197806835174561e-01 6.430436670780181885e-02 -2.824483513832092285e-01 1.121497005224227905e-01
2.603164017200469971e-01 4.691652953624725342e-01 2.075998671352863312e-02 -1.874227970838546753e-01 -9.471522271633148193e-02 -4.594153724610805511e-03 1.379254162311553955e-01 2.736456925049424171e-03 -1.621932983398437500e-01 6.144288927316665649e-02 -8.672492951154708862e-02 -4.092075303196907043e-02 -6.067632138729095459e-02 9.643974900245666504e-02 2.756165266036987305e-01 -1.769652813673019409e-01 -2.294890955090522766e-02 -1.030997484922409058e-01 -3.075734376907348633e-01 -2.508161962032318115e-01 -1.649470031261444092e-01 1.181582659482955933e-01 -1.531981974840164185e-01 -2.940835356712341309e-01 2.180211432278156281e-02 2.085113674402236938e-01 8.367264270782470703e-02 -9.458451718091964722e-02 2.775914669036865234e-01 1.784773543477058411e-02 -1.776902228593826294e-01 1.891523972153663635e-02
2.335898727178573608e-01 -4.173420369625091553e-03 9.350591897964477539e-02 -1.798085570335388184e-01 -3.501091897487640381e-01 4.400141537189483643e-02 -1.442354768514633179e-01 1.849399209022521973e-01 1.667550206184387207e-02 -2.206661179661750793e-02 -2.624396234750747681e-02 7.842494547367095947e-02 -1.449825614690780640e-01 -4.586211964488029480e-02 -2.190137207508087158e-01 -6.412211060523986816e-02 1.577465049922466278e-02 -4.935360327363014221e-02 3.377188742160797119e-01 -5.066615343093872070e-01 -1.742028594017028809e-01 -2.623046282678842545e-03 -3.303159773349761963e-01 1.834419667720794678e-01 -3.335516201332211494e-03 -4.080565646290779114e-02 -2.361535578966140747e-01 -6.085591390728950500e-02 1.230084896087646484e-01 -4.378762841224670410e-02 1.193213984370231628e-01 -5.501502379775047302e-02
2.472130358219146729e-01 1.654124110937118530e-01 -1.064285635948181152e-01 9.982768446207046509e-03 -2.779231667518615723e-01 -2.682422474026679993e-02 1.376972794532775879e-01 1.292552798986434937e-01 -2.572208940982818604e-01 2.119692713022232056e-01 -2.480400502681732178e-01 1.347542107105255127e-01 4.337305203080177307e-02 8.387976139783859253e-02 -8.445179462432861328e-02 4.732436034828424454e-03 1.301338225603103638e-01 8.933701901696622372e-04 -3.582452423870563507e-03 -4.449398517608642578e-01 -2.222140133380889893e-01 -3.036664240062236786e-02 -3.186421096324920654e-01 -2.823291718959808350e-01 -1.658476144075393677e-01 -1.241761445999145508e-01 -1.907915472984313965e-01 1.834107004106044769e-02 1.335421949625015259e-01 1.313274353742599487e-01 1.194141134619712830e-01 -6.445821374654769897e-02
2.749780416488647461e-01 3.236626684665679932e-01 -1.658298373222351074e-01 -3.354284763336181641e-01 -1.144316270947456360e-01 6.568949669599533081e-02 1.171002164483070374e-01 7.132947444915771484e-02 -3.802468627691268921e-02 -7.680767029523849487e-02 -9.062673896551132202e-02 -7.873006165027618408e-02 2.105041742324829102e-01 7.459691260010004044e-03 3.784228861331939697e-02 -1.366910338401794434e-01 -2.116724699735641479e-01 -9.624364972114562988e-02 1.000523790717124939e-01 3.143544197082519531e-01 -2.357979714870452881e-01 1.706958115100860596e-01 -2.448128610849380493e-01 4.491962492465972900e-02 2.054739296436309814e-01 3.039761781692504883e-01 -1.014251857995986938e-01 -2.046357393264770508e-01 4.526493325829505920e-02 -9.314293414354324341e-02 1.098166704177856445e-01 1.949676424264907837e-01
1.015252172946929932e-01 3.524492979049682617e-01 -3.248417004942893982e-02 -2.235414683818817139e-01 -3.300722241401672363e-01 -2.185628861188888550e-01 9.010861068964004517e-02 2.456614524126052856e-01 -2.304953336715698242e-01 -5.112366750836372375e-02 1.459746658802032471e-01 -3.017499670386314392e-02 5.956126749515533447e-02 1.546020209789276123e-01 -1.193121168762445450e-02 -6.235369667410850525e-02 -1.440741568803787231e-01 1.774664521217346191e-01 3.150763362646102905e-02 -2.095191180706024170e-02 -7.080203387886285782e-03 -2.663801237940788269e-02 -2.727887332439422607e-01 -2.190942876040935516e-02 1.573632955551147461e-01 1.938257515430450439e-01 -1.009397134184837341e-01 -2.396021932363510132e-01 -1.488499641418457031e-01 -3.581205010414123535e-01 -1.825408935546875000e-01 1.918979734182357788e-01
4.013602435588836670e-02 1.982033848762512207e-01 -9.568853676319122314e-02 -4.148342832922935486e-02 -4.860675893723964691e-03 8.368097990751266479e-02 -1.742719709873199463e-01 1.495842635631561279e-01 -2.799136936664581299e-01 -1.500154882669448853e-01 1.838883757591247559e-01 -7.878053933382034302e-02 1.893246918916702271e-01 -6.466510891914367676e-02 1.932871937751770020e-01 -1.631824523210525513e-01 1.105510145425796509e-01 -6.457196176052093506e-02 1.233756765723228455e-01 -2.659515440464019775e-01 -4.080452620983123779e-01 1.796962022781372070e-01 -6.588740646839141846e-02 -1.188481003046035767e-01 2.562211751937866211e-01 2.559190690517425537e-01 -1.365539133548736572e-01 -7.657897472381591797e-02 3.005524575710296631e-01 -1.621933579444885254e-01 -1.111034397035837173e-02 2.270371466875076294e-01
2.214722484350204468e-01 1.760365515947341919e-01 -1.403689235448837280e-01 -2.109146676957607269e-02 -3.200865685939788818e-01 3.167035430669784546e-02 1.161387637257575989e-01 1.585668139159679413e-02 -2.044275403022766113e-01 -2.083326280117034912e-01 -3.450229018926620483e-02 2.739537060260772705e-01 -6.648448854684829712e-02 -4.948511347174644470e-02 3.135826438665390015e-02 -1.583201587200164795e-01 -8.573581278324127197e-02 -4.418032616376876831e-02 -1.191368233412504196e-02 8.787391334772109985e-02 -3.204353153705596924e-01 2.433599680662155151e-01 -1.465469002723693848e-01 -1.251898258924484253e-01 3.949849307537078857e-01 1.646063327789306641e-01 -1.620913892984390259e-01 -1.753978729248046875e-01 -5.254843737930059433e-03 -1.766369491815567017e-01 -1.798689812421798706e-01 2.613771855831146240e-01
4.187883436679840088e-01 2.090466618537902832e-01 4.492775350809097290e-02 -1.824096292257308960e-01 -2.088799178600311279e-01 -9.016497433185577393e-02 2.599684000015258789e-01 1.350248456001281738e-01 -1.997990161180496216e-01 -4.818850383162498474e-02 -2.713014371693134308e-02 -1.594695150852203369e-01 5.347574129700660706e-02 1.087598875164985657e-01 9.672889113426208496e-02 -2.854484319686889648e-01 -7.008052617311477661e-02 1.108439117670059204e-01 -2.323033660650253296e-02 -6.369030475616455078e-02 -2.855072729289531708e-03 -1.931312978267669678e-01 -3.017151355743408203e-01 -3.207363933324813843e-02 5.714946892112493515e-03 4.638452455401420593e-02 -2.943046763539314270e-02 -1.738255172967910767e-01 -3.011934161186218262e-01 -3.973001539707183838e-01 -2.605720981955528259e-02 2.103137597441673279e-02
3.025945723056793213e-01 3.246912360191345215e-01 -3.870983049273490906e-02 -2.134447544813156128e-01 -2.946127057075500488e-01 8.460328727960586548e-02 4.872788488864898682e-02 2.268244177103042603e-01 -1.918343156576156616e-01 -1.219399198889732361e-01 4.326757416129112244e-02 1.960063427686691284e-01 -1.783075332641601562e-01 2.423921832814812660e-03 -2.197791635990142822e-01 -5.996254086494445801e-02 -1.084474474191665649e-02 2.422858327627182007e-01 -1.025194376707077026e-01 1.288487315177917480e-01 1.281517744064331055e-01 1.291354298591613770e-01 -3.319814801216125488e-01 -1.908704042434692383e-01 1.063974946737289429e-01 7.393109053373336792e-02 -6.632840633392333984e-02 -2.673478126525878906e-01 2.105717360973358154e-01 -1.446618735790252686e-01 3.037497214972972870e-02 8.940782397985458374e-02
2.774401605129241943e-01 2.395343929529190063e-01 7.565609365701675415e-02 -2.392724603414535522e-01 -7.426618784666061401e-02 1.052477359771728516e-01 7.628662139177322388e-02 2.963479608297348022e-02 -1.590785086154937744e-01 -3.624061122536659241e-02 6.592442095279693604e-02 6.677287817001342773e-02 1.464186161756515503e-01 -2.962702699005603790e-02 2.204104363918304443e-01 -1.989043354988098145e-01 -1.298683509230613708e-02 -8.645469695329666138e-02 -8.791220188140869141e-02 -1.096363514661788940e-01 -3.993836343288421631e-01 -6.450573354959487915e-02 -1.108957231044769287e-01 -2.917082309722900391e-01 -2.809152007102966309e-01 8.836966007947921753e-02 -1.191715057939291000e-02 -1.586937159299850464e-01 2.806206941604614258e-01 4.562118649482727051e-02 -3.882602453231811523e-01 3.775840997695922852e-02
2.826596498489379883e-01 8.880823105573654175e-02 -1.906285583972930908e-01 5.285488814115524292e-02 -2.888780832290649414e-01 2.331924885511398315e-01 1.362156718969345093e-01 2.459529638290405273e-01 -1.244835704565048218e-01 1.942711472511291504e-01 -1.386919915676116943e-01 2.081846594810485840e-01 -2.526845335960388184e-01 -1.989282667636871338e-02 5.060314014554023743e-02 -1.878285259008407593e-01 4.530848190188407898e-02 -2.644545733928680420e-01 4.707469418644905090e-02 -2.255977690219879150e-01 -2.992569208145141602e-01 2.715275287628173828e-01 3.112743841484189034e-03 1.336346864700317383e-01 6.707488745450973511e-02 1.320820152759552002e-01 9.703076630830764771e-02 -7.356476783752441406e-02 1.689746081829071045e-01 -2.390099763870239258e-01 8.616065979003906250e-02 -4.674594849348068237e-02
1.723999381065368652e-01 9.107280522584915161e-02 1.116486340761184692e-01 -1.906240284442901611e-01 -3.082504570484161377e-01 -9.223454445600509644e-02 2.528276853263378143e-02 2.284511178731918335e-01 -1.864300817251205444e-01 -1.756730079650878906e-01 4.198123700916767120e-03 -7.157860696315765381e-02 -3.003938682377338409e-02 5.098648369312286377e-02 -6.050603929907083511e-03 -2.584601044654846191e-01 -2.228402793407440186e-01 1.753007322549819946e-01 9.711799770593643188e-02 2.111300230026245117e-01 1.412408202886581421e-01 -1.593479216098785400e-01 -2.480574250221252441e-01 7.998976856470108032e-02 -1.208450645208358765e-01 1.594966053962707520e-01 -2.311066836118698120e-01 -1.856006085872650146e-01 1.669098287820816040e-01 -3.616543710231781006e-01 -1.641310006380081177e-02 2.850216925144195557e-01
2.263834476470947266e-01 -5.778584629297256470e-02 -1.041455939412117004e-01 -2.874576020985841751e-03 -3.792457878589630127e-01 7.325328886508941650e-02 -6.760554760694503784e-02 2.228539288043975830e-01 -3.312550857663154602e-02 -2.587318979203701019e-02 -7.123492658138275146e-02 2.489133626222610474e-01 -8.909064531326293945e-02 3.783784806728363037e-02 -2.018438577651977539e-01 -1.391146630048751831e-01 2.116885781288146973e-01 -1.848211884498596191e-01 1.417300105094909668e-01 -4.380732178688049316e-01 -2.236844748258590698e-01 1.185943409800529480e-01 -3.691771626472473145e-01 5.785493925213813782e-02 5.198597908020019531e-03 1.134521979838609695e-02 -1.640107035636901855e-01 -1.451300680637359619e-01 8.379967510700225830e-02 -1.567400991916656494e-01 1.027581095695495605e-02 1.354581564664840698e-01
3.680586516857147217e-01 2.867532074451446533e-01 -1.607038229703903198e-01 -5.271290987730026245e-02 -1.993394792079925537e-01 6.249226629734039307e-02 1.062464937567710876e-01 -1.044243872165679932e-01 7.149811089038848877e-02 -1.017870455980300903e-01 -8.205561339855194092e-02 5.802817270159721375e-02 8.528606593608856201e-02 1.569312810897827148e-01 -1.469048112630844116e-01 -3.462018370628356934e-01 1.218596473336219788e-01 5.163043364882469177e-02 7.308782637119293213e-02 1.259914338588714600e-01 -2.875903248786926270e-01 -2.029073983430862427e-02 -1.471880823373794556e-01 5.147381499409675598e-02 3.318330645561218262e-01 6.965698301792144775e-02 -2.511399090290069580e-01 -2.375178188085556030e-01 6.827690452337265015e-02 -2.908991575241088867e-01 -1.028087437152862549e-01 9.211967140436172485e-02
8.284905552864074707e-02 3.298041522502899170e-01 -1.994267702102661133e-01 1.213691011071205139e-01 -1.640885919332504272e-01 2.221727371215820312e-02 1.975471973419189453e-01 3.432756960391998291e-01 1.206158101558685303e-01 -2.809691131114959717e-01 -8.914650976657867432e-02 -1.987977176904678345e-01 -7.318647205829620361e-02 -2.521378919482231140e-03 1.605951488018035889e-01 -5.854706466197967529e-02 2.583202905952930450e-02 1.002444922924041748e-01 9.288215637207031250e-02 -2.935689091682434082e-01 9.350074082612991333e-02 -1.357430219650268555e-01 -1.388246417045593262e-01 -8.791664987802505493e-02 2.943433225154876709e-01 2.374695390462875366e-01 -1.472973376512527466e-01 -3.117030113935470581e-02 1.213782373815774918e-02 -3.003973364830017090e-01 -2.161355018615722656e-01 8.687373995780944824e-02
2.682143747806549072e-01 2.375186085700988770e-01 -4.864937439560890198e-02 -1.220489442348480225e-01 -2.694135010242462158e-01 -3.032157942652702332e-02 7.937750220298767090e-02 -6.971772015094757080e-02 -1.353019475936889648e-02 3.014349043369293213e-01 -1.950635462999343872e-01 -1.444000154733657837e-01 -9.967257827520370483e-02 -1.153505221009254456e-01 8.457294316031038761e-04 -3.196248412132263184e-01 -1.796673536300659180e-01 7.615453097969293594e-03 -1.808330267667770386e-01 -2.902550399303436279e-01 3.155877813696861267e-02 -4.528326913714408875e-02 -1.061264276504516602e-01 -4.002790525555610657e-02 -1.654407829046249390e-01 8.895681798458099365e-02 -4.480986893177032471e-01 1.901214420795440674e-01 9.743108600378036499e-02 -8.700093626976013184e-02 -1.605326831340789795e-01 -1.188139542937278748e-01
1.210658326745033264e-01 1.279562860727310181e-01 -1.483592987060546875e-01 -3.582701086997985840e-02 -2.885765731334686279e-01 7.273481041193008423e-02 -1.422296464443206787e-01 -1.027841493487358093e-01 2.688808739185333252e-01 -3.450653254985809326e-01 -1.986131370067596436e-01 3.279402554035186768e-01 -8.121332526206970215e-02 1.562565714120864868e-01 1.193315386772155762e-01 7.057871203869581223e-03 -1.352354437112808228e-01 1.598372310400009155e-01 1.897544972598552704e-02 -3.617058098316192627e-01 -1.298253834247589111e-01 1.741883531212806702e-02 -1.937720179557800293e-01 1.660172082483768463e-02 8.065988123416900635e-02 -2.335247844457626343e-01 -1.917375177145004272e-01 1.824194006621837616e-02 2.598614990711212158e-01 1.143648405559360981e-03 -2.149155586957931519e-01 -2.814407274127006531e-02
3.924790024757385254e-01 2.238253206014633179e-01 4.365085810422897339e-02 1.979431696236133575e-02 -5.998136103153228760e-02 4.762872587889432907e-03 3.692811354994773865e-02 1.430714130401611328e-01 -1.356419175863265991e-01 1.785151660442352295e-01 1.755253672599792480e-01 1.487701386213302612e-01 -1.152607277035713196e-01 -3.024130761623382568e-01 -2.432766258716583252e-01 -3.353741466999053955e-01 -1.353288590908050537e-01 -2.414754480123519897e-01 9.435459971427917480e-02 -2.410928159952163696e-01 -1.219127848744392395e-01 -1.379407942295074463e-01 2.405304112471640110e-04 -1.433459073305130005e-01 1.770133525133132935e-02 7.562388479709625244e-02 -3.077773451805114746e-01 -6.424538046121597290e-02 2.491455525159835815e-01 2.132962457835674286e-02 1.469160020351409912e-01 3.761584311723709106e-02
-6.725157052278518677e-02 2.335394732654094696e-02 -5.179147422313690186e-02 -3.531913086771965027e-02 -3.245151042938232422e-01 -4.035938158631324768e-02 7.533899974077939987e-03 2.544318437576293945e-01 -3.309906646609306335e-02 -5.613477528095245361e-02 -1.250756978988647461e-01 1.212640032172203064e-01 -9.620640426874160767e-02 1.961893290281295776e-01 -1.944935470819473267e-01 -1.380839496850967407e-01 3.804057836532592773e-03 -1.266787201166152954e-01 2.549039423465728760e-01 -4.903413653373718262e-01 -1.979133039712905884e-01 1.852037310600280762e-01 -2.707821726799011230e-01 1.057736277580261230e-01 -1.645057201385498047e-01 -5.957874283194541931e-02 -2.105417698621749878e-01 -2.401537001132965088e-01 1.203767359256744385e-01 -2.147803306579589844e-01 -3.672710061073303223e-02 7.744245976209640503e-02
9.910754859447479248e-02 2.896241843700408936e-02 -1.234701871871948242e-01 -7.937832176685333252e-02 -2.617168724536895752e-01 -2.940886914730072021e-01 6.249821186065673828e-02 3.195786178112030029e-01 9.890560060739517212e-02 -1.302591264247894287e-01 -1.492485255002975464e-01 1.757110953330993652e-01 -1.101213395595550537e-01 -2.747066505253314972e-02 4.153418913483619690e-02 -3.767047822475433350e-01 -3.658740818500518799e-01 -5.073389410972595215e-02 -9.090527892112731934e-02 -1.077539026737213135e-01 1.253291778266429901e-02 1.620913296937942505e-01 -1.412389278411865234e-01 -1.019126474857330322e-01 -1.822961568832397461e-01 1.910668909549713135e-01 -3.773990273475646973e-01 1.964858621358871460e-01 5.388206988573074341e-02 -5.194811150431632996e-02 -2.944684587419033051e-02 -6.223660428076982498e-03
4.126629233360290527e-01 1.974544972181320190e-01 -1.987538337707519531e-01 -2.285893112421035767e-01 -1.226897090673446655e-01 -5.809846147894859314e-02 5.383593216538429260e-02 -6.986594200134277344e-02 -3.283258080482482910e-01 -4.124117642641067505e-02 -1.248973459005355835e-01 -7.885023951530456543e-02 1.263635009527206421e-01 1.767846010625362396e-02 2.249070107936859131e-01 -1.551756411790847778e-01 1.340134441852569580e-01 -1.602032482624053955e-01 -9.927949309349060059e-02 -2.058096528053283691e-01 -1.238143071532249451e-01 2.067868262529373169e-01 -1.445089727640151978e-01 -1.636137068271636963e-01 4.697383195161819458e-02 2.151660472154617310e-01 -4.458744078874588013e-02 -7.055433839559555054e-02 3.501516878604888916e-01 1.361972093582153320e-01 -2.276903092861175537e-01 2.119877561926841736e-02
5.456429123878479004e-01 1.157003268599510193e-01 -1.630324274301528931e-01 -1.841436475515365601e-01 -2.806282043457031250e-01 1.894665062427520752e-01 -1.440657489001750946e-02 1.504698246717453003e-01 -2.742177993059158325e-02 -1.501078903675079346e-01 -7.719396054744720459e-02 1.908643692731857300e-01 -2.367989569902420044e-01 2.100740931928157806e-02 -8.260799944400787354e-02 4.406858980655670166e-02 -5.543094873428344727e-02 2.273076474666595459e-01 -1.010815352201461792e-01 -8.425858616828918457e-02 1.585404127836227417e-01 -6.881795823574066162e-02 -1.030955016613006592e-01 -2.703140974044799805e-01 8.317105472087860107e-02 -5.791835486888885498e-02 1.234625577926635742e-01 -5.522692576050758362e-02 3.149158060550689697e-01 -1.284925043582916260e-01 7.803969830274581909e-02 1.548604071140289307e-01
5.408834293484687805e-02 3.105611205101013184e-01 -1.147737260907888412e-02 -6.569757312536239624e-02 -2.807351946830749512e-01 -5.969645082950592041e-02 1.346416771411895752e-01 -1.682639420032501221e-01 -4.927474260330200195e-02 2.917042076587677002e-01 -6.325320899486541748e-02 5.353587493300437927e-02 -1.288097500801086426e-01 7.171125710010528564e-02 -2.017122805118560791e-01 -2.119777202606201172e-01 -2.497283220291137695e-01 -4.049047827720642090e-02 2.443712800741195679e-01 9.495160542428493500e-03 -9.198557585477828979e-02 1.237362995743751526e-02 -2.915040552616119385e-01 -2.224904596805572510e-01 3.203976154327392578e-01 -1.151283308863639832e-01 3.057305514812469482e-02 -1.328773349523544312e-01 2.000999599695205688e-01 -2.242323458194732666e-01 -1.618033945560455322e-01 2.184378355741500854e-01
5.717135667800903320e-01 2.918879687786102295e-01 2.563886344432830811e-02 -2.437064647674560547e-01 -2.176498621702194214e-01 -1.328174322843551636e-01 -3.742806613445281982e-02 -2.407099120318889618e-02 -2.561196126043796539e-02 -1.958239972591400146e-01 1.618657708168029785e-01 3.368091583251953125e-02 -1.116428226232528687e-01 -2.479951679706573486e-01 -9.735786914825439453e-02 -2.478911131620407104e-01 -1.607284843921661377e-01 9.192046523094177246e-02 7.799504697322845459e-02 -1.027707755565643311e-01 -9.634365141391754150e-02 -1.402960252016782761e-02 -2.852076850831508636e-02 -2.686877548694610596e-01 1.775634735822677612e-01 2.265252023935317993e-01 5.443456023931503296e-02 -1.013430655002593994e-01 -4.356680437922477722e-03 7.396940607577562332e-03 -9.622266143560409546e-02 1.041548699140548706e-01
2.667913436889648438e-01 1.362454295158386230e-01 -8.542272448539733887e-02 -1.513639390468597412e-01 -3.401798903942108154e-01 -7.235750555992126465e-02 9.121507406234741211e-03 4.760790616273880005e-02 -1.573814451694488525e-02 4.812044277787208557e-02 -3.184762224555015564e-02 3.671624511480331421e-02 -3.205009698867797852e-01 -7.544368505477905273e-02 2.825891673564910889e-01 -9.768962860107421875e-02 -4.450291097164154053e-01 1.954386532306671143e-01 7.541574537754058838e-02 -2.329524159431457520e-01 1.054378747940063477e-01 -1.610853970050811768e-01 4.568225517868995667e-02 -3.003066182136535645e-01 3.089808858931064606e-02 -5.478964000940322876e-02 -1.536156088113784790e-01 2.277561835944652557e-02 -7.878796756267547607e-02 -8.508995920419692993e-02 -4.627656564116477966e-02 2.912133932113647461e-01
4.057170748710632324e-01 -6.273956969380378723e-03 -7.132154703140258789e-02 1.224288940429687500e-01 -1.062812507152557373e-01 -9.739927947521209717e-02 3.676576614379882812e-01 1.280744969844818115e-01 1.722413897514343262e-01 -4.331909120082855225e-03 1.167892199009656906e-02 -2.821825817227363586e-02 -1.350580602884292603e-01 -7.209819275885820389e-03 -1.345339119434356689e-01 -2.066174298524856567e-01 -3.547112941741943359e-01 1.317744702100753784e-01 1.547080427408218384e-01 -2.277665883302688599e-01 -3.036371171474456787e-01 -1.101650297641754150e-01 -2.496886700391769409e-01 -7.773979008197784424e-02 4.350300133228302002e-02 -1.440113633871078491e-01 -7.991857081651687622e-02 -6.769622117280960083e-02 6.073349341750144958e-02 -2.231989651918411255e-01 -5.455723777413368225e-02 2.267573922872543335e-01
2.564885318279266357e-01 2.083297222852706909e-01 4.607965424656867981e-02 -4.855003654956817627e-01 1.862773858010768890e-02 1.084594875574111938e-01 1.610512733459472656e-01 -1.415196526795625687e-02 -1.936884522438049316e-01 1.318218559026718140e-01 -4.141982272267341614e-02 1.816345006227493286e-01 9.637435525655746460e-02 8.605617284774780273e-02 2.161159217357635498e-01 -2.711280249059200287e-02 5.186325288377702236e-04 -1.785834878683090210e-01 -2.272113412618637085e-02 -2.235334068536758423e-01 -2.738879919052124023e-01 4.724653903394937515e-03 2.826228924095630646e-02 -2.844154536724090576e-01 -1.615940183401107788e-01 3.670131042599678040e-02 -1.330158859491348267e-01 -2.555213272571563721e-01 2.819385230541229248e-01 -8.941340260207653046e-03 -1.785396635532379150e-01 -1.760000712238252163e-03
2.722579240798950195e-01 1.580517441034317017e-01 -1.878084987401962280e-01 -7.461371272802352905e-02 -2.430669963359832764e-01 1.748660355806350708e-01 5.705178901553153992e-02 -8.036618679761886597e-02 -2.220980674028396606e-01 1.494610011577606201e-01 -2.269367128610610962e-02 1.456317156553268433e-01 5.390692874789237976e-02 -1.458355784416198730e-01 -2.326327264308929443e-01 7.746062427759170532e-02 -1.207605525851249695e-01 -9.803334623575210571e-02 1.829415410757064819e-01 -3.501941859722137451e-01 -2.763813361525535583e-02 6.861513108015060425e-02 -3.219722509384155273e-01 -2.610719501972198486e-01 2.566226720809936523e-01 -1.388249993324279785e-01 1.794033348560333252e-01 -1.492342948913574219e-01 1.782905608415603638e-01 8.680671453475952148e-03 -2.275367230176925659e-01 4.676972329616546631e-02
2.603651210665702820e-02 -2.984849177300930023e-02 1.517273578792810440e-02 1.832964830100536346e-02 -4.695464372634887695e-01 7.061341404914855957e-02 -2.211273461580276489e-01 5.984467267990112305e-02 -2.400180995464324951e-01 1.316587626934051514e-02 -1.583279222249984741e-01 1.237840056419372559e-01 2.201421000063419342e-02 1.406044661998748779e-01 -9.743703901767730713e-02 -1.425081938505172729e-01 9.908464550971984863e-02 -1.747778989374637604e-02 3.892627954483032227e-01 -1.480877250432968140e-01 -4.140295982360839844e-01 -1.222497150301933289e-01 -2.621034085750579834e-01 5.672076251357793808e-03 1.193973943591117859e-01 1.604123041033744812e-02 -1.226667612791061401e-01 -6.458231061697006226e-02 2.179140001535415649e-01 -1.904850602149963379e-01 1.567105576395988464e-02 -1.235909387469291687e-01
3.654254972934722900e-01 2.075359970331192017e-01 -4.857559874653816223e-02 -2.197383493185043335e-01 -6.981710344552993774e-02 2.478253990411758423e-01 2.229124009609222412e-01 -1.050224527716636658e-02 4.527779296040534973e-02 9.688148647546768188e-02 -1.003721505403518677e-01 1.196117401123046875e-01 1.383737027645111084e-01 -5.549161136150360107e-02 1.268548965454101562e-01 -2.612900137901306152e-01 1.444972157478332520e-01 -5.458220466971397400e-02 -1.442391276359558105e-01 -1.700063198804855347e-01 -2.242357581853866577e-01 -7.127919234335422516e-03 -3.996101208031177521e-03 -2.629186809062957764e-01 4.404126480221748352e-02 4.673466831445693970e-02 -2.099980115890502930e-01 -3.242660462856292725e-01 1.266264617443084717e-01 7.626304775476455688e-02 -3.698481917381286621e-01 9.590461105108261108e-02
6.013118475675582886e-02 3.093835413455963135e-01 9.946015477180480957e-02 4.232940822839736938e-02 -2.586804032325744629e-01 -1.834081113338470459e-01 1.117689833045005798e-01 7.929276674985885620e-02 -1.088570877909660339e-01 4.989380761981010437e-02 1.795165985822677612e-02 3.840476870536804199e-01 1.146491840481758118e-01 1.859685778617858887e-01 -2.249674201011657715e-01 -2.955370210111141205e-02 4.109784588217735291e-02 -2.276941984891891479e-01 -9.126380831003189087e-02 -4.714041054248809814e-01 -4.014822468161582947e-02 1.308002173900604248e-01 -1.013318300247192383e-01 -5.265170335769653320e-02 1.570295728743076324e-02 1.000422686338424683e-01 -1.788915991783142090e-01 -1.349305510520935059e-01 2.883372604846954346e-01 -2.106852456927299500e-02 -1.268220841884613037e-01 -1.797406077384948730e-01
4.249974489212036133e-01 -8.230160176753997803e-02 -1.116689443588256836e-01 -2.371620386838912964e-01 -1.193599924445152283e-01 2.683270536363124847e-02 -1.405531913042068481e-01 1.294680982828140259e-01 -1.718652844429016113e-01 4.427861422300338745e-02 -4.345770459622144699e-03 2.815316915512084961e-01 -2.070796936750411987e-01 1.889147609472274780e-01 -1.308415681123733521e-01 -5.682713910937309265e-02 -2.568540573120117188e-01 -2.066521644592285156e-01 1.079720929265022278e-01 -1.353525966405868530e-01 3.379442170262336731e-02 4.171751812100410461e-02 -2.494589984416961670e-01 -1.370193958282470703e-01 3.017159998416900635e-01 9.029059857130050659e-02 4.123833030462265015e-02 -3.553020358085632324e-01 -6.884743273258209229e-02 -8.789775520563125610e-02 5.749609321355819702e-03 1.433141976594924927e-01
4.279337227344512939e-01 3.468673825263977051e-01 1.736367195844650269e-01 -7.509886473417282104e-02 -2.527650296688079834e-01 -1.387388259172439575e-01 -8.017013221979141235e-02 1.490119379013776779e-02 7.711192010901868343e-04 -8.799318969249725342e-02 1.506965514272451401e-02 -3.923871845472604036e-04 -5.822734162211418152e-02 -5.936129391193389893e-02 -1.224461346864700317e-01 -1.967398226261138916e-01 -2.998166382312774658e-01 1.215895414352416992e-01 5.561582744121551514e-02 -7.290804386138916016e-02 4.073688387870788574e-02 -1.634813249111175537e-01 1.174391955137252808e-01 -1.823208332061767578e-01 -2.333805151283740997e-02 1.754735857248306274e-01 -2.339662313461303711e-01 -1.693385243415832520e-01 1.344379633665084839e-01 -1.019197031855583191e-01 -4.941051080822944641e-02 4.101690351963043213e-01
1.124284863471984863e-01 9.031185507774353027e-02 3.858756273984909058e-02 -1.782169938087463379e-01 -3.373503386974334717e-01 2.618429362773895264e-01 1.408143043518066406e-01 1.442559957504272461e-01 -5.208955705165863037e-02 2.018880546092987061e-01 1.221020743250846863e-01 -1.229431014508008957e-03 -8.285411447286605835e-02 1.737243682146072388e-02 -1.135070919990539551e-01 -2.474811114370822906e-02 -3.363161906599998474e-02 1.384262293577194214e-01 -8.922568522393703461e-03 -1.736951470375061035e-01 2.421882450580596924e-01 1.196753159165382385e-01 -2.341660857200622559e-01 -1.711603254079818726e-01 2.003027349710464478e-01 -1.101369634270668030e-01 -2.838428020477294922e-01 -1.662193536758422852e-01 2.528742849826812744e-01 -3.048076033592224121e-01 8.693661540746688843e-02 3.337587416172027588e-01
2.108442932367324829e-01 1.935659795999526978e-01 1.035005524754524231e-01 -2.499579042196273804e-01 -1.243329122662544250e-01 -3.561148792505264282e-02 4.823659658432006836e-01 2.944250032305717468e-02 -1.864356845617294312e-01 -1.316086798906326294e-01 -6.303489953279495239e-02 1.085274219512939453e-01 1.625043712556362152e-02 -6.137473508715629578e-02 -2.674463391304016113e-01 6.437070667743682861e-02 4.518126696348190308e-02 -1.292841583490371704e-01 7.520209252834320068e-02 -2.934739589691162109e-01 -2.033803611993789673e-01 3.489405661821365356e-02 -4.150575995445251465e-01 -1.237610355019569397e-01 6.930152326822280884e-02 9.387534111738204956e-02 -1.567247807979583740e-01 9.566682577133178711e-02 7.926786690950393677e-02 -7.706966251134872437e-02 -1.384965330362319946e-01 -1.662493497133255005e-01
1.783259958028793335e-01 -2.464762702584266663e-02 -6.992801278829574585e-02 -5.761651694774627686e-02 -3.114100992679595947e-01 -8.924613893032073975e-02 1.501632481813430786e-01 4.050443693995475769e-02 -2.379687875509262085e-01 -9.505398571491241455e-03 7.320500910282135010e-03 3.171091973781585693e-01 -1.762888878583908081e-01 3.343676775693893433e-02 2.022122032940387726e-02 -1.305622905492782593e-01 -5.110444873571395874e-02 -2.553494572639465332e-01 -9.497339278459548950e-02 -4.786825478076934814e-01 -2.516965568065643311e-01 1.545637547969818115e-01 -2.462275922298431396e-01 -2.120411694049835205e-01 2.039245702326297760e-02 5.641271173954010010e-02 -2.313145995140075684e-01 -8.237306028604507446e-02 1.247515752911567688e-01 1.586428433656692505e-01 -1.407268643379211426e-01 6.515762303024530411e-03
-6.261073052883148193e-02 2.746695466339588165e-02 -7.152925431728363037e-02 1.484532207250595093e-01 -4.695887863636016846e-01 1.637762039899826050e-01 8.474846370518207550e-03 1.905093044042587280e-01 -1.811041980981826782e-01 5.534456297755241394e-02 3.478338569402694702e-02 1.544883549213409424e-01 -4.251480847597122192e-02 3.907888755202293396e-02 -4.338422790169715881e-02 -3.215694725513458252e-01 -6.849737465381622314e-02 -2.471073567867279053e-01 1.655661761760711670e-01 -1.711063235998153687e-01 -3.375762701034545898e-01 -1.693679988384246826e-01 -3.434304594993591309e-01 -1.169496253132820129e-01 1.041873395442962646e-01 3.549666330218315125e-02 -2.764664590358734131e-01 -2.301279746461659670e-04 4.981949180364608765e-02 9.043296426534652710e-02 -5.623640492558479309e-02 -1.258045881986618042e-01
4.258769452571868896e-01 -1.645276509225368500e-02 -1.723736375570297241e-01 -6.830384582281112671e-02 -3.778743147850036621e-01 6.795536726713180542e-02 8.336817473173141479e-02 3.906181454658508301e-02 -1.294889580458402634e-02 2.079648710787296295e-02 -2.251119166612625122e-01 2.652292372658848763e-03 7.731032371520996094e-02 1.076164171099662781e-01 2.878427132964134216e-02 -7.581275701522827148e-02 -4.491759464144706726e-02 4.246747121214866638e-03 3.785545527935028076e-01 3.594667464494705200e-02 -1.975678205490112305e-01 -9.621134027838706970e-03 -1.140352636575698853e-01 -2.788469754159450531e-02 2.970182895660400391e-01 1.155019327998161316e-01 -2.473776638507843018e-01 2.692471146583557129e-01 4.595577716827392578e-02 -2.438938319683074951e-01 2.372597157955169678e-01 -1.759459264576435089e-03
3.670004606246948242e-01 1.027825661003589630e-02 -4.166344553232192993e-02 -2.472652494907379150e-01 -2.123672217130661011e-01 7.638078182935714722e-02 -1.804098486900329590e-01 3.023844771087169647e-02 1.266070362180471420e-02 2.288825064897537231e-02 -6.579145789146423340e-02 1.430078595876693726e-01 -3.923639059066772461e-01 1.315124034881591797e-01 -2.032441832125186920e-02 -3.207817301154136658e-02 -1.427160650491714478e-01 3.522425889968872070e-01 9.633912891149520874e-02 -1.554513070732355118e-02 2.419293075799942017e-01 2.459236420691013336e-02 -1.825101822614669800e-01 -1.354740858078002930e-01 7.482024282217025757e-02 1.989863626658916473e-02 -1.958386600017547607e-01 -7.985702902078628540e-02 3.440406024456024170e-01 -2.799459397792816162e-01 -1.395370531827211380e-02 8.582810312509536743e-02
2.654172778129577637e-01 1.282939612865447998e-01 -3.225451335310935974e-02 9.543818235397338867e-02 -1.584150344133377075e-01 1.326312124729156494e-01 1.426842808723449707e-01 5.238075740635395050e-03 -1.847759038209915161e-01 -6.220726668834686279e-02 1.571937799453735352e-01 7.300924509763717651e-02 1.438116282224655151e-01 1.779173612594604492e-01 -1.117904260754585266e-01 -3.068044483661651611e-01 -3.820448815822601318e-01 2.116764038801193237e-01 8.782441169023513794e-02 -1.099540665745735168e-01 3.392183780670166016e-02 -1.707714200019836426e-01 -4.060541391372680664e-01 -9.688179194927215576e-02 1.651144027709960938e-02 2.152954339981079102e-01 -1.380602419376373291e-01 1.700191758573055267e-02 -1.378487497568130493e-01 -2.362747043371200562e-01 -1.799099594354629517e-01 1.566541939973831177e-01
3.516682386398315430e-01 9.497373551130294800e-02 1.654767990112304688e-01 -7.435604184865951538e-02 -3.154511153697967529e-01 -6.831083446741104126e-02 1.084238588809967041e-01 2.062751501798629761e-01 1.269792914390563965e-01 6.180460005998611450e-02 -7.694825530052185059e-02 4.368149116635322571e-02 -4.963870346546173096e-02 1.438082903623580933e-01 -1.070442721247673035e-01 2.051687836647033691e-01 -1.617938280105590820e-02 -1.998417824506759644e-01 -6.045309454202651978e-02 -5.487387776374816895e-01 -1.472653150558471680e-01 7.447071373462677002e-02 -1.017430350184440613e-01 -2.832038402557373047e-01 1.198035851120948792e-01 8.572426624596118927e-03 -2.055447250604629517e-01 -1.016116365790367126e-01 1.677660942077636719e-01 1.100837588310241699e-01 -3.766589984297752380e-02 2.849366748705506325e-03
3.137793838977813721e-01 3.305136859416961670e-01 -7.067044824361801147e-02 -1.651155352592468262e-01 9.172307327389717102e-03 -4.798319656401872635e-03 -1.462464630603790283e-01 -4.673156887292861938e-02 -6.463558971881866455e-02 1.392986923456192017e-01 -6.257323175668716431e-02 -3.757293894886970520e-02 2.691479213535785675e-02 2.674992568790912628e-02 1.978409886360168457e-01 -1.578251272439956665e-01 9.937907010316848755e-02 -1.868926919996738434e-02 -1.668759435415267944e-01 -4.320025444030761719e-01 -1.439884603023529053e-01 -5.573856644332408905e-03 -1.216431930661201477e-01 -2.924160957336425781e-01 -1.376418471336364746e-01 1.537604629993438721e-01 1.078491806983947754e-01 -2.869917750358581543e-01 2.901931107044219971e-01 -6.312443315982818604e-02 -2.115363776683807373e-01 1.633194237947463989e-01
-1.234234422445297241e-01 4.929803609848022461e-01 1.453563123941421509e-01 1.025822386145591736e-02 -4.530314505100250244e-01 8.113016188144683838e-02 2.360779494047164917e-01 3.866747915744781494e-01 -1.695154160261154175e-01 -1.865065544843673706e-01 -5.378381907939910889e-02 7.973536103963851929e-02 -2.091491036117076874e-02 -1.471088081598281860e-01 2.630787789821624756e-01 -4.577196761965751648e-02 -4.205663129687309265e-02 1.473360359668731689e-01 -2.009369432926177979e-02 -4.791247844696044922e-02 -3.445416316390037537e-02 3.766514733433723450e-02 6.478520482778549194e-02 -9.405766427516937256e-02 1.962489448487758636e-02 4.932494834065437317e-02 -8.369453996419906616e-02 -1.918745785951614380e-01 1.556379944086074829e-01 -1.494311392307281494e-01 4.254942759871482849e-02 -2.124407701194286346e-02
5.221818089485168457e-01 6.923032458871603012e-03 -1.774052828550338745e-01 -2.357993870973587036e-01 -2.493447959423065186e-01 -1.266159266233444214e-01 -5.550340563058853149e-02 1.855079978704452515e-01 4.844326525926589966e-02 -6.835179775953292847e-02 2.158505916595458984e-01 3.291043341159820557e-01 -9.507423639297485352e-02 1.272536218166351318e-01 -8.999317884445190430e-02 -1.771992892026901245e-01 -7.668941468000411987e-02 -1.488788425922393799e-01 -3.353656455874443054e-02 -1.782874763011932373e-02 -1.283983439207077026e-01 3.454587981104850769e-02 -3.145297765731811523e-01 -1.400860399007797241e-01 2.123426645994186401e-01 1.134757399559020996e-01 2.507949061691761017e-02 -1.218558847904205322e-01 -2.836355194449424744e-02 -7.683553546667098999e-02 6.722781062126159668e-02 2.178576141595840454e-01
3.461968302726745605e-01 1.855798065662384033e-01 -4.049951583147048950e-02 1.810014098882675171e-01 -3.323364853858947754e-01 -3.838290274143218994e-02 1.931484937667846680e-01 7.947645336389541626e-02 -1.334331929683685303e-01 -4.239803552627563477e-02 1.198984980583190918e-01 -1.795359700918197632e-02 1.496879607439041138e-01 -1.467799581587314606e-02 -1.464146524667739868e-01 -2.958571016788482666e-01 -3.379498422145843506e-01 9.481357783079147339e-02 -4.237203299999237061e-02 -3.098981380462646484e-01 -2.708493769168853760e-01 -1.713912189006805420e-01 -5.925553664565086365e-02 -2.465578913688659668e-01 1.499667167663574219e-01 -1.356101483106613159e-01 4.874029010534286499e-02 2.491366118192672729e-03 1.032026037573814392e-01 -1.316816806793212891e-01 6.770218722522258759e-03 1.746567040681838989e-01
4.144777953624725342e-01 1.674591004848480225e-01 1.460435092449188232e-01 2.059862017631530762e-02 1.470209062099456787e-01 4.302218928933143616e-02 1.496793031692504883e-01 1.227482631802558899e-01 5.084434896707534790e-02 -7.037603110074996948e-02 -2.628601789474487305e-01 7.430125772953033447e-02 -1.035861074924468994e-01 -2.630488872528076172e-01 -1.723579168319702148e-01 -2.371534556150436401e-01 -1.327518820762634277e-01 -1.614262461662292480e-01 2.228292822837829590e-01 -1.557615995407104492e-01 7.136141508817672729e-02 -7.427369803190231323e-02 1.307287532836198807e-02 -2.179982960224151611e-01 6.747811287641525269e-02 -2.851115353405475616e-02 -1.177396103739738464e-01 -3.956431448459625244e-01 3.115783929824829102e-01 -1.415064185857772827e-01 -2.308412455022335052e-02 1.217035017907619476e-02
1.056657209992408752e-01 2.253768146038055420e-01 -2.369952946901321411e-01 -1.687512919306755066e-02 -4.246876388788223267e-02 -4.652059450745582581e-02 7.031559199094772339e-02 1.619052886962890625e-01 -1.748771965503692627e-02 3.678809851408004761e-02 -5.221153423190116882e-02 3.978496789932250977e-02 1.960359811782836914e-01 3.102613091468811035e-01 6.038657203316688538e-02 7.043690234422683716e-02 -2.264959663152694702e-01 -1.987316012382507324e-01 4.443117231130599976e-02 -2.768722772598266602e-01 -1.617328673601150513e-01 -2.963897287845611572e-01 -2.283560484647750854e-01 2.250341176986694336e-01 1.841586083173751831e-01 6.726616621017456055e-02 -3.142749667167663574e-01 -1.946503669023513794e-01 2.681202888488769531e-01 -1.260624974966049194e-01 2.112597525119781494e-01 5.889837071299552917e-02
5.107755213975906372e-02 1.545570641756057739e-01 7.559084147214889526e-02 7.011564075946807861e-02 -3.341880142688751221e-01 -6.601685285568237305e-02 1.243946626782417297e-01 -1.172259524464607239e-01 -7.715494930744171143e-02 -3.565403521060943604e-01 1.317116916179656982e-01 -4.858569707721471786e-03 4.946327582001686096e-02 -1.398588418960571289e-01 2.469335347414016724e-01 -9.938661754131317139e-02 4.910548776388168335e-02 8.513956330716609955e-03 3.332031145691871643e-02 -1.563813984394073486e-01 4.907931014895439148e-02 -1.773790121078491211e-01 -2.535833716392517090e-01 -1.211085021495819092e-01 -6.760245561599731445e-02 2.809540331363677979e-01 1.850128732621669769e-02 1.164987869560718536e-02 4.332070648670196533e-01 -3.470912277698516846e-01 -1.196649670600891113e-02 2.028558403253555298e-01
1.912330389022827148e-01 3.229203224182128906e-01 1.826269924640655518e-01 -2.277554124593734741e-01 -3.267070055007934570e-01 6.229032576084136963e-02 -1.412752717733383179e-01 -1.589921116828918457e-01 -1.217823177576065063e-01 2.995487488806247711e-02 2.165994793176651001e-01 2.022395096719264984e-02 -2.388590276241302490e-01 1.426263339817523956e-02 -1.103274151682853699e-02 -3.384800553321838379e-01 1.451683193445205688e-01 8.252030611038208008e-02 3.632684648036956787e-01 -1.449324339628219604e-01 1.420984715223312378e-01 -2.096623331308364868e-01 3.666592389345169067e-02 2.693643048405647278e-02 -1.012170985341072083e-01 1.153970416635274887e-02 -2.492943108081817627e-01 -1.479302793741226196e-01 1.955163627862930298e-01 -3.210126608610153198e-02 4.678098484873771667e-02 -1.202146057039499283e-02
3.448491692543029785e-01 4.220167100429534912e-01 3.746460378170013428e-02 -2.789177894592285156e-01 -7.628999650478363037e-02 7.156895846128463745e-02 4.608574509620666504e-02 1.178562454879283905e-02 -1.405694633722305298e-01 1.524770855903625488e-01 -7.337174564599990845e-02 -7.725579291582107544e-02 1.574000902473926544e-02 1.153245195746421814e-01 3.208577632904052734e-01 -2.827225923538208008e-01 7.015069574117660522e-02 -6.500477343797683716e-02 -2.401454299688339233e-01 -3.357003331184387207e-01 -1.760889142751693726e-01 6.252543628215789795e-02 -1.416823733597993851e-02 -9.268607944250106812e-02 6.758704036474227905e-02 2.068681418895721436e-01 7.055564969778060913e-02 -2.818583743646740913e-04 1.236305460333824158e-01 -1.189465671777725220e-01 -2.236477881669998169e-01 -6.910647451877593994e-02
9.280864894390106201e-02 -2.654014155268669128e-02 6.427905708551406860e-02 -1.740910857915878296e-02 -2.857124209403991699e-01 -2.116465568542480469e-02 1.055347919464111328e-02 1.663626879453659058e-01 -1.844096481800079346e-01 -2.503828331828117371e-02 1.396690309047698975e-01 2.485520839691162109e-01 -2.439045011997222900e-01 5.673776194453239441e-02 -7.125778496265411377e-02 -1.211690828204154968e-01 2.384778857231140137e-02 -2.927422821521759033e-01 -6.896752864122390747e-02 -3.846467435359954834e-01 -1.994086354970932007e-01 1.332445889711380005e-01 -1.519083529710769653e-01 -2.310125082731246948e-01 2.118202149868011475e-01 1.153517961502075195e-01 -2.790410816669464111e-01 -3.090407848358154297e-01 8.107946813106536865e-02 8.452657610177993774e-02 -2.409621477127075195e-01 -4.158911108970642090e-02
1.851394772529602051e-01 2.953234016895294189e-01 -1.280095130205154419e-01 -5.408278480172157288e-02 -1.088444963097572327e-01 7.831933349370956421e-02 1.161183938384056091e-01 2.218690961599349976e-01 6.756630539894104004e-02 1.088446229696273804e-01 -2.250315546989440918e-01 8.976840227842330933e-02 1.221741214394569397e-01 -1.838074624538421631e-01 1.073394864797592163e-01 -2.107693254947662354e-01 9.190203994512557983e-02 -5.249608680605888367e-02 1.184710636734962463e-01 5.759669840335845947e-02 -3.443805575370788574e-01 2.451954036951065063e-02 9.081229567527770996e-02 -2.906405031681060791e-01 9.933344274759292603e-02 -2.274764887988567352e-02 -3.100317716598510742e-01 -2.526347041130065918e-01 3.011502027511596680e-01 -1.035851165652275085e-01 -2.760171294212341309e-01 -1.016408279538154602e-01
1.373070329427719116e-01 2.854229807853698730e-01 1.279437839984893799e-01 -1.435788273811340332e-01 -1.426584366708993912e-02 3.458465635776519775e-02 -1.303557902574539185e-01 2.994348704814910889e-01 -1.405406445264816284e-01 1.318335086107254028e-01 1.338678896427154541e-01 3.043101355433464050e-02 -1.852252483367919922e-01 1.154517754912376404e-01 1.872856616973876953e-01 7.356456667184829712e-02 -1.696773916482925415e-01 -7.674714177846908569e-02 1.023495011031627655e-02 -2.085328847169876099e-01 -2.198732942342758179e-01 1.747843921184539795e-01 -2.287811934947967529e-01 1.932771056890487671e-01 -9.710431843996047974e-02 -2.318233847618103027e-01 -3.760599195957183838e-01 -2.273098677396774292e-01 2.448551356792449951e-01 -1.195731833577156067e-01 2.517570927739143372e-02 1.803587824106216431e-01
1.092463508248329163e-01 2.221854180097579956e-01 1.555774956941604614e-01 -1.435497105121612549e-01 -4.775616228580474854e-01 1.737131476402282715e-01 1.655794680118560791e-01 3.060465753078460693e-01 7.020339369773864746e-02 -2.573247440159320831e-02 -3.923236578702926636e-02 1.022994145750999451e-01 -1.036076247692108154e-02 4.005956277251243591e-02 -1.285171210765838623e-01 -2.787128686904907227e-01 -2.789715826511383057e-01 -1.138503998517990112e-01 9.916336834430694580e-02 -2.006306648254394531e-01 -7.959017902612686157e-02 1.962815374135971069e-01 2.297471910715103149e-01 1.009870916604995728e-01 -5.885819718241691589e-02 -2.165986448526382446e-01 -6.685139238834381104e-02 -4.941819235682487488e-03 1.266470402479171753e-01 6.626451760530471802e-02 -2.401636838912963867e-01 1.391503065824508667e-01
4.455689787864685059e-01 4.830961301922798157e-02 -4.505709931254386902e-02 2.204452753067016602e-01 -9.724315255880355835e-02 1.211148500442504883e-01 2.615319490432739258e-01 9.454830549657344818e-03 5.599021166563034058e-02 -1.521784514188766479e-01 1.381950676441192627e-01 -3.876489028334617615e-02 -1.165648177266120911e-01 1.370310932397842407e-01 2.350482642650604248e-01 -9.720180183649063110e-02 -1.965721249580383301e-01 -4.766985774040222168e-02 -1.555970055051147938e-03 1.832659542560577393e-01 -1.463122218847274780e-01 6.928672641515731812e-02 -2.942494451999664307e-01 -1.199213638901710510e-01 3.688678145408630371e-02 3.181019127368927002e-01 6.569568999111652374e-03 -1.241859048604965210e-01 2.537938952445983887e-01 -2.510083913803100586e-01 -1.291685402393341064e-01 2.194329649209976196e-01
3.685079887509346008e-02 3.093349337577819824e-01 -1.067446917295455933e-02 -3.028108179569244385e-01 -4.295010268688201904e-01 -8.039543032646179199e-02 2.402884140610694885e-02 -1.354503352195024490e-02 9.960605204105377197e-02 2.774077467620372772e-02 1.164276003837585449e-01 2.049886286258697510e-01 -1.329354289919137955e-02 1.713256239891052246e-01 9.611897915601730347e-02 -1.606465429067611694e-01 -1.039421930909156799e-01 -8.580251038074493408e-02 2.318535000085830688e-02 -1.441030502319335938e-01 -2.553216814994812012e-01 9.536343067884445190e-02 -4.752349108457565308e-03 -5.098347365856170654e-02 5.049834847450256348e-01 -2.151358127593994141e-01 -5.422925576567649841e-02 -4.879561066627502441e-02 1.248683035373687744e-01 -1.760194450616836548e-01 -7.016209885478019714e-03 1.378253251314163208e-01
6.982500106096267700e-02 2.678895890712738037e-01 2.642257213592529297e-01 -8.922039717435836792e-02 -1.398490071296691895e-01 2.343218177556991577e-01 1.945590525865554810e-01 1.023182570934295654e-01 1.156368013471364975e-02 -4.123497754335403442e-02 -9.239961393177509308e-03 1.268825381994247437e-01 -4.736678674817085266e-02 1.813955307006835938e-01 -2.068074047565460205e-01 -4.125904738903045654e-01 -2.205837666988372803e-01 8.479753881692886353e-02 1.263520214706659317e-02 -1.049381271004676819e-01 -2.293540388345718384e-01 -6.261420249938964844e-02 -1.530716568231582642e-01 -3.345971107482910156e-01 1.312690079212188721e-01 -1.735529899597167969e-01 3.561856970191001892e-02 -1.937889605760574341e-01 1.689479649066925049e-01 -9.840478003025054932e-02 -3.548916429281234741e-03 2.707148194313049316e-01
3.162882030010223389e-01 2.987112700939178467e-01 -1.117342114448547363e-01 -2.770339250564575195e-01 5.463800579309463501e-02 -3.651950955390930176e-01 1.102870106697082520e-01 2.316752076148986816e-01 -1.317692995071411133e-01 1.262318491935729980e-01 -1.828571557998657227e-01 -2.326569333672523499e-02 -5.585078895092010498e-02 1.869588196277618408e-01 1.956345289945602417e-01 -1.443946808576583862e-01 1.002050638198852539e-01 -2.453726381063461304e-01 3.700289875268936157e-02 -2.767502665519714355e-01 -9.492132067680358887e-02 1.675349660217761993e-02 -1.896689534187316895e-01 -1.321024447679519653e-01 -9.013666212558746338e-02 2.384288758039474487e-01 6.649109721183776855e-02 -4.227491095662117004e-02 2.229456901550292969e-01 2.739083208143711090e-02 -1.007459685206413269e-01 -1.101342588663101196e-01
2.110513150691986084e-01 3.433147072792053223e-01 1.390186604112386703e-02 -2.317476831376552582e-02 -1.961879581212997437e-01 2.304865866899490356e-01 -5.081205815076828003e-02 9.682014584541320801e-02 -2.079973071813583374e-01 -6.699696928262710571e-02 -2.663255035877227783e-01 4.664688929915428162e-02 -2.679793834686279297e-01 -1.139989495277404785e-02 1.694530248641967773e-01 1.254127472639083862e-01 6.798739079385995865e-03 5.679060239344835281e-03 9.224090725183486938e-02 -1.265927255153656006e-01 -1.429726183414459229e-01 -2.442069351673126221e-01 -1.106471642851829529e-01 2.638581693172454834e-01 -4.887282475829124451e-02 -1.240781098604202271e-01 -2.350109368562698364e-01 -2.223913371562957764e-01 1.102939918637275696e-01 -1.226120516657829285e-01 -1.676600575447082520e-01 3.629253208637237549e-01
5.230431258678436279e-02 3.171195089817047119e-01 -1.152799464762210846e-02 -2.570409178733825684e-01 -3.302195668220520020e-01 -7.001167535781860352e-02 1.132917106151580811e-01 -2.273448184132575989e-02 7.620929181575775146e-02 1.017863079905509949e-01 1.269425898790359497e-01 2.709221541881561279e-01 -1.280913800001144409e-01 2.083530128002166748e-01 8.461171388626098633e-02 -1.877234876155853271e-01 -1.604199111461639404e-01 8.349112421274185181e-02 1.875129193067550659e-01 -1.450403779745101929e-01 -3.417567908763885498e-01 5.174699798226356506e-02 -9.038868360221385956e-03 -2.108745649456977844e-02 3.376433551311492920e-01 -5.889564752578735352e-02 2.105632126331329346e-01 -6.188701372593641281e-03 2.375488728284835815e-01 -2.075845897197723389e-01 8.328477293252944946e-02 1.344988048076629639e-01
2.927504479885101318e-01 2.871474921703338623e-01 3.441932052373886108e-02 -2.711853682994842529e-01 -1.611144244670867920e-01 -4.567077383399009705e-02 -2.009528502821922302e-02 -9.931521862745285034e-02 -7.203713804483413696e-02 -6.675760447978973389e-02 -7.287598401308059692e-02 2.188210040330886841e-01 2.264867424964904785e-01 -6.929103285074234009e-02 2.519054710865020752e-01 -1.370258182287216187e-01 9.529053419828414917e-02 -1.251113116741180420e-01 4.145715758204460144e-02 -1.142822951078414917e-01 -3.359245359897613525e-01 8.623942732810974121e-02 -2.048156112432479858e-01 -2.837797701358795166e-01 -1.812813580036163330e-01 2.298286110162734985e-01 7.264297455549240112e-02 -1.301424652338027954e-01 2.580970823764801025e-01 1.741122156381607056e-01 -1.689068078994750977e-01 4.477628320455551147e-02
1.505362242460250854e-01 1.375791579484939575e-01 -9.926121681928634644e-02 -3.234187364578247070e-01 -3.879814147949218750e-01 9.588193893432617188e-02 8.033725619316101074e-02 -1.145733669400215149e-01 -3.836554288864135742e-02 -1.074058637022972107e-01 -2.195372283458709717e-01 3.641804307699203491e-02 -3.036722242832183838e-01 1.972584575414657593e-01 1.704080700874328613e-01 -8.014263212680816650e-02 -2.248918451368808746e-02 -1.289409548044204712e-01 1.897600851953029633e-02 -6.690419465303421021e-02 -1.924780756235122681e-01 -3.003135882318019867e-02 -1.076660398393869400e-02 -1.500484943389892578e-01 3.766622543334960938e-01 -6.841962784528732300e-02 1.192452833056449890e-01 -1.669712066650390625e-01 1.564292907714843750e-01 -2.128557562828063965e-01 -1.804965175688266754e-02 3.069660663604736328e-01
2.192267626523971558e-01 1.425213962793350220e-01 5.266032367944717407e-02 6.463506072759628296e-02 8.561494760215282440e-03 -1.366432905197143555e-01 6.831315159797668457e-02 -5.792738497257232666e-02 -2.101369947195053101e-01 3.790952265262603760e-02 4.295323044061660767e-03 -1.408783942461013794e-01 1.854827105998992920e-01 9.585042297840118408e-02 -1.858799457550048828e-01 -4.370414912700653076e-01 -3.302448689937591553e-01 -1.034259051084518433e-01 2.097034454345703125e-01 -2.222163975238800049e-01 -2.659661695361137390e-02 -1.244122311472892761e-01 -8.739030361175537109e-02 -3.552130460739135742e-01 7.884143292903900146e-02 4.739958047866821289e-02 -8.315971493721008301e-02 -8.356086164712905884e-02 2.156481593847274780e-01 -3.164160251617431641e-01 -1.466422807425260544e-03 1.766420900821685791e-01
2.952210903167724609e-01 1.687078550457954407e-02 -5.601324141025543213e-02 7.004882395267486572e-02 -2.803813815116882324e-01 -2.721705287694931030e-02 1.248420625925064087e-01 1.632460206747055054e-02 -2.490114271640777588e-01 -1.377603262662887573e-01 -1.461279857903718948e-02 3.072336614131927490e-01 2.044678777456283569e-01 1.948296464979648590e-02 -7.231734227389097214e-03 -2.304492294788360596e-01 -1.909755170345306396e-01 -1.404324769973754883e-01 3.790894150733947754e-01 -2.499867379665374756e-01 -3.057478182017803192e-02 -3.170202672481536865e-02 -7.503357529640197754e-02 -2.039467096328735352e-01 -6.180637329816818237e-02 1.771442964673042297e-02 -8.045366406440734863e-02 -1.461392790079116821e-01 -2.158097326755523682e-01 -2.349600940942764282e-01 2.027219831943511963e-01 -2.279774248600006104e-01
3.329620361328125000e-01 6.474330276250839233e-02 4.983661230653524399e-03 3.060404397547245026e-02 -3.786214590072631836e-01 -9.195812791585922241e-02 -1.521570980548858643e-01 8.831942081451416016e-02 -8.560434728860855103e-02 -3.694564402103424072e-01 -2.352639436721801758e-01 1.084680557250976562e-01 1.378276646137237549e-01 9.865941107273101807e-02 1.776802986860275269e-01 -8.892513066530227661e-02 -1.036382541060447693e-01 -1.325372159481048584e-01 2.091859430074691772e-01 -2.076440900564193726e-01 -2.830070853233337402e-01 1.111959759145975113e-02 -9.148757159709930420e-02 -1.297972947359085083e-01 -9.749232232570648193e-02 1.027123704552650452e-01 -2.096393257379531860e-01 -6.701372563838958740e-02 -1.520285904407501221e-01 -1.422083824872970581e-01 1.467317938804626465e-01 2.609520852565765381e-01
3.730216324329376221e-01 1.027361303567886353e-01 -9.707751125097274780e-02 -6.901476532220840454e-02 -3.253250122070312500e-01 -1.420136392116546631e-01 -4.654077813029289246e-02 2.928591370582580566e-01 -1.551836133003234863e-01 -7.429820485413074493e-03 8.316169842146337032e-04 1.836930215358734131e-01 2.436827123165130615e-02 4.723691195249557495e-02 -1.871224790811538696e-01 -7.565335929393768311e-02 7.120274752378463745e-02 -1.455794125795364380e-01 2.829069197177886963e-01 -4.355012476444244385e-01 3.897577896714210510e-02 -2.306324988603591919e-01 -1.990785747766494751e-01 9.185868501663208008e-02 4.818585515022277832e-02 -1.313924789428710938e-01 -6.548329722136259079e-03 -2.447675913572311401e-02 2.462219893932342529e-01 1.202893257141113281e-01 -1.632014513015747070e-01 5.765412002801895142e-03
2.837637066841125488e-01 4.553417488932609558e-02 -8.626201748847961426e-02 -1.064828559756278992e-01 -6.930670887231826782e-02 8.567501790821552277e-03 1.390355173498392105e-02 9.455122798681259155e-02 -2.166772633790969849e-01 2.608926594257354736e-02 -6.406642496585845947e-02 2.251742035150527954e-01 7.354305684566497803e-02 1.941454708576202393e-01 1.691461205482482910e-01 -1.601798981428146362e-01 9.100395254790782928e-03 -2.050852179527282715e-01 1.033940240740776062e-01 -3.412499725818634033e-01 -2.250828146934509277e-01 -9.113934636116027832e-02 -2.995914220809936523e-01 3.334822952747344971e-01 9.687961637973785400e-02 -1.762786954641342163e-01 -3.615577518939971924e-01 -1.361442655324935913e-01 1.313952356576919556e-01 -9.349212050437927246e-02 3.290325403213500977e-02 1.969324052333831787e-01
4.464384019374847412e-01 2.371926046907901764e-02 1.205587759613990784e-01 -1.105188280344009399e-01 -2.745579481124877930e-01 -3.076141141355037689e-02 -4.443797841668128967e-02 3.464479446411132812e-01 -1.131467819213867188e-01 -6.571640074253082275e-02 -8.290132507681846619e-03 2.728102505207061768e-01 -3.197931647300720215e-01 1.151841804385185242e-01 1.022810023277997971e-02 -6.463413685560226440e-02 -1.208314299583435059e-01 2.242482751607894897e-01 3.836045414209365845e-02 1.734042540192604065e-02 9.865001589059829712e-02 4.555692523717880249e-02 -3.280304670333862305e-01 -7.803944498300552368e-02 -6.389434635639190674e-02 -8.132471889257431030e-02 1.611522398889064789e-02 -1.058529876172542572e-02 1.831431984901428223e-01 -3.062287271022796631e-01 1.753420531749725342e-01 4.825458303093910217e-02
3.295223414897918701e-01 3.054958879947662354e-01 -1.515801548957824707e-01 -1.713664829730987549e-01 -1.455682218074798584e-01 3.812187537550926208e-02 -6.663959473371505737e-02 9.110751561820507050e-03 -1.198675408959388733e-01 -1.146845147013664246e-01 -4.504783451557159424e-02 3.533718585968017578e-01 -2.024182826280593872e-01 1.963466405868530273e-01 -1.310717016458511353e-01 -1.111477613449096680e-02 -2.623394727706909180e-01 2.100711166858673096e-01 -8.869201689958572388e-02 -3.051495552062988281e-02 1.381568014621734619e-01 -1.700940728187561035e-01 -1.145823299884796143e-01 -3.002683222293853760e-01 2.766973711550235748e-02 -1.530558317899703979e-01 -1.012952700257301331e-01 4.332293570041656494e-02 3.571510612964630127e-01 -7.626141607761383057e-02 -1.400719583034515381e-01 -7.032780349254608154e-02
3.801348507404327393e-01 3.806059360504150391e-01 -3.560869663488119841e-04 -2.264630496501922607e-01 -1.642765551805496216e-01 4.249908775091171265e-02 5.925948265939950943e-03 -8.563239872455596924e-02 -1.141382753849029541e-01 1.589936465024948120e-01 -6.754568964242935181e-02 6.301546003669500351e-03 -4.452176764607429504e-02 4.498600214719772339e-02 2.844604849815368652e-01 -1.269717365503311157e-01 6.934830546379089355e-02 5.218191817402839661e-02 -2.063081413507461548e-01 -3.696222901344299316e-01 -1.362070292234420776e-01 1.202265247702598572e-01 -2.885307744145393372e-02 -2.750554084777832031e-01 1.013374477624893188e-01 1.517718881368637085e-01 1.113067045807838440e-01 -9.575122036039829254e-03 2.209146767854690552e-01 -2.044410258531570435e-01 -1.904579252004623413e-01 -1.018175780773162842e-01
4.677720367908477783e-02 3.661142289638519287e-01 1.962408050894737244e-02 -2.306304574012756348e-01 -8.036891371011734009e-02 2.778298594057559967e-02 1.644820272922515869e-01 -4.817089065909385681e-02 -9.548097103834152222e-02 -1.001385077834129333e-01 1.268611848354339600e-01 2.621726989746093750e-01 8.843292295932769775e-02 -3.072024509310722351e-02 2.210454195737838745e-01 -9.026052057743072510e-02 1.543032377958297729e-01 -7.657966017723083496e-02 6.685297470539808273e-03 -3.044165670871734619e-01 -3.516117632389068604e-01 2.458669394254684448e-01 -9.549563750624656677e-03 -1.271980106830596924e-01 -7.394941896200180054e-02 8.992978930473327637e-02 -1.048424188047647476e-02 -2.923784554004669189e-01 3.263703882694244385e-01 -7.224467396736145020e-02 -2.515000402927398682e-01 8.346329629421234131e-02
1.899284571409225464e-01 3.657498583197593689e-02 -7.865153998136520386e-02 -1.336489170789718628e-01 -8.494330942630767822e-02 1.255485862493515015e-01 -1.915665110573172569e-03 3.259789645671844482e-01 6.861431151628494263e-02 -1.575286686420440674e-01 1.868753433227539062e-01 1.610376536846160889e-01 2.814584784209728241e-02 -7.532887905836105347e-02 -1.033149436116218567e-01 -2.852892279624938965e-01 -1.436014026403427124e-01 9.586571902036666870e-02 1.050339490175247192e-01 -1.619353443384170532e-01 -2.348201535642147064e-02 2.325974404811859131e-01 1.053199395537376404e-01 -4.222922623157501221e-01 1.540495008230209351e-01 2.698276042938232422e-01 -1.827800124883651733e-01 -3.811479210853576660e-01 1.021630913019180298e-01 1.773045584559440613e-02 -1.509345471858978271e-01 2.218572422862052917e-02
2.719420194625854492e-01 -1.262250095605850220e-01 3.015515021979808807e-02 -2.678821235895156860e-02 -3.469875752925872803e-01 1.912850439548492432e-01 1.095914170145988464e-01 -5.516858398914337158e-02 -1.429792046546936035e-01 8.761299401521682739e-02 -2.189088240265846252e-02 -3.883923590183258057e-02 -3.521012142300605774e-02 1.405221521854400635e-01 1.742852330207824707e-01 -1.670071855187416077e-02 -2.059536129236221313e-01 -1.115664765238761902e-01 6.821411103010177612e-02 -6.595820654183626175e-03 -2.522974610328674316e-01 -4.099932685494422913e-02 -4.035186469554901123e-01 -1.433199495077133179e-01 3.689822927117347717e-02 4.248300567269325256e-02 -2.475147694349288940e-01 1.745291203260421753e-01 2.344889193773269653e-01 8.399177342653274536e-02 -6.259236484766006470e-02 4.307959377765655518e-01
1.555339395999908447e-01 2.703177332878112793e-01 -1.411577463150024414e-01 -2.792857885360717773e-01 -3.640881180763244629e-01 -1.800739951431751251e-02 1.106187403202056885e-01 1.281111240386962891e-01 4.642285779118537903e-02 -7.589408010244369507e-02 1.274921447038650513e-01 2.592598199844360352e-01 -1.008431762456893921e-01 -9.380722790956497192e-02 5.759407207369804382e-02 -2.633635401725769043e-01 -3.785935789346694946e-02 1.338984519243240356e-01 1.939851194620132446e-01 -2.446726709604263306e-01 3.793469816446304321e-02 1.713237017393112183e-01 -4.809848591685295105e-02 -2.158244699239730835e-01 -4.734832420945167542e-02 -2.324745357036590576e-01 -2.171049416065216064e-01 -7.706981152296066284e-02 3.536124527454376221e-02 3.876467943191528320e-01 -2.318073436617851257e-02 4.781884700059890747e-02
2.982688844203948975e-01 5.705773085355758667e-02 -2.960372157394886017e-02 -3.992288187146186829e-02 -2.998248934745788574e-01 -1.503560841083526611e-01 -7.857993990182876587e-02 1.320131868124008179e-01 -1.221567019820213318e-01 -9.495465457439422607e-02 1.212690472602844238e-01 1.391634792089462280e-01 2.434861846268177032e-02 8.172328025102615356e-02 2.365386188030242920e-01 -3.405838608741760254e-01 -1.729145944118499756e-01 1.318019479513168335e-01 -1.726534366607666016e-01 2.633533626794815063e-02 -1.372476518154144287e-01 -1.400376260280609131e-01 -4.376784563064575195e-01 -1.041280031204223633e-01 -4.518298059701919556e-02 2.387597262859344482e-01 -5.461136624217033386e-02 -2.825233638286590576e-01 -1.163555681705474854e-01 -1.164822950959205627e-01 -1.778599321842193604e-01 1.129509732127189636e-01
1.061527729034423828e-01 4.108415842056274414e-01 -1.145670115947723389e-01 -3.127530515193939209e-01 8.900953084230422974e-02 7.292257621884346008e-03 9.663570672273635864e-02 -8.972761221230030060e-03 -2.513318955898284912e-01 1.596232205629348755e-01 -9.711696207523345947e-02 -6.818634271621704102e-02 -1.748109608888626099e-01 1.104378253221511841e-01 4.905472695827484131e-02 -1.060746833682060242e-01 -1.556356400251388550e-01 1.107932850718498230e-01 -2.011021971702575684e-01 -4.791867136955261230e-01 -1.723743081092834473e-01 -7.435918599367141724e-02 -1.812035441398620605e-01 -9.900493919849395752e-02 1.212834790349006653e-01 3.432007273659110069e-03 -7.250389456748962402e-02 -2.918015718460083008e-01 1.770672574639320374e-02 1.550785005092620850e-01 -7.228644937276840210e-02 1.153724938631057739e-01
2.315555661916732788e-01 1.275279521942138672e-01 2.405934631824493408e-01 -3.384989798069000244e-01 -7.851537317037582397e-03 -2.299950867891311646e-01 8.072099089622497559e-02 -1.212392002344131470e-02 -3.752937912940979004e-01 1.552068591117858887e-01 5.377428140491247177e-03 8.605715632438659668e-02 -1.875940114259719849e-01 1.133065819740295410e-01 -3.009465523064136505e-02 -1.896027326583862305e-01 -8.844553679227828979e-02 4.589313268661499023e-02 -1.890109181404113770e-01 -2.852131128311157227e-01 -9.190656989812850952e-02 4.240426421165466309e-02 -1.297955513000488281e-01 -1.198054850101470947e-01 -8.197414129972457886e-02 2.475153952836990356e-01 -2.122788727283477783e-01 -2.694289013743400574e-02 2.036445438861846924e-01 -1.799352467060089111e-01 -2.028153091669082642e-01 -2.087487578392028809e-01
3.374510109424591064e-01 3.318249583244323730e-01 1.607647538185119629e-02 -3.142667710781097412e-01 1.402079034596681595e-02 2.691807411611080170e-02 -1.223137453198432922e-01 -3.365921601653099060e-02 -1.641468703746795654e-01 6.558436155319213867e-02 -3.234849125146865845e-02 4.074648767709732056e-02 6.265024840831756592e-02 8.995870500802993774e-02 2.401910871267318726e-01 -1.968517601490020752e-01 6.182621233165264130e-03 -3.218847094103693962e-03 -8.241851627826690674e-02 -4.045673906803131104e-01 -1.556985378265380859e-01 -5.233865603804588318e-02 2.971094334498047829e-03 -3.057184815406799316e-01 -1.080786883831024170e-01 2.995905280113220215e-01 5.867200717329978943e-02 -1.001619994640350342e-01 1.925713270902633667e-01 -9.984486550092697144e-02 -2.434612661600112915e-01 7.323653995990753174e-02
1.446781009435653687e-01 2.150193005800247192e-01 -1.219523698091506958e-01 1.357413381338119507e-01 -1.830241829156875610e-01 4.906196147203445435e-02 2.612721920013427734e-01 2.732111886143684387e-02 7.058852817863225937e-03 4.358191043138504028e-02 7.915830612182617188e-02 -1.709246784448623657e-01 -1.474542617797851562e-01 -2.013918012380599976e-02 3.002214729785919189e-01 -2.140839397907257080e-01 -2.039837539196014404e-01 1.856288462877273560e-01 2.579067647457122803e-01 -3.303626179695129395e-01 1.157790645956993103e-01 -8.357358723878860474e-02 -1.260119825601577759e-01 1.575700640678405762e-01 5.958255007863044739e-02 1.338084414601325989e-02 -2.168084830045700073e-01 1.048896983265876770e-01 1.712162941694259644e-01 -5.080894753336906433e-02 -4.388073980808258057e-01 -8.587800897657871246e-03
2.529246509075164795e-01 1.209246343933045864e-03 -1.349670626223087311e-02 -7.558483630418777466e-02 -1.163181513547897339e-01 -2.799139320850372314e-01 2.126747667789459229e-01 1.360829770565032959e-01 -6.446575373411178589e-02 -2.061489373445510864e-01 -2.218537479639053345e-01 -1.773674041032791138e-01 -6.538022309541702271e-02 -1.135225296020507812e-01 1.688987314701080322e-01 -2.367891222238540649e-01 -2.638231813907623291e-01 -9.906522929668426514e-02 2.930048704147338867e-01 -3.176306486129760742e-01 1.590246707201004028e-01 2.053051590919494629e-01 -1.333121359348297119e-01 -1.102785319089889526e-01 -2.775657474994659424e-01 3.759592399001121521e-02 -2.165556550025939941e-01 -8.543294668197631836e-02 1.483966112136840820e-01 7.086020708084106445e-02 9.852913022041320801e-02 -1.117132008075714111e-01
4.445209205150604248e-01 4.625137895345687866e-02 -8.684401214122772217e-02 -4.402990639209747314e-02 -1.254984140396118164e-01 4.308592900633811951e-02 2.632060050964355469e-01 1.689082533121109009e-01 -6.739018112421035767e-02 -3.553820401430130005e-02 5.497235432267189026e-02 1.896872669458389282e-01 -8.753747493028640747e-02 5.615836009383201599e-02 -1.934687606990337372e-02 -9.032899886369705200e-02 -5.768537148833274841e-02 -1.768620610237121582e-01 2.801024317741394043e-01 -4.388840198516845703e-01 -8.242286741733551025e-02 -7.337421923875808716e-02 1.764496415853500366e-02 8.836483582854270935e-03 -1.954003125429153442e-01 -1.418204903602600098e-01 -4.114612340927124023e-01 2.975803427398204803e-02 1.313504874706268311e-01 -2.003683447837829590e-01 8.398946374654769897e-02 -4.899761173874139786e-03
3.789003789424896240e-01 1.835096031427383423e-01 -1.021375209093093872e-01 -1.365600526332855225e-01 -3.141453862190246582e-01 5.532453209161758423e-02 -8.516454137861728668e-03 -3.777844458818435669e-02 -2.700089812278747559e-01 -3.712795302271842957e-02 -8.271836489439010620e-02 -1.875708065927028656e-02 -3.510637953877449036e-02 4.038563743233680725e-02 -1.413401365280151367e-01 -2.152016013860702515e-02 -1.104769110679626465e-02 2.524904608726501465e-01 1.809224300086498260e-02 9.288861765526235104e-04 -2.366262972354888916e-01 -3.971244674175977707e-03 -1.110908314585685730e-01 -4.286719486117362976e-02 1.684928536415100098e-01 1.679848432540893555e-01 -8.051016926765441895e-02 -3.668082654476165771e-01 1.779626011848449707e-01 -1.146837621927261353e-01 -3.948075771331787109e-01 2.300563156604766846e-01
3.952669799327850342e-01 1.994021236896514893e-01 1.313810348510742188e-01 7.578496634960174561e-02 -2.014697641134262085e-01 -4.393188655376434326e-02 1.619053073227405548e-02 -1.455589942634105682e-02 1.993130519986152649e-02 1.085641756653785706e-01 -5.292441695928573608e-02 5.813390761613845825e-02 -1.879201852716505527e-03 4.006568342447280884e-03 -7.781625539064407349e-02 -3.775137364864349365e-01 -3.106572329998016357e-01 -1.795284301042556763e-01 -5.394847691059112549e-02 -1.792051941156387329e-01 -3.184475302696228027e-01 2.298476174473762512e-02 -1.183755770325660706e-01 -2.406959980726242065e-01 7.209605537354946136e-03 -1.324716508388519287e-01 -7.271889597177505493e-02 -1.345469988882541656e-02 -6.583208590745925903e-02 -2.504410743713378906e-01 -1.570131331682205200e-01 3.444176316261291504e-01
3.403966426849365234e-01 1.924315989017486572e-01 -1.346459090709686279e-01 -1.820849627256393433e-02 -2.114016115665435791e-01 1.336052119731903076e-01 7.320223003625869751e-02 1.969496756792068481e-01 1.124011576175689697e-01 -3.608420491218566895e-01 -7.864774763584136963e-02 8.339887112379074097e-02 2.997705899178981781e-02 1.353590786457061768e-01 -1.123190745711326599e-01 -3.359551429748535156e-01 -1.405801624059677124e-01 1.619874387979507446e-01 9.897281229496002197e-02 -1.462783217430114746e-01 2.212031930685043335e-02 -5.182110145688056946e-02 1.593935936689376831e-01 -2.671020627021789551e-01 2.596700191497802734e-01 2.882156334817409515e-02 -1.448243409395217896e-01 -1.321105062961578369e-01 3.523850739002227783e-01 2.605342119932174683e-02 4.781751334667205811e-02 -1.015831902623176575e-01
9.262786060571670532e-02 4.452171027660369873e-01 1.140237785875797272e-02 1.449915170669555664e-01 -2.354639172554016113e-01 1.095525175333023071e-01 3.047029972076416016e-01 -3.976424410939216614e-02 1.806551665067672729e-01 5.234791710972785950e-02 -1.694462746381759644e-01 3.669845638796687126e-03 -2.852753177285194397e-02 -6.996530294418334961e-02 1.385655105113983154e-01 -6.641520559787750244e-02 -4.757395386695861816e-02 5.647099390625953674e-02 1.512222886085510254e-01 -4.312362968921661377e-01 1.741966456174850464e-01 -1.181919276714324951e-01 -1.685569435358047485e-01 1.208005193620920181e-02 7.163590937852859497e-02 1.890414506196975708e-01 -3.261310160160064697e-01 -5.519370362162590027e-02 2.835121750831604004e-02 -2.189518958330154419e-01 -1.202619224786758423e-01 -1.269541084766387939e-01
2.758073508739471436e-01 1.344848424196243286e-01 -4.069746285676956177e-02 2.719830907881259918e-02 -1.881663352251052856e-01 1.682973802089691162e-01 1.800186336040496826e-01 1.590486168861389160e-01 1.272430419921875000e-01 -4.259149134159088135e-01 -5.753733590245246887e-02 5.008587986230850220e-02 8.941280841827392578e-02 5.922299996018409729e-02 -1.216784492135047913e-01 -1.072797924280166626e-01 -1.526110023260116577e-01 1.972702592611312866e-01 2.534425556659698486e-01 -5.682172998785972595e-02 3.222355619072914124e-02 -1.669604331254959106e-02 -6.135416403412818909e-02 -3.794277608394622803e-01 9.404447674751281738e-02 6.246393173933029175e-02 -2.561413049697875977e-01 -2.770371139049530029e-01 2.789700329303741455e-01 -1.486353427171707153e-01 2.464576438069343567e-02 8.025976270437240601e-02
2.725911736488342285e-01 3.509781956672668457e-01 2.891580946743488312e-02 -2.779940143227577209e-03 -2.857640683650970459e-01 7.079784572124481201e-02 3.418796882033348083e-02 -3.396915271878242493e-02 1.396189779043197632e-01 -3.058652281761169434e-01 9.551884233951568604e-02 -5.467209592461585999e-02 5.565983057022094727e-02 -2.325129508972167969e-01 -3.120199218392372131e-02 -6.115109845995903015e-02 -1.456297747790813446e-02 1.273060292005538940e-01 9.842755645513534546e-02 -3.772241771221160889e-01 2.629463076591491699e-01 -9.108527749776840210e-02 -3.521358668804168701e-01 -5.042007192969322205e-03 -7.463692687451839447e-03 1.110579296946525574e-01 -1.120458543300628662e-01 -1.193206459283828735e-01 1.921438872814178467e-01 -6.104480102658271790e-02 -2.410471141338348389e-01 -1.335551738739013672e-01
1.074360907077789307e-01 2.537814900279045105e-03 -8.156780153512954712e-02 8.951954543590545654e-02 -3.269989490509033203e-01 7.254187762737274170e-02 2.424706704914569855e-02 1.297207325696945190e-01 3.298898935317993164e-01 -1.395718455314636230e-01 -1.794272959232330322e-01 -2.675935924053192139e-01 5.750940646976232529e-03 2.404100149869918823e-01 -2.577035874128341675e-02 -2.410262972116470337e-01 1.209055557847023010e-01 -1.223457157611846924e-01 9.231559000909328461e-03 -6.406046450138092041e-02 -8.231875300407409668e-02 1.553269624710083008e-01 -2.151946425437927246e-01 -4.673931375145912170e-02 1.697123982012271881e-02 1.506301015615463257e-01 -3.180141746997833252e-01 -4.863202571868896484e-02 7.011633366346359253e-02 -4.553459882736206055e-01 -2.079320698976516724e-01 -1.851081661880016327e-02
1.607217341661453247e-01 1.586682647466659546e-01 1.322057098150253296e-01 -1.470980793237686157e-01 -5.916606262326240540e-02 1.143872737884521484e-01 -1.198735609650611877e-01 -9.228868409991264343e-03 -2.268576174974441528e-01 -1.742315292358398438e-01 9.967384859919548035e-03 -3.668243810534477234e-02 2.955421246588230133e-02 -9.447580575942993164e-02 -2.165444046258926392e-01 -2.847231030464172363e-01 -1.852351725101470947e-01 7.231031358242034912e-02 4.107013344764709473e-01 -2.711086869239807129e-01 -3.084974288940429688e-01 -1.633546501398086548e-01 -9.705450385808944702e-02 -5.379907786846160889e-02 2.493395060300827026e-01 -1.667663902044296265e-01 -1.737824380397796631e-01 7.992312312126159668e-02 2.326803505420684814e-01 -2.390580326318740845e-01 -1.485469192266464233e-02 6.203627213835716248e-02
-6.371637433767318726e-02 1.385678946971893311e-01 1.199332028627395630e-01 3.875486552715301514e-02 -2.868579030036926270e-01 1.492966618388891220e-02 -8.636219799518585205e-02 2.393718510866165161e-01 -1.209682971239089966e-01 -1.676331460475921631e-01 5.752158537507057190e-02 1.303968131542205811e-01 3.568848967552185059e-02 2.333263903856277466e-01 1.004694327712059021e-01 -1.994746774435043335e-01 -3.728287061676383018e-03 -2.574902176856994629e-01 3.810515105724334717e-01 -3.488546311855316162e-01 -2.348036170005798340e-01 9.073591232299804688e-02 -3.170820474624633789e-01 -1.234965398907661438e-01 -1.173287108540534973e-01 -1.798129454255104065e-02 -2.058529704809188843e-01 -8.305326104164123535e-02 6.283207237720489502e-02 -6.697899103164672852e-02 -1.480299830436706543e-01 -1.971233487129211426e-01
3.243488669395446777e-01 1.957193464040756226e-01 -7.612728327512741089e-02 -1.690804511308670044e-01 -2.902522087097167969e-01 -2.247735708951950073e-01 8.524386584758758545e-02 5.370690673589706421e-02 -1.430933773517608643e-01 -8.386625349521636963e-02 4.572647437453269958e-02 -1.040000393986701965e-01 1.204007640480995178e-01 1.257696598768234253e-01 -2.484972029924392700e-02 -2.338885217905044556e-01 -4.610918462276458740e-02 2.024647295475006104e-01 -1.310829259455204010e-02 -1.400848627090454102e-01 1.518992632627487183e-01 -9.303251653909683228e-02 -3.437258005142211914e-01 5.389358475804328918e-02 -3.964853286743164062e-02 2.187941074371337891e-01 -4.671478644013404846e-02 -2.207046002149581909e-01 -5.912661552429199219e-02 -2.696487307548522949e-01 -3.887575268745422363e-01 8.813294768333435059e-02
1.740003526210784912e-01 1.669865250587463379e-01 7.068800181150436401e-02 -1.707453280687332153e-01 -3.550722002983093262e-01 -3.729727864265441895e-02 4.935698211193084717e-02 1.016019210219383240e-01 1.571456044912338257e-01 -1.271220445632934570e-01 1.180607005953788757e-01 1.279243379831314087e-01 1.313088834285736084e-01 -4.905940592288970947e-02 8.949983865022659302e-02 7.260473072528839111e-02 -1.449717879295349121e-01 -4.146995954215526581e-03 4.702908992767333984e-01 -2.828819453716278076e-01 -3.350222483277320862e-02 1.785174459218978882e-01 -2.189531922340393066e-01 -3.491788804531097412e-01 -9.991280734539031982e-02 1.711297966539859772e-02 -1.349722594022750854e-01 -1.520529240369796753e-01 -1.095007434487342834e-01 -7.667815312743186951e-03 -2.179592475295066833e-02 2.723044455051422119e-01
2.339428514242172241e-01 1.132610067725181580e-01 -1.914178952574729919e-02 2.996725440025329590e-01 -4.334613978862762451e-01 -4.413023591041564941e-02 -8.548194169998168945e-02 2.069350183010101318e-01 2.843666635453701019e-02 -3.182613551616668701e-01 -7.730467617511749268e-02 1.249157488346099854e-01 -6.942984461784362793e-02 2.887608408927917480e-01 6.540710479021072388e-02 -8.326648175716400146e-02 -3.148226141929626465e-01 2.786481380462646484e-02 1.519214510917663574e-01 -5.473998934030532837e-02 -4.429797828197479248e-02 -2.131667360663414001e-02 -2.196011543273925781e-01 -2.636639587581157684e-02 -1.828026771545410156e-02 2.971866428852081299e-01 4.568582808133214712e-04 -1.531688589602708817e-02 -3.840769082307815552e-02 -2.806669473648071289e-01 -9.535381942987442017e-02 1.538841426372528076e-01
2.125204950571060181e-01 1.424327939748764038e-01 -1.978659629821777344e-01 8.853638917207717896e-02 -8.041943609714508057e-02 -4.492700472474098206e-02 2.011351287364959717e-02 -1.830294430255889893e-01 7.901760190725326538e-02 -5.628368631005287170e-02 2.086190432310104370e-01 -1.456054113805294037e-02 -6.382561475038528442e-02 1.649654656648635864e-01 8.784533292055130005e-02 -3.844777643680572510e-01 -7.801791280508041382e-02 1.639413088560104370e-01 -6.386660039424896240e-02 -9.695716202259063721e-02 -2.546826303005218506e-01 2.094034571200609207e-03 -8.261923491954803467e-02 -1.142187342047691345e-01 -9.454768151044845581e-03 1.779074370861053467e-01 -4.746556282043457031e-01 -2.899877130985260010e-01 1.387744396924972534e-01 -2.517397403717041016e-01 1.965358667075634003e-02 2.233025282621383667e-01
4.198392331600189209e-01 1.025699973106384277e-01 -9.826971590518951416e-02 -7.066171616315841675e-02 -1.746132075786590576e-01 1.347991228103637695e-01 -2.095424234867095947e-01 1.490956395864486694e-01 -1.767647862434387207e-01 4.015147686004638672e-02 1.439304798841476440e-01 3.089407384395599365e-01 6.787317991256713867e-02 -8.028560876846313477e-02 -1.574622541666030884e-01 -8.215568959712982178e-02 -1.208998337388038635e-01 -3.156970068812370300e-02 -9.120512753725051880e-03 -1.652556210756301880e-01 2.548410892486572266e-01 -7.707841694355010986e-02 -2.445775866508483887e-01 -4.425598680973052979e-01 1.112069338560104370e-01 -3.796437382698059082e-02 -1.510740071535110474e-01 5.922511685639619827e-03 2.443131506443023682e-01 -1.263269037008285522e-01 -9.842035174369812012e-02 -2.413731068372726440e-02
1.590645760297775269e-01 3.140469193458557129e-01 -3.187734782695770264e-01 -9.474536776542663574e-02 -2.521034181118011475e-01 1.207468449138104916e-03 -7.637776434421539307e-02 2.291570752859115601e-01 -1.254858225584030151e-01 1.803518831729888916e-01 1.306839883327484131e-01 5.318900570273399353e-02 -1.600156575441360474e-01 1.635561436414718628e-01 3.692217916250228882e-02 -1.445365101099014282e-01 -4.511403739452362061e-01 -1.094456836581230164e-01 -1.076666861772537231e-01 7.931571453809738159e-02 -1.371877342462539673e-01 -1.148383319377899170e-01 -5.896316096186637878e-02 7.973750680685043335e-02 2.561819851398468018e-01 -1.493064314126968384e-02 -4.574814438819885254e-02 4.851161316037178040e-02 1.953212171792984009e-01 -2.715480923652648926e-01 2.044810801744461060e-01 3.941136971116065979e-02
2.534652352333068848e-01 1.314815282821655273e-01 -2.702206969261169434e-01 -4.048060625791549683e-02 -1.797917336225509644e-01 6.345140933990478516e-02 3.534453809261322021e-01 -4.620524495840072632e-02 -2.807418704032897949e-01 1.748089998727664351e-04 -5.822223611176013947e-03 4.744104295969009399e-02 1.157245412468910217e-01 2.199931293725967407e-01 2.153613269329071045e-01 6.903110537678003311e-03 -9.480617940425872803e-02 -8.305457234382629395e-02 1.076903715729713440e-01 -3.884129226207733154e-01 -1.350517868995666504e-01 1.647247821092605591e-01 -8.864539116621017456e-02 4.858354479074478149e-02 -4.112660512328147888e-02 -2.333567738533020020e-01 -3.286065459251403809e-01 6.087658181786537170e-02 2.680750489234924316e-01 -7.230731099843978882e-02 3.909377381205558777e-02 1.033775284886360168e-01
1.239629983901977539e-01 2.117355465888977051e-01 8.269015699625015259e-02 -1.219624951481819153e-01 -1.450600773096084595e-01 2.144778966903686523e-01 -3.452721983194351196e-02 6.831289082765579224e-02 2.368303202092647552e-02 -3.589958548545837402e-01 -2.262495756149291992e-01 4.614867866039276123e-01 -3.979333862662315369e-02 5.724367126822471619e-02 -7.646125555038452148e-02 -5.651853606104850769e-02 -2.055211365222930908e-01 1.479844897985458374e-01 8.382857590913772583e-02 -2.943728268146514893e-01 -1.195883750915527344e-01 -3.747828900814056396e-01 -2.285957634449005127e-01 -1.220578476786613464e-01 -1.820905357599258423e-01 1.026549935340881348e-01 -3.786077350378036499e-02 -9.593730792403221130e-03 3.091443702578544617e-02 -4.229242727160453796e-02 7.139919698238372803e-02 6.990388780832290649e-02
6.086326763033866882e-02 1.835532337427139282e-01 1.872575730085372925e-01 -1.342871226370334625e-02 -5.410757381469011307e-03 1.535170525312423706e-01 -5.362023413181304932e-02 2.381674796342849731e-01 3.046983852982521057e-02 2.986821532249450684e-01 -9.429458528757095337e-02 3.433094322681427002e-01 -9.528265148401260376e-02 1.294644623994827271e-01 2.605930864810943604e-01 -1.669867783784866333e-01 -7.405649870634078979e-02 -7.218011468648910522e-02 1.817175596952438354e-01 -1.885645687580108643e-01 -3.218250274658203125e-01 -5.577508360147476196e-02 -3.498449027538299561e-01 5.022114515304565430e-02 1.181752048432826996e-02 -9.944581985473632812e-02 -2.435245811939239502e-01 1.072320621460676193e-02 1.605821847915649414e-01 -1.988639682531356812e-01 -4.297566413879394531e-02 2.411228716373443604e-01
1.452884972095489502e-01 3.242834806442260742e-01 -5.622258782386779785e-02 1.043243259191513062e-01 -3.896486163139343262e-01 -3.326563835144042969e-01 3.719170391559600830e-02 -5.659191682934761047e-02 5.138193070888519287e-02 -8.075040578842163086e-02 -2.618606090545654297e-01 2.118285894393920898e-01 1.772787800291553140e-04 -1.010826230049133301e-01 1.427643001079559326e-01 -2.796396613121032715e-01 -3.585491180419921875e-01 1.426286529749631882e-02 1.798654557205736637e-03 -2.846775949001312256e-02 1.075304150581359863e-01 -2.912499569356441498e-02 -2.502315044403076172e-01 -1.411365717649459839e-01 -2.142907232046127319e-01 7.735872268676757812e-02 -3.233421593904495239e-02 7.112711668014526367e-02 -7.828680425882339478e-02 -1.345329433679580688e-01 -1.704391092061996460e-02 2.327342480421066284e-01
1.857961565256118774e-01 3.663794100284576416e-01 -5.713340267539024353e-02 -1.753556281328201294e-01 -9.088036417961120605e-02 -1.549086570739746094e-01 2.563343346118927002e-01 -1.529840379953384399e-02 -6.731072813272476196e-02 2.939625084400177002e-01 -2.679526992142200470e-02 -6.165277585387229919e-02 -2.971953479573130608e-03 1.471498012542724609e-01 -1.335470285266637802e-02 -1.841272115707397461e-01 2.759135961532592773e-01 -2.040882259607315063e-01 8.570713549852371216e-02 -2.383713424205780029e-01 -1.235448047518730164e-01 -1.180823296308517456e-01 -3.229897618293762207e-01 -5.412511900067329407e-02 -3.494350984692573547e-02 2.214321494102478027e-01 -1.769630163908004761e-01 -1.317211687564849854e-01 2.236991375684738159e-01 2.624143660068511963e-01 3.976419195532798767e-02 1.000948026776313782e-01
2.259184271097183228e-01 4.193992018699645996e-01 3.668891265988349915e-02 -1.726360470056533813e-01 -1.764851957559585571e-01 -5.073025077581405640e-02 1.379857957363128662e-01 6.909985095262527466e-02 -2.052973061800003052e-01 1.364332344383001328e-02 -1.765647344291210175e-02 1.869330108165740967e-01 2.096257209777832031e-01 6.234214082360267639e-02 1.463599205017089844e-01 -3.169196546077728271e-01 4.063493385910987854e-02 -1.948465034365653992e-02 -1.555158644914627075e-01 -1.670071333646774292e-01 -2.243150621652603149e-01 1.467806193977594376e-02 -2.326532825827598572e-02 -2.750775218009948730e-01 -2.144041806459426880e-01 2.008569538593292236e-01 -1.531914435327053070e-02 -2.335094660520553589e-01 1.928767114877700806e-01 9.860019385814666748e-02 -2.603349685668945312e-01 -2.195627428591251373e-02
3.926571011543273926e-01 1.131677627563476562e-02 1.539577245712280273e-01 -6.431601196527481079e-02 -3.297984600067138672e-01 -1.642291247844696045e-01 2.843260951340198517e-02 1.291763335466384888e-01 -9.650737047195434570e-02 -1.624564826488494873e-02 -1.554741263389587402e-01 2.347076833248138428e-01 1.125407405197620392e-02 1.175953373312950134e-01 1.874983683228492737e-02 7.991396635770797729e-02 -5.672545358538627625e-02 -2.279521971940994263e-01 -1.008787527680397034e-01 -4.130370616912841797e-01 -2.720062434673309326e-01 -7.042590528726577759e-02 -5.251840502023696899e-02 -6.906400434672832489e-03 2.235992699861526489e-01 6.533557921648025513e-02 -3.527362048625946045e-01 -5.783996358513832092e-02 1.129081938415765762e-02 5.750961974263191223e-02 -1.068212836980819702e-01 -2.012474536895751953e-01
-6.174505222588777542e-03 -8.295939117670059204e-02 -2.162925899028778076e-01 -2.941703796386718750e-01 -2.706679701805114746e-01 1.528636068105697632e-01 3.522591292858123779e-01 -1.686440221965312958e-02 -9.417507797479629517e-02 5.657655373215675354e-02 6.977686285972595215e-02 1.042191609740257263e-01 2.258889563381671906e-02 -2.321082949638366699e-01 2.687603980302810669e-02 5.042150244116783142e-02 -2.082336097955703735e-01 8.108986914157867432e-02 1.371184736490249634e-01 -1.251044422388076782e-01 -4.633200466632843018e-01 2.364171855151653290e-02 -1.530559509992599487e-01 -6.934572011232376099e-02 -2.142201364040374756e-01 1.916580349206924438e-01 -8.891496807336807251e-02 -1.963248848915100098e-01 1.559600383043289185e-01 -1.388553380966186523e-01 -1.720847785472869873e-01 -1.522283852100372314e-01
3.953107595443725586e-01 1.746780127286911011e-01 6.621719896793365479e-02 1.678975373506546021e-01 1.291858404874801636e-02 9.934366494417190552e-02 2.763238847255706787e-01 2.514407597482204437e-02 -3.117428719997406006e-01 4.098148271441459656e-02 3.279964923858642578e-01 3.157985582947731018e-02 -1.439251303672790527e-01 -2.038141638040542603e-01 -5.702448543161153793e-03 -2.691343426704406738e-01 -1.402642726898193359e-01 -1.095518916845321655e-01 2.831265628337860107e-01 -1.648204177618026733e-01 -8.762951195240020752e-02 9.003075212240219116e-02 -7.313148677349090576e-02 -1.061843633651733398e-01 9.964644908905029297e-02 1.357270926237106323e-01 -3.560542166233062744e-01 -7.956278324127197266e-02 -3.537730127573013306e-02 -8.270026743412017822e-02 -2.206459082663059235e-02 -1.000662595033645630e-01
1.846799999475479126e-01 2.454959005117416382e-01 4.721827432513237000e-02 2.431384325027465820e-01 -2.711080610752105713e-01 2.497877180576324463e-01 -9.261251986026763916e-02 7.622120529413223267e-02 -8.724582940340042114e-02 -3.920148313045501709e-02 -1.854882538318634033e-01 3.921076655387878418e-01 -1.782321929931640625e-01 -1.900236308574676514e-02 3.517321050167083740e-01 -1.086413636803627014e-01 -2.622410282492637634e-02 7.546737790107727051e-02 2.684293091297149658e-01 -2.173813581466674805e-01 -6.207277532666921616e-03 -3.650036826729774475e-02 -1.928358525037765503e-01 -1.707021892070770264e-01 8.266958757303655148e-04 5.108949542045593262e-02 -1.875808984041213989e-01 1.807056218385696411e-01 1.906106173992156982e-01 5.480961874127388000e-02 1.762333139777183533e-02 -1.598851084709167480e-01
9.965262562036514282e-02 2.060520350933074951e-01 -5.596481636166572571e-02 -1.039518937468528748e-01 -3.743830025196075439e-01 1.922456771135330200e-01 -1.514427084475755692e-02 2.318460196256637573e-01 7.442700862884521484e-02 5.577918887138366699e-02 -1.536705791950225830e-01 6.728287041187286377e-02 -2.706010639667510986e-01 -8.807426691055297852e-02 1.638785898685455322e-01 5.333181843161582947e-02 -2.018066495656967163e-01 6.888137012720108032e-02 -7.400999893434345722e-04 -3.195790350437164307e-01 -2.149411439895629883e-01 -1.285888403654098511e-01 -1.572939306497573853e-01 3.637362122535705566e-01 1.480388343334197998e-01 5.296010896563529968e-02 -1.679928898811340332e-01 -5.620393157005310059e-02 -1.243181452155113220e-01 -6.803228706121444702e-02 -2.756063044071197510e-01 1.886032670736312866e-01
7.122957706451416016e-02 2.718662917613983154e-01 1.254339069128036499e-01 -3.582510650157928467e-01 -2.510764896869659424e-01 -1.276151686906814575e-01 -2.787441015243530273e-01 1.040166094899177551e-01 -3.547692298889160156e-02 -6.074526160955429077e-02 3.657219558954238892e-02 9.032108634710311890e-02 -1.347377002239227295e-01 -2.488285303115844727e-01 -2.786460705101490021e-02 -1.847985982894897461e-01 7.916034758090972900e-02 9.606921672821044922e-02 1.930579990148544312e-01 -3.409166038036346436e-01 3.025162965059280396e-02 -1.086207106709480286e-01 4.801259189844131470e-02 -6.848173588514328003e-02 2.240387722849845886e-03 8.956831693649291992e-02 -4.212028682231903076e-01 -1.991773098707199097e-01 2.225669026374816895e-01 3.476800397038459778e-02 1.228755787014961243e-01 -4.224302247166633606e-04
2.158552110195159912e-01 1.314099282026290894e-01 1.283094882965087891e-01 1.235108971595764160e-01 -4.509600400924682617e-01 -4.248592630028724670e-02 -1.581025123596191406e-02 1.537545919418334961e-01 -2.234072983264923096e-01 -9.207500517368316650e-02 -2.091480642557144165e-01 6.475289911031723022e-02 1.478072255849838257e-01 3.944959640502929688e-01 3.382676243782043457e-01 -2.076744288206100464e-02 -2.273319363594055176e-01 2.571713924407958984e-02 7.531414926052093506e-02 -2.261413037776947021e-01 1.220902055501937866e-02 -4.793808609247207642e-02 -9.560974687337875366e-02 7.864928245544433594e-02 5.239547044038772583e-02 -9.602847695350646973e-02 -2.643234431743621826e-01 -1.815040558576583862e-01 -6.034519895911216736e-02 1.934614218771457672e-02 3.548417240381240845e-02 1.724087744951248169e-01
4.957264065742492676e-01 3.070328235626220703e-01 -1.481010317802429199e-01 -1.811698526144027710e-01 -2.374207675457000732e-01 -4.929984360933303833e-02 1.565956324338912964e-01 1.906335949897766113e-01 1.104655340313911438e-01 -9.573205560445785522e-02 4.038006812334060669e-02 -1.075681224465370178e-01 -5.412133410573005676e-02 -1.656477600336074829e-01 -1.167857423424720764e-01 -1.005827859044075012e-01 -2.254317104816436768e-01 1.905888020992279053e-01 1.284434646368026733e-02 -2.112863510847091675e-01 -1.533319521695375443e-02 1.150842532515525818e-01 -1.130965873599052429e-01 -2.329984009265899658e-01 1.921439617872238159e-01 1.718606948852539062e-01 -1.228544190526008606e-01 -9.434300661087036133e-02 -1.644889712333679199e-01 -7.026737928390502930e-02 -1.713383346796035767e-01 1.804585158824920654e-01
2.136237919330596924e-01 1.468015164136886597e-01 1.499327868223190308e-01 -2.885834574699401855e-01 -2.034170776605606079e-01 1.211594138294458389e-02 -3.425080329179763794e-02 -1.294807642698287964e-01 -1.079304516315460205e-01 2.226553261280059814e-01 -9.739327430725097656e-02 -5.144954845309257507e-02 -5.560814589262008667e-02 -4.889290407299995422e-02 -4.201122373342514038e-02 -1.883901208639144897e-01 -2.097861170768737793e-01 3.040749765932559967e-02 -1.495782434940338135e-01 -3.814933896064758301e-01 -7.892684638500213623e-02 -1.407767683267593384e-01 -3.123750388622283936e-01 -2.206707894802093506e-01 -9.339480102062225342e-02 1.866726577281951904e-01 -3.488658368587493896e-01 1.176849901676177979e-01 1.494630724191665649e-01 8.513476699590682983e-02 -2.030220180749893188e-01 -1.280483603477478027e-01
2.843815088272094727e-01 6.422189623117446899e-02 -8.701180666685104370e-02 -3.006288707256317139e-01 -1.476230770349502563e-01 8.543657511472702026e-02 2.158909440040588379e-01 1.470223516225814819e-01 -5.330297723412513733e-02 -2.146873474121093750e-01 1.154620274901390076e-01 1.493598073720932007e-01 1.255920082330703735e-01 8.146452158689498901e-02 2.060360461473464966e-01 -2.366659492254257202e-01 -1.916819363832473755e-01 -1.219581142067909241e-01 8.833945542573928833e-02 1.267258524894714355e-01 -2.042832970619201660e-01 2.383191883563995361e-01 -5.372757837176322937e-02 8.327317982912063599e-02 3.243819773197174072e-01 2.253299951553344727e-01 -1.107297837734222412e-01 -2.736723423004150391e-01 4.541008546948432922e-02 -2.163284420967102051e-01 2.001242153346538544e-02 1.950667798519134521e-01
4.493055343627929688e-01 6.614746898412704468e-02 1.614229828119277954e-01 -3.830682858824729919e-02 -3.753498792648315430e-01 -1.560448855161666870e-01 -2.127839922904968262e-01 2.101694941520690918e-01 1.410804241895675659e-01 -8.117677643895149231e-03 -2.847119271755218506e-01 2.379462122917175293e-01 -1.245719939470291138e-01 2.181137502193450928e-01 1.588526517152786255e-01 -2.732344269752502441e-01 -1.105058863759040833e-01 1.500754654407501221e-01 1.524535417556762695e-01 3.108226880431175232e-02 -1.287293285131454468e-01 1.581677198410034180e-01 -2.041414231061935425e-01 7.240944355726242065e-02 -1.420761831104755402e-02 -6.099714338779449463e-02 -6.813633441925048828e-02 -1.132182925939559937e-01 4.013057425618171692e-02 -5.269438773393630981e-02 -5.064364057034254074e-03 1.329022943973541260e-01
4.301434010267257690e-02 2.083198279142379761e-01 -2.579551041126251221e-01 -1.392789185047149658e-01 -1.872993409633636475e-01 -3.787710517644882202e-02 2.465981096029281616e-01 -9.729011915624141693e-03 -3.726066052913665771e-01 1.361815929412841797e-01 4.176157526671886444e-03 9.419393539428710938e-02 -1.445024311542510986e-01 -4.929344356060028076e-02 1.762040853500366211e-01 -2.477655410766601562e-01 -7.602734863758087158e-02 -1.544031202793121338e-01 1.557401269674301147e-01 7.312352955341339111e-02 -3.754600882530212402e-02 1.425032913684844971e-01 -1.141694709658622742e-01 2.205639891326427460e-02 -1.433872878551483154e-01 -2.287055701017379761e-01 -3.664490580558776855e-01 -1.991003453731536865e-01 1.451136618852615356e-01 -5.714649707078933716e-02 -3.013670146465301514e-01 -1.815935969352722168e-01
2.174730449914932251e-01 4.435503110289573669e-02 -6.502612028270959854e-03 3.715877979993820190e-02 -3.229615986347198486e-01 1.583066768944263458e-02 8.444920927286148071e-02 2.368455678224563599e-01 -1.660887002944946289e-01 6.110983714461326599e-02 1.551899407058954239e-02 2.711769938468933105e-01 -9.161864966154098511e-02 -5.396365001797676086e-02 -3.210271894931793213e-01 -1.855421513319015503e-01 5.461002141237258911e-02 -2.422571927309036255e-01 2.307422012090682983e-01 -4.863239526748657227e-01 -1.218129545450210571e-01 7.304843515157699585e-02 -2.897978425025939941e-01 -8.981838822364807129e-02 8.054473996162414551e-02 5.755124241113662720e-02 -5.978927016258239746e-02 -4.240156337618827820e-02 1.934961229562759399e-01 1.301654893904924393e-02 -9.699957817792892456e-02 -4.248690977692604065e-02
3.209314942359924316e-01 3.370812833309173584e-01 -1.507866382598876953e-01 -1.813294291496276855e-01 -2.628876268863677979e-01 2.647485733032226562e-01 1.629082709550857544e-01 -2.694762311875820160e-02 3.884169459342956543e-02 -9.735033847391605377e-03 7.825226522982120514e-03 2.017952501773834229e-01 7.424992509186267853e-03 7.843038439750671387e-02 -9.691217541694641113e-02 -1.478136926889419556e-01 -9.980735182762145996e-02 -3.643353283405303955e-02 -1.314835716038942337e-02 2.090676277875900269e-01 -1.505872309207916260e-01 8.014652878046035767e-02 -1.083655655384063721e-01 -1.193643063306808472e-01 2.961095571517944336e-01 1.931111216545104980e-01 -1.401301175355911255e-01 -1.894394308328628540e-01 9.007851034402847290e-02 -9.042356163263320923e-02 -1.923618763685226440e-01 3.706881701946258545e-01
8.280643820762634277e-02 6.427245587110519409e-02 -8.328561484813690186e-02 -1.780711710453033447e-01 -2.148617357015609741e-01 8.236109465360641479e-02 3.517026007175445557e-01 2.145061939954757690e-01 -1.101824641227722168e-01 1.886723637580871582e-01 -2.929496765136718750e-01 5.424737930297851562e-02 2.537825517356395721e-02 -1.336803883314132690e-01 1.713046133518218994e-01 -1.827241778373718262e-01 -3.263407945632934570e-02 -1.140596047043800354e-01 2.306046430021524429e-03 -2.343899607658386230e-01 -6.409741938114166260e-02 3.474382162094116211e-01 -4.661740735173225403e-02 -1.184016615152359009e-01 -1.140893548727035522e-01 5.777718126773834229e-02 -3.697002530097961426e-01 9.560399688780307770e-03 1.990066170692443848e-01 4.459333140403032303e-03 -3.237479329109191895e-01 4.867376014590263367e-02
4.773813858628273010e-02 7.482814788818359375e-02 -2.999825961887836456e-02 -9.276174753904342651e-02 -4.069144725799560547e-01 2.486834675073623657e-02 -6.952670216560363770e-02 2.567011117935180664e-01 -4.821534454822540283e-02 -5.741764232516288757e-02 1.323789060115814209e-01 1.904613822698593140e-01 -2.060156166553497314e-01 2.548604309558868408e-01 -9.060478955507278442e-02 -4.791193455457687378e-02 1.383822113275527954e-01 -1.423849612474441528e-01 3.268139064311981201e-01 -2.109685391187667847e-01 -3.478732109069824219e-01 7.988998293876647949e-02 -3.815410733222961426e-01 -1.158414036035537720e-02 -1.739951781928539276e-02 -1.112294942140579224e-02 -1.755585968494415283e-01 -1.373345255851745605e-01 7.562046498060226440e-02 -1.119435727596282959e-01 -1.438626646995544434e-01 -1.243751943111419678e-01
-2.166909398511052132e-03 9.318914264440536499e-02 -4.391801077872514725e-03 -4.458780214190483093e-02 -3.903637230396270752e-01 -8.732803910970687866e-02 -6.088419258594512939e-02 7.515379041433334351e-02 -8.493222296237945557e-02 -1.293162405490875244e-01 6.173526495695114136e-02 1.721092909574508667e-01 -3.840372338891029358e-02 1.634650528430938721e-01 -3.908369690179824829e-02 -1.471026241779327393e-01 -1.150818541646003723e-02 -3.198532164096832275e-01 3.119044601917266846e-01 -2.113976180553436279e-01 -4.160123467445373535e-01 -9.320463985204696655e-03 -3.730491101741790771e-01 -1.580601185560226440e-01 -7.252734154462814331e-02 -1.246590912342071533e-01 -1.944692432880401611e-01 2.288745716214179993e-02 2.041659653186798096e-01 -6.335354596376419067e-02 -8.117884397506713867e-02 -1.344020813703536987e-01
1.168246716260910034e-01 3.009459972381591797e-01 1.780353933572769165e-01 -8.928060531616210938e-02 -2.642288208007812500e-01 1.675994843244552612e-01 1.094670668244361877e-01 -3.306478261947631836e-02 -5.872984416782855988e-03 -3.072172403335571289e-01 -2.165600061416625977e-01 2.846296131610870361e-01 -2.665689885616302490e-01 4.651330411434173584e-02 -2.565667266026139259e-03 -2.328664660453796387e-01 1.372276097536087036e-01 8.719315379858016968e-02 -1.294800639152526855e-02 -1.468434184789657593e-01 -6.705381721258163452e-02 -1.627853810787200928e-01 -2.056337893009185791e-01 -9.166748821735382080e-02 1.681918278336524963e-02 -4.009214416146278381e-02 -2.961133718490600586e-01 8.266280591487884521e-02 1.844285130500793457e-01 1.680286377668380737e-01 3.199889957904815674e-01 -6.672954559326171875e-02
2.026144415140151978e-01 2.110345065593719482e-01 -6.204312294721603394e-02 -1.239897459745407104e-01 -1.916564553976058960e-01 5.395824462175369263e-02 2.417824119329452515e-01 1.883683800697326660e-01 -9.844185784459114075e-03 2.656108140945434570e-01 -5.949166789650917053e-02 1.485673636198043823e-01 -5.007816851139068604e-02 -2.782492637634277344e-01 -2.135991454124450684e-01 -3.246281743049621582e-01 -1.843499243259429932e-01 -1.344960778951644897e-01 1.124465987086296082e-01 -2.252894490957260132e-01 -2.151147574186325073e-01 -1.467774808406829834e-02 -6.275824457406997681e-02 -1.073919311165809631e-01 -8.951495587825775146e-02 -4.286279529333114624e-02 -2.268771976232528687e-01 -5.339886993169784546e-04 2.155260294675827026e-01 9.725476801395416260e-02 -3.503072261810302734e-01 -1.304765492677688599e-01
-9.852777421474456787e-02 -6.026409193873405457e-02 1.955917030572891235e-01 -2.944485545158386230e-01 -1.131670624017715454e-01 6.609163433313369751e-02 1.722266227006912231e-01 1.592101305723190308e-01 -2.435949072241783142e-02 -8.694036304950714111e-02 2.938938885927200317e-02 1.570650637149810791e-01 -9.519904106855392456e-02 2.419797182083129883e-01 5.632437765598297119e-02 -1.551863253116607666e-01 -1.722082495689392090e-02 -5.535342171788215637e-02 2.103545069694519043e-01 -4.654176831245422363e-01 -1.986057162284851074e-01 -6.447282433509826660e-02 -2.864179313182830811e-01 -8.897180855274200439e-02 1.291730161756277084e-02 4.081678986549377441e-01 -1.227663159370422363e-01 -6.326539814472198486e-02 -1.745660044252872467e-02 1.929397135972976685e-01 -1.249077022075653076e-01 1.556037515401840210e-01
-6.228261068463325500e-02 -2.458778209984302521e-02 -1.852023452520370483e-01 -2.111758477985858917e-02 -1.809106171131134033e-01 -1.165557950735092163e-01 9.757527709007263184e-02 3.411878049373626709e-01 -4.265806078910827637e-02 -8.650362491607666016e-03 -9.358992427587509155e-02 2.024908810853958130e-01 -8.344877511262893677e-02 1.690841913223266602e-01 5.825849622488021851e-02 -2.089452445507049561e-01 -8.037693798542022705e-02 -1.714263260364532471e-01 -7.912753522396087646e-02 -3.679314553737640381e-01 -2.711231708526611328e-01 1.572981327772140503e-01 -2.846654951572418213e-01 -4.883338883519172668e-02 3.458994254469871521e-02 4.393944144248962402e-02 -2.841942012310028076e-01 1.095521971583366394e-01 1.766922026872634888e-01 -6.516113877296447754e-02 -3.784608840942382812e-01 -1.432460546493530273e-01
5.804340541362762451e-02 1.886603236198425293e-01 -1.172815486788749695e-01 -1.929054856300354004e-01 -3.263879120349884033e-01 3.055261448025703430e-02 5.497803166508674622e-02 1.078624129295349121e-01 9.545695781707763672e-02 -9.141300804913043976e-03 1.719076931476593018e-02 4.101351201534271240e-01 9.459386579692363739e-03 -3.701806440949440002e-02 -1.080689858645200729e-02 -1.191576123237609863e-01 -1.568407267332077026e-01 7.689841836690902710e-02 5.070470571517944336e-01 -1.106259003281593323e-01 -8.071399293839931488e-03 -1.387704536318778992e-02 -1.954277902841567993e-01 -2.851820290088653564e-01 7.994917035102844238e-02 6.151714548468589783e-02 -3.164896070957183838e-01 2.306633815169334412e-02 -8.171563968062400818e-03 1.733680963516235352e-01 1.538246870040893555e-01 1.009416133165359497e-01
2.190026938915252686e-01 2.517071366310119629e-01 -9.624664485454559326e-02 -2.891073822975158691e-01 -5.793611705303192139e-02 -2.450385987758636475e-01 2.615599334239959717e-01 2.811881303787231445e-01 -1.336572170257568359e-01 1.244139373302459717e-01 3.384005278348922729e-02 -9.671358764171600342e-02 -1.139884740114212036e-01 3.361522853374481201e-01 1.097658574581146240e-01 1.740209385752677917e-02 6.821747124195098877e-02 -9.944162517786026001e-02 -1.070541329681873322e-02 -4.091440737247467041e-01 -3.431269526481628418e-02 -1.675531268119812012e-02 -2.867736667394638062e-02 -2.556950747966766357e-01 -8.734039962291717529e-03 1.574238091707229614e-01 9.658226370811462402e-02 -2.006387338042259216e-02 3.416541516780853271e-01 -7.757670246064662933e-04 3.310338780283927917e-02 -2.528924681246280670e-02
1.804114282131195068e-01 2.610361874103546143e-01 8.549041301012039185e-02 -5.389992520213127136e-02 -3.046073317527770996e-01 -7.849914580583572388e-02 3.686366975307464600e-02 -2.333990484476089478e-02 -1.662174984812736511e-02 2.960619516670703888e-02 9.229953400790691376e-03 -3.151762485504150391e-02 -3.439650833606719971e-01 -2.348450124263763428e-01 6.931072473526000977e-02 -1.115384846925735474e-01 -4.289033412933349609e-01 1.853708475828170776e-01 3.272495269775390625e-01 -1.100064069032669067e-01 4.089069738984107971e-02 1.265373975038528442e-01 -1.869366765022277832e-01 -2.366388589143753052e-01 5.997928977012634277e-02 9.714168310165405273e-02 -8.369258791208267212e-02 -1.194137558341026306e-01 -9.260983765125274658e-02 -8.386979997158050537e-02 -5.155011638998985291e-02 3.108036816120147705e-01
3.453737497329711914e-01 3.508425056934356689e-01 -1.508467346429824829e-01 -1.383502334356307983e-01 -2.515734732151031494e-01 -1.883511096239089966e-01 -1.566483080387115479e-01 2.068499922752380371e-01 -2.387110143899917603e-01 -1.592983007431030273e-01 5.003486573696136475e-02 -1.061113178730010986e-01 1.881097406148910522e-01 2.280125766992568970e-02 -1.203502193093299866e-01 -1.485022306442260742e-01 1.632964424788951874e-02 1.298341006040573120e-01 -2.661643922328948975e-02 -5.248496308922767639e-02 5.055446922779083252e-02 -2.120200693607330322e-01 -3.152436912059783936e-01 -1.608338505029678345e-01 -7.239387184381484985e-02 2.523132860660552979e-01 -1.580237001180648804e-01 -5.073796957731246948e-02 -3.998389095067977905e-02 -8.494227379560470581e-02 -1.718736290931701660e-01 2.300685197114944458e-01
3.869246244430541992e-01 2.959970235824584961e-01 -1.511782407760620117e-01 -1.851270049810409546e-01 -4.595079720020294189e-01 1.574460044503211975e-02 2.016102820634841919e-01 -4.436231777071952820e-02 -1.220011040568351746e-01 -6.092697009444236755e-02 5.159801989793777466e-02 -4.160463437438011169e-02 -9.336663410067558289e-03 -1.192696392536163330e-02 -1.752999275922775269e-01 6.453011184930801392e-02 1.451270282268524170e-01 3.017156720161437988e-01 9.954950958490371704e-02 2.400919795036315918e-02 -1.861801445484161377e-01 -4.799823276698589325e-03 -2.542285323143005371e-01 3.928249701857566833e-02 8.871585130691528320e-02 1.600302606821060181e-01 -9.127473086118698120e-02 -1.967768073081970215e-01 -2.414539083838462830e-02 -1.917519122362136841e-01 -1.400742232799530029e-01 1.802155971527099609e-01
2.215539962053298950e-01 1.628634333610534668e-01 3.565796092152595520e-02 -4.894138500094413757e-02 -2.826346158981323242e-01 -2.464211732149124146e-01 1.559777557849884033e-01 1.202011480927467346e-01 -1.494506746530532837e-01 5.061493068933486938e-02 -1.944630593061447144e-01 1.478899866342544556e-01 -6.340934336185455322e-02 1.814609616994857788e-01 1.267916709184646606e-01 -1.334172934293746948e-01 -1.186306774616241455e-01 -3.873389959335327148e-01 1.173706948757171631e-01 -3.102420866489410400e-01 3.738161874935030937e-03 1.996337324380874634e-01 -1.855922192335128784e-01 -3.556731343269348145e-01 1.586074233055114746e-01 -1.356222946196794510e-02 -6.589329801499843597e-03 1.796664893627166748e-01 1.228570044040679932e-01 1.946127712726593018e-01 -1.686831377446651459e-02 -8.195783942937850952e-03
3.532045781612396240e-01 2.425010316073894501e-02 -9.925160557031631470e-02 -1.564271152019500732e-01 -3.428711593151092529e-01 1.477907747030258179e-01 2.164006419479846954e-02 1.656236648559570312e-01 -2.179943621158599854e-01 8.584635704755783081e-02 3.769072517752647400e-02 4.123623073101043701e-01 -1.340476572513580322e-01 2.409391701221466064e-01 -1.199606880545616150e-01 -1.325787901878356934e-01 1.587169058620929718e-02 8.108213543891906738e-02 8.211811631917953491e-02 1.135600581765174866e-01 4.938529059290885925e-02 -6.640814244747161865e-02 -3.282121717929840088e-01 -2.163497209548950195e-01 1.284681819379329681e-02 7.119694724678993225e-03 -2.132028341293334961e-02 -7.496601901948451996e-03 1.667318046092987061e-01 -1.590670794248580933e-01 3.111079931259155273e-01 1.522939372807741165e-02
2.400127053260803223e-02 2.603709399700164795e-01 -7.829369045794010162e-03 -4.055661559104919434e-01 -5.089926719665527344e-01 -5.769388750195503235e-02 7.996879518032073975e-02 1.142490375787019730e-02 5.124190077185630798e-02 1.561266332864761353e-01 5.649163201451301575e-02 1.150670647621154785e-01 -1.161549612879753113e-02 1.066959574818611145e-01 1.095809787511825562e-01 -1.420452594757080078e-01 -1.334438174962997437e-01 -9.587258100509643555e-02 1.850734949111938477e-01 2.513417974114418030e-02 -2.934119701385498047e-01 -7.015486061573028564e-02 -8.251611143350601196e-02 -2.163143754005432129e-01 3.244668245315551758e-01 6.178725138306617737e-02 2.147309035062789917e-01 2.338614687323570251e-02 1.387131065130233765e-01 -1.312038153409957886e-01 1.425694115459918976e-02 1.100632697343826294e-01
1.734113544225692749e-01 8.037395030260086060e-02 1.369892805814743042e-02 -1.566784828901290894e-01 8.339636027812957764e-02 2.442949712276458740e-01 4.995697736740112305e-02 8.086887747049331665e-02 -2.618029415607452393e-01 -3.010213673114776611e-01 2.322952151298522949e-01 1.903448998928070068e-01 4.128722846508026123e-02 -5.367922782897949219e-02 4.523996636271476746e-02 -3.441124558448791504e-01 9.629870206117630005e-02 -3.702436015009880066e-02 1.745481342077255249e-01 -2.344383448362350464e-01 -2.665314376354217529e-01 1.945425868034362793e-01 -2.312757223844528198e-01 1.748235197737812996e-03 -6.005949154496192932e-02 1.283803582191467285e-01 -4.671029746532440186e-02 1.341214179992675781e-01 4.241568744182586670e-01 -1.726646348834037781e-02 -8.069401234388351440e-02 5.693528428673744202e-02
7.429935783147811890e-02 -3.063799999654293060e-02 -8.652323484420776367e-02 1.695947349071502686e-01 -3.232741355895996094e-01 4.202719777822494507e-02 -5.207305029034614563e-02 1.452181190252304077e-01 -3.265557577833533287e-03 -9.261880815029144287e-02 -8.857081085443496704e-02 1.893037557601928711e-01 -1.583631187677383423e-01 4.153292179107666016e-01 1.320272386074066162e-01 -6.455171108245849609e-02 6.507465243339538574e-02 -2.375113815069198608e-01 2.101585865020751953e-01 -9.389737248420715332e-02 3.138930723071098328e-02 -9.613677859306335449e-02 -4.947429895401000977e-01 1.960573159158229828e-02 3.726471588015556335e-02 9.762236475944519043e-02 -2.399053275585174561e-01 2.772682532668113708e-02 1.933368295431137085e-01 -1.106917336583137512e-01 -2.007593363523483276e-01 1.660854518413543701e-01
9.422826021909713745e-02 2.391023039817810059e-01 -1.138500422239303589e-01 1.626632921397686005e-02 -1.855743527412414551e-01 -1.385629028081893921e-01 -1.163398548960685730e-01 -5.430889129638671875e-02 1.214009895920753479e-02 -3.158117830753326416e-01 -2.002686858177185059e-01 9.202733635902404785e-02 -1.235474795103073120e-01 -5.786387994885444641e-02 1.514774858951568604e-01 1.183636039495468140e-01 3.940991312265396118e-02 5.257732793688774109e-02 -5.171773210167884827e-02 -1.302704960107803345e-01 -5.564475804567337036e-02 -2.561492323875427246e-01 -4.415332376956939697e-01 -1.736985146999359131e-01 -1.387455612421035767e-01 1.656813025474548340e-01 -1.468999981880187988e-01 7.106911391019821167e-02 3.699200749397277832e-01 -3.165925443172454834e-01 2.601604908704757690e-02 -1.330428570508956909e-01
3.201834261417388916e-01 3.021298050880432129e-01 -7.198110222816467285e-02 -6.652951240539550781e-02 -1.350180357694625854e-01 -1.510267704725265503e-01 -3.128468524664640427e-03 3.703176081180572510e-01 -8.199930191040039062e-02 1.182230189442634583e-01 4.798328131437301636e-02 2.220534086227416992e-01 -4.368770867586135864e-02 -2.561416104435920715e-02 -3.106101155281066895e-01 1.223807316273450851e-02 2.161547914147377014e-02 -1.526763737201690674e-01 3.098691403865814209e-01 -3.947964608669281006e-01 2.645964175462722778e-02 -1.831028312444686890e-01 -1.703863441944122314e-01 3.683592751622200012e-02 1.382141560316085815e-01 7.356274127960205078e-02 -6.140866875648498535e-02 -6.160351634025573730e-02 1.812376081943511963e-01 -1.048559620976448059e-01 -1.584734320640563965e-01 -7.478765398263931274e-02
1.528548747301101685e-01 2.363005280494689941e-02 -6.299832463264465332e-02 -1.354045718908309937e-01 -3.767263591289520264e-01 -1.064882054924964905e-01 2.368650436401367188e-01 9.515546262264251709e-02 -2.786613404750823975e-01 -6.041114777326583862e-02 -9.439001977443695068e-02 2.186055183410644531e-01 -7.831747829914093018e-02 2.883064188063144684e-02 -4.330800473690032959e-02 -1.289789527654647827e-01 7.216143608093261719e-02 -2.612817883491516113e-01 2.138001658022403717e-02 -3.892983198165893555e-01 -2.202254086732864380e-01 -4.768400266766548157e-02 -2.662750184535980225e-01 -1.620209813117980957e-01 7.798055559396743774e-02 2.019744962453842163e-01 -1.462114453315734863e-01 1.063352674245834351e-01 1.180161908268928528e-01 1.822491139173507690e-01 -1.859989911317825317e-01 -1.927857249975204468e-01
2.227264791727066040e-01 1.264784485101699829e-01 -1.540344953536987305e-01 -2.023224160075187683e-02 -1.288488805294036865e-01 6.503912061452865601e-02 1.757496036589145660e-02 9.357794374227523804e-02 7.203412055969238281e-02 -3.226858377456665039e-01 -9.108719974756240845e-02 8.090012520551681519e-02 2.525910548865795135e-02 2.545849084854125977e-01 -1.823930889368057251e-01 -2.411503195762634277e-01 -1.023178994655609131e-01 4.559241980314254761e-02 2.445585578680038452e-01 7.086402177810668945e-02 -2.388430759310722351e-02 -1.747453212738037109e-01 -4.850832000374794006e-02 -1.838557571172714233e-01 2.854383587837219238e-01 8.483406901359558105e-02 -2.349635511636734009e-01 -3.266769647598266602e-01 3.796730041503906250e-01 -1.002031192183494568e-01 8.343753404915332794e-03 -2.232335954904556274e-01
1.714855283498764038e-01 7.813377678394317627e-02 -1.248932927846908569e-01 -1.361876875162124634e-01 -3.359458744525909424e-01 -2.173339426517486572e-01 9.825325757265090942e-02 1.062043309211730957e-01 2.014583349227905273e-02 -1.940318346023559570e-01 -3.806219696998596191e-01 1.063543260097503662e-01 -1.506582200527191162e-01 1.204652786254882812e-01 3.361522033810615540e-02 -3.218784034252166748e-01 -1.456510871648788452e-01 -6.633210927248001099e-02 3.045285642147064209e-01 1.206209734082221985e-01 5.554725602269172668e-02 1.884084194898605347e-01 -3.351050317287445068e-01 2.019405178725719452e-02 -1.942525804042816162e-01 5.413034930825233459e-02 -2.204192876815795898e-01 1.249051615595817566e-01 -8.403661847114562988e-02 -1.449790596961975098e-02 5.991378054022789001e-02 1.150293573737144470e-01
4.002943933010101318e-01 1.696815043687820435e-01 -2.356570959091186523e-02 -4.644475132226943970e-02 -1.499299108982086182e-01 -8.090831339359283447e-02 2.501170337200164795e-01 5.141729861497879028e-02 2.267921417951583862e-01 -5.070272833108901978e-02 6.135130301117897034e-03 1.970596611499786377e-01 -9.339594095945358276e-02 2.603871822357177734e-01 1.253707334399223328e-02 2.215677313506603241e-02 -1.431678831577301025e-01 -3.233424946665763855e-02 4.511919617652893066e-01 -4.201463162899017334e-01 -1.340696066617965698e-01 9.093023091554641724e-02 3.240066580474376678e-03 -1.801314651966094971e-01 -4.032960534095764160e-02 1.156575977802276611e-01 -1.511352807283401489e-01 6.650462746620178223e-02 -1.267146170139312744e-01 -1.125106066465377808e-01 -2.744588069617748260e-02 1.091224327683448792e-01
3.242204487323760986e-01 1.486007124185562134e-01 3.891734406352043152e-02 -1.180799081921577454e-01 -7.963854819536209106e-02 2.197524011135101318e-01 -1.573971211910247803e-01 -1.114474758505821228e-01 -1.861704587936401367e-01 -9.219878166913986206e-02 -3.233789652585983276e-02 -7.417320460081100464e-02 4.900348559021949768e-02 -2.876246720552444458e-02 -7.256648689508438110e-02 -2.221563011407852173e-01 1.660303324460983276e-01 3.022145628929138184e-01 1.394677609205245972e-01 -1.506710201501846313e-01 -3.128196597099304199e-01 1.077778488397598267e-01 -9.531833976507186890e-02 3.925000876188278198e-02 1.421080231666564941e-01 8.903818577527999878e-02 -1.904122978448867798e-01 -4.225174430757761002e-03 4.853760004043579102e-01 -6.894137710332870483e-02 -2.909661084413528442e-02 2.668719887733459473e-01
4.049346745014190674e-01 1.176035031676292419e-01 5.457754060626029968e-02 -2.226283848285675049e-01 -1.196367293596267700e-01 3.360435366630554199e-02 3.002382814884185791e-01 -2.359579131007194519e-02 -9.915792196989059448e-02 3.604781627655029297e-02 -6.879515200853347778e-02 3.315022587776184082e-02 -1.590268909931182861e-01 4.822490364313125610e-02 -3.378214836120605469e-01 -1.506108641624450684e-01 -1.103401854634284973e-01 -2.018792182207107544e-01 2.775519490242004395e-01 2.060510218143463135e-02 -2.518328130245208740e-01 2.710655890405178070e-02 -7.144889980554580688e-02 -2.221482992172241211e-02 3.791348636150360107e-01 1.822468079626560211e-02 -1.719137877225875854e-01 -1.089182123541831970e-01 2.049111574888229370e-01 -1.422405838966369629e-01 -1.483567059040069580e-01 1.107320412993431091e-01
2.711672484874725342e-01 1.546397805213928223e-01 -9.633596986532211304e-02 -2.277178764343261719e-01 -1.068598926067352295e-01 9.814627468585968018e-02 -1.341903507709503174e-01 -6.141203269362449646e-02 -8.827439695596694946e-02 -1.756592392921447754e-01 -1.702534854412078857e-01 -2.519023232161998749e-02 6.423782557249069214e-02 1.065419334918260574e-02 5.909263715147972107e-02 -2.714314460754394531e-01 -2.844386100769042969e-01 1.592121124267578125e-01 4.941596984863281250e-01 -1.382178515195846558e-01 -2.552287839353084564e-02 -1.652889698743820190e-01 -1.106824502348899841e-01 1.887877285480499268e-01 5.615173373371362686e-03 -1.377839595079421997e-01 -3.290293812751770020e-01 -6.638361513614654541e-02 2.001349180936813354e-01 -1.468116492033004761e-01 1.009695753455162048e-01 3.408392425626516342e-03
1.534966975450515747e-01 7.953976094722747803e-02 -6.343443877995014191e-03 1.077092140913009644e-01 -1.950986087322235107e-01 3.966961055994033813e-02 3.198870420455932617e-01 1.674971729516983032e-02 9.160420857369899750e-03 -2.565709874033927917e-02 -1.425293236970901489e-01 1.983264386653900146e-01 8.701422065496444702e-02 -8.355676382780075073e-02 -2.151853293180465698e-01 -3.668610453605651855e-01 -2.130555510520935059e-01 5.848564952611923218e-02 1.462047696113586426e-01 -3.592213615775108337e-02 -1.320482939481735229e-01 -1.942849457263946533e-01 -1.383101791143417358e-01 -1.513303667306900024e-01 3.049879707396030426e-02 -1.203614380210638046e-02 -3.130735158920288086e-01 -2.231042981147766113e-01 1.744934320449829102e-01 -1.106966361403465271e-01 -5.398906394839286804e-02 4.440883398056030273e-01
1.918812543153762817e-01 1.859903633594512939e-01 2.961657941341400146e-01 -3.812109231948852539e-01 -1.252542734146118164e-01 4.986130818724632263e-02 2.480414807796478271e-01 6.127521395683288574e-02 4.758446477353572845e-03 -1.498458683490753174e-01 -1.354347467422485352e-01 -2.891999483108520508e-02 -2.781831026077270508e-01 -5.352983251214027405e-02 -7.344359904527664185e-02 -1.270951628684997559e-01 1.078652516007423401e-01 -1.636754423379898071e-01 -2.167580090463161469e-02 -2.286291271448135376e-01 -1.145935282111167908e-01 1.392311751842498779e-01 -3.030346930027008057e-01 -8.600071817636489868e-02 1.661713272333145142e-01 9.610687196254730225e-02 -2.532151639461517334e-01 2.509068846702575684e-01 4.967279732227325439e-02 1.945008896291255951e-02 -2.783309519290924072e-01 -3.874325007200241089e-02
3.032843768596649170e-01 -9.019542485475540161e-03 4.896797239780426025e-03 -1.443311665207147598e-02 -2.814296483993530273e-01 -9.285779669880867004e-03 3.687605261802673340e-01 7.584721595048904419e-02 -1.878884285688400269e-01 -7.590177655220031738e-02 -9.980689734220504761e-02 1.766066253185272217e-01 5.091202631592750549e-02 8.296772837638854980e-03 -3.728812560439109802e-02 -4.760246723890304565e-02 1.041878014802932739e-01 -2.415644228458404541e-01 -9.827080368995666504e-02 -3.923023343086242676e-01 -7.367049902677536011e-02 1.154839321970939636e-01 -3.902999162673950195e-01 -1.292997896671295166e-01 1.251576989889144897e-01 -1.198607590049505234e-02 -2.350000143051147461e-01 -1.092821955680847168e-01 2.305141091346740723e-01 1.712809056043624878e-01 -1.000876277685165405e-01 -4.579275101423263550e-02
3.666348159313201904e-01 4.317639768123626709e-01 6.736387312412261963e-02 -2.992142140865325928e-01 -7.339946925640106201e-02 1.209035068750381470e-01 6.301687657833099365e-02 1.103563010692596436e-01 -1.253957003355026245e-01 7.767028361558914185e-02 -2.247161045670509338e-02 -4.302206262946128845e-02 8.944054692983627319e-02 4.220667760819196701e-03 2.418009936809539795e-01 -1.808698475360870361e-01 -1.729657500982284546e-02 -1.001655235886573792e-01 -2.101316601037979126e-01 -2.897141277790069580e-01 -1.613763421773910522e-01 1.415052115917205811e-01 -6.764065474271774292e-02 -2.924412488937377930e-01 -1.354731172323226929e-01 7.075197994709014893e-02 1.202241107821464539e-01 -8.062149584293365479e-02 2.341778874397277832e-01 -1.201426982879638672e-01 -1.892652809619903564e-01 -4.040865227580070496e-02
3.169103562831878662e-01 1.604338362812995911e-02 3.967558592557907104e-02 2.323655039072036743e-02 -3.711391091346740723e-01 -1.463549435138702393e-01 3.385640680789947510e-01 4.606438800692558289e-02 2.458860352635383606e-02 -6.784846633672714233e-02 7.196562737226486206e-02 3.567914068698883057e-01 1.103390082716941833e-01 1.579831093549728394e-01 -5.992381647229194641e-02 -2.551808655261993408e-01 -1.731851883232593536e-02 -8.508104085922241211e-02 5.033120885491371155e-02 -3.503322899341583252e-01 -1.791566312313079834e-01 7.066237181425094604e-02 -1.229736432433128357e-01 -7.745808362960815430e-02 -5.242377519607543945e-02 1.502053737640380859e-01 -3.372050225734710693e-01 -4.574750550091266632e-03 -1.121222674846649170e-01 1.143762767314910889e-01 1.465251296758651733e-01 2.404184453189373016e-02
4.533373117446899414e-01 2.435144931077957153e-01 1.303144246339797974e-01 4.633938428014516830e-03 -2.679494023323059082e-01 1.613875776529312134e-01 1.223332509398460388e-01 8.183507621288299561e-02 1.156453881412744522e-02 -2.622724883258342743e-02 -1.212939992547035217e-01 2.005483061075210571e-01 -2.795536816120147705e-01 -2.639703154563903809e-01 2.066860496997833252e-01 -6.425584107637405396e-02 -1.226860955357551575e-01 1.102292612195014954e-01 -5.984713509678840637e-02 -1.326218098402023315e-01 -1.935968250036239624e-01 -3.285605013370513916e-01 -2.841999232769012451e-01 8.432105183601379395e-02 -2.221853882074356079e-01 -3.701421245932579041e-02 1.225217618048191071e-02 3.382506221532821655e-02 9.044126421213150024e-02 4.134438186883926392e-02 6.731369346380233765e-02 -1.051831059157848358e-02
2.414571344852447510e-01 1.333718597888946533e-01 1.306960731744766235e-02 -2.092134207487106323e-01 -2.622331082820892334e-01 2.204279005527496338e-01 1.573367714881896973e-01 2.028090059757232666e-01 8.639018982648849487e-03 -7.064180076122283936e-02 -2.573218047618865967e-01 -7.251596450805664062e-02 7.272709906101226807e-02 -6.927419453859329224e-02 1.050158739089965820e-01 1.160452589392662048e-01 -4.419471621513366699e-01 8.391989767551422119e-02 -2.478257864713668823e-01 -1.538828611373901367e-01 -1.071871519088745117e-01 -2.080493420362472534e-01 3.933092206716537476e-02 1.337310075759887695e-01 1.304624229669570923e-01 4.311585798859596252e-03 -1.716957837343215942e-01 -1.767505854368209839e-01 8.194109797477722168e-02 -1.462783664464950562e-01 -2.575270533561706543e-01 2.274957001209259033e-01
1.313492655754089355e-01 2.575944364070892334e-01 -2.596178948879241943e-01 1.244990229606628418e-01 -3.135028779506683350e-01 2.216828316450119019e-01 -1.519253998994827271e-01 1.932628899812698364e-01 -5.097711086273193359e-02 -1.644526124000549316e-01 -2.052342891693115234e-01 2.169683873653411865e-01 -1.490306342020630836e-03 1.740625798702239990e-01 -7.153642177581787109e-02 -2.127098292112350464e-01 7.489578798413276672e-03 3.210553526878356934e-01 -1.468159109354019165e-01 -1.851390302181243896e-01 -2.537667751312255859e-01 -5.872072651982307434e-02 -1.264136880636215210e-01 1.072152256965637207e-01 -5.446103587746620178e-02 -1.693458706140518188e-01 -3.022696971893310547e-01 -1.330221444368362427e-01 1.131204664707183838e-01 1.466691307723522186e-02 -1.149934157729148865e-01 7.002176344394683838e-02
3.864589706063270569e-02 1.731735020875930786e-01 1.537358909845352173e-01 1.169750392436981201e-01 -4.362107813358306885e-01 1.752123534679412842e-01 -2.096869517117738724e-03 2.672705054283142090e-01 1.343328803777694702e-01 -1.102433204650878906e-01 -2.566144168376922607e-01 -2.039146274328231812e-01 -2.160780727863311768e-01 1.174705997109413147e-01 6.415239535272121429e-03 -4.686881601810455322e-02 -3.498269915580749512e-01 7.617288827896118164e-02 -9.420420229434967041e-02 -2.215802520513534546e-01 -1.577088385820388794e-01 -2.047150731086730957e-01 -1.313127130270004272e-01 1.392036229372024536e-01 4.393810033798217773e-02 1.214677914977073669e-01 -1.318623311817646027e-02 -1.002396047115325928e-01 1.651879400014877319e-01 -1.708421707153320312e-01 -2.559062242507934570e-01 -1.052304287441074848e-03
8.850701153278350830e-02 1.506218314170837402e-01 -9.867352247238159180e-02 -1.239217072725296021e-01 -3.465495705604553223e-01 1.160225197672843933e-01 4.977537319064140320e-02 3.222318589687347412e-01 -1.870794743299484253e-01 3.188811242580413818e-01 -1.172687560319900513e-01 2.653974592685699463e-01 -1.574660688638687134e-01 -3.429071605205535889e-02 -4.492152482271194458e-02 -2.457947880029678345e-01 1.219712570309638977e-01 -7.078751921653747559e-02 1.173215266317129135e-02 -7.597884535789489746e-02 -1.772868931293487549e-01 1.287256628274917603e-01 -3.675615191459655762e-01 1.188383437693119049e-02 8.838218450546264648e-02 7.828104496002197266e-02 3.745176270604133606e-02 -5.564874038100242615e-02 6.815089285373687744e-02 -3.066306710243225098e-01 2.317789345979690552e-01 -1.239863783121109009e-01
4.887904599308967590e-02 4.274970293045043945e-01 3.713765740394592285e-02 1.354723125696182251e-01 -1.667587906122207642e-01 2.086876630783081055e-01 2.556886374950408936e-01 8.883881568908691406e-02 -6.584733724594116211e-02 -3.226567208766937256e-01 1.409094221889972687e-02 2.994769625365734100e-02 -2.603046596050262451e-01 2.686577737331390381e-01 2.235464304685592651e-01 2.697257883846759796e-02 -1.226512789726257324e-01 9.442197158932685852e-03 1.396788656711578369e-01 1.369130760431289673e-01 7.851487025618553162e-03 -8.958543092012405396e-02 -1.683484464883804321e-01 -3.940821066498756409e-02 -1.813624054193496704e-01 9.360107034444808960e-02 -1.166180372238159180e-01 -1.956679821014404297e-01 3.613624274730682373e-01 -1.529951989650726318e-01 1.397650223225355148e-02 1.059630140662193298e-01
-2.386383526027202606e-02 2.659651637077331543e-01 -5.854997783899307251e-03 -9.765824675559997559e-02 -2.605527937412261963e-01 -2.062343806028366089e-01 3.650357015430927277e-03 1.061666309833526611e-01 -2.885067760944366455e-01 9.313948452472686768e-02 -1.704776138067245483e-01 2.149112820625305176e-01 -1.593440771102905273e-01 -2.137097530066967010e-02 2.999809384346008301e-01 1.385265439748764038e-01 -4.852980002760887146e-02 1.196125373244285583e-01 3.730786144733428955e-01 -2.480844035744667053e-02 -2.507674396038055420e-01 5.478990823030471802e-02 6.636884808540344238e-02 1.902777999639511108e-01 -1.051372587680816650e-01 2.201803326606750488e-01 -1.783220171928405762e-01 -2.474738210439682007e-01 1.978986263275146484e-01 -1.285339742898941040e-01 -6.877209246158599854e-02 1.388483047485351562e-01
3.665582835674285889e-01 -1.012561544775962830e-01 -9.709838777780532837e-03 -1.620578467845916748e-01 -1.275155991315841675e-01 9.064498357474803925e-03 -2.967400252819061279e-01 2.614616453647613525e-01 9.834361821413040161e-02 2.443642588332295418e-03 -9.703048318624496460e-02 3.014097213745117188e-01 -1.471359580755233765e-01 7.952269166707992554e-02 1.934665814042091370e-02 -1.543956398963928223e-01 -1.170577332377433777e-01 4.668888822197914124e-02 1.912442296743392944e-01 -2.802599072456359863e-01 -1.665133684873580933e-01 4.999659582972526550e-02 -1.143216490745544434e-01 -1.260592639446258545e-01 -8.766324818134307861e-02 -5.913015082478523254e-02 -4.475859403610229492e-01 -1.755906492471694946e-01 -1.545835137367248535e-01 -8.474382758140563965e-02 -4.217027872800827026e-02 1.695560216903686523e-01
2.831195890903472900e-01 3.048065006732940674e-01 -4.551993682980537415e-02 -2.232445925474166870e-01 -1.543142050504684448e-01 -1.890941858291625977e-01 1.355404257774353027e-01 5.277302488684654236e-02 4.741314798593521118e-02 -2.162072993814945221e-02 -8.776573091745376587e-02 8.489026129245758057e-02 -2.478112876415252686e-01 -6.822729855775833130e-02 1.069359332323074341e-01 -2.001726329326629639e-01 -4.445184469223022461e-01 2.089728266000747681e-01 2.144830524921417236e-01 -1.537724137306213379e-01 8.485599607229232788e-02 -8.353142440319061279e-02 -1.012952066957950592e-02 -2.145234197378158569e-01 -8.617342449724674225e-03 2.641753107309341431e-02 1.875554956495761871e-02 -1.508447080850601196e-01 4.678488243371248245e-03 -5.274997279047966003e-02 -7.304045557975769043e-02 3.948065936565399170e-01
2.201341092586517334e-01 1.388968229293823242e-01 -1.167110353708267212e-02 -2.456855326890945435e-01 -2.387925833463668823e-01 -3.173081949353218079e-02 -6.516572833061218262e-02 -5.656116083264350891e-02 -2.203982323408126831e-01 -1.993086785078048706e-01 -3.084528446197509766e-01 2.383349090814590454e-01 -3.010471761226654053e-01 5.152685567736625671e-02 1.984772086143493652e-02 -2.368839532136917114e-01 1.490945462137460709e-02 -1.347266137599945068e-01 7.943369448184967041e-03 1.200213432312011719e-01 -1.955229640007019043e-01 2.571176551282405853e-02 -1.492895632982254028e-01 -2.437173426151275635e-01 2.578539550304412842e-01 2.330541610717773438e-01 -5.517742782831192017e-02 -1.143082231283187866e-01 -4.555878695100545883e-03 -1.988756209611892700e-01 -8.554555475711822510e-02 2.810984849929809570e-01
2.331236451864242554e-01 6.796503812074661255e-02 -5.235414952039718628e-02 4.471004009246826172e-02 -3.214076459407806396e-01 1.880531013011932373e-01 2.775390166789293289e-03 2.826657891273498535e-01 -1.039337515830993652e-01 2.177420556545257568e-01 -2.760491669178009033e-01 1.399641931056976318e-01 -2.653442323207855225e-01 -2.674487605690956116e-02 2.658103033900260925e-02 -2.508113980293273926e-01 1.014644131064414978e-01 -1.461160778999328613e-01 1.101038753986358643e-01 -7.061087060719728470e-03 -2.249512076377868652e-01 -1.452833712100982666e-01 -3.391377627849578857e-01 -2.013225667178630829e-02 5.131734535098075867e-02 1.666420251131057739e-01 9.811348468065261841e-02 -2.516787946224212646e-01 1.566435247659683228e-01 -1.633436381816864014e-01 1.920296400785446167e-01 -8.101899176836013794e-02
2.208228409290313721e-01 2.895520031452178955e-01 -1.783555746078491211e-01 2.926686778664588928e-02 -1.726583242416381836e-01 2.143653109669685364e-02 7.868979126214981079e-02 -1.436192821711301804e-02 -1.135352030396461487e-01 -5.507373437285423279e-02 -1.270727664232254028e-01 1.937060356140136719e-01 -8.757809549570083618e-02 1.922502368688583374e-02 -4.107184708118438721e-02 -2.011049389839172363e-01 -3.652069345116615295e-02 1.286608427762985229e-01 8.274411410093307495e-02 6.687767803668975830e-02 -3.412127792835235596e-01 6.500536948442459106e-02 -1.926640868186950684e-01 -1.442862898111343384e-01 3.476696014404296875e-01 1.503262203186750412e-02 -1.183940470218658447e-01 -3.891893923282623291e-01 1.091025173664093018e-01 -1.594927161931991577e-01 -2.679377198219299316e-01 2.734673321247100830e-01
3.309898972511291504e-01 1.129079163074493408e-01 2.325382316485047340e-03 8.963182568550109863e-02 -1.156263723969459534e-01 -1.123975962400436401e-02 4.293781518936157227e-02 2.265612185001373291e-01 -2.328390628099441528e-01 -3.275238871574401855e-01 -9.793539345264434814e-02 2.768323421478271484e-01 3.368157893419265747e-02 3.065988719463348389e-01 5.589684587903320789e-04 -5.578985437750816345e-02 -3.026721477508544922e-01 6.909736990928649902e-02 1.958723515272140503e-01 -2.650400996208190918e-01 -2.117480784654617310e-01 1.160465925931930542e-01 -2.058372199535369873e-01 -1.532755233347415924e-02 4.373254254460334778e-02 1.795814782381057739e-01 -2.238518148660659790e-01 6.509102135896682739e-02 -1.723399013280868530e-01 1.518400460481643677e-01 3.352369740605354309e-02 -9.344240278005599976e-02
1.752145588397979736e-01 3.382815718650817871e-01 -3.879021480679512024e-02 3.293540701270103455e-02 -4.849976897239685059e-01 1.222139340825378895e-03 2.049837708473205566e-01 -6.019252538681030273e-02 3.950668871402740479e-02 -2.488975822925567627e-01 -1.634734272956848145e-01 -6.752039305865764618e-03 7.792758196592330933e-02 5.479121580719947815e-02 1.570543646812438965e-01 6.514553446322679520e-03 -1.984718888998031616e-01 -9.029998630285263062e-02 6.243370100855827332e-02 1.338459700345993042e-01 2.509440109133720398e-02 -9.221263229846954346e-02 -2.668062150478363037e-01 1.397475451231002808e-01 -1.358318794518709183e-02 9.680407494306564331e-02 -9.714350849390029907e-02 -1.638041883707046509e-01 2.567443549633026123e-01 -1.795394122600555420e-01 3.658868968486785889e-01 1.708313263952732086e-02
2.281393706798553467e-01 3.284405171871185303e-01 -1.464437991380691528e-01 -4.028494283556938171e-02 -1.185164600610733032e-01 -1.418552547693252563e-01 1.731833964586257935e-01 6.728830188512802124e-02 -2.168915607035160065e-02 2.866713106632232666e-01 -8.653274178504943848e-02 4.460354521870613098e-02 -2.310128808021545410e-01 -1.095828786492347717e-01 -1.463202089071273804e-01 1.117419674992561340e-01 -3.493894636631011963e-02 -1.637770980596542358e-01 3.743048608303070068e-01 -1.013633087277412415e-01 -2.901316285133361816e-01 -2.999184727668762207e-01 -3.517007082700729370e-02 -1.421872377395629883e-01 1.161971688270568848e-01 1.848305314779281616e-01 -1.479336470365524292e-01 -1.980028897523880005e-01 2.562079727649688721e-01 -4.019240662455558777e-02 5.397818982601165771e-02 6.318677961826324463e-02
-2.354697696864604950e-02 2.048117667436599731e-01 -1.497872173786163330e-02 -3.068812489509582520e-01 -1.780032664537429810e-01 -1.026924103498458862e-01 5.707825347781181335e-02 -8.110585808753967285e-02 -1.667949110269546509e-01 -6.773371249437332153e-02 -2.299067974090576172e-01 9.122488647699356079e-02 -2.256382703781127930e-01 2.576754391193389893e-01 3.087280318140983582e-02 -3.364568948745727539e-01 -8.413040637969970703e-02 -1.050651222467422485e-01 1.838630139827728271e-01 -7.526968419551849365e-02 -2.057259976863861084e-01 -8.392629772424697876e-02 -2.202035114169120789e-02 -2.462383061647415161e-01 2.193135619163513184e-01 1.150820255279541016e-01 1.537877917289733887e-01 -1.291211396455764771e-01 7.992278039455413818e-02 -4.208227992057800293e-01 9.840986877679824829e-02 1.519053429365158081e-01
1.651359647512435913e-01 1.795038431882858276e-01 -8.405466377735137939e-02 2.247255444526672363e-01 -3.612509667873382568e-01 1.409580707550048828e-01 -1.441697329282760620e-01 1.361282765865325928e-01 1.639873236417770386e-01 -5.209236592054367065e-02 -2.857724726200103760e-01 5.546002089977264404e-02 -3.782536089420318604e-02 2.533944547176361084e-01 1.992788612842559814e-01 -2.537246644496917725e-01 -1.060750931501388550e-01 -1.148850619792938232e-01 1.152288541197776794e-01 -7.485796511173248291e-02 -1.374640781432390213e-02 -1.238282211124897003e-02 -2.568615078926086426e-01 8.119270205497741699e-02 -9.168455004692077637e-02 1.714128442108631134e-02 -1.470686346292495728e-01 1.941250413656234741e-01 4.401462376117706299e-01 -5.287579074501991272e-02 -1.659279614686965942e-01 -2.941126748919487000e-02
2.797416150569915771e-01 4.197906851768493652e-01 -1.242263913154602051e-01 -3.095635771751403809e-01 -4.548104479908943176e-02 3.598127886652946472e-02 4.679103568196296692e-02 -2.619068883359432220e-02 -1.321325302124023438e-01 1.378042846918106079e-01 1.774713769555091858e-02 1.265983562916517258e-02 -1.288886368274688721e-01 4.019271116703748703e-03 2.210485339164733887e-01 -1.329002976417541504e-01 -5.267195031046867371e-02 -6.287288665771484375e-02 -2.458364069461822510e-01 -2.746001482009887695e-01 -1.318771392107009888e-01 -4.679582547396421432e-03 -9.741311520338058472e-02 -2.849997878074645996e-01 1.548469718545675278e-02 2.947234213352203369e-01 1.022630184888839722e-01 6.357635371387004852e-03 2.991712093353271484e-01 -1.087343096733093262e-01 -1.951623409986495972e-01 -1.422386914491653442e-01
2.763067483901977539e-01 4.115781486034393311e-01 6.988715380430221558e-02 -2.025491371750831604e-02 -2.188939303159713745e-01 1.132225617766380310e-01 -1.841334402561187744e-01 -9.925471618771553040e-03 -1.399107510223984718e-03 -1.982549764215946198e-02 -1.977348625659942627e-01 5.196359381079673767e-02 1.686618775129318237e-01 8.478073030710220337e-02 8.566920459270477295e-02 1.337484568357467651e-01 -5.587644875049591064e-02 -1.097761765122413635e-01 2.760892212390899658e-01 -5.684209242463111877e-02 -2.385222464799880981e-01 -1.443867534399032593e-01 -1.134563907980918884e-01 6.788802891969680786e-02 2.394999861717224121e-01 1.106328815221786499e-01 -2.568942606449127197e-01 2.642113901674747467e-02 1.236034780740737915e-01 -3.680203557014465332e-01 2.007262259721755981e-01 -1.844394803047180176e-01
8.246684074401855469e-02 2.816418111324310303e-01 1.889612376689910889e-01 -9.686610102653503418e-02 -3.101962804794311523e-01 1.424959748983383179e-01 1.550997942686080933e-01 3.099717795848846436e-01 1.482074055820703506e-02 -1.158715337514877319e-01 -1.251456588506698608e-01 1.830977052450180054e-01 -1.031887158751487732e-01 -7.600642740726470947e-02 -5.833377689123153687e-02 -2.887443304061889648e-01 -2.699659466743469238e-01 1.984998956322669983e-02 2.636829316616058350e-01 1.450013183057308197e-02 -1.394855380058288574e-01 -1.496407538652420044e-01 2.030241042375564575e-01 9.496664255857467651e-02 2.835540100932121277e-02 1.395289450883865356e-01 3.682411834597587585e-02 -7.440405339002609253e-02 5.956957116723060608e-02 -2.275735437870025635e-01 -3.851748108863830566e-01 1.124211307615041733e-02
3.178199054673314095e-03 2.575486302375793457e-01 -1.085483431816101074e-01 1.144999265670776367e-01 -4.553998112678527832e-01 3.384354710578918457e-01 1.586900055408477783e-01 3.669597953557968140e-02 6.477946043014526367e-02 1.388750672340393066e-01 -1.669400483369827271e-01 3.973747417330741882e-02 -3.280510306358337402e-01 -8.514413982629776001e-02 7.508892565965652466e-02 8.845767006278038025e-03 -1.858438849449157715e-01 -7.030918449163436890e-02 1.458274722099304199e-01 -2.121771275997161865e-01 -1.427432745695114136e-01 6.562397629022598267e-02 5.692343786358833313e-02 5.370917171239852905e-02 4.285970330238342285e-02 -1.331478059291839600e-01 -2.309533953666687012e-01 -7.009869068861007690e-02 2.075621336698532104e-01 1.079837009310722351e-01 -2.727648615837097168e-01 2.079894989728927612e-01
1.185762658715248108e-01 2.358823865652084351e-01 1.295539885759353638e-01 -3.949880972504615784e-02 -2.855800092220306396e-01 -2.378856539726257324e-01 1.013691127300262451e-01 1.668998003005981445e-01 -1.003798022866249084e-01 -1.111267730593681335e-01 -1.081302948296070099e-02 -5.423377826809883118e-02 -8.132131397724151611e-02 -1.533567607402801514e-01 -1.325765252113342285e-01 -4.288825988769531250e-01 2.168850153684616089e-01 9.896381199359893799e-02 2.718597650527954102e-01 -2.505702972412109375e-01 2.569997496902942657e-02 2.307057380676269531e-01 -1.738433986902236938e-01 8.172237314283847809e-03 1.409830451011657715e-01 -2.332123182713985443e-02 -2.312687784433364868e-01 -4.537612199783325195e-02 1.545288562774658203e-01 -3.440237045288085938e-02 1.664732247591018677e-01 2.685252428054809570e-01
2.258517295122146606e-01 2.753832340240478516e-01 2.143942564725875854e-01 5.996234342455863953e-02 -1.812051087617874146e-01 9.139647334814071655e-02 -1.629099547863006592e-01 1.738577783107757568e-01 6.888311356306076050e-02 1.684171706438064575e-01 1.148135866969823837e-02 -2.035007998347282410e-02 -1.668081283569335938e-01 2.921916246414184570e-01 2.073622345924377441e-01 -2.711962759494781494e-01 -5.227441713213920593e-02 -1.069583296775817871e-01 2.626881375908851624e-02 -2.610530704259872437e-02 2.061875760555267334e-01 -2.277876436710357666e-01 -1.281395256519317627e-01 1.312223672866821289e-01 -2.343636937439441681e-02 3.114046752452850342e-01 -7.545492798089981079e-02 -1.865821182727813721e-01 2.550416290760040283e-01 -2.428725957870483398e-01 2.143621630966663361e-02 2.369225621223449707e-01
2.011801600456237793e-01 1.831121891736984253e-01 1.157262027263641357e-01 -2.471231222152709961e-01 -2.491372525691986084e-01 -5.552303418517112732e-02 3.586685061454772949e-01 1.806444302201271057e-02 -1.475954353809356689e-01 -1.248003542423248291e-02 -1.694608032703399658e-01 1.072133854031562805e-01 -1.304345875978469849e-01 -1.267089135944843292e-02 -1.904379278421401978e-01 4.253931343555450439e-03 1.157803982496261597e-01 -8.558569103479385376e-02 -1.815603813156485558e-03 -3.141777217388153076e-01 -1.595217883586883545e-01 2.961985766887664795e-01 -3.689050376415252686e-01 -9.048289805650711060e-02 1.190290749073028564e-01 1.576399803161621094e-01 -2.333467751741409302e-01 6.528206914663314819e-02 1.520319581031799316e-01 5.737389251589775085e-02 -1.369087398052215576e-01 -1.483981609344482422e-01
3.078950941562652588e-01 3.660323321819305420e-01 -1.817277222871780396e-01 -1.373579651117324829e-01 -1.653409898281097412e-01 6.169835478067398071e-02 -5.924912169575691223e-02 -5.706961732357740402e-03 8.128979057073593140e-02 -1.368292272090911865e-01 9.587667882442474365e-02 -1.637282073497772217e-01 2.797274105250835419e-02 1.671890020370483398e-01 -6.241346523165702820e-02 3.636983036994934082e-02 -3.003984391689300537e-01 1.429783552885055542e-01 2.942751049995422363e-01 -5.096590891480445862e-02 -1.843329221010208130e-01 -1.912057586014270782e-02 -1.558749079704284668e-01 1.291420906782150269e-01 3.199952244758605957e-01 -1.655315607786178589e-02 -2.700353227555751801e-02 -1.162807922810316086e-02 2.991666197776794434e-01 -3.046010136604309082e-01 -7.700326293706893921e-02 -1.497174054384231567e-01
2.358875572681427002e-01 2.665429711341857910e-01 1.171018555760383606e-01 -1.925285905599594116e-01 -7.048884779214859009e-02 2.063359692692756653e-02 7.963981479406356812e-02 -3.450247272849082947e-02 -6.821694970130920410e-02 1.103567034006118774e-01 -9.660933166742324829e-02 -3.462067246437072754e-02 -7.627931982278823853e-02 -1.063006594777107239e-01 2.408147156238555908e-01 -1.411127448081970215e-01 -2.114406377077102661e-01 -8.872858434915542603e-02 -6.616671383380889893e-02 -4.633228778839111328e-01 -3.966900408267974854e-01 1.293498277664184570e-01 -2.898874878883361816e-01 -9.697850793600082397e-02 2.028857767581939697e-01 1.904263645410537720e-01 1.993249058723449707e-01 -7.854022085666656494e-02 -3.975884988903999329e-02 -9.566883742809295654e-02 -1.151668801903724670e-01 -2.714590169489383698e-02
2.432879805564880371e-01 2.325011044740676880e-01 1.854570209980010986e-01 1.595533266663551331e-02 -6.003946810960769653e-02 -2.539878487586975098e-01 2.759510576725006104e-01 2.153945341706275940e-02 -1.920774430036544800e-01 -1.271762251853942871e-01 -8.219590038061141968e-02 1.299908384680747986e-02 -1.030555590987205505e-01 1.313734352588653564e-01 -1.494005694985389709e-02 -4.122411906719207764e-01 3.161364048719406128e-02 5.476867780089378357e-02 5.057520866394042969e-01 -1.110093146562576294e-01 -3.171379910781979561e-03 1.400877255946397781e-02 -1.553016901016235352e-01 -2.861061133444309235e-02 1.296270936727523804e-01 -1.160103455185890198e-01 -1.564291566610336304e-01 -9.621910750865936279e-02 2.203151583671569824e-01 9.822804480791091919e-02 -2.552260830998420715e-02 1.710564941167831421e-01
8.708199858665466309e-02 2.330745905637741089e-01 -2.664507031440734863e-01 2.967672981321811676e-02 -1.435980051755905151e-01 2.175513282418251038e-02 -5.290942266583442688e-02 1.400018036365509033e-01 1.015752553939819336e-01 -4.677711054682731628e-02 1.557841897010803223e-01 2.321429252624511719e-01 6.565478444099426270e-02 1.010897383093833923e-01 1.324177831411361694e-01 -3.074343800544738770e-01 4.964008554816246033e-02 2.979842126369476318e-01 -4.637099057435989380e-02 -1.959239095449447632e-01 -3.737443685531616211e-01 1.037573069334030151e-02 1.256796866655349731e-01 -1.784746497869491577e-01 2.530281841754913330e-01 1.483586896210908890e-02 -3.083426356315612793e-01 -2.505910396575927734e-01 2.186400443315505981e-01 -1.191135048866271973e-01 -2.571323141455650330e-02 3.840133175253868103e-02
2.592955157160758972e-02 1.945081651210784912e-01 3.599721193313598633e-02 1.441227197647094727e-01 -3.161926865577697754e-01 1.119174137711524963e-01 -3.699716553092002869e-02 1.135944053530693054e-01 -4.985187202692031860e-02 -2.349869608879089355e-01 2.249875515699386597e-01 -1.679247766733169556e-01 -1.920807510614395142e-01 4.968683794140815735e-02 2.146376222372055054e-01 5.849458649754524231e-02 -8.426242321729660034e-02 4.355596378445625305e-02 -1.156026646494865417e-01 -1.884489953517913818e-01 9.020229801535606384e-03 -1.982606053352355957e-01 -1.802463531494140625e-01 -3.295450806617736816e-01 6.088918447494506836e-02 2.518175244331359863e-01 -9.703437238931655884e-02 -7.375191152095794678e-02 3.963493406772613525e-01 -2.808816730976104736e-01 -1.094484999775886536e-01 1.377744972705841064e-01
2.322599887847900391e-01 1.729380041360855103e-01 -1.165472343564033508e-01 -1.158766895532608032e-01 -2.534364461898803711e-01 -8.647160232067108154e-02 -1.208770275115966797e-02 2.200858443975448608e-01 -1.940984725952148438e-01 -2.865420095622539520e-02 7.400489598512649536e-02 -2.021984010934829712e-01 1.371742188930511475e-01 3.320676088333129883e-02 7.271129637956619263e-02 -3.918635845184326172e-01 -1.312850117683410645e-01 2.007509171962738037e-01 1.425341069698333740e-01 -1.263117492198944092e-01 -1.832866966724395752e-01 -8.278960734605789185e-02 -3.424290120601654053e-01 5.985791981220245361e-02 1.013053506612777710e-01 2.208706289529800415e-01 4.823411256074905396e-02 -9.993360936641693115e-02 -2.287036329507827759e-01 -3.065732121467590332e-01 -1.706758737564086914e-01 5.785670131444931030e-02
5.734650418162345886e-02 3.175121918320655823e-02 8.625769615173339844e-02 -2.471628934144973755e-01 -7.486990094184875488e-02 -3.086924739181995392e-02 1.697691679000854492e-01 2.045102268457412720e-01 -2.676292657852172852e-01 -6.687989085912704468e-02 -7.402024418115615845e-02 -2.850427106022834778e-02 -1.258909106254577637e-01 3.180660009384155273e-01 -1.039660871028900146e-01 -3.599184751510620117e-01 1.077810525894165039e-01 -1.793861985206604004e-01 1.560877412557601929e-01 -4.503231048583984375e-01 6.312868557870388031e-03 -1.063318271189928055e-02 -1.641719341278076172e-01 7.563954591751098633e-02 -1.801555305719375610e-01 2.640393674373626709e-01 -1.359355598688125610e-01 -2.775223255157470703e-01 5.216748639941215515e-02 7.062830775976181030e-02 2.804583311080932617e-02 1.646271161735057831e-02
2.683190703392028809e-01 3.009238243103027344e-01 -4.746671020984649658e-02 3.964491188526153564e-04 -1.743203252553939819e-01 1.343165934085845947e-01 5.409215763211250305e-02 -9.094045311212539673e-02 -2.074677348136901855e-01 -2.465634644031524658e-01 -5.018550902605056763e-02 2.109515964984893799e-01 -1.291651576757431030e-01 -6.123828236013650894e-03 1.117165759205818176e-02 -1.702509075403213501e-01 -2.714513428509235382e-02 2.425982616841793060e-02 1.262872517108917236e-01 8.504948019981384277e-02 -3.373368382453918457e-01 1.352975070476531982e-01 -2.303857803344726562e-01 -5.394956097006797791e-02 3.117928206920623779e-01 1.136713754385709763e-02 -7.822073996067047119e-02 -2.105106860399246216e-01 6.503563374280929565e-02 -1.851670444011688232e-01 -2.569165229797363281e-01 3.376211524009704590e-01
5.445641875267028809e-01 2.573174536228179932e-01 -1.865145713090896606e-01 -8.622731268405914307e-02 -9.886309504508972168e-02 -2.744752466678619385e-01 3.694782778620719910e-02 1.913395226001739502e-01 5.459107086062431335e-02 1.050296276807785034e-01 1.171727105975151062e-01 3.929561004042625427e-02 -7.995471358299255371e-02 -3.507477417588233948e-02 2.760689333081245422e-02 -1.257080733776092529e-01 -2.366128712892532349e-01 3.063707053661346436e-01 6.493485718965530396e-02 -9.102217853069305420e-02 -1.898967474699020386e-01 8.028577268123626709e-02 -1.714462935924530029e-01 -2.133649885654449463e-01 -1.420218497514724731e-01 -1.786445826292037964e-02 -2.133268415927886963e-01 -1.626982092857360840e-01 2.900047972798347473e-02 -6.934932619333267212e-02 -9.251471608877182007e-02 1.788926720619201660e-01
5.699544772505760193e-02 3.529069423675537109e-01 -9.779686480760574341e-02 -9.111136943101882935e-02 -1.211513802409172058e-01 1.255102548748254776e-02 -2.254380732774734497e-01 1.476242095232009888e-01 1.316227484494447708e-02 -7.693995535373687744e-02 -7.459986954927444458e-02 2.124449163675308228e-01 1.058995574712753296e-01 7.301012426614761353e-02 -3.400663286447525024e-02 2.554903179407119751e-02 -1.922705024480819702e-01 -9.088911861181259155e-02 2.732588052749633789e-01 3.931863605976104736e-02 -1.636607944965362549e-01 -1.186566576361656189e-01 -2.583390176296234131e-01 5.186598375439643860e-02 2.959095835685729980e-01 9.157226234674453735e-02 -3.996524512767791748e-01 2.325459150597453117e-03 1.203803345561027527e-01 -4.241388142108917236e-01 8.041890710592269897e-02 -5.899827927350997925e-02
1.985259801149368286e-01 1.555889546871185303e-01 -7.543258368968963623e-02 -2.813210785388946533e-01 -4.820534214377403259e-02 5.370575189590454102e-02 1.125866621732711792e-01 5.605707317590713501e-02 -1.012272536754608154e-01 -4.213491454720497131e-02 8.080942928791046143e-02 -9.135826677083969116e-02 7.361771911382675171e-02 -4.799001663923263550e-02 2.604160904884338379e-01 -2.054914832115173340e-01 -1.609713584184646606e-02 -1.795742213726043701e-01 -1.369770336896181107e-02 -1.819661408662796021e-01 -2.158360779285430908e-01 2.170289456844329834e-01 -1.242841258645057678e-01 -1.260287612676620483e-01 -1.589718759059906006e-01 3.181839585304260254e-01 5.303788930177688599e-02 -1.694032251834869385e-01 4.763467013835906982e-01 5.912071466445922852e-02 -3.223936259746551514e-01 -5.169571936130523682e-02
-7.538086175918579102e-02 1.999290436506271362e-01 -1.950005590915679932e-01 -1.344279795885086060e-01 -2.582378387451171875e-01 1.886415332555770874e-01 1.674962788820266724e-01 3.317443430423736572e-01 -4.551661759614944458e-02 -6.249677389860153198e-02 -1.860404014587402344e-01 -2.217060513794422150e-02 -2.521399259567260742e-01 -7.305321097373962402e-02 8.665373176336288452e-02 -1.994268037378787994e-02 -8.520614355802536011e-02 2.243124693632125854e-01 3.057124316692352295e-01 6.420504301786422729e-02 -2.806940078735351562e-01 -2.076866663992404938e-02 -8.070833235979080200e-02 -3.881096467375755310e-02 -2.533957958221435547e-01 2.156710028648376465e-01 -2.412880808115005493e-01 -6.220220029354095459e-02 2.525998353958129883e-01 1.618517637252807617e-01 -1.859436035156250000e-01 -1.345205027610063553e-02
3.104293644428253174e-01 1.757528483867645264e-01 -2.934191823005676270e-01 -1.844663172960281372e-01 -2.417033910751342773e-01 -2.151027917861938477e-01 2.468971349298954010e-02 2.446532994508743286e-01 -2.073095440864562988e-01 -1.787193864583969116e-01 9.181257919408380985e-04 1.200680714100599289e-02 1.872750967741012573e-01 1.626661121845245361e-01 -7.122807204723358154e-02 -1.328810900449752808e-01 -1.114871129393577576e-01 1.774158179759979248e-01 1.404990851879119873e-01 1.001086309552192688e-01 -5.586098879575729370e-02 -1.895605325698852539e-01 -3.710610866546630859e-01 -3.362362086772918701e-02 -8.196205645799636841e-02 2.776474058628082275e-01 -7.706240564584732056e-02 -1.123911961913108826e-01 -4.389164503663778305e-03 -4.245783761143684387e-02 -2.473999410867691040e-01 1.058220192790031433e-01
3.882875740528106689e-01 7.437911629676818848e-02 -1.005076542496681213e-01 -3.304577767848968506e-01 -3.052410781383514404e-01 -5.053177475929260254e-03 -8.935134857892990112e-02 1.493288129568099976e-01 -4.974134638905525208e-02 -6.914333999156951904e-02 1.051280871033668518e-01 3.169783055782318115e-01 -6.172766163945198059e-02 1.919338405132293701e-01 1.591538637876510620e-02 -1.079642996191978455e-01 -1.352432519197463989e-01 -5.995472893118858337e-02 -4.629930481314659119e-02 9.950178116559982300e-02 -1.107525378465652466e-01 -4.789010807871818542e-02 -2.710193395614624023e-01 -1.901840567588806152e-01 2.376860529184341431e-01 1.902543455362319946e-01 -1.268793195486068726e-01 -1.617736220359802246e-01 -1.184559091925621033e-01 -6.186841800808906555e-02 1.620394885540008545e-01 3.039537370204925537e-01
1.711822599172592163e-01 2.891186177730560303e-01 -5.549060553312301636e-02 -3.340891003608703613e-01 -1.742627285420894623e-02 -9.721050411462783813e-02 1.896791309118270874e-01 7.709372043609619141e-02 -1.651536971330642700e-01 1.822644658386707306e-02 -3.077758476138114929e-02 -1.470383107662200928e-01 -1.498063951730728149e-01 5.635593831539154053e-02 1.656281948089599609e-01 -6.322614848613739014e-02 -7.279393076896667480e-02 -1.801149547100067139e-01 -1.113109067082405090e-01 -1.143967080861330032e-02 -3.082047998905181885e-01 2.500615119934082031e-01 -2.275724112987518311e-01 -1.852810829877853394e-01 -1.147386729717254639e-01 4.037224650382995605e-01 2.888445369899272919e-02 3.892013430595397949e-02 3.678482472896575928e-01 5.325830727815628052e-02 -5.412999168038368225e-02 5.315005779266357422e-03
5.418153107166290283e-02 2.218695878982543945e-01 4.783038049936294556e-02 -2.639551162719726562e-01 -4.224406778812408447e-01 -1.946439966559410095e-02 5.677853152155876160e-02 4.785946756601333618e-02 1.101253554224967957e-01 1.860487158410251141e-03 -1.578542143106460571e-01 3.210858255624771118e-02 -3.577158227562904358e-02 1.014621257781982422e-01 4.101454466581344604e-02 -1.611416786909103394e-01 -1.270233690738677979e-01 3.812726819887757301e-03 -1.815349422395229340e-02 -2.167344465851783752e-02 -2.325970381498336792e-01 -1.416755765676498413e-01 -3.674805909395217896e-02 -1.699208468198776245e-01 5.218057036399841309e-01 -3.201761469244956970e-02 5.488240346312522888e-02 -2.833183407783508301e-01 3.020083606243133545e-01 -1.354038566350936890e-01 2.348798885941505432e-02 1.618566960096359253e-01
2.733191847801208496e-01 2.572066485881805420e-01 1.295309215784072876e-01 -9.743093699216842651e-02 -3.935601711273193359e-01 6.777949631214141846e-02 -1.560126394033432007e-01 1.339422166347503662e-01 -6.879509240388870239e-02 -2.741427123546600342e-01 -2.099606208503246307e-02 -7.375515252351760864e-02 3.116072714328765869e-01 1.877494007349014282e-01 2.698099706321954727e-03 -4.632255434989929199e-02 -9.552000463008880615e-02 -1.181663200259208679e-01 1.537614315748214722e-01 -2.141947448253631592e-01 -2.091336101293563843e-01 -1.356991827487945557e-01 -6.004509702324867249e-02 -1.785257309675216675e-01 1.150162816047668457e-01 -8.808756247162818909e-03 -3.565889298915863037e-01 5.561672523617744446e-02 -1.591788083314895630e-01 -1.297192424535751343e-01 1.843583434820175171e-01 2.985234186053276062e-02
3.195316791534423828e-01 3.200773298740386963e-01 -1.814844906330108643e-01 -6.332112848758697510e-02 -2.469532042741775513e-01 1.229611262679100037e-01 -1.047689318656921387e-01 1.462146341800689697e-01 -3.979561850428581238e-03 1.897122561931610107e-01 -2.496380805969238281e-01 1.317327916622161865e-01 -1.498521715402603149e-01 -1.101916506886482239e-01 6.732656806707382202e-02 6.072062999010086060e-02 -3.411668539047241211e-01 1.077649593353271484e-01 6.286725401878356934e-02 -8.359989523887634277e-02 -2.662071585655212402e-01 2.468130551278591156e-02 -9.548990428447723389e-02 3.346203565597534180e-01 5.370477959513664246e-02 -2.511656470596790314e-02 -3.010644912719726562e-01 -2.994407154619693756e-02 -7.604583352804183960e-02 -1.126916781067848206e-01 -1.525555104017257690e-01 1.523980647325515747e-01
2.431034147739410400e-01 1.571649871766567230e-02 -2.827944159507751465e-01 -1.322593539953231812e-01 -3.309572041034698486e-01 -9.640335291624069214e-02 -3.927924111485481262e-02 2.362530082464218140e-01 -1.985199898481369019e-01 -8.644527941942214966e-02 -2.182687222957611084e-01 -9.274394810199737549e-02 -8.772680908441543579e-02 2.461816966533660889e-01 -2.716946303844451904e-01 1.266046017408370972e-01 4.525109007954597473e-02 -2.907210290431976318e-01 8.934807777404785156e-02 -3.514895439147949219e-01 -1.645057946443557739e-01 5.132929235696792603e-02 -1.928691715002059937e-01 1.987597718834877014e-02 1.746731400489807129e-01 1.548103690147399902e-01 -8.668055385351181030e-02 -1.081647053360939026e-01 1.219281256198883057e-01 -1.047465056180953979e-01 3.050432913005352020e-02 1.410196870565414429e-01
3.904041945934295654e-01 4.929507896304130554e-02 -2.153930813074111938e-01 -2.867547571659088135e-01 -2.919403314590454102e-01 -3.558586537837982178e-02 2.642610073089599609e-01 1.533745825290679932e-01 2.237365245819091797e-01 -2.004624456167221069e-01 8.630141615867614746e-02 -4.625326395034790039e-02 -2.212337255477905273e-01 -1.705897739157080650e-03 1.185519099235534668e-01 -2.497155964374542236e-01 1.252723038196563721e-01 -2.045558579266071320e-02 1.107789576053619385e-01 -9.492227435111999512e-02 1.620121672749519348e-02 -1.983456760644912720e-01 1.393789649009704590e-01 -2.709690481424331665e-02 -1.412836462259292603e-01 -1.055605784058570862e-01 -2.981323599815368652e-01 -1.740200221538543701e-01 1.086867824196815491e-01 -1.244246289134025574e-01 1.737013906240463257e-01 -8.120422065258026123e-02
1.824497431516647339e-01 -3.972798585891723633e-02 2.342899516224861145e-02 -2.706671357154846191e-01 -1.694547086954116821e-01 7.661256194114685059e-02 1.067042872309684753e-01 3.710313141345977783e-01 -1.466681808233261108e-01 -1.600894778966903687e-01 -2.986763790249824524e-02 2.441497445106506348e-01 3.441331163048744202e-02 1.287652552127838135e-01 2.053415924310684204e-01 7.816080003976821899e-02 -1.885159462690353394e-01 -3.752782940864562988e-02 1.509559154510498047e-01 -3.113167881965637207e-01 -2.180875092744827271e-01 1.285795867443084717e-01 -3.579156696796417236e-01 1.932601034641265869e-01 -1.618437618017196655e-01 -1.890085339546203613e-01 -8.176079392433166504e-02 -1.170081421732902527e-01 -5.062331259250640869e-02 -2.505620419979095459e-01 -1.307310722768306732e-02 8.146603940986096859e-04
-6.055270507931709290e-02 2.908660769462585449e-01 6.979837268590927124e-02 1.206391379237174988e-01 -3.864408731460571289e-01 1.068944558501243591e-01 -1.561583131551742554e-01 2.211252003908157349e-01 1.471055448055267334e-01 1.051476672291755676e-01 -1.957686692476272583e-01 8.059469610452651978e-02 -8.786422014236450195e-02 2.520984709262847900e-01 2.148456573486328125e-01 -3.327203392982482910e-01 -1.064021512866020203e-02 4.955745860934257507e-02 1.685106009244918823e-01 1.095998734235763550e-01 -5.693186074495315552e-02 9.059565514326095581e-02 -2.329027503728866577e-01 2.203212497988715768e-04 -1.310820877552032471e-01 3.721184656023979187e-02 -3.521292805671691895e-01 1.192007027566432953e-02 2.967744171619415283e-01 -6.758193671703338623e-02 -2.899061702191829681e-02 8.803886920213699341e-02
4.444032013416290283e-01 -1.627792418003082275e-02 -5.141202732920646667e-02 -2.404143363237380981e-01 -1.879257112741470337e-01 -2.437569433823227882e-03 2.744069322943687439e-02 -2.312169410288333893e-02 1.616571843624114990e-02 -1.928553730249404907e-02 4.569426178932189941e-02 3.012571632862091064e-01 -7.982675731182098389e-02 3.035596609115600586e-01 -8.418888598680496216e-02 -2.279347628355026245e-01 -2.079882621765136719e-01 -2.239212021231651306e-02 -5.876712128520011902e-02 1.697652488946914673e-01 -4.280456155538558960e-02 -1.830275207757949829e-01 -2.769082486629486084e-01 -2.459663599729537964e-01 2.687877118587493896e-01 8.276759088039398193e-02 -1.773858815431594849e-01 -1.569350957870483398e-01 1.192676350474357605e-01 -9.835413843393325806e-02 -8.863903582096099854e-03 2.154927253723144531e-01
2.678725719451904297e-01 3.196883499622344971e-01 1.292404383420944214e-01 1.095420867204666138e-01 -1.955993771553039551e-01 1.947675459086894989e-02 -3.241410851478576660e-02 -3.345300629734992981e-02 1.440091133117675781e-01 -6.374378502368927002e-02 2.797900438308715820e-01 1.171838268637657166e-01 -8.343617618083953857e-02 2.488161027431488037e-01 2.969284728169441223e-02 -1.024210751056671143e-01 -1.602868884801864624e-01 -3.934184089303016663e-02 7.886669039726257324e-02 2.743556909263134003e-02 -2.068940550088882446e-01 -3.309101983904838562e-02 -4.579672813415527344e-01 2.877851389348506927e-02 -7.551910728216171265e-02 1.905235052108764648e-01 -3.069403767585754395e-01 -2.448125481605529785e-01 -6.723546236753463745e-02 7.653088122606277466e-02 -1.782475262880325317e-01 1.802813112735748291e-01
1.605404913425445557e-01 1.331422328948974609e-01 1.540685892105102539e-01 -6.109387427568435669e-02 -3.237205147743225098e-01 2.066822350025177002e-01 4.638164490461349487e-02 6.571050733327865601e-02 8.503241091966629028e-02 -2.372040301561355591e-01 -7.485503330826759338e-03 9.966237470507621765e-03 9.473781287670135498e-02 3.671028614044189453e-01 -5.448333173990249634e-02 -1.955853253602981567e-01 -8.464421331882476807e-02 3.732991591095924377e-02 1.464914977550506592e-01 -8.254323154687881470e-02 5.520329251885414124e-02 7.999426126480102539e-02 -2.158579230308532715e-01 2.779676318168640137e-01 -1.561326533555984497e-01 2.508654594421386719e-01 -3.947477415204048157e-02 -6.285983137786388397e-03 4.364619851112365723e-01 -2.764430046081542969e-01 1.331939175724983215e-02 -1.706246100366115570e-02
7.164497673511505127e-02 8.828183263540267944e-02 -1.048178300261497498e-01 -8.728977292776107788e-02 -1.048181205987930298e-01 -4.174340143799781799e-02 -5.883004996576346457e-05 1.359114348888397217e-01 -1.139985546469688416e-01 -7.346004247665405273e-03 -1.254103705286979675e-02 2.781640887260437012e-01 -6.295971572399139404e-02 1.419539302587509155e-01 2.620835900306701660e-01 -6.696370989084243774e-02 -1.131878942251205444e-01 -1.432437747716903687e-01 1.249466389417648315e-01 -3.736533522605895996e-01 -3.322098255157470703e-01 -3.555329516530036926e-02 -2.109064012765884399e-01 2.128603458404541016e-01 -1.439051330089569092e-01 -2.207650542259216309e-01 -3.384487628936767578e-01 -6.978172063827514648e-02 1.212017685174942017e-01 -3.514020442962646484e-01 -1.843404024839401245e-02 1.790073662996292114e-01
-3.594454005360603333e-02 5.540621653199195862e-02 -1.020571216940879822e-01 -2.526722848415374756e-01 -4.652672708034515381e-01 4.540157690644264221e-02 8.862243592739105225e-02 1.901618987321853638e-01 -1.118652522563934326e-01 -2.230119891464710236e-02 2.266341298818588257e-01 1.425921469926834106e-01 -7.329859584569931030e-02 2.178367227315902710e-01 -1.438908874988555908e-01 -3.863941505551338196e-02 1.657587476074695587e-02 -2.458613961935043335e-01 2.578986883163452148e-01 -1.526916772127151489e-01 -1.936578601598739624e-01 1.377270221710205078e-01 -2.743829786777496338e-01 -1.688097715377807617e-01 1.865679621696472168e-01 3.331315470859408379e-03 -2.235091924667358398e-01 -2.255792021751403809e-01 6.557388603687286377e-02 1.012525483965873718e-01 -1.530445516109466553e-01 -1.210758909583091736e-01
2.744199037551879883e-01 1.611457467079162598e-01 -1.356086134910583496e-01 8.384957164525985718e-02 -2.168194502592086792e-01 2.151674032211303711e-02 1.820658147335052490e-01 -1.778591722249984741e-01 2.552192807197570801e-01 -6.667234003543853760e-02 6.112957000732421875e-02 -1.435426808893680573e-02 -5.214184522628784180e-02 7.579959928989410400e-02 3.091191127896308899e-02 -1.189916487783193588e-02 -4.376175403594970703e-01 -1.089969128370285034e-01 6.068565696477890015e-02 1.695666462182998657e-01 -2.932677976787090302e-02 -7.105853408575057983e-02 -2.038078755140304565e-01 -6.239847466349601746e-02 5.646429955959320068e-02 2.968099713325500488e-01 -1.323504745960235596e-01 -2.239634096622467041e-01 2.197360843420028687e-01 -4.170223772525787354e-01 -8.175417035818099976e-02 -5.442193523049354553e-02
2.380265109241008759e-02 6.780724227428436279e-02 -1.287815272808074951e-01 -2.386024743318557739e-01 -4.013399779796600342e-02 -5.136539787054061890e-02 6.317737046629190445e-03 9.006111323833465576e-02 -4.119018018245697021e-01 -1.394738256931304932e-01 -1.382932811975479126e-01 1.080286428332328796e-01 9.123528003692626953e-02 1.298787742853164673e-01 2.877997048199176788e-02 -2.538881897926330566e-01 2.660702466964721680e-01 -2.515554428100585938e-01 2.519932985305786133e-01 -2.111313641071319580e-01 -1.663528382778167725e-01 2.666140794754028320e-01 -2.027991116046905518e-01 8.558536320924758911e-02 5.317221581935882568e-02 2.811444103717803955e-01 -8.095947653055191040e-02 -1.037082672119140625e-01 1.918378025293350220e-01 -2.079797983169555664e-01 -1.656600981950759888e-01 4.989569634199142456e-02
3.704222142696380615e-01 1.964922547340393066e-01 -1.756087094545364380e-01 1.105783805251121521e-01 -2.776137590408325195e-01 -6.016209349036216736e-02 9.983389079570770264e-02 2.220020592212677002e-01 -2.143999636173248291e-01 -6.132591888308525085e-02 1.589976251125335693e-01 5.346507206559181213e-02 1.436250098049640656e-02 2.344793826341629028e-01 1.490452606230974197e-02 -1.855520159006118774e-01 -2.440671920776367188e-01 3.637644052505493164e-01 1.474299728870391846e-01 -1.064762026071548462e-01 -4.047881439328193665e-02 -1.933821737766265869e-01 -2.049417942762374878e-01 -5.947227030992507935e-02 -4.103517904877662659e-02 5.545234680175781250e-02 -1.162289828062057495e-01 -2.638583779335021973e-01 -9.251297265291213989e-02 -1.474795937538146973e-01 -8.246587961912155151e-02 1.973012983798980713e-01
1.776580661535263062e-01 3.535489141941070557e-01 6.132537126541137695e-02 1.322075575590133667e-01 -1.318344622850418091e-01 -7.656989246606826782e-02 1.746404469013214111e-01 2.165568247437477112e-02 8.546213805675506592e-02 -5.718015879392623901e-02 1.002711579203605652e-01 -1.773156784474849701e-02 -6.285400688648223877e-02 -6.824418902397155762e-02 1.231890693306922913e-01 -1.303283423185348511e-01 -1.519096493721008301e-01 -5.350068584084510803e-02 -1.235735341906547546e-01 2.088446021080017090e-01 -1.237513646483421326e-01 2.917067110538482666e-01 -3.482683598995208740e-01 -1.684033721685409546e-01 1.221036314964294434e-01 2.579390704631805420e-01 -2.607698142528533936e-01 -2.608917653560638428e-01 1.216237917542457581e-01 -3.591436743736267090e-01 -9.276828914880752563e-02 3.880512341856956482e-02
5.048120394349098206e-02 1.220165789127349854e-01 3.747721388936042786e-02 6.236831098794937134e-02 -1.137253940105438232e-01 3.209928572177886963e-01 4.899486899375915527e-02 1.229767426848411560e-01 -3.243550360202789307e-01 -7.413888722658157349e-02 1.418194770812988281e-01 1.212334781885147095e-01 6.511835008859634399e-02 -5.690066516399383545e-02 -2.110472619533538818e-01 -8.626960963010787964e-02 -3.892358765006065369e-02 1.720669567584991455e-01 1.640822142362594604e-01 -1.055823192000389099e-01 -2.341349869966506958e-01 8.218828588724136353e-02 -1.530005037784576416e-01 -2.014848738908767700e-01 -4.160056822001934052e-03 1.111735478043556213e-01 -2.857258319854736328e-01 -1.936771869659423828e-01 3.751141428947448730e-01 -2.817738354206085205e-01 4.736464098095893860e-02 3.002524673938751221e-01
4.159638881683349609e-01 2.545353211462497711e-02 -8.588319271802902222e-02 -1.379630118608474731e-01 -2.870098352432250977e-01 -2.342455387115478516e-01 9.550649672746658325e-02 -7.692845165729522705e-02 -1.783800870180130005e-01 -2.334776669740676880e-01 -1.326905339956283569e-01 1.224343106150627136e-01 -2.364089153707027435e-02 1.216214671730995178e-01 -1.154827773571014404e-01 -1.932230442762374878e-01 -1.103398427367210388e-01 -3.268786706030368805e-03 1.595827788114547729e-01 -4.278455376625061035e-01 -1.687273532152175903e-01 2.194480597972869873e-01 -1.092464029788970947e-01 -9.242029488086700439e-02 -2.993652597069740295e-02 5.991635099053382874e-02 -3.224001228809356689e-01 1.139998286962509155e-01 -6.894129514694213867e-02 1.152422949671745300e-01 7.278206944465637207e-02 1.092393137514591217e-02
1.973233819007873535e-01 2.326726913452148438e-01 5.932169780135154724e-02 -3.680207133293151855e-01 -2.452246844768524170e-01 2.055563777685165405e-02 -9.195773303508758545e-02 3.619892895221710205e-01 6.615571677684783936e-02 2.147253043949604034e-02 4.881836846470832825e-02 1.356629729270935059e-01 -2.399235218763351440e-01 5.949211772531270981e-03 -2.174264565110206604e-02 -3.852438926696777344e-01 -2.088875621557235718e-01 -1.261231955140829086e-02 2.560657560825347900e-01 -1.656223386526107788e-01 -1.633871942758560181e-01 6.317958980798721313e-02 2.652344107627868652e-01 3.510555997490882874e-02 -1.838377863168716431e-01 1.016800105571746826e-02 -2.485872246325016022e-04 8.171506971120834351e-02 7.200425118207931519e-02 -1.405247449874877930e-01 -1.766492724418640137e-01 5.715374369174242020e-03
3.750464692711830139e-02 1.547675579786300659e-01 1.233727391809225082e-02 -2.434853464365005493e-02 -2.513734698295593262e-01 -6.474277377128601074e-02 1.319697648286819458e-01 -8.171120285987854004e-02 1.028115674853324890e-01 -3.386950120329856873e-02 2.227494120597839355e-01 1.440141797065734863e-01 -1.285274028778076172e-01 -1.729660928249359131e-01 2.998549044132232666e-01 -3.730137050151824951e-01 -2.187656238675117493e-03 -1.844066679477691650e-01 4.483294785022735596e-01 -2.800814509391784668e-01 -1.737343221902847290e-01 -8.614309132099151611e-03 -1.238994896411895752e-01 -1.465072482824325562e-01 -9.756402671337127686e-02 3.549770638346672058e-02 -3.224031031131744385e-01 1.215947885066270828e-02 9.769283980131149292e-02 -9.702179580926895142e-03 1.397608369588851929e-01 -1.698386855423450470e-02
4.887632727622985840e-01 3.535126894712448120e-02 -1.120408847928047180e-01 -4.146405458450317383e-01 -2.161792963743209839e-01 6.455744057893753052e-02 -2.644873969256877899e-02 1.540289521217346191e-01 -2.198267355561256409e-02 5.764262378215789795e-02 -7.460705935955047607e-02 1.713894307613372803e-01 1.081496849656105042e-02 7.946590334177017212e-02 3.023098595440387726e-02 -1.839776486158370972e-01 -3.623639419674873352e-02 -8.625567704439163208e-02 -1.442686021327972412e-01 4.918431490659713745e-02 3.319780342280864716e-03 -1.159791126847267151e-01 -3.267765045166015625e-01 3.724589198827743530e-02 3.598753213882446289e-01 1.558997780084609985e-01 -1.213651429861783981e-02 -2.652708292007446289e-01 -8.031422272324562073e-03 -7.466667890548706055e-02 1.557917892932891846e-01 1.107060387730598450e-01
1.592802256345748901e-01 -1.402526944875717163e-01 7.846378535032272339e-02 -1.191752627491950989e-01 -2.476848810911178589e-01 -2.575208246707916260e-02 -1.029569935053586960e-02 1.381943840533494949e-02 -1.403578668832778931e-01 3.152621164917945862e-02 -1.295633707195520401e-02 2.706406414508819580e-01 1.971630193293094635e-02 1.595566421747207642e-01 -9.174886345863342285e-02 -2.042352557182312012e-01 1.621462590992450714e-02 -1.761461645364761353e-01 1.456937193870544434e-02 -4.635772109031677246e-01 -2.190831750631332397e-01 1.026478875428438187e-02 -2.113512754440307617e-01 -2.307192236185073853e-01 1.389572173357009888e-01 3.041130602359771729e-01 -1.204864010214805603e-01 -1.828621923923492432e-01 4.827108234167098999e-02 8.134555816650390625e-02 -3.062444031238555908e-01 -2.175181657075881958e-01
1.800259500741958618e-01 2.995047867298126221e-01 -2.402781881392002106e-02 -1.811755299568176270e-01 -1.927848905324935913e-01 -1.341802030801773071e-01 1.726363971829414368e-02 1.735011637210845947e-01 2.383010089397430420e-01 -3.622532784938812256e-01 -2.288878411054611206e-01 2.724195420742034912e-01 -1.349446922540664673e-01 3.441907465457916260e-01 2.676563262939453125e-01 -1.226914450526237488e-01 1.150106936693191528e-01 6.603401899337768555e-02 3.038834966719150543e-02 -5.365951731801033020e-02 7.021091878414154053e-02 1.110223531723022461e-01 -1.060252264142036438e-01 6.858428567647933960e-02 -2.935903705656528473e-02 -1.060454361140727997e-02 -1.947276480495929718e-02 -1.696127355098724365e-01 3.381342887878417969e-01 -7.150171697139739990e-02 -6.408571451902389526e-02 -1.125141158699989319e-01
1.921832859516143799e-01 1.161218136548995972e-01 -1.155496239662170410e-01 -1.229699403047561646e-01 -1.810326278209686279e-01 -8.458352088928222656e-02 4.639317467808723450e-02 3.357263803482055664e-01 -1.456592231988906860e-01 1.876088082790374756e-01 -2.143847942352294922e-01 1.727150827646255493e-01 1.220814362168312073e-01 9.651081264019012451e-02 1.933120638132095337e-01 -1.012756582349538803e-02 -2.532384991645812988e-01 5.189893767237663269e-02 -4.186329990625381470e-02 5.595449823886156082e-03 -1.844827085733413696e-01 8.803965896368026733e-02 -1.954349577426910400e-01 1.998604685068130493e-01 -5.878208577632904053e-02 -1.301099956035614014e-01 -2.736294567584991455e-01 -3.248248100280761719e-01 2.817586958408355713e-01 -1.544435322284698486e-01 -2.140839397907257080e-02 2.818202972412109375e-01
1.346544623374938965e-01 2.546387314796447754e-01 2.023136913776397705e-01 -2.040082961320877075e-01 -4.382472932338714600e-01 -1.357556283473968506e-01 -2.026833593845367432e-02 -8.051752299070358276e-02 -1.295284628868103027e-01 -1.059327349066734314e-01 2.867526374757289886e-02 1.144342403858900070e-02 -1.615433692932128906e-01 -2.084037661552429199e-01 1.080472245812416077e-01 -3.591403365135192871e-01 -8.628487586975097656e-02 -1.834868490695953369e-01 2.610958218574523926e-01 -1.476702541112899780e-01 1.679005175828933716e-01 -1.340698152780532837e-01 2.050941288471221924e-01 -7.028209418058395386e-02 -6.269244849681854248e-02 -3.487499430775642395e-03 -1.641821563243865967e-01 -1.288713216781616211e-01 3.067000806331634521e-01 1.900141313672065735e-02 1.074569150805473328e-01 -1.477973815053701401e-02
2.274889349937438965e-01 9.237203747034072876e-03 8.663007989525794983e-03 2.246895730495452881e-01 -3.684894442558288574e-01 5.211717262864112854e-02 -1.150555983185768127e-01 1.734345257282257080e-01 -4.881966451648622751e-04 -7.311860471963882446e-02 -1.126149073243141174e-01 -1.919333487749099731e-01 -1.185984164476394653e-01 6.171895563602447510e-02 2.338656969368457794e-02 -2.367292493581771851e-01 -1.989260613918304443e-01 -3.592872992157936096e-02 -6.150999292731285095e-02 -2.621604874730110168e-02 -3.404847532510757446e-02 -6.864689290523529053e-03 -3.350145220756530762e-01 -2.891843616962432861e-01 -1.534141227602958679e-02 1.192480847239494324e-01 -3.198064267635345459e-01 1.120003461837768555e-01 3.337670564651489258e-01 -1.049475446343421936e-01 -2.840245328843593597e-02 3.025833666324615479e-01
3.044264912605285645e-01 4.019433557987213135e-01 4.576692823320627213e-03 -1.701091527938842773e-01 -1.207891181111335754e-01 -7.907355576753616333e-02 3.278303146362304688e-02 4.013604298233985901e-02 -1.480077654123306274e-01 3.282558545470237732e-02 -1.276875883340835571e-01 -1.593609899282455444e-01 1.269192807376384735e-02 9.192516654729843140e-02 2.453185617923736572e-01 -1.764111965894699097e-01 3.373394906520843506e-02 -4.911457188427448273e-03 -2.471072077751159668e-01 -2.629691958427429199e-01 -3.172656297683715820e-01 8.256350457668304443e-02 -1.440010815858840942e-01 -3.510014116764068604e-01 -8.427820168435573578e-03 2.622357010841369629e-01 7.525682449340820312e-02 -3.927874192595481873e-02 1.927724480628967285e-01 -3.104358725249767303e-02 -1.743292808532714844e-01 -3.650468960404396057e-02
-4.489937797188758850e-02 1.108242124319076538e-01 -2.550753531977534294e-03 -9.109683334827423096e-02 -2.621099054813385010e-01 -2.866314351558685303e-01 6.680878996849060059e-02 3.359653353691101074e-01 -2.409577928483486176e-02 2.684468924999237061e-01 -3.001036345958709717e-01 1.835571974515914917e-01 8.421365916728973389e-02 1.720523089170455933e-01 5.292974784970283508e-02 7.182736694812774658e-02 -2.159757465124130249e-01 1.468333750963211060e-01 1.840311735868453979e-01 -4.395394399762153625e-02 -3.448747396469116211e-01 -3.203893080353736877e-02 -1.495206654071807861e-01 1.276577562093734741e-01 -2.733791433274745941e-02 2.536884844303131104e-01 -2.598272264003753662e-02 -1.228705942630767822e-01 2.648603320121765137e-01 -1.540486118756234646e-03 -2.334141731262207031e-01 3.336578141897916794e-03
7.895541936159133911e-02 1.219965294003486633e-01 -7.993954420089721680e-02 -1.873300075531005859e-01 -2.259299755096435547e-01 -1.191716874018311501e-03 7.498886436223983765e-02 3.942884802818298340e-01 -2.238612622022628784e-01 1.255426853895187378e-01 -7.727543264627456665e-02 1.739578321576118469e-02 -3.102654218673706055e-01 -2.831739485263824463e-01 2.071719020605087280e-01 -2.095687389373779297e-01 4.007793217897415161e-02 -2.458177953958511353e-01 1.518738120794296265e-01 -1.106834188103675842e-01 -1.271336674690246582e-01 2.738768048584461212e-02 -2.570158839225769043e-01 7.086033467203378677e-03 1.756456941366195679e-01 7.838442176580429077e-02 2.714766860008239746e-01 -1.037122085690498352e-01 1.422663629055023193e-01 -2.601442635059356689e-01 -5.631444044411182404e-03 7.738268468528985977e-03
-1.893782243132591248e-02 2.697728872299194336e-01 1.642748713493347168e-02 -2.181365638971328735e-01 -4.205758869647979736e-01 -1.832523494958877563e-01 2.137510329484939575e-01 9.128823131322860718e-02 8.669133484363555908e-02 1.310120522975921631e-01 8.561303466558456421e-02 1.672517806291580200e-01 -1.684142649173736572e-02 -1.537167280912399292e-02 1.743067353963851929e-01 -1.681345403194427490e-01 -9.883088059723377228e-03 -1.501209288835525513e-01 2.300471812486648560e-02 3.531357273459434509e-02 -3.038591146469116211e-01 4.136133193969726562e-02 -2.122390419244766235e-01 -7.222123444080352783e-02 4.372872114181518555e-01 -2.448384277522563934e-02 6.598647683858871460e-02 -7.591838389635086060e-02 1.239516586065292358e-01 -2.744011878967285156e-01 6.311758607625961304e-02 1.734176874160766602e-01
1.414507031440734863e-01 1.706533730030059814e-01 2.113881288096308708e-03 -3.744726777076721191e-01 -1.939886063337326050e-01 1.512173265218734741e-01 2.893614172935485840e-01 1.333223432302474976e-01 -1.198415756225585938e-01 1.531400680541992188e-01 -5.313134565949440002e-02 2.185730040073394775e-01 -3.818572163581848145e-01 -1.253768056631088257e-01 8.521129190921783447e-02 -1.970782130956649780e-01 3.940474241971969604e-02 -2.408705353736877441e-01 -1.986101716756820679e-01 -1.760994046926498413e-01 -3.358790278434753418e-01 4.633911699056625366e-02 1.157469525933265686e-01 1.453584283590316772e-01 -3.046296536922454834e-02 1.359840482473373413e-01 -7.343391329050064087e-02 -9.018904529511928558e-03 1.904706954956054688e-01 -1.114578731358051300e-02 -2.243875525891780853e-02 1.061533838510513306e-01
1.833980977535247803e-01 1.188979446887969971e-01 3.281007055193185806e-03 7.578903436660766602e-02 -4.201423525810241699e-01 -1.188563108444213867e-01 2.131255418062210083e-01 4.834131896495819092e-02 -2.695281803607940674e-01 -7.360462099313735962e-02 -9.274348616600036621e-02 2.750563919544219971e-01 -2.255924791097640991e-01 3.448512405157089233e-02 2.761733345687389374e-02 -3.597672656178474426e-02 -9.999272972345352173e-02 -2.159611284732818604e-01 4.770429059863090515e-02 -3.345139920711517334e-01 -1.063848510384559631e-01 1.156521290540695190e-01 -3.919299244880676270e-01 -1.045244261622428894e-01 2.220775373280048370e-02 1.055037137120962143e-02 -2.113625258207321167e-01 -2.459895610809326172e-02 1.867368258535861969e-02 2.548516690731048584e-01 -1.278185099363327026e-01 -6.363361328840255737e-02
3.358547091484069824e-01 1.674188077449798584e-01 -8.085652440786361694e-02 -2.804631292819976807e-01 -2.928600609302520752e-01 1.176765710115432739e-01 8.668882772326469421e-03 1.793820858001708984e-01 7.971061766147613525e-02 -1.089919358491897583e-01 -2.846758440136909485e-02 3.689657151699066162e-01 -1.240392997860908508e-01 1.895471960306167603e-01 -9.781272709369659424e-02 7.547662407159805298e-02 -1.203653737902641296e-01 1.836986541748046875e-01 -4.652263596653938293e-02 4.655752854887396097e-04 -5.416845530271530151e-02 1.715682297945022583e-01 -2.935166060924530029e-01 -2.892040908336639404e-01 1.695231646299362183e-01 5.000220611691474915e-02 1.496844342909753323e-03 9.671452641487121582e-02 2.541845142841339111e-01 -1.743133366107940674e-01 1.431128829717636108e-01 -1.082649379968643188e-01
2.922786474227905273e-01 9.657085686922073364e-02 2.623038552701473236e-02 -8.805719017982482910e-02 -1.667686253786087036e-01 -1.906494349241256714e-01 -1.516296565532684326e-01 -9.977322071790695190e-03 -3.499294817447662354e-02 1.432472467422485352e-02 -3.273358643054962158e-01 -5.312272161245346069e-02 8.596861362457275391e-02 -8.154319226741790771e-02 6.428618915379047394e-03 -2.906813919544219971e-01 -3.011840209364891052e-02 -1.621026098728179932e-01 3.227708339691162109e-01 -2.660829126834869385e-01 -2.286743372678756714e-01 -3.753314316272735596e-01 6.240890175104141235e-02 6.504293531179428101e-02 -1.235594693571329117e-02 6.202799826860427856e-02 -2.858976125717163086e-01 6.156816333532333374e-02 1.130472347140312195e-01 -2.685497105121612549e-01 1.316437870264053345e-01 6.606218963861465454e-02
2.084739953279495239e-01 2.230770885944366455e-01 -2.632420361042022705e-01 -3.225131630897521973e-01 -1.044493690133094788e-01 -1.990834772586822510e-01 1.860444694757461548e-01 1.378967016935348511e-01 9.992308914661407471e-03 -8.542779088020324707e-02 1.885233819484710693e-01 4.120320826768875122e-02 3.450230509042739868e-02 5.424935743212699890e-02 2.736173197627067566e-02 -9.310900419950485229e-02 -2.494855523109436035e-01 -6.620427221059799194e-02 1.114467754960060120e-01 2.209496498107910156e-01 -2.198687046766281128e-01 2.249599993228912354e-02 -2.370310425758361816e-01 1.212821304798126221e-01 2.710252106189727783e-01 3.037549853324890137e-01 -1.129107996821403503e-01 -4.646610841155052185e-02 1.540827155113220215e-01 -2.986643910408020020e-01 1.646374315023422241e-01 5.310989171266555786e-02
2.293547093868255615e-01 5.084840655326843262e-01 8.032441139221191406e-02 -1.123188585042953491e-01 -1.520467400550842285e-01 2.169701270759105682e-02 9.475254267454147339e-02 3.204473759979009628e-03 1.088049709796905518e-01 -1.976013034582138062e-01 -8.136602491140365601e-02 3.174360608682036400e-03 8.801957592368125916e-03 8.492787927389144897e-02 -2.796923816204071045e-01 -3.808539733290672302e-02 -3.203955292701721191e-01 1.033544242382049561e-01 1.606063395738601685e-01 1.250630915164947510e-01 -8.190390467643737793e-02 -1.313816905021667480e-01 -9.802110493183135986e-02 -9.381973743438720703e-02 4.807640984654426575e-02 9.884456172585487366e-03 -6.283394247293472290e-02 -1.535651683807373047e-01 2.899703085422515869e-01 -4.257143735885620117e-01 -1.015741750597953796e-02 -1.425641309469938278e-02
-3.272220958024263382e-03 2.058818936347961426e-01 -6.170307472348213196e-02 -1.484723389148712158e-01 2.870589680969715118e-02 2.358548790216445923e-01 3.195043504238128662e-01 -4.914886131882667542e-02 1.889945380389690399e-02 -4.496789351105690002e-02 4.909934103488922119e-02 -1.060709878802299500e-01 -1.700073778629302979e-01 1.027567088603973389e-01 -1.139006242156028748e-01 -2.294985353946685791e-01 -2.891583368182182312e-02 1.653191447257995605e-01 3.849000856280326843e-02 -1.962895393371582031e-01 1.493723504245281219e-02 1.948901414871215820e-01 -3.177824616432189941e-01 -2.134721726179122925e-01 1.000368371605873108e-01 -8.212417364120483398e-02 -2.616879045963287354e-01 -5.396806076169013977e-02 3.035313189029693604e-01 -3.712112009525299072e-01 5.368945002555847168e-02 2.752449214458465576e-01
1.655473411083221436e-01 2.137919962406158447e-01 1.408980190753936768e-01 -1.694684922695159912e-01 -1.637716293334960938e-01 -8.313792198896408081e-02 7.145048677921295166e-02 -1.167517006397247314e-01 -1.611628532409667969e-01 2.646990418434143066e-01 -1.073281541466712952e-01 -7.339318841695785522e-02 -2.177293971180915833e-02 -2.103455811738967896e-01 1.024157106876373291e-01 -2.535987496376037598e-01 -1.576510965824127197e-01 -4.272256791591644287e-02 -1.076712161302566528e-01 -3.646564781665802002e-01 -3.393972665071487427e-02 -1.127496883273124695e-01 -2.591867446899414062e-01 -1.431846916675567627e-01 -6.399667263031005859e-02 1.224956139922142029e-01 -4.259445667266845703e-01 1.172368302941322327e-01 1.276873052120208740e-01 -1.762210428714752197e-01 -1.175829470157623291e-01 -2.124437391757965088e-01
1.194173470139503479e-01 1.341733336448669434e-01 2.143181860446929932e-01 5.474181473255157471e-02 -3.665484786033630371e-01 -7.526720315217971802e-02 8.507687598466873169e-02 1.689926683902740479e-01 -8.315472304821014404e-02 -1.702497899532318115e-01 5.235965177416801453e-02 1.429291665554046631e-01 3.341879323124885559e-02 2.840559482574462891e-01 -8.634478598833084106e-02 -1.748314946889877319e-01 -3.934644162654876709e-03 -2.806863486766815186e-01 1.322993487119674683e-01 -9.021797031164169312e-02 -3.320438265800476074e-01 7.490721344947814941e-02 -3.220970630645751953e-01 -1.407667249441146851e-02 -1.213547512888908386e-01 -9.424274414777755737e-02 -1.818987876176834106e-01 -3.688278608024120331e-03 3.589701652526855469e-01 -6.689561158418655396e-02 -1.856734901666641235e-01 -1.237832754850387573e-01
3.074718713760375977e-01 3.555261790752410889e-01 -1.334934234619140625e-01 -2.702365517616271973e-01 -7.517112046480178833e-02 1.383386552333831787e-01 -4.842589143663644791e-03 -2.152317017316818237e-02 -1.016920581459999084e-01 1.067321076989173889e-01 -3.783657774329185486e-02 -4.233496636152267456e-02 -5.499131977558135986e-02 1.704441010951995850e-01 3.137213289737701416e-01 -1.664698123931884766e-01 -4.787494614720344543e-02 -8.726882189512252808e-02 -1.245746538043022156e-01 -3.357595503330230713e-01 -2.207245081663131714e-01 -4.010725393891334534e-02 -1.247958391904830933e-01 -2.221775799989700317e-01 4.690214246511459351e-02 2.680654525756835938e-01 1.797808855772018433e-01 7.218331843614578247e-02 2.383738607168197632e-01 -3.719214117154479027e-03 -2.365746647119522095e-01 -4.419793561100959778e-02
1.259906291961669922e-01 3.515652716159820557e-01 1.425296515226364136e-01 -1.171928197145462036e-01 -2.911551892757415771e-01 -7.403339445590972900e-02 1.474171429872512817e-01 1.690011918544769287e-01 1.214426383376121521e-01 -4.136373475193977356e-02 -1.375967115163803101e-01 4.879755526781082153e-02 -2.119253873825073242e-01 -3.691364545375108719e-04 1.132796853780746460e-01 -1.011643856763839722e-01 -5.117311477661132812e-01 1.713895350694656372e-01 1.458260267972946167e-01 -1.045763567090034485e-01 -6.012338213622570038e-03 -6.381335854530334473e-02 4.925366956740617752e-03 -2.801454961299896240e-01 -3.709165845066308975e-03 1.333941072225570679e-01 -1.643116474151611328e-01 -1.357433646917343140e-01 -7.594071328639984131e-02 -1.494650989770889282e-01 -2.466695941984653473e-02 2.866623401641845703e-01
1.554817259311676025e-01 -5.037025548517704010e-03 -1.520904153585433960e-02 -2.086896896362304688e-01 -4.540229216217994690e-02 5.924138426780700684e-02 1.306660771369934082e-01 1.952950656414031982e-01 -2.310542464256286621e-01 6.939817965030670166e-02 -7.851042598485946655e-02 7.280280441045761108e-02 1.155506633222103119e-02 3.760214149951934814e-01 -7.269805669784545898e-02 -1.968981325626373291e-01 7.553656399250030518e-02 -2.188242375850677490e-01 2.311920672655105591e-01 -4.604191184043884277e-01 3.138968348503112793e-02 -4.532399773597717285e-02 -4.100683629512786865e-01 -7.874549925327301025e-02 -7.534259557723999023e-02 2.631061077117919922e-01 -1.305630505084991455e-01 -1.414396613836288452e-01 2.241685724584385753e-04 8.401879668235778809e-02 -8.168452419340610504e-03 -2.204224094748497009e-02
4.312068596482276917e-02 3.298510909080505371e-01 3.237811103463172913e-02 -1.147392950952053070e-02 -2.270533889532089233e-01 -8.765606582164764404e-02 7.481493055820465088e-02 2.751354277133941650e-01 -1.002238914370536804e-01 8.714598417282104492e-02 -2.548816204071044922e-01 -3.737758472561836243e-02 -1.046823114156723022e-01 5.464602634310722351e-02 -4.628224670886993408e-02 -6.463739275932312012e-02 -3.605799078941345215e-01 3.588983789086341858e-02 1.266551315784454346e-01 -1.760724484920501709e-01 -1.961909979581832886e-01 -2.426830381155014038e-01 1.586706638336181641e-01 3.552634641528129578e-02 -2.344911247491836548e-01 1.605610251426696777e-01 1.499201208353042603e-01 -3.206078112125396729e-01 2.723515033721923828e-01 -6.319993734359741211e-02 -1.908346712589263916e-01 1.434132605791091919e-01
3.312836587429046631e-01 2.657321691513061523e-01 1.602806597948074341e-01 -2.468628734350204468e-01 -6.324607878923416138e-02 5.982363596558570862e-02 3.508056700229644775e-01 5.962342768907546997e-02 -5.376631766557693481e-02 1.582517521455883980e-03 -3.088073246181011200e-02 1.988152712583541870e-01 3.831409290432929993e-02 -2.078221552073955536e-02 2.232324331998825073e-01 -2.198862135410308838e-01 9.452554583549499512e-02 -2.807451598346233368e-02 -1.196377053856849670e-01 -9.953477978706359863e-02 -1.952726840972900391e-01 1.250448264181613922e-02 -9.009102731943130493e-02 -2.453962415456771851e-01 -1.176388859748840332e-01 1.710462868213653564e-01 6.515764445066452026e-02 -6.730680167675018311e-02 3.135614097118377686e-01 8.338057249784469604e-02 -3.960728943347930908e-01 -2.767171710729598999e-02
5.734569430351257324e-01 1.659738570451736450e-01 -6.885062903165817261e-02 -5.010277032852172852e-03 -3.906841203570365906e-02 1.516629159450531006e-01 1.375189125537872314e-01 1.160008460283279419e-01 -4.934763163328170776e-02 2.479237504303455353e-03 -3.504578396677970886e-02 3.001573085784912109e-01 5.136888474225997925e-02 -8.754149824380874634e-02 1.339178085327148438e-01 -3.488551676273345947e-01 -1.664089113473892212e-01 -4.700078815221786499e-02 2.202522903680801392e-01 -1.743491590023040771e-01 -6.036750227212905884e-02 4.300165548920631409e-02 7.894502580165863037e-02 -1.185270622372627258e-01 -3.854344412684440613e-02 2.601589262485504150e-01 -1.868402957916259766e-01 -3.504956513643264771e-02 -1.735190749168395996e-01 2.200835570693016052e-02 2.330482453107833862e-01 1.159474700689315796e-01
2.340334206819534302e-01 2.250453829765319824e-01 1.191823780536651611e-01 -1.264115571975708008e-01 -3.922329545021057129e-01 -1.395455747842788696e-01 7.990463823080062866e-02 -6.956152617931365967e-02 -2.002813816070556641e-01 1.418873518705368042e-01 1.775064170360565186e-01 8.754100650548934937e-02 -1.746921390295028687e-01 2.179151400923728943e-02 -6.001636013388633728e-02 -2.903410196304321289e-01 -1.119467541575431824e-01 1.415087375789880753e-02 2.334624715149402618e-02 -2.033226341009140015e-01 -7.966081798076629639e-02 -2.026082724332809448e-01 -7.694455981254577637e-02 -1.166478991508483887e-01 2.919403910636901855e-01 -1.635576039552688599e-01 5.355305969715118408e-02 9.669369459152221680e-02 1.319330632686614990e-01 2.141157090663909912e-01 -3.841048479080200195e-01 7.085004448890686035e-02
1.600522845983505249e-01 2.755386233329772949e-01 -1.374029368162155151e-01 -3.061761334538459778e-02 -2.808985114097595215e-01 2.066046744585037231e-01 -1.671816706657409668e-01 2.729738056659698486e-01 -3.900275379419326782e-02 -8.605382591485977173e-02 2.827958762645721436e-02 2.316152490675449371e-02 -9.486867487430572510e-02 2.548519074916839600e-01 -5.955297499895095825e-02 -4.124526083469390869e-01 -3.115596249699592590e-02 2.937333583831787109e-01 -9.432294219732284546e-02 -1.833627671003341675e-01 -1.484496593475341797e-01 1.663627475500106812e-01 -1.984727531671524048e-01 4.132554680109024048e-02 -1.421824544668197632e-01 -1.436532288789749146e-01 -1.536165475845336914e-01 -2.329108864068984985e-01 3.153483197093009949e-02 3.635448217391967773e-02 2.065108716487884521e-02 2.338655143976211548e-01
9.208162128925323486e-02 -5.234446376562118530e-02 8.538562059402465820e-02 -1.377159357070922852e-01 -3.729682862758636475e-01 -1.096910685300827026e-01 3.552547991275787354e-01 1.337291002273559570e-01 -5.290187522768974304e-02 -1.919072866439819336e-01 -1.077289804816246033e-01 2.210058420896530151e-01 -9.044108912348747253e-03 6.538362801074981689e-02 1.423780471086502075e-01 -5.687896162271499634e-02 3.878312557935714722e-02 -1.789581626653671265e-01 -2.842110022902488708e-02 -2.666049897670745850e-01 -4.574541002511978149e-02 9.478610008955001831e-04 -4.021440744400024414e-01 -6.788298487663269043e-02 3.134312331676483154e-01 5.470525100827217102e-02 -2.386193275451660156e-01 -6.216669082641601562e-02 1.815024167299270630e-01 2.264066040515899658e-01 -1.200946122407913208e-01 6.970703601837158203e-02
5.901678232476115227e-04 8.036131411790847778e-02 -2.479543350636959076e-02 -6.300769746303558350e-02 -3.532503545284271240e-01 1.792017966508865356e-01 -9.661035239696502686e-02 1.799906939268112183e-01 -5.420836433768272400e-02 2.519033290445804596e-02 -8.337684720754623413e-02 1.176212579011917114e-01 -1.284321248531341553e-01 1.098444163799285889e-01 -1.118805781006813049e-01 -1.602830141782760620e-01 3.333091363310813904e-02 -1.397303193807601929e-01 2.869287729263305664e-01 -3.920764923095703125e-01 -1.765306591987609863e-01 4.498425126075744629e-02 -2.858652472496032715e-01 2.306548058986663818e-01 -7.386302947998046875e-02 -2.680648565292358398e-01 -2.374935150146484375e-01 -1.465819329023361206e-01 1.951439380645751953e-01 -2.697238624095916748e-01 -8.053890615701675415e-02 4.338622465729713440e-02
5.067964792251586914e-01 1.252086162567138672e-01 8.593186736106872559e-02 4.134879261255264282e-02 -1.118372902274131775e-01 -1.648910194635391235e-01 -1.721527427434921265e-01 -7.031533401459455490e-03 1.085492372512817383e-01 3.166281431913375854e-02 1.902387738227844238e-01 -1.530043780803680420e-02 -2.585782296955585480e-02 1.572791337966918945e-01 9.013216942548751831e-02 -1.709739863872528076e-01 -1.984812021255493164e-01 1.566839516162872314e-01 2.737532258033752441e-01 -2.087966352701187134e-01 -2.614658772945404053e-01 1.201435402035713196e-01 -9.372213482856750488e-02 -7.574287801980972290e-02 -7.394952327013015747e-02 2.807913720607757568e-01 -2.813424170017242432e-01 -2.503569126129150391e-01 1.349547225981950760e-02 6.970024853944778442e-02 -1.430412679910659790e-01 7.473517209291458130e-02
1.570439040660858154e-01 3.069701790809631348e-01 1.041547656059265137e-01 -1.048936620354652405e-01 -1.914423555135726929e-01 1.738144755363464355e-01 4.900093656033277512e-03 6.949100643396377563e-02 2.194344699382781982e-01 -2.138179689645767212e-01 -1.881024837493896484e-01 4.241822063922882080e-01 -5.687041208148002625e-02 -6.201997771859169006e-02 1.050781011581420898e-01 -2.535249106585979462e-02 -1.413195580244064331e-01 6.750441342592239380e-02 -1.142969429492950439e-01 -1.840029358863830566e-01 -5.981437489390373230e-02 -3.278453052043914795e-01 -3.264710605144500732e-01 -3.101190924644470215e-01 -4.321381077170372009e-02 8.249240368604660034e-02 -6.260068714618682861e-02 1.080226898193359375e-01 6.228426098823547363e-02 -1.713274419307708740e-01 5.852676928043365479e-02 1.157974824309349060e-01
9.732983261346817017e-02 1.374400556087493896e-01 1.785345077514648438e-01 -2.130932360887527466e-01 -2.647541090846061707e-02 -7.867916673421859741e-02 1.283359378576278687e-01 -1.573049724102020264e-01 -4.451422020792961121e-02 2.343333363533020020e-01 -1.019588112831115723e-01 7.536417338997125626e-03 -8.180851489305496216e-02 5.855036526918411255e-02 6.461843103170394897e-02 -2.988573312759399414e-01 -1.658452302217483521e-01 -1.658862084150314331e-01 -1.818524897098541260e-01 -3.156362175941467285e-01 -1.553263235837221146e-02 -5.892704799771308899e-02 -4.135528504848480225e-01 -2.015858590602874756e-01 -7.350300438702106476e-03 1.525004208087921143e-01 -2.372052669525146484e-01 -7.006102800369262695e-02 3.281251490116119385e-01 -1.116245016455650330e-01 -1.251396685838699341e-01 -2.278643250465393066e-01
1.842256486415863037e-01 2.432540059089660645e-01 -3.320905566215515137e-02 -2.681183218955993652e-01 -2.455274015665054321e-01 -1.841401904821395874e-01 3.574298918247222900e-01 4.486650228500366211e-02 -2.244838774204254150e-01 3.328257501125335693e-01 -1.281427443027496338e-01 -2.174947112798690796e-01 4.598559066653251648e-02 1.987324655055999756e-01 7.331456989049911499e-02 -1.701526492834091187e-01 1.866983920335769653e-01 -1.196467056870460510e-01 8.882814645767211914e-02 -1.921822875738143921e-01 -1.196473836898803711e-02 -6.503582000732421875e-02 -1.969344764947891235e-01 -2.433226555585861206e-01 6.223932374268770218e-03 1.035307198762893677e-01 -1.262113004922866821e-01 -1.310914754867553711e-01 1.296229511499404907e-01 1.840025037527084351e-01 1.347185820341110229e-01 -8.552893064916133881e-03
4.643611311912536621e-01 -5.690960213541984558e-03 1.218960508704185486e-01 -1.610382646322250366e-01 -3.302730023860931396e-01 -5.344512686133384705e-02 -1.794248074293136597e-01 -8.657353930175304413e-03 6.125674396753311157e-02 -1.948785930871963501e-01 -1.825495362281799316e-01 8.808739483356475830e-03 1.227251291275024414e-01 2.719021141529083252e-01 5.219532549381256104e-02 -1.360846906900405884e-01 -1.658833026885986328e-01 -1.189070791006088257e-01 4.527703672647476196e-02 -2.336183637380599976e-01 -1.681505739688873291e-01 -7.651384919881820679e-02 -2.270579487085342407e-01 -1.157023832201957703e-01 9.392197430133819580e-02 4.336226731538772583e-02 -2.443248331546783447e-01 4.332074150443077087e-02 -1.728930175304412842e-01 -2.273311465978622437e-01 1.766625046730041504e-01 1.776592284440994263e-01
2.186127603054046631e-01 -5.002461001276969910e-02 -1.799260526895523071e-01 -2.675157785415649414e-01 -4.169751703739166260e-01 9.560890495777130127e-02 -1.617125272750854492e-01 2.680399268865585327e-02 -1.480316519737243652e-01 1.051130294799804688e-01 -1.186011545360088348e-02 1.391045153141021729e-01 4.721595719456672668e-02 1.180600449442863464e-01 2.483262717723846436e-01 -2.088114768266677856e-01 -1.079477816820144653e-01 -3.390458179637789726e-03 -1.487042456865310669e-01 -4.932117462158203125e-02 -2.147563099861145020e-01 -1.743138432502746582e-01 -9.214686602354049683e-02 -9.882291406393051147e-02 4.304750561714172363e-01 2.530527412891387939e-01 -3.246524184942245483e-02 -8.899473398923873901e-02 3.565068542957305908e-02 -1.168995574116706848e-01 1.465043574571609497e-01 1.905515193939208984e-01
2.381634712219238281e-01 4.750539362430572510e-02 -2.689479105174541473e-02 -1.727323979139328003e-01 -2.959463894367218018e-01 2.618730366230010986e-01 1.307288110256195068e-01 2.895774543285369873e-01 -1.908357292413711548e-01 -6.161382794380187988e-02 5.938236787915229797e-02 -8.324616402387619019e-02 -3.153390586376190186e-01 -1.142303459346294403e-02 -1.016289442777633667e-01 -1.557885706424713135e-01 -1.942213475704193115e-01 7.718798518180847168e-02 -7.263952866196632385e-03 -2.242593318223953247e-01 -3.760388195514678955e-01 -1.950602978467941284e-02 2.614327073097229004e-01 1.782160103321075439e-01 -8.627266436815261841e-02 2.305120676755905151e-01 2.641566284000873566e-02 -1.222603693604469299e-01 1.673145145177841187e-01 -1.080971360206604004e-01 6.596174091100692749e-02 -1.111004650592803955e-01
1.873955875635147095e-01 3.880731761455535889e-02 -3.516199290752410889e-01 -3.541647493839263916e-01 -5.894075706601142883e-02 -6.770668923854827881e-02 1.838490739464759827e-02 3.241142723709344864e-03 -3.090328276157379150e-01 1.851075142621994019e-01 3.030147869139909744e-03 -8.963119238615036011e-03 -2.636727094650268555e-01 6.203084066510200500e-02 9.796164184808731079e-02 -1.368699520826339722e-01 -1.540002673864364624e-01 -4.013592377305030823e-02 -8.871469646692276001e-02 -4.454189240932464600e-01 -1.853768527507781982e-01 1.230372786521911621e-01 -2.830186486244201660e-01 -3.645783662796020508e-02 -1.931176036596298218e-01 -3.009892441332340240e-02 -5.974103510379791260e-02 -1.414438933134078979e-01 1.121438890695571899e-01 6.692771613597869873e-02 -1.196285709738731384e-02 1.812267154455184937e-01
3.864302933216094971e-01 1.863676309585571289e-01 -1.936833858489990234e-01 -8.607293479144573212e-03 -2.726490497589111328e-01 2.009216696023941040e-01 7.085350225679576397e-04 7.861495018005371094e-02 -1.259197443723678589e-01 -1.235619634389877319e-01 -5.633328109979629517e-02 8.842223137617111206e-02 -1.291069388389587402e-01 -1.279495656490325928e-01 3.338806927204132080e-01 -4.771276190876960754e-02 -2.832619845867156982e-01 -7.749537378549575806e-02 -1.950592361390590668e-02 -3.077444732189178467e-01 2.021069377660751343e-01 -3.438110947608947754e-01 -1.743773072957992554e-01 -1.450700461864471436e-01 -1.681056618690490723e-01 1.170088648796081543e-01 -3.294580429792404175e-02 -1.937533728778362274e-02 -1.788238063454627991e-02 1.678972095251083374e-01 -5.355677381157875061e-02 4.394221678376197815e-02
2.728315591812133789e-01 1.511382162570953369e-01 -1.985739022493362427e-01 1.144296154379844666e-01 -4.026720523834228516e-01 -2.854600362479686737e-02 -1.982725597918033600e-02 2.485812455415725708e-01 2.123055309057235718e-01 -3.109065592288970947e-01 -1.798174381256103516e-01 4.503158107399940491e-02 5.931148678064346313e-02 -1.546471193432807922e-02 2.297521084547042847e-01 -1.760254614055156708e-03 -7.119233161211013794e-02 1.523086577653884888e-01 7.641696184873580933e-02 -1.751281470060348511e-01 -7.486318796873092651e-02 -6.739092059433460236e-03 -5.080764368176460266e-02 -2.342403233051300049e-01 -3.406334668397903442e-02 3.795412480831146240e-01 9.137727320194244385e-02 6.393115967512130737e-03 2.568822205066680908e-01 -2.064110636711120605e-01 4.728797078132629395e-02 9.793181903660297394e-03
1.111937090754508972e-01 2.621219456195831299e-01 1.145578324794769287e-01 -2.464468926191329956e-01 -1.892034709453582764e-01 -2.465329766273498535e-01 9.094885736703872681e-02 -6.268466264009475708e-02 -4.598765820264816284e-02 -4.056201875209808350e-02 -1.112695932388305664e-01 2.018628418445587158e-01 -4.666649103164672852e-01 -1.021389383822679520e-02 2.310079708695411682e-02 -1.721981018781661987e-01 -8.219835162162780762e-02 1.536761522293090820e-01 -4.452453181147575378e-02 -2.469322085380554199e-01 -6.517052679555490613e-05 8.443294465541839600e-02 -2.878508865833282471e-01 -1.269891858100891113e-01 2.509729564189910889e-02 -7.730883359909057617e-02 -2.920895516872406006e-01 -1.124855428934097290e-01 2.142823338508605957e-01 1.710701435804367065e-01 8.278544247150421143e-02 -2.127900868654251099e-01
1.933465749025344849e-01 3.951323926448822021e-01 -5.737286992371082306e-03 -2.624975889921188354e-02 -2.242025285959243774e-01 -2.299883663654327393e-01 2.274635136127471924e-01 1.286389678716659546e-01 -1.213902421295642853e-02 -1.312722861766815186e-01 -1.857338845729827881e-01 5.182751640677452087e-02 -2.884748624637722969e-03 -7.554209977388381958e-02 -2.147876657545566559e-02 -1.740292012691497803e-01 -3.774744868278503418e-01 2.768504917621612549e-01 1.067186892032623291e-01 2.526781894266605377e-02 -3.766849637031555176e-02 8.542940765619277954e-02 -1.207039728760719299e-01 -3.669464886188507080e-01 5.690070241689682007e-02 1.103792116045951843e-01 -2.451097965240478516e-01 -2.116711288690567017e-01 -6.125114858150482178e-02 -2.457540296018123627e-02 3.143863007426261902e-02 1.689540445804595947e-01
3.054866790771484375e-01 1.893661767244338989e-01 -2.240983396768569946e-01 1.431472152471542358e-01 -2.276338636875152588e-01 7.019823044538497925e-02 1.067514196038246155e-01 -4.779169708490371704e-02 2.737229168415069580e-01 7.298440206795930862e-03 2.999252974987030029e-01 1.229926124215126038e-01 4.038871824741363525e-02 4.331398010253906250e-02 4.550849273800849915e-02 -2.594692409038543701e-01 -2.016109973192214966e-01 8.051688782870769501e-03 -4.178951680660247803e-02 6.569935381412506104e-02 -1.243243925273418427e-02 -6.909003108739852905e-02 -3.531854152679443359e-01 -2.201718240976333618e-01 2.508221007883548737e-02 1.763793528079986572e-01 -1.009927541017532349e-01 -3.124903738498687744e-01 1.967911571264266968e-01 1.088392455130815506e-02 -1.516069024801254272e-01 2.244621068239212036e-01
3.191946819424629211e-02 2.039714902639389038e-01 -1.299979388713836670e-01 -8.518123626708984375e-02 1.672955602407455444e-02 2.428141683340072632e-01 -6.246345490217208862e-02 8.836384117603302002e-02 -3.185811638832092285e-01 -7.379955612123012543e-03 -1.280664801597595215e-01 2.504275143146514893e-01 -4.862443730235099792e-02 -1.145050860941410065e-02 2.627159468829631805e-02 -2.847804725170135498e-01 1.611199080944061279e-01 -7.228110730648040771e-02 2.753103971481323242e-01 6.696356832981109619e-02 -1.567197144031524658e-01 1.129889339208602905e-01 -2.497529685497283936e-01 -8.072729408740997314e-02 1.994154453277587891e-01 2.184022367000579834e-01 -1.569956839084625244e-01 -3.981164842844009399e-02 4.609760940074920654e-01 2.505406551063060760e-02 -1.550620049238204956e-02 2.292888015508651733e-01
1.728293150663375854e-01 8.608431380707770586e-05 1.227492392063140869e-01 1.021008342504501343e-01 -4.477040767669677734e-01 1.712292283773422241e-01 2.896012738347053528e-02 1.918605715036392212e-01 -1.425641030073165894e-01 -1.683008372783660889e-01 6.409280747175216675e-02 2.049312442541122437e-01 -2.488823533058166504e-01 6.836520135402679443e-02 5.597330629825592041e-02 -1.040637642145156860e-01 1.907121539115905762e-01 -2.252501994371414185e-01 1.811039596796035767e-01 -3.550327941775321960e-02 -2.880264222621917725e-01 5.789663642644882202e-03 -3.011687994003295898e-01 -1.617243736982345581e-01 1.247976440936326981e-02 2.754156291484832764e-01 2.474957704544067383e-02 -9.260944277048110962e-02 1.466881334781646729e-01 1.331746112555265427e-03 -7.924658805131912231e-02 -2.605413794517517090e-01
2.730806916952133179e-02 7.538342475891113281e-02 3.307258710265159607e-02 -1.166620776057243347e-01 -2.315679937601089478e-01 1.044522896409034729e-01 -2.654981985688209534e-02 3.720539063215255737e-02 4.638979677110910416e-03 -2.130424976348876953e-01 -1.844173222780227661e-01 2.062562853097915649e-01 9.476166218519210815e-02 3.562613725662231445e-01 -6.219656206667423248e-03 -3.355355858802795410e-01 -2.546644508838653564e-01 4.766025021672248840e-02 1.435639411211013794e-01 -3.523665666580200195e-02 -2.361868023872375488e-01 6.055302917957305908e-02 -3.711871504783630371e-01 2.620099186897277832e-01 -1.625059843063354492e-01 1.011194884777069092e-01 1.107383146882057190e-01 8.153884112834930420e-02 2.461818158626556396e-01 -1.316270232200622559e-01 -2.296088039875030518e-01 -2.656875737011432648e-02
2.330018132925033569e-01 8.309371024370193481e-02 7.334451377391815186e-02 -2.465736120939254761e-01 -2.493440173566341400e-02 -1.154981367290019989e-02 7.606916129589080811e-02 5.998827144503593445e-02 8.671787381172180176e-02 -2.747444808483123779e-01 1.346752494573593140e-01 3.520322591066360474e-02 -2.781055867671966553e-01 -1.861971169710159302e-01 1.458448171615600586e-01 -3.530538082122802734e-01 -7.603059709072113037e-02 -1.128385215997695923e-02 3.428491652011871338e-01 -3.446303606033325195e-01 -2.739323079586029053e-01 1.774048954248428345e-01 -6.608896702527999878e-02 -2.004245854914188385e-02 -1.672178953886032104e-01 1.192150637507438660e-01 -2.753476500511169434e-01 7.438304275274276733e-02 8.251246809959411621e-02 -3.496000543236732483e-02 9.931955486536026001e-02 -8.516900241374969482e-02
-7.075902819633483887e-02 1.960707902908325195e-01 -7.517728954553604126e-02 6.766131147742271423e-03 -3.974016904830932617e-01 -1.023454740643501282e-01 1.478969454765319824e-01 -9.698583930730819702e-02 -1.337750162929296494e-02 8.084174245595932007e-02 -5.060955509543418884e-02 3.954603672027587891e-01 -5.725704878568649292e-02 -2.271972149610519409e-01 5.689309537410736084e-02 1.330596394836902618e-02 -1.500376909971237183e-01 -3.683625757694244385e-01 -1.440094690769910812e-02 -2.215770035982131958e-01 -1.062932386994361877e-01 -1.714526861906051636e-02 -3.285237252712249756e-01 1.764035969972610474e-01 -1.257317792624235153e-02 6.985968351364135742e-02 -1.378555744886398315e-01 -2.099374979734420776e-01 8.671914786100387573e-02 -7.335273921489715576e-02 1.188989803194999695e-01 2.718379795551300049e-01
4.599777758121490479e-01 2.596204578876495361e-01 -1.969073116779327393e-01 -1.711569726467132568e-01 -1.142301335930824280e-01 1.518690437078475952e-01 -1.548740919679403305e-02 -9.481091052293777466e-02 -1.249562874436378479e-01 -1.276428252458572388e-01 -1.824099272489547729e-01 1.082589924335479736e-01 -1.238821595907211304e-01 1.400853395462036133e-01 -1.117445230484008789e-01 -9.435352683067321777e-02 -1.839816123247146606e-01 1.756846606731414795e-01 -1.224690005183219910e-01 -1.781244277954101562e-01 9.007160365581512451e-02 2.706100642681121826e-01 -7.690116763114929199e-02 2.471961453557014465e-02 -2.098655253648757935e-01 1.719987243413925171e-01 -1.437670737504959106e-02 -2.202243655920028687e-01 5.334643274545669556e-02 -3.611361980438232422e-01 3.514688834547996521e-02 1.349322199821472168e-01
1.194495335221290588e-01 -8.744040131568908691e-02 8.992089331150054932e-02 -1.827287822961807251e-01 -3.253524899482727051e-01 5.701150279492139816e-03 1.789550930261611938e-01 1.754345893859863281e-01 -2.397009581327438354e-01 -1.576046347618103027e-01 -3.032789751887321472e-02 2.786202132701873779e-01 -1.496068835258483887e-01 1.106653064489364624e-01 7.373965531587600708e-02 -9.589288383722305298e-02 -6.855430454015731812e-02 -1.327408105134963989e-01 1.611086167395114899e-02 -4.184199869632720947e-01 -2.590042948722839355e-01 -2.525402419269084930e-02 -1.466647833585739136e-01 -2.698487937450408936e-01 7.521992176771163940e-02 -3.192729502916336060e-02 -3.670361042022705078e-01 -4.575094580650329590e-02 8.922787755727767944e-02 2.139073759317398071e-01 -1.970632374286651611e-02 -2.275440283119678497e-02
-2.403796464204788208e-02 -1.354611814022064209e-01 -4.989567026495933533e-02 -2.130680829286575317e-01 -3.436565101146697998e-01 7.344479113817214966e-02 6.700117886066436768e-02 8.875542134046554565e-02 -1.996063590049743652e-01 -1.442382633686065674e-01 1.916116923093795776e-01 5.946167558431625366e-02 -2.431876361370086670e-01 1.102827023714780807e-02 -1.407799571752548218e-01 -1.160656809806823730e-01 -5.645320750772953033e-03 -1.623599976301193237e-01 3.192021846771240234e-01 -2.943954467773437500e-01 -2.643656730651855469e-01 6.990898400545120239e-02 -3.124522864818572998e-01 -2.377118319272994995e-01 1.295765489339828491e-01 3.772372379899024963e-02 -9.869541227817535400e-02 -2.981111109256744385e-01 1.778773516416549683e-01 6.669295579195022583e-02 -7.441642880439758301e-02 -3.952851146459579468e-02
3.436514139175415039e-01 1.614416539669036865e-01 -2.747210562229156494e-01 1.647221297025680542e-02 -2.480503320693969727e-01 -3.506206870079040527e-01 8.764675259590148926e-02 1.320678591728210449e-01 -3.393247351050376892e-02 -1.048042997717857361e-02 1.356868166476488113e-02 -3.698914870619773865e-02 2.249352820217609406e-02 1.925892233848571777e-01 -1.447109580039978027e-01 -1.870265454053878784e-01 -6.777464598417282104e-02 3.319368958473205566e-01 1.062310785055160522e-01 -3.530557081103324890e-02 2.108319662511348724e-02 -1.379154026508331299e-01 -3.682171404361724854e-01 -7.075830549001693726e-02 -6.341607123613357544e-02 2.980599999427795410e-01 -6.626275926828384399e-02 -1.820989698171615601e-01 6.619244068861007690e-02 -1.325676292181015015e-01 -1.638266444206237793e-01 8.723223954439163208e-02
3.540444672107696533e-01 6.901000440120697021e-02 1.700085848569869995e-01 -1.652996093034744263e-01 -1.484888941049575806e-01 -7.077682763338088989e-02 4.052534103393554688e-01 1.068025901913642883e-01 -2.175653725862503052e-01 2.350914850831031799e-02 -1.256141513586044312e-01 -2.625749818980693817e-02 9.448078274726867676e-02 3.986265510320663452e-02 -1.818000972270965576e-01 -8.444637805223464966e-02 1.066683791577816010e-02 -2.061544656753540039e-01 -1.279085874557495117e-01 -3.424000144004821777e-01 -1.308322604745626450e-02 1.821629554033279419e-01 -2.974238991737365723e-01 -1.208429336547851562e-01 3.246978670358657837e-02 -3.486331179738044739e-02 -1.560920178890228271e-01 -3.915643692016601562e-02 3.262965977191925049e-01 -3.981860727071762085e-02 -2.056656777858734131e-01 -6.901140511035919189e-02
2.176903486251831055e-01 1.920858919620513916e-01 -1.386700123548507690e-01 -4.256025850772857666e-01 -1.928654760122299194e-01 6.782624125480651855e-02 1.563606858253479004e-01 1.020646747201681137e-02 -9.844158589839935303e-02 -2.280431240797042847e-01 2.049029618501663208e-02 1.950083523988723755e-01 1.522842701524496078e-02 -3.657401353120803833e-02 7.356189936399459839e-02 -1.641189604997634888e-01 -2.586135268211364746e-01 -5.238339304924011230e-02 -1.443152502179145813e-02 2.494568675756454468e-01 -1.037849038839340210e-01 -2.168021537363529205e-02 -2.269295454025268555e-01 1.335444487631320953e-02 2.646250724792480469e-01 3.689494431018829346e-01 -9.952855855226516724e-02 -1.675866246223449707e-01 -3.176549822092056274e-02 -2.410929799079895020e-01 -2.098126895725727081e-02 1.274489909410476685e-01
3.185705244541168213e-01 2.347648702561855316e-02 -2.382337003946304321e-01 -1.573228389024734497e-01 -2.673783600330352783e-01 1.325638890266418457e-01 3.797977045178413391e-02 1.237536519765853882e-01 -2.912637293338775635e-01 -8.952734619379043579e-02 1.036024019122123718e-01 2.202164679765701294e-01 -1.411416679620742798e-01 2.408482730388641357e-01 4.434340819716453552e-02 -6.380262225866317749e-02 -1.520581096410751343e-01 3.904503583908081055e-01 -1.170858889818191528e-01 -6.756913661956787109e-02 4.756756126880645752e-02 1.781129539012908936e-01 -2.032241970300674438e-01 -1.595225185155868530e-02 -8.459816686809062958e-03 3.605394810438156128e-02 -6.010092794895172119e-02 -2.276334911584854126e-01 1.177126616239547729e-01 -3.359668552875518799e-01 4.293976724147796631e-02 1.408048421144485474e-01
5.098225474357604980e-01 3.101310133934020996e-01 2.097190357744693756e-02 -3.599211275577545166e-01 -1.902404613792896271e-02 -1.456929743289947510e-01 -3.879293054342269897e-02 2.483987510204315186e-01 8.248683810234069824e-02 -3.438146784901618958e-02 1.555770039558410645e-01 1.511232554912567139e-01 -1.471454948186874390e-01 -1.392809003591537476e-01 -6.512880325317382812e-02 -2.022871077060699463e-01 -1.780541390180587769e-01 8.055029064416885376e-02 8.984266966581344604e-02 -1.434378176927566528e-01 -1.664209216833114624e-01 1.240236032754182816e-02 5.972914863377809525e-03 1.441534701734781265e-02 2.264378070831298828e-01 2.577217519283294678e-01 -7.329335808753967285e-02 -1.630515307188034058e-01 -4.725793376564979553e-02 -1.150266528129577637e-01 -8.356363326311111450e-02 1.443930864334106445e-01
5.952147301286458969e-03 1.828306317329406738e-01 2.159461081027984619e-01 -6.939677149057388306e-02 -3.539943993091583252e-01 -4.611083492636680603e-02 -1.090243384242057800e-01 1.506867408752441406e-01 -3.941107690334320068e-01 -7.611322402954101562e-02 1.542723178863525391e-01 1.506831049919128418e-01 -9.187527000904083252e-02 8.040555566549301147e-02 -9.133275598287582397e-02 -2.266658693552017212e-01 -6.552565097808837891e-02 -3.246335983276367188e-01 2.974336147308349609e-01 -1.424070000648498535e-01 -2.720960974693298340e-01 5.782984662801027298e-03 -1.030701324343681335e-01 -5.941263958811759949e-02 1.028825119137763977e-01 5.305630713701248169e-02 -1.507538259029388428e-01 4.618345201015472412e-02 1.187208592891693115e-01 -1.157203093171119690e-01 -2.422876358032226562e-01 -1.992790699005126953e-01
3.669174015522003174e-01 1.745859086513519287e-01 1.485591977834701538e-01 -1.910367459058761597e-01 -5.103271454572677612e-02 -1.372323334217071533e-01 2.058173269033432007e-01 -1.540476828813552856e-01 -2.272153794765472412e-01 2.784479558467864990e-01 -1.098305359482765198e-01 5.075526982545852661e-02 -4.457557946443557739e-02 7.485450804233551025e-02 1.841284036636352539e-01 -2.232351303100585938e-01 -2.687829136848449707e-01 1.036612596362829208e-02 -1.119271069765090942e-01 -3.449939787387847900e-01 -2.116211652755737305e-01 1.127875521779060364e-01 -2.196427732706069946e-01 -2.276275306940078735e-01 5.383315682411193848e-02 2.847683988511562347e-02 7.919944822788238525e-02 -1.434230804443359375e-01 8.251538127660751343e-02 -1.475744098424911499e-01 -1.018107682466506958e-01 -1.506830751895904541e-01
1.613086611032485962e-01 1.023870930075645447e-01 1.806069314479827881e-01 8.959435857832431793e-03 -4.838398993015289307e-01 1.777466535568237305e-01 -1.809334941208362579e-02 2.421560734510421753e-01 -6.487722974270582199e-03 3.869013488292694092e-02 3.010764159262180328e-02 1.879439204931259155e-01 -1.565756648778915405e-01 1.153171136975288391e-01 2.342893332242965698e-01 -7.817770540714263916e-02 8.259230107069015503e-02 -3.117558658123016357e-01 1.210776567459106445e-01 -3.631255775690078735e-02 -4.150514900684356689e-01 5.209473520517349243e-02 -2.716833055019378662e-01 -8.831829577684402466e-02 1.645607873797416687e-02 8.759133517742156982e-02 -3.103988431394100189e-02 -8.844828605651855469e-02 7.029364258050918579e-02 7.228692620992660522e-02 -1.691724210977554321e-01 -1.935178041458129883e-01
1.099904552102088928e-01 3.740745186805725098e-01 8.253075927495956421e-02 -3.341845422983169556e-02 -1.340402364730834961e-01 1.750625371932983398e-01 -2.343801558017730713e-01 1.299935132265090942e-01 2.229242175817489624e-01 -8.777530863881111145e-03 9.949336759746074677e-03 4.337499439716339111e-01 -1.311422884464263916e-01 -1.342128962278366089e-01 7.604925334453582764e-02 -2.952650487422943115e-01 6.770651671104133129e-04 -2.195393852889537811e-02 3.004507422447204590e-01 -1.118395179510116577e-01 2.852189168334007263e-02 2.183847725391387939e-01 9.528179652988910675e-03 -3.384492993354797363e-01 9.474416263401508331e-03 2.145011574029922485e-01 -4.846804216504096985e-02 -3.450720012187957764e-02 2.691172063350677490e-02 -1.337319016456604004e-01 -1.307809203863143921e-01 4.064313322305679321e-02
3.561788201332092285e-01 2.563127577304840088e-01 1.490065306425094604e-01 -1.687825322151184082e-01 6.156749650835990906e-02 -1.924438111018389463e-04 1.407734900712966919e-01 -1.926225572824478149e-01 -1.601375043392181396e-01 9.280458092689514160e-02 -1.695381850004196167e-02 3.416554629802703857e-02 -8.782953023910522461e-02 -2.013858780264854431e-02 2.605003714561462402e-01 -8.974294364452362061e-02 -1.080630645155906677e-01 -4.466199502348899841e-02 -1.360050290822982788e-01 -4.183734953403472900e-01 -2.918878197669982910e-01 7.701721787452697754e-02 -2.790234088897705078e-01 -1.419236809015274048e-01 2.235050946474075317e-01 2.162767499685287476e-01 -2.999212592840194702e-02 -1.572606563568115234e-01 -1.113835051655769348e-01 -1.168932020664215088e-01 -1.361676007509231567e-01 -1.139659583568572998e-01
2.479828149080276489e-01 3.483330011367797852e-01 4.676458612084388733e-02 -2.550272047519683838e-01 -5.874714627861976624e-02 -1.952032446861267090e-01 1.493449509143829346e-01 -2.716805934906005859e-01 -1.860850006341934204e-01 7.921485602855682373e-02 -8.630424737930297852e-02 2.035717368125915527e-01 4.474776610732078552e-02 -2.265999466180801392e-02 9.380955249071121216e-02 -1.879371851682662964e-01 -8.322452008724212646e-02 -1.340636797249317169e-02 -7.435347884893417358e-02 -4.382455050945281982e-01 -1.571037769317626953e-01 3.206852376461029053e-01 -1.998471915721893311e-01 -2.174297720193862915e-01 -3.238068148493766785e-02 1.236610859632492065e-01 -8.650703728199005127e-02 -3.911190479993820190e-02 1.135791167616844177e-01 4.570550099015235901e-02 -8.176914416253566742e-03 -1.265132874250411987e-01
4.419121742248535156e-01 4.403069987893104553e-02 -1.188853159546852112e-01 -8.697258681058883667e-02 3.623499348759651184e-02 1.477916985750198364e-01 1.546158641576766968e-01 -1.502836197614669800e-01 -4.659786075353622437e-02 -1.589412242174148560e-01 -6.589882075786590576e-02 6.477221846580505371e-02 1.905841194093227386e-02 -1.387355029582977295e-01 1.235570013523101807e-01 -3.313449621200561523e-01 -4.950575157999992371e-02 7.100205868482589722e-02 2.300017923116683960e-01 -1.267710607498884201e-02 -2.379448115825653076e-01 1.768057644367218018e-01 -1.066403463482856750e-01 3.576916083693504333e-02 1.643227487802505493e-01 5.909645557403564453e-02 7.236728072166442871e-02 -1.743319332599639893e-01 3.712319433689117432e-01 -1.877955198287963867e-01 1.855192705988883972e-02 3.607786595821380615e-01
2.970398664474487305e-01 4.153046011924743652e-02 3.779894709587097168e-01 -1.154245883226394653e-01 -4.536865055561065674e-01 -3.103492967784404755e-02 -9.557078778743743896e-02 1.357150636613368988e-02 5.814740061759948730e-02 -2.016492635011672974e-01 -2.590582668781280518e-01 6.237971130758523941e-03 -1.120699197053909302e-01 1.600391566753387451e-01 4.804491251707077026e-02 -1.305781602859497070e-01 -3.095524013042449951e-01 1.518876850605010986e-01 5.760599672794342041e-02 -1.353540420532226562e-01 -6.297828257083892822e-02 4.963472485542297363e-02 -7.794231921434402466e-02 -5.805258080363273621e-02 -4.288600385189056396e-02 3.485655188560485840e-01 -7.838384062051773071e-02 -1.752004772424697876e-01 8.760824799537658691e-02 -6.919924914836883545e-02 5.065726116299629211e-02 1.933736801147460938e-01
2.062286436557769775e-01 1.452948451042175293e-01 -2.293415367603302002e-01 -8.571779727935791016e-02 -3.569534718990325928e-01 2.484678924083709717e-01 5.084563791751861572e-02 2.148088663816452026e-01 -9.002767503261566162e-02 5.812973156571388245e-02 -2.391099631786346436e-01 1.144994795322418213e-01 -3.260723352432250977e-01 -1.377082914113998413e-01 4.176475107669830322e-02 -2.364398390054702759e-01 1.695476621389389038e-01 -1.754953712224960327e-01 1.201369166374206543e-01 -1.920863389968872070e-01 -2.715187072753906250e-01 2.012527287006378174e-01 -2.011028379201889038e-01 4.973017051815986633e-02 2.007897756993770599e-02 -1.474040187895298004e-02 1.347192972898483276e-01 -1.499502807855606079e-01 1.450368314981460571e-01 -1.015009656548500061e-01 1.785318106412887573e-01 -3.672878071665763855e-02
1.665099114179611206e-01 1.932110823690891266e-02 8.797539770603179932e-02 5.945878569036722183e-03 -2.967671453952789307e-01 -9.352053701877593994e-02 3.356297910213470459e-01 1.210093572735786438e-01 -3.011301755905151367e-01 -1.196312457323074341e-01 -6.810095161199569702e-02 1.168243959546089172e-01 -1.210630964487791061e-02 -3.850966691970825195e-02 1.028262898325920105e-01 1.202275883406400681e-02 -1.642365008592605591e-02 -2.222788333892822266e-01 -5.621450766921043396e-02 -2.290030121803283691e-01 -2.229443341493606567e-01 1.294606029987335205e-01 -3.639824688434600830e-01 -8.654332906007766724e-02 3.057483434677124023e-01 7.999869436025619507e-02 -2.634842097759246826e-01 -2.033000439405441284e-01 1.006261482834815979e-01 2.287455946207046509e-01 -2.555759623646736145e-02 -1.376127600669860840e-01
7.447836548089981079e-02 3.062890470027923584e-01 -2.862459048628807068e-02 2.025351375341415405e-01 -2.375943213701248169e-01 8.227907121181488037e-02 2.555392980575561523e-01 9.450946003198623657e-02 6.600286066532135010e-02 -2.977662086486816406e-01 -3.711833059787750244e-02 -9.904524683952331543e-02 -1.111612692475318909e-01 -1.938643604516983032e-01 2.801875770092010498e-01 -2.196019887924194336e-02 -2.630765438079833984e-01 3.490534378215670586e-03 8.392209559679031372e-02 -1.765580922365188599e-01 1.291140615940093994e-01 -3.970242664217948914e-02 -1.924499571323394775e-01 -1.345039010047912598e-01 1.367872208356857300e-01 2.399518936872482300e-01 -3.365702182054519653e-02 -7.364969700574874878e-02 3.066509962081909180e-01 -2.976690828800201416e-01 -5.889460444450378418e-02 1.960696280002593994e-01
2.161294594407081604e-02 1.019652858376502991e-01 9.982986003160476685e-02 -7.054380327463150024e-02 -3.027456700801849365e-01 -9.646841138601303101e-02 1.226845756173133850e-01 1.040217801928520203e-01 1.593869924545288086e-01 1.670541614294052124e-01 4.908234626054763794e-02 1.857401728630065918e-01 4.939327761530876160e-02 -1.180038824677467346e-01 1.915336102247238159e-01 1.187751814723014832e-02 -2.325741946697235107e-01 4.711045324802398682e-02 1.182265877723693848e-01 -2.399052232503890991e-01 -1.909881085157394409e-01 -9.723992645740509033e-02 -4.129478931427001953e-01 2.957801893353462219e-02 -1.952680498361587524e-01 -3.010781109333038330e-01 -2.349890917539596558e-01 -2.631624937057495117e-01 1.030058637261390686e-01 -1.897803992033004761e-01 -3.990331664681434631e-02 2.393819838762283325e-01
4.395655691623687744e-01 1.827901899814605713e-01 -1.847371459007263184e-01 -7.904767245054244995e-02 -2.948334515094757080e-01 -2.110811024904251099e-01 -5.066146701574325562e-02 2.024710923433303833e-01 -2.914074957370758057e-01 -5.983933806419372559e-02 6.379898637533187866e-02 -1.191628649830818176e-01 4.853779822587966919e-02 1.753105074167251587e-01 -7.784737646579742432e-02 -1.795966327190399170e-01 -2.319969981908798218e-01 3.723362684249877930e-01 1.287233829498291016e-01 -3.647475317120552063e-02 1.474049221724271774e-02 -8.657465130090713501e-02 -1.784896999597549438e-01 -1.175702139735221863e-01 -6.235409155488014221e-02 2.258010208606719971e-01 -6.870270520448684692e-02 -1.192000657320022583e-01 -4.855604842305183411e-03 -1.218225732445716858e-01 -1.567829102277755737e-01 5.270297080278396606e-02
3.680942952632904053e-01 2.539561986923217773e-01 8.807715773582458496e-02 -1.583566069602966309e-01 1.060442775487899780e-01 -1.004184931516647339e-01 1.640930175781250000e-01 -5.286960676312446594e-02 -1.953874975442886353e-01 1.313171535730361938e-01 3.572372347116470337e-02 6.343727558851242065e-02 -7.441666722297668457e-02 8.005293458700180054e-02 2.699027769267559052e-02 -1.400627791881561279e-01 -1.735807210206985474e-01 -1.131858751177787781e-01 2.098043076694011688e-02 -5.234967470169067383e-01 -1.520927995443344116e-01 -6.130211055278778076e-03 -3.102572560310363770e-01 -2.404539436101913452e-01 3.219450358301401138e-03 1.665512621402740479e-01 -1.021038517355918884e-01 1.901753395795822144e-01 5.145421996712684631e-02 -1.209584437310695648e-02 -1.664524674415588379e-01 -1.536055803298950195e-01
6.454485654830932617e-02 1.702061891555786133e-01 -3.413706123828887939e-01 -1.249561309814453125e-01 -2.906942665576934814e-01 7.932057231664657593e-02 2.481048852205276489e-01 1.316512972116470337e-01 7.935247570276260376e-02 4.169795289635658264e-02 -1.100036650896072388e-01 8.858920633792877197e-02 -2.373049557209014893e-01 3.894833847880363464e-02 1.462841778993606567e-01 -2.731045521795749664e-02 2.588079869747161865e-02 2.020197212696075439e-01 3.016288280487060547e-01 -1.006492879241704941e-02 -3.999144136905670166e-01 2.123669907450675964e-02 -1.621228605508804321e-01 5.805512517690658569e-02 -1.101911142468452454e-01 1.139264926314353943e-01 -1.683661341667175293e-01 -1.046730857342481613e-02 1.950849741697311401e-01 1.885277964174747467e-02 -3.287044167518615723e-01 -1.855666041374206543e-01
1.871706843376159668e-01 4.413035213947296143e-01 -1.640907377004623413e-01 -2.445584088563919067e-01 -2.135393470525741577e-01 4.181599989533424377e-02 4.647681862115859985e-02 9.297010302543640137e-02 -2.332937531173229218e-02 -1.647446155548095703e-01 -6.271978840231895447e-03 1.585062406957149506e-02 -1.430357396602630615e-01 3.125182120129466057e-04 6.862822454422712326e-03 -2.432273775339126587e-01 -2.982652783393859863e-01 1.903232783079147339e-01 -4.983804002404212952e-02 1.040604561567306519e-01 6.025291606783866882e-02 -1.259721666574478149e-01 1.952495276927947998e-01 1.111088693141937256e-01 1.229416653513908386e-01 6.031432002782821655e-02 -1.759687960147857666e-01 -6.467275321483612061e-02 2.275520265102386475e-01 -3.173057436943054199e-01 -3.176408112049102783e-01 -4.436222091317176819e-02
1.636598259210586548e-01 -1.090493053197860718e-02 2.428641468286514282e-01 -5.708642676472663879e-02 -1.945821344852447510e-01 2.546701766550540924e-02 1.149801760911941528e-01 1.556073129177093506e-01 -3.606788516044616699e-01 9.510786831378936768e-02 5.091569200158119202e-02 -6.061270087957382202e-02 -1.974242627620697021e-01 7.677935063838958740e-02 -7.596565037965774536e-02 -2.027203887701034546e-01 -6.355477124452590942e-02 8.429267257452011108e-02 7.530887424945831299e-02 -1.245956793427467346e-01 1.858738251030445099e-02 6.297787278890609741e-02 -4.313785731792449951e-01 -6.050728633999824524e-02 3.537953495979309082e-01 -5.796017125248908997e-02 -1.825091093778610229e-01 -1.173432096838951111e-01 1.500312387943267822e-01 -2.924730777740478516e-01 4.671626724302768707e-03 2.961239814758300781e-01
1.450143903493881226e-01 1.078196614980697632e-01 7.752961665391921997e-02 1.056156703270971775e-03 -4.703630805015563965e-01 1.152409166097640991e-01 7.901879400014877319e-02 2.851208150386810303e-01 -8.768973499536514282e-02 1.490702629089355469e-01 -1.560074985027313232e-01 2.866518795490264893e-01 -2.233222872018814087e-01 -7.825582474470138550e-02 1.105375811457633972e-01 -2.394253462553024292e-01 1.714254468679428101e-01 -2.198874801397323608e-01 9.401997178792953491e-02 -1.568575799465179443e-01 -2.644018232822418213e-01 8.824057132005691528e-02 -2.750352919101715088e-01 -2.312145009636878967e-02 8.153744041919708252e-02 1.061317846179008484e-01 1.337084919214248657e-01 -2.178077399730682373e-02 1.575925648212432861e-01 6.413938850164413452e-02 1.772480309009552002e-01 -1.250171661376953125e-01
2.517476975917816162e-01 2.526389062404632568e-01 -6.141963228583335876e-02 -9.745713323354721069e-02 -2.334267646074295044e-01 -2.115044146776199341e-01 -1.191595345735549927e-01 2.345165014266967773e-01 -5.591640993952751160e-02 -2.028481103479862213e-03 -1.486562378704547882e-02 2.726837098598480225e-01 -1.223833262920379639e-01 2.745906412601470947e-01 -2.353325784206390381e-01 4.974371939897537231e-02 2.974665164947509766e-02 8.224006742238998413e-03 -6.639638543128967285e-02 -4.255292415618896484e-01 4.123368114233016968e-02 1.440079696476459503e-02 -2.489841431379318237e-01 -6.381684541702270508e-02 1.807907596230506897e-03 1.356848180294036865e-01 -1.287748068571090698e-01 -2.276948094367980957e-02 2.147966921329498291e-01 1.995227038860321045e-01 -2.961089909076690674e-01 4.017001762986183167e-02
-1.751208901405334473e-01 -2.774992398917675018e-02 -1.057095751166343689e-01 -2.996852695941925049e-01 -3.211193382740020752e-01 1.026108115911483765e-02 2.054501026868820190e-01 2.662801444530487061e-01 4.622395336627960205e-02 -9.300855919718742371e-03 -1.486697345972061157e-01 4.897425323724746704e-02 -4.350681230425834656e-02 2.674968838691711426e-01 -2.018307335674762726e-03 -1.206180900335311890e-01 4.051230382174253464e-03 -1.901564747095108032e-01 3.274516761302947998e-01 -4.329132139682769775e-01 -1.628156006336212158e-01 1.573622971773147583e-01 -1.833518594503402710e-01 1.231261249631643295e-02 -1.844377964735031128e-01 1.302179098129272461e-01 -1.748602539300918579e-01 -9.016633778810501099e-02 9.070204943418502808e-02 -4.491768777370452881e-02 -4.063262417912483215e-02 1.381419897079467773e-01
1.877390295267105103e-01 2.102667242288589478e-01 -1.308052092790603638e-01 -3.881433978676795959e-02 -1.254467964172363281e-01 4.011243581771850586e-01 -9.171091765165328979e-02 -5.971383769065141678e-03 -1.349573880434036255e-01 -1.159773021936416626e-01 2.831017673015594482e-01 1.255569458007812500e-01 4.287568852305412292e-02 -1.155461370944976807e-01 1.003497540950775146e-01 -3.677812814712524414e-01 3.293189406394958496e-02 2.828769087791442871e-01 -1.023170873522758484e-01 -2.270524203777313232e-01 -3.313672542572021484e-01 -3.884487599134445190e-02 -6.366875022649765015e-03 -1.262573003768920898e-01 2.080741375684738159e-01 1.655067801475524902e-01 -1.133178621530532837e-01 -7.200615853071212769e-02 1.133046671748161316e-01 -1.258715838193893433e-01 9.062852710485458374e-03 2.021050751209259033e-01
3.771528899669647217e-01 8.208513259887695312e-02 1.801469326019287109e-01 -2.069538533687591553e-01 -9.533993154764175415e-02 -1.462312340736389160e-01 2.783343195915222168e-01 1.242285221815109253e-01 -1.113678067922592163e-01 -1.373408287763595581e-01 -1.900583505630493164e-02 1.183427646756172180e-01 6.282561272382736206e-02 2.618263959884643555e-01 -2.587934136390686035e-01 4.770951345562934875e-02 -5.466374754905700684e-02 -1.986977458000183105e-01 2.060270868241786957e-02 -3.253162205219268799e-01 -1.238972544670104980e-01 -1.695333048701286316e-02 -3.271248936653137207e-01 -8.858689665794372559e-02 3.235196694731712341e-02 4.040351510047912598e-02 -1.611575484275817871e-01 3.376016020774841309e-02 2.583164572715759277e-01 2.667120285332202911e-02 -2.935189008712768555e-01 -4.872427880764007568e-02
1.396019905805587769e-01 -2.697549352888017893e-04 -8.664789609611034393e-03 5.760086327791213989e-02 -2.883289456367492676e-01 -2.281190827488899231e-02 7.619787007570266724e-02 9.351363033056259155e-02 -1.097899004817008972e-01 -1.506592631340026855e-01 -3.014333359897136688e-02 1.965434998273849487e-01 -6.605253368616104126e-02 1.059226915240287781e-01 1.306255906820297241e-01 -1.074780896306037903e-01 -2.287404052913188934e-02 -2.794209122657775879e-01 -2.780524268746376038e-02 -3.899016678333282471e-01 -2.822949588298797607e-01 9.404055774211883545e-02 -2.377623319625854492e-01 -1.360396593809127808e-01 2.937841117382049561e-01 2.422887235879898071e-01 -3.387472331523895264e-01 -1.347562521696090698e-01 2.055073902010917664e-02 2.631793022155761719e-01 -1.336071640253067017e-01 -4.736968548968434334e-04
2.365635484457015991e-01 -3.298561275005340576e-02 -6.296020746231079102e-02 -5.397868156433105469e-02 -9.070774912834167480e-02 -9.943286329507827759e-02 4.101692438125610352e-01 -3.504783287644386292e-02 -2.886844798922538757e-02 7.123987376689910889e-02 -1.375178098678588867e-01 1.730711609125137329e-01 -2.659406661987304688e-01 -1.273101270198822021e-01 1.784195192158222198e-02 -4.431793093681335449e-01 -1.491874605417251587e-01 -2.143112421035766602e-01 1.319562196731567383e-01 -3.236951529979705811e-01 -1.495601050555706024e-02 3.685091435909271240e-02 -3.153824061155319214e-02 -1.365160644054412842e-01 -2.740019857883453369e-01 6.737116724252700806e-02 -2.927762567996978760e-01 -5.334922578185796738e-03 7.149444520473480225e-02 -1.458136588335037231e-01 -7.840031385421752930e-02 -2.420447953045368195e-02
7.536426931619644165e-02 1.346087157726287842e-01 -4.089563190937042236e-01 -8.368454128503799438e-02 -2.876494526863098145e-01 -9.773741662502288818e-02 4.384580254554748535e-01 -2.124634981155395508e-01 -1.530622541904449463e-01 1.442031860351562500e-01 4.691870510578155518e-02 2.564595825970172882e-02 -1.392203569412231445e-01 2.256105653941631317e-03 1.717144995927810669e-01 -1.147000864148139954e-01 -1.222768500447273254e-01 -8.726458996534347534e-02 1.935685724020004272e-01 -1.016561612486839294e-01 -2.617370486259460449e-01 3.817900270223617554e-02 -2.618226408958435059e-02 1.208432391285896301e-01 -1.391630917787551880e-01 1.248627379536628723e-01 -1.604486703872680664e-01 -2.294692397117614746e-01 1.608991920948028564e-01 -6.448715180158615112e-02 -2.446606755256652832e-01 -6.538426876068115234e-02
2.965698838233947754e-01 2.508772313594818115e-01 -1.111828908324241638e-01 -3.352083861827850342e-01 3.272652253508567810e-02 -4.598778113722801208e-02 4.796592518687248230e-02 2.140383124351501465e-01 -9.176024794578552246e-02 1.434529572725296021e-01 -9.684110432863235474e-02 -1.368468347936868668e-02 5.944995582103729248e-02 2.120417803525924683e-01 2.926329076290130615e-01 -3.943899273872375488e-02 1.739944517612457275e-02 -5.354640632867813110e-02 -5.250040441751480103e-02 -2.487802058458328247e-01 -1.032799035310745239e-01 1.163464486598968506e-01 -2.352903485298156738e-01 -3.235604465007781982e-01 -3.479452431201934814e-02 3.761776685714721680e-01 5.599308386445045471e-02 4.471469670534133911e-02 2.880878746509552002e-01 5.012677609920501709e-02 -7.313100248575210571e-02 -8.970856666564941406e-02
3.553720116615295410e-01 3.662473559379577637e-01 9.045818448066711426e-02 -1.516629606485366821e-01 -8.398175239562988281e-02 6.795813329517841339e-03 -3.546972572803497314e-02 -5.578726530075073242e-02 -7.056671380996704102e-02 -2.370695769786834717e-01 6.600902229547500610e-02 9.684100002050399780e-02 -5.191599950194358826e-02 9.277432411909103394e-02 4.647831246256828308e-02 4.534776508808135986e-02 -2.273866832256317139e-01 -1.820511370897293091e-01 2.478414922952651978e-01 3.450385853648185730e-02 -3.140961229801177979e-01 -4.239962249994277954e-02 -1.505023092031478882e-01 -1.547973155975341797e-01 3.538587093353271484e-01 -5.097646638751029968e-02 -1.823173016309738159e-01 -1.941993087530136108e-02 3.058341145515441895e-01 1.316741853952407837e-02 1.860218644142150879e-01 -1.490304619073867798e-01
2.051371186971664429e-01 2.272342145442962646e-01 -9.527355432510375977e-02 1.440042704343795776e-01 -3.251849412918090820e-01 -4.898316040635108948e-02 1.002810820937156677e-01 1.780639141798019409e-01 -2.017131820321083069e-02 -1.329529583454132080e-01 -4.097725823521614075e-02 1.457186639308929443e-01 1.696644276380538940e-01 -2.565832734107971191e-01 1.086586043238639832e-01 -2.592303752899169922e-01 6.062184926122426987e-03 -6.765627302229404449e-03 -7.876560837030410767e-02 -2.289550453424453735e-01 5.231986939907073975e-02 -2.544130757451057434e-02 2.364854663610458374e-01 1.995859295129776001e-02 2.089881151914596558e-01 2.755388319492340088e-01 -2.524958848953247070e-01 -3.259312808513641357e-01 2.210053205490112305e-01 1.018495112657546997e-02 1.927171275019645691e-02 2.337095737457275391e-01
1.330448538064956665e-01 3.151951432228088379e-01 1.515134274959564209e-01 -6.944989413022994995e-02 -2.262598872184753418e-01 1.459615305066108704e-02 1.538374125957489014e-01 8.032754808664321899e-02 -5.407113209366798401e-02 6.614589691162109375e-02 -1.200398951768875122e-01 -1.197994276881217957e-01 -2.357254736125469208e-02 4.276444390416145325e-02 -8.402938023209571838e-03 -3.600316820666193962e-03 -2.292721718549728394e-01 2.814447283744812012e-01 2.504281401634216309e-01 -1.862089633941650391e-01 -1.581946313381195068e-01 -3.128803893923759460e-02 -2.569701969623565674e-01 -1.722621470689773560e-01 7.481558714061975479e-04 2.033758014440536499e-01 4.011942364741116762e-04 2.220554202795028687e-01 7.988423854112625122e-02 1.052105575799942017e-01 -3.443137556314468384e-02 5.243408679962158203e-01
5.726475641131401062e-02 2.714986503124237061e-01 -5.422379821538925171e-02 -7.813420891761779785e-02 -9.285330772399902344e-02 1.847630292177200317e-01 -6.051795929670333862e-02 8.360137231647968292e-03 -2.403450608253479004e-01 4.389650747179985046e-02 -3.699414059519767761e-02 1.669673919677734375e-01 1.874743588268756866e-02 -2.409030348062515259e-01 7.147194445133209229e-02 -2.694341242313385010e-01 2.440862953662872314e-01 1.303697377443313599e-01 2.832170724868774414e-01 -1.752379238605499268e-01 -2.463102191686630249e-01 8.353058993816375732e-02 -5.754795297980308533e-02 4.736914299428462982e-03 8.190295100212097168e-02 3.967762291431427002e-01 -1.962816528975963593e-02 4.824264347553253174e-02 3.882325589656829834e-01 6.591466069221496582e-02 -2.461699694395065308e-01 3.806397691369056702e-02
1.375802308320999146e-01 1.039736717939376831e-01 2.706065773963928223e-01 2.348400093615055084e-02 1.127208247780799866e-01 -1.464158147573471069e-01 3.256477415561676025e-02 1.227591410279273987e-01 -2.644334733486175537e-01 4.609901458024978638e-02 -3.932832623831927776e-04 2.542001381516456604e-02 -3.163162618875503540e-02 3.378803655505180359e-02 -1.143253222107887268e-01 -3.304677605628967285e-01 -2.133903093636035919e-02 -1.070304773747920990e-02 -1.844102889299392700e-01 -4.400748610496520996e-01 -2.710887789726257324e-01 -2.076978683471679688e-01 -3.586647212505340576e-01 -1.859832704067230225e-01 2.372651994228363037e-01 1.575354784727096558e-01 -6.740106642246246338e-02 -6.412195414304733276e-02 1.966268867254257202e-01 -3.189217671751976013e-02 9.575514495372772217e-02 -4.873022809624671936e-02
4.338388442993164062e-01 3.562190830707550049e-01 -4.610854387283325195e-02 -1.394139379262924194e-01 -1.792932450771331787e-01 -2.041191607713699341e-01 -2.362936356803402305e-04 1.629678308963775635e-01 -2.278973162174224854e-02 -1.751794815063476562e-01 -1.117084473371505737e-01 -1.295391917228698730e-01 -4.473554901778697968e-03 -1.032074838876724243e-01 -1.321700960397720337e-01 -2.051576822996139526e-01 -1.565394997596740723e-01 2.323710918426513672e-01 4.197817668318748474e-02 -1.152632310986518860e-01 1.947097629308700562e-01 -6.510356068611145020e-02 -1.156078726053237915e-01 -3.280671536922454834e-01 3.840549662709236145e-02 1.386741250753402710e-01 -1.001591607928276062e-01 -2.818463444709777832e-01 6.768753379583358765e-02 2.697025425732135773e-03 -4.749257862567901611e-02 2.419755309820175171e-01
3.848881125450134277e-01 1.477940529584884644e-01 1.370207965373992920e-01 -1.885213404893875122e-01 -2.415705472230911255e-01 1.342072188854217529e-01 5.075176805257797241e-02 1.625122874975204468e-01 -3.088830709457397461e-01 2.829904481768608093e-02 -9.250378608703613281e-02 1.102604269981384277e-01 -3.186011314392089844e-01 2.226563096046447754e-01 -2.131499350070953369e-02 -3.151837289333343506e-01 -2.271630465984344482e-01 1.840594112873077393e-01 7.657090667635202408e-03 -4.008103907108306885e-02 -1.844977140426635742e-01 -8.828423172235488892e-02 3.087784051895141602e-01 6.178403645753860474e-02 -2.024484276771545410e-01 2.037324476987123489e-03 -1.037129852920770645e-02 -1.262649297714233398e-01 1.034599840641021729e-01 -6.818477064371109009e-02 4.319732636213302612e-02 -1.216020807623863220e-02
1.554743796586990356e-01 5.469878762960433960e-02 -2.370349615812301636e-01 -8.744642883539199829e-02 -3.155594170093536377e-01 2.822445333003997803e-01 6.240309402346611023e-02 1.366526186466217041e-01 -1.545128524303436279e-01 3.398847207427024841e-02 -9.200872480869293213e-02 2.927267253398895264e-01 -2.547337710857391357e-01 -2.281548827886581421e-02 -7.860375940799713135e-02 -1.853618025779724121e-01 1.581150293350219727e-01 -3.308366239070892334e-01 2.324702031910419464e-02 -3.290241956710815430e-01 -2.620894014835357666e-01 1.678373217582702637e-01 -2.441570758819580078e-01 3.112167306244373322e-02 3.639905527234077454e-02 -1.759532489813864231e-03 -4.723474383354187012e-02 -1.276750266551971436e-01 1.798996329307556152e-01 -7.158601284027099609e-02 1.175250634551048279e-01 -1.010513603687286377e-01
3.203773498535156250e-01 7.674020528793334961e-02 8.514900505542755127e-02 -2.196340411901473999e-01 -1.724328696727752686e-01 -1.480250358581542969e-01 4.484103024005889893e-01 1.923826336860656738e-01 -1.545290201902389526e-01 4.794821143150329590e-03 -4.989068582653999329e-02 -5.424516648054122925e-02 -3.245067549869418144e-03 -2.085151523351669312e-02 -1.787004470825195312e-01 -2.494885027408599854e-02 9.552465379238128662e-02 -6.566059589385986328e-02 -8.079466223716735840e-02 -2.945964932441711426e-01 -8.189717680215835571e-02 2.524826228618621826e-01 -3.701936304569244385e-01 2.253261860460042953e-03 4.127983748912811279e-02 5.156853795051574707e-02 -1.864040344953536987e-01 -8.745994418859481812e-02 2.829593122005462646e-01 2.942205173894762993e-03 -1.787031441926956177e-01 -1.043767482042312622e-01
5.426512658596038818e-02 2.345101386308670044e-01 -1.908202767372131348e-01 2.813213169574737549e-01 -3.684435486793518066e-01 2.451965585350990295e-02 -9.549359977245330811e-02 1.666419506072998047e-01 -2.692752480506896973e-01 -1.002427786588668823e-01 -1.312789022922515869e-01 1.517690569162368774e-01 4.578981548547744751e-02 3.575963201001286507e-03 1.217648237943649292e-01 2.331537939608097076e-02 1.277825888246297836e-02 1.780383735895156860e-01 2.914946675300598145e-01 -1.429530680179595947e-01 -1.800929903984069824e-01 -3.838030397891998291e-01 -1.215782016515731812e-01 -6.700996309518814087e-02 -2.874303981661796570e-02 4.051074385643005371e-02 -1.293424814939498901e-01 -3.004983961582183838e-01 1.572820246219635010e-01 -1.334564834833145142e-01 -1.293417066335678101e-01 -8.894343674182891846e-02
1.832714974880218506e-01 -3.375989571213722229e-02 -4.714757949113845825e-02 -3.015966415405273438e-01 -1.812571734189987183e-01 2.064731903374195099e-02 6.570393592119216919e-02 1.292170286178588867e-01 -3.077681958675384521e-01 1.850105524063110352e-01 1.233651675283908844e-02 -9.986765682697296143e-02 2.677506208419799805e-02 1.933728307485580444e-01 1.466116495430469513e-02 -2.381766587495803833e-01 1.065041124820709229e-01 -2.202305644750595093e-01 5.927113071084022522e-02 -5.354194641113281250e-01 1.720311939716339111e-01 -5.303615704178810120e-02 -2.453407347202301025e-01 -7.156048715114593506e-02 -8.152725547552108765e-02 1.958549171686172485e-01 -1.777235418558120728e-01 -2.158089131116867065e-01 -5.188126489520072937e-02 9.135901927947998047e-02 4.056715965270996094e-02 7.989243604242801666e-03
3.688304126262664795e-01 2.362375408411026001e-01 -1.192133799195289612e-01 -2.941305935382843018e-01 -3.533982336521148682e-01 -1.843422353267669678e-01 2.319253981113433838e-02 2.329856455326080322e-01 1.009124331176280975e-02 -1.400147676467895508e-01 -5.373599380254745483e-02 1.966667734086513519e-02 9.074704349040985107e-02 -3.486036956310272217e-01 -1.806442439556121826e-01 -5.254944786429405212e-02 -5.945858359336853027e-02 2.225778438150882721e-02 1.395225077867507935e-01 -1.326467245817184448e-01 1.591283455491065979e-02 -3.064845129847526550e-02 -5.499221384525299072e-02 -1.943203359842300415e-01 2.368959188461303711e-01 2.598387002944946289e-01 -1.185651198029518127e-01 -1.468381881713867188e-01 -6.396719068288803101e-02 -1.638473570346832275e-01 -9.250490111298859119e-04 1.798388659954071045e-01
4.240507781505584717e-01 4.683926701545715332e-01 -1.699081510305404663e-01 1.072067469358444214e-01 -2.770330309867858887e-01 2.041721902787685394e-02 -2.042394876480102539e-02 -8.527662605047225952e-02 -4.612744972109794617e-02 4.457040224224328995e-03 8.364724926650524139e-03 2.975709550082683563e-02 1.542034279555082321e-02 2.198381572961807251e-01 6.118606030941009521e-02 -6.021553650498390198e-02 -7.107274979352951050e-02 -1.112732589244842529e-01 2.250027656555175781e-01 6.252776831388473511e-02 -2.210274636745452881e-01 -1.258250325918197632e-01 -1.394668519496917725e-01 -6.677947193384170532e-02 2.860407829284667969e-01 -1.145955249667167664e-01 6.429805420339107513e-03 -1.788014359772205353e-02 2.283831089735031128e-01 -1.753775179386138916e-01 2.445152252912521362e-01 -1.339910477399826050e-01
2.754790186882019043e-01 1.908872872591018677e-01 1.588455438613891602e-01 -9.702803194522857666e-02 -5.104566812515258789e-01 1.879243701696395874e-01 2.107570767402648926e-01 2.018441408872604370e-01 7.093498110771179199e-02 -1.505462676286697388e-01 4.515373110771179199e-01 -3.526799846440553665e-03 -1.400762498378753662e-01 -3.878080099821090698e-02 1.369876563549041748e-01 -1.356330364942550659e-01 -1.290633063763380051e-02 -9.882313013076782227e-02 7.631295174360275269e-02 -2.699000947177410126e-02 -1.805991530418395996e-01 3.538525477051734924e-02 -1.862158812582492828e-02 -4.152833297848701477e-02 -3.536682203412055969e-02 4.139944445341825485e-03 -1.101731508970260620e-01 1.446787565946578979e-01 1.130769625306129456e-01 -1.798462867736816406e-01 5.267806351184844971e-02 -2.177980393171310425e-01
2.095595747232437134e-01 -1.407407373189926147e-01 -2.886982401832938194e-03 3.345232456922531128e-02 -3.320957720279693604e-01 -1.961655020713806152e-01 1.770692616701126099e-01 3.888630494475364685e-02 -4.107820615172386169e-02 -1.042526736855506897e-01 -1.482442766427993774e-01 1.879500150680541992e-01 -9.431046247482299805e-02 1.519899815320968628e-01 1.451001167297363281e-01 -1.655712723731994629e-01 -6.316310167312622070e-02 -1.735453605651855469e-01 -2.546922490000724792e-02 -3.780501186847686768e-01 -6.934074312448501587e-02 7.493354380130767822e-02 -2.289718240499496460e-01 -2.281584441661834717e-01 1.526430100202560425e-01 1.285636574029922485e-01 -3.475464582443237305e-01 -7.015071064233779907e-02 2.050934731960296631e-01 2.455377280712127686e-01 -1.628599613904953003e-01 -1.272603124380111694e-01
1.389505267143249512e-01 1.579202264547348022e-01 -1.652944982051849365e-01 -2.222063485532999039e-03 -1.353651434183120728e-01 5.077009275555610657e-02 9.189519286155700684e-02 1.655895709991455078e-01 -1.401756703853607178e-01 1.322444975376129150e-01 2.161218523979187012e-01 1.895603835582733154e-01 -3.132170299068093300e-03 1.867108196020126343e-01 3.345690667629241943e-01 8.680568635463714600e-02 -5.759109184145927429e-02 -2.941819373518228531e-03 1.185748726129531860e-01 -2.894074916839599609e-01 -3.882053866982460022e-02 -1.146873608231544495e-01 -8.284085988998413086e-02 1.605520546436309814e-01 -1.474241763353347778e-01 1.540343016386032104e-01 -2.405954599380493164e-01 -3.026994764804840088e-01 3.756355345249176025e-01 -8.585752546787261963e-02 2.610745131969451904e-01 1.936229765415191650e-01
1.368735134601593018e-01 3.706503510475158691e-01 -1.081713661551475525e-01 7.550814002752304077e-02 -1.461909115314483643e-01 8.920085430145263672e-02 4.643389955163002014e-02 1.014534458518028259e-01 1.562069207429885864e-01 -2.000837028026580811e-01 -3.033848702907562256e-01 -6.242294609546661377e-02 -5.690494924783706665e-02 6.492306292057037354e-02 1.951691508293151855e-01 1.160109764896333218e-03 -6.576096266508102417e-02 5.247374996542930603e-03 2.378355115652084351e-01 -9.711921215057373047e-02 1.878909170627593994e-01 2.748003602027893066e-01 -1.417026370763778687e-01 -1.798432469367980957e-01 -5.643298500217497349e-04 3.211818635463714600e-02 1.423615962266921997e-01 -2.582281827926635742e-01 4.283168017864227295e-01 -2.608397305011749268e-01 2.058116160333156586e-02 -7.278191298246383667e-02
2.275984287261962891e-01 3.978448510169982910e-01 4.874658212065696716e-02 -1.275003552436828613e-01 -2.470055222511291504e-01 -6.357850879430770874e-02 1.351643800735473633e-01 -2.236970514059066772e-02 1.182781532406806946e-01 -2.872767448425292969e-01 -4.368593543767929077e-02 -5.102572962641716003e-03 7.869414985179901123e-02 -6.132844090461730957e-02 2.507164776325225830e-01 -1.195137426257133484e-01 1.998554617166519165e-01 7.882510125637054443e-02 5.222162604331970215e-02 -1.931886672973632812e-01 1.860086470842361450e-01 -1.538072526454925537e-01 -2.080658972263336182e-01 1.617961227893829346e-01 1.057137846946716309e-01 1.514650583267211914e-01 -4.288615286350250244e-01 1.372228413820266724e-01 1.882361322641372681e-01 -8.359630405902862549e-02 3.563800128176808357e-03 -9.316893666982650757e-02
2.849373519420623779e-01 1.888971179723739624e-01 8.652899414300918579e-02 -5.105356499552726746e-02 -3.572261333465576172e-01 -1.900604739785194397e-02 4.209501445293426514e-01 1.330276131629943848e-01 8.499803394079208374e-02 -8.212016522884368896e-02 -2.192531526088714600e-01 2.829843461513519287e-01 -7.305314391851425171e-02 1.245911121368408203e-01 -7.842808216810226440e-02 -1.289770603179931641e-01 -2.250625938177108765e-02 1.544483155012130737e-01 2.118880450725555420e-01 -3.309133052825927734e-01 -2.365429252386093140e-01 8.026795834302902222e-02 1.338919699192047119e-01 -9.413010440766811371e-03 -2.364815026521682739e-02 1.052073314785957336e-01 -1.566310375928878784e-01 9.023117274045944214e-02 -1.518789529800415039e-01 -6.779711693525314331e-02 -3.039693692699074745e-03 1.823558807373046875e-01
3.156368136405944824e-01 2.467682398855686188e-02 -2.611697614192962646e-01 -9.961742162704467773e-02 -2.937849462032318115e-01 8.752827346324920654e-02 -9.077480435371398926e-02 -1.058362424373626709e-01 -5.327746272087097168e-02 3.634212613105773926e-01 1.229049414396286011e-01 -7.964179664850234985e-02 1.614387333393096924e-01 1.019482463598251343e-01 -1.642736345529556274e-01 -2.683314085006713867e-01 -4.395841434597969055e-02 7.406072318553924561e-02 3.277714923024177551e-02 -4.232745766639709473e-01 -1.080206185579299927e-01 1.451093703508377075e-02 -1.313589662313461304e-01 -5.468499846756458282e-03 1.972212046384811401e-01 -4.654914513230323792e-02 5.551291257143020630e-02 -1.573655754327774048e-01 2.743560969829559326e-01 -6.694034487009048462e-02 -2.235212624073028564e-01 3.120739571750164032e-02
1.271702945232391357e-01 6.548101082444190979e-03 -6.964157521724700928e-02 -2.002892196178436279e-01 -3.352473080158233643e-01 3.571419417858123779e-02 -6.845629215240478516e-02 1.631470471620559692e-01 -4.127114266157150269e-02 -4.324120283126831055e-02 -9.305384755134582520e-02 1.236661002039909363e-01 -1.248351335525512695e-01 2.038588523864746094e-01 -1.450641304254531860e-01 -1.128387525677680969e-01 3.678892552852630615e-02 -1.730145514011383057e-01 4.970476925373077393e-01 -3.393583297729492188e-01 -2.887204587459564209e-01 -3.866047039628028870e-02 -3.100411891937255859e-01 1.453548611607402563e-04 1.232494041323661804e-02 -1.731922924518585205e-01 -1.832435727119445801e-01 -9.112398326396942139e-02 7.515743374824523926e-02 -1.440166831016540527e-01 -4.998370632529258728e-02 9.940327145159244537e-04
1.234653517603874207e-01 1.945210844278335571e-01 1.454571038484573364e-01 -2.235966026782989502e-01 -3.417480587959289551e-01 -1.519161611795425415e-01 2.366841286420822144e-01 1.873961091041564941e-01 2.722677588462829590e-02 -3.484939783811569214e-02 -9.255395084619522095e-02 2.706687524914741516e-02 -4.830371960997581482e-02 1.872350089251995087e-02 2.452379614114761353e-01 -2.529077827930450439e-01 -3.040667474269866943e-01 2.961152493953704834e-01 1.347097158432006836e-01 -3.776396438479423523e-02 -2.435087785124778748e-02 4.492210224270820618e-02 -8.414168842136859894e-03 -3.428012430667877197e-01 -9.974319487810134888e-02 1.472556740045547485e-01 -1.865012943744659424e-01 -9.363597631454467773e-02 -1.440711319446563721e-01 -1.730923950672149658e-01 4.338157176971435547e-02 2.429493367671966553e-01
1.582001298666000366e-01 -6.589527241885662079e-03 -2.801704108715057373e-01 -1.742803454399108887e-01 -2.598246932029724121e-01 -9.353911131620407104e-02 6.391116976737976074e-02 1.874154899269342422e-03 -4.212995409034192562e-04 2.472201287746429443e-01 -1.846892684698104858e-01 4.736268147826194763e-02 7.670577615499496460e-02 -1.648973673582077026e-01 -3.206461369991302490e-01 -1.715646237134933472e-01 -1.193220093846321106e-01 1.502640396356582642e-01 8.160175383090972900e-02 -3.663645982742309570e-01 -2.083111107349395752e-01 6.765245646238327026e-02 -2.181522995233535767e-01 -5.180792883038520813e-02 2.112234085798263550e-01 3.838606178760528564e-02 1.251688450574874878e-01 -1.939043104648590088e-01 2.568796575069427490e-01 -2.206489592790603638e-01 -1.669419258832931519e-01 7.125734537839889526e-02
9.916778653860092163e-02 1.156430765986442566e-01 7.385591045022010803e-03 -3.178892135620117188e-01 -9.554659575223922729e-02 2.006562650203704834e-01 2.223694510757923126e-02 9.183318167924880981e-02 5.839395895600318909e-02 -4.452092200517654419e-02 -9.944420307874679565e-02 -7.008942216634750366e-02 -7.200744003057479858e-02 1.986043304204940796e-01 1.302015185356140137e-01 -3.710209131240844727e-01 -1.097953319549560547e-01 -3.328478932380676270e-01 3.423156738281250000e-01 -2.867713198065757751e-02 -4.704649150371551514e-01 -9.138642251491546631e-02 -1.375682353973388672e-01 -1.330515593290328979e-01 1.901216953992843628e-01 -6.977324839681386948e-03 1.265807449817657471e-01 -5.441249348223209381e-03 1.416658312082290649e-01 -1.129754483699798584e-01 7.543502748012542725e-02 1.047880272381007671e-03
7.593443989753723145e-02 2.460566163063049316e-01 2.395392656326293945e-01 8.721268735826015472e-03 -1.731072068214416504e-01 1.042510196566581726e-01 1.382848620414733887e-01 1.420145481824874878e-01 1.133770793676376343e-01 3.371990323066711426e-01 -1.256389468908309937e-01 2.872834205627441406e-01 -2.068411372601985931e-02 2.462082356214523315e-01 6.067154556512832642e-02 1.749001443386077881e-02 -2.045495510101318359e-01 -3.596510272473096848e-03 1.192461177706718445e-01 -1.700366884469985962e-01 -6.871559470891952515e-02 -6.918740272521972656e-02 -3.595620989799499512e-01 3.855203092098236084e-02 6.434214767068624496e-03 -2.693607937544584274e-03 -3.195582628250122070e-01 -9.032028913497924805e-02 9.395055472850799561e-02 -3.211478888988494873e-01 -3.574635484255850315e-04 2.421780973672866821e-01
3.243203163146972656e-01 -9.989283233880996704e-02 1.815426647663116455e-01 -1.470679193735122681e-01 -4.194686412811279297e-01 8.940328657627105713e-02 -1.876416802406311035e-01 5.786152929067611694e-02 9.071689844131469727e-02 -3.202368915081024170e-01 -7.947958260774612427e-02 -4.660407453775405884e-02 -2.104997038841247559e-01 1.988077312707901001e-01 -6.559727340936660767e-02 -2.308149784803390503e-01 -2.433485388755798340e-01 5.598125606775283813e-02 -8.228011429309844971e-02 -1.873598247766494751e-01 -2.993911318480968475e-02 7.033973187208175659e-02 -4.763061180710792542e-02 -6.674566119909286499e-02 3.546416014432907104e-02 2.169538140296936035e-01 -3.353381529450416565e-02 -1.198808699846267700e-01 9.216731786727905273e-02 -2.649869918823242188e-01 -3.882296755909919739e-02 2.936443686485290527e-01
5.234037637710571289e-01 1.958640813827514648e-01 -1.539727002382278442e-01 -4.457585513591766357e-01 -1.787919998168945312e-01 -2.244203090667724609e-01 1.429003924131393433e-01 6.891461461782455444e-02 8.871209621429443359e-02 -1.334028989076614380e-01 1.264450103044509888e-01 4.197680950164794922e-02 -8.614664524793624878e-02 -6.621299684047698975e-02 -3.161106631159782410e-02 -2.327928394079208374e-01 -1.023343056440353394e-01 7.439905405044555664e-02 1.137394383549690247e-01 -1.254872828722000122e-01 -2.900830470025539398e-02 -1.099424902349710464e-02 4.001584835350513458e-03 -1.497615724802017212e-01 2.379866689443588257e-01 1.899257302284240723e-01 3.005248494446277618e-02 -6.100288778543472290e-02 8.842109888792037964e-02 -3.569097071886062622e-02 1.113456487655639648e-01 2.458472251892089844e-01
-1.913364827632904053e-01 2.151746153831481934e-01 -2.239665985107421875e-01 -1.768873482942581177e-01 -1.624407023191452026e-01 -8.221900090575218201e-03 -4.304524511098861694e-02 2.444922178983688354e-01 -3.430846333503723145e-01 -2.050869315862655640e-01 -1.206384226679801941e-01 1.584962904453277588e-01 1.782821118831634521e-01 1.825007796287536621e-02 -1.197646930813789368e-01 -2.914929687976837158e-01 8.378210663795471191e-02 -1.181900128722190857e-01 1.877575814723968506e-01 -2.041509598493576050e-01 8.428749442100524902e-02 1.197423338890075684e-01 -1.994393169879913330e-01 2.484388463199138641e-02 3.479154407978057861e-02 1.972401887178421021e-01 5.202247202396392822e-02 -1.252837479114532471e-01 4.137531220912933350e-01 -9.385553002357482910e-02 -2.011237479746341705e-02 1.341938525438308716e-01
3.764274418354034424e-01 1.864657700061798096e-01 -1.200902611017227173e-01 1.619214117527008057e-01 -2.489054650068283081e-01 2.971064299345016479e-02 -8.640768378973007202e-02 1.846716254949569702e-01 1.041590273380279541e-01 -1.648418754339218140e-01 -1.170392408967018127e-01 6.420651823282241821e-02 -2.317840903997421265e-01 4.066086709499359131e-01 6.820310652256011963e-02 -1.893299371004104614e-01 -2.118275500833988190e-02 2.776841223239898682e-01 -7.894383370876312256e-02 -2.531222254037857056e-02 -2.420245297253131866e-02 2.416595118120312691e-03 -3.489998281002044678e-01 3.258787095546722412e-02 -1.648410707712173462e-01 -3.008102811872959137e-02 -9.649475663900375366e-02 -1.899742633104324341e-01 1.696116626262664795e-01 -1.445977389812469482e-01 -3.475675359368324280e-02 1.756234467029571533e-01
2.348872125148773193e-01 5.248326808214187622e-02 -8.851604908704757690e-02 -1.018791198730468750e-01 -7.304958067834377289e-03 1.287634372711181641e-01 1.355635821819305420e-01 1.713955700397491455e-01 -4.529905617237091064e-01 3.596641421318054199e-01 -1.060338467359542847e-01 5.123641714453697205e-02 -1.453876346349716187e-01 -1.820997893810272217e-02 4.473137483000755310e-02 -1.833443939685821533e-01 -4.652431234717369080e-03 -6.178874149918556213e-02 1.502987295389175415e-01 -1.543762981891632080e-01 -3.534409701824188232e-01 7.326783984899520874e-02 1.559773180633783340e-02 4.652229696512222290e-02 3.134302422404289246e-02 1.950484663248062134e-01 -1.186242774128913879e-01 -2.150949090719223022e-01 2.979835569858551025e-01 1.049772799015045166e-01 -1.386930346488952637e-01 2.293205559253692627e-01
3.122462928295135498e-01 6.170734018087387085e-02 1.201617717742919922e-01 2.183038927614688873e-02 -2.353009730577468872e-01 -2.688488662242889404e-01 7.017567008733749390e-02 6.922731548547744751e-02 -1.105475798249244690e-01 1.303811371326446533e-01 -8.122333139181137085e-02 -1.219939906150102615e-02 4.967563226819038391e-02 2.219358384609222412e-01 -1.429511457681655884e-01 -1.899717599153518677e-01 -1.249853149056434631e-01 -6.581850349903106689e-02 1.506737321615219116e-01 -5.403951406478881836e-01 -2.607393264770507812e-01 1.596646010875701904e-01 -4.760776087641716003e-02 -7.007928192615509033e-02 1.698055863380432129e-01 2.156295478343963623e-01 -1.371912658214569092e-01 -9.008219838142395020e-02 1.115208566188812256e-01 1.348977237939834595e-01 -9.160248935222625732e-02 -1.599139720201492310e-01
2.583624422550201416e-01 7.566373795270919800e-02 -1.437717974185943604e-01 -1.042134687304496765e-01 -1.449219584465026855e-01 1.036769673228263855e-01 1.121666878461837769e-01 2.359276264905929565e-01 -3.136472404003143311e-01 3.141076862812042236e-01 -2.952432930469512939e-01 -7.313078641891479492e-02 -1.998026072978973389e-01 -9.488409012556076050e-02 1.242467090487480164e-01 -1.378892213106155396e-01 -6.775861978530883789e-02 -5.450219288468360901e-02 4.817532375454902649e-02 -2.808668017387390137e-01 -3.773803636431694031e-02 1.894692927598953247e-01 -1.734879165887832642e-01 2.154962867498397827e-01 -1.949480026960372925e-01 7.156073302030563354e-02 -3.526406735181808472e-02 2.913283929228782654e-02 2.203785926103591919e-01 -1.086158081889152527e-01 -2.227662205696105957e-01 2.554093599319458008e-01
3.140028715133666992e-01 1.293040215969085693e-01 2.616972029209136963e-01 -2.230264991521835327e-01 -1.654042750597000122e-01 -2.296479791402816772e-01 2.642997503280639648e-01 1.362791210412979126e-01 -1.180146783590316772e-01 -1.282406300306320190e-01 9.862901642918586731e-03 1.097382083535194397e-01 -2.891483344137668610e-02 1.560264378786087036e-01 -1.966109573841094971e-01 1.182694802992045879e-03 8.823507279157638550e-02 -1.238976046442985535e-01 1.813763193786144257e-02 -3.316695988178253174e-01 -1.672161370515823364e-01 6.671436131000518799e-02 -3.334564268589019775e-01 -1.400621533393859863e-01 6.442860513925552368e-02 -1.061307545751333237e-02 -2.551051378250122070e-01 1.466321293264627457e-02 2.419256269931793213e-01 1.621739380061626434e-02 -2.515461146831512451e-01 -5.715503916144371033e-02
4.613749310374259949e-02 2.363378554582595825e-02 -8.514542132616043091e-02 -4.115265607833862305e-01 -1.557675302028656006e-01 1.528169214725494385e-01 -9.333010762929916382e-02 1.555594652891159058e-01 -1.266188826411962509e-02 -2.593271201476454735e-03 -1.122770179063081741e-02 -6.812401115894317627e-02 -7.521346211433410645e-02 2.189126312732696533e-01 1.195520013570785522e-01 -4.417925775051116943e-01 -6.502636522054672241e-02 -3.710279464721679688e-01 2.636913955211639404e-01 2.201376482844352722e-02 -3.481079638004302979e-01 -2.285938858985900879e-01 -1.425150930881500244e-01 -1.672723293304443359e-01 7.640879601240158081e-02 -6.275203078985214233e-02 -4.655896499752998352e-02 -7.941314578056335449e-02 9.535586833953857422e-02 1.994328573346138000e-02 4.219428077340126038e-02 9.509039670228958130e-02
3.305656015872955322e-01 5.382600426673889160e-02 2.541476786136627197e-01 -6.807853002101182938e-03 -1.209309399127960205e-01 1.075558364391326904e-01 2.419386655092239380e-01 2.962597906589508057e-01 -2.227609008550643921e-01 2.216714061796665192e-02 8.821141719818115234e-02 1.314855515956878662e-01 2.972260490059852600e-02 2.583389356732368469e-02 -2.154497653245925903e-01 -2.042122930288314819e-01 2.163465507328510284e-02 -1.449546068906784058e-01 7.175065111368894577e-03 -3.174123466014862061e-01 -7.095112651586532593e-02 1.007049754261970520e-01 -2.823311090469360352e-01 -2.309134304523468018e-01 2.701188996434211731e-02 -1.769585907459259033e-01 -1.738298386335372925e-01 1.103225275874137878e-01 2.826870679855346680e-01 -3.217582404613494873e-02 -2.054448425769805908e-01 1.332789510488510132e-01
2.937828600406646729e-01 2.351944744586944580e-01 1.297726184129714966e-01 -3.289000689983367920e-02 -3.548974394798278809e-01 1.173105761408805847e-01 2.433574497699737549e-01 3.622283637523651123e-01 -1.026411056518554688e-01 -3.121238760650157928e-02 -8.721119165420532227e-02 -2.671396136283874512e-01 1.289695054292678833e-01 -1.191454231739044189e-01 -5.454867612570524216e-03 1.047426275908946991e-02 -2.685770094394683838e-01 -1.283459514379501343e-01 -3.604314476251602173e-02 3.406693786382675171e-02 -1.216480731964111328e-01 -1.186652332544326782e-01 9.513751417398452759e-02 -1.526537239551544189e-01 -1.902160495519638062e-01 1.170900166034698486e-01 6.425093859434127808e-02 -2.532722353935241699e-01 2.873460575938224792e-02 -2.347112596035003662e-01 -2.398735582828521729e-01 7.027072459459304810e-02
8.445911109447479248e-03 1.777957826852798462e-01 2.231367081403732300e-01 4.274378344416618347e-02 -2.596576213836669922e-01 1.702931523323059082e-01 2.972532808780670166e-01 2.606941759586334229e-01 -2.137914299964904785e-02 1.186792626976966858e-01 -2.496047168970108032e-01 2.448429763317108154e-01 -1.685034483671188354e-01 1.871104091405868530e-01 9.581883251667022705e-02 -2.409292012453079224e-01 -1.795147359371185303e-01 -2.194696962833404541e-01 -2.037576586008071899e-01 -8.808982372283935547e-02 -2.367608696222305298e-01 7.733196765184402466e-02 -4.292857274413108826e-02 2.628636658191680908e-01 4.162335768342018127e-02 7.780405879020690918e-02 -2.614886462688446045e-01 -2.148434706032276154e-02 1.060576513409614563e-01 -1.083649992942810059e-01 -1.825996488332748413e-01 3.049834817647933960e-02
3.015652298927307129e-01 4.720102623105049133e-02 -1.763741523027420044e-01 -2.662468235939741135e-03 -1.097181141376495361e-01 2.050107717514038086e-01 -8.229384571313858032e-02 8.925896883010864258e-02 -1.248094215989112854e-01 -1.749074906110763550e-01 -2.954570353031158447e-01 1.205902248620986938e-01 -1.481751501560211182e-01 -7.488742470741271973e-02 3.530506491661071777e-01 -2.680822014808654785e-01 -1.798011511564254761e-01 4.215214028954505920e-02 -5.417050793766975403e-03 -4.552915096282958984e-01 1.987144947052001953e-01 -1.616875082254409790e-01 -1.266562938690185547e-01 5.073990672826766968e-02 -1.630074232816696167e-01 2.097298353910446167e-01 -8.424313366413116455e-02 -4.514017328619956970e-02 -1.925800926983356476e-02 -1.320352405309677124e-01 5.921887606382369995e-02 -9.027538448572158813e-02
2.935895919799804688e-01 3.576853573322296143e-01 -1.828129030764102936e-02 4.546252638101577759e-02 -1.953109800815582275e-01 1.946810982190072536e-03 2.294710874557495117e-01 -4.672776442021131516e-03 1.702555865049362183e-01 -6.785679608583450317e-02 1.064774300903081894e-02 2.344166636466979980e-01 4.590825736522674561e-02 1.458772867918014526e-01 -5.237383022904396057e-02 -2.467467188835144043e-01 5.445215851068496704e-02 1.362245827913284302e-01 1.094611063599586487e-01 -4.622092843055725098e-01 8.637925609946250916e-03 -9.784081019461154938e-03 1.662172824144363403e-01 -2.916818261146545410e-01 4.531958699226379395e-02 -1.221088320016860962e-01 -7.575038075447082520e-02 -1.309028863906860352e-01 7.956408709287643433e-02 -2.354551702737808228e-01 2.087854593992233276e-01 1.083907485008239746e-01
1.618485152721405029e-01 8.071802556514739990e-02 -4.954673349857330322e-02 2.393983006477355957e-01 -2.952365577220916748e-01 1.684989482164382935e-01 2.139516919851303101e-02 1.232564151287078857e-01 -1.970432996749877930e-01 -1.680974364280700684e-01 -6.465913355350494385e-02 -6.451016664505004883e-02 1.365826278924942017e-01 2.781946063041687012e-01 2.032420784235000610e-01 -2.372813224792480469e-01 -3.777496516704559326e-01 -1.070297434926033020e-01 1.696104407310485840e-01 -1.563664674758911133e-01 -2.782599329948425293e-01 -1.255472004413604736e-01 -1.118614599108695984e-01 -1.963489949703216553e-01 1.185500770807266235e-01 -5.237762257456779480e-02 -1.177965849637985229e-01 -2.082290947437286377e-01 -1.166585460305213928e-01 -1.216156780719757080e-01 2.164505422115325928e-01 -7.954002916812896729e-02
4.339079558849334717e-01 2.244411110877990723e-01 3.665715828537940979e-02 -4.895725473761558533e-02 -2.002518773078918457e-01 1.246463358402252197e-01 4.806060716509819031e-02 1.586425602436065674e-01 -2.374254614114761353e-01 3.573612193576991558e-04 8.235592395067214966e-02 2.257784754037857056e-01 9.571333229541778564e-02 -3.566218167543411255e-02 1.825709342956542969e-01 -2.645800709724426270e-01 -1.745635718107223511e-01 -2.662611380219459534e-02 2.136150449514389038e-01 -2.312291413545608521e-01 1.288667973130941391e-02 8.053702116012573242e-02 6.269291043281555176e-02 -5.131435766816139221e-02 -2.611935138702392578e-01 1.939065605401992798e-01 -2.107546627521514893e-01 -4.820724949240684509e-02 -1.337573975324630737e-01 1.386208739131689072e-02 2.815687358379364014e-01 -2.305964976549148560e-01
7.662212103605270386e-02 2.035865336656570435e-01 1.854770034551620483e-01 1.019660085439682007e-01 -2.436951547861099243e-01 1.507148742675781250e-01 -3.079481609165668488e-02 2.054779380559921265e-01 1.623031944036483765e-01 3.063034825026988983e-02 -2.512268126010894775e-01 2.103092521429061890e-01 -5.119582638144493103e-02 1.922288984060287476e-01 8.172883535735309124e-04 -1.355036944150924683e-01 1.324874348938465118e-03 -1.982880830764770508e-01 1.498845070600509644e-01 -7.303367368876934052e-03 3.254467248916625977e-02 -5.187030881643295288e-02 -3.017017543315887451e-01 -2.519615590572357178e-01 -1.021886765956878662e-01 -4.880145564675331116e-02 -4.256346225738525391e-01 8.577687293291091919e-02 1.711351424455642700e-01 -2.859183847904205322e-01 -2.017785608768463135e-01 1.298309266567230225e-01
6.889882683753967285e-02 4.164815545082092285e-01 1.622135043144226074e-01 2.878611721098423004e-02 -8.058507740497589111e-02 1.145435497164726257e-01 9.406698495149612427e-02 2.392506301403045654e-01 3.096362650394439697e-01 9.051784127950668335e-02 -7.096764445304870605e-02 2.111824601888656616e-01 -7.763651758432388306e-02 3.046657145023345947e-01 1.544712036848068237e-01 -6.084990128874778748e-02 -2.063617408275604248e-01 5.717782676219940186e-02 5.646072700619697571e-02 -4.450485482811927795e-02 -1.519458889961242676e-01 -1.714950054883956909e-01 -1.904424130916595459e-01 -2.494123019278049469e-02 -3.199202194809913635e-02 1.788613796234130859e-01 -2.573454380035400391e-01 5.349177867174148560e-02 6.029462814331054688e-02 -3.943178951740264893e-01 -5.948569253087043762e-02 1.538195163011550903e-01
1.902093552052974701e-02 9.783358126878738403e-02 1.370807271450757980e-02 -1.668453067541122437e-01 -1.591402590274810791e-01 1.491768509149551392e-01 -9.371037036180496216e-02 2.070148438215255737e-01 -2.452584803104400635e-01 -1.840730160474777222e-01 2.028271853923797607e-01 8.390936255455017090e-02 -3.966019302606582642e-02 -1.021719276905059814e-01 1.084616184234619141e-01 -1.976611614227294922e-01 2.021378129720687866e-01 7.839418947696685791e-02 2.296282649040222168e-01 -7.900653779506683350e-02 -1.554890722036361694e-01 1.335479617118835449e-01 -8.873147517442703247e-02 -1.204371228814125061e-01 1.575550138950347900e-01 3.201685845851898193e-01 -1.973297148942947388e-01 1.224833168089389801e-02 5.196644067764282227e-01 1.431042887270450592e-02 -1.251493692398071289e-01 1.872422695159912109e-01
1.092899069190025330e-01 2.896002233028411865e-01 -1.218888387084007263e-01 3.201616927981376648e-02 -1.241394802927970886e-01 9.940411895513534546e-02 3.849548101425170898e-02 1.809585690498352051e-01 1.600207090377807617e-01 -3.274382054805755615e-01 -1.813523769378662109e-01 1.066388487815856934e-01 -8.146069943904876709e-02 3.745201602578163147e-02 -1.768253594636917114e-01 -2.034026980400085449e-01 -1.037063747644424438e-01 2.365756481885910034e-01 -8.479139953851699829e-02 -8.667694777250289917e-02 6.400823593139648438e-02 -1.363065540790557861e-01 -1.344656795263290405e-01 -3.124074935913085938e-01 1.371595263481140137e-01 3.041099011898040771e-01 -3.271576166152954102e-01 -1.075589433312416077e-01 2.222288101911544800e-01 -2.428580224514007568e-01 1.137347668409347534e-01 -6.712896749377250671e-03
-9.593999385833740234e-02 4.234688878059387207e-01 6.947987526655197144e-02 -9.518630802631378174e-02 -2.840026915073394775e-01 -1.091583818197250366e-01 1.951348334550857544e-01 1.446052920073270798e-02 2.450136840343475342e-02 -1.440527439117431641e-01 2.989842183887958527e-02 1.242366880178451538e-01 1.034786701202392578e-01 1.259796172380447388e-01 2.138886451721191406e-01 -2.556625604629516602e-01 2.378425933420658112e-02 1.289395801723003387e-02 2.200891971588134766e-01 1.305415295064449310e-03 -5.283752679824829102e-01 -1.495320498943328857e-01 -2.210499942302703857e-01 -4.896928742527961731e-02 7.941092550754547119e-02 -7.989769428968429565e-02 -1.469518393278121948e-01 4.984608292579650879e-02 1.390473544597625732e-01 6.200013216584920883e-03 1.475751996040344238e-01 -1.070369780063629150e-01
7.220559567213058472e-02 8.399316668510437012e-02 1.906046718358993530e-01 -1.021911576390266418e-01 -2.679084539413452148e-01 1.499656289815902710e-01 1.320999115705490112e-01 -3.906032536178827286e-03 -8.403548598289489746e-02 -4.074588790535926819e-02 5.294463783502578735e-02 -5.492160841822624207e-02 -3.200275599956512451e-01 -2.160853743553161621e-01 -1.859598755836486816e-01 -1.621921658515930176e-01 -2.309778928756713867e-01 -1.148976683616638184e-01 -1.877934858202934265e-02 -3.250119388103485107e-01 -2.604097723960876465e-01 1.681323647499084473e-01 -3.305961489677429199e-01 -2.582866512238979340e-02 9.345228970050811768e-02 2.523700892925262451e-01 -1.518291234970092773e-01 2.063070088624954224e-01 1.998013556003570557e-01 5.987508222460746765e-02 -1.804105043411254883e-01 -1.096172928810119629e-01
3.184832632541656494e-01 4.589908123016357422e-01 9.761694073677062988e-02 -1.511212289333343506e-01 -1.140004247426986694e-01 9.598981589078903198e-02 6.112802773714065552e-02 -5.785142630338668823e-02 -1.652181446552276611e-01 2.145692557096481323e-01 3.234671894460916519e-03 8.618655800819396973e-02 -3.157436847686767578e-02 -5.183451622724533081e-02 2.343286126852035522e-01 -6.780798733234405518e-02 1.409748196601867676e-01 -4.750697687268257141e-02 -2.198968529701232910e-01 -2.802598774433135986e-01 -2.425479739904403687e-01 -4.007089883089065552e-02 -7.459783554077148438e-02 -3.380069434642791748e-01 -8.383614569902420044e-02 2.303580045700073242e-01 5.704532191157341003e-02 -4.846313968300819397e-02 2.062810063362121582e-01 -1.291075795888900757e-01 -1.673613041639328003e-01 7.882869802415370941e-03
-2.468719612807035446e-03 3.612416386604309082e-01 3.481234190985560417e-03 -2.425183653831481934e-01 -3.020726144313812256e-02 2.803049683570861816e-01 5.075900256633758545e-02 2.097243517637252808e-01 4.797503352165222168e-02 -1.573443561792373657e-01 -2.787628471851348877e-01 2.770577967166900635e-01 2.211723662912845612e-02 -1.083161309361457825e-02 6.052448228001594543e-02 8.655863255262374878e-02 -2.492742091417312622e-01 2.173861302435398102e-02 7.107523083686828613e-02 -2.284555435180664062e-01 -2.517990395426750183e-02 -2.434824258089065552e-01 -3.036968708038330078e-01 -4.052540957927703857e-01 8.558812551200389862e-03 4.769096896052360535e-02 -2.102116197347640991e-01 6.319879554212093353e-03 -3.485248610377311707e-02 5.379828438162803650e-02 4.596981778740882874e-02 4.799170419573783875e-02
6.156374886631965637e-02 4.306753277778625488e-01 7.399314641952514648e-02 -1.509957015514373779e-01 -2.649180591106414795e-01 4.886230919510126114e-03 1.150628849864006042e-01 -4.846191033720970154e-02 -2.051925659179687500e-01 -7.197496294975280762e-02 4.847091436386108398e-02 1.208941191434860229e-01 -6.926485151052474976e-02 -1.705334931612014771e-01 1.006378829479217529e-01 -8.083421736955642700e-02 -5.278524160385131836e-01 1.307014673948287964e-01 1.546542644500732422e-01 -1.251508016139268875e-02 -4.997222498059272766e-02 1.013699825853109360e-02 -2.596898004412651062e-02 -1.808730661869049072e-01 -7.306025177240371704e-02 2.385477423667907715e-01 -1.298333555459976196e-01 -2.209740318357944489e-02 -1.642728745937347412e-01 -1.399591863155364990e-01 -1.899365335702896118e-02 3.155505359172821045e-01
2.770812213420867920e-01 -3.185173869132995605e-02 1.725147664546966553e-01 9.235545992851257324e-02 -2.742610573768615723e-01 -7.531558629125356674e-03 -3.377457559108734131e-01 2.136825621128082275e-01 1.104792300611734390e-02 -9.166206419467926025e-02 -1.725507825613021851e-01 1.465252041816711426e-01 -1.172313243150711060e-01 1.271049529314041138e-01 2.072211354970932007e-01 -2.107262983918190002e-02 -9.737370908260345459e-02 -1.353978067636489868e-01 1.233311593532562256e-01 -1.281595379114151001e-01 -1.594531983137130737e-01 -8.715809881687164307e-02 -3.255575895309448242e-01 1.103112772107124329e-01 -9.340099245309829712e-02 5.797177553176879883e-02 -3.051518499851226807e-01 -1.167984232306480408e-01 3.741927146911621094e-01 -1.245173215866088867e-01 1.057499274611473083e-01 1.402922868728637695e-01
4.274010360240936279e-01 1.779406964778900146e-01 -1.332465261220932007e-01 -3.081152439117431641e-01 -1.420486271381378174e-01 -1.575126945972442627e-01 5.451229587197303772e-02 -5.667142686434090137e-04 -8.628578484058380127e-02 2.915285527706146240e-02 -7.703123986721038818e-02 4.251675009727478027e-01 -2.377866208553314209e-01 5.041802302002906799e-02 -6.233220547437667847e-02 1.421914249658584595e-02 -1.857450813986361027e-03 -1.159061789512634277e-01 1.331407427787780762e-01 -2.964406311511993408e-01 1.472533494234085083e-01 1.393403410911560059e-01 -1.946179419755935669e-01 -1.436197757720947266e-01 9.046922437846660614e-03 -4.799367859959602356e-02 -1.200937107205390930e-01 -1.026489883661270142e-01 2.048031836748123169e-01 2.135805785655975342e-01 -1.815336495637893677e-01 -1.856014505028724670e-02
1.715520620346069336e-01 2.422445565462112427e-01 -7.808057218790054321e-02 -3.919413685798645020e-01 -2.240748703479766846e-01 -1.185575649142265320e-01 1.394996512681245804e-02 1.969857066869735718e-01 -2.314256690442562103e-02 -7.957810908555984497e-02 1.454126536846160889e-01 -1.646106988191604614e-01 -1.193078458309173584e-01 1.636127978563308716e-01 9.235013276338577271e-02 -1.305454820394515991e-01 -8.842775598168373108e-03 9.374942630529403687e-02 3.206663131713867188e-01 -2.503577470779418945e-01 7.209823280572891235e-02 -2.963827252388000488e-01 5.317050218582153320e-02 -8.459714055061340332e-02 -2.771617099642753601e-02 4.755152016878128052e-02 -3.253255486488342285e-01 -2.252335995435714722e-01 1.124782934784889221e-01 4.103278368711471558e-02 2.136505693197250366e-01 -1.739249527454376221e-01
2.590502202510833740e-01 -1.051246821880340576e-01 1.417166441679000854e-01 1.745191812515258789e-01 -2.925035953521728516e-01 8.877378888428211212e-03 6.541861593723297119e-02 2.206728756427764893e-01 -1.381604075431823730e-01 1.488248072564601898e-02 -4.227390140295028687e-02 2.468097954988479614e-02 -9.699913859367370605e-02 8.412613719701766968e-02 -8.910107426345348358e-03 -3.022679090499877930e-01 -2.679200172424316406e-01 -1.379562616348266602e-01 -5.104051157832145691e-02 -1.762953102588653564e-01 -2.093997746706008911e-01 1.318713277578353882e-01 -3.683010339736938477e-01 -4.409118741750717163e-02 2.037907205522060394e-02 1.838728040456771851e-01 -4.285440221428871155e-02 -2.705318666994571686e-02 1.430573165416717529e-01 -1.007732450962066650e-01 1.499645262956619263e-01 4.356852471828460693e-01
1.621069908142089844e-01 -4.617906361818313599e-02 -1.590106040239334106e-01 -1.200157776474952698e-01 -3.010496795177459717e-01 8.360937982797622681e-02 -1.357581280171871185e-02 1.043215245008468628e-01 -1.050711795687675476e-01 -1.343373358249664307e-01 -6.575013697147369385e-02 1.706183105707168579e-01 1.028767004609107971e-01 1.965333968400955200e-01 9.227670729160308838e-02 -4.684907495975494385e-01 -3.743671253323554993e-02 -2.205449491739273071e-01 -2.192478775978088379e-01 -6.694436073303222656e-02 1.401808261871337891e-01 2.084256410598754883e-01 -2.165473401546478271e-01 -5.360025539994239807e-02 2.132099717855453491e-01 2.067051827907562256e-01 -6.154518574476242065e-02 -2.880524098873138428e-01 9.214592725038528442e-02 -2.618264555931091309e-01 1.230812743306159973e-01 -2.988985925912857056e-02
9.659030288457870483e-02 6.571986526250839233e-02 -2.029524296522140503e-01 -2.084153145551681519e-01 6.275882571935653687e-02 1.689400523900985718e-01 2.507949173450469971e-01 9.880419075489044189e-02 1.183727756142616272e-01 1.669810526072978973e-02 -2.536940574645996094e-02 3.014371693134307861e-01 1.098525822162628174e-01 -1.053644940257072449e-01 2.413886226713657379e-02 -9.289304912090301514e-02 -5.781333521008491516e-02 -1.266499310731887817e-01 6.212800741195678711e-02 -1.520457863807678223e-01 -3.747089803218841553e-01 -3.223289176821708679e-02 -2.218341641128063202e-02 -1.799292266368865967e-01 -1.043555811047554016e-01 2.517988085746765137e-01 -2.629384696483612061e-01 -2.554790377616882324e-01 2.297179102897644043e-01 -2.177290618419647217e-01 -3.588322401046752930e-01 9.817786514759063721e-03
2.098479121923446655e-01 2.332839556038379669e-02 1.686484515666961670e-01 -2.662220895290374756e-01 -1.841179132461547852e-01 -6.776387989521026611e-02 4.176301881670951843e-02 2.519749999046325684e-01 -6.092456728219985962e-02 -2.389284521341323853e-01 2.977551817893981934e-01 -7.567329704761505127e-02 -1.672411710023880005e-01 -1.848876774311065674e-01 7.146416604518890381e-02 -1.539333611726760864e-01 -9.655480831861495972e-02 8.841684460639953613e-02 3.648698627948760986e-01 -4.037035405635833740e-01 -1.807783246040344238e-01 -9.020566195249557495e-02 5.505487695336341858e-02 -6.215345580130815506e-03 -6.993247568607330322e-02 1.340336054563522339e-01 -2.656327784061431885e-01 -1.643362343311309814e-01 6.083001196384429932e-02 4.580406844615936279e-02 8.699829131364822388e-02 -1.237466633319854736e-01
2.298815250396728516e-01 1.878709644079208374e-01 2.807146869599819183e-02 -2.104021906852722168e-01 2.720317570492625237e-03 1.153101399540901184e-01 2.228551059961318970e-01 -4.199990257620811462e-02 -6.920508440089179203e-06 -9.510163962841033936e-02 -1.171769499778747559e-01 3.366593271493911743e-02 -3.322813510894775391e-01 4.424206446856260300e-03 1.484218090772628784e-01 1.071158051490783691e-01 -1.869617700576782227e-01 7.046543806791305542e-02 2.981885671615600586e-01 8.666845411062240601e-02 -4.371431469917297363e-01 -1.833226829767227173e-01 -2.039817273616790771e-01 -1.473204344511032104e-01 1.710852384567260742e-01 6.550757586956024170e-02 -1.847132742404937744e-01 5.361609533429145813e-02 2.515054941177368164e-01 -7.316284626722335815e-02 9.793796390295028687e-02 -2.472090572118759155e-01
4.355838000774383545e-01 2.749015986919403076e-01 -1.415386795997619629e-01 -4.238683581352233887e-01 -2.065233290195465088e-01 -1.844816841185092926e-02 -1.277922391891479492e-01 2.563117742538452148e-01 -7.615019381046295166e-02 -5.855313315987586975e-02 1.925415545701980591e-02 1.083315983414649963e-01 6.343263387680053711e-02 9.602162241935729980e-02 8.667962998151779175e-02 -3.041564226150512695e-01 -5.277633666992187500e-03 2.226454019546508789e-02 3.086804598569869995e-02 4.815809056162834167e-02 1.670508980751037598e-01 5.429565906524658203e-02 -1.436156928539276123e-01 -2.573688142001628876e-02 2.361422479152679443e-01 1.711045652627944946e-01 -9.138867259025573730e-02 -2.467368394136428833e-01 -3.224569186568260193e-02 -1.360735595226287842e-01 1.072048954665660858e-02 2.133028954267501831e-01
-1.824526488780975342e-02 -1.292212959378957748e-02 1.537192985415458679e-02 -1.784396022558212280e-01 -3.606264889240264893e-01 4.520836591836996377e-05 1.185616329312324524e-01 1.745885461568832397e-01 -2.875197231769561768e-01 -2.571754455566406250e-01 -1.705870926380157471e-01 1.618416905403137207e-01 -1.390456855297088623e-01 1.709398999810218811e-02 1.169791072607040405e-01 1.141432598233222961e-01 -1.843773126602172852e-01 -2.746481895446777344e-01 -1.137903854250907898e-01 -4.063778221607208252e-01 -5.665479227900505066e-02 5.113604012876749039e-03 -3.140281140804290771e-01 -2.613148093223571777e-01 1.081284359097480774e-01 4.237504675984382629e-02 -2.083064168691635132e-01 7.338996231555938721e-02 5.017344653606414795e-02 2.278588525950908661e-02 -3.185907006263732910e-02 -1.357426792383193970e-01
6.038792431354522705e-02 1.041271463036537170e-01 -1.924437433481216431e-01 9.398230165243148804e-02 -2.946755588054656982e-01 3.333160877227783203e-01 1.649426072835922241e-01 3.348143026232719421e-02 1.397192361764609814e-03 5.312350764870643616e-02 -2.817869782447814941e-01 -1.011189147830009460e-01 -1.939809024333953857e-01 -3.008931316435337067e-02 7.017515599727630615e-02 -1.423414647579193115e-01 1.104290559887886047e-01 -3.971508517861366272e-02 3.740811347961425781e-01 -3.225678205490112305e-01 -2.734357714653015137e-01 1.100279018282890320e-01 -7.798273861408233643e-02 1.182032097131013870e-02 -2.296588569879531860e-01 1.043639257550239563e-01 -2.327630519866943359e-01 -1.004599630832672119e-01 -2.987586148083209991e-02 -5.944633856415748596e-02 -2.694450914859771729e-01 3.774755448102951050e-02
3.848752677440643311e-01 2.907825410366058350e-01 -1.872639358043670654e-01 -7.290951907634735107e-02 -2.290960997343063354e-01 -1.519883573055267334e-01 4.181999340653419495e-02 1.101662777364253998e-02 -3.276174515485763550e-02 -3.048015236854553223e-01 -2.056491822004318237e-01 -5.399068817496299744e-03 -1.230095848441123962e-01 2.860088832676410675e-02 -2.266569584608078003e-01 -2.462945729494094849e-01 -7.849583774805068970e-02 3.915831446647644043e-01 -7.262149453163146973e-02 -6.727728247642517090e-02 -1.776278950273990631e-02 -1.070898771286010742e-01 -2.960494719445705414e-02 -2.357832342386245728e-01 1.209497153759002686e-01 1.324989348649978638e-01 -1.948480755090713501e-01 -1.633254736661911011e-01 9.870272129774093628e-02 -8.874069154262542725e-02 -1.121274828910827637e-01 1.436206102371215820e-01
9.056460857391357422e-02 3.784624636173248291e-01 -3.002148568630218506e-01 7.852904498577117920e-02 -1.387331634759902954e-01 9.404359757900238037e-02 8.344660699367523193e-02 -2.421842664480209351e-01 -4.000893235206604004e-02 -1.835290938615798950e-01 -9.982427954673767090e-02 1.191376149654388428e-01 2.977547980844974518e-02 1.605004370212554932e-01 2.827315032482147217e-01 7.142411917448043823e-02 1.570196263492107391e-02 -2.862538397312164307e-01 5.837356671690940857e-02 -1.534647401422262192e-02 8.609432727098464966e-02 -1.960669010877609253e-01 -1.146249473094940186e-01 -9.466287493705749512e-02 -5.084516108036041260e-02 -8.385604247450828552e-03 -3.445801138877868652e-01 -2.938983738422393799e-01 3.079454898834228516e-01 -1.745420843362808228e-01 2.392902597784996033e-02 3.563480684533715248e-03
1.571990698575973511e-01 1.058495342731475830e-01 -1.560984700918197632e-01 2.229852825403213501e-01 -2.461402416229248047e-01 8.935781568288803101e-02 9.449926763772964478e-02 -9.257720410823822021e-02 2.413747608661651611e-01 -1.114028766751289368e-01 -8.522088639438152313e-03 -1.627919971942901611e-01 -1.560041308403015137e-01 -2.564717642962932587e-02 1.785485297441482544e-01 -8.781943470239639282e-02 -1.348708570003509521e-01 1.149870604276657104e-01 5.481729656457901001e-02 -2.571599744260311127e-02 -5.160298943519592285e-02 5.818145722150802612e-02 -2.383485138416290283e-01 -4.462257027626037598e-02 2.146701812744140625e-01 4.590310454368591309e-01 -1.752315312623977661e-01 -1.229888573288917542e-01 3.805753290653228760e-01 -2.274613827466964722e-01 -1.056946218013763428e-01 1.783012896776199341e-01
2.016402333974838257e-01 1.106704697012901306e-01 1.359327882528305054e-01 -1.700391173362731934e-01 -1.308654099702835083e-01 1.548890471458435059e-01 -4.928743839263916016e-02 4.069575294852256775e-02 -1.475906372070312500e-02 -2.464879304170608521e-01 -3.999828100204467773e-01 -7.789250463247299194e-02 -1.845694184303283691e-01 -1.264404654502868652e-01 3.134285211563110352e-01 -2.225310206413269043e-01 -2.615440785884857178e-01 -1.054092422127723694e-01 -4.269281402230262756e-02 -1.706543564796447754e-01 -6.428586691617965698e-02 -1.825380474328994751e-01 -8.545263111591339111e-02 2.339825332164764404e-01 1.407905369997024536e-01 1.157655045390129089e-01 -1.783860176801681519e-01 -1.632157117128372192e-01 -8.736873418092727661e-02 -7.634615153074264526e-02 -3.382039666175842285e-01 1.299834344536066055e-02
1.285785529762506485e-02 1.457693874835968018e-01 -1.271451264619827271e-01 5.939152836799621582e-02 -2.861842215061187744e-01 1.491464227437973022e-01 2.610260248184204102e-01 1.375612020492553711e-01 5.555656924843788147e-02 6.231686845421791077e-02 -2.953287065029144287e-01 4.774164408445358276e-02 2.708506211638450623e-02 2.243610173463821411e-01 2.559509277343750000e-01 -1.457243710756301880e-01 -3.344374299049377441e-01 -2.415419518947601318e-01 -6.165938684716820717e-04 2.360843122005462646e-03 6.808181107044219971e-02 -1.479382067918777466e-01 -2.566921412944793701e-01 2.031357288360595703e-01 -1.604921668767929077e-01 1.559723466634750366e-01 -2.004564553499221802e-01 -6.513924896717071533e-02 3.319416046142578125e-01 -1.386805474758148193e-01 7.402507215738296509e-02 -1.104464009404182434e-02
1.260139346122741699e-01 1.337116509675979614e-01 -1.851574927568435669e-01 -5.192491039633750916e-02 -1.696865707635879517e-01 -7.908225804567337036e-02 2.060096561908721924e-01 2.369681596755981445e-01 -7.725669443607330322e-02 4.516270756721496582e-02 3.111122548580169678e-01 6.568009406328201294e-02 -2.838000841438770294e-02 2.344035059213638306e-01 1.865053027868270874e-01 -1.931590884923934937e-01 -9.352023899555206299e-02 -1.919267028570175171e-01 2.168409377336502075e-01 -3.059909641742706299e-01 -2.254117131233215332e-01 -1.033250689506530762e-01 -1.405383348464965820e-01 9.586445242166519165e-02 -1.718756854534149170e-01 -1.051071286201477051e-01 -4.311774969100952148e-01 1.098781824111938477e-01 1.600254476070404053e-01 -1.074335053563117981e-01 7.811766117811203003e-02 -1.320920046418905258e-02
3.056122958660125732e-01 -3.197219967842102051e-02 -1.112642884254455566e-01 -4.895877838134765625e-02 -3.472374975681304932e-01 -1.619043946266174316e-02 -1.922370791435241699e-01 7.936698198318481445e-02 -3.378519415855407715e-02 -9.922591038048267365e-03 -1.438137590885162354e-01 3.029085695743560791e-01 -1.045030727982521057e-01 7.845392078161239624e-02 -1.216405481100082397e-01 -1.560907661914825439e-01 8.948162943124771118e-02 -4.061045944690704346e-01 1.197530329227447510e-01 -2.159010246396064758e-02 -8.590397983789443970e-02 5.953465402126312256e-02 -3.807393610477447510e-01 -6.620528548955917358e-02 1.047772988677024841e-01 1.496447920799255371e-01 -2.594961971044540405e-02 -3.108068108558654785e-01 6.585048884153366089e-02 -1.174331903457641602e-01 8.735262602567672729e-02 2.288924902677536011e-01
4.264737665653228760e-01 4.315489828586578369e-01 -6.688892841339111328e-02 -8.497620373964309692e-02 -8.844199776649475098e-02 -2.474235147237777710e-01 -6.418068706989288330e-02 -2.294423803687095642e-02 -1.016395539045333862e-01 -1.570275723934173584e-01 -1.119553819298744202e-01 -1.629175096750259399e-01 3.930036909878253937e-03 -2.565034432336688042e-03 -2.004346251487731934e-01 -1.478006839752197266e-01 -1.558265835046768188e-01 2.229476422071456909e-01 2.672366797924041748e-02 -7.427038997411727905e-02 1.398408859968185425e-01 9.559264779090881348e-02 -4.133843779563903809e-01 -1.026965528726577759e-01 3.131399303674697876e-02 1.747057139873504639e-01 -7.547945529222488403e-02 -2.427447289228439331e-01 5.528124049305915833e-02 1.205216255038976669e-02 1.010399311780929565e-03 1.439706832170486450e-01
2.772659957408905029e-01 3.980474770069122314e-01 -1.403081975877285004e-02 -5.888060480356216431e-02 -3.110283911228179932e-01 9.936264902353286743e-02 1.601302623748779297e-01 -1.239363104104995728e-01 1.622177809476852417e-01 -3.747269213199615479e-01 -1.773651107214391232e-03 2.579608187079429626e-02 7.265524566173553467e-02 -3.530634567141532898e-02 8.715406805276870728e-02 -6.172266229987144470e-02 4.917411133646965027e-02 2.332262881100177765e-02 1.184603571891784668e-01 -3.271952569484710693e-01 3.661494329571723938e-02 -3.512681275606155396e-02 -1.080513969063758850e-01 1.830405890941619873e-01 -3.343340009450912476e-02 1.238288730382919312e-01 -3.852646350860595703e-01 8.197799324989318848e-02 1.243902966380119324e-01 1.095317751169204712e-01 -1.819690316915512085e-01 -1.551821827888488770e-01
3.215468302369117737e-02 4.747222363948822021e-01 -7.124726474285125732e-02 1.697794497013092041e-01 -3.060010075569152832e-01 1.753117144107818604e-01 2.229804396629333496e-01 1.284129545092582703e-02 -2.906402945518493652e-02 5.158364400267601013e-02 -1.716798990964889526e-01 -2.308675087988376617e-02 8.020175248384475708e-02 -1.539450883865356445e-02 1.783457547426223755e-01 -1.471078842878341675e-01 -5.471871048212051392e-02 5.899556726217269897e-02 1.932972073554992676e-01 -2.360780090093612671e-01 1.867793947458267212e-01 -2.198847532272338867e-01 -1.642874777317047119e-01 6.888728588819503784e-02 1.395451128482818604e-01 2.798260450363159180e-01 -9.108223766088485718e-02 -1.425865665078163147e-02 1.053590103983879089e-01 -6.935926526784896851e-02 -3.452551662921905518e-01 -1.260470747947692871e-01
1.872582733631134033e-01 3.151353299617767334e-01 -3.012645542621612549e-01 -2.841654121875762939e-01 -3.528470396995544434e-01 -5.521047487854957581e-02 -4.456363618373870850e-02 -9.838884696364402771e-03 1.754111349582672119e-01 1.520547121763229370e-01 -1.957916282117366791e-02 7.253830134868621826e-02 5.796672310680150986e-03 5.697707831859588623e-02 7.951399683952331543e-02 -1.180096268653869629e-01 -3.254919052124023438e-01 -8.433607965707778931e-02 1.053746268153190613e-01 1.745225638151168823e-01 -1.005106195807456970e-01 -8.179693669080734253e-02 -7.450620085000991821e-02 -1.041852161288261414e-01 3.653996288776397705e-01 1.165597364306449890e-01 -2.650981843471527100e-01 -8.661578409373760223e-03 1.541618704795837402e-01 -2.216849476099014282e-01 3.858327120542526245e-02 -4.178545624017715454e-02
-2.183879539370536804e-02 2.325243353843688965e-01 -1.030925661325454712e-01 -1.559113264083862305e-01 -3.985774219036102295e-01 -7.294601295143365860e-03 1.093486919999122620e-01 2.011986523866653442e-01 6.673105061054229736e-02 -1.257428675889968872e-01 3.580053523182868958e-02 3.786501288414001465e-02 1.136219501495361328e-01 -1.891613565385341644e-02 1.634927839040756226e-01 6.190357817104086280e-05 7.189448177814483643e-02 2.359080612659454346e-01 1.107015907764434814e-01 -3.282775878906250000e-01 -2.663848102092742920e-01 2.841875515878200531e-02 -1.797931790351867676e-01 -1.950550228357315063e-01 -5.649566650390625000e-02 2.310366928577423096e-01 -1.852884292602539062e-01 2.270986437797546387e-01 1.546275913715362549e-01 -8.070933818817138672e-02 3.622454702854156494e-01 -9.530347585678100586e-02
2.606727182865142822e-01 3.070067167282104492e-01 5.803710594773292542e-02 2.278024144470691681e-02 -3.147059679031372070e-01 -2.905272245407104492e-01 1.126245260238647461e-01 2.648827433586120605e-01 4.474458098411560059e-02 -1.640445739030838013e-01 -1.572525054216384888e-01 -4.644582420587539673e-02 7.951095700263977051e-02 3.687522560358047485e-02 -8.116436004638671875e-02 -1.161014139652252197e-01 -1.010708883404731750e-01 -8.639354258775711060e-02 -2.275399630889296532e-03 -3.015679307281970978e-02 -2.992862090468406677e-02 -4.967012256383895874e-02 -5.538335070013999939e-02 -3.850117921829223633e-01 1.280598938465118408e-01 4.996687546372413635e-02 -4.632307589054107666e-01 -1.753616183996200562e-01 -7.937906682491302490e-02 -4.863783344626426697e-02 1.785011142492294312e-01 7.778951525688171387e-02
2.318001687526702881e-01 -6.770724803209304810e-02 2.365966141223907471e-02 -8.645230531692504883e-02 -1.433579772710800171e-01 2.770785689353942871e-01 -8.725015819072723389e-02 1.236237660050392151e-01 1.728851497173309326e-01 1.572537273168563843e-01 2.856815792620182037e-02 1.839859336614608765e-01 -5.973599106073379517e-02 9.894175827503204346e-02 -1.631483063101768494e-02 -1.661214530467987061e-01 -1.468238532543182373e-01 1.480994075536727905e-01 1.612944304943084717e-01 3.030763380229473114e-02 -7.695879787206649780e-02 -1.427956521511077881e-01 -2.618657648563385010e-01 -1.462850570678710938e-01 1.887350156903266907e-02 3.183655738830566406e-01 -2.498240172863006592e-01 -2.995459437370300293e-01 1.457229405641555786e-01 -2.305654287338256836e-01 4.408547654747962952e-02 4.074588418006896973e-01
3.252888023853302002e-01 2.361918985843658447e-01 -8.751065284013748169e-02 -2.116310000419616699e-01 -5.611974373459815979e-02 -2.618907392024993896e-01 3.567828610539436340e-02 -4.253667593002319336e-02 5.460579995997250080e-04 -2.157887071371078491e-01 1.217373162508010864e-01 4.631929844617843628e-02 -1.512079089879989624e-01 2.391008287668228149e-02 -1.146702095866203308e-01 -1.985366642475128174e-01 -2.166780084371566772e-01 4.045397341251373291e-01 9.611448645591735840e-02 -2.046887427568435669e-01 -2.060035318136215210e-01 -4.628995060920715332e-02 -1.506533026695251465e-01 -2.352738976478576660e-01 -1.834486871957778931e-01 1.211480647325515747e-01 -2.049992084503173828e-01 -2.445034086704254150e-01 7.949317805469036102e-03 -1.147107630968093872e-01 -5.606133956462144852e-03 1.544225811958312988e-01
1.924193352460861206e-01 1.666304096579551697e-02 -3.920511901378631592e-02 -8.618334680795669556e-02 -2.707043662667274475e-02 2.404949860647320747e-03 2.969186007976531982e-01 1.359475553035736084e-01 1.903416402637958527e-02 -3.175973519682884216e-02 -3.735255599021911621e-01 2.515131793916225433e-02 8.676134049892425537e-02 -8.809032291173934937e-02 5.452270433306694031e-02 -3.154667317867279053e-01 1.822709739208221436e-01 7.719224691390991211e-02 6.263575050979852676e-03 -2.029426544904708862e-01 -1.454443931579589844e-01 -1.890187263488769531e-01 -5.068947374820709229e-02 -2.944990396499633789e-01 -9.886608272790908813e-02 6.599922478199005127e-02 -2.393541038036346436e-01 -9.205248951911926270e-02 2.903817296028137207e-01 -1.044806167483329773e-01 -4.304486215114593506e-01 -6.446084007620811462e-03
2.173667550086975098e-01 2.387396991252899170e-01 9.911101311445236206e-02 -2.086904793977737427e-01 6.276943534612655640e-02 -8.480671048164367676e-02 1.198608353734016418e-01 -7.819635421037673950e-02 -1.607506126165390015e-01 1.123486682772636414e-01 -8.447819948196411133e-02 -4.950053617358207703e-02 -1.556383818387985229e-01 1.841078400611877441e-01 1.360574215650558472e-01 -2.196530997753143311e-01 -1.807694733142852783e-01 -1.036574766039848328e-01 -1.637641489505767822e-01 -5.858240127563476562e-01 -2.385905236005783081e-01 4.610243439674377441e-02 -1.566302031278610229e-01 -1.014148220419883728e-01 3.880577161908149719e-03 1.292213499546051025e-01 -7.439949363470077515e-02 -3.906270116567611694e-02 1.659980863332748413e-01 -1.332838684320449829e-01 -1.624452918767929077e-01 -1.872332841157913208e-01
2.508768141269683838e-01 4.289605841040611267e-02 1.448227763175964355e-01 -2.887236773967742920e-01 -2.714172899723052979e-01 9.554103761911392212e-02 1.656405478715896606e-01 1.437905579805374146e-01 6.737069785594940186e-02 1.022279784083366394e-01 -8.680697530508041382e-02 9.607298672199249268e-02 -4.511946067214012146e-02 4.204816743731498718e-02 1.377204358577728271e-01 -3.365047574043273926e-01 -5.435555800795555115e-02 1.639015245018526912e-04 -1.674864590167999268e-01 7.107279263436794281e-03 -1.609271951019763947e-02 -1.385407894849777222e-01 -1.845647692680358887e-01 3.211702406406402588e-01 3.500880599021911621e-01 3.559810221195220947e-01 5.635730549693107605e-02 -1.438759863376617432e-01 1.458837389945983887e-01 -2.011926025152206421e-01 4.714163765311241150e-02 8.573041111230850220e-02
4.542106986045837402e-01 1.186679825186729431e-01 1.145998984575271606e-01 -8.557507395744323730e-02 -9.258872270584106445e-02 4.400727897882461548e-02 2.078668475151062012e-01 6.980716437101364136e-02 -1.289457269012928009e-02 5.307058244943618774e-02 -1.658352650701999664e-02 3.211889415979385376e-02 -1.491968631744384766e-01 -1.717621088027954102e-01 -2.227443456649780273e-01 -3.491040766239166260e-01 -2.598503828048706055e-01 -1.095979809761047363e-01 4.277084469795227051e-01 -1.250304877758026123e-01 -1.161982864141464233e-01 -5.883193016052246094e-02 6.191485561430454254e-03 -1.236787885427474976e-01 -3.959402069449424744e-02 -3.819916769862174988e-02 -1.384698599576950073e-01 -2.958345711231231689e-01 1.931329369544982910e-01 1.821085996925830841e-02 2.060896018519997597e-03 -1.235683858394622803e-01
1.994464099407196045e-01 -2.442370168864727020e-02 -8.621600270271301270e-02 -1.456831991672515869e-01 -2.372035831212997437e-01 1.729317009449005127e-01 1.260191947221755981e-01 4.807401448488235474e-02 -3.065470606088638306e-02 2.159588038921356201e-02 -1.198097616434097290e-01 6.072071194648742676e-02 5.509416013956069946e-02 5.229048430919647217e-02 1.841595619916915894e-01 -1.940722465515136719e-01 -2.493779808282852173e-01 1.965398490428924561e-01 1.494326442480087280e-01 9.657788276672363281e-02 -1.361451391130685806e-02 -1.612361222505569458e-01 -2.295495271682739258e-01 -3.090734779834747314e-02 -4.150476679205894470e-02 3.839746415615081787e-01 -2.104135602712631226e-01 -3.176828026771545410e-01 4.854369536042213440e-02 -2.870031595230102539e-01 8.847836405038833618e-02 3.613759279251098633e-01
2.582456767559051514e-01 4.253679215908050537e-01 2.588753998279571533e-01 -1.799428761005401611e-01 2.547622658312320709e-02 1.201349943876266479e-01 1.520734652876853943e-02 2.816434577107429504e-02 7.414327561855316162e-02 -1.991268247365951538e-01 1.019125804305076599e-01 1.672453880310058594e-01 -1.733938008546829224e-01 1.283089965581893921e-01 5.564140900969505310e-02 -4.670719802379608154e-02 -2.931626439094543457e-01 -1.455322206020355225e-01 1.432566642761230469e-01 -5.519359931349754333e-02 -1.536607146263122559e-01 -8.342801779508590698e-02 -1.086603701114654541e-01 -1.691139340400695801e-01 2.898807823657989502e-01 -1.029907912015914917e-01 -1.126653477549552917e-01 -7.038254290819168091e-03 3.972688019275665283e-01 -1.331753432750701904e-01 9.143435209989547729e-02 -9.266537427902221680e-02
6.469105184078216553e-02 2.828979194164276123e-01 5.948939174413681030e-02 -1.654980033636093140e-01 -2.554005980491638184e-01 -3.094877600669860840e-01 -7.870823144912719727e-03 -1.093945428729057312e-01 -1.736348569393157959e-01 -7.257128506898880005e-02 -8.354268968105316162e-02 1.190095320343971252e-01 -3.525999188423156738e-01 -9.849681705236434937e-02 1.894522574730217457e-03 -2.208408862352371216e-01 -6.346590071916580200e-02 1.842415481805801392e-01 -8.740541338920593262e-02 -3.233884871006011963e-01 2.497589774429798126e-02 -1.007869280874729156e-02 -2.991000711917877197e-01 -6.098125129938125610e-02 1.237156614661216736e-01 8.911117166280746460e-02 -1.962224543094635010e-01 -1.041896343231201172e-01 1.859110444784164429e-01 2.263597249984741211e-01 1.532236337661743164e-01 -2.155717909336090088e-01
1.996044665575027466e-01 1.816138625144958496e-01 2.257119677960872650e-02 -1.517640799283981323e-01 -2.307394295930862427e-01 6.524774432182312012e-02 1.821584850549697876e-01 -6.463713943958282471e-02 -1.447642445564270020e-01 2.068494707345962524e-01 -3.143896758556365967e-01 -8.487036079168319702e-02 -7.443011552095413208e-02 -1.910976469516754150e-01 1.270563453435897827e-01 -5.147930607199668884e-02 -4.621459636837244034e-03 7.572609186172485352e-02 -9.318706393241882324e-02 -2.596394419670104980e-01 1.683483272790908813e-01 -1.053955703973770142e-01 -2.329503595829010010e-01 -2.073739767074584961e-01 -1.806186139583587646e-01 2.362458780407905579e-02 -4.731118381023406982e-01 1.810497343540191650e-01 9.465616196393966675e-02 -2.062483876943588257e-01 -1.331598460674285889e-01 -2.323774620890617371e-02
1.428077369928359985e-01 5.654241517186164856e-02 2.336625307798385620e-01 -3.385721445083618164e-01 -2.922318503260612488e-02 -8.398705720901489258e-02 -9.512304514646530151e-02 9.834785014390945435e-03 -2.094929665327072144e-01 2.594247162342071533e-01 -1.033079922199249268e-01 8.191446959972381592e-02 -7.865972071886062622e-02 9.572443366050720215e-02 1.076641455292701721e-01 -1.759115606546401978e-01 -6.342860311269760132e-02 8.977319300174713135e-02 -5.383712425827980042e-02 -2.949963808059692383e-01 -1.158896908164024353e-01 4.634587466716766357e-02 -8.954821527004241943e-02 -1.775044053792953491e-01 -8.222735673189163208e-02 1.835927814245223999e-01 -4.208577871322631836e-01 -1.292490400373935699e-02 3.372999429702758789e-01 -2.082828879356384277e-01 -1.390762627124786377e-01 -2.287114411592483521e-01
1.120768710970878601e-01 2.186829969286918640e-02 -1.699025332927703857e-01 -1.763260811567306519e-01 -3.716169595718383789e-01 6.245160847902297974e-02 1.462545096874237061e-01 -2.757913991808891296e-02 -7.048270851373672485e-02 2.487613856792449951e-01 -2.596139721572399139e-02 -1.182337105274200439e-01 -3.794957697391510010e-02 -1.656140536069869995e-01 3.184935078024864197e-03 -2.211973071098327637e-01 1.144898310303688049e-02 9.049652516841888428e-02 1.169493794441223145e-01 -1.847877800464630127e-01 -3.277243375778198242e-01 9.276771545410156250e-02 -3.915522829629480839e-04 -1.314044147729873657e-01 -4.070455208420753479e-02 3.373632133007049561e-01 -2.670155465602874756e-01 -6.504713743925094604e-02 2.942312657833099365e-01 1.304742842912673950e-01 -3.378539979457855225e-01 -7.335993647575378418e-02
1.438220441341400146e-01 -4.432332143187522888e-02 -1.735137552022933960e-01 -1.689991950988769531e-01 -1.224100813269615173e-01 1.876975446939468384e-01 -5.756945908069610596e-02 3.005366399884223938e-02 -3.297590315341949463e-01 -1.223523765802383423e-01 -1.412779539823532104e-01 1.178005635738372803e-01 -6.066988781094551086e-02 -1.203976050019264221e-01 2.921755015850067139e-01 -3.083034455776214600e-01 1.817556768655776978e-01 7.249708473682403564e-02 2.644224464893341064e-01 -6.278926134109497070e-02 -1.490548551082611084e-01 9.853658080101013184e-02 -1.512525510042905807e-02 5.631317570805549622e-02 1.491768360137939453e-01 2.802487611770629883e-01 -8.631117641925811768e-02 -1.949553936719894409e-01 4.234919548034667969e-01 -5.956892296671867371e-02 -1.555340439081192017e-01 8.541093021631240845e-02
2.034428566694259644e-01 9.807008504867553711e-02 2.561947098001837730e-03 -1.466579884290695190e-01 -1.080611050128936768e-01 -1.256641000509262085e-01 -3.518181741237640381e-01 7.233111560344696045e-02 1.970907300710678101e-02 -9.324011951684951782e-02 2.427634596824645996e-02 -1.544134616851806641e-01 -3.938128054141998291e-02 -1.108324080705642700e-01 6.628161668777465820e-02 -2.441022098064422607e-01 -2.220030426979064941e-01 -6.753179430961608887e-02 2.944878935813903809e-01 -4.768531620502471924e-01 -2.500981688499450684e-01 -1.665019989013671875e-01 7.464568316936492920e-02 -3.658387064933776855e-02 3.808883950114250183e-02 6.595574319362640381e-02 -3.601947128772735596e-01 3.332107514142990112e-02 2.307790517807006836e-01 3.152612596750259399e-02 4.414374381303787231e-02 4.098311811685562134e-02
1.263857036828994751e-01 3.875221610069274902e-01 -1.268082261085510254e-01 5.989836901426315308e-02 -4.032417833805084229e-01 1.396534293889999390e-01 7.757031917572021484e-02 3.694359213113784790e-02 -1.379439383745193481e-01 -3.955087065696716309e-01 -8.772579021751880646e-03 7.936009764671325684e-02 -5.763267725706100464e-02 3.996206913143396378e-03 3.513120710849761963e-01 -7.412407547235488892e-02 -1.032383590936660767e-01 -1.066266223788261414e-01 5.115107074379920959e-02 6.771288812160491943e-02 -5.110255908221006393e-03 -2.289364635944366455e-01 5.229350551962852478e-02 -6.948053836822509766e-02 -1.308078765869140625e-01 3.936627879738807678e-03 -9.688017517328262329e-02 -1.172874197363853455e-01 3.270314335823059082e-01 -2.568587958812713623e-01 8.368234336376190186e-02 -3.446104377508163452e-02
5.940785259008407593e-02 2.101884931325912476e-01 -3.879334032535552979e-02 -2.502319961786270142e-02 -2.383058667182922363e-01 8.566632866859436035e-02 8.211049437522888184e-02 4.575619101524353027e-02 -8.899226784706115723e-02 2.369259744882583618e-01 -2.881157696247100830e-01 -5.663840472698211670e-02 -7.466185837984085083e-02 -1.177923679351806641e-01 1.103411689400672913e-01 -2.891670167446136475e-01 -6.441350281238555908e-02 -8.443298935890197754e-02 1.767917424440383911e-01 -5.053528547286987305e-01 3.755567967891693115e-02 -9.520412236452102661e-02 -3.600840643048286438e-02 5.662703886628150940e-02 -4.510653764009475708e-02 -5.034530162811279297e-02 -3.249389827251434326e-01 1.802659481763839722e-01 2.348356842994689941e-01 -2.533976733684539795e-01 -1.745425760746002197e-01 -7.947359979152679443e-02
3.568116724491119385e-01 2.233758270740509033e-01 -2.199235372245311737e-02 -1.311484128236770630e-01 -2.894617915153503418e-01 -8.066616207361221313e-02 -2.959820441901683807e-02 2.491346001625061035e-01 -1.626976579427719116e-01 6.008750572800636292e-02 8.666984736919403076e-03 2.027076333761215210e-01 -2.389577031135559082e-02 -1.935051009058952332e-02 -2.850103378295898438e-01 -1.290964484214782715e-01 1.228465288877487183e-01 -2.385094612836837769e-01 2.973539531230926514e-01 -2.492333948612213135e-01 6.522174179553985596e-02 -2.897831201553344727e-01 -1.485863775014877319e-01 1.542362868785858154e-01 8.650827407836914062e-02 7.428084313869476318e-02 -1.120307520031929016e-01 -3.104084730148315430e-02 2.382769286632537842e-01 1.023309975862503052e-01 -1.724856346845626831e-01 4.065511375665664673e-02
5.788208842277526855e-01 9.136125445365905762e-02 1.195929497480392456e-01 -5.149723216891288757e-02 -2.622579932212829590e-01 -7.321693003177642822e-02 3.991794586181640625e-02 5.944598838686943054e-02 1.875552535057067871e-01 5.795861780643463135e-02 -2.998065017163753510e-02 -4.601221531629562378e-02 -1.628742814064025879e-01 -8.876645006239414215e-03 -7.011277228593826294e-02 5.697999149560928345e-02 -3.377097845077514648e-01 -9.354080259799957275e-02 1.239818260073661804e-01 -2.776961028575897217e-01 -1.787387728691101074e-01 1.380796916782855988e-02 -1.479597538709640503e-01 -1.350202858448028564e-01 -1.282997708767652512e-02 5.761849228292703629e-03 -1.928253769874572754e-01 -8.293469995260238647e-02 -9.434127807617187500e-02 -2.498179972171783447e-01 2.220814116299152374e-02 2.836744189262390137e-01
4.244084060192108154e-01 -1.888673454523086548e-01 -1.174971535801887512e-01 -1.501857042312622070e-01 -2.670400440692901611e-01 -5.232676863670349121e-02 9.309569746255874634e-02 1.570303887128829956e-01 1.533130854368209839e-01 -7.325276732444763184e-02 -1.066391319036483765e-01 1.053390130400657654e-01 1.126056089997291565e-01 1.923668533563613892e-01 1.841700524091720581e-01 -3.130204081535339355e-01 -2.454604208469390869e-01 -4.231274593621492386e-03 1.494850218296051025e-01 -1.075385585427284241e-01 1.420597434043884277e-01 1.272797286510467529e-01 -1.943677663803100586e-01 2.009936422109603882e-02 2.924973666667938232e-01 1.655839681625366211e-01 1.830120533704757690e-01 -1.093938946723937988e-01 1.671379506587982178e-01 -2.191989868879318237e-01 -1.548776589334011078e-02 -6.440310925245285034e-02
-5.610790848731994629e-02 -3.880720213055610657e-02 1.946992874145507812e-01 -2.552273869514465332e-01 -8.769638091325759888e-02 2.349660247564315796e-01 -4.904697835445404053e-02 2.525144517421722412e-01 -1.183902099728584290e-01 -1.373341381549835205e-01 -1.431844681501388550e-01 1.452122628688812256e-01 -5.138313397765159607e-02 1.528740674257278442e-01 5.615032091736793518e-02 -2.883592844009399414e-01 -4.066671058535575867e-02 -1.925330162048339844e-01 2.027598768472671509e-01 -3.985551893711090088e-01 -1.245232205837965012e-02 -3.721972554922103882e-02 -1.129870563745498657e-01 -9.753773361444473267e-02 8.093134965747594833e-04 4.494299292564392090e-01 -1.616766452789306641e-01 -2.595568597316741943e-01 -1.193071827292442322e-01 -2.148731052875518799e-02 -4.766057059168815613e-02 -3.851043060421943665e-02
6.735998392105102539e-02 7.203836739063262939e-02 3.306176140904426575e-02 -3.020232915878295898e-01 -3.300619125366210938e-01 -1.695464402437210083e-01 1.851792186498641968e-01 -8.726380020380020142e-02 -9.618391841650009155e-02 -3.838568553328514099e-02 1.030197739601135254e-02 1.119510382413864136e-01 -3.372091352939605713e-01 -7.116056978702545166e-02 -1.084371842443943024e-02 -2.195002883672714233e-01 -6.976233329623937607e-03 -1.925454735755920410e-01 6.566725671291351318e-02 -8.795810490846633911e-02 3.553653135895729065e-02 -6.142509356141090393e-02 -1.064705029129981995e-01 -2.825443446636199951e-01 2.502544522285461426e-01 6.870520766824483871e-03 -8.024771511554718018e-02 -8.361797779798507690e-02 8.607473969459533691e-02 1.557215899229049683e-01 -5.096086263656616211e-01 1.228561773896217346e-01
-9.963393956422805786e-02 2.485261708498001099e-01 -2.546823322772979736e-01 9.720985591411590576e-02 -4.161381423473358154e-01 1.655599102377891541e-02 1.383195221424102783e-01 -4.318749159574508667e-02 -3.040841817855834961e-01 1.874834448099136353e-01 -1.698732823133468628e-01 1.898011416196823120e-01 -1.263049989938735962e-01 1.444688737392425537e-01 1.547660678625106812e-01 -2.372850179672241211e-01 1.000229865312576294e-01 -1.350024044513702393e-01 3.576568141579627991e-02 1.438249945640563965e-01 -1.485881507396697998e-01 3.759872540831565857e-02 -1.684007048606872559e-01 2.908537983894348145e-01 3.139048814773559570e-02 9.819259494543075562e-02 -8.503326773643493652e-02 -2.400586009025573730e-01 2.625558376312255859e-01 -1.108454018831253052e-01 -5.178063735365867615e-02 6.278155744075775146e-02
-1.470168773084878922e-02 2.843458354473114014e-01 -7.304058223962783813e-02 1.811552643775939941e-01 -2.390176057815551758e-01 -9.557158499956130981e-02 8.901266008615493774e-02 8.587471395730972290e-02 9.488186985254287720e-02 -2.141911685466766357e-01 -3.471319377422332764e-02 -1.540717184543609619e-01 -1.226380243897438049e-01 -1.365151852369308472e-01 2.515136599540710449e-01 -3.046764433383941650e-02 -2.547250986099243164e-01 1.304509192705154419e-01 -4.785054549574851990e-02 -2.176153510808944702e-01 -7.877469807863235474e-02 -5.388221144676208496e-02 -2.283680737018585205e-01 -1.689339727163314819e-01 4.792718216776847839e-02 2.975665330886840820e-01 -1.094309054315090179e-02 4.988607019186019897e-02 3.538869917392730713e-01 -4.044454991817474365e-01 -1.000673472881317139e-01 8.891518414020538330e-02
3.908059298992156982e-01 4.800519943237304688e-01 -2.438660413026809692e-01 -7.366464287042617798e-02 -8.424837887287139893e-02 1.061064936220645905e-02 8.815663307905197144e-02 -1.670899391174316406e-01 -8.259835839271545410e-02 -9.826721996068954468e-02 -7.862577214837074280e-03 2.010714411735534668e-01 8.833829313516616821e-02 1.466200500726699829e-01 3.369679441675543785e-03 -2.074404954910278320e-01 -9.613410383462905884e-02 2.032642439007759094e-02 4.179423302412033081e-02 -6.064402684569358826e-02 3.258164599537849426e-02 -1.241451129317283630e-01 3.827450796961784363e-02 1.691705733537673950e-01 2.972494065761566162e-01 1.365382969379425049e-01 -2.750904858112335205e-01 -1.973520219326019287e-01 -9.519685059785842896e-03 -1.819835752248764038e-01 -1.145885512232780457e-01 2.238520532846450806e-01
1.862795092165470123e-02 1.255683153867721558e-01 4.640991985797882080e-02 -4.752671718597412109e-02 -4.065855145454406738e-01 -1.260128021240234375e-01 8.617980033159255981e-02 2.478676736354827881e-01 -1.170154660940170288e-01 -8.902323991060256958e-02 -9.731569886207580566e-02 3.548414707183837891e-01 1.426455229520797729e-01 2.266933321952819824e-01 -7.921738177537918091e-02 6.152894720435142517e-02 -2.717311121523380280e-02 -1.487383097410202026e-01 -1.336831450462341309e-01 -4.721682369709014893e-01 -5.145920440554618835e-02 4.192112758755683899e-02 -2.571618258953094482e-01 -2.037836313247680664e-01 -3.057581931352615356e-02 4.890636354684829712e-02 -1.791093647480010986e-01 -2.318755537271499634e-02 1.903707087039947510e-01 1.165515854954719543e-01 -1.504300236701965332e-01 -8.048136532306671143e-02
2.450830191373825073e-01 1.383080780506134033e-01 1.060038283467292786e-01 2.099967375397682190e-02 -3.867732286453247070e-01 2.402426004409790039e-01 -8.072283864021301270e-02 -6.901837885379791260e-02 -1.304861456155776978e-01 -8.763540536165237427e-02 -4.244166612625122070e-02 -7.683157455176115036e-03 9.566295146942138672e-02 -7.378582376986742020e-03 2.251770198345184326e-01 7.801713049411773682e-02 -2.710984945297241211e-01 -1.512126475572586060e-01 -3.213399322703480721e-04 -4.914414137601852417e-02 -2.441488057374954224e-01 1.950982026755809784e-02 -3.768873512744903564e-01 -7.758220285177230835e-02 -4.416485875844955444e-02 -1.301374635659158230e-03 -2.360025979578495026e-02 -7.118855416774749756e-02 1.231521964073181152e-01 5.086924135684967041e-02 7.555627822875976562e-02 5.100060701370239258e-01
1.613432765007019043e-01 3.182253241539001465e-01 -1.186784058809280396e-01 2.222193777561187744e-01 -2.621093392372131348e-01 1.544544845819473267e-01 1.371127367019653320e-01 8.786773681640625000e-02 -6.933022290468215942e-02 2.939824387431144714e-02 4.855372384190559387e-02 -5.810337886214256287e-02 -1.457694917917251587e-01 -7.071403414011001587e-02 2.903853654861450195e-01 -5.799117684364318848e-02 -4.880666360259056091e-02 1.319874972105026245e-01 3.220769464969635010e-01 -3.157920539379119873e-01 1.729382127523422241e-01 -1.523385941982269287e-01 -3.649660944938659668e-01 8.423681557178497314e-02 -4.642332345247268677e-02 -1.991787403821945190e-01 -1.255266517400741577e-01 1.010871976613998413e-01 6.593412905931472778e-02 -1.954156607389450073e-01 -1.814363300800323486e-01 -6.991672515869140625e-02
1.956204026937484741e-01 -3.689535707235336304e-02 -8.018509298563003540e-02 1.187862530350685120e-01 -3.534135520458221436e-01 1.999933421611785889e-01 1.671969443559646606e-01 3.018480539321899414e-01 1.783288270235061646e-01 -4.497915878891944885e-02 -1.486171334981918335e-01 2.021669782698154449e-02 4.628923535346984863e-02 1.560316234827041626e-02 1.993979513645172119e-01 -2.562062740325927734e-01 -1.695057451725006104e-01 1.513940244913101196e-01 8.322873711585998535e-02 1.250375658273696899e-01 -3.379897028207778931e-02 4.416803270578384399e-02 -1.366869658231735229e-01 -1.348598152399063110e-01 -7.359635084867477417e-02 2.960518002510070801e-01 -1.917231529951095581e-01 -2.555457055568695068e-01 1.919362992048263550e-01 -2.014729380607604980e-01 -5.892750248312950134e-02 3.186742365360260010e-01
4.714014232158660889e-01 1.491349637508392334e-01 1.364442408084869385e-01 -7.926759123802185059e-02 -3.227645754814147949e-01 2.454213611781597137e-02 -1.325229555368423462e-01 -1.298308372497558594e-01 1.569890603423118591e-02 -7.858115434646606445e-02 -1.342315133661031723e-02 6.043840572237968445e-02 -2.163158804178237915e-01 8.417099714279174805e-02 -1.780824810266494751e-01 -6.664352864027023315e-02 -4.236191883683204651e-02 -1.515716463327407837e-01 3.342664837837219238e-01 -3.176467716693878174e-01 -6.115534051787108183e-05 -3.393174409866333008e-01 -9.472531825304031372e-02 -1.244620531797409058e-01 -6.335147656500339508e-03 1.080414205789566040e-01 -2.122237086296081543e-01 -6.171901524066925049e-02 1.394501179456710815e-01 1.565772145986557007e-01 6.981276720762252808e-02 -6.895633786916732788e-02
2.952931225299835205e-01 2.456637024879455566e-01 1.343292929232120514e-02 -2.013827562332153320e-01 -3.204356729984283447e-01 -2.170985192060470581e-02 1.602536141872406006e-01 8.048868179321289062e-02 1.028015017509460449e-01 1.859311200678348541e-02 -2.012105844914913177e-02 1.563258096575737000e-02 -1.221216768026351929e-01 -9.010764211416244507e-02 2.352961152791976929e-01 -1.083032712340354919e-01 -4.967539310455322266e-01 2.476222217082977295e-01 2.142948359251022339e-01 -2.651996910572052002e-01 1.114002778194844723e-03 4.584379494190216064e-02 -7.501124590635299683e-02 -1.386306732892990112e-01 -5.981695838272571564e-03 -5.915720760822296143e-02 -1.448055449873209000e-02 4.206405580043792725e-02 -9.995595365762710571e-02 -1.995040103793144226e-02 -1.100526601076126099e-01 3.088985979557037354e-01
-7.988231256604194641e-03 1.398091614246368408e-01 -4.360853880643844604e-02 -1.023928448557853699e-01 -2.515217065811157227e-01 -5.781209841370582581e-02 3.916868567466735840e-02 5.320956707000732422e-01 -9.386961907148361206e-02 2.404840439558029175e-01 1.732935383915901184e-02 5.731925740838050842e-02 -1.547311991453170776e-01 -2.977669835090637207e-01 2.254374325275421143e-02 -2.319707721471786499e-02 -9.392387419939041138e-02 -1.092372983694076538e-01 3.993787765502929688e-01 -7.150580734014511108e-02 1.194004062563180923e-02 -2.795107662677764893e-01 -1.028605401515960693e-01 -1.562305390834808350e-01 1.431813556700944901e-02 2.127908617258071899e-01 -8.715970814228057861e-02 -1.486674100160598755e-01 1.174822747707366943e-01 -1.633663624525070190e-01 -1.324098706245422363e-01 3.193964064121246338e-02
3.113810718059539795e-01 9.231839329004287720e-02 2.603375315666198730e-01 -2.197836525738239288e-02 -2.711331546306610107e-01 -6.904637813568115234e-02 -7.200212776660919189e-02 3.100325167179107666e-01 1.036175414919853210e-01 -1.350613683462142944e-02 -1.709832698106765747e-01 2.445823140442371368e-02 -1.984596401453018188e-01 2.419968992471694946e-01 4.240329265594482422e-01 -3.465194627642631531e-02 -2.251355648040771484e-01 -5.101278424263000488e-02 2.851309441030025482e-02 -2.602700591087341309e-01 -9.699318557977676392e-02 -3.353411331772804260e-03 -5.230565369129180908e-02 -1.300487667322158813e-01 -7.888148725032806396e-02 1.386098563671112061e-01 -3.859891369938850403e-02 -2.154312133789062500e-01 -1.025713384151458740e-01 -2.085711434483528137e-02 1.604597121477127075e-01 2.569464445114135742e-01
2.194318622350692749e-01 2.222015857696533203e-01 -6.142033636569976807e-02 7.559224218130111694e-02 -1.297722458839416504e-01 -2.379058748483657837e-01 2.770409286022186279e-01 8.712907880544662476e-02 -5.646016821265220642e-02 1.348282098770141602e-01 -8.431773632764816284e-02 1.778158098459243774e-01 -5.112910270690917969e-02 1.778245717287063599e-01 -1.252086311578750610e-01 -1.659815162420272827e-01 -6.453525274991989136e-02 -2.357351332902908325e-01 1.166402101516723633e-01 -5.313432216644287109e-01 -9.617097675800323486e-02 -2.210232242941856384e-02 -1.978574395179748535e-01 -2.252641916275024414e-01 9.385476261377334595e-02 1.834312379360198975e-01 -1.021341234445571899e-01 2.439566254615783691e-01 1.052016019821166992e-01 1.039328426122665405e-01 -8.799941092729568481e-02 1.839866675436496735e-02
9.340837597846984863e-02 2.919572889804840088e-01 1.442959904670715332e-01 -6.177094578742980957e-02 4.934929311275482178e-03 -2.586547136306762695e-01 1.257364153861999512e-01 2.334542013704776764e-02 -2.538621127605438232e-01 2.324410974979400635e-01 -2.323135584592819214e-01 1.923958957195281982e-02 -5.023876950144767761e-02 1.186571195721626282e-01 1.086749881505966187e-02 -2.984158992767333984e-01 -1.035906970500946045e-01 -6.765020638704299927e-02 -1.451699733734130859e-01 -3.589306175708770752e-01 1.710027456283569336e-02 -1.238976791501045227e-01 -2.798089683055877686e-01 -2.886104881763458252e-01 1.181976124644279480e-02 2.048223018646240234e-01 -2.377154380083084106e-01 -1.023903861641883850e-01 6.547465175390243530e-02 -7.800862193107604980e-02 -2.114088684320449829e-01 -1.137272343039512634e-01
1.731460839509963989e-01 2.071562111377716064e-01 -3.751774504780769348e-02 -1.442133486270904541e-01 -1.048413887619972229e-01 4.813333228230476379e-02 -2.479963749647140503e-01 -2.852529846131801605e-02 -1.562840938568115234e-01 6.479376927018165588e-03 -5.074295029044151306e-02 -1.368883550167083740e-01 4.592942073941230774e-03 1.372407227754592896e-01 2.027593404054641724e-01 -1.424419134855270386e-01 -4.067273139953613281e-01 -6.351139396429061890e-02 4.084643721580505371e-01 -1.154419258236885071e-01 -1.043302416801452637e-01 -2.935898005962371826e-01 -2.309213392436504364e-02 -3.347972035408020020e-02 1.348728388547897339e-01 -1.569247245788574219e-01 -2.954923212528228760e-01 -1.176592148840427399e-02 3.162654638290405273e-01 -1.543254703283309937e-01 -1.719926670193672180e-02 -2.166008576750755310e-02
4.097959399223327637e-01 2.071226388216018677e-01 1.970265954732894897e-01 -2.917422354221343994e-02 -3.501111567020416260e-01 -1.353725977241992950e-02 -1.544714272022247314e-01 5.396813526749610901e-02 8.827654644846916199e-03 -2.820405364036560059e-01 -1.258016675710678101e-01 7.609644532203674316e-02 1.221469789743423462e-01 2.899045646190643311e-01 2.688354253768920898e-01 -1.235731169581413269e-01 -1.683290302753448486e-01 2.668978646397590637e-02 7.300943601876497269e-03 -2.271030694246292114e-01 -2.863639593124389648e-01 -1.880111172795295715e-03 -4.835232719779014587e-02 -8.608591556549072266e-02 -4.283753037452697754e-02 1.697200536727905273e-02 -2.598719596862792969e-01 1.773572526872158051e-02 -2.198701202869415283e-01 -1.020563617348670959e-01 1.098163425922393799e-02 1.045475155115127563e-01
9.844654798507690430e-02 3.037982881069183350e-01 1.798558086156845093e-01 1.794390976428985596e-01 -1.958388984203338623e-01 4.664746671915054321e-02 -4.746303707361221313e-02 3.479337394237518311e-01 9.856674820184707642e-02 2.852362096309661865e-01 -1.710108220577239990e-01 2.436105310916900635e-01 -1.264449208974838257e-01 4.518932104110717773e-02 1.923852860927581787e-01 -1.156195327639579773e-01 -1.128043904900550842e-01 -7.759016752243041992e-02 -6.146441027522087097e-02 -9.699068218469619751e-02 -2.534222900867462158e-01 1.341419387608766556e-02 -2.962598204612731934e-01 1.169310584664344788e-01 -1.420871764421463013e-01 -9.773630881682038307e-04 -3.293989300727844238e-01 -5.545664951205253601e-02 1.381123214960098267e-01 -1.961017996072769165e-01 -5.350794270634651184e-02 1.778035312891006470e-01
5.108515024185180664e-01 2.635441422462463379e-01 -1.807582229375839233e-01 -1.684536337852478027e-01 -2.551940381526947021e-01 1.680452493019402027e-03 6.139856204390525818e-02 2.386492863297462463e-02 -2.406519651412963867e-01 -1.566353738307952881e-01 -6.305830180644989014e-02 9.463522583246231079e-03 -4.461807385087013245e-02 -1.432631760835647583e-01 -5.033683497458696365e-03 -1.399501860141754150e-01 -1.492935419082641602e-01 5.699796974658966064e-02 1.223515495657920837e-01 1.227219104766845703e-01 6.366023421287536621e-02 9.245328605175018311e-02 -8.903300017118453979e-02 -1.285647302865982056e-01 2.627438902854919434e-01 2.186499387025833130e-01 -2.073697447776794434e-01 -2.949492931365966797e-01 -1.269753724336624146e-01 -1.009607985615730286e-01 -2.026399374008178711e-01 5.980376899242401123e-02
3.278790786862373352e-02 1.613586843013763428e-01 -1.710110306739807129e-01 -2.150342315435409546e-01 -2.409468442201614380e-01 2.618880569934844971e-01 -4.953967779874801636e-02 7.876507192850112915e-02 -3.250405490398406982e-01 2.702798247337341309e-01 9.827246889472007751e-03 2.529430985450744629e-01 -2.033771574497222900e-01 7.037316262722015381e-02 9.531401097774505615e-02 -1.103184595704078674e-01 2.238046228885650635e-01 -7.187171280384063721e-02 8.715898543596267700e-02 -7.567582651972770691e-03 -2.409821599721908569e-01 1.244845390319824219e-01 -4.061355888843536377e-01 -1.822039484977722168e-03 1.879008673131465912e-02 1.545576453208923340e-01 -1.839565932750701904e-01 -9.997217357158660889e-02 4.895768593996763229e-03 -2.400904446840286255e-01 1.512322127819061279e-01 -4.141908511519432068e-02
6.493476778268814087e-02 8.998596668243408203e-02 -1.230810880661010742e-01 -7.627589255571365356e-02 4.984538257122039795e-02 2.840653657913208008e-01 -8.306392468512058258e-03 1.585424989461898804e-01 -2.601654827594757080e-01 -1.442898511886596680e-01 3.066205605864524841e-02 2.854304201900959015e-02 6.617556512355804443e-02 1.128442436456680298e-01 1.504475772380828857e-01 -4.689783453941345215e-01 -2.335314005613327026e-01 9.805554896593093872e-02 2.063764780759811401e-01 -1.862287968397140503e-01 -1.682046651840209961e-01 1.689367592334747314e-01 -2.840188145637512207e-02 -5.651653558015823364e-02 2.037086933851242065e-01 1.327923685312271118e-02 -2.054887115955352783e-01 4.139353334903717041e-02 3.732566833496093750e-01 4.448622837662696838e-02 -1.536818891763687134e-01 2.357970327138900757e-01
1.871194988489151001e-01 2.612643837928771973e-01 7.867167145013809204e-02 -5.330726504325866699e-02 -3.551579713821411133e-01 -1.686532348394393921e-01 2.012016773223876953e-01 2.767704427242279053e-01 -1.348226219415664673e-01 -8.695584535598754883e-02 -2.279999256134033203e-01 6.902128458023071289e-02 -1.329488307237625122e-01 -4.941751249134540558e-03 1.228328444994986057e-03 3.811692073941230774e-02 -2.946736812591552734e-01 7.724417746067047119e-02 1.918070018291473389e-01 -7.023944705724716187e-02 -2.283954322338104248e-01 -8.191687613725662231e-02 6.832215189933776855e-02 1.542575508356094360e-01 -2.528001368045806885e-01 8.334581553936004639e-02 1.269079297780990601e-01 -2.571289539337158203e-01 2.792209386825561523e-01 3.394442796707153320e-02 -2.399048805236816406e-01 5.275822803378105164e-02
1.839063316583633423e-01 2.843512892723083496e-01 9.769331663846969604e-02 -4.197700321674346924e-01 5.485737323760986328e-02 9.794170409440994263e-02 4.867976158857345581e-02 8.502954244613647461e-02 -2.533105574548244476e-02 -2.857620418071746826e-01 1.767901033163070679e-01 -1.193378269672393799e-01 -7.921382784843444824e-03 -2.621032763272523880e-03 -7.237163186073303223e-02 -1.513015665113925934e-02 -3.556222021579742432e-01 -1.262352708727121353e-02 1.801028400659561157e-01 6.567535549402236938e-02 -1.445076912641525269e-01 -4.685683175921440125e-02 -1.788995563983917236e-01 -1.350318789482116699e-01 2.669531702995300293e-01 -3.425726667046546936e-02 -2.193401157855987549e-01 -1.087629944086074829e-01 1.910826265811920166e-01 -2.522543668746948242e-01 -1.687154918909072876e-01 -2.153043150901794434e-01
3.498136103153228760e-01 2.171640247106552124e-01 -2.199865430593490601e-01 1.869573071599006653e-02 -2.709956765174865723e-01 4.492190480232238770e-02 1.581326276063919067e-01 9.407601505517959595e-02 -2.471383363008499146e-01 -2.108494639396667480e-01 6.297950446605682373e-02 1.117778047919273376e-01 -1.741716861724853516e-01 1.590894162654876709e-01 -9.425641596317291260e-02 -1.174638569355010986e-01 -9.592338465154170990e-03 4.682155847549438477e-01 2.881779707968235016e-02 -1.487708417698740959e-03 -7.985247671604156494e-02 5.438938736915588379e-02 -1.067743971943855286e-01 1.030408367514610291e-01 1.657170429825782776e-02 2.064019292593002319e-01 -3.334350287914276123e-01 -2.033690512180328369e-01 -1.184501568786799908e-03 -3.114542365074157715e-02 -1.315157413482666016e-01 8.309952169656753540e-02
-5.948667228221893311e-02 1.828202307224273682e-01 1.046855449676513672e-01 -1.246430277824401855e-01 -5.074925422668457031e-01 6.260490417480468750e-02 -9.438642114400863647e-02 1.290077269077301025e-01 -2.839556932449340820e-01 -2.089762985706329346e-01 7.848057895898818970e-02 1.230918392539024353e-01 2.918743342161178589e-02 1.927372366189956665e-01 1.366254836320877075e-01 -1.562128514051437378e-01 -5.745799839496612549e-02 -1.862032264471054077e-01 2.406484037637710571e-01 -2.181647270917892456e-01 -1.392369717359542847e-01 2.469518035650253296e-02 -2.354241162538528442e-01 -1.039442569017410278e-01 1.388636976480484009e-01 4.014589264988899231e-02 -3.482618182897567749e-02 9.141460061073303223e-02 7.981896400451660156e-02 -1.107539162039756775e-01 -1.746080517768859863e-01 -3.369661867618560791e-01
3.251836895942687988e-01 3.990651369094848633e-01 1.031424179673194885e-01 -1.368595361709594727e-01 -7.949677854776382446e-02 4.270827397704124451e-03 2.073429077863693237e-01 -1.259239912033081055e-01 -7.367293536663055420e-02 2.222570180892944336e-01 2.949495613574981689e-02 7.307109236717224121e-02 1.864478923380374908e-02 9.168086200952529907e-02 1.666708141565322876e-01 -5.130461603403091431e-02 -2.366561740636825562e-01 4.753148555755615234e-02 -1.377077251672744751e-01 -3.999370038509368896e-01 -2.093360126018524170e-01 5.171044915914535522e-02 -2.816607952117919922e-01 -3.263681754469871521e-02 2.040475457906723022e-01 1.251410096883773804e-01 2.303452491760253906e-01 -1.508630365133285522e-01 1.234849393367767334e-01 -3.007950261235237122e-02 -1.539047211408615112e-01 -5.676550045609474182e-02
1.130183711647987366e-01 5.620804429054260254e-01 -5.332098528742790222e-02 1.934397220611572266e-01 -2.815352678298950195e-01 1.199290603399276733e-01 1.836191713809967041e-01 1.570719778537750244e-01 2.362826140597462654e-03 -2.832682132720947266e-01 -5.437077581882476807e-02 -6.992349028587341309e-02 -2.494897134602069855e-02 -6.361425668001174927e-02 1.596932858228683472e-01 2.007651776075363159e-01 3.407532349228858948e-02 8.323147892951965332e-02 -2.362214960157871246e-02 -2.702271342277526855e-01 1.003013178706169128e-02 8.268953114748001099e-02 -1.051207259297370911e-01 -6.865291297435760498e-02 1.556196361780166626e-01 1.826039105653762817e-01 -1.279247552156448364e-01 -1.500406954437494278e-02 2.812542319297790527e-01 -7.598496228456497192e-02 -1.830261945724487305e-01 1.533914506435394287e-01
4.065619111061096191e-01 2.102233469486236572e-01 -9.028205275535583496e-02 5.579413473606109619e-02 -2.730230242013931274e-02 -1.991144753992557526e-02 1.667596846818923950e-01 4.942525178194046021e-02 -6.282887607812881470e-02 4.972461238503456116e-02 7.492273300886154175e-02 1.004519290290772915e-04 -3.627602756023406982e-02 -2.377853989601135254e-01 -1.906698197126388550e-02 -3.577567934989929199e-01 -3.583874702453613281e-01 -1.521084010601043701e-01 4.632891714572906494e-01 -6.510336697101593018e-02 2.457557618618011475e-02 -1.495244055986404419e-01 -2.770356647670269012e-02 -1.171547546982765198e-01 -1.120643783360719681e-02 4.669320210814476013e-02 -1.629715710878372192e-01 -1.496550589799880981e-01 2.395537793636322021e-01 1.355221271514892578e-01 -1.017583385109901428e-01 6.583479791879653931e-02
[truncated: 3,279,936 more chars]
