# Supplementary material for: The Language of Innovation
Source: PLoS One. 2020 Apr 30;15(4):e0230107. doi: 10.1371/journal.pone.0230107 (PMC7194493; doi:10.1371/journal.pone.0230107)
Supplement: S12 File — (GZ) [file pone.0230107.s012.tar.gz › 1990-1994/V2Run_13_VS_4500_embeddings1990-1994ED32.txt]

8.723349124193191528e-02 1.391888111829757690e-01 2.518227696418762207e-01 -2.909943759441375732e-01 8.306590467691421509e-02 9.044207632541656494e-02 -6.948480010032653809e-02 -4.470256343483924866e-02 -8.296950161457061768e-02 4.882563278079032898e-02 -1.695642024278640747e-01 -9.107343107461929321e-02 -2.121132165193557739e-01 2.473423480987548828e-01 1.725668758153915405e-01 7.719139009714126587e-02 -7.745420094579458237e-03 -6.570618599653244019e-02 -2.412490546703338623e-01 1.455768793821334839e-01 2.829400822520256042e-02 9.464552253484725952e-02 1.616308391094207764e-01 9.352140873670578003e-02 5.588068068027496338e-02 -2.339167892932891846e-01 -2.638658881187438965e-01 2.656559050083160400e-01 1.383328437805175781e-01 4.287663102149963379e-01 -2.650475203990936279e-01 -1.230083853006362915e-01
7.490702718496322632e-02 6.137024983763694763e-02 3.532876968383789062e-01 1.799244731664657593e-01 6.796186417341232300e-02 2.424831837415695190e-01 -2.519009076058864594e-02 -6.205997988581657410e-02 -4.069961905479431152e-01 3.950143605470657349e-02 1.483570411801338196e-02 -2.228995412588119507e-01 -1.949214935302734375e-01 8.063372969627380371e-02 5.475942045450210571e-02 6.879673898220062256e-02 1.755031873472034931e-03 1.183109283447265625e-01 1.121772900223731995e-01 -2.447180598974227905e-01 -2.180893868207931519e-01 3.893333673477172852e-02 1.847101598978042603e-01 2.085215151309967041e-01 -5.258244276046752930e-02 1.106390506029129028e-01 -3.810248076915740967e-01 1.454229056835174561e-01 7.588787004351615906e-03 4.537614807486534119e-02 2.416862547397613525e-02 -3.146629631519317627e-01
1.637979000806808472e-01 2.372473031282424927e-01 -1.752117574214935303e-01 -1.559904869645833969e-02 -2.956155687570571899e-02 2.418814897537231445e-01 -3.911155462265014648e-02 -3.054712116718292236e-01 -1.624041199684143066e-01 2.665759325027465820e-01 -4.553325101733207703e-02 -2.571680843830108643e-01 -1.800980269908905029e-01 2.359248884022235870e-02 -1.715709269046783447e-01 2.372226566076278687e-01 -2.217873930931091309e-01 -8.626043796539306641e-02 -1.428638845682144165e-01 -1.557815968990325928e-01 -3.188951313495635986e-01 6.772978603839874268e-02 1.111227348446846008e-01 -6.536363065242767334e-02 1.989522725343704224e-01 -7.486547809094190598e-03 -2.736076712608337402e-01 2.261002808809280396e-01 9.405203163623809814e-02 -1.023148223757743835e-01 -1.940331608057022095e-01 2.397561259567737579e-02
-2.114213705062866211e-01 3.207665383815765381e-01 2.797987163066864014e-01 -1.093153655529022217e-01 -2.397622168064117432e-01 1.088433060795068741e-02 -1.988344639539718628e-01 9.980858117341995239e-02 -7.433830201625823975e-02 2.304381430149078369e-01 -9.149491786956787109e-02 -9.708576649427413940e-02 -1.094619333744049072e-01 -5.575086548924446106e-02 -1.687291562557220459e-01 2.376108765602111816e-01 1.415687054395675659e-02 -1.218792945146560669e-01 1.317253410816192627e-01 -2.029298432171344757e-02 -1.715925931930541992e-01 -1.375654935836791992e-01 3.527707159519195557e-01 1.128636524081230164e-01 6.138902157545089722e-02 1.307029575109481812e-01 -1.130655184388160706e-01 3.195788264274597168e-01 2.907337844371795654e-01 1.781919747591018677e-01 -7.922785729169845581e-02 -4.397928714752197266e-02
-8.398088812828063965e-02 1.923672556877136230e-01 2.030943632125854492e-01 -1.360547989606857300e-01 6.128909066319465637e-02 6.328794360160827637e-02 -4.211504384875297546e-02 3.499263897538185120e-02 -3.114896118640899658e-01 1.123654767870903015e-01 -3.642204105854034424e-01 -5.978672578930854797e-02 -1.255936771631240845e-01 3.554731234908103943e-02 -2.987251579761505127e-01 1.691267639398574829e-01 -4.506580904126167297e-02 -1.366536170244216919e-01 4.341082274913787842e-02 -3.034919500350952148e-01 -2.110137641429901123e-01 4.989848658442497253e-02 2.736102938652038574e-01 4.526523128151893616e-02 -3.461853042244911194e-02 -6.047691032290458679e-02 -2.679500281810760498e-01 3.256608843803405762e-01 1.091847792267799377e-01 -1.858213990926742554e-01 -1.862370371818542480e-01 4.684766754508018494e-02
2.632510960102081299e-01 2.650959789752960205e-01 -2.906894497573375702e-02 7.406487129628658295e-03 3.956359326839447021e-01 7.147990167140960693e-02 -3.509851992130279541e-01 9.223896265029907227e-02 -6.224558874964714050e-02 1.279464066028594971e-01 -7.272649556398391724e-02 8.828993886709213257e-02 -1.764216274023056030e-01 1.616605222225189209e-01 6.319032050669193268e-03 2.280640900135040283e-01 2.702388353645801544e-02 -4.031346365809440613e-02 -6.804860197007656097e-03 -1.069180741906166077e-01 -2.705242335796356201e-01 -7.879956066608428955e-02 -6.005256995558738708e-02 -7.738871872425079346e-02 -3.032560050487518311e-01 -2.561002373695373535e-01 -3.409820199012756348e-01 3.351459279656410217e-02 8.139076828956604004e-02 3.493912750855088234e-03 -1.466209888458251953e-01 -1.328431516885757446e-01
7.945712655782699585e-02 1.546896696090698242e-01 1.683322936296463013e-01 -8.337185718119144440e-03 -1.396809667348861694e-01 1.609057071618735790e-03 3.040703386068344116e-02 -7.312392443418502808e-02 -1.196002066135406494e-01 7.819776237010955811e-02 -1.595638692378997803e-01 -3.538859486579895020e-01 -7.851630449295043945e-02 -5.612824112176895142e-02 -1.078696325421333313e-01 3.134739398956298828e-01 1.313734054565429688e-02 2.291522771120071411e-01 1.569229736924171448e-02 1.880153268575668335e-02 -3.314839601516723633e-01 -6.736025959253311157e-02 -5.680495128035545349e-02 -5.266658589243888855e-02 -1.806160211563110352e-01 2.813553214073181152e-01 -2.265144735574722290e-01 1.372893303632736206e-01 1.141368076205253601e-01 1.992373317480087280e-01 -3.079114556312561035e-01 -3.493715524673461914e-01
2.896726429462432861e-01 7.203418761491775513e-02 1.333763077855110168e-02 8.882494270801544189e-02 1.115046665072441101e-01 9.083574637770652771e-03 9.319037944078445435e-02 7.014488428831100464e-02 -2.209362238645553589e-01 1.299646943807601929e-01 -3.277270495891571045e-01 -1.779625862836837769e-01 -1.735843718051910400e-01 2.296777814626693726e-01 -2.124636024236679077e-01 4.211248457431793213e-01 4.950821772217750549e-02 -1.544505637139081955e-02 1.437609195709228516e-01 -2.465516924858093262e-01 -4.104530811309814453e-01 4.663610458374023438e-02 -4.200865048915147781e-03 -1.057864800095558167e-01 1.990007236599922180e-02 1.725309640169143677e-01 -8.275708556175231934e-02 5.669754371047019958e-02 1.035019382834434509e-01 1.256520003080368042e-01 2.209915220737457275e-02 -1.826126575469970703e-01
-1.990878134965896606e-01 2.495463937520980835e-01 -1.274528205394744873e-01 -3.116057254374027252e-02 -1.567118614912033081e-01 1.365673243999481201e-01 1.165742576122283936e-01 -3.409436717629432678e-02 -3.923294246196746826e-01 3.224848508834838867e-01 -1.003290936350822449e-01 -9.987531602382659912e-02 9.660496562719345093e-02 1.019659116864204407e-01 -2.703020870685577393e-01 2.539293766021728516e-01 -5.173494294285774231e-02 7.878396660089492798e-02 8.314891159534454346e-02 -2.184882611036300659e-01 -1.601316332817077637e-01 -1.622281521558761597e-01 6.827380508184432983e-02 -4.518808051943778992e-02 8.146502077579498291e-02 -2.730673551559448242e-02 -4.060761630535125732e-01 1.351254284381866455e-01 1.973117142915725708e-01 1.008952856063842773e-01 -1.596156060695648193e-01 -1.886895857751369476e-02
3.352165222167968750e-02 3.752517402172088623e-01 1.888469159603118896e-01 2.353984117507934570e-01 1.549197593703866005e-03 1.931705623865127563e-01 -3.316740691661834717e-02 -1.051615700125694275e-01 -1.404437571763992310e-01 1.437689214944839478e-01 -3.993662074208259583e-02 -2.773602902889251709e-01 -2.632533311843872070e-01 -9.864487685263156891e-03 1.226913258433341980e-01 -9.967575967311859131e-02 2.443804889917373657e-01 -1.903934217989444733e-02 -1.058174446225166321e-01 -9.453405439853668213e-02 -1.804142743349075317e-01 -1.190580278635025024e-01 2.691153287887573242e-01 1.645877063274383545e-01 2.299780100584030151e-01 -1.967042451724410057e-03 -3.741011396050453186e-02 1.696863472461700439e-01 7.862004637718200684e-02 3.388514518737792969e-01 -1.172877177596092224e-01 -2.447564750909805298e-01
-1.345722973346710205e-01 3.452886343002319336e-01 -1.153605058789253235e-03 1.234433501958847046e-01 1.186694130301475525e-01 1.351617127656936646e-01 -1.201056092977523804e-01 -9.234565496444702148e-02 -1.941060870885848999e-01 -5.498654395341873169e-02 -1.805974543094635010e-02 -3.015527129173278809e-01 -1.913780421018600464e-01 1.671629771590232849e-02 6.188329681754112244e-02 2.328866124153137207e-01 2.288281172513961792e-01 -1.621535867452621460e-01 -1.485698819160461426e-01 -2.164624333381652832e-01 -1.985286623239517212e-01 -2.555213868618011475e-01 -4.656008258461952209e-02 1.495290249586105347e-01 -1.100459471344947815e-01 2.662539482116699219e-03 -2.236719876527786255e-01 1.848918348550796509e-01 -2.075343020260334015e-02 1.669913232326507568e-01 -1.903394609689712524e-01 -3.570667505264282227e-01
1.379507500678300858e-02 2.678821384906768799e-01 2.228076010942459106e-01 2.011462152004241943e-01 -6.140305846929550171e-02 1.077172309160232544e-01 1.024634018540382385e-01 -2.110208421945571899e-01 -2.413549274206161499e-01 5.046428740024566650e-02 -1.599109172821044922e-01 -7.808434218168258667e-02 7.820765487849712372e-03 2.115673422813415527e-01 1.173641830682754517e-01 1.875597685575485229e-01 -1.183900982141494751e-01 1.742962300777435303e-01 -3.059678375720977783e-01 1.398336291313171387e-01 -3.979634642601013184e-01 2.261868491768836975e-02 -2.983477152884006500e-02 -8.661359548568725586e-02 -7.676876336336135864e-02 1.546555012464523315e-01 -2.184963524341583252e-01 -5.384904891252517700e-02 2.195049673318862915e-01 2.318475842475891113e-01 -2.036448717117309570e-01 -1.805507242679595947e-01
-7.828269898891448975e-02 3.937274962663650513e-02 1.044553667306900024e-01 9.403655678033828735e-02 1.933943107724189758e-02 2.102045714855194092e-01 1.548665910959243774e-01 -1.615773290395736694e-01 -2.658495604991912842e-01 2.804372906684875488e-01 -1.310218125581741333e-01 6.201851367950439453e-02 1.218672916293144226e-01 1.224801614880561829e-01 -2.175183445215225220e-01 3.100181519985198975e-01 2.704766765236854553e-02 -7.806362211704254150e-02 -2.576542459428310394e-02 -1.600555628538131714e-01 -2.884677946567535400e-01 7.617434859275817871e-02 -8.102573454380035400e-02 -7.780270650982856750e-03 -1.184905394911766052e-01 -1.780607700347900391e-01 -1.937407255172729492e-01 3.152679502964019775e-01 -4.763504117727279663e-02 2.213423401117324829e-01 -4.140973985195159912e-01 -1.192448288202285767e-02
1.829901635646820068e-01 3.813986852765083313e-02 -1.115912273526191711e-01 -2.143172621726989746e-01 5.846121534705162048e-02 3.474044799804687500e-02 -9.206462651491165161e-03 -9.516794234514236450e-02 -1.932067275047302246e-01 5.209318995475769043e-01 -1.722370535135269165e-01 -1.428059935569763184e-01 -1.811179816722869873e-01 -1.338432282209396362e-01 -1.696281731128692627e-01 2.986498773097991943e-01 -6.329122930765151978e-02 6.093068048357963562e-02 1.496937721967697144e-01 -1.389808356761932373e-01 -6.864169985055923462e-02 7.268109917640686035e-02 1.495466232299804688e-01 7.879588007926940918e-02 5.145995318889617920e-02 1.722899228334426880e-01 -1.843539625406265259e-01 2.258368730545043945e-01 2.832423150539398193e-02 -5.595658905804157257e-03 -3.952966928482055664e-01 -5.517931282520294189e-02
-7.210671901702880859e-02 1.586564034223556519e-01 1.853507459163665771e-01 -6.810029968619346619e-03 -1.159159094095230103e-01 -9.288388490676879883e-02 -3.677589818835258484e-02 -7.365216314792633057e-02 -1.190521195530891418e-01 1.240394543856382370e-02 -3.985836207866668701e-01 -2.654610574245452881e-01 7.955892011523246765e-03 1.692148894071578979e-01 -9.639650583267211914e-02 5.922352150082588196e-02 8.219318836927413940e-02 -1.266719251871109009e-01 1.475509852170944214e-01 -1.584548503160476685e-01 -3.212420940399169922e-01 -2.274329662322998047e-01 2.990940213203430176e-01 -8.010720461606979370e-02 1.187794134020805359e-01 -9.384820610284805298e-02 -2.923690080642700195e-01 -7.371162646450102329e-04 3.001959919929504395e-01 9.629124402999877930e-02 -2.911857366561889648e-01 -9.039718657732009888e-02
-1.567047834396362305e-01 1.711597144603729248e-01 2.976217679679393768e-02 1.715588718652725220e-01 1.483135074377059937e-01 -4.772679507732391357e-02 -9.281927347183227539e-02 -1.961875008419156075e-03 -1.648241430521011353e-01 1.279436051845550537e-01 -4.492141306400299072e-02 -8.282767981290817261e-02 -5.289543271064758301e-01 3.832346573472023010e-02 -1.162292361259460449e-01 1.411820948123931885e-01 1.149621978402137756e-01 -1.892826706171035767e-01 6.868825294077396393e-03 -1.497791558504104614e-01 -3.970547616481781006e-01 -1.119980588555335999e-01 -9.431248530745506287e-03 1.844217926263809204e-01 -8.899827301502227783e-02 8.795356750488281250e-02 -2.007490247488021851e-01 1.150383278727531433e-01 1.056437343358993530e-01 3.001216053962707520e-01 -1.955106854438781738e-01 -1.770530939102172852e-01
-8.496495336294174194e-02 1.366402208805084229e-01 7.358869165182113647e-02 -1.624213457107543945e-01 -2.029079794883728027e-01 1.321785598993301392e-01 -3.332659900188446045e-01 4.551750421524047852e-02 -5.406887084245681763e-02 1.714183837175369263e-01 -2.956352233886718750e-01 -1.880802661180496216e-01 -2.372254580259323120e-01 1.788158267736434937e-01 -3.578380942344665527e-01 5.445564910769462585e-02 -1.292704045772552490e-01 1.019015237689018250e-01 2.867117226123809814e-01 -9.094475209712982178e-02 -1.194079145789146423e-01 -1.355331689119338989e-01 2.574957907199859619e-01 -9.728405624628067017e-02 4.503958672285079956e-02 -1.439609471708536148e-02 -2.090124338865280151e-01 2.506783008575439453e-01 1.056066900491714478e-01 1.030024364590644836e-01 -9.570935368537902832e-02 -1.747501194477081299e-01
-4.768026620149612427e-02 -4.234265536069869995e-02 6.662974506616592407e-02 -4.951712489128112793e-02 -2.962072566151618958e-02 1.569209843873977661e-01 6.502863764762878418e-02 -2.405658550560474396e-02 -3.780307769775390625e-01 2.529006302356719971e-01 -8.832593262195587158e-02 3.663552179932594299e-02 1.742016077041625977e-01 7.476559374481439590e-03 -1.380382180213928223e-01 1.998280435800552368e-01 -2.091315239667892456e-01 1.498693786561489105e-02 -7.004910707473754883e-02 -2.304019033908843994e-01 -2.787094712257385254e-01 -1.597012877464294434e-01 2.505768239498138428e-01 -1.186617165803909302e-01 -7.321859896183013916e-02 2.125729620456695557e-02 -2.530913650989532471e-01 2.790732383728027344e-01 5.578007549047470093e-02 3.004062473773956299e-01 -2.256345897912979126e-01 -2.816275656223297119e-01
2.639003992080688477e-01 -1.152565106749534607e-01 1.122580841183662415e-01 -8.708952367305755615e-02 1.510219871997833252e-01 -4.282067343592643738e-02 -1.969520002603530884e-01 2.998522520065307617e-01 1.503844857215881348e-01 4.049371778964996338e-01 -1.819158345460891724e-01 -2.086636424064636230e-01 2.904505655169487000e-02 9.996257722377777100e-02 1.326824724674224854e-01 2.861944437026977539e-01 -1.643570140004158020e-02 2.614898681640625000e-01 1.604139804840087891e-02 -2.012618631124496460e-01 -1.741786003112792969e-01 7.537873834371566772e-02 -6.324525922536849976e-02 -4.322439432144165039e-02 1.179098989814519882e-02 -2.149026095867156982e-02 -3.454170525074005127e-01 7.489174604415893555e-02 -3.967731446027755737e-02 1.531514078378677368e-01 -2.130458950996398926e-01 -1.507709622383117676e-01
1.131589114665985107e-01 -6.731661409139633179e-02 5.780235677957534790e-02 7.832384854555130005e-02 -9.566196799278259277e-02 1.827661991119384766e-01 -4.804343730211257935e-02 -1.895487308502197266e-01 -1.716765761375427246e-01 4.113658070564270020e-01 -1.710827499628067017e-01 -7.545173168182373047e-02 -3.154570981860160828e-02 -4.498972743749618530e-02 -3.166829049587249756e-02 4.254215657711029053e-01 6.776878982782363892e-02 1.576597690582275391e-01 2.268274575471878052e-01 -2.033136636018753052e-01 -1.622489094734191895e-01 -2.048547379672527313e-03 1.569776386022567749e-01 -4.380963742733001709e-02 -1.071716658771038055e-02 -1.968319714069366455e-01 -1.062146946787834167e-01 2.308369427919387817e-01 4.461912438273429871e-02 6.390009657479822636e-04 -4.389703869819641113e-01 2.226933836936950684e-02
6.475874781608581543e-02 1.543624997138977051e-01 -4.688658565282821655e-02 5.952527746558189392e-02 -7.892655581235885620e-02 2.532452046871185303e-01 6.618727743625640869e-02 -3.584104403853416443e-02 -3.572137057781219482e-01 2.851809561252593994e-01 -9.766067564487457275e-02 1.747313290834426880e-01 4.475519806146621704e-02 6.584949046373367310e-02 -2.966525256633758545e-01 1.828285157680511475e-01 1.273065805435180664e-01 -9.570208936929702759e-02 -1.173053830862045288e-01 6.381435692310333252e-02 -8.835688233375549316e-02 -4.207980260252952576e-02 1.392299830913543701e-01 1.319591403007507324e-01 1.432645320892333984e-02 3.579876571893692017e-02 -3.180227279663085938e-01 3.431075215339660645e-01 1.754711419343948364e-01 1.590774506330490112e-01 -3.260204493999481201e-01 -2.028168588876724243e-01
1.706348210573196411e-01 -1.236916035413742065e-01 7.842760533094406128e-02 9.579917788505554199e-02 -5.516968294978141785e-02 6.338168680667877197e-02 -1.045638881623744965e-02 4.682805761694908142e-02 -3.742237687110900879e-01 1.911408305168151855e-01 -2.775581479072570801e-01 -2.343870252370834351e-01 -1.348525583744049072e-01 2.587650120258331299e-01 2.014804072678089142e-02 1.589775234460830688e-01 1.311544701457023621e-02 -1.150456815958023071e-01 -1.202455535531044006e-01 -4.384371452033519745e-03 5.002852529287338257e-02 1.715092733502388000e-02 8.936535567045211792e-02 2.848941981792449951e-01 1.852159053087234497e-01 1.416826993227005005e-01 -2.163960486650466919e-01 -1.018426939845085144e-01 3.165312707424163818e-01 2.510959804058074951e-01 -1.174107342958450317e-01 -3.210545480251312256e-01
-9.067793935537338257e-02 6.971000134944915771e-02 -1.150318086147308350e-01 -7.854811102151870728e-02 2.427386194467544556e-01 -7.465537637472152710e-02 6.685740500688552856e-02 -1.593105345964431763e-01 -8.525826036930084229e-02 1.862944811582565308e-01 -3.319382965564727783e-01 -1.427704989910125732e-01 -2.130480706691741943e-01 2.212320715188980103e-01 1.151074394583702087e-01 2.445932477712631226e-02 3.863428235054016113e-01 1.452561020851135254e-01 5.563136935234069824e-02 -1.720062345266342163e-01 -2.227185517549514771e-01 -1.087716519832611084e-01 2.016084492206573486e-01 3.922097757458686829e-02 8.884704858064651489e-02 1.835738271474838257e-01 -4.668020308017730713e-01 1.245858371257781982e-01 6.836751103401184082e-02 1.804981753230094910e-02 3.861618228256702423e-03 -7.586012780666351318e-02
1.022761538624763489e-01 4.205359518527984619e-01 6.900919601321220398e-03 1.750395596027374268e-01 -1.333315223455429077e-01 -1.342608314007520676e-02 -6.090639159083366394e-02 -1.442673504352569580e-01 -8.085722476243972778e-02 6.120381876826286316e-02 1.169640198349952698e-01 -2.537254989147186279e-01 -2.451402544975280762e-01 1.176717951893806458e-01 -1.614542603492736816e-01 1.829629242420196533e-01 7.999348640441894531e-02 -1.866078376770019531e-02 4.917627945542335510e-02 -1.465156823396682739e-01 -1.111524701118469238e-01 -8.494896441698074341e-02 1.914375722408294678e-01 7.249654084444046021e-02 8.175587654113769531e-02 -7.607451081275939941e-02 -2.685888111591339111e-01 -2.065556794404983521e-01 -1.659031808376312256e-01 4.349657595157623291e-01 -1.788609027862548828e-01 2.227184474468231201e-01
-1.475676149129867554e-01 -6.430818885564804077e-02 8.270774781703948975e-02 -1.850995123386383057e-01 -5.193851888179779053e-02 2.251427173614501953e-01 1.367240101099014282e-01 -1.446433663368225098e-01 -3.673830926418304443e-01 1.732827723026275635e-01 -7.526633143424987793e-02 -5.084555223584175110e-02 1.462726294994354248e-01 2.021998167037963867e-01 -2.510708868503570557e-01 8.365147560834884644e-02 6.782730668783187866e-02 9.636946767568588257e-02 4.783023893833160400e-02 -1.304998099803924561e-01 -9.205701760947704315e-03 -5.494577810168266296e-02 1.674717813730239868e-01 8.285611122846603394e-02 -1.863081008195877075e-01 -9.538628160953521729e-02 -2.497533410787582397e-01 1.660688966512680054e-01 9.995728731155395508e-02 1.827262043952941895e-01 -4.618106782436370850e-01 -2.697890102863311768e-01
1.053385343402624130e-02 8.406059443950653076e-02 3.328838348388671875e-01 -1.544514205306768417e-02 1.076908260583877563e-01 -2.037868648767471313e-01 -1.995137184858322144e-01 1.841749548912048340e-01 -2.785002812743186951e-02 1.595548838376998901e-01 1.005789171904325485e-02 -3.804659098386764526e-02 -2.417525947093963623e-01 2.635095119476318359e-01 8.786587417125701904e-02 2.645631432533264160e-01 3.807274401187896729e-01 1.295218318700790405e-01 -2.935939729213714600e-01 3.739541023969650269e-02 -2.192187123000621796e-02 -4.713215306401252747e-02 1.976466178894042969e-01 -1.280091516673564911e-02 -3.337499871850013733e-02 -2.170620672404766083e-02 -3.093607723712921143e-01 -1.633263826370239258e-01 -1.157928481698036194e-01 -1.350850760936737061e-01 -2.419736236333847046e-01 -1.269457936286926270e-01
-9.754270315170288086e-02 1.523547172546386719e-01 3.269524779170751572e-03 -1.068258956074714661e-01 1.648710817098617554e-01 1.159672588109970093e-01 -2.494152486324310303e-01 4.896616190671920776e-02 -2.010764181613922119e-01 9.237826615571975708e-02 -1.553038656711578369e-01 -2.522930502891540527e-01 -2.547530531883239746e-01 1.163036748766899109e-01 -1.376816630363464355e-01 2.043633162975311279e-01 2.266463264822959900e-02 6.627547740936279297e-02 1.064279396086931229e-02 5.059333890676498413e-02 -2.841335237026214600e-01 8.853796869516372681e-02 6.970662623643875122e-02 1.601504385471343994e-01 -7.976807653903961182e-02 -1.087593659758567810e-01 -3.151769638061523438e-01 -2.591866552829742432e-01 2.783026779070496559e-03 4.827533662319183350e-01 -6.622067093849182129e-02 1.610128730535507202e-01
-1.637803167104721069e-01 1.416516155004501343e-01 -1.606052219867706299e-01 1.685104519128799438e-01 -8.057562634348869324e-03 2.780455350875854492e-01 -9.490977972745895386e-02 1.312526129186153412e-02 -2.084187716245651245e-01 1.217496991157531738e-01 -1.296048313379287720e-01 -2.624325752258300781e-01 -1.191652417182922363e-01 1.149938553571701050e-01 -4.987396299839019775e-02 1.674669384956359863e-01 -8.519130200147628784e-02 3.489659428596496582e-01 -9.664438664913177490e-02 -2.597071230411529541e-02 -2.529034912586212158e-01 -5.104448273777961731e-02 9.811742603778839111e-02 -2.135490812361240387e-02 8.884059637784957886e-02 -7.717885076999664307e-02 -3.694237442687153816e-03 4.299591481685638428e-01 1.556340903043746948e-01 1.449262052774429321e-01 -2.029560357332229614e-01 -3.311158716678619385e-01
1.236384510993957520e-01 3.693083226680755615e-01 2.596260607242584229e-01 1.372241079807281494e-01 -4.811693448573350906e-03 1.383065432310104370e-01 -1.454545557498931885e-02 -3.310574591159820557e-02 -1.106415539979934692e-01 -3.732405602931976318e-02 -2.625684738159179688e-01 -4.128880798816680908e-02 -9.964012354612350464e-02 1.345834732055664062e-01 2.060428261756896973e-02 5.029661655426025391e-01 1.671618521213531494e-01 2.203342877328395844e-02 -1.814538240432739258e-02 -1.111394464969635010e-01 -3.688053786754608154e-01 7.183521240949630737e-02 1.472816895693540573e-02 2.982198894023895264e-01 2.362515591084957123e-02 7.429063320159912109e-02 -8.800049871206283569e-02 2.104406505823135376e-01 7.901248522102832794e-03 1.496836692094802856e-01 -6.135090719908475876e-03 1.544540822505950928e-01
-4.112775437533855438e-03 2.488718181848526001e-01 1.219921708106994629e-01 1.345586031675338745e-01 2.594847977161407471e-02 1.411752253770828247e-01 -1.167932674288749695e-01 -6.874410063028335571e-02 -1.839782297611236572e-01 -7.454010099172592163e-02 2.019279152154922485e-01 7.855823636054992676e-02 -2.679250836372375488e-01 2.491547018289566040e-01 -2.730795741081237793e-01 2.561023831367492676e-01 -1.758767664432525635e-01 3.105529770255088806e-02 1.807443499565124512e-01 1.523819416761398315e-01 5.525046586990356445e-02 3.726259991526603699e-02 3.064971864223480225e-01 4.349363222718238831e-02 -1.237108558416366577e-01 -5.487936362624168396e-02 -9.149249643087387085e-02 -1.769938617944717407e-01 -1.179616302251815796e-01 2.093047946691513062e-01 -4.207183718681335449e-01 -1.578411906957626343e-01
1.151996627449989319e-01 -1.100835427641868591e-01 3.030358552932739258e-01 -3.145596757531166077e-02 1.126043051481246948e-01 -7.933794707059860229e-02 -5.583930015563964844e-02 3.304628282785415649e-02 -1.910783648490905762e-01 3.121088743209838867e-01 -4.227059781551361084e-01 -1.342387497425079346e-01 -5.112855136394500732e-02 1.282116472721099854e-01 2.151951640844345093e-01 2.600972652435302734e-01 -5.158114805817604065e-02 6.213647313416004181e-03 -1.313208043575286865e-01 -2.964471876621246338e-01 -1.881184428930282593e-01 1.547720432281494141e-01 -3.278890624642372131e-02 1.944297105073928833e-01 1.935368478298187256e-01 -1.241383105516433716e-01 -6.057070568203926086e-02 9.694643318653106689e-02 4.430941119790077209e-02 8.437234908342361450e-02 -3.314087688922882080e-01 6.384849548339843750e-02
-1.475872397422790527e-01 1.617024093866348267e-01 9.052522480487823486e-02 -5.532992258667945862e-02 -5.063945427536964417e-02 2.084135860204696655e-01 1.266056150197982788e-01 -6.052224338054656982e-02 -2.923932671546936035e-01 2.943142354488372803e-01 -1.237928047776222229e-01 5.576057732105255127e-02 -1.823319867253303528e-02 5.871594697237014771e-02 -2.826733291149139404e-01 -3.563988208770751953e-02 7.409624755382537842e-02 1.070756763219833374e-01 -5.259373039007186890e-02 -6.000033020973205566e-02 -3.239300549030303955e-01 -2.332518547773361206e-01 5.167799070477485657e-02 -8.254505693912506104e-02 1.054253522306680679e-02 1.487402804195880890e-02 -5.227101445198059082e-01 1.888308972120285034e-01 -3.150767460465431213e-02 7.737140357494354248e-02 -2.325710058212280273e-01 -1.928523629903793335e-01
6.444593518972396851e-02 -3.925269097089767456e-02 1.549402624368667603e-02 -3.967135399580001831e-02 -1.524251885712146759e-02 -4.828299954533576965e-02 5.865583941340446472e-02 5.268453806638717651e-02 5.558147095143795013e-03 -1.422771066427230835e-02 5.898626055568456650e-03 -2.161456942558288574e-01 5.622885189950466156e-03 2.946557998657226562e-01 -2.210753783583641052e-02 1.461753100156784058e-01 5.832801759243011475e-02 7.755532860755920410e-02 1.874374002218246460e-01 -3.107270598411560059e-01 -1.499964743852615356e-01 4.168872162699699402e-02 -4.462834820151329041e-02 4.877059534192085266e-02 -1.627861289307475090e-03 1.413793265819549561e-01 -1.115248426795005798e-01 2.187903821468353271e-01 3.364294022321701050e-02 7.167302370071411133e-01 -2.507435381412506104e-01 -1.741656661033630371e-02
1.656704246997833252e-01 2.597043216228485107e-01 -3.067193925380706787e-01 -9.154801815748214722e-02 8.239705860614776611e-02 -1.811462193727493286e-01 -2.608759999275207520e-01 5.843447521328926086e-02 -1.386518478393554688e-01 8.193879574537277222e-02 -1.499456763267517090e-01 5.764332041144371033e-02 2.244943380355834961e-02 4.770827293395996094e-02 -2.602598816156387329e-02 3.414988517761230469e-01 -6.318480521440505981e-02 2.047588378190994263e-01 6.482186913490295410e-02 -1.009884700179100037e-01 -1.621079742908477783e-01 -1.376749128103256226e-01 1.000199392437934875e-01 3.350840508937835693e-01 -4.377472773194313049e-02 -1.331252455711364746e-01 -4.831176698207855225e-01 -6.244984269142150879e-02 1.575007140636444092e-01 9.318530559539794922e-02 -1.630066148936748505e-02 -3.488286957144737244e-02
1.918185353279113770e-01 2.321459911763668060e-02 2.122901380062103271e-03 -4.425895586609840393e-02 1.332074552774429321e-01 1.373032778501510620e-01 2.121524512767791748e-01 3.246621042490005493e-02 5.243351217359304428e-03 -1.237171292304992676e-01 -2.740879952907562256e-01 -1.151326522231101990e-01 -1.114548891782760620e-01 3.052664399147033691e-01 -2.511878311634063721e-02 2.464841753244400024e-01 2.321202754974365234e-01 -2.211732044816017151e-02 3.336936235427856445e-02 -1.434143781661987305e-01 -2.890447378158569336e-01 -7.158928364515304565e-02 3.011888563632965088e-01 5.060508847236633301e-02 1.178223043680191040e-01 1.178421452641487122e-01 -4.990938603878021240e-01 2.648375928401947021e-01 -5.102414637804031372e-03 3.559994976967573166e-03 -4.321927577257156372e-02 -2.071739546954631805e-02
-2.317078262567520142e-01 1.215108484029769897e-01 1.850385218858718872e-02 -1.554891467094421387e-02 -7.326491922140121460e-02 7.913145422935485840e-02 3.016278333961963654e-02 6.349262595176696777e-02 -3.707707822322845459e-01 3.099568188190460205e-01 1.321978867053985596e-01 3.424835205078125000e-02 7.063907384872436523e-02 7.677490264177322388e-02 -2.261458188295364380e-01 1.530964076519012451e-01 1.057072822004556656e-02 1.113995239138603210e-01 4.767877236008644104e-02 -2.386384271085262299e-02 -2.791579365730285645e-01 1.450718939304351807e-02 1.099947560578584671e-02 1.251833140850067139e-01 1.582911051809787750e-02 2.099399566650390625e-01 -3.440089821815490723e-01 3.499133884906768799e-01 3.216731548309326172e-02 1.825226843357086182e-01 -3.675142526626586914e-01 -1.136441081762313843e-01
-1.866863574832677841e-03 -1.954646408557891846e-02 -2.208027802407741547e-02 -7.449857145547866821e-02 -2.399257123470306396e-01 1.210607867687940598e-02 -1.685449033975601196e-01 1.131268367171287537e-01 -8.353812247514724731e-02 -4.422305524349212646e-02 8.674852550029754639e-02 -1.503663063049316406e-01 -1.296111047267913818e-01 5.774020031094551086e-02 -9.587182104587554932e-02 2.654857337474822998e-01 2.231130152940750122e-01 -4.703254997730255127e-02 1.991370171308517456e-01 -1.705294698476791382e-01 -1.339989155530929565e-01 -1.171215027570724487e-01 1.462291032075881958e-01 1.536697894334793091e-01 4.149843007326126099e-02 2.389246970415115356e-02 -4.625362157821655273e-01 -4.673596844077110291e-02 -2.280573993921279907e-01 4.585118293762207031e-01 -2.781594395637512207e-01 1.880390942096710205e-02
3.001748919486999512e-01 1.248765066266059875e-01 7.951102405786514282e-02 -1.338984668254852295e-01 1.775952130556106567e-01 -5.705025419592857361e-02 -2.356410473585128784e-01 1.810371130704879761e-01 4.616231098771095276e-02 2.524654865264892578e-01 -2.130962014198303223e-01 3.544520214200019836e-02 4.063677415251731873e-02 -2.010954171419143677e-01 8.015730232000350952e-02 1.360559463500976562e-01 -6.598044186830520630e-02 1.710241138935089111e-01 -1.356111317873001099e-01 -8.306244015693664551e-02 -1.944029629230499268e-01 1.546329935081303120e-03 -1.630304963327944279e-03 -1.426635980606079102e-01 -4.381313547492027283e-02 -2.150406986474990845e-01 -4.005593359470367432e-01 9.734350442886352539e-02 -1.507364865392446518e-02 3.212725520133972168e-01 -3.390926122665405273e-01 1.176229193806648254e-01
8.332532644271850586e-02 1.521308813244104385e-02 2.553198337554931641e-01 -2.413088083267211914e-01 -1.028103232383728027e-01 -1.782621257007122040e-02 -1.875690966844558716e-01 6.446247547864913940e-02 -2.068380117416381836e-01 2.596106827259063721e-01 -2.984185516834259033e-01 1.165386568754911423e-02 -1.621726155281066895e-01 3.601480722427368164e-01 2.829655632376670837e-02 2.517659962177276611e-02 2.795564197003841400e-02 2.827558517456054688e-01 -3.088223040103912354e-01 -1.684883981943130493e-01 2.406305866315960884e-03 1.569805294275283813e-01 2.123260796070098877e-01 -7.423776388168334961e-02 -2.276799529790878296e-01 3.740911930799484253e-02 -5.792862921953201294e-02 -2.610186040401458740e-01 -5.410822480916976929e-02 1.435950696468353271e-01 -9.305518120527267456e-02 -1.603338122367858887e-01
-3.324163705110549927e-02 1.762277036905288696e-01 -2.001967653632164001e-02 -1.772573888301849365e-01 5.915975198149681091e-02 7.397573906928300858e-03 -1.573352813720703125e-01 -8.961760252714157104e-02 -5.201842784881591797e-01 3.672800362110137939e-01 3.311992809176445007e-02 6.752440333366394043e-02 4.406505823135375977e-02 7.778244465589523315e-02 -3.144208490848541260e-01 1.038471832871437073e-01 1.465589739382266998e-02 1.257210597395896912e-02 -7.622943073511123657e-02 1.474215537309646606e-01 -1.523598134517669678e-01 -7.962258905172348022e-02 -3.201807290315628052e-02 -6.044936180114746094e-02 -1.278417091816663742e-02 -1.016207858920097351e-01 -1.161113679409027100e-01 1.074649766087532043e-01 1.845449358224868774e-01 6.579704582691192627e-02 -3.949206471443176270e-01 -2.808547317981719971e-01
3.014836907386779785e-01 2.495964467525482178e-01 1.634355932474136353e-01 -3.483650041744112968e-03 3.382370769977569580e-01 -6.956900935620069504e-03 -2.570550739765167236e-01 -1.543555781245231628e-02 8.579126559197902679e-03 1.565540730953216553e-01 4.671711474657058716e-02 -1.535442471504211426e-02 1.538791954517364502e-01 5.613991990685462952e-02 -6.844379007816314697e-03 3.192550241947174072e-01 -2.707390673458576202e-02 -1.014376729726791382e-01 -8.115930855274200439e-02 1.293450444936752319e-01 -1.817856729030609131e-01 -7.364725661318516359e-06 -2.939362265169620514e-02 8.657042682170867920e-02 -8.875700086355209351e-02 -2.455047667026519775e-01 -4.806611239910125732e-01 3.911860659718513489e-02 -2.514191716909408569e-02 2.663350403308868408e-01 -1.883093267679214478e-01 5.367562640458345413e-03
4.572960138320922852e-01 2.591099739074707031e-01 2.002894878387451172e-01 -1.496599316596984863e-01 3.744767308235168457e-01 -1.543078105896711349e-02 -1.974622607231140137e-01 4.954336956143379211e-02 1.330806314945220947e-01 1.647352874279022217e-01 4.122763499617576599e-02 2.597517333924770355e-02 -2.752886340022087097e-02 -3.693812713027000427e-02 2.045035548508167267e-02 9.531242400407791138e-02 -1.530055701732635498e-01 1.883998811244964600e-01 -1.908292621374130249e-02 -7.115393877029418945e-02 -1.288816630840301514e-01 -9.642537683248519897e-02 2.960989437997341156e-02 5.976649746298789978e-02 -1.201400160789489746e-01 -1.461356580257415771e-01 -3.398459851741790771e-01 3.082026839256286621e-01 6.498777866363525391e-02 1.820942312479019165e-01 -2.049614340066909790e-01 1.050932891666889191e-02
1.028271168470382690e-01 -1.157086342573165894e-01 3.142416477203369141e-01 6.587164849042892456e-02 2.410943806171417236e-02 3.748419880867004395e-01 -6.333564221858978271e-02 -1.694478839635848999e-01 8.937269449234008789e-02 3.267602324485778809e-01 -2.390234619379043579e-01 -2.249839156866073608e-01 -1.072437092661857605e-01 4.781137779355049133e-02 -4.796184133738279343e-03 2.899846732616424561e-01 1.522342562675476074e-01 -4.152096807956695557e-02 -1.683694571256637573e-01 -1.486686915159225464e-01 -1.833688169717788696e-01 2.669054642319679260e-02 8.409605175256729126e-02 -1.479410193860530853e-02 2.345949411392211914e-01 9.489634633064270020e-02 -7.523007690906524658e-02 1.549858003854751587e-01 -5.695494264364242554e-02 1.419779658317565918e-01 -3.797924816608428955e-01 -1.966868899762630463e-02
-1.874172091484069824e-01 1.811165958642959595e-01 9.018179774284362793e-02 -2.025374956429004669e-02 -5.021612346172332764e-02 -6.532516330480575562e-02 8.426276594400405884e-02 -5.869976244866847992e-03 2.387322671711444855e-02 1.735733896493911743e-01 3.582399711012840271e-02 -6.352943927049636841e-02 -3.016009181737899780e-02 5.830865725874900818e-02 -3.626427352428436279e-01 3.649441897869110107e-01 4.838661849498748779e-02 3.868238329887390137e-01 -3.825863823294639587e-02 -1.753674894571304321e-01 -2.444303184747695923e-01 9.633458405733108521e-02 1.057528480887413025e-01 2.791133336722850800e-02 -8.867157250642776489e-02 8.064877986907958984e-02 -4.433848336338996887e-02 -2.769318819046020508e-01 -1.420820206403732300e-01 3.495593965053558350e-01 -9.607519954442977905e-02 -3.078477978706359863e-01
8.295539766550064087e-02 2.368182539939880371e-01 2.146517187356948853e-01 -8.621496707201004028e-02 6.502501200884580612e-03 3.215265572071075439e-01 8.594555407762527466e-02 4.464203491806983948e-02 -2.733030021190643311e-01 4.090575575828552246e-01 -2.341936342418193817e-02 -4.347782209515571594e-02 -1.112754121422767639e-01 8.807036094367504120e-03 -2.629968822002410889e-01 2.008472383022308350e-01 3.412015736103057861e-03 -6.376299262046813965e-02 2.522703409194946289e-01 -2.359135821461677551e-02 -1.037260442972183228e-01 1.237600855529308319e-02 6.536872591823339462e-03 -1.819594502449035645e-01 2.187540940940380096e-02 -9.220504760742187500e-02 -3.190363049507141113e-01 2.622065842151641846e-01 2.305646985769271851e-01 6.490722298622131348e-02 -2.273104339838027954e-01 -5.830407515168190002e-02
2.872933447360992432e-01 2.720904350280761719e-01 1.267236769199371338e-01 -2.060504853725433350e-01 -3.046838194131851196e-02 -1.376011371612548828e-01 -3.012695312500000000e-01 -3.128103446215391159e-03 -2.186932116746902466e-01 1.590709686279296875e-01 4.642172157764434814e-02 -1.059468910098075867e-01 1.123516168445348740e-02 -1.488623023033142090e-01 5.223714187741279602e-02 1.935583651065826416e-01 2.114174365997314453e-01 1.577513515949249268e-01 -2.760677039623260498e-01 -1.732914894819259644e-01 2.825557254254817963e-02 -1.535358279943466187e-01 -6.118772551417350769e-02 2.013808935880661011e-01 -3.113657832145690918e-01 -1.307271141558885574e-02 -3.735798597335815430e-01 9.527020156383514404e-02 1.168673187494277954e-01 1.244564875960350037e-01 7.672619819641113281e-02 -2.915275399573147297e-04
5.449746735394001007e-03 5.284366384148597717e-02 -5.655869096517562866e-02 -2.986746728420257568e-01 3.938516676425933838e-01 2.168606817722320557e-01 1.220242977142333984e-01 -3.542011380195617676e-01 -2.593488991260528564e-01 1.894588768482208252e-01 -8.162362873554229736e-02 -6.216314062476158142e-02 -9.654963016510009766e-02 1.594456285238265991e-01 -8.744171261787414551e-02 1.442589145153760910e-02 -1.217416599392890930e-01 1.057943329215049744e-01 4.470254480838775635e-02 5.057448148727416992e-02 -2.329436689615249634e-01 -7.083790004253387451e-02 3.312989696860313416e-02 1.147723174653947353e-03 -5.724215507507324219e-02 1.218754127621650696e-01 -4.133052527904510498e-01 2.320050746202468872e-01 1.519390046596527100e-01 7.668959349393844604e-02 -2.080280184745788574e-01 4.978067241609096527e-03
-1.354655018076300621e-03 4.974842071533203125e-02 -2.174793332815170288e-01 -1.517660915851593018e-01 2.391208112239837646e-01 -1.340903192758560181e-01 -9.205550886690616608e-04 -1.627329289913177490e-01 -2.921284139156341553e-01 1.571713984012603760e-01 -8.305819332599639893e-02 -8.783194236457347870e-03 -1.881417036056518555e-01 4.042533785104751587e-02 8.632406592369079590e-03 2.641243934631347656e-01 1.351515352725982666e-01 -2.220510393381118774e-01 -2.233115881681442261e-01 8.012344688177108765e-02 -3.995904624462127686e-01 6.934009958058595657e-03 1.403821855783462524e-01 -1.815985143184661865e-01 -1.118532568216323853e-02 -2.047897875308990479e-02 -2.051789313554763794e-01 2.144630402326583862e-01 3.621646016836166382e-02 5.743696168065071106e-02 -4.110006093978881836e-01 -5.683472007513046265e-02
3.010103479027748108e-02 2.379600256681442261e-01 -1.189035400748252869e-01 -1.358726471662521362e-01 1.236866042017936707e-01 -1.021889746189117432e-01 5.917838215827941895e-02 -9.595171362161636353e-02 -4.639939069747924805e-01 2.508204281330108643e-01 7.250402122735977173e-02 6.594895571470260620e-02 -1.492643356323242188e-01 -5.115240439772605896e-02 -1.952805221080780029e-01 3.197354972362518311e-01 1.093939542770385742e-01 9.196989983320236206e-02 -1.931106485426425934e-02 1.466339230537414551e-01 -3.255440592765808105e-01 1.675285398960113525e-01 2.348728030920028687e-01 -7.663677632808685303e-02 2.384516224265098572e-02 -4.051430150866508484e-02 2.373123075813055038e-03 2.738162875175476074e-01 -1.303583681583404541e-01 1.389215886592864990e-01 -2.467684745788574219e-01 -8.117512613534927368e-02
2.828839719295501709e-01 1.455427259206771851e-01 1.747772842645645142e-01 -1.367827951908111572e-01 3.562176823616027832e-01 -1.658878177404403687e-01 -3.093749582767486572e-01 8.333940804004669189e-02 9.348074346780776978e-02 2.176696956157684326e-01 -1.319250911474227905e-01 4.977428540587425232e-02 2.116379328072071075e-02 -4.531050473451614380e-02 -6.279196590185165405e-02 3.025926947593688965e-01 -6.854321062564849854e-02 1.918330937623977661e-01 -1.979712843894958496e-01 1.673159897327423096e-01 -2.013025581836700439e-01 -3.755085170269012451e-02 -3.253639489412307739e-02 6.623097509145736694e-02 -8.139415085315704346e-02 2.168671786785125732e-02 -2.178872078657150269e-01 5.260932445526123047e-02 2.267187982797622681e-01 2.727083563804626465e-01 -2.278529256582260132e-01 1.654484421014785767e-01
1.080861613154411316e-01 -8.497751504182815552e-02 2.728312909603118896e-01 -7.866331189870834351e-02 1.208295151591300964e-01 8.658266812562942505e-02 -3.785715699195861816e-01 -1.473899930715560913e-01 -1.632472723722457886e-01 3.289539217948913574e-01 6.837470829486846924e-02 -1.213199347257614136e-01 7.210441678762435913e-02 1.406221091747283936e-01 -1.158536374568939209e-01 1.732144206762313843e-01 1.688881516456604004e-01 1.362989544868469238e-01 9.490831755101680756e-03 -2.328085303306579590e-01 -2.664495408535003662e-01 3.570688713807612658e-04 2.488437108695507050e-02 1.920742392539978027e-01 -1.864009350538253784e-01 6.476290524005889893e-02 1.550202667713165283e-01 2.793836593627929688e-01 3.250700654461979866e-03 3.142759799957275391e-01 -2.020569592714309692e-01 -1.228949055075645447e-02
1.225170046091079712e-01 2.038077116012573242e-01 -1.579936444759368896e-01 7.713091373443603516e-02 7.467081397771835327e-02 1.064168885350227356e-01 -8.303181827068328857e-02 1.362701505422592163e-01 -1.105283051729202271e-01 1.780181676149368286e-01 -1.551938205957412720e-01 -1.214322596788406372e-01 -3.922982811927795410e-01 -8.834023959934711456e-03 -1.274574249982833862e-01 6.922835111618041992e-02 3.779634833335876465e-02 2.486093789339065552e-01 8.714862167835235596e-02 -4.467659443616867065e-02 -2.250327318906784058e-01 1.247218102216720581e-01 3.552033752202987671e-02 5.776400864124298096e-02 9.146984666585922241e-02 -9.553545713424682617e-02 -3.157443702220916748e-01 -1.465694159269332886e-01 -3.286310285329818726e-02 5.735097527503967285e-01 1.180823985487222672e-02 -1.232479000464081764e-03
6.090740486979484558e-02 1.247440557926893234e-02 1.851539909839630127e-01 -8.644187450408935547e-02 -6.096998974680900574e-02 1.936017423868179321e-01 -5.076405405998229980e-02 -1.546552479267120361e-01 -2.063727974891662598e-01 2.509940564632415771e-01 1.758966594934463501e-01 8.487077429890632629e-03 1.175176277756690979e-01 2.972821891307830811e-01 -2.312966436147689819e-01 2.223582863807678223e-01 2.739595472812652588e-01 6.286852527409791946e-03 -3.800255805253982544e-02 -3.876802027225494385e-01 -1.885435134172439575e-01 -1.685707867145538330e-01 2.917245775461196899e-02 4.458141699433326721e-02 1.508536934852600098e-01 -9.492645412683486938e-02 -1.331939101219177246e-01 2.992464303970336914e-01 3.822929412126541138e-02 -2.794468030333518982e-02 -1.645158678293228149e-01 -2.880224287509918213e-01
5.940673872828483582e-02 1.880904138088226318e-01 1.095740571618080139e-01 9.577379375696182251e-02 1.294834464788436890e-01 1.594142466783523560e-01 -8.368361159227788448e-04 4.431929811835289001e-02 -3.626391524448990822e-03 5.204788222908973694e-02 -5.255776643753051758e-02 -2.421865910291671753e-01 -2.737993896007537842e-01 1.257804334163665771e-01 -7.344996184110641479e-02 1.411203891038894653e-01 2.121911793947219849e-01 -6.159775424748659134e-03 -1.556851118803024292e-01 -4.641501605510711670e-02 -8.202087134122848511e-02 5.419008061289787292e-02 2.566064894199371338e-01 1.731816828250885010e-01 1.684527471661567688e-02 -5.758811533451080322e-02 -4.217420220375061035e-01 -1.431698650121688843e-01 -1.158880069851875305e-01 5.575101375579833984e-01 1.631487160921096802e-02 1.099934801459312439e-01
-1.415974646806716919e-01 2.150946706533432007e-01 -1.462714076042175293e-01 7.857796549797058105e-02 -1.624260693788528442e-01 2.854437530040740967e-01 -1.659371191635727882e-03 -1.928865164518356323e-01 -2.552584409713745117e-01 1.597281992435455322e-01 1.908897235989570618e-02 6.087905541062355042e-02 -3.032015264034271240e-01 -6.055789813399314880e-02 -9.713657200336456299e-02 9.821114689111709595e-02 -1.497364044189453125e-01 -1.835277304053306580e-02 -7.910250127315521240e-02 5.888850986957550049e-02 -2.273965477943420410e-01 -1.566666960716247559e-01 8.347258716821670532e-02 -5.212913081049919128e-02 -2.808770537376403809e-02 -2.180253714323043823e-02 -2.753082513809204102e-01 4.003084003925323486e-01 4.764082282781600952e-02 1.156826391816139221e-01 -4.047490358352661133e-01 -1.281599998474121094e-01
-1.523127257823944092e-01 1.080175936222076416e-01 2.925337851047515869e-01 1.786613017320632935e-01 -9.370829910039901733e-02 1.500488221645355225e-01 -8.176846802234649658e-02 -7.511929422616958618e-02 -1.777013689279556274e-01 2.379802018404006958e-01 -1.111856196075677872e-02 -1.643109694123268127e-02 -1.796939671039581299e-01 1.747133433818817139e-01 -3.175801634788513184e-01 1.271688565611839294e-02 -1.314967218786478043e-02 -1.780513077974319458e-01 1.562997400760650635e-01 -7.842227071523666382e-02 -2.188701033592224121e-01 -1.132873371243476868e-01 3.615563213825225830e-01 -1.305135935544967651e-01 5.479513481259346008e-02 -1.323153376579284668e-01 -3.318856954574584961e-01 1.302689611911773682e-01 2.789878249168395996e-01 4.181312769651412964e-02 -2.302960455417633057e-01 1.939506642520427704e-02
4.916072357445955276e-03 3.852249979972839355e-01 -1.022698450833559036e-02 -7.665394991636276245e-02 1.567956954240798950e-01 1.179041042923927307e-01 1.716220825910568237e-01 -9.775555878877639771e-02 -2.388700842857360840e-01 7.935207337141036987e-02 4.470597952604293823e-02 -2.344283610582351685e-01 -4.114927053451538086e-01 -1.239859871566295624e-02 -9.054518491029739380e-02 9.963113069534301758e-02 2.202712595462799072e-01 2.694566547870635986e-01 8.414899557828903198e-02 -6.069728732109069824e-02 -2.518711388111114502e-01 2.912504132837057114e-03 4.153303056955337524e-02 2.332223355770111084e-01 -8.665211498737335205e-02 -8.687213063240051270e-02 -1.863509714603424072e-01 -1.665951162576675415e-01 -3.857401013374328613e-02 6.688086688518524170e-02 -3.163049221038818359e-01 1.586899757385253906e-01
3.138519227504730225e-01 2.431094050407409668e-01 -1.277529746294021606e-01 -2.600019238889217377e-02 1.575513780117034912e-01 -1.202251166105270386e-01 -7.009887695312500000e-02 2.888478711247444153e-02 -2.218670397996902466e-02 1.867617815732955933e-01 4.925797134637832642e-02 3.657504171133041382e-02 4.273996874690055847e-02 2.034608721733093262e-01 -1.171387955546379089e-01 1.100227087736129761e-01 1.065051183104515076e-01 1.189131811261177063e-01 -1.788556128740310669e-01 -6.554770469665527344e-02 -2.590890228748321533e-01 2.318096756935119629e-01 -1.052457541227340698e-01 2.905163168907165527e-01 -2.083453685045242310e-01 -3.086305558681488037e-01 -3.245107829570770264e-01 8.026885986328125000e-02 2.614001035690307617e-01 2.328714132308959961e-01 -1.443841457366943359e-01 1.617553643882274628e-02
-8.177760988473892212e-02 -1.260446757078170776e-02 -2.214460372924804688e-01 1.404326707124710083e-01 1.319942437112331390e-02 -1.144506931304931641e-01 -1.325988918542861938e-01 -2.711823396384716034e-02 -3.718243241310119629e-01 4.810674861073493958e-02 7.403339445590972900e-02 -1.177038028836250305e-01 -3.499705493450164795e-01 3.992580249905586243e-02 -1.658686846494674683e-01 3.393695354461669922e-01 2.519920170307159424e-01 1.053314283490180969e-01 1.385312527418136597e-01 -2.175272554159164429e-01 -2.161975353956222534e-01 -5.866446718573570251e-02 2.911011576652526855e-01 -1.484435796737670898e-01 8.228257298469543457e-02 5.344403535127639771e-02 2.932126633822917938e-03 2.409999370574951172e-01 9.335790574550628662e-02 1.955176591873168945e-01 -1.239612996578216553e-01 -1.950770467519760132e-01
-2.043575793504714966e-01 3.290719389915466309e-01 2.785483896732330322e-01 -5.747300013899803162e-02 -5.166423507034778595e-03 -1.700635254383087158e-02 2.583900988101959229e-01 -2.348442971706390381e-01 -4.747840110212564468e-03 -8.837395161390304565e-02 -4.471979662775993347e-02 -1.024346873164176941e-01 -1.848047971725463867e-01 1.370000541210174561e-01 8.399039506912231445e-02 4.142340421676635742e-01 -1.555407047271728516e-01 1.945919543504714966e-01 -4.655246157199144363e-03 -2.705491781234741211e-01 -2.366524189710617065e-01 -7.782185077667236328e-02 2.126625552773475647e-02 1.821526587009429932e-01 3.140179207548499107e-03 1.913790591061115265e-02 -1.633933484554290771e-01 7.198726385831832886e-02 -1.088213324546813965e-01 3.009629249572753906e-01 -1.566527336835861206e-01 -6.889372318983078003e-02
3.555506840348243713e-02 1.928536146879196167e-01 3.174909949302673340e-02 -8.413181453943252563e-02 3.116097860038280487e-02 -2.080244868993759155e-01 6.661895662546157837e-02 -3.327255845069885254e-01 -3.473951220512390137e-01 4.021564722061157227e-01 -1.123039238154888153e-02 1.690098345279693604e-01 6.489571183919906616e-02 9.759826213121414185e-02 -3.154401779174804688e-01 1.427628695964813232e-01 -1.173120960593223572e-01 3.844531252980232239e-02 -8.764655143022537231e-02 3.463247790932655334e-02 -1.527334749698638916e-01 -1.759343966841697693e-02 2.910495102405548096e-01 -1.163028404116630554e-01 1.374607533216476440e-01 -9.899093955755233765e-02 -4.608718305826187134e-02 1.511795669794082642e-01 2.070993185043334961e-01 7.099104672670364380e-02 -3.076075315475463867e-01 -8.439486473798751831e-02
-7.259947806596755981e-02 3.481716290116310120e-02 -1.829974204301834106e-01 -1.603376567363739014e-01 -2.454088628292083740e-02 -9.128578007221221924e-02 -1.436455547809600830e-01 -2.012195289134979248e-01 -1.800692826509475708e-01 2.977105975151062012e-01 -5.608754605054855347e-02 -1.451627761125564575e-01 -1.484212875366210938e-01 -4.973425716161727905e-02 -4.536311924457550049e-01 9.130113571882247925e-02 2.254827618598937988e-01 1.505387946963310242e-02 -1.949293166399002075e-01 6.959783285856246948e-02 -1.609988212585449219e-01 7.691532373428344727e-03 -3.110249526798725128e-02 -1.654133647680282593e-01 -5.012096464633941650e-02 -4.237522557377815247e-02 -1.024107858538627625e-01 3.165900409221649170e-01 1.019748225808143616e-01 2.873374521732330322e-01 -3.523545563220977783e-01 -2.942441496998071671e-03
2.988730669021606445e-01 2.625015974044799805e-01 1.130801886320114136e-01 -1.048466488718986511e-01 2.449127882719039917e-01 1.177868247032165527e-01 -1.079326048493385315e-01 5.532827600836753845e-02 -1.693152487277984619e-01 -9.660456329584121704e-03 -2.074231058359146118e-01 -5.065444856882095337e-02 -1.556230038404464722e-01 1.875430047512054443e-01 -1.218989863991737366e-01 2.081926017999649048e-01 -2.105382271111011505e-02 4.519006907939910889e-01 -4.044185206294059753e-02 4.770190641283988953e-02 -2.619560658931732178e-01 -3.582505136728286743e-02 1.912400722503662109e-01 -2.893190085887908936e-01 1.899326033890247345e-02 -1.945580244064331055e-01 -2.330914586782455444e-01 -7.919864356517791748e-02 -1.978557556867599487e-01 2.728007361292839050e-02 3.651347244158387184e-03 -1.531968591734766960e-03
1.277742069214582443e-02 3.130611479282379150e-01 9.829925000667572021e-02 -1.698686182498931885e-01 -4.275360330939292908e-02 2.644895911216735840e-01 1.052978187799453735e-01 -2.283698469400405884e-01 -1.723008304834365845e-01 3.104828894138336182e-01 -2.066834568977355957e-01 -9.178028255701065063e-02 -1.868362575769424438e-01 -1.212432980537414551e-01 -1.260535717010498047e-01 2.607131600379943848e-01 -1.109382882714271545e-01 -6.219501793384552002e-02 -7.967716455459594727e-02 -6.024699285626411438e-02 -2.494359016418457031e-01 2.679462730884552002e-01 1.790922433137893677e-01 -1.197142675518989563e-01 8.021918684244155884e-02 2.008350491523742676e-01 -3.664615750312805176e-01 5.019828677177429199e-04 9.992118179798126221e-02 3.058389760553836823e-02 -1.271646767854690552e-01 5.351326614618301392e-02
-9.697526693344116211e-03 2.798192501068115234e-01 1.441937237977981567e-01 2.010047435760498047e-01 7.978700101375579834e-02 -1.851913779973983765e-01 4.845932498574256897e-02 -3.938253596425056458e-02 1.413054168224334717e-01 3.725397288799285889e-01 -1.711979135870933533e-02 -1.952710598707199097e-01 1.396906226873397827e-01 6.997624784708023071e-02 -2.000691443681716919e-01 2.156166732311248779e-01 -2.327127009630203247e-01 2.229585200548171997e-01 -1.101422160863876343e-01 -4.675800353288650513e-02 5.246682092547416687e-02 -3.750471398234367371e-02 6.563416868448257446e-02 -9.336183220148086548e-02 3.457793220877647400e-02 -1.440909057855606079e-01 -3.435862362384796143e-01 2.924582362174987793e-01 1.632823050022125244e-01 2.695485716685652733e-03 -3.250761926174163818e-01 -1.203945502638816833e-01
1.000711247324943542e-01 -2.568562142550945282e-02 7.219379395246505737e-02 -2.900162339210510254e-02 -4.688953235745429993e-02 -1.118049919605255127e-01 -1.356444507837295532e-01 -2.070761024951934814e-01 -4.364329278469085693e-01 1.245192140340805054e-01 -1.409170031547546387e-01 7.257736474275588989e-02 -1.614112779498100281e-02 -3.090477548539638519e-02 -4.780859351158142090e-01 1.659074574708938599e-01 3.631790354847908020e-02 1.346748918294906616e-01 -1.506560295820236206e-01 8.504294604063034058e-02 -2.277782857418060303e-01 1.191619709134101868e-01 1.750332266092300415e-01 -1.570342630147933960e-01 7.731398940086364746e-02 -2.466801926493644714e-02 -2.595832049846649170e-01 2.607063949108123779e-01 -1.327025517821311951e-02 5.843923240900039673e-02 -2.442726641893386841e-01 -2.071728706359863281e-01
3.135111927986145020e-01 1.716299653053283691e-01 1.913565099239349365e-01 -5.158283282071352005e-03 -3.208595886826515198e-02 8.436135202646255493e-02 1.442883163690567017e-01 -1.866261512041091919e-01 -2.317203134298324585e-01 2.233246266841888428e-01 -2.487877160310745239e-01 -3.594165146350860596e-01 -3.214558959007263184e-01 2.384888678789138794e-01 -6.289607845246791840e-03 2.481219619512557983e-01 1.120636910200119019e-01 -1.010186821222305298e-01 -1.657657325267791748e-02 -1.034030392765998840e-01 -1.126897148787975311e-02 6.087588518857955933e-02 2.574203163385391235e-02 1.015364229679107666e-01 1.399810314178466797e-01 2.802483178675174713e-02 -1.577509790658950806e-01 5.139676854014396667e-02 3.175113499164581299e-01 1.807874292135238647e-01 -1.536700874567031860e-01 -4.245257750153541565e-02
8.925230056047439575e-02 2.879520952701568604e-01 3.797378763556480408e-02 -6.713619083166122437e-02 1.242679636925458908e-02 1.254425384104251862e-02 -1.242934688925743103e-01 1.739273220300674438e-01 -2.985716760158538818e-01 1.090436950325965881e-01 -1.092360764741897583e-01 -2.143178433179855347e-01 -2.426821589469909668e-01 4.157856106758117676e-02 -3.200024962425231934e-01 -1.098003014922142029e-01 1.918878108263015747e-01 -1.003082934767007828e-02 -1.207863539457321167e-01 -2.613430917263031006e-01 -2.877171896398067474e-02 1.454176902770996094e-01 -5.947791785001754761e-02 6.987552344799041748e-02 9.946397505700588226e-03 -8.008619770407676697e-03 -3.830129802227020264e-01 -2.046320736408233643e-01 8.630196750164031982e-02 4.071589708328247070e-01 -6.679466366767883301e-02 8.090647310018539429e-02
2.121688574552536011e-01 1.158776413649320602e-02 -9.348174184560775757e-02 5.767732113599777222e-02 -3.430053219199180603e-02 -1.963232159614562988e-01 -2.636580765247344971e-01 -2.634475231170654297e-01 5.029174685478210449e-02 9.914807230234146118e-02 -1.812189072370529175e-01 -1.518016159534454346e-01 -2.046192437410354614e-01 2.312122136354446411e-01 4.993037134408950806e-02 1.130122914910316467e-01 -1.912477612495422363e-01 1.173300389200448990e-02 -2.808048725128173828e-01 -2.625239193439483643e-01 -2.239561080932617188e-01 8.705469965934753418e-02 1.307114958763122559e-01 2.171563357114791870e-02 -1.933283060789108276e-01 1.107542738318443298e-01 -1.888429820537567139e-01 2.181829363107681274e-01 -1.305951178073883057e-01 3.738574385643005371e-01 -1.050232946872711182e-01 1.573873609304428101e-01
-9.423322230577468872e-02 -4.179824888706207275e-02 -1.865627244114875793e-02 2.647355496883392334e-01 -8.329585194587707520e-02 9.463684260845184326e-02 -1.495532244443893433e-01 -3.469926118850708008e-01 -2.507960796356201172e-01 2.359332293272018433e-01 -4.943483695387840271e-02 -1.427710056304931641e-01 -4.196486473083496094e-01 -5.987519398331642151e-02 -1.996300965547561646e-01 1.555094569921493530e-01 -3.597940877079963684e-02 7.239890843629837036e-02 -5.798389762639999390e-02 -1.147139072418212891e-01 -4.563335329294204712e-02 -8.301289379596710205e-02 1.552239954471588135e-01 -2.251915037631988525e-01 -2.277401089668273926e-02 2.138876020908355713e-01 -2.373117506504058838e-01 6.497139483690261841e-02 3.125597164034843445e-02 2.875866293907165527e-01 -1.986310929059982300e-01 -1.959107667207717896e-01
8.145883679389953613e-02 5.623108241707086563e-03 6.257558614015579224e-02 -6.017865240573883057e-02 -1.466025263071060181e-01 -1.860199309885501862e-02 -9.665862470865249634e-02 -1.110957711935043335e-01 -1.370219420641660690e-02 -8.026114851236343384e-02 -7.500292360782623291e-02 -9.494014084339141846e-02 -1.907359063625335693e-01 1.971101909875869751e-01 -8.601566404104232788e-02 1.779943704605102539e-01 4.257660210132598877e-01 -1.858172118663787842e-01 7.540721446275711060e-02 -1.785582751035690308e-01 -1.740894764661788940e-01 -7.621196657419204712e-02 -1.169763654470443726e-01 -8.447951823472976685e-02 1.912858150899410248e-02 8.397586643695831299e-02 -2.609372437000274658e-01 6.678342819213867188e-02 -7.835395634174346924e-03 5.894105434417724609e-01 -2.608132958412170410e-01 -3.040880709886550903e-02
-8.081620186567306519e-02 -7.246957719326019287e-02 -2.527958899736404419e-02 -1.260302811861038208e-01 1.418231129646301270e-01 1.085387393832206726e-01 -5.554471164941787720e-02 1.292266845703125000e-01 -2.737730443477630615e-01 -4.987446218729019165e-02 -1.001232862472534180e-02 1.742558926343917847e-01 -2.876731753349304199e-02 -1.057500988245010376e-01 1.463735476136207581e-02 4.704340696334838867e-01 -2.323878854513168335e-01 3.788163363933563232e-01 -2.067291140556335449e-01 -2.327113896608352661e-01 -7.821227610111236572e-02 2.197261899709701538e-01 8.959251642227172852e-02 -1.624773629009723663e-02 8.668962121009826660e-02 9.970174729824066162e-02 -5.683578550815582275e-02 2.608034014701843262e-01 1.829899549484252930e-01 1.560549288988113403e-01 -2.668828368186950684e-01 6.101881712675094604e-02
-1.269931048154830933e-01 2.680239975452423096e-01 8.316504955291748047e-02 -1.100840121507644653e-01 2.831694297492504120e-02 1.583724170923233032e-01 1.231855973601341248e-01 -2.805494964122772217e-01 1.566821038722991943e-01 2.323585897684097290e-01 -1.978626102209091187e-01 2.074213624000549316e-01 -3.163080513477325439e-01 -1.755963712930679321e-01 7.998243719339370728e-02 5.228331685066223145e-02 -8.661723136901855469e-02 2.962767779827117920e-01 -3.762716054916381836e-02 -2.585490345954895020e-01 -6.959537416696548462e-02 -1.295221298933029175e-01 1.675134450197219849e-01 -1.284699738025665283e-01 -5.080897733569145203e-02 8.461881428956985474e-03 -1.600896269083023071e-01 -1.321266740560531616e-01 8.056795597076416016e-02 3.210619091987609863e-01 -2.957361638545989990e-01 2.059261780232191086e-03
8.770107477903366089e-02 5.136290937662124634e-02 2.066896706819534302e-01 -1.096297279000282288e-01 -1.304040700197219849e-01 1.565406173467636108e-01 2.569462060928344727e-01 -9.574797749519348145e-02 -2.925129532814025879e-01 8.555511385202407837e-02 -2.350294589996337891e-01 -2.027501314878463745e-01 -2.297063320875167847e-01 -8.766073733568191528e-02 -2.491520941257476807e-01 1.585078388452529907e-01 -1.066842302680015564e-01 1.243265569210052490e-01 -2.210414409637451172e-01 -8.737722784280776978e-02 -1.160062849521636963e-01 7.121986895799636841e-02 -1.112075969576835632e-01 -1.185826286673545837e-01 -5.434612184762954712e-02 4.723943769931793213e-02 -2.424182146787643433e-01 1.957644075155258179e-01 3.744654953479766846e-01 1.983909904956817627e-01 -2.597675025463104248e-01 -6.100678443908691406e-02
1.428171396255493164e-01 2.557867169380187988e-01 1.462275832891464233e-01 -1.951662749052047729e-01 1.440411508083343506e-01 1.083447262644767761e-01 2.720468677580356598e-02 -3.665357828140258789e-01 -5.456783995032310486e-02 3.202828764915466309e-01 -1.614338159561157227e-01 -9.418792277574539185e-02 -1.687719076871871948e-01 2.693350613117218018e-01 1.007920652627944946e-01 4.696030914783477783e-01 -5.021107848733663559e-03 -8.707083016633987427e-02 1.243949979543685913e-01 -1.343825608491897583e-01 -5.581331625580787659e-02 -1.461789198219776154e-02 1.270302981138229370e-01 -2.278633601963520050e-02 1.196071952581405640e-01 1.513440310955047607e-01 5.074739456176757812e-02 8.940344676375389099e-03 2.816219031810760498e-01 6.640784442424774170e-02 -1.288161575794219971e-01 -1.167135164141654968e-01
1.364948600530624390e-01 1.555391791043803096e-04 9.002367407083511353e-02 -2.265262305736541748e-01 -1.276949048042297363e-01 1.544436216354370117e-01 7.475914806127548218e-02 -1.242553442716598511e-01 -8.423691987991333008e-02 6.522406358271837234e-03 6.492826342582702637e-02 -3.281990811228752136e-02 -4.867851734161376953e-02 1.910390406847000122e-01 1.889114528894424438e-01 5.003577843308448792e-02 1.380742639303207397e-01 -1.641524881124496460e-01 1.756687164306640625e-01 -2.236081808805465698e-01 -2.196831256151199341e-01 4.376651719212532043e-02 -8.262273669242858887e-02 1.966099739074707031e-01 1.543094031512737274e-02 2.942388318479061127e-02 -3.925428986549377441e-01 4.095762968063354492e-02 2.445460110902786255e-02 5.823892354965209961e-01 -1.979001760482788086e-01 -1.137359216809272766e-01
8.676288276910781860e-02 2.569923102855682373e-01 2.066307514905929565e-01 -5.713138263672590256e-03 2.237732410430908203e-01 5.059453845024108887e-02 6.876327097415924072e-02 -9.371376037597656250e-02 -9.671039134263992310e-02 2.100799381732940674e-01 -2.843187451362609863e-01 -7.689586281776428223e-02 -1.999801248311996460e-01 4.220957458019256592e-01 -1.394585669040679932e-01 1.404553502798080444e-01 7.516954094171524048e-02 1.311841304413974285e-03 2.266473621129989624e-01 -1.272144317626953125e-01 -1.409319192171096802e-01 -3.228295147418975830e-01 3.818739205598831177e-02 1.436365097761154175e-01 -2.172582149505615234e-01 8.273438288597390056e-05 -4.763919115066528320e-02 4.157764092087745667e-02 2.525388002395629883e-01 2.397765517234802246e-01 -7.160966098308563232e-02 1.516983360052108765e-01
-7.434579730033874512e-02 -5.135060101747512817e-02 3.561449050903320312e-01 5.112722516059875488e-02 1.190231367945671082e-01 -1.717481017112731934e-02 -7.622328400611877441e-02 2.377145439386367798e-01 8.669997751712799072e-02 9.722669422626495361e-02 -3.397364914417266846e-01 -2.192081958055496216e-01 -1.878303885459899902e-01 5.172184482216835022e-02 1.221583113074302673e-01 7.627854496240615845e-02 4.919213429093360901e-02 2.243755906820297241e-01 -1.493854820728302002e-01 -1.116403341293334961e-01 -9.167836606502532959e-02 1.377765983343124390e-01 -1.183148548007011414e-01 -4.030000418424606323e-02 1.102350130677223206e-01 -1.967905759811401367e-01 -1.824042201042175293e-01 1.484860479831695557e-01 6.564716994762420654e-02 1.235821470618247986e-01 -5.139623880386352539e-01 -1.611605584621429443e-01
6.719951331615447998e-02 6.201069802045822144e-02 2.475665509700775146e-01 -2.206992544233798981e-02 -1.046016067266464233e-01 1.045344546437263489e-01 2.101956456899642944e-01 -1.001185476779937744e-01 -3.516839444637298584e-01 1.323408484458923340e-01 -1.171633675694465637e-01 -2.399155795574188232e-01 -3.255833685398101807e-01 -1.139654777944087982e-02 -2.648822367191314697e-01 3.490118682384490967e-01 1.150021795183420181e-02 -1.586783826351165771e-01 -2.346851825714111328e-01 -8.752326667308807373e-02 -2.400757521390914917e-01 -5.327660962939262390e-02 -9.338919073343276978e-02 -1.410950273275375366e-01 3.303738683462142944e-02 8.436164818704128265e-03 -2.167144268751144409e-01 1.368084549903869629e-01 1.874247938394546509e-01 2.130654305219650269e-01 -1.365462392568588257e-01 -5.668133497238159180e-03
2.342001795768737793e-01 -1.369093637913465500e-02 1.868931353092193604e-01 -4.181506857275962830e-02 2.454941719770431519e-02 8.032561093568801880e-02 1.482521593570709229e-01 -2.676957249641418457e-01 -2.932807207107543945e-01 2.575186491012573242e-01 -3.239323794841766357e-01 -1.521672904491424561e-01 -1.616883873939514160e-01 1.699738502502441406e-01 -1.083572506904602051e-01 4.564470052719116211e-01 -8.056837320327758789e-02 -1.778677850961685181e-02 6.533878389745950699e-03 -1.550589650869369507e-01 -7.794149965047836304e-02 -9.533944725990295410e-02 -4.479428008198738098e-02 9.310522116720676422e-03 1.114908084273338318e-01 8.119537681341171265e-02 -2.162280082702636719e-01 -1.373514086008071899e-01 2.502596676349639893e-01 1.043922826647758484e-01 -2.114363461732864380e-01 -3.205724433064460754e-02
3.993549346923828125e-01 3.210575878620147705e-02 1.130736395716667175e-01 -2.902686595916748047e-01 2.589420676231384277e-01 -1.918490082025527954e-01 -3.128240406513214111e-01 2.765149064362049103e-02 1.085689961910247803e-01 1.777233332395553589e-01 -8.875287324190139771e-02 -1.044059470295906067e-01 -8.962478488683700562e-03 -2.448599226772785187e-02 -1.273881942033767700e-01 1.021140888333320618e-01 4.420382529497146606e-02 2.429562956094741821e-01 -2.501396834850311279e-01 7.218111306428909302e-02 -4.562402144074440002e-02 -1.217132136225700378e-01 -1.106068938970565796e-01 3.670663014054298401e-02 1.089592501521110535e-01 -7.657991349697113037e-02 -3.598815500736236572e-01 -7.030303031206130981e-02 4.283584281802177429e-02 2.123014181852340698e-01 -2.887897491455078125e-01 -9.348042309284210205e-02
3.561177253723144531e-01 1.300396174192428589e-01 6.160831544548273087e-03 -1.138961836695671082e-01 2.385256290435791016e-01 2.162504792213439941e-01 -3.773090541362762451e-01 2.301302552223205566e-02 -3.295296803116798401e-02 6.814665347337722778e-02 -8.418785035610198975e-02 -7.958289235830307007e-02 1.050732955336570740e-01 1.158607602119445801e-01 -1.151178181171417236e-01 2.207754701375961304e-01 2.680366626009345055e-03 8.556983619928359985e-02 -9.387597441673278809e-02 2.917739376425743103e-02 -2.254782468080520630e-01 5.881652981042861938e-02 9.793394804000854492e-02 2.600827440619468689e-02 -2.719657123088836670e-01 -2.750937938690185547e-01 -4.076123237609863281e-01 -1.872398541308939457e-03 1.767255365848541260e-01 1.058874130249023438e-01 -2.010873556137084961e-01 -1.042407453060150146e-01
8.362732082605361938e-02 2.541333436965942383e-01 -6.947741657495498657e-02 1.609923243522644043e-01 3.960252553224563599e-02 2.898705191910266876e-02 -6.208919733762741089e-02 -2.111477702856063843e-01 -5.293095111846923828e-02 -4.256838187575340271e-02 -4.809475690126419067e-02 -1.546794623136520386e-01 -3.027694523334503174e-01 2.567220479249954224e-02 -6.167130172252655029e-02 2.283354848623275757e-01 1.484776288270950317e-01 1.234075501561164856e-01 4.180428758263587952e-02 -4.564629495143890381e-01 -6.524386256933212280e-02 -1.313751935958862305e-01 2.295051366090774536e-01 5.471470579504966736e-02 7.334825396537780762e-02 1.043002009391784668e-01 -2.175924926996231079e-01 -2.486540824174880981e-01 -2.588501274585723877e-01 3.581094741821289062e-01 -1.456586569547653198e-01 -3.534120321273803711e-02
1.686737537384033203e-01 2.253503948450088501e-01 -5.445552244782447815e-02 -1.327331960201263428e-01 2.404209971427917480e-01 -1.630935631692409515e-02 -1.634645611047744751e-01 -8.953527361154556274e-02 -9.004611521959304810e-02 -3.545479383319616318e-03 -2.472217977046966553e-01 -1.840850561857223511e-01 -2.341377437114715576e-01 3.803751468658447266e-01 1.407899707555770874e-01 1.910813748836517334e-01 -2.801947062835097313e-03 5.718347057700157166e-02 1.173286605626344681e-02 7.922928035259246826e-02 -1.026965305209159851e-01 5.151443183422088623e-02 1.443054080009460449e-01 1.868556141853332520e-01 1.234129071235656738e-01 6.990288966335356236e-04 -2.105827331542968750e-01 -3.350921869277954102e-01 8.288279920816421509e-02 3.888898491859436035e-01 -2.538017369806766510e-02 -1.979056596755981445e-01
1.560138911008834839e-01 1.185804046690464020e-02 -1.119746454060077667e-02 -9.581942111253738403e-02 -1.988979279994964600e-01 1.043437942862510681e-01 1.476044654846191406e-01 -1.032559126615524292e-01 -4.123296141624450684e-01 3.740127384662628174e-01 -2.436143159866333008e-02 9.807018190622329712e-02 5.636793375015258789e-02 3.344097733497619629e-01 3.917828947305679321e-02 -4.674602672457695007e-02 -6.422845274209976196e-02 1.292202472686767578e-01 3.079004399478435516e-02 -2.259658575057983398e-01 -2.151857614517211914e-01 5.383593961596488953e-02 -4.760242626070976257e-02 1.549842804670333862e-01 4.954401776194572449e-02 -2.072167396545410156e-01 -1.119811981916427612e-01 2.713881433010101318e-01 -1.825452037155628204e-02 1.277254819869995117e-01 -3.846030831336975098e-01 -1.824247534386813641e-03
-8.425670117139816284e-02 -5.317465588450431824e-02 -1.569028198719024658e-01 -1.302196234464645386e-01 -1.073106843978166580e-02 -3.756075864657759666e-03 -1.364747881889343262e-01 -1.959225684404373169e-01 -4.157494306564331055e-01 4.341544806957244873e-01 1.764053106307983398e-02 1.270941793918609619e-01 -8.220839500427246094e-02 -7.374053448438644409e-02 -2.196405529975891113e-01 1.253700852394104004e-01 1.546662393957376480e-02 -3.338890895247459412e-02 -9.813152998685836792e-02 5.236865580081939697e-02 -2.448046058416366577e-01 -6.920248270034790039e-02 1.149428188800811768e-01 1.245399117469787598e-01 1.091795638203620911e-01 -1.368553191423416138e-01 -2.955981492996215820e-01 2.166589349508285522e-01 8.903571963310241699e-02 1.706364154815673828e-01 -3.076325654983520508e-01 -1.832550615072250366e-01
2.020532190799713135e-01 2.213857173919677734e-01 -4.940070211887359619e-02 2.315519899129867554e-01 6.815395504236221313e-02 1.775907129049301147e-01 -5.373794957995414734e-02 -2.482872754335403442e-01 1.835430860519409180e-01 2.532438933849334717e-01 -9.279372543096542358e-02 5.923800542950630188e-02 -1.298700720071792603e-01 1.029725000262260437e-01 -2.412827312946319580e-02 8.866272121667861938e-02 -1.569422930479049683e-01 1.056617721915245056e-01 7.728416472673416138e-02 -1.557448953390121460e-01 1.068206354975700378e-01 7.386624068021774292e-02 -1.496656686067581177e-01 7.029859721660614014e-02 -1.282006651163101196e-01 3.582282364368438721e-02 -5.071349143981933594e-01 1.111932545900344849e-01 1.481808274984359741e-01 1.684118658304214478e-01 -3.493559062480926514e-01 -1.940722912549972534e-01
1.175568029284477234e-01 5.113947764039039612e-02 2.592206597328186035e-01 -4.130498319864273071e-02 -1.891612708568572998e-01 1.739653050899505615e-01 1.481383591890335083e-01 -4.098974168300628662e-02 -2.670891582965850830e-01 3.061496317386627197e-01 -7.649955898523330688e-02 -7.711908221244812012e-02 4.721389338374137878e-02 -2.604291960597038269e-02 -2.217889279127120972e-01 1.449266374111175537e-01 -1.609645783901214600e-01 9.952596575021743774e-02 1.750831604003906250e-01 -1.200601682066917419e-01 -2.432192265987396240e-01 1.057472005486488342e-01 7.808754593133926392e-02 7.830121321603655815e-04 6.633324921131134033e-02 -1.324174925684928894e-02 -3.769245445728302002e-01 1.711626797914505005e-01 6.405398994684219360e-02 8.318594098091125488e-02 -4.560098946094512939e-01 1.509816348552703857e-01
1.331272572278976440e-01 1.364053040742874146e-01 -1.496213674545288086e-01 -1.646985560655593872e-01 -6.593030691146850586e-02 -8.402763307094573975e-02 6.041017174720764160e-02 -1.049388200044631958e-01 -3.357705175876617432e-01 1.979430913925170898e-01 -1.595578938722610474e-01 7.222284376621246338e-02 -3.944616392254829407e-02 -1.847717911005020142e-01 -3.085269033908843994e-01 2.212638407945632935e-01 1.361858099699020386e-01 1.661389321088790894e-01 -2.082488685846328735e-01 1.865904964506626129e-02 -1.478227376937866211e-01 -8.833801001310348511e-02 2.347284406423568726e-01 1.066146865487098694e-01 1.797685623168945312e-01 3.160722926259040833e-02 -1.006618738174438477e-01 2.113739848136901855e-01 2.197128683328628540e-01 3.207793831825256348e-02 -3.321555852890014648e-01 -3.031615912914276123e-01
1.206857711076736450e-01 -2.050150372087955475e-02 -7.782942801713943481e-02 -3.107441067695617676e-01 1.114750746637582779e-02 8.737377077341079712e-02 1.281559020280838013e-01 -1.306478679180145264e-01 -1.267252862453460693e-01 2.810037136077880859e-01 1.697505451738834381e-02 -1.477262973785400391e-01 -2.078804373741149902e-02 1.880123615264892578e-01 1.163284946233034134e-02 1.870848089456558228e-01 -1.173387765884399414e-01 1.466894745826721191e-01 -1.925170235335826874e-02 -3.610970079898834229e-02 -1.879416406154632568e-01 -1.530455704778432846e-02 1.533161997795104980e-01 9.255736949853599072e-04 -3.843944752588868141e-03 1.832109838724136353e-01 -5.060359239578247070e-01 3.930490314960479736e-01 2.532612085342407227e-01 9.648371487855911255e-02 -1.426761895418167114e-01 1.382839977741241455e-01
3.923667669296264648e-01 1.210455670952796936e-01 2.534055113792419434e-01 -1.098921447992324829e-01 4.250122308731079102e-01 1.530236285179853439e-02 -2.035345733165740967e-01 -2.731878869235515594e-02 -2.845140174031257629e-03 1.457681357860565186e-01 -3.589379787445068359e-02 4.447708278894424438e-02 -7.592774182558059692e-02 9.125348180532455444e-03 2.179623395204544067e-01 8.887946605682373047e-02 -4.516113921999931335e-02 8.412992209196090698e-02 -1.007467135787010193e-01 -2.123749814927577972e-02 -1.615981161594390869e-01 -8.767154812812805176e-02 -1.766257286071777344e-01 -3.942319750785827637e-02 -2.049813978374004364e-02 -1.509399712085723877e-01 -4.263770580291748047e-01 6.608611345291137695e-02 9.074904024600982666e-02 2.027962058782577515e-01 -3.118272423744201660e-01 6.363923102617263794e-02
6.780541688203811646e-02 3.433698043227195740e-02 6.369678769260644913e-03 1.184127628803253174e-01 2.048911526799201965e-02 -3.909800350666046143e-01 -3.324750363826751709e-01 -2.341593652963638306e-01 -1.710151880979537964e-01 1.013653650879859924e-01 -2.115156315267086029e-02 -1.568746119737625122e-01 -2.572200298309326172e-01 2.519728243350982666e-01 5.489694699645042419e-02 2.170567959547042847e-01 -1.230311542749404907e-01 1.381751894950866699e-01 -2.034418098628520966e-02 -1.867891252040863037e-01 2.707447111606597900e-02 -3.939923644065856934e-02 1.949736326932907104e-01 5.667142570018768311e-02 -1.378392726182937622e-01 -1.216467842459678650e-02 -3.646149039268493652e-01 -2.921894565224647522e-02 -5.686607211828231812e-02 3.593527674674987793e-01 -3.077878803014755249e-02 1.335750669240951538e-01
5.348668992519378662e-02 -9.835415333509445190e-02 -1.494928002357482910e-01 -3.024335801601409912e-01 -3.726727142930030823e-02 -3.063072264194488525e-02 -6.134868785738945007e-02 -1.249171569943428040e-01 -3.478628695011138916e-01 4.562880694866180420e-01 -1.277443021535873413e-01 1.687220782041549683e-01 -1.540135294198989868e-01 2.627667784690856934e-01 -1.957407034933567047e-02 1.041320860385894775e-01 -3.677215799689292908e-02 1.541575416922569275e-02 -6.644891947507858276e-02 -1.747585088014602661e-02 -5.599094182252883911e-02 -2.807317301630973816e-02 1.297309994697570801e-01 -2.342931479215621948e-01 1.741583049297332764e-01 1.577511727809906006e-01 -1.002798005938529968e-01 1.840250939130783081e-01 6.375575810670852661e-02 2.061618268489837646e-01 -2.302376776933670044e-01 -3.054475486278533936e-01
-1.866626925766468048e-02 2.675929963588714600e-01 1.308151930570602417e-01 1.036486849188804626e-01 1.131002232432365417e-02 -1.134181395173072815e-01 1.000568643212318420e-02 -1.223697364330291748e-01 -7.959005981683731079e-02 1.238131430000066757e-02 -5.199626460671424866e-02 -2.517739832401275635e-01 -3.852572739124298096e-01 2.358694970607757568e-01 -2.244037389755249023e-01 2.294743508100509644e-01 9.307195246219635010e-02 -4.058348387479782104e-02 4.321515560150146484e-02 -2.390681058168411255e-01 1.354298591613769531e-01 -9.818210452795028687e-02 1.744177341461181641e-01 1.221304163336753845e-01 -2.343857474625110626e-02 1.490995660424232483e-02 -3.342296481132507324e-01 -1.036981046199798584e-01 -1.561407297849655151e-01 4.029943645000457764e-01 -1.700972765684127808e-01 1.042520254850387573e-01
7.930862903594970703e-02 4.002268984913825989e-02 1.766961216926574707e-01 -2.836760366335511208e-03 -4.315993934869766235e-02 1.770790219306945801e-01 2.065395936369895935e-02 -1.772745698690414429e-01 -2.052238732576370239e-01 5.287132859230041504e-01 -2.970746755599975586e-01 -8.028614521026611328e-02 8.708139066584408283e-04 -1.106640771031379700e-01 8.839162066578865051e-03 2.854604423046112061e-01 2.293131351470947266e-01 1.945515573024749756e-01 -3.826004639267921448e-02 -1.589766144752502441e-01 -1.558706611394882202e-01 -2.021244727075099945e-02 1.175929158926010132e-01 3.550780564546585083e-02 6.654336303472518921e-02 -6.678392738103866577e-02 -1.713174730539321899e-01 2.363646626472473145e-01 5.396243184804916382e-03 4.350069537758827209e-02 -3.638763427734375000e-01 1.550694741308689117e-02
-1.920478045940399170e-01 -6.499123573303222656e-02 3.685605898499488831e-02 -1.931073367595672607e-01 2.013967037200927734e-01 2.437261641025543213e-01 -1.739257946610450745e-02 2.086962461471557617e-01 -2.425876706838607788e-01 -2.029609493911266327e-02 -4.383319616317749023e-02 1.860793530941009521e-01 -2.018537819385528564e-01 -8.311167359352111816e-02 1.184420213103294373e-01 3.175642490386962891e-01 -7.320602983236312866e-02 2.545371353626251221e-01 -1.244114562869071960e-01 -1.427835971117019653e-01 9.865733236074447632e-02 3.568860888481140137e-02 2.255384325981140137e-01 4.593490157276391983e-03 3.907781094312667847e-02 1.505624949932098389e-01 -2.822752296924591064e-01 2.366278320550918579e-01 1.676768958568572998e-01 1.735622435808181763e-02 -3.725171685218811035e-01 -1.520734876394271851e-01
1.038475334644317627e-01 1.920540481805801392e-01 4.086238890886306763e-02 -1.501413732767105103e-01 2.975225821137428284e-02 9.016098082065582275e-02 -1.336506605148315430e-01 7.939536124467849731e-02 -1.263171881437301636e-01 -2.599972188472747803e-01 1.526183784008026123e-01 3.888040781021118164e-02 -1.609429717063903809e-01 2.112655490636825562e-01 -2.234588282590266317e-05 2.647106647491455078e-01 -1.086212992668151855e-01 4.932015538215637207e-01 -1.813083887100219727e-01 -1.991804391145706177e-01 -4.000742733478546143e-01 3.808638080954551697e-02 1.777801811695098877e-01 -1.132517382502555847e-01 -4.372376948595046997e-02 -1.814863532781600952e-01 -2.107544094324111938e-01 -1.045642271637916565e-01 -9.268875420093536377e-02 -2.681264467537403107e-02 -1.419239770621061325e-02 -1.128139495849609375e-01
-3.675922751426696777e-01 2.923964560031890869e-01 1.257052868604660034e-01 -9.258066117763519287e-02 2.240741401910781860e-01 1.272327899932861328e-01 -5.425113812088966370e-02 -9.565125405788421631e-02 -2.001518756151199341e-01 -3.277256712317466736e-02 -9.735353291034698486e-02 1.397405564785003662e-01 -1.158631891012191772e-01 1.549196839332580566e-01 -6.293692439794540405e-02 3.578649163246154785e-01 2.275433242321014404e-01 -2.174831926822662354e-01 -1.179303154349327087e-01 -5.743613094091415405e-02 1.506404280662536621e-01 7.101539522409439087e-02 1.821966022253036499e-01 -9.945981204509735107e-02 1.814914941787719727e-01 5.669803544878959656e-02 -1.935819238424301147e-01 1.286989152431488037e-01 -1.334559023380279541e-01 3.585563004016876221e-01 -5.202414467930793762e-02 1.027088165283203125e-01
4.064122587442398071e-02 3.772407472133636475e-01 4.440396130084991455e-01 -4.699981305748224258e-03 3.098125010728836060e-02 -8.395081758499145508e-02 1.802372336387634277e-01 -1.936156749725341797e-01 -3.559548640623688698e-03 -1.286808550357818604e-01 -7.679083943367004395e-02 -1.705883145332336426e-01 -8.765400946140289307e-02 1.141398996114730835e-01 -2.725596912205219269e-02 2.924454212188720703e-01 -4.852688685059547424e-02 2.422681301832199097e-01 -6.751125305891036987e-02 -2.935952246189117432e-01 -2.205720841884613037e-01 1.026200652122497559e-01 9.344534575939178467e-02 1.263621300458908081e-01 -1.454603523015975952e-01 7.297932356595993042e-02 5.051134154200553894e-02 7.201205939054489136e-02 -3.687234967947006226e-02 2.752896249294281006e-01 -1.734380125999450684e-01 -2.125651538372039795e-01
3.015309944748878479e-02 3.195436298847198486e-01 2.226691320538520813e-02 -2.552469819784164429e-02 -6.881888955831527710e-02 4.251808673143386841e-02 -5.769260227680206299e-02 3.510524518787860870e-03 9.064925462007522583e-02 1.034599840641021729e-01 1.803418695926666260e-01 -3.187416121363639832e-02 -3.488330245018005371e-01 2.795525491237640381e-01 -4.068741947412490845e-02 2.212623208761215210e-01 1.135450676083564758e-01 -7.927130907773971558e-02 -5.836627632379531860e-02 -1.338439285755157471e-01 1.222916990518569946e-01 -1.533195227384567261e-01 1.958293616771697998e-01 1.598495095968246460e-01 5.723226070404052734e-02 1.287980079650878906e-01 -2.694622874259948730e-01 -1.107195392251014709e-01 -4.100914299488067627e-02 5.049183964729309082e-01 -2.531352937221527100e-01 1.214423775672912598e-01
-5.127828940749168396e-02 3.662337064743041992e-01 -2.719151787459850311e-02 -1.042042747139930725e-01 2.174796611070632935e-01 1.269045174121856689e-01 6.521305441856384277e-02 2.289484441280364990e-01 -1.302337646484375000e-01 1.027696672827005386e-02 8.079973608255386353e-02 1.528980210423469543e-02 -3.085328340530395508e-01 1.791345477104187012e-01 2.543838322162628174e-01 9.524572640657424927e-02 1.393706202507019043e-01 -4.879257455468177795e-02 -1.598225980997085571e-01 -1.484256684780120850e-01 -1.811128407716751099e-01 1.339230388402938843e-01 1.805535852909088135e-01 -1.121083721518516541e-01 -1.045378893613815308e-01 5.275091528892517090e-02 1.148305926471948624e-02 3.739849328994750977e-01 -1.104039475321769714e-01 2.516320645809173584e-01 -1.966178268194198608e-01 -2.711504399776458740e-01
5.276661738753318787e-02 3.230464160442352295e-01 3.909648954868316650e-02 -1.347794830799102783e-01 1.917170435190200806e-01 2.369284396991133690e-03 -2.475673556327819824e-01 2.068946063518524170e-01 -3.528092429041862488e-02 1.196542456746101379e-01 -1.541769504547119141e-02 -1.877386271953582764e-01 6.845258921384811401e-02 1.000164821743965149e-01 -1.122594475746154785e-01 1.336130499839782715e-01 -3.751983493566513062e-02 1.289414912462234497e-01 -4.040548577904701233e-02 -3.830018639564514160e-02 -4.536667838692665100e-02 -9.424602985382080078e-02 -1.454565078020095825e-01 2.046689838171005249e-01 -2.922860682010650635e-01 -2.286877334117889404e-01 -4.572803974151611328e-01 -4.073875397443771362e-02 2.461579144001007080e-01 2.256979197263717651e-01 -2.665460109710693359e-01 -9.961322695016860962e-02
-1.051655709743499756e-01 -2.084918469190597534e-01 1.986170560121536255e-02 -8.703497052192687988e-02 1.612896025180816650e-01 9.683787822723388672e-02 1.385720074176788330e-01 -2.256229668855667114e-01 9.609460830688476562e-03 2.743143141269683838e-01 3.949500992894172668e-02 7.675106078386306763e-02 -1.843235343694686890e-01 2.944460213184356689e-01 -2.153944224119186401e-01 2.371310591697692871e-01 2.041653841733932495e-01 1.692898422479629517e-01 7.879907637834548950e-02 -1.568493992090225220e-02 -2.155723720788955688e-01 -2.140068449079990387e-02 2.144896686077117920e-01 -5.698544532060623169e-02 -1.004133746027946472e-02 9.163280576467514038e-02 -4.133376777172088623e-01 2.911497652530670166e-01 2.444489002227783203e-01 1.692974865436553955e-01 9.294462506659328938e-04 1.997900195419788361e-02
-5.531965568661689758e-02 1.938505321741104126e-01 3.490479588508605957e-01 -1.097711622714996338e-01 -2.059999555349349976e-01 8.689073729328811169e-04 -2.391256839036941528e-01 -2.879547774791717529e-01 -4.083210974931716919e-02 2.022906094789505005e-01 -1.684282273054122925e-01 -3.876066803932189941e-01 -1.211426109075546265e-01 1.714479327201843262e-01 -1.552751362323760986e-01 2.967170178890228271e-01 3.064066171646118164e-02 -1.250675506889820099e-02 3.649660199880599976e-02 -2.099471390247344971e-01 -1.995209753513336182e-01 -1.276189982891082764e-01 8.563741296529769897e-02 -9.475094825029373169e-02 -1.165840849280357361e-01 8.868131786584854126e-02 -1.733562350273132324e-01 7.983037270605564117e-03 1.828342378139495850e-01 -1.411173213273286819e-02 -2.091815620660781860e-01 1.328763067722320557e-01
-3.841089084744453430e-02 1.617735922336578369e-01 1.941500231623649597e-02 -8.308624476194381714e-02 -4.977501928806304932e-02 2.080673873424530029e-01 7.410532981157302856e-02 -1.325245052576065063e-01 -2.167181521654129028e-01 1.494116485118865967e-01 -4.428044706583023071e-02 -1.493540555238723755e-01 1.235036253929138184e-01 1.398585736751556396e-01 -4.327071830630302429e-02 1.101677641272544861e-01 -6.305989623069763184e-02 2.171752415597438812e-02 -1.904396712779998779e-01 -2.082956135272979736e-01 -4.525132477283477783e-01 -7.175922393798828125e-02 -5.331156775355339050e-02 -3.854619571939110756e-03 -2.924169301986694336e-01 2.184596657752990723e-01 -2.724652290344238281e-01 1.154968142509460449e-01 2.054624855518341064e-01 1.002274677157402039e-01 -3.930223882198333740e-01 -1.716263443231582642e-01
-8.889543265104293823e-02 2.541155815124511719e-01 8.400866389274597168e-02 7.253285148181021214e-04 -1.793093085289001465e-01 3.728866949677467346e-02 7.373929768800735474e-02 -3.132181614637374878e-02 -4.877978190779685974e-02 1.150468513369560242e-01 1.168074160814285278e-01 -1.178783699870109558e-01 -1.354034841060638428e-01 1.171501278877258301e-01 1.181288342922925949e-02 3.032893873751163483e-03 -7.822640985250473022e-02 4.987734556198120117e-02 -2.163866758346557617e-01 -4.064538776874542236e-01 -2.233199179172515869e-01 1.413420140743255615e-01 2.335795164108276367e-01 -1.226217225193977356e-01 -1.369435042142868042e-01 2.320875041186809540e-02 9.401619434356689453e-03 2.168793082237243652e-01 4.061227738857269287e-01 9.160012751817703247e-02 -3.918622434139251709e-01 -2.275151610374450684e-01
8.910806477069854736e-02 1.312037855386734009e-01 1.274571865797042847e-01 3.116046823561191559e-02 -1.351652592420578003e-01 -3.965333849191665649e-02 1.074595749378204346e-01 -3.063829243183135986e-01 -1.907021850347518921e-01 -4.701257497072219849e-02 -2.960088662803173065e-02 -9.168937057256698608e-02 -1.442740261554718018e-01 1.921701580286026001e-01 1.902920752763748169e-01 4.519483149051666260e-01 -3.092603385448455811e-01 -2.612650208175182343e-02 5.090018734335899353e-02 5.105261877179145813e-02 -3.819164037704467773e-01 4.401664808392524719e-02 1.487149149179458618e-01 -1.843076571822166443e-02 5.616545677185058594e-02 5.500539392232894897e-02 -3.204770386219024658e-02 1.496657636016607285e-02 1.263755559921264648e-01 2.168449610471725464e-01 -2.262310981750488281e-01 -3.048215210437774658e-01
4.939087629318237305e-01 9.906705468893051147e-02 1.070060506463050842e-01 -5.150773748755455017e-02 2.840569317340850830e-01 -9.168142825365066528e-02 -3.106456398963928223e-01 4.982493072748184204e-02 -1.866546832025051117e-02 5.772660300135612488e-02 -1.624099314212799072e-01 3.258669748902320862e-02 -2.113901823759078979e-02 9.071817621588706970e-03 1.091703400015830994e-01 1.321498155593872070e-01 -2.269772626459598541e-02 2.658083736896514893e-01 7.402551919221878052e-02 1.603652685880661011e-01 -1.641494035720825195e-01 -1.306622177362442017e-01 -7.115056365728378296e-02 8.209777623414993286e-02 3.459054976701736450e-02 -8.628011494874954224e-02 -3.253690302371978760e-01 1.209406927227973938e-01 2.230140268802642822e-01 3.503139317035675049e-01 -1.476751267910003662e-01 -3.804387152194976807e-02
1.245546117424964905e-01 1.624818444252014160e-01 2.118358463048934937e-01 -1.979599893093109131e-01 5.642453581094741821e-02 3.858159855008125305e-02 -4.957855120301246643e-02 -1.948635131120681763e-01 1.722540333867073059e-02 8.856978267431259155e-02 -1.928404569625854492e-01 -9.692011773586273193e-02 -3.256389796733856201e-01 9.795141220092773438e-02 -9.394107758998870850e-02 3.845365643501281738e-01 2.503967285156250000e-01 3.016552887856960297e-02 6.186874955892562866e-02 -1.767685711383819580e-01 -1.284539848566055298e-01 -1.059598252177238464e-01 9.848058968782424927e-02 3.369243741035461426e-01 -1.981947869062423706e-01 -6.796883046627044678e-02 -3.940173685550689697e-01 1.560920625925064087e-01 -3.335833549499511719e-02 -1.203800365328788757e-02 6.643507629632949829e-02 1.518418490886688232e-01
7.972026243805885315e-03 2.652082592248916626e-02 2.037032544612884521e-01 8.354571461677551270e-02 -5.607575923204421997e-02 -2.443859353661537170e-02 -1.502673774957656860e-01 -1.744948625564575195e-01 2.551797963678836823e-02 1.700157225131988525e-01 1.295804530382156372e-01 -1.148981600999832153e-01 -1.828580349683761597e-01 1.169498264789581299e-01 -2.272372096776962280e-01 9.606123715639114380e-02 1.206708624958992004e-01 -1.088093891739845276e-01 2.324956208467483521e-01 -4.137848913669586182e-01 2.544666454195976257e-02 1.142791844904422760e-02 4.495443031191825867e-02 1.338461786508560181e-01 9.557909518480300903e-02 -7.040515076369047165e-03 -3.806341886520385742e-01 5.550163984298706055e-02 -9.453838318586349487e-02 4.705832302570343018e-01 -2.471386492252349854e-01 7.390276342630386353e-02
2.598201632499694824e-01 1.184673327952623367e-02 2.279419898986816406e-01 1.082219108939170837e-01 2.447622865438461304e-01 1.110759302973747253e-01 -1.328503489494323730e-01 2.730765640735626221e-01 8.698260784149169922e-02 2.759820818901062012e-01 -2.163828760385513306e-01 -3.913747891783714294e-02 -6.976636499166488647e-02 6.398992240428924561e-02 1.241516396403312683e-01 2.772088944911956787e-01 -1.113523095846176147e-01 2.249234318733215332e-01 -3.330233693122863770e-01 -3.868544846773147583e-02 -9.808108955621719360e-02 -1.610432267189025879e-01 -3.967916965484619141e-02 4.700261726975440979e-02 -2.843051962554454803e-02 -6.020247563719749451e-02 -3.933339118957519531e-01 1.544660925865173340e-01 5.597268231213092804e-03 1.792970895767211914e-01 -1.999884843826293945e-01 3.168085962533950806e-02
7.029178668744862080e-04 4.044572412967681885e-01 1.773371100425720215e-01 -1.775745898485183716e-01 1.694542169570922852e-01 1.503279656171798706e-01 -1.536847203969955444e-01 1.801111400127410889e-01 1.225818768143653870e-01 4.126004874706268311e-02 1.075126528739929199e-01 -2.436330616474151611e-01 -2.794639170169830322e-01 1.746220886707305908e-01 -2.621646523475646973e-01 2.491456717252731323e-01 3.386099264025688171e-02 3.808887302875518799e-02 2.637073099613189697e-01 1.717418618500232697e-02 -2.338941991329193115e-01 -2.435228321701288223e-03 -7.132052630186080933e-02 3.600751981139183044e-02 1.510072946548461914e-01 2.479070099070668221e-03 -2.347603142261505127e-01 -1.866251826286315918e-01 4.951739311218261719e-02 2.774473428726196289e-01 -1.113799586892127991e-01 -3.007454425096511841e-02
9.947101771831512451e-02 3.117952346801757812e-01 2.857778780162334442e-02 4.831151664257049561e-02 -6.175399199128150940e-02 3.046721406280994415e-02 1.865978837013244629e-01 -6.553336232900619507e-02 -2.176176905632019043e-01 3.363152742385864258e-01 -8.205270022153854370e-02 -2.282265014946460724e-02 -2.670901417732238770e-01 1.412632763385772705e-01 -8.290822058916091919e-02 1.247493270784616470e-02 -2.945068478584289551e-02 1.269351039081811905e-02 -4.411878809332847595e-02 -5.353009328246116638e-02 -2.801071703433990479e-01 -2.985146641731262207e-01 3.056389391422271729e-01 1.655558049678802490e-01 -9.953924268484115601e-02 1.575753241777420044e-01 -2.596188187599182129e-01 1.876665651798248291e-01 -7.060220092535018921e-02 2.681013941764831543e-01 -1.075367033481597900e-01 2.445845156908035278e-01
2.160979062318801880e-02 1.601416431367397308e-02 -1.233920753002166748e-01 -1.504987291991710663e-02 -1.343002617359161377e-01 1.259806156158447266e-01 -3.247305750846862793e-02 -5.112777464091777802e-03 -1.364236921072006226e-01 1.773807108402252197e-01 9.770139306783676147e-02 -2.728218734264373779e-01 -1.442773938179016113e-01 2.469078898429870605e-01 -2.633583359420299530e-02 2.379760742187500000e-01 -9.959324449300765991e-02 6.493538618087768555e-02 -8.873632177710533142e-03 1.669839583337306976e-02 -3.971388638019561768e-01 1.737105660140514374e-02 2.786757797002792358e-02 -1.089740768074989319e-01 6.267363578081130981e-02 1.498419642448425293e-01 -1.793221384286880493e-01 1.325145661830902100e-01 3.017463386058807373e-01 3.549598157405853271e-02 -4.090986251831054688e-01 -3.933727741241455078e-01
4.873320087790489197e-02 3.412437736988067627e-01 -2.338354475796222687e-02 -1.083229854702949524e-01 6.979580502957105637e-03 1.078287735581398010e-01 -4.756230115890502930e-02 -3.360971808433532715e-01 -6.951023638248443604e-02 9.024984389543533325e-02 -7.739525288343429565e-02 -1.114882081747055054e-01 -3.150127530097961426e-01 -3.405721485614776611e-02 9.067120403051376343e-02 3.864404857158660889e-01 -1.456723362207412720e-01 8.063402771949768066e-02 -7.236929982900619507e-02 -5.902099981904029846e-02 3.721695765852928162e-02 -1.211789026856422424e-01 2.760280668735504150e-01 3.145052120089530945e-02 -5.224172398447990417e-02 1.881356835365295410e-01 -2.050679028034210205e-01 3.084390461444854736e-01 1.504590362310409546e-01 -1.229888200759887695e-01 -2.849728465080261230e-01 1.693295985460281372e-01
5.535373464226722717e-02 3.941996693611145020e-01 1.045351922512054443e-01 -6.641076505184173584e-02 5.193594470620155334e-02 5.139985680580139160e-02 -1.231817007064819336e-01 2.602682113647460938e-01 1.535010710358619690e-02 -3.869220241904258728e-02 -2.106931060552597046e-01 -4.776690602302551270e-01 -1.483383923768997192e-01 2.284723371267318726e-01 -2.350131748244166374e-03 7.389190793037414551e-02 -5.896480754017829895e-02 2.757026553153991699e-01 3.336948528885841370e-02 -2.450504601001739502e-01 -1.708066016435623169e-01 6.994298100471496582e-02 1.012511774897575378e-01 2.008344680070877075e-01 1.490051019936800003e-02 -2.857547951862215996e-03 -2.671887576580047607e-01 -2.109418995678424835e-02 -1.573264226317405701e-02 1.483185738325119019e-01 -2.521570920944213867e-01 2.812490984797477722e-02
1.049205884337425232e-01 2.472656071186065674e-01 3.269288688898086548e-02 -1.655910164117813110e-01 1.605521440505981445e-01 7.438432425260543823e-02 -1.624397337436676025e-01 1.179274916648864746e-01 9.002331644296646118e-03 2.531498968601226807e-01 -2.075860947370529175e-01 -2.370398491621017456e-01 -4.044699668884277344e-01 3.016694821417331696e-02 -8.083543181419372559e-02 1.023111939430236816e-01 4.138161242008209229e-02 2.304360270500183105e-02 -1.476142704486846924e-01 1.161735877394676208e-02 -1.423685848712921143e-01 1.640806347131729126e-01 8.500076085329055786e-02 1.948951929807662964e-01 -7.851101458072662354e-02 -3.796019777655601501e-02 -2.319243103265762329e-01 -1.748400926589965820e-01 6.827312707901000977e-02 5.174976587295532227e-01 -2.013151906430721283e-02 3.745113685727119446e-02
3.678085282444953918e-02 -2.094030939042568207e-02 1.464739292860031128e-01 -3.051922284066677094e-02 -1.423598378896713257e-01 -1.247728019952774048e-01 -8.513212203979492188e-02 -3.979018330574035645e-02 -1.606863550841808319e-02 8.566118776798248291e-03 4.925443977117538452e-02 -1.611585617065429688e-01 -2.435253262519836426e-01 1.836183965206146240e-01 -9.747274965047836304e-02 6.313201971352100372e-03 2.494348585605621338e-01 1.206474080681800842e-01 8.436544239521026611e-02 -2.254662662744522095e-01 -1.190536916255950928e-01 -5.212035402655601501e-02 -6.908650696277618408e-02 8.844677358865737915e-02 2.154601961374282837e-01 -8.901843428611755371e-02 -4.206222295761108398e-01 -1.688147187232971191e-01 2.940624207258224487e-02 5.342252254486083984e-01 -2.559005916118621826e-01 1.553678065538406372e-01
-1.274660080671310425e-01 -1.451222132891416550e-02 2.738730013370513916e-01 1.337206810712814331e-01 7.635568827390670776e-02 1.024025753140449524e-01 -1.331756561994552612e-01 -2.291815727949142456e-01 -3.545621037483215332e-01 1.369810700416564941e-01 6.656512618064880371e-02 -2.295661270618438721e-01 -6.475318223237991333e-02 -9.195537865161895752e-02 7.965915650129318237e-02 1.382470428943634033e-01 1.874995082616806030e-01 9.987199306488037109e-02 -1.650172621011734009e-01 -3.040905892848968506e-01 -5.634430795907974243e-02 -2.290705740451812744e-01 1.553530395030975342e-01 2.520240247249603271e-01 -1.246008370071649551e-02 2.603167295455932617e-01 -1.070817485451698303e-01 2.091992497444152832e-01 2.592111413832753897e-04 1.987240016460418701e-01 -3.047218620777130127e-01 2.707234397530555725e-02
-3.753934055566787720e-02 7.393172383308410645e-02 1.975146122276782990e-02 -2.939163148403167725e-01 9.166645258665084839e-02 4.771229997277259827e-02 1.033501997590065002e-01 -2.821381688117980957e-01 -2.192491106688976288e-02 1.514543294906616211e-01 1.068195924162864685e-01 -1.785030663013458252e-01 -1.473094820976257324e-01 5.921364203095436096e-02 -3.156234622001647949e-01 2.352371215820312500e-01 2.019655257463455200e-01 1.725082397460937500e-01 -1.544548198580741882e-02 -1.437570154666900635e-01 -5.392125993967056274e-02 2.423546463251113892e-02 1.629933863878250122e-01 -1.349556297063827515e-01 7.204121351242065430e-02 2.540304064750671387e-01 -3.673933148384094238e-01 4.395883381366729736e-01 1.042191237211227417e-01 3.930085897445678711e-02 -5.412838980555534363e-02 7.436362653970718384e-02
5.641088262200355530e-02 6.150359660387039185e-02 1.324863582849502563e-01 -1.765898913145065308e-01 1.500681936740875244e-01 1.759741082787513733e-02 1.531490832567214966e-01 -6.711923331022262573e-02 -2.743124961853027344e-01 1.376287639141082764e-01 -5.273500457406044006e-02 -1.796419620513916016e-01 -5.953807383775711060e-02 1.535929888486862183e-01 -2.838340103626251221e-01 3.155744075775146484e-01 3.784594684839248657e-02 -1.171377971768379211e-01 -2.499293386936187744e-01 7.460656017065048218e-02 -5.334350839257240295e-02 1.958273947238922119e-01 2.495412379503250122e-01 1.788621246814727783e-01 2.064467221498489380e-01 8.753097057342529297e-02 -1.465353071689605713e-01 2.414281219244003296e-01 2.506008446216583252e-01 3.194106742739677429e-02 -1.665969789028167725e-01 -3.416497409343719482e-01
9.257797896862030029e-02 1.296685487031936646e-01 1.609184890985488892e-01 4.942446015775203705e-03 4.175584316253662109e-01 1.322631388902664185e-01 -1.560497879981994629e-01 1.031310409307479858e-01 -1.204544827342033386e-01 -7.172994315624237061e-02 -1.421340852975845337e-01 -3.611163496971130371e-01 -3.223548233509063721e-01 5.782306566834449768e-02 1.285512745380401611e-02 9.210591763257980347e-02 -6.060156226158142090e-02 1.101654469966888428e-01 9.190228581428527832e-02 -2.828750759363174438e-02 -2.771528661251068115e-01 -8.681431412696838379e-02 8.564851246774196625e-03 5.842451378703117371e-02 -8.996261283755302429e-03 9.331908077001571655e-02 -1.196102052927017212e-01 -1.732537746429443359e-01 1.066169440746307373e-01 4.904256165027618408e-01 -1.304935067892074585e-01 -2.784633822739124298e-02
3.991538584232330322e-01 1.391669660806655884e-01 9.479411877691745758e-03 -1.622412800788879395e-01 1.674725264310836792e-01 1.794989258050918579e-01 -2.662572860717773438e-01 9.283804148435592651e-02 -1.450136490166187286e-02 1.600036323070526123e-01 3.965844586491584778e-02 -2.069862633943557739e-01 1.576495822519063950e-03 -2.646429464221000671e-02 5.247773975133895874e-02 3.522143363952636719e-01 -5.010550376027822495e-03 2.277162224054336548e-01 -1.134398356080055237e-01 8.846358209848403931e-02 -2.372563332319259644e-01 -8.168055117130279541e-02 -2.926897630095481873e-02 5.182806402444839478e-02 -1.516061723232269287e-01 -2.265954613685607910e-01 -2.872211635112762451e-01 6.504590809345245361e-02 1.094340160489082336e-01 5.198607593774795532e-02 -3.763111531734466553e-01 -3.088981844484806061e-02
-8.856819570064544678e-02 -1.426026523113250732e-01 2.154972553253173828e-01 -1.719396263360977173e-01 2.295743227005004883e-01 -2.102339714765548706e-01 -3.750727176666259766e-01 1.670375168323516846e-01 9.732221812009811401e-02 5.038593709468841553e-02 -7.861952297389507294e-03 -3.836058545857667923e-03 -4.124528914690017700e-02 2.144099175930023193e-01 -7.413272559642791748e-02 1.945464313030242920e-01 -8.176698349416255951e-03 -6.944419443607330322e-02 -1.330086886882781982e-01 -3.494535982608795166e-01 -6.674480438232421875e-02 2.513092383742332458e-02 5.873362720012664795e-02 -2.580850422382354736e-01 1.083199083805084229e-01 -8.106332388706505299e-04 -6.887478381395339966e-02 2.979157119989395142e-02 3.057147264480590820e-01 1.643058508634567261e-01 -3.736670911312103271e-01 -1.730260550975799561e-01
2.434679865837097168e-02 -4.200984537601470947e-02 -7.929857820272445679e-02 3.958811983466148376e-02 7.128060609102249146e-02 -2.730133244767785072e-03 2.330342233180999756e-01 -3.436880558729171753e-02 -3.519335091114044189e-01 2.082253247499465942e-01 -1.285826116800308228e-01 -2.090097218751907349e-01 -1.970269531011581421e-01 2.928087413311004639e-01 -1.652064174413681030e-01 6.673657149076461792e-02 1.146551445126533508e-01 2.034352123737335205e-01 2.600108832120895386e-02 -5.688826739788055420e-02 -2.529169321060180664e-01 -1.760825365781784058e-01 3.012022972106933594e-01 1.654111295938491821e-01 -1.032711863517761230e-01 1.485770940780639648e-01 -1.967521160840988159e-01 2.807433903217315674e-01 5.347397923469543457e-02 1.922225654125213623e-01 -2.860413193702697754e-01 4.559300094842910767e-02
-1.580322044901549816e-03 -6.482987105846405029e-02 1.732360124588012695e-01 -2.710726670920848846e-02 7.628680020570755005e-02 1.242455393075942993e-01 -6.213991716504096985e-02 -1.638007909059524536e-01 -1.631810814142227173e-01 -5.765398498624563217e-03 -2.258907258510589600e-01 -1.903791576623916626e-01 -1.230035051703453064e-01 1.234056875109672546e-01 -6.311102211475372314e-02 4.839803576469421387e-01 -2.866265475749969482e-01 -4.090378433465957642e-02 6.000495702028274536e-02 4.689866304397583008e-02 -1.605236530303955078e-01 9.156721830368041992e-02 9.012516587972640991e-02 1.294737607240676880e-01 -4.261720553040504456e-02 6.151767447590827942e-02 -8.164702355861663818e-02 7.577841728925704956e-02 2.955045998096466064e-01 3.335631787776947021e-01 -1.355670392513275146e-01 -3.833380937576293945e-01
3.525540605187416077e-02 2.938384115695953369e-01 3.722302317619323730e-01 6.845670752227306366e-03 7.473543286323547363e-02 6.842841207981109619e-02 -2.343884110450744629e-02 -2.031998932361602783e-01 2.698567404877394438e-04 1.840131431818008423e-01 -2.716299295425415039e-01 -1.973535716533660889e-01 9.671101346611976624e-03 1.466518044471740723e-01 1.974839270114898682e-01 9.846358001232147217e-02 5.088441818952560425e-02 1.326300948858261108e-01 -8.122372627258300781e-02 -2.002467513084411621e-01 -2.768714129924774170e-01 7.293598353862762451e-02 -5.707639455795288086e-02 -2.501197457313537598e-01 1.087566316127777100e-01 -8.420931547880172729e-02 -2.886699736118316650e-01 5.815164372324943542e-02 -1.077680587768554688e-01 2.942010760307312012e-01 4.948217421770095825e-02 -2.896550595760345459e-01
2.644110843539237976e-02 -5.208783969283103943e-02 9.600955992937088013e-02 5.544888600707054138e-02 2.705505490303039551e-01 5.955877527594566345e-02 -1.049062050879001617e-02 -1.903174668550491333e-01 -1.130676269531250000e-01 -9.806054830551147461e-02 2.911852300167083740e-01 6.571707874536514282e-02 -2.659951522946357727e-02 3.708744943141937256e-01 -6.923041492700576782e-02 2.615666687488555908e-01 3.834543749690055847e-02 7.504130899906158447e-02 -1.511657834053039551e-01 5.365246906876564026e-02 -1.303805559873580933e-01 -2.218675613403320312e-01 3.174431025981903076e-01 1.711689680814743042e-01 1.299735158681869507e-01 1.844648718833923340e-01 -1.206181868910789490e-01 6.632773578166961670e-02 -1.343261152505874634e-01 1.114120185375213623e-01 -4.674302935600280762e-01 -1.749833859503269196e-02
-6.134106591343879700e-02 2.194642722606658936e-01 1.812909543514251709e-02 -1.149830594658851624e-01 1.266379952430725098e-01 7.109154760837554932e-02 -8.412674814462661743e-02 2.303024977445602417e-01 -4.889674857258796692e-02 1.285529136657714844e-01 2.264103144407272339e-01 1.442364156246185303e-01 4.668406397104263306e-02 -5.335934460163116455e-02 1.380486339330673218e-01 3.661493957042694092e-01 4.971290379762649536e-02 -9.811186790466308594e-02 -1.120543852448463440e-01 -3.376918435096740723e-01 -1.185749024152755737e-01 -1.824358291923999786e-02 1.669331490993499756e-01 -2.089090794324874878e-01 5.712706223130226135e-02 1.635878682136535645e-01 -2.415149360895156860e-01 3.141223220154643059e-03 2.801027894020080566e-01 1.443505883216857910e-01 -3.840664029121398926e-01 2.107747197151184082e-01
-8.684685826301574707e-02 2.122351080179214478e-01 -6.208568066358566284e-02 -3.491585701704025269e-02 -7.759653776884078979e-02 2.855440974235534668e-01 -3.105785138905048370e-02 -1.516331136226654053e-01 8.873999118804931641e-03 -1.709004305303096771e-02 -1.901439428329467773e-01 1.225328817963600159e-01 -1.273410301655530930e-02 -8.762539923191070557e-02 8.135716617107391357e-02 4.993486031889915466e-02 -1.561018079519271851e-02 4.281524717807769775e-01 2.442108839750289917e-01 -3.154570758342742920e-01 2.681917697191238403e-02 -5.049818009138107300e-02 1.998275518417358398e-01 1.675947308540344238e-01 -7.265309989452362061e-02 -1.061535179615020752e-01 -1.779004186391830444e-01 -4.518437199294567108e-03 5.495061725378036499e-02 2.480575740337371826e-01 -4.433350265026092529e-01 -1.975369453430175781e-01
3.300744891166687012e-01 -2.471672184765338898e-02 5.133312195539474487e-02 -5.282245948910713196e-02 2.697873711585998535e-01 4.539361968636512756e-02 -2.664757966995239258e-01 1.021564304828643799e-01 -6.203503906726837158e-02 -3.504374530166387558e-03 3.343614516779780388e-03 -1.271393597126007080e-01 3.297820687294006348e-02 3.135517239570617676e-02 8.152484078891575336e-04 3.001899421215057373e-01 -1.439617946743965149e-02 2.694045379757881165e-02 -4.927074909210205078e-02 1.113920658826828003e-02 -2.874646782875061035e-01 -3.263853117823600769e-02 1.940647661685943604e-01 -2.096240408718585968e-02 -2.679506540298461914e-01 -3.079034090042114258e-01 -4.250526428222656250e-01 2.123701386153697968e-02 1.987546831369400024e-01 2.039493918418884277e-01 -1.913308948278427124e-01 -1.605812609195709229e-01
3.103583492338657379e-02 2.373950779438018799e-01 -7.618821412324905396e-02 -1.690169870853424072e-01 2.795759215950965881e-02 1.226605251431465149e-01 -1.101957485079765320e-01 6.091900914907455444e-02 3.665304183959960938e-02 -8.193354308605194092e-02 -8.889084309339523315e-02 -2.097132205963134766e-01 -3.638017773628234863e-01 1.326240412890911102e-02 -2.332977056503295898e-01 2.657129615545272827e-02 2.439651824533939362e-02 2.586392313241958618e-02 -2.031697705388069153e-02 -2.137092798948287964e-01 -2.855818867683410645e-01 6.184055283665657043e-02 8.467242121696472168e-02 5.414463579654693604e-02 -1.227487251162528992e-01 -3.621805459260940552e-02 -3.785325586795806885e-01 3.732637315988540649e-02 1.588859409093856812e-01 4.908991158008575439e-01 1.178949233144521713e-02 2.424302995204925537e-01
2.322955429553985596e-02 -1.400365680456161499e-01 4.208297431468963623e-01 9.698002785444259644e-02 7.907950133085250854e-02 -8.455311506986618042e-02 -6.124943122267723083e-02 8.382112532854080200e-02 7.541710883378982544e-02 2.192815989255905151e-01 -2.917202711105346680e-01 4.410873726010322571e-02 -1.213276311755180359e-01 1.784495562314987183e-01 5.377680808305740356e-02 1.650677025318145752e-01 -1.631807237863540649e-01 4.341184496879577637e-01 6.752088200300931931e-03 -1.205587387084960938e-01 2.166642807424068451e-03 1.353415939956903458e-02 -2.885080873966217041e-02 1.534891873598098755e-01 7.454963028430938721e-02 -7.576012611389160156e-02 -2.722388505935668945e-01 1.869395375251770020e-01 3.842785023152828217e-03 1.948734521865844727e-01 -3.681236207485198975e-01 -5.946439877152442932e-02
5.857530608773231506e-02 1.971047222614288330e-01 2.621103823184967041e-02 9.979501366615295410e-02 -1.446206308901309967e-02 3.780667856335639954e-02 2.085414528846740723e-02 -4.042650014162063599e-02 -2.854370176792144775e-01 -5.030109360814094543e-02 1.060606613755226135e-01 3.196071684360504150e-01 -1.551920026540756226e-01 4.252885878086090088e-01 -4.081996083259582520e-01 9.435193985700607300e-02 1.078118383884429932e-02 6.035772338509559631e-02 -1.372017562389373779e-01 -4.665135219693183899e-02 -4.626085609197616577e-02 -1.236433610320091248e-01 2.696992754936218262e-01 -6.368950009346008301e-02 -2.022471278905868530e-02 1.561120897531509399e-01 -1.540854275226593018e-01 -1.705149412155151367e-01 -6.909132003784179688e-02 1.981499493122100830e-01 -3.512810468673706055e-01 -3.826309368014335632e-02
-1.281613558530807495e-01 1.046010628342628479e-01 -7.847940921783447266e-02 -8.324798941612243652e-02 -2.982360422611236572e-01 -2.209295779466629028e-01 -2.480159997940063477e-01 -1.615044325590133667e-01 -5.591676104813814163e-03 5.936903133988380432e-02 -2.910105586051940918e-01 -1.169878691434860229e-01 -3.265232443809509277e-01 2.309128940105438232e-01 -1.774890124797821045e-01 1.486258357763290405e-01 -3.192744776606559753e-02 3.179318830370903015e-02 -3.061978891491889954e-02 -2.803585529327392578e-01 -3.263724967837333679e-02 7.231567054986953735e-02 2.572204172611236572e-02 -9.899322688579559326e-02 8.099488914012908936e-02 7.121450453996658325e-02 -3.215306401252746582e-01 -8.041626960039138794e-02 -1.007765308022499084e-01 2.267123907804489136e-01 -1.547544300556182861e-01 -3.367874920368194580e-01
3.267397582530975342e-01 1.590600311756134033e-01 6.232447922229766846e-03 -4.772984609007835388e-02 -1.182478964328765869e-01 2.002955675125122070e-01 5.045182257890701294e-02 1.682415008544921875e-01 -4.533878266811370850e-01 3.712974116206169128e-02 -5.775726959109306335e-02 -1.500664502382278442e-01 1.455912739038467407e-01 3.876626957207918167e-03 5.317997187376022339e-02 3.348133563995361328e-01 -3.489288687705993652e-02 -6.895533949136734009e-02 -1.812099963426589966e-01 -2.551401220262050629e-02 -6.889647990465164185e-02 4.819661006331443787e-02 2.388353943824768066e-01 -6.173319369554519653e-02 1.153491586446762085e-01 -1.666687615215778351e-02 -4.371445998549461365e-02 3.318597972393035889e-01 9.304120205342769623e-03 1.562785953283309937e-01 -3.888065516948699951e-01 5.521950125694274902e-02
-7.098653912544250488e-02 3.374255076050758362e-02 2.566655576229095459e-01 -2.956311963498592377e-02 -7.262695580720901489e-02 1.642207652330398560e-01 -4.775221049785614014e-01 -2.535921931266784668e-01 -1.873253434896469116e-01 1.727778911590576172e-01 -2.218657433986663818e-01 1.224311366677284241e-01 -2.746036276221275330e-02 2.580553889274597168e-01 -1.020031049847602844e-01 2.311764210462570190e-01 5.723272636532783508e-02 -3.678826987743377686e-02 2.484635561704635620e-01 -2.358641102910041809e-02 -2.556886076927185059e-01 -1.392540782690048218e-01 7.051602751016616821e-02 5.956231802701950073e-02 -1.322860717773437500e-01 -2.091401256620883942e-02 -2.014861851930618286e-01 2.091016024351119995e-01 3.551258891820907593e-02 2.594305574893951416e-01 -6.130621209740638733e-02 8.574435859918594360e-02
6.322489678859710693e-02 2.648309804499149323e-02 1.966398805379867554e-01 1.159136444330215454e-01 -1.346401963382959366e-02 3.576866164803504944e-02 -2.157089486718177795e-02 -2.274869829416275024e-01 -1.264866441488265991e-01 2.046401500701904297e-01 -3.248184025287628174e-01 -6.266268342733383179e-02 -1.601015329360961914e-01 3.295840024948120117e-01 -2.984157204627990723e-01 4.323764145374298096e-01 -5.699244141578674316e-02 2.349247187376022339e-01 2.133226245641708374e-01 -1.960197463631629944e-02 -9.915020316839218140e-02 -2.662516012787818909e-02 1.360543370246887207e-01 -1.241842806339263916e-01 1.567073464393615723e-01 1.324498206377029419e-01 -1.033791229128837585e-01 -3.772062808275222778e-02 2.982314527034759521e-01 -2.194345230236649513e-03 -5.938520655035972595e-02 -1.283274739980697632e-01
2.787014544010162354e-01 2.970236241817474365e-01 -9.433717280626296997e-02 -9.457166492938995361e-02 9.848348796367645264e-02 3.670288249850273132e-02 -2.883524894714355469e-01 1.760538965463638306e-01 -2.758046686649322510e-01 1.765556335449218750e-01 5.065761879086494446e-02 -2.243689633905887604e-02 1.283294707536697388e-01 6.700827181339263916e-02 1.217110231518745422e-01 2.938907444477081299e-01 1.144871339201927185e-01 1.788989454507827759e-01 1.487761177122592926e-02 -8.853263407945632935e-02 -2.383807897567749023e-01 -5.195028614252805710e-03 3.660432249307632446e-02 1.711565703153610229e-01 -3.291272744536399841e-02 -2.261466532945632935e-01 -2.179339975118637085e-01 -2.402858883142471313e-01 3.220691680908203125e-01 1.873316019773483276e-01 -1.211417466402053833e-01 -8.368953317403793335e-02
6.340629886835813522e-03 1.410427540540695190e-01 1.759163141250610352e-01 -4.977648705244064331e-02 3.989564627408981323e-02 2.461083233356475830e-02 -3.524022549390792847e-02 -2.296729087829589844e-01 -4.160419404506683350e-01 1.525617837905883789e-01 2.098046541213989258e-01 1.647347807884216309e-01 -2.838309407234191895e-01 3.220657706260681152e-01 -4.329201579093933105e-02 4.793254658579826355e-02 -2.187287658452987671e-01 1.888195425271987915e-01 1.166607439517974854e-01 -1.578257381916046143e-01 2.661484479904174805e-01 -7.115904241800308228e-03 1.913238167762756348e-01 1.768395450199022889e-04 1.607415080070495605e-01 9.042932838201522827e-02 -1.011227518320083618e-01 -1.731673032045364380e-01 1.226461976766586304e-01 1.531469821929931641e-01 -2.476830333471298218e-01 -1.757807284593582153e-01
-7.877174019813537598e-02 5.514689162373542786e-02 2.742183506488800049e-01 -2.280931472778320312e-01 2.654275298118591309e-02 2.380729652941226959e-02 -4.098552465438842773e-01 -2.449244558811187744e-01 -3.060787618160247803e-01 2.753423452377319336e-01 -1.039973422884941101e-01 -1.046186462044715881e-01 -8.535248786211013794e-02 1.932163536548614502e-01 2.942093461751937866e-02 6.743620336055755615e-02 -1.391201019287109375e-01 -5.774877220392227173e-02 2.723099291324615479e-01 -1.380541771650314331e-01 -2.872057855129241943e-01 -1.172557026147842407e-01 1.438424177467823029e-02 4.248977825045585632e-02 -1.711707860231399536e-01 -2.005571499466896057e-03 -1.149166151881217957e-01 1.571526974439620972e-01 5.157553777098655701e-02 3.036369979381561279e-01 -9.223965555429458618e-02 9.101078659296035767e-02
2.629061043262481689e-01 1.629511415958404541e-01 6.662806123495101929e-02 -5.619344767183065414e-03 3.900471925735473633e-01 9.092746675014495850e-02 -2.898103892803192139e-01 7.297802250832319260e-03 1.119592338800430298e-01 9.954464435577392578e-02 -1.276914477348327637e-01 8.347695320844650269e-02 2.664176002144813538e-02 5.082760378718376160e-02 1.404751837253570557e-01 2.610139250755310059e-01 -9.778752177953720093e-02 1.506467610597610474e-01 -7.050222158432006836e-02 -6.637304276227951050e-02 -4.044486954808235168e-02 7.953728735446929932e-02 -1.077708750963211060e-01 5.770822614431381226e-02 -1.742752939462661743e-01 -1.932478696107864380e-01 -4.380750060081481934e-01 1.960631906986236572e-01 -5.449305102229118347e-02 3.099797070026397705e-01 -2.357085794210433960e-01 3.625324368476867676e-02
-9.575946629047393799e-02 2.047049254179000854e-01 3.804077506065368652e-01 -1.275032311677932739e-01 1.694312691688537598e-02 9.996794164180755615e-02 -2.238158732652664185e-01 -5.858759209513664246e-02 -2.518370449542999268e-01 1.047033295035362244e-01 -2.998171746730804443e-01 5.004534870386123657e-02 -6.686006486415863037e-02 1.688344627618789673e-01 -2.607901692390441895e-01 -9.015695750713348389e-02 3.993776813149452209e-02 5.177604407072067261e-02 1.982016861438751221e-01 2.371940389275550842e-02 -1.145015954971313477e-01 -1.992558091878890991e-01 1.530245840549468994e-01 -3.304269909858703613e-02 -2.744156308472156525e-02 -2.374791167676448822e-02 -2.364124655723571777e-01 2.518513202667236328e-01 3.066537380218505859e-01 1.755235344171524048e-01 -1.935490816831588745e-01 2.094519287347793579e-01
1.479185670614242554e-01 2.845206558704376221e-01 1.483468562364578247e-01 7.643330097198486328e-02 -2.928504906594753265e-02 -2.514516748487949371e-02 1.050915718078613281e-01 -1.969972252845764160e-01 -2.930853664875030518e-01 1.037153452634811401e-01 -3.493494093418121338e-01 -1.936998516321182251e-01 -5.497672781348228455e-02 1.643573343753814697e-01 -7.727009057998657227e-02 2.675278782844543457e-01 -4.672564938664436340e-02 1.079609245061874390e-01 -2.680209279060363770e-02 9.248280548490583897e-04 1.237931661307811737e-02 4.011303558945655823e-02 1.048487331718206406e-02 1.259089857339859009e-01 1.577708721160888672e-01 -1.337630897760391235e-01 -1.075086668133735657e-01 2.903688233345746994e-03 3.640068173408508301e-01 1.031253561377525330e-01 -1.814037114381790161e-01 -4.376093447208404541e-01
-1.003289818763732910e-01 -6.936959922313690186e-02 -1.608652644790709019e-03 2.805377822369337082e-03 7.803528010845184326e-02 -8.109577745199203491e-02 1.396635919809341431e-01 2.167352475225925446e-02 -2.627940773963928223e-01 -5.634409189224243164e-02 -8.478164672851562500e-02 -4.872878640890121460e-02 -2.818794250488281250e-01 1.549296230077743530e-01 5.631528329104185104e-04 1.156143844127655029e-01 -2.376105822622776031e-02 -5.316502228379249573e-02 2.016696147620677948e-02 -2.700964212417602539e-01 -2.294407188892364502e-01 4.532312601804733276e-02 4.044752940535545349e-02 8.676517754793167114e-02 2.493680119514465332e-01 -4.829700291156768799e-01 -1.572771072387695312e-01 -1.318201073445379734e-03 -5.976187065243721008e-02 3.907498419284820557e-01 -1.711363494396209717e-01 -3.278836607933044434e-01
-1.139246076345443726e-01 9.097285568714141846e-02 -1.766499578952789307e-01 3.486912250518798828e-01 6.813430786132812500e-02 -1.179558336734771729e-01 -3.566487878561019897e-02 -9.957579895853996277e-03 -3.008955717086791992e-01 1.605573147535324097e-01 -4.578673467040061951e-02 5.948119331151247025e-03 -4.283621907234191895e-01 -4.415654391050338745e-02 -1.150076165795326233e-01 2.050514668226242065e-01 1.298745721578598022e-01 1.066073924303054810e-01 -5.117652937769889832e-02 -1.794297248125076294e-01 -9.764681756496429443e-02 -1.452544480562210083e-01 3.266716375946998596e-02 6.764485500752925873e-03 1.122954338788986206e-01 -1.174057796597480774e-01 -7.942962646484375000e-02 1.901372522115707397e-01 1.688325107097625732e-01 3.641585409641265869e-01 -2.865169048309326172e-01 -2.000132054090499878e-01
3.143833950161933899e-02 4.228657186031341553e-01 1.446831971406936646e-01 -6.714901328086853027e-02 6.703554838895797729e-02 -3.109925612807273865e-02 -3.615107759833335876e-02 -2.096368670463562012e-01 -7.517572492361068726e-02 -5.724158883094787598e-02 -7.740395516157150269e-02 1.466200873255729675e-02 -4.311504662036895752e-01 9.232054650783538818e-02 2.584422193467617035e-02 1.564601659774780273e-01 2.986043989658355713e-01 7.843226194381713867e-02 2.995615303516387939e-01 -5.974147841334342957e-02 -1.016242280602455139e-01 7.126156240701675415e-02 1.891178041696548462e-01 2.917515337467193604e-01 4.701074585318565369e-02 4.548987373709678650e-02 -1.959717422723770142e-01 -4.496463015675544739e-02 -4.838655516505241394e-02 2.708454132080078125e-01 -2.513674497604370117e-01 2.898293919861316681e-02
2.818892598152160645e-01 1.692498475313186646e-01 1.218516658991575241e-02 6.581561267375946045e-02 3.263682499527931213e-02 -7.732115685939788818e-03 5.963704735040664673e-02 -1.565615683794021606e-01 -4.851615056395530701e-02 -2.770889401435852051e-01 1.248593628406524658e-01 -5.622340738773345947e-02 -3.114599585533142090e-01 2.485284358263015747e-01 -3.087224662303924561e-01 1.084332317113876343e-01 -3.811500966548919678e-02 6.946402788162231445e-02 -8.312034606933593750e-02 -7.437945902347564697e-02 8.101479709148406982e-02 -4.196734726428985596e-02 2.265661954879760742e-01 2.466098368167877197e-01 -2.070565894246101379e-02 6.742110103368759155e-02 -1.337176561355590820e-01 -3.341707214713096619e-02 -9.176079183816909790e-02 2.913210988044738770e-01 -4.717709720134735107e-01 -1.244011744856834412e-01
-8.604771457612514496e-03 7.087690383195877075e-02 -3.512146882712841034e-03 5.941683053970336914e-02 1.140316948294639587e-01 3.282032907009124756e-02 1.469171345233917236e-01 -3.272579610347747803e-01 -2.884239852428436279e-01 1.772071272134780884e-01 1.744252145290374756e-01 -1.470137238502502441e-01 -2.602664530277252197e-01 3.018026351928710938e-01 -8.770585991442203522e-04 1.232907027006149292e-01 5.168198421597480774e-02 -1.831501536071300507e-02 -3.678891062736511230e-02 -8.224638551473617554e-02 -1.689756363630294800e-01 3.840661421418190002e-02 1.458458304405212402e-01 -1.628193706274032593e-01 5.328914523124694824e-02 2.163116931915283203e-01 -3.899782001972198486e-01 2.748844623565673828e-01 1.823437511920928955e-01 2.751221954822540283e-01 1.497841253876686096e-02 1.804716140031814575e-01
-2.080022543668746948e-02 3.669414669275283813e-02 -7.421009242534637451e-02 -1.430032700300216675e-01 1.718716472387313843e-01 2.581167817115783691e-01 1.247657369822263718e-02 -2.356671690940856934e-01 4.747672751545906067e-02 4.579554125666618347e-02 9.449346363544464111e-02 -1.082743331789970398e-01 -9.691880643367767334e-02 3.031860291957855225e-01 -1.539546996355056763e-01 2.595955133438110352e-01 -4.689122736454010010e-02 2.324624061584472656e-01 2.271301895380020142e-01 -2.389160729944705963e-02 -2.439909428358078003e-01 -5.959513783454895020e-02 1.937357038259506226e-01 3.869637474417686462e-02 1.877127289772033691e-01 2.699527740478515625e-01 -3.862403035163879395e-01 2.988275885581970215e-01 1.548504382371902466e-01 1.198155283927917480e-01 7.529714610427618027e-03 -8.661910146474838257e-02
2.574717402458190918e-01 3.360548987984657288e-03 3.578044474124908447e-02 -1.382848471403121948e-01 1.353397816419601440e-01 1.627206504344940186e-01 -1.827899664640426636e-01 1.422588676214218140e-01 3.257401287555694580e-02 -5.109590664505958557e-02 1.533867791295051575e-02 -3.469425439834594727e-02 -2.298585698008537292e-02 8.272442966699600220e-02 6.023678183555603027e-02 3.331264257431030273e-01 -3.014544025063514709e-02 -2.513215318322181702e-02 -3.088402561843395233e-02 7.219628989696502686e-02 -3.378117680549621582e-01 -1.010826155543327332e-01 1.137111261487007141e-01 2.327142283320426941e-03 -3.110521733760833740e-01 -3.517844378948211670e-01 -3.873522281646728516e-01 6.831559538841247559e-02 2.200016975402832031e-01 1.822579503059387207e-01 -2.670796811580657959e-01 -1.209295243024826050e-01
3.750980198383331299e-01 1.357942670583724976e-01 5.292672291398048401e-02 -3.940096870064735413e-02 1.208417341113090515e-01 -7.481694221496582031e-02 -1.667247414588928223e-01 1.224769726395606995e-01 1.250270605087280273e-01 1.238405182957649231e-01 -1.492987722158432007e-01 5.277598649263381958e-02 5.453188903629779816e-03 3.468918800354003906e-02 -2.717521507292985916e-03 1.950175017118453979e-01 4.470654204487800598e-02 2.616462111473083496e-01 -1.388956010341644287e-01 1.281853914260864258e-01 -2.191072516143321991e-02 -1.528585702180862427e-01 -1.583434790372848511e-01 6.228745728731155396e-02 -1.409272551536560059e-01 -1.076923906803131104e-01 -4.801809787750244141e-01 2.285459637641906738e-01 1.307639479637145996e-02 2.586365342140197754e-01 -3.630302250385284424e-01 7.806822657585144043e-02
-2.761094272136688232e-01 2.231767475605010986e-01 2.641666829586029053e-01 1.674067601561546326e-02 1.902949810028076172e-01 3.866470605134963989e-02 2.491919994354248047e-01 -3.855643421411514282e-02 4.158292338252067566e-02 4.300644695758819580e-01 2.320294529199600220e-01 -1.485226154327392578e-01 -1.236101761460304260e-01 7.767276465892791748e-02 1.177731454372406006e-01 2.370860278606414795e-01 -1.066864132881164551e-01 1.057599037885665894e-01 -7.858858257532119751e-02 -7.871524244546890259e-02 -2.089260369539260864e-01 -3.098058886826038361e-02 -1.450540423393249512e-01 -5.205323174595832825e-02 8.379318565130233765e-02 -2.368547320365905762e-01 -2.331524640321731567e-01 4.949811100959777832e-02 1.481603533029556274e-01 1.085418388247489929e-01 -2.894229590892791748e-01 -8.886716514825820923e-02
2.494816929101943970e-01 2.651684582233428955e-01 2.093136310577392578e-01 -2.381497919559478760e-01 -9.527612477540969849e-02 -4.959135875105857849e-02 4.993426427245140076e-02 8.165454119443893433e-02 -3.883531987667083740e-01 5.393206328153610229e-02 1.274946630001068115e-01 -1.932168304920196533e-01 -2.272788733243942261e-01 1.366263031959533691e-01 -1.695714890956878662e-01 3.448064625263214111e-01 2.298722267150878906e-01 -1.273507028818130493e-01 -7.575877010822296143e-02 -2.153351306915283203e-01 -9.853826835751533508e-03 -1.738420724868774414e-01 1.035772040486335754e-01 -4.353238269686698914e-02 1.219506263732910156e-01 8.705403655767440796e-02 1.599907688796520233e-02 -1.250616554170846939e-02 2.254736423492431641e-01 5.012298747897148132e-02 -2.631038129329681396e-01 -1.067232638597488403e-01
-4.346675053238868713e-02 2.073513120412826538e-01 -1.165467873215675354e-01 -2.741502523422241211e-01 2.518106698989868164e-01 -1.665070466697216034e-02 1.412679702043533325e-01 -9.706393629312515259e-02 2.520607709884643555e-01 6.035174056887626648e-02 -2.486388664692640305e-03 -2.468113005161285400e-01 -3.255194723606109619e-01 1.730100624263286591e-02 5.258419737219810486e-02 5.438449978828430176e-02 2.986099105328321457e-03 2.760157287120819092e-01 7.081046700477600098e-02 -2.808551192283630371e-01 -2.001123130321502686e-01 -1.712153255939483643e-01 2.289158552885055542e-01 -1.219924986362457275e-01 1.528011411428451538e-01 -1.956193149089813232e-01 -2.197574675083160400e-01 2.161256968975067139e-03 4.966450110077857971e-02 7.460645586252212524e-02 -2.394155859947204590e-01 -2.474459558725357056e-01
5.536998063325881958e-02 1.475043296813964844e-01 -2.093814313411712646e-01 -1.736910194158554077e-01 -2.342425659298896790e-02 -1.783396452665328979e-01 -1.811221055686473846e-02 7.645797729492187500e-02 -3.396346867084503174e-01 7.935339212417602539e-02 -1.656464636325836182e-01 -9.157551825046539307e-02 -4.580010194331407547e-03 7.743876427412033081e-02 -2.748629450798034668e-01 6.894379109144210815e-02 -5.085284262895584106e-02 -9.617203474044799805e-02 -2.219131588935852051e-01 8.438622206449508667e-02 -3.126161992549896240e-01 -9.136992692947387695e-02 2.169128954410552979e-01 -1.693199276924133301e-01 1.311606764793395996e-01 -5.027180910110473633e-02 -2.173025310039520264e-01 1.950914412736892700e-01 -5.630545783787965775e-03 1.648725867271423340e-01 -4.504756629467010498e-01 -1.835537403821945190e-01
3.111128509044647217e-01 2.740696817636489868e-02 -7.198589295148849487e-02 -9.122952073812484741e-02 2.064415663480758667e-01 7.216551154851913452e-02 -2.907961010932922363e-01 -4.355660825967788696e-02 1.278666704893112183e-01 8.645709604024887085e-02 -8.660297095775604248e-02 -1.310247629880905151e-01 -2.979602217674255371e-01 -3.870548307895660400e-02 -6.869886070489883423e-02 4.403401911258697510e-01 -3.834619745612144470e-02 3.085861504077911377e-01 6.832097470760345459e-02 1.091671548783779144e-02 -9.123147279024124146e-02 -1.568799167871475220e-01 9.705008566379547119e-02 -2.125746570527553558e-02 -1.660716831684112549e-01 -2.644743621349334717e-01 -5.399417877197265625e-02 -2.235978096723556519e-01 6.288013607263565063e-02 1.607430875301361084e-01 -3.033277690410614014e-01 -2.742473036050796509e-02
2.000475227832794189e-01 2.457413226366043091e-01 4.956400021910667419e-02 -1.497310847043991089e-01 2.723041772842407227e-01 -9.286897629499435425e-02 -2.632205560803413391e-02 1.041611749678850174e-02 -1.405143886804580688e-01 -5.008740350604057312e-02 -1.559514105319976807e-01 -1.275108903646469116e-01 -1.227611526846885681e-01 2.950654923915863037e-01 -1.801514476537704468e-01 1.769034415483474731e-01 -4.014465026557445526e-03 2.112258672714233398e-01 -1.627556532621383667e-01 1.874866485595703125e-01 -1.970231086015701294e-01 7.093220017850399017e-03 8.884706348180770874e-02 -2.060405537486076355e-02 6.964150816202163696e-02 -2.557950913906097412e-01 -3.566862344741821289e-01 -7.130008190870285034e-02 3.499845266342163086e-01 2.463838607072830200e-01 1.510053277015686035e-01 -1.943743601441383362e-02
3.733692467212677002e-01 1.234777271747589111e-01 2.344048209488391876e-02 -1.774702966213226318e-01 1.790431439876556396e-01 8.287627995014190674e-02 -2.002324312925338745e-01 1.303838491439819336e-01 7.775708287954330444e-02 1.043817866593599319e-02 -1.280343979597091675e-01 -6.260094046592712402e-02 4.101698100566864014e-02 7.535285502672195435e-02 1.323515623807907104e-01 4.191019833087921143e-01 -4.658964648842811584e-02 9.838357567787170410e-02 -1.253953129053115845e-01 -1.476970501244068146e-02 -3.277250826358795166e-01 -8.970013260841369629e-02 -2.672289870679378510e-02 -1.548835542052984238e-02 -1.588976234197616577e-01 -2.642717063426971436e-01 -3.595017790794372559e-01 1.036679744720458984e-01 1.755000650882720947e-01 1.716384440660476685e-01 -2.221911251544952393e-01 -3.732842952013015747e-02
-1.002157405018806458e-01 4.565058276057243347e-02 7.473855465650558472e-02 -2.125392854213714600e-01 -1.791221797466278076e-01 2.620944678783416748e-01 -2.167319804430007935e-01 2.423982918262481689e-01 -2.834693193435668945e-01 -5.882411822676658630e-02 -1.247289553284645081e-01 2.431403398513793945e-01 -1.725285649299621582e-01 2.834357023239135742e-01 5.391510203480720520e-02 2.464967966079711914e-01 -1.843351125717163086e-02 4.068139791488647461e-01 -5.686464533209800720e-02 -2.449205368757247925e-01 3.571676462888717651e-02 -8.386426419019699097e-02 2.162182182073593140e-01 1.730992831289768219e-02 -1.824240759015083313e-02 1.042055711150169373e-01 -1.229000240564346313e-01 -1.269294619560241699e-01 -8.889178186655044556e-02 1.262876093387603760e-01 -2.183008491992950439e-01 4.294835962355136871e-03
-2.027545273303985596e-01 2.696196734905242920e-01 -1.227631717920303345e-01 -6.879966706037521362e-02 -3.699859080370515585e-04 2.806873619556427002e-01 1.864870339632034302e-01 1.777408123016357422e-01 -1.294315010309219360e-01 6.126214936375617981e-02 -1.883243769407272339e-01 1.042292341589927673e-01 -1.535399109125137329e-01 2.644352912902832031e-01 2.473658770322799683e-01 2.061400413513183594e-01 -9.980069100856781006e-02 1.804201006889343262e-01 -1.004779189825057983e-01 -8.048797398805618286e-02 -1.801110655069351196e-01 4.773729667067527771e-02 4.162679314613342285e-01 3.755955398082733154e-02 2.263711206614971161e-02 -9.943941608071327209e-03 -9.377991408109664917e-02 -8.169718086719512939e-03 -1.028205379843711853e-01 3.692360818386077881e-01 -1.104260459542274475e-01 -1.419482380151748657e-01
-9.120538830757141113e-02 1.475328356027603149e-01 1.461209952831268311e-01 3.306911094114184380e-04 5.272725969552993774e-02 -1.679089665412902832e-02 2.043463587760925293e-01 -2.757203392684459686e-02 -3.548617660999298096e-02 1.776018738746643066e-02 -1.595229953527450562e-01 -6.516986340284347534e-02 -3.447144031524658203e-01 1.497306078672409058e-01 -1.607895642518997192e-01 2.125552594661712646e-01 6.845465302467346191e-02 2.596872746944427490e-01 -8.438508957624435425e-02 -1.134273856878280640e-01 -1.821303963661193848e-01 -8.694689720869064331e-02 1.489960551261901855e-01 2.794018089771270752e-01 2.766580320894718170e-02 1.790757775306701660e-01 -1.732771992683410645e-01 -2.135107964277267456e-01 -8.269076794385910034e-02 3.486312627792358398e-01 -3.416661024093627930e-01 -2.697508633136749268e-01
9.329229593276977539e-02 1.166228055953979492e-01 5.157449841499328613e-02 2.701814658939838409e-02 1.781920343637466431e-01 1.329251974821090698e-01 -1.140282675623893738e-01 -1.555815935134887695e-01 -2.023048847913742065e-01 4.796749055385589600e-01 -7.787594199180603027e-02 -1.405780315399169922e-01 1.691897958517074585e-01 -1.059089675545692444e-01 -2.309438884258270264e-01 2.981500625610351562e-01 -6.080485507845878601e-02 -3.196810930967330933e-02 4.316059127449989319e-02 -1.820503473281860352e-01 -2.486055493354797363e-01 -1.847719773650169373e-03 2.121169716119766235e-01 -2.435162514448165894e-01 -1.185179278254508972e-01 -1.839684508740901947e-02 -3.135917186737060547e-01 6.079535558819770813e-02 9.563783556222915649e-02 2.251066640019416809e-02 -2.674083113670349121e-01 7.318563014268875122e-02
2.232527434825897217e-01 2.614480853080749512e-01 2.302698791027069092e-01 1.498856842517852783e-01 1.090128272771835327e-01 -9.522520750761032104e-02 1.238896325230598450e-01 4.448153451085090637e-02 -2.315637767314910889e-01 1.021829992532730103e-01 -1.538313031196594238e-01 -1.724494695663452148e-01 -1.950433254241943359e-01 2.452995181083679199e-01 -1.559049338102340698e-01 2.861124575138092041e-01 -1.926330775022506714e-01 -3.063874132931232452e-02 6.378940492868423462e-02 -3.247730433940887451e-02 -2.945803999900817871e-01 -1.394489854574203491e-01 -2.153368107974529266e-02 3.339961543679237366e-02 -7.012912072241306305e-03 1.900486648082733154e-01 1.193177103996276855e-01 1.415805220603942871e-01 2.075480818748474121e-01 2.131596505641937256e-01 -2.509002983570098877e-01 -2.707415223121643066e-01
-1.572444885969161987e-01 1.333553642034530640e-01 2.584751248359680176e-01 1.277638375759124756e-01 2.363778054714202881e-01 1.775997132062911987e-01 -2.131138555705547333e-02 -1.257007382810115814e-02 6.080337241291999817e-02 3.110405206680297852e-01 3.013845346868038177e-02 -8.983398228883743286e-02 7.657870650291442871e-02 6.282413005828857422e-02 -1.923821680247783661e-02 3.072187900543212891e-01 8.307040482759475708e-02 3.445747494697570801e-01 2.908820658922195435e-02 -1.091350242495536804e-01 -1.919513642787933350e-01 -1.435454934835433960e-01 -1.117895394563674927e-01 -7.747190445661544800e-02 3.050238490104675293e-01 1.747077554464340210e-01 -1.239570975303649902e-01 1.680731475353240967e-01 1.874329894781112671e-01 1.656600534915924072e-01 -3.569507300853729248e-01 -2.898068912327289581e-02
8.329149335622787476e-02 6.955306977033615112e-02 2.812279388308525085e-02 -4.405859112739562988e-01 1.346363723278045654e-01 6.593047827482223511e-02 2.655333094298839569e-02 8.006066083908081055e-02 -2.728426456451416016e-01 -6.807453930377960205e-02 -6.242648512125015259e-02 2.023695260286331177e-01 -1.302670091390609741e-01 1.357352435588836670e-01 -8.611574769020080566e-02 2.074263393878936768e-01 8.827210217714309692e-02 5.543760061264038086e-01 -1.081307977437973022e-01 -2.795536816120147705e-01 1.044794023036956787e-01 1.877481676638126373e-02 9.153050184249877930e-02 1.434926502406597137e-02 1.986295878887176514e-01 6.605693697929382324e-02 -4.238582029938697815e-02 6.322456151247024536e-02 2.090763002634048462e-01 5.218409374356269836e-02 -1.702536642551422119e-01 -6.413897126913070679e-02
-2.027861475944519043e-01 9.312641620635986328e-02 1.382504403591156006e-01 3.402311354875564575e-02 1.607992351055145264e-01 8.146724104881286621e-02 -7.986278086900711060e-02 -1.663854569196701050e-01 -1.200667768716812134e-01 2.026638388633728027e-01 -8.237072080373764038e-02 -1.298731863498687744e-01 6.204689666628837585e-02 5.283677205443382263e-02 1.338541209697723389e-01 3.292692899703979492e-01 1.053520068526268005e-01 2.513845562934875488e-01 5.396630242466926575e-02 -1.206974498927593231e-02 -2.104517221450805664e-01 -9.606012701988220215e-02 1.967315971851348877e-01 -6.655928492546081543e-02 4.001175165176391602e-01 1.234661228954792023e-02 -2.583356201648712158e-01 1.335430592298507690e-01 4.186145365238189697e-01 -3.114136680960655212e-02 -1.941196620464324951e-01 -1.362043768167495728e-01
-1.716384738683700562e-01 2.399469465017318726e-01 7.818842679262161255e-02 -3.288916349411010742e-01 1.821011304855346680e-01 1.146483942866325378e-01 -1.167799830436706543e-01 5.027992650866508484e-02 -2.780801355838775635e-01 -1.279825717210769653e-01 -1.380555927753448486e-01 1.149926781654357910e-01 -5.991455167531967163e-02 -9.656435251235961914e-02 -1.292527467012405396e-01 3.380663096904754639e-01 4.724463820457458496e-02 2.983269989490509033e-01 -1.314199417829513550e-01 -3.417942821979522705e-01 -4.096479620784521103e-03 1.940381079912185669e-01 -7.279820740222930908e-02 -4.351525101810693741e-03 -1.028345003724098206e-01 1.047997921705245972e-01 -3.184113204479217529e-01 1.514033526182174683e-01 1.532809287309646606e-01 -5.226419866085052490e-02 -1.575106233358383179e-01 3.312274813652038574e-02
7.503831386566162109e-02 8.099785447120666504e-02 4.472980741411447525e-03 -5.504336580634117126e-02 -5.595133453607559204e-02 3.124962449073791504e-01 7.879889756441116333e-02 -5.268985033035278320e-02 -2.447918802499771118e-01 1.324800103902816772e-01 6.817753612995147705e-02 -2.499145716428756714e-01 2.426665741950273514e-03 1.451970636844635010e-01 1.726963222026824951e-01 -5.127351731061935425e-02 4.429515600204467773e-01 -6.708394736051559448e-03 -1.432222276926040649e-01 -1.045106276869773865e-01 1.396614462137222290e-01 4.349673911929130554e-02 2.025606036186218262e-01 -1.033037975430488586e-01 1.768533140420913696e-01 -1.883294992148876190e-02 -2.412157356739044189e-01 -7.294195890426635742e-02 2.224351465702056885e-01 1.776110529899597168e-01 -4.122423231601715088e-01 1.731425225734710693e-01
8.603145927190780640e-02 6.088046729564666748e-02 2.532412707805633545e-01 1.174232736229896545e-01 -5.343009252101182938e-03 3.557613193988800049e-01 -8.683553896844387054e-03 -2.841669023036956787e-01 4.943009000271558762e-03 1.263644248247146606e-01 -3.094257414340972900e-01 1.027728337794542313e-02 -1.676675379276275635e-01 7.918999344110488892e-02 -8.033739030361175537e-02 1.814557760953903198e-01 -1.134968996047973633e-01 -1.927663683891296387e-01 -2.060565538704395294e-02 -2.828720510005950928e-01 -1.037254258990287781e-01 -7.897237315773963928e-03 1.634570956230163574e-01 1.357802152633666992e-01 1.939842849969863892e-01 -2.831048518419265747e-02 -9.971991926431655884e-02 -8.636932820081710815e-03 9.885586798191070557e-02 2.963979840278625488e-01 -1.922520399093627930e-01 -3.852962553501129150e-01
9.154233336448669434e-02 7.270187139511108398e-02 1.044360175728797913e-01 -1.346174534410238266e-02 -6.928068399429321289e-02 3.690744936466217041e-02 -6.702075898647308350e-02 1.164755150675773621e-01 9.737853892147541046e-03 -1.219085417687892914e-02 1.744960248470306396e-01 -1.243584528565406799e-01 -5.893747508525848389e-02 2.401857972145080566e-01 -1.311133652925491333e-01 2.121291011571884155e-01 3.287526667118072510e-01 -8.824629336595535278e-02 6.998372822999954224e-02 -2.719539701938629150e-01 -9.134436398744583130e-02 -7.393949478864669800e-02 2.381157130002975464e-01 5.348131433129310608e-02 6.726244464516639709e-03 -3.535225521773099899e-03 -2.631300389766693115e-01 -1.263531148433685303e-01 5.484160035848617554e-03 6.202034950256347656e-01 -2.056891471147537231e-01 -3.425219655036926270e-02
-7.315455004572868347e-03 1.859291642904281616e-01 -1.058868020772933960e-01 -3.379487991333007812e-01 1.648750454187393188e-01 6.957186013460159302e-02 -1.181626245379447937e-01 -2.030435353517532349e-01 -3.929477035999298096e-01 2.327119857072830200e-01 -5.287545174360275269e-02 -2.378221973776817322e-02 1.504997611045837402e-01 -1.233314648270606995e-01 -2.749071121215820312e-01 1.651807129383087158e-01 5.054428800940513611e-02 -1.322173029184341431e-01 -2.364896088838577271e-01 4.867547005414962769e-02 -1.884002536535263062e-01 -3.251066431403160095e-02 1.061247214674949646e-01 -6.989630870521068573e-03 1.028444617986679077e-01 2.283542603254318237e-02 -2.479047924280166626e-01 1.511151939630508423e-01 1.397284865379333496e-01 1.681519299745559692e-01 -2.147867679595947266e-01 -2.908255755901336670e-01
-2.037155777215957642e-01 -5.691692605614662170e-02 -5.114906281232833862e-02 5.140154063701629639e-02 1.496693491935729980e-01 -8.216050267219543457e-02 3.958295285701751709e-02 -1.816325783729553223e-01 7.066806312650442123e-03 2.493732720613479614e-01 1.748133450746536255e-01 -1.199949309229850769e-01 -3.430342972278594971e-01 9.182462096214294434e-02 -4.918312281370162964e-02 2.420047074556350708e-01 1.890493929386138916e-01 1.415606439113616943e-01 -5.498161911964416504e-02 -3.494414091110229492e-01 -3.033642172813415527e-01 1.781387031078338623e-01 2.625130414962768555e-01 -2.016294300556182861e-01 -7.008910924196243286e-02 -5.621717870235443115e-02 -5.300627648830413818e-02 -2.631306461989879608e-02 2.071099728345870972e-01 1.837540268898010254e-01 -2.672968506813049316e-01 -1.344773471355438232e-01
-1.623514294624328613e-01 -7.567787170410156250e-02 -2.265844345092773438e-01 -9.590879827737808228e-02 -2.695103362202644348e-02 2.126592546701431274e-01 -6.226189434528350830e-02 2.424251660704612732e-02 -3.866671919822692871e-01 -1.506630703806877136e-02 6.339450925588607788e-02 -5.130586400628089905e-02 -2.760684192180633545e-01 5.472481250762939453e-02 -1.134672015905380249e-01 2.004984766244888306e-01 2.556926012039184570e-01 -2.653376199305057526e-02 -1.222390383481979370e-01 -1.196949034929275513e-01 -5.831007286906242371e-02 9.410779178142547607e-02 8.756103366613388062e-02 -2.107903361320495605e-01 2.510395944118499756e-01 9.458367526531219482e-02 -1.773512065410614014e-01 2.931683361530303955e-01 1.008192524313926697e-01 2.896231710910797119e-01 -3.534805476665496826e-01 -1.477452460676431656e-02
5.084767192602157593e-02 7.976359128952026367e-02 -6.097919493913650513e-02 2.292503975331783295e-02 7.845642045140266418e-03 -4.678774997591972351e-02 -9.456933289766311646e-02 -4.108682274818420410e-03 -1.953908056020736694e-01 1.641830205917358398e-01 -1.414888799190521240e-01 -4.469269216060638428e-01 3.388363867998123169e-02 2.273039147257804871e-02 4.071203991770744324e-03 3.129886984825134277e-01 2.132932841777801514e-01 8.564860373735427856e-02 -5.695728585124015808e-02 1.078025326132774353e-01 -6.731390953063964844e-03 9.930142760276794434e-02 1.741338521242141724e-01 -1.144626736640930176e-01 2.415657602250576019e-02 9.948230534791946411e-02 -3.453433513641357422e-01 2.774218562990427017e-03 -2.297542430460453033e-02 -4.436733946204185486e-02 -5.703670978546142578e-01 -1.116561815142631531e-01
5.776680260896682739e-02 5.450516939163208008e-02 2.221467532217502594e-02 -3.963596373796463013e-02 2.326858341693878174e-01 1.866463422775268555e-01 3.145771622657775879e-01 -2.005551159381866455e-01 -5.062888562679290771e-02 1.266837269067764282e-01 -1.103016957640647888e-01 -1.778675615787506104e-01 -1.280059292912483215e-02 3.620398938655853271e-01 -6.314784288406372070e-02 2.416373789310455322e-01 1.338758915662765503e-01 1.787127256393432617e-01 6.619761884212493896e-02 -1.728623956441879272e-01 -2.526492774486541748e-01 5.446755141019821167e-02 2.828215956687927246e-01 2.680618315935134888e-02 4.311389476060867310e-02 2.427466027438640594e-02 -3.847023248672485352e-01 1.806444674730300903e-01 1.092770919203758240e-01 2.336962223052978516e-01 1.551650464534759521e-01 -4.583931341767311096e-02
9.300158917903900146e-02 -6.450705230236053467e-02 7.753109931945800781e-02 1.387247350066900253e-02 -1.437618732452392578e-01 2.802384495735168457e-01 -2.360743433237075806e-01 -3.264146745204925537e-01 -3.081916868686676025e-01 9.312213957309722900e-02 2.482498064637184143e-02 -1.082475334405899048e-01 6.122802197933197021e-02 3.274876177310943604e-01 -1.323449462652206421e-01 4.967528209090232849e-02 -2.285768650472164154e-02 1.364365667104721069e-01 -3.108574748039245605e-01 -1.534535884857177734e-01 -1.451516747474670410e-01 -3.210967406630516052e-02 2.009282857179641724e-01 -7.960800826549530029e-02 -1.604214012622833252e-01 2.670724317431449890e-02 6.028569862246513367e-02 3.096896111965179443e-01 -1.178905665874481201e-01 2.665604948997497559e-01 -2.277566343545913696e-01 3.995373845100402832e-02
-5.912294238805770874e-02 2.972194552421569824e-01 -4.279601573944091797e-02 -9.582258015871047974e-02 -1.957758888602256775e-02 -1.238148435950279236e-01 1.200833916664123535e-01 1.459261476993560791e-01 1.962278410792350769e-02 8.708076551556587219e-03 -5.046608275733888149e-04 1.527088135480880737e-01 -2.400866150856018066e-01 1.157743632793426514e-01 -2.330171912908554077e-01 2.072375267744064331e-01 1.406934261322021484e-01 1.281105726957321167e-01 -1.202916651964187622e-01 3.321359157562255859e-01 -1.817647516727447510e-01 -6.418772786855697632e-02 1.625481843948364258e-01 1.851380169391632080e-01 1.291002035140991211e-01 5.101888254284858704e-02 -7.802507281303405762e-02 -1.021520793437957764e-01 3.417528793215751648e-02 3.333433568477630615e-01 -4.637758731842041016e-01 -1.778721511363983154e-01
-1.532765924930572510e-01 2.405894398689270020e-01 1.162503212690353394e-01 6.501153111457824707e-02 1.218613609671592712e-01 9.131648391485214233e-02 3.941166028380393982e-02 -1.976018771529197693e-02 -9.310430288314819336e-02 -3.846544399857521057e-02 -1.105578914284706116e-01 2.955926954746246338e-01 -3.106886744499206543e-01 2.606292963027954102e-01 -9.212450683116912842e-02 9.627617150545120239e-02 2.823397815227508545e-01 1.611384898424148560e-01 -6.506018340587615967e-02 -5.878699570894241333e-02 4.572105035185813904e-02 -1.418685615062713623e-01 1.096245720982551575e-01 -2.499834448099136353e-01 1.713649481534957886e-01 9.066376090049743652e-02 -2.795549035072326660e-01 2.591312527656555176e-01 3.552504181861877441e-01 2.440426796674728394e-01 4.103759303689002991e-02 -5.802123248577117920e-02
3.336492478847503662e-01 1.821985393762588501e-01 9.203661978244781494e-02 2.232567071914672852e-01 -4.326645284891128540e-02 1.272814720869064331e-01 -1.360991150140762329e-01 -3.325398266315460205e-02 -1.047355085611343384e-01 4.039646685123443604e-02 1.947050392627716064e-01 1.739006340503692627e-01 -3.777832686901092529e-01 2.342794984579086304e-01 -3.120160102844238281e-01 2.392100840806961060e-01 -1.677265912294387817e-01 5.459679290652275085e-02 -4.508232697844505310e-02 -1.729173511266708374e-01 -3.564731776714324951e-02 -1.595648676156997681e-01 -1.659861952066421509e-01 -7.291978597640991211e-02 1.486306190490722656e-01 1.141170784831047058e-01 -1.466757506132125854e-01 1.712891459465026855e-02 -8.015376329421997070e-02 1.825501024723052979e-01 -3.250333070755004883e-01 3.959825634956359863e-02
-1.457278579473495483e-01 1.130457147955894470e-01 1.542921271175146103e-02 -9.856079518795013428e-02 -1.787144988775253296e-01 -6.647496484220027924e-03 4.647344723343849182e-02 2.229780256748199463e-01 -1.496222317218780518e-01 4.658239707350730896e-02 -1.874306052923202515e-01 2.962771058082580566e-02 -2.111026793718338013e-01 2.003435045480728149e-01 -3.644576296210289001e-02 6.492567807435989380e-02 4.637751355767250061e-02 -1.245613768696784973e-01 -2.246156632900238037e-01 -1.251723617315292358e-02 -2.192422300577163696e-01 2.561194598674774170e-01 2.175059914588928223e-01 -2.642751038074493408e-01 -7.150940597057342529e-02 2.166999578475952148e-01 -5.164668709039688110e-02 3.038069903850555420e-01 1.207743063569068909e-01 3.165612816810607910e-01 -3.802969753742218018e-01 -1.257303357124328613e-01
2.828586399555206299e-01 2.138534933328628540e-01 -2.279567718505859375e-02 6.072659417986869812e-02 3.151590228080749512e-01 3.747653961181640625e-02 -1.685835421085357666e-01 8.329659700393676758e-02 -1.195106953382492065e-01 1.310679316520690918e-01 -1.700405329465866089e-01 -7.907249778509140015e-02 1.132994517683982849e-01 1.302640885114669800e-01 1.872522570192813873e-02 1.284133046865463257e-01 2.949187755584716797e-01 2.384670525789260864e-01 -1.739742755889892578e-01 -1.424636542797088623e-01 -1.033898591995239258e-01 -1.949843168258666992e-01 2.782938182353973389e-01 2.469863146543502808e-01 6.574904918670654297e-02 -9.582609869539737701e-03 -3.150136768817901611e-01 -3.097751438617706299e-01 1.149856969714164734e-01 -3.629033267498016357e-02 -1.023313030600547791e-01 -1.204321384429931641e-01
4.890479147434234619e-01 9.151604026556015015e-02 2.337397336959838867e-01 -8.267817087471485138e-03 2.981221973896026611e-01 1.407009363174438477e-01 -1.778110265731811523e-01 2.116556018590927124e-01 1.006302982568740845e-02 7.926994562149047852e-02 -5.668063461780548096e-02 1.003378331661224365e-01 6.606552004814147949e-02 7.180835586041212082e-03 -6.335560977458953857e-02 1.187088266015052795e-01 -2.056802250444889069e-02 2.016225755214691162e-01 -5.674884095788002014e-02 -2.188042178750038147e-02 -8.375750482082366943e-02 9.839838743209838867e-02 -4.113430902361869812e-02 1.110397949814796448e-01 1.503759715706110001e-02 -2.060886025428771973e-01 -4.028326869010925293e-01 1.157256886363029480e-01 9.200386703014373779e-03 2.079323679208755493e-01 -3.460723161697387695e-01 1.163326501846313477e-01
1.212638914585113525e-01 2.933920919895172119e-01 1.205475181341171265e-01 9.433703869581222534e-02 3.062174618244171143e-01 5.515590310096740723e-02 -1.755465939640998840e-02 2.199474275112152100e-01 -2.220338284969329834e-01 9.899864345788955688e-02 -8.079337328672409058e-02 -2.166741341352462769e-01 -2.616345584392547607e-01 -4.477831721305847168e-02 -1.804279685020446777e-01 1.051435694098472595e-01 1.064884364604949951e-01 8.664175868034362793e-02 2.794107794761657715e-02 2.019119448959827423e-02 -3.592756092548370361e-01 4.351636022329330444e-02 1.143191829323768616e-01 1.679417937994003296e-01 -9.091380238533020020e-02 1.713254153728485107e-01 -2.417436055839061737e-02 -1.393637340515851974e-02 5.071255564689636230e-02 5.093697905540466309e-01 -6.645948439836502075e-02 8.076512813568115234e-02
2.335282266139984131e-01 2.621286921203136444e-02 1.766254454851150513e-01 -2.273331582546234131e-01 9.051210433244705200e-02 -1.032000333070755005e-01 -2.117817550897598267e-01 1.003044694662094116e-01 1.583833829499781132e-03 3.424080312252044678e-01 -9.747812151908874512e-02 3.318731486797332764e-01 -3.056894242763519287e-01 1.620091497898101807e-01 1.330529153347015381e-01 1.105618327856063843e-01 2.049141824245452881e-01 1.499174833297729492e-01 -1.143647134304046631e-01 1.810517534613609314e-02 -7.364879548549652100e-02 -5.993527825921773911e-03 1.299889832735061646e-01 1.291208565235137939e-01 1.639427989721298218e-01 -6.598624587059020996e-02 -4.106904864311218262e-01 -1.147767975926399231e-01 -1.550221741199493408e-01 -5.811897572129964828e-04 -2.173254638910293579e-01 2.004656754434108734e-02
-9.211762249469757080e-02 2.296362221240997314e-01 1.935389786958694458e-01 1.630305871367454529e-02 6.168356165289878845e-03 3.943695686757564545e-03 1.271336078643798828e-01 -1.012125983834266663e-01 -5.308499932289123535e-02 -6.741943955421447754e-02 -1.416791528463363647e-01 -9.695212543010711670e-02 -5.651861801743507385e-02 1.328860968351364136e-01 -1.470965892076492310e-01 4.307537078857421875e-01 -8.693774230778217316e-03 3.368188142776489258e-01 -1.763313077390193939e-02 -3.695442527532577515e-02 -6.878116726875305176e-02 -9.560801088809967041e-02 -3.272084891796112061e-02 9.156946092844009399e-02 -2.375720441341400146e-01 -2.047119289636611938e-02 -2.141675651073455811e-01 1.066061630845069885e-01 1.242016777396202087e-01 3.690614700317382812e-01 5.407389253377914429e-02 -4.500527381896972656e-01
-1.493467688560485840e-01 1.517258137464523315e-01 2.435856312513351440e-01 1.451234798878431320e-02 2.285316139459609985e-01 6.928187212906777859e-04 -8.217954635620117188e-02 1.596051007509231567e-01 -2.018097639083862305e-01 -4.153339564800262451e-02 -9.823963046073913574e-02 1.684351414442062378e-01 -8.967727422714233398e-02 2.974359393119812012e-01 -9.864895790815353394e-02 1.037590950727462769e-01 2.653619349002838135e-01 2.320541590452194214e-01 1.145058944821357727e-01 -2.300772666931152344e-01 2.165812849998474121e-01 -1.087673231959342957e-01 8.994188159704208374e-02 -1.591826081275939941e-01 1.207625344395637512e-01 9.036485850811004639e-02 -1.203218474984169006e-01 -4.608210548758506775e-02 1.040496826171875000e-01 5.143529772758483887e-01 -9.445495158433914185e-02 -8.400950580835342407e-02
1.659667342901229858e-01 3.731052577495574951e-02 1.886835396289825439e-01 -8.611997216939926147e-02 -1.826584339141845703e-01 1.238733530044555664e-01 -2.835009098052978516e-01 -2.092887312173843384e-01 -1.354733705520629883e-01 5.650876089930534363e-02 1.089854836463928223e-01 1.292558312416076660e-01 -4.541527330875396729e-01 1.984322965145111084e-01 -1.851429939270019531e-01 -4.374945908784866333e-02 -9.743700921535491943e-02 1.932998597621917725e-01 -3.597734868526458740e-02 -2.070993930101394653e-02 1.984332799911499023e-01 -1.089230701327323914e-01 1.479426175355911255e-01 -2.447238117456436157e-01 2.305491268634796143e-01 -1.193452924489974976e-01 -3.140457570552825928e-01 -4.934583976864814758e-02 1.108679994940757751e-01 5.694192275404930115e-02 -1.625415533781051636e-01 -1.766341775655746460e-01
3.656810894608497620e-02 2.699184417724609375e-01 -1.435459684580564499e-02 -9.226184338331222534e-02 -5.685277283191680908e-02 1.729556471109390259e-01 -1.128932610154151917e-01 -1.007654964923858643e-01 4.175556451082229614e-02 9.946373105049133301e-02 -1.443675905466079712e-01 -1.318320780992507935e-01 3.999506589025259018e-03 -3.185338377952575684e-01 -1.032941341400146484e-01 -3.981288895010948181e-02 1.348695158958435059e-01 3.315435349941253662e-01 1.339805573225021362e-01 -3.536553978919982910e-01 -1.398181319236755371e-01 -3.351817652583122253e-02 1.466654539108276367e-01 -1.294081211090087891e-01 -1.615838496945798397e-03 -1.225174367427825928e-01 -5.628782883286476135e-02 -1.764299124479293823e-01 1.486803740262985229e-01 2.828955352306365967e-01 -4.492627382278442383e-01 -1.187678501009941101e-01
6.668414175510406494e-02 -9.174742549657821655e-02 -1.450284421443939209e-01 2.471120506525039673e-01 -8.090932853519916534e-03 -7.512434571981430054e-02 -2.015889156609773636e-03 -1.083314120769500732e-01 -2.966035604476928711e-01 -1.735025048255920410e-01 2.544356584548950195e-01 7.747577875852584839e-02 -3.585803210735321045e-01 -1.027865987271070480e-02 -9.007503092288970947e-02 1.548860073089599609e-01 5.599245056509971619e-02 -1.146223582327365875e-02 -2.487809211015701294e-02 -1.664858311414718628e-01 1.313875708729028702e-02 2.952456288039684296e-02 2.989069223403930664e-01 -8.763345330953598022e-02 2.551167905330657959e-01 -1.654226034879684448e-01 -2.216564565896987915e-01 8.141061663627624512e-02 1.051678508520126343e-01 1.907538622617721558e-01 -4.160209894180297852e-01 -1.989521980285644531e-01
-1.175352837890386581e-02 8.696514368057250977e-02 8.757602423429489136e-02 1.988827064633369446e-02 -3.291709721088409424e-02 9.108867496252059937e-03 1.212367713451385498e-01 -1.482530832290649414e-01 -2.278174012899398804e-01 1.834381967782974243e-01 -2.675037540029734373e-04 3.885126113891601562e-02 2.006153017282485962e-02 -4.881633445620536804e-02 2.001744881272315979e-02 7.392831891775131226e-02 6.817659735679626465e-02 5.182780697941780090e-02 -2.879454791545867920e-01 -1.204774305224418640e-01 -4.279668033123016357e-01 1.702371798455715179e-02 -6.459577381610870361e-02 8.677483350038528442e-02 -1.704839468002319336e-01 3.274600952863693237e-03 -3.799859285354614258e-01 2.257596850395202637e-01 2.584375739097595215e-01 8.953466266393661499e-02 -3.261278867721557617e-01 -3.810132145881652832e-01
1.610229611396789551e-01 4.333482980728149414e-01 2.372124493122100830e-01 -1.039687320590019226e-01 1.046777218580245972e-01 8.453498780727386475e-02 -7.044445723295211792e-02 1.321125626564025879e-01 -8.381409943103790283e-02 -2.475810647010803223e-01 -5.408930778503417969e-02 -4.795598983764648438e-02 -1.635890752077102661e-01 1.455509662628173828e-01 -7.948370277881622314e-02 3.074177801609039307e-01 -3.343728836625814438e-03 2.736408412456512451e-01 -1.882921606302261353e-01 -1.186883524060249329e-01 -3.797142505645751953e-01 -1.423905882984399796e-02 1.484141647815704346e-01 -7.988007366657257080e-02 1.838293857872486115e-02 -2.507970035076141357e-01 -2.466688156127929688e-01 -1.094347164034843445e-01 2.879188768565654755e-02 6.714138388633728027e-02 -8.294920437037944794e-03 1.329532712697982788e-01
1.700253486633300781e-01 4.596941545605659485e-02 1.748370677232742310e-01 -1.474382728338241577e-02 -1.789706647396087646e-01 2.978930808603763580e-02 2.784472703933715820e-02 -2.727837488055229187e-02 -4.277987182140350342e-01 3.374928534030914307e-01 -2.900172490626573563e-03 -4.030147567391395569e-02 1.401987075805664062e-01 2.344181686639785767e-01 -1.694406718015670776e-01 1.673252433538436890e-01 -8.743911050260066986e-03 1.625369787216186523e-01 1.191232651472091675e-01 -6.524639576673507690e-02 -1.286080926656723022e-01 -1.246555522084236145e-01 -1.567414999008178711e-01 4.914065450429916382e-02 -8.832265622913837433e-03 -2.304450869560241699e-01 -3.168519735336303711e-01 2.927690148353576660e-01 -5.321920663118362427e-02 8.857996761798858643e-02 -3.082639276981353760e-01 -1.577754467725753784e-01
-8.403939753770828247e-02 8.963785320520401001e-02 -1.824446469545364380e-01 2.220662385225296021e-01 5.509264022111892700e-02 -7.317727804183959961e-02 -6.712725013494491577e-02 -1.864568591117858887e-01 -2.709350883960723877e-01 1.725348383188247681e-01 5.067300051450729370e-02 -7.205116748809814453e-02 -3.984894752502441406e-01 5.638688802719116211e-02 -1.458204239606857300e-01 2.630240917205810547e-01 -1.486359089612960815e-01 -3.682624921202659607e-02 1.176056563854217529e-01 -1.038173213601112366e-01 -7.085675746202468872e-02 -4.771627485752105713e-03 2.353979051113128662e-01 -1.567860841751098633e-01 -1.313988417387008667e-01 2.074248790740966797e-01 -1.172913908958435059e-01 3.097461462020874023e-01 -2.194496057927608490e-02 3.539468646049499512e-01 -2.430421262979507446e-01 -5.808021500706672668e-02
1.777064949274063110e-01 2.801911532878875732e-01 1.461418718099594116e-01 1.823229528963565826e-02 -1.142017543315887451e-01 -2.156038768589496613e-02 -3.223372995853424072e-02 2.609254717826843262e-01 -1.915983706712722778e-01 1.291614025831222534e-01 2.908765897154808044e-02 2.386821359395980835e-01 -2.896603643894195557e-01 6.570541858673095703e-02 2.979761222377419472e-03 -1.886438727378845215e-01 2.264156639575958252e-01 2.234425544738769531e-01 -2.030429244041442871e-01 1.959912776947021484e-01 -1.471693962812423706e-01 1.066781654953956604e-01 -4.109462350606918335e-02 9.659791737794876099e-02 2.453179098665714264e-02 -7.793964445590972900e-02 -2.489953041076660156e-01 4.748100042343139648e-02 -1.663964688777923584e-01 3.649260401725769043e-01 -2.615935504436492920e-01 -1.595748811960220337e-01
6.340388953685760498e-02 2.758746147155761719e-01 8.766488730907440186e-02 3.693936020135879517e-02 1.071601361036300659e-01 -6.149790063500404358e-02 1.216843258589506149e-02 -7.100246846675872803e-02 8.548458106815814972e-03 4.339587315917015076e-02 -1.603215187788009644e-01 -1.495364457368850708e-01 -3.951181173324584961e-01 3.233176767826080322e-01 6.082137674093246460e-02 2.194445580244064331e-01 1.531780660152435303e-01 5.465764179825782776e-02 8.588732779026031494e-02 -3.066737949848175049e-01 -1.988990008831024170e-01 5.364344641566276550e-02 2.017305046319961548e-01 2.163542062044143677e-01 4.191766958683729172e-03 1.852993853390216827e-02 -3.146969079971313477e-01 -1.847272515296936035e-01 -5.927552655339241028e-02 3.135489523410797119e-01 -8.312224596738815308e-02 1.666326224803924561e-01
1.415993422269821167e-01 -1.788135617971420288e-01 1.141921952366828918e-01 -1.432149261236190796e-01 -1.079209968447685242e-01 1.508046239614486694e-01 1.745706424117088318e-02 3.819764032959938049e-02 -1.698115319013595581e-01 4.427872002124786377e-01 -2.666085362434387207e-01 -1.471900343894958496e-01 7.457273453474044800e-02 1.605862826108932495e-01 1.513819862157106400e-02 2.418922483921051025e-01 1.040771603584289551e-02 -3.091238252818584442e-02 1.320937573909759521e-01 -5.949569121003150940e-02 -2.199808955192565918e-01 -1.772957593202590942e-01 2.778989374637603760e-01 -5.205643549561500549e-02 5.910254549235105515e-03 -1.398048847913742065e-01 -2.639622390270233154e-01 1.827227473258972168e-01 -9.640131890773773193e-02 1.772525459527969360e-01 -3.477203845977783203e-01 -6.678372621536254883e-02
2.360032945871353149e-01 1.319225579500198364e-01 2.009693384170532227e-01 -2.091716974973678589e-01 1.797563433647155762e-01 -3.304927842691540718e-03 -8.404335379600524902e-02 2.945767939090728760e-01 1.347920894622802734e-01 1.187845245003700256e-01 1.218519881367683411e-01 5.316350236535072327e-02 -2.938752472400665283e-01 3.117015063762664795e-01 -1.177673600614070892e-02 7.078491896390914917e-02 -4.934196546673774719e-02 4.725579023361206055e-01 -6.333050876855850220e-02 -1.771321892738342285e-01 1.598910428583621979e-02 -3.250085562467575073e-02 1.673990860581398010e-02 1.693219989538192749e-01 -7.412017881870269775e-02 -1.061157584190368652e-01 -3.500261604785919189e-01 -5.205275863409042358e-02 2.234610728919506073e-02 1.557021439075469971e-01 -6.244701147079467773e-02 -1.263096332550048828e-01
6.331300735473632812e-02 1.614772528409957886e-01 2.157894223928451538e-01 2.136391773819923401e-02 -8.736351132392883301e-02 -6.833352148532867432e-02 -3.803803771734237671e-02 -1.236374583095312119e-02 -4.599994421005249023e-02 -8.188043534755706787e-02 1.409620493650436401e-01 -1.059033349156379700e-01 -1.982938796281814575e-01 2.088674306869506836e-01 -8.016986399888992310e-02 1.288148313760757446e-01 2.497193366289138794e-01 -2.108248919248580933e-01 1.114359647035598755e-01 -1.861913949251174927e-01 -1.808920353651046753e-01 -1.797091066837310791e-01 1.614736318588256836e-01 7.007822394371032715e-02 9.799208492040634155e-02 -2.333132317289710045e-03 -3.945160806179046631e-01 5.040184408426284790e-02 -8.005468547344207764e-02 5.260841250419616699e-01 -1.996883302927017212e-01 1.496220529079437256e-01
4.938931018114089966e-02 4.354701191186904907e-02 6.563326716423034668e-02 1.987155713140964508e-02 -1.091521382331848145e-01 6.398480385541915894e-02 1.539090368896722794e-02 4.247824475169181824e-02 9.662395715713500977e-02 3.438555449247360229e-02 9.690806269645690918e-02 -3.961117565631866455e-02 -2.078375667333602905e-01 1.733751446008682251e-01 -5.739133805036544800e-02 2.036490142345428467e-01 1.760477721691131592e-01 5.224463529884815216e-03 1.692481786012649536e-01 -1.888331919908523560e-01 -2.191098332405090332e-01 -1.612490415573120117e-01 5.098791420459747314e-02 9.053333848714828491e-02 6.556539237499237061e-02 -1.198858544230461121e-01 -2.840182781219482422e-01 7.766658067703247070e-02 -1.614961177110671997e-01 6.789678931236267090e-01 -2.462302446365356445e-01 1.429484691470861435e-02
-2.340354323387145996e-01 2.766598463058471680e-01 9.568304568529129028e-02 -5.544986575841903687e-02 4.251030832529067993e-02 1.396476626396179199e-01 -1.935116946697235107e-02 -5.282020568847656250e-02 -3.061286872252821922e-03 -1.871819794178009033e-01 -1.032811328768730164e-01 8.336238563060760498e-02 -9.958790987730026245e-02 -7.566788792610168457e-02 -4.854401946067810059e-02 1.314324736595153809e-01 3.730929270386695862e-02 2.849439978599548340e-01 1.795309036970138550e-01 -2.390004992485046387e-01 -4.412645101547241211e-02 -9.925857186317443848e-02 2.356010228395462036e-01 -1.297479718923568726e-01 2.302493453025817871e-01 1.473919451236724854e-01 -3.459084331989288330e-01 1.095054820179939270e-01 1.797988861799240112e-01 4.686206579208374023e-01 1.247513070702552795e-01 -1.186938062310218811e-01
2.143046110868453979e-01 3.216291964054107666e-01 3.769251406192779541e-01 -1.199460253119468689e-01 2.401698008179664612e-02 -2.120982706546783447e-01 6.348611204884946346e-04 -2.442406490445137024e-02 -9.530542045831680298e-02 -2.445769868791103363e-02 -6.134746223688125610e-02 -1.476773023605346680e-01 -7.473595440387725830e-02 2.679298222064971924e-01 1.186337694525718689e-01 2.893052697181701660e-01 5.053698271512985229e-02 4.351229369640350342e-01 -5.236015096306800842e-02 -1.972040981054306030e-01 -6.253357976675033569e-02 1.437112241983413696e-01 -5.317324772477149963e-02 1.794370263814926147e-01 9.984553605318069458e-02 -5.762117356061935425e-02 -1.472029238939285278e-01 1.005642767995595932e-02 -1.749906539916992188e-01 1.814444065093994141e-01 -7.481146603822708130e-02 -2.007668018341064453e-01
9.666020423173904419e-02 1.146847754716873169e-01 -8.625844120979309082e-02 -7.923945039510726929e-02 -2.858033590018749237e-02 2.115784883499145508e-01 -1.717202961444854736e-01 1.869607418775558472e-01 2.336110919713973999e-01 9.729007631540298462e-02 4.048863425850868225e-02 -1.419260203838348389e-01 -1.831146180629730225e-01 1.631449311971664429e-01 -1.362759023904800415e-01 2.074394971132278442e-01 1.276110857725143433e-01 -3.393761115148663521e-03 -2.662371695041656494e-01 -2.208979874849319458e-01 -8.796079456806182861e-02 7.170987129211425781e-02 4.265857934951782227e-01 1.156182363629341125e-01 2.036415934562683105e-01 -6.908756494522094727e-02 -3.797629475593566895e-01 -2.278250902891159058e-01 1.187188550829887390e-01 1.841740608215332031e-01 -6.082149967551231384e-02 8.894769847393035889e-02
9.811148047447204590e-02 2.870853543281555176e-01 6.431946158409118652e-02 -1.122216507792472839e-01 -3.509378433227539062e-02 6.434294581413269043e-02 -2.158708721399307251e-01 8.809255808591842651e-02 7.339882850646972656e-02 -1.145612746477127075e-01 1.277638822793960571e-01 -1.457004249095916748e-01 -2.072233259677886963e-01 2.898912131786346436e-01 3.997216001152992249e-03 2.528755962848663330e-01 1.626554131507873535e-01 5.362468212842941284e-02 -2.035590708255767822e-01 5.016212910413742065e-02 -1.519663780927658081e-01 1.766734719276428223e-01 -1.225435733795166016e-02 2.659728527069091797e-01 6.935535371303558350e-02 -9.978234022855758667e-02 -1.789731085300445557e-01 -6.185329332947731018e-02 -1.976552605628967285e-02 5.525363683700561523e-01 -8.686723560094833374e-02 1.488225907087326050e-01
-7.320871949195861816e-02 -5.450196564197540283e-02 9.292452037334442139e-02 -1.075259074568748474e-01 2.549825608730316162e-01 1.223732531070709229e-01 1.664091199636459351e-01 -1.619906723499298096e-01 2.098599821329116821e-01 2.021633535623550415e-01 1.863758638501167297e-02 -1.445109844207763672e-01 -4.101206064224243164e-01 7.648276537656784058e-02 -3.497161716222763062e-02 -7.424780167639255524e-03 1.293175816535949707e-01 2.314850389957427979e-01 1.760909557342529297e-01 -2.644800245761871338e-01 -1.887279748916625977e-01 -9.978623688220977783e-02 -7.715689484030008316e-03 -1.214519813656806946e-01 4.102073982357978821e-02 -1.717771440744400024e-01 -1.125125512480735779e-01 5.521328374743461609e-02 2.018742859363555908e-01 3.595116436481475830e-01 -2.313987314701080322e-01 -2.323437631130218506e-01
1.406921446323394775e-01 3.025288283824920654e-01 -9.682008624076843262e-02 -8.882848173379898071e-02 1.790797412395477295e-01 8.774217218160629272e-02 -1.408744156360626221e-01 -2.878697402775287628e-02 -2.789625823497772217e-01 1.153874322772026062e-01 3.282104735262691975e-04 4.869020357728004456e-02 7.971844077110290527e-02 -1.237832196056842804e-02 1.536743491888046265e-01 2.823593318462371826e-01 2.004502266645431519e-01 1.590625643730163574e-01 9.869483113288879395e-02 -3.424105420708656311e-02 -1.560997813940048218e-01 -5.441406741738319397e-02 1.651512235403060913e-01 2.268579453229904175e-01 -1.817429363727569580e-01 -2.352277636528015137e-01 -4.035076797008514404e-01 -2.173323631286621094e-01 2.984718680381774902e-01 1.094618216156959534e-01 -6.888619810342788696e-02 1.446718126535415649e-01
-1.023498475551605225e-01 5.272198840975761414e-02 -6.177386734634637833e-03 -5.659805238246917725e-02 -2.446627914905548096e-01 2.416276745498180389e-02 1.212165970355272293e-02 -9.654463827610015869e-02 -1.172410994768142700e-01 1.030496582388877869e-01 -1.201153397560119629e-01 -3.148488700389862061e-02 -2.903240025043487549e-01 1.432762742042541504e-01 6.064642965793609619e-02 1.090961769223213196e-01 -6.748128216713666916e-03 1.231250986456871033e-01 -7.923839241266250610e-02 -2.117342501878738403e-01 -3.443196117877960205e-01 9.841968864202499390e-02 1.789067685604095459e-01 -1.838758289813995361e-01 -2.943103313446044922e-01 -3.176539763808250427e-02 -9.646594524383544922e-02 1.692090630531311035e-01 4.088521301746368408e-01 7.608686387538909912e-02 -3.470182120800018311e-01 -2.722140550613403320e-01
1.299468893557786942e-02 -5.132001824676990509e-03 -1.660177707672119141e-01 -1.260138601064682007e-01 8.649586141109466553e-02 1.177592054009437561e-01 -1.124517619609832764e-02 -5.574423447251319885e-02 -4.056183695793151855e-01 3.534695506095886230e-01 -1.643107682466506958e-01 1.406775116920471191e-01 -4.809123277664184570e-02 -3.325078869238495827e-03 -1.415256261825561523e-01 -1.612681522965431213e-02 7.227090001106262207e-02 -6.208993867039680481e-02 -1.369958668947219849e-01 1.245082393288612366e-01 -3.246695697307586670e-01 2.101763486862182617e-01 2.858029901981353760e-01 2.111095748841762543e-02 -6.814035773277282715e-02 5.576325953006744385e-02 -3.000381290912628174e-01 -5.804655142128467560e-03 2.194385081529617310e-01 2.122083157300949097e-01 -2.482904493808746338e-01 -2.126200050115585327e-01
1.704304516315460205e-01 2.311894446611404419e-01 -2.132958173751831055e-02 -1.582238972187042236e-01 5.179445073008537292e-02 1.753422170877456665e-01 -2.498002164065837860e-02 -2.713655531406402588e-01 -1.956288665533065796e-01 4.501323699951171875e-01 -8.822189271450042725e-02 -4.830784350633621216e-02 2.659633755683898926e-01 -2.709861844778060913e-02 -2.060590982437133789e-01 3.597111790440976620e-04 1.780782788991928101e-01 9.307318925857543945e-02 2.398071083007380366e-04 -5.834368243813514709e-02 -2.851338386535644531e-01 1.437407582998275757e-01 2.759883999824523926e-01 -1.439813524484634399e-01 -4.086459800601005554e-02 8.047435432672500610e-02 -3.058302402496337891e-01 3.708616271615028381e-02 1.154243201017379761e-01 2.845470607280731201e-02 -2.069500684738159180e-01 -1.293473243713378906e-01
5.549599975347518921e-02 4.325034022331237793e-01 -1.592676341533660889e-01 -8.517188578844070435e-02 1.560735702514648438e-01 1.247205510735511780e-01 -3.074873387813568115e-01 -1.640478521585464478e-02 -2.433925718069076538e-01 -5.274402350187301636e-02 -1.799334436655044556e-01 -7.242675125598907471e-02 -2.355216741561889648e-01 2.418816685676574707e-01 2.314405050128698349e-03 1.471188217401504517e-01 2.437835931777954102e-02 1.765003800392150879e-02 1.640870422124862671e-01 -2.837215363979339600e-01 -2.548893392086029053e-01 7.273621112108230591e-02 -7.733557373285293579e-02 2.673105597496032715e-01 -2.727683819830417633e-02 -6.427727639675140381e-02 -1.130807474255561829e-01 -1.159093976020812988e-01 1.455769985914230347e-01 2.870474159717559814e-01 1.410080865025520325e-02 -1.277884989976882935e-01
1.446304768323898315e-01 -8.545409888029098511e-02 -7.144804298877716064e-02 4.410866275429725647e-02 1.114723309874534607e-01 1.292029470205307007e-01 7.744853943586349487e-02 -2.764300704002380371e-01 -1.935328543186187744e-01 1.602556407451629639e-01 4.178857430815696716e-02 -1.071308329701423645e-01 -2.520536482334136963e-01 1.549922078847885132e-01 6.004555150866508484e-03 8.242577314376831055e-02 1.076964512467384338e-01 1.433329135179519653e-01 1.428614556789398193e-01 -1.600722670555114746e-01 -1.148164942860603333e-01 -1.070269495248794556e-01 2.744120657444000244e-01 1.333167999982833862e-01 1.100270748138427734e-01 2.596745193004608154e-01 -5.250181555747985840e-01 2.293209135532379150e-01 1.257868260145187378e-01 1.477468907833099365e-01 2.844714187085628510e-02 2.008379995822906494e-01
-8.846788108348846436e-02 -3.093654476106166840e-02 2.217700779438018799e-01 -1.740768104791641235e-01 -2.757229097187519073e-02 1.118981465697288513e-01 -3.694103360176086426e-01 -2.255959510803222656e-01 -2.540166676044464111e-01 2.030803710222244263e-01 -2.425450384616851807e-01 6.965424120426177979e-02 -1.284855753183364868e-01 3.463877364993095398e-02 -1.577557772397994995e-01 1.150075867772102356e-01 -1.468778997659683228e-01 4.834646359086036682e-02 1.771591454744338989e-01 -8.068668097257614136e-02 -3.077119588851928711e-01 -1.839330792427062988e-01 9.535910934209823608e-02 9.841676056385040283e-02 -1.912950277328491211e-01 -1.750574707984924316e-01 -7.490940392017364502e-02 1.073966249823570251e-01 4.148474335670471191e-02 2.957679331302642822e-01 -1.755036413669586182e-01 2.689530253410339355e-01
1.188168078660964966e-01 3.472746014595031738e-01 1.780461966991424561e-01 4.196760430932044983e-02 4.326642956584692001e-03 5.957300215959548950e-02 1.344735473394393921e-01 8.631861954927444458e-02 2.433931976556777954e-01 3.176255822181701660e-01 -2.977733314037322998e-02 1.274882555007934570e-01 -5.094985011965036392e-03 2.125929147005081177e-01 1.057629138231277466e-01 1.134713217616081238e-01 -1.746602170169353485e-02 -1.961468607187271118e-01 -6.949646025896072388e-02 -2.092517726123332977e-02 -1.514086127281188965e-01 -2.872326225042343140e-02 5.577743798494338989e-02 8.455728739500045776e-02 -1.605837345123291016e-01 9.267614036798477173e-02 -4.660851955413818359e-01 -6.052773818373680115e-02 1.504442244768142700e-01 3.668892383575439453e-01 -2.317523211240768433e-01 -1.090313047170639038e-01
2.436274141073226929e-01 1.788326352834701538e-01 2.726276405155658722e-02 -1.640755981206893921e-01 -9.777293540537357330e-03 1.551570743322372437e-01 -5.807450413703918457e-02 -7.125922292470932007e-02 -2.440714389085769653e-01 -1.586960554122924805e-01 1.943570212461054325e-03 -1.982633918523788452e-01 -4.095616042613983154e-01 1.713056862354278564e-01 -1.392359882593154907e-01 6.965280324220657349e-02 1.011567488312721252e-01 -2.803355269134044647e-02 2.422863394021987915e-01 -1.700999885797500610e-01 2.554598748683929443e-01 -9.508569538593292236e-02 1.115252971649169922e-01 -2.128396183252334595e-01 9.889098256826400757e-02 -3.472548350691795349e-02 -1.350560486316680908e-01 3.127772733569145203e-02 -1.002978086471557617e-01 3.938079178333282471e-01 -2.684183716773986816e-01 6.998052448034286499e-02
2.346551045775413513e-02 1.453659981489181519e-01 1.449193656444549561e-01 -7.211155444383621216e-02 1.252396702766418457e-01 2.741047441959381104e-01 -7.135537266731262207e-02 -3.293664380908012390e-02 -6.180516257882118225e-02 -1.800288707017898560e-01 2.389472723007202148e-01 1.845770776271820068e-01 6.521593034267425537e-02 5.289189890027046204e-02 2.108098864555358887e-01 4.142938554286956787e-01 1.210606656968593597e-02 1.446248292922973633e-01 -2.551393117755651474e-03 -7.098158448934555054e-02 -1.217274218797683716e-01 5.613818019628524780e-02 8.700483292341232300e-02 -1.453123092651367188e-01 -6.005243584513664246e-02 2.538027465343475342e-01 -3.113842010498046875e-01 4.161749780178070068e-02 2.305766493082046509e-01 3.534092009067535400e-01 -1.948730945587158203e-01 2.215403169393539429e-01
1.281260550022125244e-01 3.366031646728515625e-01 1.133495271205902100e-01 -1.245620548725128174e-01 4.782594367861747742e-02 -4.639855772256851196e-02 -5.310553312301635742e-02 -2.193284779787063599e-01 5.125704407691955566e-02 -7.210270315408706665e-02 -9.970492869615554810e-02 -1.644996851682662964e-01 -3.356503844261169434e-01 2.540217936038970947e-01 6.461171805858612061e-02 1.125283464789390564e-01 1.600125283002853394e-01 6.913364678621292114e-02 1.727448254823684692e-01 -1.913822591304779053e-01 -3.334109485149383545e-01 1.328240633010864258e-01 2.894984781742095947e-01 3.123696446418762207e-01 6.798984855413436890e-02 4.386438801884651184e-02 2.526986226439476013e-02 1.816588453948497772e-02 -5.496510118246078491e-02 1.157682687044143677e-01 -3.396846652030944824e-01 -3.653557971119880676e-02
6.533863395452499390e-02 3.159655928611755371e-01 6.618817895650863647e-02 -8.006174117326736450e-02 1.180336028337478638e-01 -2.436054870486259460e-02 -1.943012028932571411e-01 2.354672998189926147e-01 -8.934430778026580811e-02 1.145891994237899780e-01 -8.879870921373367310e-02 -2.777412235736846924e-01 -2.177486866712570190e-01 1.002625972032546997e-01 -5.415527895092964172e-02 8.583009988069534302e-02 2.101182788610458374e-01 1.742305010557174683e-01 -1.882888749241828918e-02 -7.559309154748916626e-02 -1.976053267717361450e-01 1.659271866083145142e-01 5.683657154440879822e-02 2.944442629814147949e-01 1.055050734430551529e-02 -1.961486637592315674e-01 -3.393091559410095215e-01 -1.091231629252433777e-01 4.745806101709604263e-03 4.373302757740020752e-01 -6.731563806533813477e-02 7.042182236909866333e-02
-5.489765852689743042e-02 9.020616859197616577e-02 2.299081981182098389e-01 7.512109726667404175e-02 1.616828292608261108e-01 3.559443950653076172e-01 -9.407632797956466675e-02 -5.932543054223060608e-02 -4.534634947776794434e-02 2.148492783308029175e-01 -8.991374820470809937e-02 -5.701136589050292969e-02 8.579459041357040405e-02 9.928386658430099487e-03 6.938254833221435547e-02 3.782230019569396973e-01 9.114260971546173096e-02 1.673509627580642700e-01 1.679610908031463623e-01 -2.647404745221138000e-02 -2.031522095203399658e-01 -2.021912932395935059e-01 -2.561100944876670837e-02 1.810568012297153473e-02 4.039457440376281738e-01 7.010295521467924118e-03 -1.622452139854431152e-01 2.388148158788681030e-01 3.275963291525840759e-02 2.693479955196380615e-01 -2.801597714424133301e-01 -5.669166892766952515e-02
-1.848636120557785034e-01 8.334138989448547363e-02 -1.498077660799026489e-01 7.808671891689300537e-02 -2.260630205273628235e-02 -1.125110872089862823e-02 -7.566985487937927246e-02 2.051961123943328857e-01 -1.087532639503479004e-01 -1.408152002841234207e-02 -1.601938009262084961e-01 -1.147082895040512085e-01 -2.470574527978897095e-01 2.008882761001586914e-01 1.671840250492095947e-01 1.327902674674987793e-01 1.316656023263931274e-01 -9.833282232284545898e-02 -1.783169806003570557e-01 -8.844791352748870850e-02 -1.954550296068191528e-01 -1.092474609613418579e-01 3.993552625179290771e-01 -3.118188083171844482e-01 -2.018748223781585693e-02 1.119283679872751236e-02 -1.867056339979171753e-01 2.880717217922210693e-01 -8.763185888528823853e-02 3.855452835559844971e-01 -1.305734515190124512e-01 -1.371803581714630127e-01
-1.543871015310287476e-01 1.501617282629013062e-01 1.230734661221504211e-01 5.545533820986747742e-02 3.330600261688232422e-01 1.647632755339145660e-02 -3.042783401906490326e-02 -1.028987094759941101e-01 9.907346218824386597e-03 4.171300306916236877e-02 7.835297286510467529e-02 -2.671048641204833984e-01 -3.415665328502655029e-01 1.554336398839950562e-01 -1.267825216054916382e-01 -5.120511353015899658e-02 4.985095560550689697e-02 -7.230894267559051514e-02 -2.471842020750045776e-01 -2.219125330448150635e-01 -4.148144423961639404e-01 8.304968476295471191e-02 1.502608507871627808e-01 1.135872825980186462e-01 1.519975345581769943e-02 -6.663123145699501038e-03 -1.027024611830711365e-01 -2.826618403196334839e-02 1.832061856985092163e-01 2.261980921030044556e-01 -2.000919282436370850e-01 -3.239401578903198242e-01
1.984894871711730957e-01 3.584648966789245605e-01 1.678183227777481079e-01 1.990684717893600464e-01 1.525964289903640747e-01 -1.411567777395248413e-01 4.658705741167068481e-02 -2.694606184959411621e-01 -1.209775730967521667e-01 4.067914485931396484e-01 -1.090336441993713379e-01 9.196708910167217255e-03 -1.003272086381912231e-01 9.061810374259948730e-02 1.028766930103302002e-01 2.413804382085800171e-01 -3.241274505853652954e-02 -1.041445434093475342e-01 -1.518849730491638184e-01 -2.176305651664733887e-01 -1.319772843271493912e-02 9.358570724725723267e-02 -1.577058224938809872e-03 -6.303039193153381348e-02 -2.033858373761177063e-02 3.569839522242546082e-02 -3.456794321537017822e-01 -7.166647166013717651e-02 2.179522812366485596e-01 -1.091937199234962463e-01 -2.874655127525329590e-01 -5.909634381532669067e-02
1.303475350141525269e-01 3.102634251117706299e-01 2.089173495769500732e-01 1.484358906745910645e-01 -1.901548653841018677e-01 1.585355997085571289e-01 -7.684370130300521851e-02 -1.251332759857177734e-01 -1.041676774621009827e-01 9.946297109127044678e-02 -2.497522234916687012e-01 -3.787777423858642578e-01 6.368874758481979370e-02 8.470132946968078613e-02 -1.264249831438064575e-01 2.987468838691711426e-01 1.765570193529129028e-01 2.103034555912017822e-01 1.316402405500411987e-01 -1.147589460015296936e-01 -2.130404561758041382e-01 -1.543314754962921143e-01 7.568016648292541504e-02 1.901562213897705078e-01 3.887819871306419373e-02 -4.373649507761001587e-02 -1.464716345071792603e-01 2.254078239202499390e-01 -7.589636743068695068e-02 1.352365314960479736e-01 -2.565306127071380615e-01 -1.123413965106010437e-01
6.577381491661071777e-02 1.857934147119522095e-01 9.529931098222732544e-02 2.356190979480743408e-02 1.806231886148452759e-01 2.657691836357116699e-01 -9.520253539085388184e-02 -3.388392925262451172e-01 -1.750862300395965576e-01 7.114354521036148071e-02 -1.931374967098236084e-01 1.467091590166091919e-01 -5.564554035663604736e-02 6.856860965490341187e-02 3.432878851890563965e-02 -4.334078636020421982e-03 -4.541235789656639099e-02 -7.747773826122283936e-02 -1.124465167522430420e-01 -3.879677057266235352e-01 -5.570160597562789917e-02 3.509369120001792908e-02 4.006358087062835693e-01 -3.674311796203255653e-03 1.975424438714981079e-01 2.194490097463130951e-02 -2.278175018727779388e-02 -1.322030834853649139e-02 5.087131634354591370e-02 1.992167979478836060e-01 -2.526215016841888428e-01 -3.721157014369964600e-01
8.342476934194564819e-02 1.664783060550689697e-01 2.676303386688232422e-01 -6.321115791797637939e-02 5.346185341477394104e-02 -5.829400569200515747e-02 -3.175894170999526978e-02 -1.494015753269195557e-01 -1.748218983411788940e-01 3.178464174270629883e-01 -1.214355453848838806e-01 -3.380426466464996338e-01 -1.621748805046081543e-01 4.551342874765396118e-02 9.900192171335220337e-02 3.619312047958374023e-01 -3.672342598438262939e-01 8.158126473426818848e-02 -3.613022714853286743e-02 -9.429329633712768555e-02 -4.550672322511672974e-02 3.245351836085319519e-02 1.264445632696151733e-01 5.503341928124427795e-02 1.258211731910705566e-01 1.427133530378341675e-01 2.558232285082340240e-02 1.202768236398696899e-01 1.402477025985717773e-01 4.580641910433769226e-02 -3.511536419391632080e-01 -2.451362013816833496e-01
-5.185949057340621948e-02 4.556885659694671631e-01 1.520395576953887939e-01 5.774522200226783752e-02 1.678709387779235840e-01 6.164297088980674744e-02 4.805497080087661743e-02 3.486732244491577148e-01 -1.064897999167442322e-01 -6.517812609672546387e-02 -4.779200628399848938e-02 -1.177525669336318970e-01 -1.024005562067031860e-01 1.986388117074966431e-01 -1.523743569850921631e-01 1.296019405126571655e-01 -1.078746467828750610e-01 2.800960540771484375e-01 4.722052253782749176e-03 -2.452741414308547974e-01 -2.111513465642929077e-01 1.231928095221519470e-01 1.149453297257423401e-01 1.128131430596113205e-02 3.314899280667304993e-02 -1.876475811004638672e-01 -3.024078309535980225e-01 3.927735239267349243e-02 -6.251357495784759521e-02 1.222244128584861755e-01 -1.862836778163909912e-01 2.818224430084228516e-01
1.540101021528244019e-01 2.983755767345428467e-01 -1.067851856350898743e-01 -1.578256189823150635e-01 6.341183930635452271e-02 1.564069539308547974e-01 -1.388168781995773315e-01 1.175990253686904907e-01 -7.145934551954269409e-02 6.570171564817428589e-02 -2.448422312736511230e-01 -3.438306748867034912e-01 -2.410065531730651855e-01 3.140696510672569275e-02 -6.556431204080581665e-02 1.098741590976715088e-01 -3.405051305890083313e-02 1.368105560541152954e-01 -5.580668151378631592e-02 -5.059183388948440552e-02 -6.100898608565330505e-02 1.052746996283531189e-01 7.469916343688964844e-02 3.746698498725891113e-01 7.643478363752365112e-02 7.256164401769638062e-02 -3.178203403949737549e-01 -8.733236789703369141e-02 7.263424340635538101e-03 4.250151813030242920e-01 -1.816962659358978271e-01 8.101814985275268555e-02
3.847719430923461914e-01 1.134787499904632568e-01 1.696706376969814301e-02 -9.532494843006134033e-02 2.382476031780242920e-01 8.339103311300277710e-02 -3.155825138092041016e-01 1.204076036810874939e-01 2.029466629028320312e-02 -1.337001565843820572e-03 5.851341038942337036e-02 -9.722846001386642456e-02 3.752854419872164726e-03 7.612955570220947266e-02 6.279981136322021484e-02 3.579800724983215332e-01 -6.170650571584701538e-02 6.006900966167449951e-02 -7.144582271575927734e-02 -2.882472239434719086e-02 -2.882058024406433105e-01 3.204502165317535400e-02 2.680024504661560059e-02 -7.506535202264785767e-02 -9.142308682203292847e-02 -3.029263019561767578e-01 -3.766157329082489014e-01 1.094401627779006958e-01 2.133020162582397461e-01 9.964741021394729614e-02 -2.941174507141113281e-01 -3.213499858975410461e-02
-1.968363374471664429e-01 1.037043631076812744e-01 4.024531692266464233e-02 1.912646740674972534e-02 2.133547961711883545e-01 -9.887792915105819702e-02 6.146905198693275452e-02 1.579520702362060547e-01 -2.074795961380004883e-01 4.526357806753367186e-04 -8.329298347234725952e-02 -2.492199391126632690e-01 -3.444523811340332031e-01 1.614967286586761475e-01 -1.827537417411804199e-01 1.016525477170944214e-01 1.709488034248352051e-01 6.367661803960800171e-02 -2.908089160919189453e-01 -1.303976923227310181e-01 -2.885351777076721191e-01 8.341604471206665039e-02 1.010846644639968872e-01 1.273621320724487305e-01 3.195835351943969727e-01 -8.864592760801315308e-02 -3.649083077907562256e-01 -1.054559275507926941e-02 -5.752389505505561829e-02 2.349690198898315430e-01 -2.454947447404265404e-03 -1.031771004199981689e-01
6.161064654588699341e-02 1.270803064107894897e-01 2.456550151109695435e-01 -2.265799045562744141e-02 -1.249785944819450378e-01 1.602104678750038147e-02 -1.485087126493453979e-01 -1.834399104118347168e-01 -3.669027090072631836e-01 -1.037257537245750427e-02 1.723192036151885986e-01 3.077101111412048340e-01 -1.653358787298202515e-01 8.589229546487331390e-03 -3.780454164370894432e-03 7.640022784471511841e-02 1.989886462688446045e-01 2.015845775604248047e-01 1.535168886184692383e-01 -2.288111895322799683e-01 1.023145765066146851e-01 1.092048212885856628e-01 1.514809131622314453e-01 -1.639768034219741821e-01 5.513252317905426025e-02 -1.316048651933670044e-01 -2.880586981773376465e-01 -3.477949649095535278e-02 3.576134443283081055e-01 1.892124563455581665e-01 3.874526917934417725e-02 -2.390134334564208984e-01
-9.684738516807556152e-02 1.256794482469558716e-01 2.432453036308288574e-01 -1.091214939951896667e-01 -9.595715999603271484e-02 1.113107651472091675e-01 -2.697014808654785156e-01 -4.454270377755165100e-02 -3.493969738483428955e-01 2.230683863162994385e-01 1.431885659694671631e-01 8.501427248120307922e-03 -1.705136448144912720e-01 1.228351816534996033e-01 -1.499401330947875977e-01 -2.747458592057228088e-02 -1.608799248933792114e-01 -3.702067583799362183e-02 -2.924089133739471436e-01 2.351120486855506897e-02 2.227461636066436768e-01 1.098457630723714828e-02 2.469227313995361328e-01 -2.122041210532188416e-02 2.138330042362213135e-01 -7.283385843038558960e-02 -3.137353658676147461e-01 7.214412093162536621e-02 2.230224609375000000e-01 -9.040926396846771240e-02 -1.293744593858718872e-01 -3.063242733478546143e-01
-2.681985199451446533e-01 1.221794039011001587e-01 -1.193354353308677673e-01 -7.762136310338973999e-02 3.156307712197303772e-02 5.588109046220779419e-02 -2.150628343224525452e-02 -1.926084905862808228e-01 -3.131380677223205566e-01 2.136510759592056274e-01 -9.089115262031555176e-02 2.296475321054458618e-02 -1.089080795645713806e-01 4.267073571681976318e-01 8.396720141172409058e-02 1.707976460456848145e-01 9.071689844131469727e-02 -5.347317457199096680e-02 -1.256690323352813721e-01 -5.578306503593921661e-03 2.136223763227462769e-01 2.403848618268966675e-01 9.771550446748733521e-02 -8.239082247018814087e-02 -5.119268596172332764e-02 1.384881287813186646e-01 -3.292812407016754150e-01 -1.798069477081298828e-01 -1.365784704685211182e-01 2.937380969524383545e-01 -2.313234061002731323e-01 -2.952506579458713531e-02
-6.474575400352478027e-02 1.544136181473731995e-02 6.589243561029434204e-02 -2.166733443737030029e-01 -1.115087792277336121e-01 1.643141806125640869e-01 -3.553776144981384277e-01 -8.136388659477233887e-02 -1.371050029993057251e-01 4.491663351655006409e-02 1.241543367505073547e-01 -4.227302968502044678e-02 -3.928975164890289307e-01 1.858963221311569214e-01 2.047987133264541626e-01 1.761842966079711914e-01 5.493304878473281860e-02 -1.053113862872123718e-02 -9.495701640844345093e-02 -1.928855180740356445e-01 1.802656650543212891e-01 1.299751829355955124e-02 -6.595517694950103760e-02 -4.075378179550170898e-01 8.872786164283752441e-02 -1.500734984874725342e-01 -2.248487919569015503e-01 7.361577451229095459e-02 1.168275699019432068e-01 1.826129406690597534e-01 -2.429547011852264404e-01 -1.648080497980117798e-01
1.994397938251495361e-01 7.186175137758255005e-02 9.588750451803207397e-02 1.577070504426956177e-01 -6.020566448569297791e-02 -1.132709309458732605e-01 -1.908529847860336304e-01 -1.569391936063766479e-01 -1.075822487473487854e-01 1.054197475314140320e-01 -4.773048684000968933e-02 9.072174131870269775e-02 -2.453591674566268921e-01 -4.308180883526802063e-02 -2.056651860475540161e-01 8.028825372457504272e-02 -4.078950732946395874e-02 1.191645041108131409e-01 -7.907001674175262451e-02 -3.339239358901977539e-01 8.878125995397567749e-02 7.460621744394302368e-02 3.834772706031799316e-01 1.536349058151245117e-01 -2.696951925754547119e-01 1.101986989378929138e-01 -3.856239020824432373e-01 2.072102278470993042e-01 9.933172725141048431e-03 2.345085293054580688e-01 -4.388179630041122437e-03 2.238865643739700317e-01
1.834026873111724854e-01 1.887702755630016327e-02 2.992555797100067139e-01 -1.735024303197860718e-01 3.407952487468719482e-01 1.156871244311332703e-01 -3.151826933026313782e-02 -2.438477426767349243e-02 -3.279865384101867676e-01 -9.930763393640518188e-02 1.072836369276046753e-01 1.138502731919288635e-02 1.270174887031316757e-02 2.257368713617324829e-01 3.985101357102394104e-02 1.024004817008972168e-01 -1.199223380535840988e-02 1.262333244085311890e-01 1.251757740974426270e-01 -1.498319804668426514e-01 -3.205134719610214233e-02 -8.054691553115844727e-02 3.368605300784111023e-02 -4.038673937320709229e-01 2.493410259485244751e-01 1.807044893503189087e-01 -2.102044224739074707e-01 4.652070254087448120e-02 7.682752609252929688e-02 1.868774890899658203e-01 -3.342935442924499512e-01 5.708908662199974060e-02
2.345891892910003662e-01 8.073161542415618896e-02 1.083243489265441895e-01 -1.358293462544679642e-02 -7.017745822668075562e-02 -2.158624976873397827e-01 -1.443388611078262329e-01 9.392412006855010986e-02 -6.386201828718185425e-02 1.066061556339263916e-01 2.958904802799224854e-01 3.363799452781677246e-01 -2.272460609674453735e-01 8.374414592981338501e-02 -8.745890855789184570e-02 1.373501420021057129e-01 2.188031971454620361e-01 -1.039940938353538513e-01 -5.041490122675895691e-02 -1.348653137683868408e-01 -5.224368721246719360e-02 3.119882941246032715e-01 3.021542429924011230e-01 1.884218491613864899e-02 1.328940391540527344e-01 -1.707260310649871826e-01 5.736900120973587036e-02 -3.685790346935391426e-03 1.741154491901397705e-01 1.529230773448944092e-01 -4.075464308261871338e-01 -5.471579730510711670e-02
-1.893241852521896362e-01 1.189233288168907166e-01 -1.191143393516540527e-01 1.736909747123718262e-01 1.507910341024398804e-01 -1.157255694270133972e-01 9.192676842212677002e-02 -2.368690818548202515e-01 -2.008886337280273438e-01 2.135576456785202026e-01 7.166821975260972977e-03 1.703625731170177460e-02 -4.159985482692718506e-01 2.690707743167877197e-01 1.457969751209020615e-02 1.142292246222496033e-01 2.486703731119632721e-02 -2.333156764507293701e-01 -1.327533158473670483e-03 -4.834293946623802185e-02 -2.915083765983581543e-01 -2.712057344615459442e-02 1.590581685304641724e-01 -7.895225286483764648e-02 8.716055005788803101e-02 6.651804596185684204e-02 -1.541578322649002075e-01 -1.233155354857444763e-01 8.215583860874176025e-02 3.941375315189361572e-01 -2.138680815696716309e-01 -1.627383977174758911e-01
-1.836002767086029053e-01 2.116532027721405029e-01 1.201150044798851013e-01 -1.758088320493698120e-01 -2.886202931404113770e-01 5.099428072571754456e-02 4.454972967505455017e-02 -1.207536831498146057e-01 -1.957320868968963623e-01 9.831174463033676147e-02 7.721548527479171753e-02 -1.030585914850234985e-01 -1.176040247082710266e-01 1.583967208862304688e-01 -4.109437391161918640e-02 1.196342557668685913e-01 -5.543885286897420883e-03 5.867685005068778992e-02 -1.090817824006080627e-01 -1.340810209512710571e-01 -4.051678478717803955e-01 2.072606682777404785e-01 1.076848283410072327e-01 -1.457613259553909302e-01 -1.317009776830673218e-01 7.707456592470407486e-03 -6.999059021472930908e-02 1.404816359281539917e-01 2.906509339809417725e-01 1.153983846306800842e-01 -3.415610194206237793e-01 -3.527048528194427490e-01
-6.555504514835774899e-04 1.768816858530044556e-01 1.033022105693817139e-01 4.412104189395904541e-02 -1.157164424657821655e-01 9.859916567802429199e-02 7.181764394044876099e-02 -6.633087992668151855e-02 -2.405240088701248169e-01 1.760429292917251587e-01 -1.126138865947723389e-01 7.365875691175460815e-02 -7.552960515022277832e-02 7.045773416757583618e-02 -2.921982407569885254e-01 2.035050839185714722e-02 -1.967075169086456299e-01 -1.926904078572988510e-03 2.692809700965881348e-01 -1.762574762105941772e-01 -2.144444137811660767e-01 -1.662541925907135010e-01 1.892158687114715576e-01 1.881414651870727539e-02 1.024047508835792542e-01 -1.268871277570724487e-01 -3.056119382381439209e-01 3.094441592693328857e-01 2.148876637220382690e-01 1.229444220662117004e-01 -4.159877896308898926e-01 1.336873471736907959e-01
2.499087452888488770e-01 2.106885612010955811e-01 1.051366850733757019e-01 1.868446469306945801e-01 -6.072803959250450134e-02 -2.829750180244445801e-01 -2.462511360645294189e-01 -1.422013640403747559e-01 -2.230911999940872192e-01 -1.794698834419250488e-02 -9.097365289926528931e-02 -7.762803696095943451e-03 -2.001355588436126709e-01 1.825547665357589722e-01 1.030505821108818054e-01 -8.514652960002422333e-03 -1.666009724140167236e-01 -1.711058616638183594e-02 -7.140150666236877441e-02 -3.535169363021850586e-01 -5.729290470480918884e-02 9.473171830177307129e-02 2.162089347839355469e-01 -1.601959206163883209e-02 2.410333976149559021e-02 3.818187490105628967e-02 -2.716643512248992920e-01 2.762718200683593750e-01 5.484086461365222931e-03 2.728176414966583252e-01 -1.879955977201461792e-01 2.464103996753692627e-01
4.902475327253341675e-02 1.673105806112289429e-01 1.541319638490676880e-01 -2.994666993618011475e-02 -4.153705388307571411e-02 1.979760378599166870e-01 8.919689804315567017e-03 -5.802914500236511230e-02 -8.146315068006515503e-02 4.955401420593261719e-01 -2.440243810415267944e-01 -1.711659729480743408e-01 1.017794981598854065e-01 2.710247598588466644e-02 -8.337216824293136597e-02 3.000574111938476562e-01 -9.259272366762161255e-02 1.189750880002975464e-01 1.314513683319091797e-01 -2.381113916635513306e-01 -2.278964221477508545e-01 1.311510801315307617e-01 1.373499631881713867e-01 -1.233719363808631897e-01 -6.836486607789993286e-02 -6.000982597470283508e-02 -1.605903059244155884e-01 2.030699998140335083e-01 1.892388612031936646e-01 9.830439090728759766e-02 -3.484022319316864014e-01 9.681857377290725708e-02
-1.363399326801300049e-01 2.064958065748214722e-01 -1.169444769620895386e-01 -7.747610565274953842e-03 1.149471178650856018e-01 -9.005289524793624878e-02 -3.141685575246810913e-02 -1.918967440724372864e-02 -2.964660227298736572e-01 6.396811455488204956e-02 5.111769959330558777e-02 -1.830588877201080322e-01 -1.835487037897109985e-01 9.714604169130325317e-02 -1.535983085632324219e-01 4.904779419302940369e-02 1.794226318597793579e-01 1.477858610451221466e-02 5.795656517148017883e-02 -1.181728690862655640e-01 -2.441027313470840454e-01 1.514897793531417847e-01 8.179213851690292358e-02 2.047820240259170532e-01 3.949660956859588623e-01 -1.452407389879226685e-01 5.950617790222167969e-02 -8.142374455928802490e-02 3.380561769008636475e-01 4.348928332328796387e-01 -1.711137443780899048e-01 -6.535155326128005981e-02
1.158754825592041016e-01 -1.579266786575317383e-01 1.345620751380920410e-01 -4.917933791875839233e-02 2.922364473342895508e-01 2.256694138050079346e-01 -3.376359045505523682e-01 9.133664425462484360e-04 -4.458270072937011719e-01 -9.787205606698989868e-02 2.232814729213714600e-01 -1.906952075660228729e-02 2.966488245874643326e-03 3.588320016860961914e-01 1.417610608041286469e-02 1.291618943214416504e-01 -1.022795513272285461e-01 8.795759081840515137e-02 4.701930657029151917e-02 -6.460960954427719116e-02 -1.952880024909973145e-01 4.831697791814804077e-02 1.677820272743701935e-02 -8.731989562511444092e-02 6.052221357822418213e-02 1.598908454179763794e-01 -1.003963351249694824e-01 2.120688855648040771e-01 1.203997135162353516e-01 2.308633178472518921e-01 -2.225988656282424927e-01 1.094573810696601868e-01
2.045107036828994751e-01 6.595060974359512329e-02 2.314683496952056885e-01 2.423159480094909668e-01 -4.054456576704978943e-02 -4.717110097408294678e-02 -3.500100076198577881e-01 -2.606252729892730713e-01 -6.815600674599409103e-03 -2.853237837553024292e-02 -2.511256337165832520e-01 5.880098789930343628e-02 -1.141680181026458740e-01 3.075488805770874023e-01 1.723055839538574219e-01 8.852042257785797119e-02 2.630948722362518311e-01 2.465195208787918091e-01 -1.567734405398368835e-02 9.021211415529251099e-02 -2.871918678283691406e-01 1.238992437720298767e-01 7.733310759067535400e-02 1.016119271516799927e-01 1.216283813118934631e-01 3.061299771070480347e-02 -9.351884573698043823e-02 -5.411059409379959106e-02 1.065299138426780701e-01 1.568778306245803833e-01 -2.950245141983032227e-01 -1.782927811145782471e-01
-4.350918903946876526e-02 4.574650898575782776e-02 2.389816194772720337e-01 -3.883362188935279846e-02 1.273256726562976837e-02 1.276558488607406616e-01 -2.280647307634353638e-01 -1.569362282752990723e-01 -2.726536989212036133e-01 5.487383902072906494e-02 -1.566588580608367920e-01 -2.999434061348438263e-02 6.218175590038299561e-02 1.002080291509628296e-01 -2.128490507602691650e-01 3.935367614030838013e-02 -2.185462415218353271e-01 -8.737381547689437866e-02 1.426923424005508423e-01 -1.178866103291511536e-01 -9.093825519084930420e-02 -2.540867626667022705e-01 3.630563914775848389e-01 2.466009110212326050e-01 4.135729745030403137e-02 -3.164491057395935059e-02 -3.134165704250335693e-01 1.080053821206092834e-01 3.307774066925048828e-01 1.576447635889053345e-01 -2.407513558864593506e-01 1.442161053419113159e-01
1.160996258258819580e-01 3.084679245948791504e-01 -7.679072022438049316e-02 -7.511098682880401611e-02 3.091429546475410461e-02 1.560983806848526001e-01 -1.543136686086654663e-01 2.163536660373210907e-02 -3.065818250179290771e-01 -2.976060509681701660e-01 3.211367875337600708e-02 -9.221926331520080566e-02 -9.471727162599563599e-02 2.250822335481643677e-01 9.904883801937103271e-02 9.918396174907684326e-02 1.986531168222427368e-01 6.880630552768707275e-02 -1.344219595193862915e-02 -8.960288017988204956e-02 2.124337553977966309e-01 -9.942940622568130493e-02 -6.899490207433700562e-02 -1.389964818954467773e-01 -2.399547491222620010e-03 1.242936849594116211e-01 -1.230225861072540283e-01 2.528360188007354736e-01 -2.862238325178623199e-02 3.665170073509216309e-01 -4.258218109607696533e-01 1.278791874647140503e-01
2.987791001796722412e-01 1.797769218683242798e-01 3.985122963786125183e-02 -7.146432995796203613e-02 1.800919622182846069e-01 2.794265747070312500e-02 -3.161634802818298340e-01 4.486682265996932983e-02 2.043440565466880798e-02 -7.800383120775222778e-02 7.432716339826583862e-02 -6.964132189750671387e-02 4.035338014364242554e-02 8.025491982698440552e-02 2.526010014116764069e-02 2.548259794712066650e-01 -1.130760414525866508e-03 1.086494550108909607e-01 -1.317968368530273438e-01 -1.360159367322921753e-02 -3.995481729507446289e-01 -7.800802588462829590e-02 7.391913980245590210e-02 1.867392472922801971e-02 -3.635691106319427490e-01 -2.227911353111267090e-01 -3.353151381015777588e-01 1.184137351810932159e-02 2.423686981201171875e-01 1.624660491943359375e-01 -2.537101805210113525e-01 -3.478337079286575317e-02
1.699930429458618164e-01 -2.255165874958038330e-01 2.013640701770782471e-01 7.566389441490173340e-02 2.437582165002822876e-01 1.883745640516281128e-01 -1.065740287303924561e-01 -2.325187325477600098e-01 -1.073452234268188477e-01 2.323516458272933960e-02 -1.031049992889165878e-02 1.915159821510314941e-01 -1.999736577272415161e-01 1.178800538182258606e-01 4.759901389479637146e-02 2.553845643997192383e-01 7.033479213714599609e-02 3.148421645164489746e-02 3.898779302835464478e-02 -3.006888329982757568e-01 3.269576653838157654e-02 -2.069868743419647217e-01 3.164675459265708923e-02 8.300516754388809204e-02 -3.927571699023246765e-02 9.093177318572998047e-02 -6.044154614210128784e-02 4.119525849819183350e-01 7.946551591157913208e-02 3.619537651538848877e-01 -1.824294030666351318e-01 -1.999380886554718018e-01
-2.611455023288726807e-01 8.129105716943740845e-02 1.737164258956909180e-01 -1.289234906435012817e-01 -2.812768220901489258e-01 -1.766166388988494873e-01 -3.382212817668914795e-01 -1.516008749604225159e-02 -2.634919285774230957e-01 6.088583171367645264e-02 -8.688473701477050781e-02 1.449875719845294952e-02 -8.493151515722274780e-02 3.538312017917633057e-01 1.558157242834568024e-02 1.586317867040634155e-01 -2.237014770507812500e-01 -5.545905232429504395e-02 -8.247952908277511597e-02 -3.405757844448089600e-01 -6.595720350742340088e-02 7.544841617345809937e-02 -2.214592322707176208e-02 6.999938935041427612e-02 1.009554117918014526e-01 -2.981809340417385101e-02 -2.459290921688079834e-01 9.838046878576278687e-02 8.757118135690689087e-03 7.531102001667022705e-02 -2.813793420791625977e-01 -2.392529696226119995e-01
2.384650520980358124e-03 -1.077014058828353882e-01 4.266505241394042969e-01 -1.071325391530990601e-01 -1.387955248355865479e-01 -3.583896532654762268e-02 -1.586627364158630371e-01 -3.537465631961822510e-02 -2.066297531127929688e-01 9.671479463577270508e-02 1.336641889065504074e-02 1.176179051399230957e-01 -4.420711994171142578e-01 1.913669258356094360e-01 -1.909117102622985840e-01 5.133925750851631165e-02 2.252139300107955933e-01 3.500151932239532471e-01 -2.587767243385314941e-01 -1.944195479154586792e-01 1.030336245894432068e-01 1.055862605571746826e-01 2.127680629491806030e-01 -1.463157963007688522e-02 5.387656390666961670e-02 1.022883504629135132e-01 -1.672593951225280762e-01 4.442512989044189453e-02 -1.890897285193204880e-03 5.509781092405319214e-02 -1.131835952401161194e-01 -7.943338155746459961e-02
5.462884530425071716e-02 2.890545725822448730e-01 1.655235439538955688e-01 -2.712892591953277588e-01 -1.515871658921241760e-02 5.782252177596092224e-02 6.935969740152359009e-02 -7.949181646108627319e-02 -1.134856417775154114e-01 1.050945967435836792e-01 -1.614514142274856567e-01 -1.450900137424468994e-01 -3.562297821044921875e-01 -2.677686810493469238e-01 1.063599213957786560e-01 2.097292095422744751e-01 1.192589327692985535e-01 1.413385123014450073e-01 1.875415593385696411e-01 -1.932697892189025879e-01 -2.258245646953582764e-01 -1.797389239072799683e-01 -1.919457763433456421e-01 1.334994193166494370e-02 8.842471987009048462e-02 -1.832864806056022644e-02 -1.841374039649963379e-01 3.482291102409362793e-02 3.217871189117431641e-01 3.703720495104789734e-02 -2.934972643852233887e-01 -1.069687604904174805e-01
1.949220895767211914e-01 -2.517447248101234436e-02 -2.401812672615051270e-01 7.788737863302230835e-02 1.274186372756958008e-01 -1.083075441420078278e-02 -1.120825186371803284e-01 1.295301467180252075e-01 -2.369122654199600220e-01 1.662318408489227295e-01 3.591272607445716858e-02 1.164771430194377899e-02 -1.406000703573226929e-01 1.660184562206268311e-01 -2.656287252902984619e-01 8.774331212043762207e-02 1.250125188380479813e-02 2.558992803096771240e-01 -6.622573733329772949e-02 -3.000052869319915771e-01 2.336516231298446655e-02 -1.076004728674888611e-01 2.066146209836006165e-02 -4.248270392417907715e-01 3.651685267686843872e-02 5.849942192435264587e-02 -2.051881253719329834e-01 1.383206695318222046e-01 9.173073805868625641e-03 2.068698257207870483e-01 -3.698252439498901367e-01 2.060391008853912354e-01
-3.215512959286570549e-03 3.912343680858612061e-01 6.306114047765731812e-02 -1.400552392005920410e-01 1.204826608300209045e-01 7.239948213100433350e-02 -1.084766536951065063e-01 2.470652014017105103e-01 1.258163899183273315e-02 1.582367927767336369e-03 -7.322874665260314941e-02 -3.382430672645568848e-01 -1.293186694383621216e-01 6.848335266113281250e-02 -6.849302351474761963e-02 9.407072514295578003e-02 -4.209997877478599548e-02 3.268494307994842529e-01 -3.015006147325038910e-02 -1.578839719295501709e-01 -1.249590590596199036e-01 2.036372274160385132e-01 1.171274855732917786e-01 2.044288665056228638e-01 4.410532861948013306e-02 -2.099966704845428467e-01 -3.712833523750305176e-01 -5.368833430111408234e-03 1.799562247470021248e-03 2.864020764827728271e-01 -9.121429920196533203e-02 2.336150556802749634e-01
9.210925549268722534e-02 9.035661071538925171e-02 1.502209007740020752e-01 -1.749566644430160522e-01 8.623082935810089111e-02 1.661145091056823730e-01 -1.648098528385162354e-01 -4.548085033893585205e-01 -1.341272741556167603e-01 2.135448604822158813e-01 -1.058329939842224121e-01 1.329170614480972290e-01 1.322759389877319336e-01 3.471744656562805176e-01 9.515721350908279419e-02 1.215247511863708496e-01 1.342422962188720703e-01 9.453117102384567261e-02 7.213744521141052246e-02 -2.892321050167083740e-01 -3.286051377654075623e-02 -5.244022607803344727e-02 -1.121487915515899658e-01 -1.322310650721192360e-03 -9.426792152225971222e-03 9.019801020622253418e-02 -1.585953831672668457e-01 2.598569393157958984e-01 1.459723338484764099e-02 2.917837584391236305e-03 -3.843164741992950439e-01 -1.605454981327056885e-01
2.224938571453094482e-01 -2.230122685432434082e-02 8.364049345254898071e-02 -1.329223811626434326e-01 2.597154378890991211e-01 1.041117161512374878e-01 -5.344580393284559250e-03 3.963958297390490770e-04 -5.568820983171463013e-02 3.221307182684540749e-03 -9.010025858879089355e-02 -4.680319502949714661e-02 -2.337140440940856934e-01 9.432833641767501831e-02 -1.931638121604919434e-01 4.629606604576110840e-01 8.154819905757904053e-02 7.876037620007991791e-03 -6.056290864944458008e-02 4.012525454163551331e-02 -2.074672877788543701e-01 8.650048822164535522e-02 4.556734487414360046e-02 -4.701785743236541748e-02 -3.207117617130279541e-01 -3.934894204139709473e-01 -2.701019942760467529e-01 -4.668780788779258728e-02 1.426122188568115234e-01 1.905669271945953369e-01 -2.460029423236846924e-01 -4.039197415113449097e-02
2.864339947700500488e-01 3.792240619659423828e-01 3.656783699989318848e-01 -1.424193829298019409e-01 8.132735639810562134e-02 1.436320245265960693e-01 1.130817458033561707e-01 -8.551436662673950195e-02 -1.480369269847869873e-01 1.733669638633728027e-01 -1.152145266532897949e-01 -7.012116909027099609e-02 -3.237891495227813721e-01 -1.833968907594680786e-01 1.735035330057144165e-01 3.694489970803260803e-02 5.905700847506523132e-02 5.182498320937156677e-02 9.473600238561630249e-02 -2.646980583667755127e-01 -2.891863584518432617e-01 3.229153901338577271e-02 -1.024528145790100098e-01 3.872732073068618774e-02 1.398053020238876343e-01 1.648298203945159912e-01 -2.648311294615268707e-02 8.831883966922760010e-02 1.543426662683486938e-01 1.301546841859817505e-01 -1.892419159412384033e-01 -1.379126161336898804e-01
-1.902492344379425049e-01 -5.821615457534790039e-02 1.380513608455657959e-01 1.786963790655136108e-01 1.945490390062332153e-01 8.948664367198944092e-02 -8.169595152139663696e-02 -9.063462726771831512e-03 -5.539603158831596375e-02 3.046610653400421143e-01 -3.199906051158905029e-01 -1.783106178045272827e-01 3.552789241075515747e-02 2.909282445907592773e-01 2.694641612470149994e-02 1.756260395050048828e-01 8.505146950483322144e-02 4.663233458995819092e-02 -1.296799480915069580e-01 -2.324153855443000793e-02 1.706243008375167847e-01 1.383157670497894287e-01 1.462702602148056030e-01 -9.797720238566398621e-03 7.454251497983932495e-02 -1.403330713510513306e-01 -4.477247595787048340e-01 -7.446102052927017212e-02 -3.744497150182723999e-02 1.004740446805953979e-01 -3.906728923320770264e-01 -1.318686753511428833e-01
-1.465158350765705109e-02 2.009196877479553223e-01 -1.076300144195556641e-01 -1.819986552000045776e-01 3.629676401615142822e-01 2.705396115779876709e-01 -1.022931337356567383e-01 -3.312932327389717102e-02 -2.273524105548858643e-01 8.034110814332962036e-02 2.184734344482421875e-01 1.179864257574081421e-01 1.073955073952674866e-01 -3.966208174824714661e-02 1.158506497740745544e-01 2.581561505794525146e-01 -1.126881688833236694e-01 -2.994148619472980499e-02 -6.986394524574279785e-02 -1.841454654932022095e-01 -1.175368949770927429e-01 1.200874596834182739e-01 6.676603853702545166e-02 -5.249819532036781311e-02 9.015769511461257935e-02 1.370858848094940186e-01 -1.421213299036026001e-01 1.798244658857584000e-03 4.539537727832794189e-01 2.199432402849197388e-01 -3.094269335269927979e-01 9.495211765170097351e-03
2.439028918743133545e-01 9.773671627044677734e-02 -1.529013831168413162e-02 -7.837734371423721313e-02 1.811912506818771362e-01 -1.868887692689895630e-01 5.985192954540252686e-02 -3.788633272051811218e-02 -4.007326066493988037e-01 2.993253171443939209e-01 -5.117660760879516602e-02 1.380111277103424072e-01 4.686401784420013428e-02 -1.395111978054046631e-01 -3.327121138572692871e-01 1.668062359094619751e-01 5.594749003648757935e-02 -1.256589777767658234e-02 -1.935398876667022705e-01 -3.483883664011955261e-02 -1.748645156621932983e-01 2.146102860569953918e-02 6.750577688217163086e-02 1.345405429601669312e-01 4.575164616107940674e-02 -3.330536559224128723e-02 -3.117495775222778320e-01 2.073425799608230591e-01 1.461797207593917847e-01 1.211361736059188843e-01 -1.677015125751495361e-01 -3.414291739463806152e-01
1.790146678686141968e-01 2.859583199024200439e-01 -1.052818540483713150e-02 2.415621280670166016e-02 1.242168843746185303e-01 9.939254075288772583e-02 -1.114785745739936829e-01 1.924440860748291016e-01 4.421881958842277527e-02 1.542551219463348389e-01 8.347089588642120361e-02 -3.657658025622367859e-02 -3.093949258327484131e-01 7.763837277889251709e-02 -1.640276908874511719e-01 9.629096090793609619e-02 1.315508186817169189e-01 1.077366918325424194e-01 -1.365566719323396683e-02 -1.990689188241958618e-01 -4.737697914242744446e-02 -1.944985687732696533e-01 3.803331553936004639e-01 1.745413839817047119e-01 9.375081397593021393e-03 -1.560409218072891235e-01 -1.502360999584197998e-01 -2.436881810426712036e-01 4.278157949447631836e-01 2.275754958391189575e-01 -1.153924316167831421e-01 -1.695296540856361389e-02
1.132743731141090393e-01 1.712295114994049072e-01 2.134197354316711426e-01 -1.382876336574554443e-01 -9.221036732196807861e-02 9.819956123828887939e-02 1.127581596374511719e-01 -1.235818192362785339e-01 -1.644147336483001709e-01 3.765667080879211426e-01 -1.947510242462158203e-01 -1.031244918704032898e-01 1.285533457994461060e-01 2.249640785157680511e-02 -2.470600306987762451e-01 2.623439729213714600e-01 -7.262239605188369751e-02 1.102970018982887268e-01 1.877161711454391479e-01 -2.441284954547882080e-01 -1.504397541284561157e-01 7.713714987039566040e-02 1.302703320980072021e-01 -1.031034365296363831e-01 1.570791937410831451e-02 -6.942831911146640778e-03 -2.037348896265029907e-01 1.916388869285583496e-01 1.809076815843582153e-01 5.664584413170814514e-02 -4.383331537246704102e-01 8.771271258592605591e-02
4.318123683333396912e-02 8.123224228620529175e-02 -1.411044150590896606e-01 4.839688539505004883e-03 1.342636048793792725e-01 -8.243883401155471802e-02 9.106974303722381592e-02 -3.961912170052528381e-02 -1.771469265222549438e-01 1.796072423458099365e-01 1.005770042538642883e-01 -2.058385312557220459e-01 -8.738169074058532715e-02 1.110279709100723267e-01 1.281028240919113159e-01 2.962432503700256348e-01 -1.623703539371490479e-01 1.592174619436264038e-01 -1.252496093511581421e-01 7.717329263687133789e-02 -5.551440119743347168e-01 1.660114228725433350e-01 4.353362321853637695e-02 -9.166165441274642944e-02 -1.150782704353332520e-01 1.269228160381317139e-01 -1.967223435640335083e-01 1.981159746646881104e-01 2.047259062528610229e-01 1.884966343641281128e-01 -2.215977460145950317e-01 -2.083455771207809448e-01
6.161722168326377869e-02 -1.222623214125633240e-01 1.623965352773666382e-01 -3.658318519592285156e-02 2.793231606483459473e-01 3.483737111091613770e-01 -1.155768930912017822e-01 -1.929651051759719849e-01 -1.986443251371383667e-01 1.713807135820388794e-01 -4.666892439126968384e-02 1.336892545223236084e-01 -2.171350419521331787e-01 1.452875882387161255e-01 -1.227157190442085266e-01 1.703352183103561401e-01 1.710749119520187378e-01 -1.096665859222412109e-01 -6.704507768154144287e-02 -2.514397501945495605e-01 3.430762514472007751e-02 -3.187347576022148132e-02 -4.947539791464805603e-02 8.471701294183731079e-02 -2.546786330640316010e-03 6.461729109287261963e-02 -2.560233697295188904e-02 3.757475614547729492e-01 -2.152466028928756714e-01 3.165335059165954590e-01 -2.852584421634674072e-01 -8.720760792493820190e-02
2.332431077957153320e-01 2.757253944873809814e-01 6.594419479370117188e-02 -9.992010891437530518e-02 1.876807063817977905e-01 -1.135233566164970398e-01 -3.343054950237274170e-01 2.708757761865854263e-03 2.689098753035068512e-02 1.587597578763961792e-01 -1.767050102353096008e-02 5.953676998615264893e-02 -3.515555709600448608e-02 6.212799251079559326e-02 3.925553709268569946e-02 5.355178564786911011e-02 -9.151611477136611938e-02 1.048799902200698853e-01 -1.315548270940780640e-01 5.430107936263084412e-02 -1.508539319038391113e-01 1.347532719373703003e-01 -1.776099652051925659e-01 1.070217788219451904e-01 -2.505484819412231445e-01 -1.796741634607315063e-01 -4.860002100467681885e-01 -9.024242870509624481e-03 2.381878942251205444e-01 1.125765144824981689e-01 -3.465427160263061523e-01 -1.081382706761360168e-01
2.687748074531555176e-01 -1.737863123416900635e-01 2.964772880077362061e-01 -1.140077039599418640e-01 8.764008991420269012e-03 -1.313411146402359009e-01 -3.501356244087219238e-01 4.390139505267143250e-02 -4.942714050412178040e-02 1.151924282312393188e-01 7.139288634061813354e-02 2.810199558734893799e-01 -2.433228641748428345e-01 2.210603840649127960e-02 -9.405516833066940308e-02 3.204253017902374268e-01 1.474678069353103638e-01 3.070626035332679749e-02 -1.217061951756477356e-01 -1.448808014392852783e-01 -1.406884491443634033e-01 2.582527399063110352e-01 -6.367698311805725098e-02 2.610840834677219391e-02 2.395736724138259888e-01 2.042348124086856842e-02 -3.351117670536041260e-01 -8.185297995805740356e-02 -3.107655327767133713e-03 1.876702010631561279e-01 -4.230635240674018860e-02 -1.423685252666473389e-01
9.908742457628250122e-02 1.304762959480285645e-01 -2.436251342296600342e-01 -9.456926584243774414e-02 1.862017363309860229e-01 1.099143847823143005e-01 -1.158389896154403687e-01 -1.806509643793106079e-01 -4.144689738750457764e-01 2.842698991298675537e-01 -8.077239245176315308e-02 2.553772740066051483e-02 1.367475539445877075e-01 1.164558976888656616e-01 -2.529913187026977539e-01 2.845590747892856598e-02 -8.029656857252120972e-02 3.826727345585823059e-02 4.840153828263282776e-02 7.371193170547485352e-02 -1.979611366987228394e-01 1.249201074242591858e-01 2.429968416690826416e-01 1.371296867728233337e-02 -2.035469003021717072e-02 -3.457631915807723999e-02 -2.265197783708572388e-01 2.786605060100555420e-01 9.988161176443099976e-02 1.837715506553649902e-01 -2.923709452152252197e-01 -2.563008069992065430e-01
-3.751580417156219482e-02 6.605359166860580444e-02 -2.782465703785419464e-02 4.704015702009201050e-02 1.156876236200332642e-02 -1.180339511483907700e-02 1.785689741373062134e-01 -2.937823534011840820e-02 -3.527083396911621094e-01 3.697942197322845459e-01 -6.028937920928001404e-02 -2.501010522246360779e-02 -1.570536792278289795e-01 2.971108853816986084e-01 -5.468935519456863403e-02 5.009656772017478943e-02 1.145086735486984253e-01 1.133412644267082214e-01 -5.158988386392593384e-02 3.867511823773384094e-02 -2.865115702152252197e-01 -3.193770945072174072e-01 2.615478038787841797e-01 4.493092373013496399e-02 -6.590946018695831299e-02 5.143716558814048767e-02 -1.639357507228851318e-01 3.549948632717132568e-01 1.575828641653060913e-01 2.235360890626907349e-01 -2.254116088151931763e-01 6.509255617856979370e-02
3.007836341857910156e-01 3.896636366844177246e-01 -6.918938457965850830e-02 -1.498754918575286865e-01 1.333731710910797119e-01 -1.796902157366275787e-02 -4.668627381324768066e-01 -1.349791288375854492e-01 -1.871439516544342041e-01 2.949016913771629333e-02 -2.197656780481338501e-02 1.243409663438796997e-01 9.011074900627136230e-02 1.048837378621101379e-01 -3.621143475174903870e-02 1.712239086627960205e-01 -4.840797930955886841e-02 7.484173774719238281e-02 -1.473677158355712891e-01 1.613635011017322540e-02 -1.490919888019561768e-01 3.633609041571617126e-02 -1.130772307515144348e-01 1.166414320468902588e-01 -3.175059258937835693e-01 -1.596647202968597412e-01 -2.992192804813385010e-01 -9.799031913280487061e-02 1.260074228048324585e-01 1.460867673158645630e-01 -1.716821789741516113e-01 -5.070504173636436462e-02
-1.467863619327545166e-01 -3.670259937644004822e-02 3.214168250560760498e-01 -5.367821827530860901e-02 -1.128763854503631592e-01 -6.796919554471969604e-02 -3.751046955585479736e-01 -6.031317636370658875e-02 -2.495222687721252441e-01 2.040065228939056396e-01 -3.234540522098541260e-01 -8.123439736664295197e-03 4.079596325755119324e-02 1.760454922914505005e-01 -3.135636448860168457e-02 1.563540995121002197e-01 -2.019832283258438110e-02 1.334508061408996582e-01 1.463371068239212036e-01 -1.530053913593292236e-01 -2.434127777814865112e-01 -1.113395839929580688e-01 5.260758101940155029e-02 5.377343669533729553e-02 7.739838957786560059e-02 3.770496914512477815e-05 -1.988636106252670288e-01 3.158567547798156738e-01 2.402552515268325806e-01 2.026210725307464600e-01 -1.743783503770828247e-01 1.665045171976089478e-01
-6.477614492177963257e-02 -1.030693426728248596e-01 -1.391709037125110626e-02 2.176253199577331543e-01 5.339799076318740845e-02 -5.540707707405090332e-02 -1.741369664669036865e-01 -2.108023464679718018e-01 -2.674697935581207275e-01 4.789259284734725952e-02 -6.814038008451461792e-02 -4.932972416281700134e-02 -3.414910733699798584e-01 -7.921195775270462036e-02 1.399945020675659180e-01 6.738961674273014069e-03 3.509876430034637451e-01 2.522919140756130219e-02 -5.391686037182807922e-02 -7.545462995767593384e-02 -1.499563157558441162e-01 -2.148869335651397705e-01 4.076322511537000537e-06 -3.600549325346946716e-02 1.822727322578430176e-01 -6.686162948608398438e-02 -2.328963428735733032e-01 4.139273986220359802e-02 2.448636293411254883e-01 3.656797707080841064e-01 -2.712273895740509033e-01 -2.649866640567779541e-01
1.665573269128799438e-01 -1.052767038345336914e-01 6.925533711910247803e-02 2.932284586131572723e-02 -1.741071492433547974e-01 9.400244802236557007e-02 -1.070640459656715393e-01 -2.381874024868011475e-01 -3.872150182723999023e-01 9.748899936676025391e-02 7.192935049533843994e-02 2.648899853229522705e-01 -3.599793016910552979e-01 4.027042388916015625e-01 1.107812300324440002e-02 2.165275439620018005e-02 -9.053751081228256226e-02 1.813845038414001465e-01 -2.091272622346878052e-01 6.526913493871688843e-02 -6.717129796743392944e-02 -1.147729624062776566e-02 -4.634601622819900513e-02 -1.351205538958311081e-02 1.626676470041275024e-01 1.355215013027191162e-01 -2.295438945293426514e-01 -9.099608659744262695e-02 3.682283312082290649e-02 1.937132030725479126e-01 -1.519987881183624268e-01 -2.391616702079772949e-01
9.271044284105300903e-02 3.452627360820770264e-01 -8.184178918600082397e-02 1.307225972414016724e-01 2.052713781595230103e-01 -5.295001342892646790e-02 -1.463977843523025513e-01 -9.781131893396377563e-02 -1.420161724090576172e-01 4.320656880736351013e-02 -1.088075153529644012e-02 -2.518312036991119385e-01 -2.715268433094024658e-01 2.836592793464660645e-01 -2.876917719841003418e-01 3.347488120198249817e-02 -7.383599132299423218e-02 -2.749039232730865479e-02 -1.506523229181766510e-02 -2.463378012180328369e-01 -1.147523820400238037e-01 -1.556524932384490967e-01 -4.012820776551961899e-03 3.895546197891235352e-01 1.320684850215911865e-01 -3.626669570803642273e-02 -2.584288120269775391e-01 9.791596978902816772e-02 -4.292477667331695557e-02 2.328914850950241089e-01 -1.888137161731719971e-01 7.536365836858749390e-02
-8.361647278070449829e-02 7.050250470638275146e-02 3.649248182773590088e-02 -1.337576806545257568e-01 -2.244771830737590790e-02 -6.551453471183776855e-02 7.014235015958547592e-03 8.087547868490219116e-02 1.287258863449096680e-01 -4.935294389724731445e-02 -2.601555287837982178e-01 1.003009360283613205e-02 5.933163687586784363e-02 3.479631245136260986e-02 7.181467954069375992e-03 -3.230646252632141113e-02 7.729122880846261978e-03 1.382994353771209717e-01 -1.795404404401779175e-01 -3.502404093742370605e-01 -2.302391678094863892e-01 -2.403696328401565552e-01 4.077107310295104980e-01 9.527491778135299683e-02 2.792720496654510498e-01 6.419005244970321655e-02 -2.739853560924530029e-01 2.838115021586418152e-02 1.188161894679069519e-01 8.791113644838333130e-02 -4.166551232337951660e-01 -2.262705862522125244e-01
9.302406758069992065e-02 2.306695729494094849e-01 3.829750465229153633e-03 5.072513595223426819e-02 -8.382038772106170654e-02 2.312833815813064575e-02 -3.034278750419616699e-01 -5.627838149666786194e-02 -1.560257375240325928e-01 -9.869844466447830200e-02 -3.545150533318519592e-02 6.115934252738952637e-02 -2.372755110263824463e-01 3.383497595787048340e-01 -3.263660967350006104e-01 2.562415897846221924e-01 6.988349556922912598e-02 -3.590394556522369385e-02 6.220409413799643517e-04 1.902260035276412964e-01 2.919661700725555420e-01 -1.338330213911831379e-03 1.770681589841842651e-01 2.790659964084625244e-01 7.184507697820663452e-02 1.018244922161102295e-01 -5.683499202132225037e-02 8.563353866338729858e-02 -5.418344959616661072e-02 2.946978211402893066e-01 -2.636399865150451660e-01 -1.688146442174911499e-01
2.596759796142578125e-01 3.129001259803771973e-01 -1.876981705427169800e-01 3.249580413103103638e-02 3.027779050171375275e-03 1.230699121952056885e-01 -5.087405815720558167e-02 1.465865075588226318e-01 -2.715295255184173584e-01 -1.161199733614921570e-01 1.404225230216979980e-01 3.527739271521568298e-02 -9.162405133247375488e-02 1.708716005086898804e-01 -1.229904294013977051e-01 8.011281490325927734e-02 1.349115967750549316e-01 1.534735504537820816e-02 1.326496303081512451e-01 -3.444341123104095459e-01 -7.226824015378952026e-02 -1.580182015895843506e-01 -2.160299271345138550e-01 -1.489700973033905029e-01 3.727160394191741943e-02 4.767062142491340637e-02 -6.783373653888702393e-02 1.751013100147247314e-01 7.174094766378402710e-02 3.016467690467834473e-01 -4.473654627799987793e-01 5.398411676287651062e-02
1.084671914577484131e-01 6.179795414209365845e-02 4.417008161544799805e-02 2.173131890594959259e-02 -1.131945941597223282e-02 -3.063593618571758270e-02 2.218454033136367798e-01 -6.378436088562011719e-02 -2.156974524259567261e-01 3.910544216632843018e-01 -1.133626773953437805e-01 -1.939334869384765625e-01 2.830915898084640503e-02 2.284920513629913330e-01 -4.294425621628761292e-02 1.639697253704071045e-01 9.780962020158767700e-02 7.600779831409454346e-02 -9.258591383695602417e-02 -1.005657464265823364e-01 -3.295160233974456787e-01 -2.141462862491607666e-01 3.959763348102569580e-01 9.680036455392837524e-03 7.484906911849975586e-02 1.026164665818214417e-01 -6.096675619482994080e-02 3.723942935466766357e-01 1.159579083323478699e-01 2.628499269485473633e-01 -7.001047581434249878e-02 6.831429153680801392e-02
5.537113919854164124e-02 2.239565998315811157e-01 -3.319935873150825500e-02 -1.418347209692001343e-01 6.541483849287033081e-02 -2.029440850019454956e-01 -1.889119594125077128e-04 -6.538905203342437744e-02 -2.693292498588562012e-01 8.363069593906402588e-02 1.062591969966888428e-01 -2.488945126533508301e-01 -1.444240212440490723e-01 -3.087799064815044403e-02 -1.515021771192550659e-01 2.946291565895080566e-01 5.942569696344435215e-04 -1.244552582502365112e-01 6.819122284650802612e-02 1.454405337572097778e-01 -1.806851327419281006e-01 7.204104959964752197e-02 5.417921021580696106e-02 -2.657172381877899170e-01 6.955312937498092651e-02 -7.836269651306793094e-05 -9.639133512973785400e-02 1.425600200891494751e-01 -2.264552712440490723e-01 4.164672493934631348e-01 -3.935205340385437012e-01 -1.573728621006011963e-01
3.920825198292732239e-02 3.753230273723602295e-01 -2.472856044769287109e-01 -1.254247128963470459e-01 -4.469652473926544189e-02 9.725850075483322144e-02 -2.579382061958312988e-01 -1.724491417407989502e-01 -9.990108758211135864e-02 4.739116132259368896e-02 1.694767773151397705e-01 5.419700592756271362e-02 5.118723958730697632e-03 1.949041783809661865e-01 1.557005941867828369e-01 1.322989761829376221e-01 8.497978001832962036e-02 1.729429350234568119e-03 2.472051084041595459e-01 7.882150262594223022e-02 7.291183620691299438e-02 -7.669117301702499390e-02 -7.633926719427108765e-02 -7.286077737808227539e-02 1.352433264255523682e-01 7.942320406436920166e-02 -2.355501204729080200e-01 2.187010645866394043e-01 2.311847805976867676e-01 3.775385022163391113e-01 -3.556491136550903320e-01 4.558432474732398987e-02
1.213879585266113281e-01 1.913766413927078247e-01 1.426111608743667603e-01 8.800426125526428223e-02 -8.638507872819900513e-02 -3.063507936894893646e-02 -1.261915564537048340e-01 7.200123276561498642e-03 -5.832698941230773926e-02 -1.025169938802719116e-01 9.230896830558776855e-02 6.808043271303176880e-02 -2.648220062255859375e-01 3.032703995704650879e-01 -2.741202712059020996e-01 1.309954524040222168e-01 -3.902371972799301147e-02 -6.228325143456459045e-02 -1.374234259128570557e-01 7.473362982273101807e-02 5.547206476330757141e-02 -1.410122066736221313e-01 1.705191880464553833e-01 1.041975393891334534e-01 -6.436517089605331421e-02 1.514544039964675903e-01 -9.700755029916763306e-02 -1.509926170110702515e-01 -5.836574360728263855e-02 4.170536994934082031e-01 -4.960830211639404297e-01 -1.980153173208236694e-01
8.090507239103317261e-02 2.132342457771301270e-01 1.056303307414054871e-01 -1.477937549352645874e-01 -1.279077231884002686e-01 -4.414206370711326599e-02 -1.449922658503055573e-02 1.954325288534164429e-02 -6.041323393583297729e-02 3.741022571921348572e-02 1.681974157691001892e-02 -4.102320596575737000e-02 -7.161030173301696777e-02 1.520620435476303101e-01 -1.740463525056838989e-01 6.987987458705902100e-02 1.870843768119812012e-01 -1.521895527839660645e-01 -3.029933013021945953e-02 -2.368955910205841064e-01 -4.167963266372680664e-01 -6.441188603639602661e-02 2.187700271606445312e-01 1.752682328224182129e-01 -7.818773388862609863e-03 5.583573505282402039e-02 -2.708929479122161865e-01 -9.363424032926559448e-02 -1.085062511265277863e-02 4.937236607074737549e-01 -1.176044344902038574e-01 3.330984413623809814e-01
1.328677833080291748e-01 3.109071031212806702e-02 2.537218034267425537e-01 -2.182115316390991211e-01 -1.262338906526565552e-01 2.259238213300704956e-01 -9.690432250499725342e-02 -1.460389345884323120e-01 -2.578188180923461914e-01 -5.371125787496566772e-02 1.273412555456161499e-01 -2.502465248107910156e-01 1.970795542001724243e-01 1.340315341949462891e-01 1.664430350065231323e-01 2.302289456129074097e-01 7.455313950777053833e-02 1.163989230990409851e-01 -1.562763564288616180e-02 8.770498633384704590e-02 -3.555222973227500916e-02 2.242553383111953735e-01 1.819397807121276855e-01 1.532522682100534439e-02 8.120952546596527100e-02 5.867992341518402100e-02 -1.407007277011871338e-01 3.498761951923370361e-01 9.393806010484695435e-02 2.874174714088439941e-02 -4.598489403724670410e-01 2.629604935646057129e-02
1.030732691287994385e-01 3.376452624797821045e-01 -2.016224525868892670e-02 1.803585886955261230e-02 1.238938271999359131e-01 1.013692766427993774e-01 -2.219564169645309448e-01 3.413246199488639832e-02 1.844804286956787109e-01 3.975110650062561035e-01 5.302907899022102356e-02 -1.880988851189613342e-02 -1.768896430730819702e-01 3.355354666709899902e-01 -1.293586343526840210e-01 -8.288508653640747070e-02 -6.240157410502433777e-02 -1.194553002715110779e-01 1.146565824747085571e-01 -3.289639949798583984e-02 3.637240268290042877e-03 -1.031922698020935059e-01 2.385846972465515137e-01 1.404394656419754028e-01 -2.133884578943252563e-01 -7.375169545412063599e-02 -4.079110324382781982e-01 2.602883242070674896e-02 1.144010666757822037e-02 2.961583435535430908e-01 -5.949416756629943848e-02 -8.228340744972229004e-02
-1.355783641338348389e-01 1.132125407457351685e-01 -2.344680875539779663e-01 -9.791167825460433960e-02 9.181445837020874023e-02 -1.306681931018829346e-01 -5.584434047341346741e-02 -2.212224900722503662e-01 -4.160327017307281494e-01 2.858392298221588135e-01 -4.221982136368751526e-02 -8.648592978715896606e-02 2.974291518330574036e-02 7.118287682533264160e-02 -1.633801460266113281e-01 2.567059397697448730e-01 3.637450560927391052e-02 5.777084454894065857e-02 2.753267530351877213e-03 -1.055010184645652771e-01 -5.060355737805366516e-02 3.242281377315521240e-01 2.977703809738159180e-01 3.869454562664031982e-02 2.682032622396945953e-02 -1.694053597748279572e-02 -1.800232529640197754e-01 1.443692296743392944e-01 1.714553087949752808e-01 9.282857924699783325e-02 -2.965854108333587646e-01 -2.649592459201812744e-01
5.747504532337188721e-02 1.427219659090042114e-01 1.120603829622268677e-01 -1.949614733457565308e-01 -1.375559419393539429e-01 2.928170561790466309e-02 1.142929568886756897e-01 7.566745392978191376e-03 -4.265058040618896484e-01 7.422806322574615479e-02 -4.156351462006568909e-02 -1.562857925891876221e-01 2.266338914632797241e-01 4.664892703294754028e-02 2.992912754416465759e-02 3.503158390522003174e-01 1.060434803366661072e-01 9.966446459293365479e-02 5.289104953408241272e-02 6.876023858785629272e-02 -2.117817699909210205e-01 4.311449080705642700e-02 7.318150997161865234e-02 -7.509480416774749756e-02 2.293791919946670532e-01 2.176240645349025726e-02 -2.203828096389770508e-01 1.464384794235229492e-01 4.482282325625419617e-02 2.223983705043792725e-01 -4.473739564418792725e-01 2.025118023157119751e-01
3.993075489997863770e-01 1.968288570642471313e-01 3.382747992873191833e-02 -9.145387448370456696e-03 -7.683313917368650436e-03 1.477230787277221680e-01 7.867559790611267090e-02 -1.986569017171859741e-01 7.956472039222717285e-02 2.170500010251998901e-01 -2.390186190605163574e-01 -1.576958298683166504e-01 -8.035583794116973877e-02 1.275268048048019409e-01 4.400472715497016907e-02 2.568854987621307373e-01 1.184958498924970627e-03 -3.893925575539469719e-03 -3.059047274291515350e-02 -2.662728428840637207e-01 7.885540276765823364e-02 2.656809985637664795e-01 1.743993014097213745e-01 -1.979234814643859863e-01 1.291060596704483032e-01 -2.902420237660408020e-02 -3.147699534893035889e-01 1.958477497100830078e-02 1.926419883966445923e-01 -7.843870669603347778e-02 -3.192182779312133789e-01 -1.630253195762634277e-01
-2.149357050657272339e-01 1.433913856744766235e-01 -8.787434548139572144e-02 8.942244946956634521e-02 1.829647272825241089e-01 -1.537573337554931641e-02 -6.258714012801647186e-03 1.409566253423690796e-01 -1.313726603984832764e-01 1.026975736021995544e-01 -1.798905283212661743e-01 -2.342056334018707275e-01 -3.926682174205780029e-01 1.603008955717086792e-01 9.217380732297897339e-02 2.925575375556945801e-01 -8.013541810214519501e-03 5.321426317095756531e-02 -1.905360370874404907e-01 -2.062751054763793945e-01 -3.252631425857543945e-01 -1.517238169908523560e-01 1.280009597539901733e-01 5.494169890880584717e-02 1.284298747777938843e-01 -8.333027362823486328e-02 -1.279628276824951172e-01 -1.274490058422088623e-01 -5.368033424019813538e-03 4.080246686935424805e-01 -1.113999113440513611e-01 -9.983345121145248413e-02
-2.131234295666217804e-02 8.514534682035446167e-02 -9.224250167608261108e-02 -1.349987089633941650e-01 -2.961018383502960205e-01 -1.307827085256576538e-01 -2.190263420343399048e-01 -2.075732648372650146e-01 9.541449695825576782e-02 1.360581517219543457e-01 -1.725674606859683990e-02 -8.924234658479690552e-02 -2.730588614940643311e-01 -5.817311629652976990e-02 -8.742822706699371338e-02 9.422062337398529053e-02 6.718789786100387573e-02 1.253325492143630981e-01 -8.561480045318603516e-02 -4.095845520496368408e-01 -1.746627390384674072e-01 -6.302029360085725784e-03 6.614487618207931519e-02 -3.146319463849067688e-02 -3.698784485459327698e-02 1.071788296103477478e-01 -3.995864391326904297e-01 1.156981736421585083e-01 -8.363494277000427246e-02 1.595598012208938599e-01 -1.191207468509674072e-01 -4.190469980239868164e-01
-2.122721374034881592e-01 2.475761026144027710e-01 1.817933171987533569e-01 -1.222125142812728882e-01 1.320237964391708374e-01 -1.331776753067970276e-02 1.748870909214019775e-01 1.866040192544460297e-02 -2.503466978669166565e-02 4.788273200392723083e-02 -4.235760495066642761e-02 7.406497746706008911e-02 -1.011860296130180359e-01 7.395210862159729004e-02 3.491370379924774170e-02 -1.386592388153076172e-01 2.892265319824218750e-01 2.238287776708602905e-01 -1.268396526575088501e-01 -2.828741371631622314e-01 -2.515923678874969482e-01 -3.128442168235778809e-01 9.698915481567382812e-02 -8.688808977603912354e-02 -8.179990947246551514e-02 2.451664768159389496e-02 -2.296505421400070190e-01 -5.736501142382621765e-02 -7.045098394155502319e-02 3.894897103309631348e-01 -3.014652132987976074e-01 -1.786477714776992798e-01
5.216179415583610535e-02 -7.459365297108888626e-03 1.076170951128005981e-01 -5.020282045006752014e-02 -1.406909376382827759e-01 -7.698252797126770020e-02 8.625042438507080078e-02 3.399257361888885498e-02 -3.162312507629394531e-01 3.887210190296173096e-01 9.014728665351867676e-02 3.762746602296829224e-02 -1.279333382844924927e-01 1.606404036283493042e-01 -2.188886851072311401e-01 7.108739018440246582e-02 -2.816301025450229645e-02 2.010912001132965088e-01 -9.601774811744689941e-02 5.979655683040618896e-02 -3.411397933959960938e-01 -2.944327890872955322e-01 2.888467609882354736e-01 -8.128990232944488525e-02 -9.195303171873092651e-02 2.113085938617587090e-03 -1.952734440565109253e-01 3.354154527187347412e-01 3.776798397302627563e-02 1.995018124580383301e-01 -7.959833741188049316e-02 1.980620771646499634e-01
1.810188889503479004e-01 1.547279804944992065e-01 2.430287376046180725e-02 -1.307533830404281616e-01 4.606334492564201355e-02 -5.937930569052696228e-02 -1.636822670698165894e-01 1.427055895328521729e-01 8.285500854253768921e-02 -2.583044208586215973e-02 -5.878349021077156067e-02 -3.997248113155364990e-01 -2.527911961078643799e-01 2.321246862411499023e-01 -1.080432459712028503e-01 -4.660322144627571106e-02 1.311692744493484497e-01 5.688627809286117554e-02 -3.705979511141777039e-02 9.680610150098800659e-03 -3.530367016792297363e-01 -8.074267953634262085e-02 1.973060369491577148e-01 -1.676483638584613800e-02 -7.486893236637115479e-02 -1.178145036101341248e-02 -4.048247337341308594e-01 -3.502485156059265137e-02 2.865565419197082520e-01 3.444918990135192871e-01 7.891640067100524902e-02 1.603870093822479248e-02
-1.476923227310180664e-01 5.204221606254577637e-02 -4.475350305438041687e-02 9.041403979063034058e-02 3.301481902599334717e-01 1.417196542024612427e-01 -3.128604292869567871e-01 -7.508772425353527069e-03 -2.010867930948734283e-02 1.153180822730064392e-01 -1.308684516698122025e-02 1.409230232238769531e-01 -2.504127919673919678e-01 9.461327642202377319e-02 -1.794800758361816406e-01 3.967004716396331787e-01 2.748798131942749023e-01 2.515142224729061127e-02 1.132261827588081360e-01 -5.280543863773345947e-02 6.219464167952537537e-02 5.969553068280220032e-02 1.863877177238464355e-01 -2.287657111883163452e-01 -5.216698348522186279e-02 1.834322661161422729e-01 -2.904829084873199463e-01 2.173214405775070190e-01 -1.707105636596679688e-01 2.126984000205993652e-01 -1.140689253807067871e-01 4.033307731151580811e-02
3.036249876022338867e-01 5.847669392824172974e-02 1.308375000953674316e-01 -1.154419686645269394e-02 -8.338917046785354614e-03 -1.008978262543678284e-01 -6.616579741239547729e-02 -1.574476361274719238e-01 -1.939699053764343262e-01 7.232739031314849854e-02 1.698649078607559204e-01 6.178008392453193665e-02 -1.996674239635467529e-01 5.570287108421325684e-01 -3.180699646472930908e-01 1.895761936902999878e-01 4.931640997529029846e-02 -1.213202252984046936e-01 -2.028212696313858032e-01 6.867328286170959473e-02 -1.457270234823226929e-02 5.899814888834953308e-02 1.850491911172866821e-01 -7.421514391899108887e-02 6.249167397618293762e-02 1.294023096561431885e-01 -1.509573757648468018e-01 9.525410830974578857e-03 -2.686945907771587372e-02 4.738136753439903259e-02 -3.406829833984375000e-01 -1.262242347002029419e-01
4.776636883616447449e-02 3.280037343502044678e-01 1.535919159650802612e-01 5.402326956391334534e-02 -1.792896538972854614e-01 1.529815942049026489e-01 -6.244598701596260071e-02 -9.367992728948593140e-02 1.069918796420097351e-01 1.252207905054092407e-02 -2.749662697315216064e-01 7.154875993728637695e-02 -4.587097838521003723e-02 -1.227795183658599854e-01 -7.075157761573791504e-02 5.209857970476150513e-02 1.450092811137437820e-02 3.412980139255523682e-01 -9.799243509769439697e-02 -5.022149682044982910e-01 -9.663100354373455048e-03 -7.294226437807083130e-02 1.746729910373687744e-01 -4.170157760381698608e-02 -1.431504637002944946e-01 -1.005919650197029114e-01 -5.177631974220275879e-02 5.008897930383682251e-02 4.058504849672317505e-02 1.897894442081451416e-01 -3.725135624408721924e-01 -2.230601161718368530e-01
2.275676876306533813e-01 1.205956935882568359e-01 8.559063076972961426e-03 -8.076559752225875854e-02 -6.781433522701263428e-02 6.364016234874725342e-02 1.075948774814605713e-01 5.613242462277412415e-02 -2.604249715805053711e-01 -7.202716916799545288e-02 -1.242677867412567139e-01 -3.154816329479217529e-01 -1.654845029115676880e-01 6.192265450954437256e-02 1.245316304266452789e-02 3.506234884262084961e-01 1.434995085000991821e-01 8.548086136579513550e-02 -1.274758875370025635e-01 -2.384681850671768188e-01 1.001503095030784607e-01 6.292977184057235718e-02 5.191282182931900024e-02 -4.212223589420318604e-01 1.328329592943191528e-01 7.649993896484375000e-02 -1.331064850091934204e-02 1.082592904567718506e-01 1.426876187324523926e-01 2.675652205944061279e-01 -3.725872933864593506e-01 -1.046535000205039978e-02
4.448456764221191406e-01 1.132762283086776733e-01 -2.262796275317668915e-02 -1.132521852850914001e-01 1.884875148534774780e-01 7.144905626773834229e-02 -2.239350676536560059e-01 7.084565609693527222e-02 -1.274772882461547852e-01 6.051491945981979370e-02 -3.690583258867263794e-02 -1.743882079608738422e-03 1.060976013541221619e-01 1.412665247917175293e-01 -7.147499918937683105e-02 3.822335898876190186e-01 -5.195939913392066956e-02 5.896377936005592346e-02 -8.391732722520828247e-02 -4.337488487362861633e-02 -3.539791703224182129e-01 -2.973251417279243469e-02 3.647810965776443481e-02 2.790732495486736298e-02 -3.238612115383148193e-01 -1.868092566728591919e-01 -3.443935215473175049e-01 -8.054447174072265625e-02 4.126049752812832594e-04 1.146629899740219116e-01 -2.089455574750900269e-01 -1.066007316112518311e-01
1.327795088291168213e-01 1.640016138553619385e-01 1.942716352641582489e-02 -6.467118114233016968e-02 -4.131732136011123657e-02 -2.596200704574584961e-01 -2.931284308433532715e-01 -1.097008064389228821e-01 -5.704019218683242798e-02 1.861452609300613403e-01 3.318021893501281738e-01 1.860956698656082153e-01 -3.167296350002288818e-01 2.433301657438278198e-01 -2.252056896686553955e-01 2.823824882507324219e-01 2.382729798555374146e-01 4.386188089847564697e-02 1.043246388435363770e-01 -7.757746428251266479e-02 -1.496237069368362427e-01 1.498300284147262573e-01 -5.655285343527793884e-02 8.409108221530914307e-02 1.047011241316795349e-01 -2.436954341828823090e-02 -7.439360767602920532e-02 -1.142180189490318298e-01 1.709974408149719238e-01 4.573828482534736395e-05 -3.273646235466003418e-01 -1.182481721043586731e-01
2.605294287204742432e-01 1.231786981225013733e-01 7.979788631200790405e-02 2.907592058181762695e-02 -3.532507643103599548e-02 -2.876971065998077393e-01 -2.915571630001068115e-01 -2.931333780288696289e-01 -2.264178693294525146e-01 3.612247481942176819e-02 -6.237927824258804321e-02 9.926376491785049438e-02 -1.561066657304763794e-01 8.240728825330734253e-02 4.966848529875278473e-03 -1.471346169710159302e-01 -1.159570440649986267e-01 2.882294170558452606e-02 1.366885453462600708e-01 -2.796818315982818604e-01 -1.141354069113731384e-01 2.281515598297119141e-01 2.406612038612365723e-01 1.239091306924819946e-01 2.417335473001003265e-02 -1.748394668102264404e-01 -4.315899014472961426e-01 1.111732870340347290e-01 1.131435260176658630e-01 7.186970114707946777e-02 -1.453499048948287964e-01 1.312654465436935425e-01
-5.095833167433738708e-02 -3.503222391009330750e-02 3.051836788654327393e-01 -3.122868388891220093e-02 6.591185927391052246e-02 -1.069056838750839233e-01 -4.494605064392089844e-01 -2.425083667039871216e-01 -2.569269239902496338e-01 1.275294721126556396e-01 -2.242112457752227783e-01 -3.377277776598930359e-02 -4.491077363491058350e-02 2.029994726181030273e-01 -1.876399964094161987e-01 3.068991601467132568e-01 -1.774410307407379150e-01 2.092607133090496063e-02 1.108130440115928650e-01 -2.915294282138347626e-02 -2.115777879953384399e-01 -1.283056586980819702e-01 1.617181599140167236e-01 2.710648998618125916e-02 -5.358995124697685242e-02 -1.157545298337936401e-01 -1.490389108657836914e-01 2.647288143634796143e-01 4.444768279790878296e-02 1.763740181922912598e-01 -9.514605998992919922e-02 1.878523230552673340e-01
2.024416327476501465e-01 2.511110901832580566e-01 -1.555320527404546738e-02 -3.425268083810806274e-02 -1.086658760905265808e-01 -1.896948814392089844e-01 -4.791787266731262207e-01 -5.763467028737068176e-02 -6.845991313457489014e-02 1.732660681009292603e-01 7.415655255317687988e-02 -2.228455543518066406e-01 -1.214200630784034729e-01 1.917892321944236755e-02 1.317511647939682007e-01 1.598821431398391724e-01 -6.584230065345764160e-02 3.093366622924804688e-01 -2.847301363945007324e-01 -2.544934153556823730e-01 -1.652869395911693573e-02 2.611495926976203918e-02 1.065317019820213318e-01 1.699141412973403931e-01 -2.602685689926147461e-01 -1.403372436761856079e-01 -1.621212810277938843e-01 -6.420528888702392578e-02 8.118743076920509338e-03 1.019151434302330017e-01 -2.241035699844360352e-01 -1.918543316423892975e-02
5.776790156960487366e-02 3.920448124408721924e-01 3.932755067944526672e-02 -1.861546337604522705e-01 1.024229526519775391e-01 7.740601152181625366e-02 -1.601711511611938477e-01 5.146293342113494873e-02 -2.041244208812713623e-01 6.089532375335693359e-02 -5.061817541718482971e-02 -2.072104215621948242e-01 -3.162542283535003662e-01 1.666877865791320801e-01 -2.230405211448669434e-01 -1.260831858962774277e-02 8.575782179832458496e-02 3.769730776548385620e-02 -5.011671036481857300e-02 -1.883170455694198608e-01 -1.130021587014198303e-01 2.799928784370422363e-01 -5.187952518463134766e-02 1.330538988113403320e-01 1.992815732955932617e-02 6.584167480468750000e-02 -3.706847131252288818e-01 -1.631603538990020752e-01 5.969160795211791992e-02 3.972267508506774902e-01 1.824482344090938568e-02 6.812181323766708374e-02
-4.830722510814666748e-02 -7.457797974348068237e-02 6.676463782787322998e-02 -1.294642239809036255e-01 2.424735873937606812e-01 8.664072304964065552e-02 4.627932980656623840e-02 -8.931339532136917114e-02 -6.197214871644973755e-02 1.799790412187576294e-01 9.513280354440212250e-03 4.500474408268928528e-02 -1.937254071235656738e-01 3.170162141323089600e-01 -1.652024984359741211e-01 1.553496420383453369e-01 -1.365055143833160400e-01 1.213670149445533752e-01 6.468981504440307617e-02 -1.751402616500854492e-01 -2.481202930212020874e-01 -1.096105724573135376e-01 9.935512393712997437e-02 -4.708289355039596558e-02 9.913469851016998291e-02 2.539524734020233154e-01 -4.043007791042327881e-01 4.221512079238891602e-01 -5.689836107194423676e-03 1.971357762813568115e-01 -3.089254721999168396e-02 2.386119663715362549e-01
2.741828211583197117e-04 1.099004223942756653e-01 1.002485826611518860e-01 2.403638660907745361e-01 7.563894242048263550e-02 9.208500385284423828e-02 -3.016909956932067871e-01 -8.912358433008193970e-02 -2.517551481723785400e-01 1.816713251173496246e-02 -1.633745431900024414e-01 8.082699030637741089e-02 -3.197433054447174072e-01 -1.083104964345693588e-02 6.661831587553024292e-02 2.631369829177856445e-01 3.906142432242631912e-03 1.226666271686553955e-01 7.810851093381643295e-03 -4.234129190444946289e-01 -1.713194549083709717e-01 -1.900415122509002686e-01 1.590355187654495239e-01 5.116833373904228210e-02 8.811814337968826294e-02 -1.050356552004814148e-01 -6.827119737863540649e-02 -1.199536994099617004e-01 -2.061714380979537964e-01 9.871904551982879639e-02 -2.216494083404541016e-01 -3.270513713359832764e-01
1.039901226758956909e-01 -4.204214364290237427e-02 1.448318362236022949e-01 -2.110102176666259766e-01 1.120938360691070557e-02 1.322438120841979980e-01 3.988818451762199402e-02 -2.489413172006607056e-01 -4.031988084316253662e-01 3.159054815769195557e-01 -1.532354205846786499e-02 -4.804391041398048401e-02 1.319260001182556152e-01 2.518582940101623535e-01 -1.085631772875785828e-01 5.796172842383384705e-02 5.993735045194625854e-03 2.871023118495941162e-01 -1.143007799983024597e-01 -1.213918104767799377e-01 2.083447948098182678e-02 -1.326045691967010498e-01 7.739742752164602280e-03 1.142311990261077881e-01 -8.784038014709949493e-03 -5.483995750546455383e-02 1.189954429864883423e-01 3.744094967842102051e-01 -5.148726329207420349e-02 3.027141988277435303e-01 -2.901777029037475586e-01 -5.040707811713218689e-02
-9.152334183454513550e-02 9.817727655172348022e-02 2.465132474899291992e-01 -2.563336491584777832e-01 9.114826680161058903e-04 1.677536517381668091e-01 -8.172371238470077515e-02 -2.766358852386474609e-01 -1.197267845273017883e-01 1.677749454975128174e-01 -3.310163691639900208e-02 -1.193907186388969421e-01 1.830171942710876465e-01 4.770717918872833252e-01 3.893801569938659668e-02 2.346520125865936279e-01 4.706420376896858215e-02 7.232350297272205353e-03 2.948756888508796692e-02 -2.301893532276153564e-01 -1.046465411782264709e-01 4.912520572543144226e-02 -1.148979216814041138e-01 -3.757630288600921631e-02 2.331091016530990601e-01 1.679882854223251343e-01 -1.597310900688171387e-01 2.215588241815567017e-01 1.233986169099807739e-01 6.577336788177490234e-02 -2.891731262207031250e-01 -1.556248366832733154e-01
3.537785261869430542e-02 2.194064706563949585e-01 3.882765024900436401e-02 -8.996014297008514404e-02 5.864840000867843628e-02 1.735843122005462646e-01 -6.306158751249313354e-02 -2.856203913688659668e-01 9.627357125282287598e-03 2.460758090019226074e-01 -6.379845738410949707e-02 -1.489688158035278320e-01 -1.789287924766540527e-01 2.699302509427070618e-02 -8.659090846776962280e-03 5.452054142951965332e-01 1.287597268819808960e-01 8.303380757570266724e-02 -1.145254001021385193e-01 -6.418235599994659424e-02 8.307550102472305298e-02 -1.846189796924591064e-01 3.665680289268493652e-01 -1.573417484760284424e-01 -6.421858817338943481e-02 1.905149221420288086e-01 -2.391438484191894531e-01 -1.775877922773361206e-02 8.976297080516815186e-02 -1.392772346735000610e-01 -1.777305603027343750e-01 -8.434328436851501465e-02
1.628630757331848145e-01 4.006035327911376953e-01 2.084540128707885742e-01 -1.304998397827148438e-01 6.741368025541305542e-02 8.683227747678756714e-02 -4.134504869580268860e-02 1.014205217361450195e-01 -1.013547927141189575e-01 -1.301533430814743042e-01 3.714987635612487793e-02 2.260839007794857025e-02 -1.549454182386398315e-01 2.302106171846389771e-01 -7.068256288766860962e-02 2.795713245868682861e-01 -2.113751880824565887e-02 4.816309213638305664e-01 -1.056943610310554504e-01 -9.805506467819213867e-02 -3.006534874439239502e-01 -1.226138621568679810e-01 1.300808936357498169e-01 -1.697976142168045044e-01 -3.784623369574546814e-02 -2.365286052227020264e-01 -2.195219248533248901e-01 -4.581819102168083191e-02 -2.190336212515830994e-02 1.464471220970153809e-01 6.587337702512741089e-02 -2.916533313691616058e-02
1.955595314502716064e-01 4.187798872590065002e-02 8.346361666917800903e-02 -6.291176378726959229e-02 -1.186060383915901184e-01 -1.382145565003156662e-02 6.090685725212097168e-02 5.075740069150924683e-02 2.300430275499820709e-02 4.768318322021514177e-04 1.958728730678558350e-01 -2.249269485473632812e-01 -1.398261636495590210e-01 2.700066566467285156e-01 -1.026944816112518311e-02 2.377861142158508301e-01 2.227454632520675659e-01 -5.511532723903656006e-02 2.613247931003570557e-01 -1.337879002094268799e-01 -1.307715773582458496e-01 -2.872430346906185150e-02 -6.531739979982376099e-02 1.187346652150154114e-01 -6.711185909807682037e-03 7.403492182493209839e-02 -2.193021178245544434e-01 7.481148093938827515e-02 2.093369513750076294e-01 5.701236724853515625e-01 -2.864018976688385010e-01 -6.859191507101058960e-02
3.939441740512847900e-01 9.616640955209732056e-02 -6.467846035957336426e-02 -7.395127415657043457e-02 1.629637330770492554e-01 4.140204936265945435e-02 -1.857760548591613770e-01 9.635937213897705078e-02 -5.678987875580787659e-02 -4.150592163205146790e-02 2.044214168563485146e-03 -5.287767201662063599e-02 2.819351106882095337e-02 1.542080789804458618e-01 1.703588813543319702e-01 3.247708380222320557e-01 -1.361703872680664062e-02 2.930674888193607330e-02 -7.086522877216339111e-02 -1.683417521417140961e-02 -3.223610520362854004e-01 -1.140130683779716492e-02 1.278132796287536621e-01 6.388449575752019882e-03 -3.359890878200531006e-01 -2.155565172433853149e-01 -3.845103979110717773e-01 -1.493558939546346664e-02 1.833225041627883911e-01 1.173519641160964966e-01 -2.624886035919189453e-01 -1.911561340093612671e-01
-1.524772644042968750e-01 2.409202307462692261e-01 1.411982998251914978e-02 -2.546392567455768585e-02 -1.815114766359329224e-01 1.124668642878532410e-01 -8.173857629299163818e-02 -1.071153022348880768e-02 -1.960710585117340088e-01 3.622682020068168640e-02 4.305209219455718994e-02 -7.726732641458511353e-02 -2.055511623620986938e-01 2.676832675933837891e-01 -1.358184665441513062e-01 5.751086771488189697e-02 -6.828813999891281128e-02 2.118428349494934082e-01 3.128731390461325645e-03 -1.841944456100463867e-01 -2.020978927612304688e-01 2.521120607852935791e-01 1.358542889356613159e-01 -2.294413298368453979e-01 6.580552458763122559e-02 6.884139031171798706e-02 -1.259373575448989868e-01 3.265180885791778564e-01 2.970791459083557129e-01 6.623554229736328125e-02 -3.053050041198730469e-01 -3.253455460071563721e-01
5.073747411370277405e-02 2.174470573663711548e-01 -7.818667590618133545e-02 2.912707440555095673e-02 1.839125901460647583e-01 7.375264912843704224e-02 -1.607090681791305542e-01 1.695583462715148926e-01 -3.971167653799057007e-02 1.181792169809341431e-01 1.528268903493881226e-01 -1.509333699941635132e-01 -1.583602428436279297e-01 2.006150782108306885e-01 -3.024478554725646973e-01 2.889969050884246826e-01 2.112673223018646240e-01 2.135170996189117432e-02 -1.339084096252918243e-02 -1.855352967977523804e-01 -7.125611416995525360e-03 -6.546854227781295776e-02 4.029040634632110596e-01 3.669098913669586182e-01 -3.291723877191543579e-02 -8.374082297086715698e-02 -2.055227905511856079e-01 -2.204425930976867676e-01 1.769863814115524292e-01 1.487410962581634521e-01 -9.601170569658279419e-02 6.899746507406234741e-02
4.317647963762283325e-02 2.491662353277206421e-01 2.230231463909149170e-02 -2.354227751493453979e-02 -1.175170913338661194e-01 -1.572197973728179932e-01 -3.539796769618988037e-01 -1.140515552833676338e-03 -1.263886690139770508e-01 8.879788219928741455e-02 8.213358372449874878e-02 2.322293519973754883e-01 -1.413644850254058838e-01 1.942205131053924561e-01 -8.916010707616806030e-02 4.056147038936614990e-01 -2.642056904733181000e-02 -9.254098869860172272e-03 -3.310455381870269775e-01 -2.400240153074264526e-01 -1.063912734389305115e-02 5.905883386731147766e-03 -1.062883343547582626e-02 -2.699900791049003601e-02 1.939257681369781494e-01 -1.367613822221755981e-01 -1.245793774724006653e-01 4.885056242346763611e-02 -9.739971905946731567e-02 -1.143061667680740356e-01 -3.204163014888763428e-01 -2.967195808887481689e-01
2.599081099033355713e-01 1.090912669897079468e-01 2.894454598426818848e-01 -3.826266527175903320e-02 3.568403124809265137e-01 1.282975673675537109e-01 -1.671417504549026489e-01 6.509764492511749268e-02 -7.108031306415796280e-03 1.299857795238494873e-01 3.236712515354156494e-02 -1.066262871026992798e-01 1.237273439764976501e-01 -1.007608044892549515e-02 4.175932705402374268e-02 1.862463802099227905e-01 2.764726988971233368e-02 2.763994038105010986e-01 -1.083113253116607666e-01 -7.157807797193527222e-02 -1.447910964488983154e-01 7.501563429832458496e-02 -4.357667267322540283e-02 1.622292026877403259e-02 -2.429645657539367676e-01 -1.637219786643981934e-01 -5.595576167106628418e-01 4.755337536334991455e-02 -2.222289564087986946e-03 2.160781919956207275e-01 -8.516856282949447632e-02 -1.445399411022663116e-02
-2.092432975769042969e-01 1.430914402008056641e-01 1.320116966962814331e-01 1.008254215121269226e-01 8.598976582288742065e-02 -2.213191390037536621e-01 1.839143186807632446e-01 -1.237827166914939880e-01 -1.217811107635498047e-01 -7.946310937404632568e-02 1.139207854866981506e-01 -2.419845014810562134e-01 -1.579721719026565552e-01 2.321781814098358154e-01 -4.395068809390068054e-02 4.087373986840248108e-02 -2.921362034976482391e-02 3.075369298458099365e-01 2.255725860595703125e-02 -6.091866269707679749e-02 -1.827578544616699219e-01 -9.805947542190551758e-02 1.198002621531486511e-01 7.405944168567657471e-02 -1.685728132724761963e-02 -2.774131894111633301e-01 -2.934077978134155273e-01 1.223938092589378357e-01 1.354043036699295044e-01 1.589997261762619019e-01 -2.438791543245315552e-01 -4.284558296203613281e-01
7.757886499166488647e-02 5.224521830677986145e-02 2.569069266319274902e-01 -1.252742409706115723e-01 -4.476271569728851318e-02 -2.243382390588521957e-03 -1.226117312908172607e-01 6.748709711246192455e-04 -1.577638089656829834e-01 8.686523884534835815e-02 -4.628898203372955322e-01 4.818088561296463013e-02 -1.459570527076721191e-01 7.435650378465652466e-02 -1.290031671524047852e-01 2.358316928148269653e-01 1.092282235622406006e-01 8.756919205188751221e-02 2.979399859905242920e-01 3.139780834317207336e-02 -5.191538929939270020e-01 7.883663475513458252e-02 1.775167733430862427e-01 1.190581545233726501e-01 -7.234681397676467896e-02 4.100524261593818665e-02 -1.946094781160354614e-01 -1.420072764158248901e-01 1.438380032777786255e-01 1.582026034593582153e-01 -4.126598313450813293e-02 -3.534239903092384338e-02
-2.538003027439117432e-01 1.741322427988052368e-01 -2.434936165809631348e-01 -1.571008712053298950e-01 1.267926841974258423e-01 -2.105877995491027832e-01 8.813669532537460327e-02 -1.736095398664474487e-01 -1.240817531943321228e-01 2.487334012985229492e-01 -1.311776936054229736e-01 -3.300153836607933044e-02 -2.529179751873016357e-01 2.176620662212371826e-01 -6.154061108827590942e-02 3.417483568191528320e-01 -9.449822455644607544e-02 -2.997773466631770134e-03 8.400736004114151001e-02 1.325595974922180176e-01 1.210415065288543701e-01 2.199175581336021423e-02 1.041783541440963745e-01 -2.012660801410675049e-01 -1.264500524848699570e-02 5.466138571500778198e-02 -3.090690374374389648e-01 5.728014558553695679e-02 1.480572245782241225e-04 2.964987754821777344e-01 -3.247772753238677979e-01 -8.289678022265434265e-03
-9.448228031396865845e-02 3.186169862747192383e-01 -4.986607655882835388e-02 -7.339226454496383667e-02 -2.251575328409671783e-02 1.566536426544189453e-01 -2.808109819889068604e-01 1.571573764085769653e-01 -1.638824492692947388e-01 1.139358244836330414e-02 -2.138817161321640015e-01 -1.658575236797332764e-01 -1.888174265623092651e-01 -7.498130202293395996e-03 -2.144920527935028076e-01 7.404702156782150269e-02 -2.328560315072536469e-02 8.327612280845642090e-02 -7.795187085866928101e-02 -3.598664700984954834e-02 -7.152821868658065796e-02 1.932976394891738892e-01 6.546288728713989258e-02 2.376725077629089355e-01 7.309623062610626221e-02 4.343900084495544434e-02 -3.947521448135375977e-01 3.904961422085762024e-02 1.107831969857215881e-01 4.762554764747619629e-01 -7.618156820535659790e-02 1.950914561748504639e-01
7.295989990234375000e-02 3.046029210090637207e-01 5.361379683017730713e-02 2.102271839976310730e-02 -1.227914839982986450e-01 2.074530534446239471e-02 -4.719595983624458313e-02 -2.119620889425277710e-01 -8.825208991765975952e-02 -1.018481794744729996e-02 5.167673528194427490e-02 -9.219781495630741119e-03 -2.971476912498474121e-01 3.332759141921997070e-01 -1.533667594194412231e-01 1.402945816516876221e-01 6.895926594734191895e-02 -2.357899770140647888e-02 1.915943622589111328e-02 -2.439681440591812134e-01 1.195272058248519897e-01 -1.646782308816909790e-01 2.166371643543243408e-01 9.810132533311843872e-02 2.634137868881225586e-02 -2.931262739002704620e-02 -2.560074031352996826e-01 -8.922448009252548218e-02 -3.113222718238830566e-01 4.276736080646514893e-01 -2.542594671249389648e-01 2.176632173359394073e-03
5.541147664189338684e-02 2.620764076709747314e-01 1.615762859582901001e-01 9.267290681600570679e-02 3.400622308254241943e-01 -2.310375124216079712e-01 2.083775773644447327e-02 -2.314288318157196045e-01 -1.745999753475189209e-01 2.429467141628265381e-01 1.245364695787429810e-01 -2.620053291320800781e-01 -1.173331588506698608e-01 -3.791441023349761963e-02 -1.045832410454750061e-01 1.341859251260757446e-02 4.774408787488937378e-02 -1.166185960173606873e-01 -1.721337884664535522e-01 1.033876378642162308e-05 -3.519978523254394531e-01 6.057069450616836548e-02 8.838985115289688110e-02 -1.539370864629745483e-01 6.043235212564468384e-02 7.662733644247055054e-02 -2.709598541259765625e-01 1.870721392333507538e-02 1.729988865554332733e-02 2.579746842384338379e-01 -1.435743421316146851e-01 -3.085490763187408447e-01
-1.028350368142127991e-01 2.568964362144470215e-01 2.297266423702239990e-01 -1.597709208726882935e-01 -1.443464960902929306e-02 6.666304916143417358e-02 -7.983462885022163391e-03 -1.156903877854347229e-01 1.640274561941623688e-02 4.745238646864891052e-02 -1.254455596208572388e-01 2.219444811344146729e-01 -1.333269327878952026e-01 3.297165036201477051e-01 -1.326358467340469360e-01 1.304392665624618530e-01 1.150857135653495789e-01 2.482954598963260651e-02 -6.446522474288940430e-02 -9.868268668651580811e-02 -3.212799504399299622e-02 1.353304088115692139e-01 8.563304319977760315e-03 -3.090232908725738525e-01 2.948651611804962158e-01 6.849892437458038330e-02 -1.790667921304702759e-01 2.584707736968994141e-01 3.788620829582214355e-01 3.408716320991516113e-01 -4.418057948350906372e-02 5.960949882864952087e-02
1.970195621252059937e-01 4.369244575500488281e-01 8.838608115911483765e-02 -1.883459240198135376e-01 2.193341255187988281e-01 9.368887543678283691e-02 -1.268345713615417480e-01 -5.576066300272941589e-02 -3.869645297527313232e-02 -6.231168285012245178e-02 -7.455389946699142456e-02 -1.428820192813873291e-01 -2.690446563065052032e-02 1.713023632764816284e-01 -2.009934037923812866e-01 2.939358949661254883e-01 -6.144253164529800415e-02 3.385600745677947998e-01 -2.634268701076507568e-01 -3.096129745244979858e-02 -2.878401279449462891e-01 -2.664374001324176788e-02 1.753955781459808350e-01 -1.338575929403305054e-01 -1.152901351451873779e-01 -1.152619794011116028e-01 -2.668072581291198730e-01 -1.584435105323791504e-01 7.526506483554840088e-02 5.106716603040695190e-02 9.820490330457687378e-02 3.026265650987625122e-02
1.924301087856292725e-01 2.438179999589920044e-01 -9.169913083314895630e-02 1.562813110649585724e-02 2.745178341865539551e-01 3.751057013869285583e-02 -2.237137705087661743e-01 -1.215400174260139465e-02 -3.554876148700714111e-02 -2.739021182060241699e-02 -1.172600686550140381e-01 1.143171042203903198e-01 1.415733546018600464e-01 2.781573832035064697e-01 -6.634624674916267395e-03 3.471461236476898193e-01 2.087014466524124146e-01 1.901948899030685425e-01 -9.168169647455215454e-02 -3.767748922109603882e-02 -2.198057770729064941e-01 -1.422813385725021362e-01 2.327916920185089111e-01 2.995253503322601318e-01 1.946535855531692505e-01 -2.523054182529449463e-01 -1.086385324597358704e-01 -2.146948724985122681e-01 1.384931653738021851e-01 1.349688768386840820e-01 -1.466803997755050659e-01 -2.699462138116359711e-02
-1.385158002376556396e-01 -1.470123529434204102e-01 -1.390185654163360596e-01 2.128328382968902588e-01 1.023350730538368225e-01 -7.418563961982727051e-02 -7.899902015924453735e-02 -4.810091480612754822e-02 -3.149900138378143311e-01 1.275716274976730347e-01 -5.356641951948404312e-03 -8.270070701837539673e-02 -4.484857916831970215e-01 -2.288704970851540565e-03 7.184079848229885101e-03 2.957964241504669189e-01 1.519946306943893433e-01 8.703262358903884888e-02 -1.074401661753654480e-01 -7.402639836072921753e-02 -2.142548859119415283e-01 -3.162895739078521729e-01 1.223341077566146851e-01 -1.027545630931854248e-01 -2.722211740911006927e-02 1.147724781185388565e-02 -2.035967260599136353e-01 1.332042515277862549e-01 5.584460869431495667e-02 2.879576683044433594e-01 -2.846257090568542480e-01 -1.127234026789665222e-01
-5.737701430916786194e-02 9.122508764266967773e-02 1.878669112920761108e-01 -1.448050290346145630e-01 -1.450263857841491699e-01 1.783611923456192017e-01 -1.746608465909957886e-01 5.763990059494972229e-02 -3.317835628986358643e-01 3.151030242443084717e-01 -5.039928108453750610e-02 2.303534373641014099e-02 2.154066227376461029e-02 2.292003482580184937e-01 -7.001204788684844971e-02 -7.983256364241242409e-04 -2.056365311145782471e-01 1.733765602111816406e-01 5.099083855748176575e-02 5.363466590642929077e-02 -8.036669343709945679e-02 -3.029628992080688477e-01 2.318162322044372559e-01 -1.507661044597625732e-01 -2.282262146472930908e-01 -3.080008178949356079e-02 -1.269394606351852417e-01 3.608162105083465576e-01 -1.334255747497081757e-02 3.321462273597717285e-01 -8.875806629657745361e-02 6.969393789768218994e-02
-2.528126537799835205e-02 1.120658144354820251e-01 -1.113373935222625732e-01 -1.537295877933502197e-01 -1.164019778370857239e-01 -3.660770654678344727e-01 -2.593321502208709717e-01 -1.302475631237030029e-01 -1.734786778688430786e-01 -6.160163134336471558e-02 5.399906635284423828e-02 -1.214935705065727234e-01 -8.763582259416580200e-02 1.364395469427108765e-01 2.627316415309906006e-01 1.242988556623458862e-01 -1.394735276699066162e-01 -2.619206160306930542e-02 -2.247254401445388794e-01 -1.965737193822860718e-01 7.425225339829921722e-03 1.661416143178939819e-01 2.436484247446060181e-01 2.570015490055084229e-01 8.230972290039062500e-02 -4.169449210166931152e-02 -2.829866409301757812e-01 1.245741471648216248e-01 1.614472866058349609e-01 2.555980980396270752e-01 -1.443412154912948608e-01 -2.792060077190399170e-01
2.711846828460693359e-01 2.306233793497085571e-01 -1.350709050893783569e-01 -6.408698856830596924e-02 2.929131388664245605e-01 7.039234042167663574e-04 -1.180366426706314087e-01 -1.077751368284225464e-01 -8.283181488513946533e-02 2.196086794137954712e-01 1.144686937332153320e-01 -4.508779197931289673e-02 -3.653155267238616943e-01 9.840983897447586060e-02 -4.681062884628772736e-03 2.418125569820404053e-01 -7.503603398799896240e-02 3.274906873703002930e-01 -9.258032590150833130e-02 -1.364938169717788696e-02 1.300961226224899292e-01 -1.184434369206428528e-01 -6.235142936930060387e-04 2.367367893457412720e-01 -7.088336348533630371e-02 -2.845681011676788330e-01 -2.227766662836074829e-01 -2.123032361268997192e-01 -3.978090360760688782e-02 1.915928572416305542e-01 -2.000484615564346313e-01 -7.861521095037460327e-03
5.786750465631484985e-03 2.019827663898468018e-01 -6.169025599956512451e-02 -1.350855827331542969e-01 8.018612861633300781e-02 3.120260871946811676e-02 -1.930359601974487305e-01 -6.935737282037734985e-02 -1.476341485977172852e-01 1.244276687502861023e-01 1.507846564054489136e-01 1.215421706438064575e-01 -8.900985121726989746e-02 -2.356268167495727539e-01 1.228113546967506409e-01 1.613743156194686890e-01 1.684000715613365173e-02 1.852883100509643555e-01 -8.527498692274093628e-02 -3.423687219619750977e-01 -1.037078201770782471e-01 -1.415987610816955566e-01 -1.478301361203193665e-02 -3.437535166740417480e-01 2.801759541034698486e-01 -1.638305038213729858e-01 -4.298048317432403564e-01 -6.261821836233139038e-02 -4.066800698637962341e-02 3.160643577575683594e-01 6.647383421659469604e-02 5.444088019430637360e-03
-1.633177399635314941e-01 3.200464416295289993e-03 1.964401006698608398e-01 4.202328994870185852e-02 8.738658577203750610e-02 3.240424096584320068e-01 -1.460485905408859253e-01 1.799776852130889893e-01 -2.480335980653762817e-01 1.570504158735275269e-01 -1.494786888360977173e-02 -5.323136574588716030e-04 -7.037886418402194977e-03 -3.078318573534488678e-02 9.596065431833267212e-02 2.272717505693435669e-01 -6.095604225993156433e-02 9.561309963464736938e-02 -2.177361212670803070e-02 -1.110291332006454468e-01 5.071843042969703674e-02 1.355217248201370239e-01 3.950914442539215088e-01 -3.302301466464996338e-01 1.059042736887931824e-01 7.784929871559143066e-02 -1.186226084828376770e-01 5.158470477908849716e-03 3.357469141483306885e-01 2.724381089210510254e-01 -2.941923141479492188e-01 -4.140846431255340576e-02
-1.069933995604515076e-01 2.365993261337280273e-01 -8.869721740484237671e-02 -3.116838634014129639e-01 7.824973016977310181e-02 3.456635177135467529e-01 -1.753089576959609985e-01 -1.222454756498336792e-01 1.154977157711982727e-01 -4.159516096115112305e-02 2.965116500854492188e-02 -4.656607657670974731e-02 -2.677911520004272461e-01 -1.016009971499443054e-02 -5.177427828311920166e-02 1.329333037137985229e-01 3.021170496940612793e-01 4.115194678306579590e-01 2.347024716436862946e-02 9.751638281159102917e-04 -2.994589805603027344e-01 -4.877921659499406815e-03 -1.184299681335687637e-02 -1.976042054593563080e-02 1.339139342308044434e-01 -1.432460397481918335e-01 -3.626161515712738037e-01 -3.060179762542247772e-02 2.622242830693721771e-02 1.504829078912734985e-01 2.776174573227763176e-03 -1.914765127003192902e-02
-2.505335211753845215e-01 2.363817542791366577e-01 7.911346107721328735e-02 9.190740436315536499e-02 5.880908668041229248e-02 3.693501651287078857e-02 4.640525951981544495e-02 -3.790298104286193848e-02 -1.733807325363159180e-01 2.376819998025894165e-01 -5.296633765101432800e-02 -1.205803602933883667e-01 -9.566035121679306030e-02 8.244115114212036133e-02 1.121253054589033127e-02 1.739490032196044922e-01 -4.131254926323890686e-02 2.750478684902191162e-01 4.245524760335683823e-03 -6.176757812500000000e-02 -2.844993770122528076e-01 2.524852454662322998e-01 2.098036110401153564e-01 -1.433642357587814331e-01 2.826318517327308655e-02 6.056643649935722351e-02 -8.914811909198760986e-02 3.594922423362731934e-01 2.520354092121124268e-01 1.800720989704132080e-01 -2.653792798519134521e-01 -3.309589624404907227e-01
-3.063366562128067017e-02 9.341644495725631714e-02 3.418329171836376190e-03 -1.281864643096923828e-01 -8.525437116622924805e-02 3.415499255061149597e-02 -3.542986884713172913e-02 1.634250432252883911e-01 -3.425656259059906006e-01 1.927858144044876099e-01 1.314935274422168732e-03 -3.394469022750854492e-01 2.842018567025661469e-02 1.384219378232955933e-01 1.101058870553970337e-01 3.100391924381256104e-01 1.636386364698410034e-01 2.406542189419269562e-02 -2.131095156073570251e-02 2.356496006250381470e-01 -1.343436837196350098e-01 4.453575611114501953e-02 4.236789345741271973e-01 -2.176391482353210449e-01 1.489352881908416748e-01 -1.677334457635879517e-01 -1.417885571718215942e-01 1.081668809056282043e-01 3.565378859639167786e-02 1.321587115526199341e-01 -3.292680084705352783e-01 -3.939308691769838333e-03
2.492991983890533447e-01 4.769705235958099365e-01 1.128885895013809204e-01 1.736568063497543335e-01 -1.840707845985889435e-02 -7.294690608978271484e-02 4.022451862692832947e-02 -1.354763060808181763e-01 1.851336210966110229e-01 4.127928614616394043e-01 -8.600596338510513306e-02 1.173448469489812851e-02 -1.147475168108940125e-01 2.888012230396270752e-01 4.796651750802993774e-02 7.852859795093536377e-02 -1.472934186458587646e-01 2.209311537444591522e-02 8.920935913920402527e-03 -9.456712007522583008e-02 1.629211455583572388e-01 2.813408523797988892e-02 8.710144460201263428e-02 1.747552771121263504e-03 1.041904389858245850e-01 -4.833114892244338989e-02 -3.200167715549468994e-01 2.321980148553848267e-01 1.600454151630401611e-01 1.512628942728042603e-01 -1.914480477571487427e-01 -6.142120435833930969e-02
1.517305970191955566e-01 1.658736020326614380e-01 -8.227486163377761841e-02 2.398313581943511963e-02 -1.055997833609580994e-01 -7.102815061807632446e-02 -2.402409315109252930e-01 2.284104526042938232e-01 -1.089114099740982056e-01 -2.362799495458602905e-01 -4.490876942873001099e-02 -8.927626907825469971e-02 -7.059845328330993652e-02 2.363381832838058472e-01 -4.763373732566833496e-02 -3.862883150577545166e-02 1.216628849506378174e-01 -6.659297645092010498e-02 1.775158047676086426e-01 -4.422240555286407471e-01 -1.265203654766082764e-01 -4.282301524654030800e-04 1.177629306912422180e-01 2.305394411087036133e-02 7.242754846811294556e-02 -4.399485141038894653e-02 -3.613668084144592285e-01 2.150413990020751953e-01 6.306171417236328125e-02 4.000663161277770996e-01 -1.964198797941207886e-01 1.020768955349922180e-01
5.973255634307861328e-02 2.115298360586166382e-01 -1.240430399775505066e-01 -2.414387464523315430e-01 -7.265722751617431641e-02 -2.514354884624481201e-02 -9.222164750099182129e-02 -2.999708652496337891e-01 -1.044111922383308411e-01 8.792451024055480957e-02 3.675704002380371094e-01 4.195919260382652283e-02 -1.655741631984710693e-01 1.918465793132781982e-01 5.794450640678405762e-02 6.953871250152587891e-02 6.818804889917373657e-02 -1.090094968676567078e-01 2.303565889596939087e-01 -7.506532967090606689e-02 6.082690507173538208e-02 1.092471405863761902e-01 3.491929173469543457e-02 6.791441887617111206e-02 3.513956069946289062e-02 -1.703789085149765015e-01 -1.423157453536987305e-01 2.368963062763214111e-01 1.740346699953079224e-01 4.307982921600341797e-01 -3.550548255443572998e-01 2.050201222300529480e-02
-1.696118116378784180e-01 2.614613771438598633e-01 1.171631366014480591e-01 -2.398965209722518921e-01 1.131947897374629974e-02 -7.649122923612594604e-02 1.785362660884857178e-01 -2.872955054044723511e-03 -1.388033926486968994e-01 8.214487880468368530e-02 -1.992574185132980347e-01 1.031264569610357285e-02 3.447274793870747089e-04 -6.488981842994689941e-02 1.373626291751861572e-01 6.811295449733734131e-02 2.236609719693660736e-02 2.418212294578552246e-01 -2.103554457426071167e-01 -2.649031281471252441e-01 -3.160935938358306885e-01 -1.711421459913253784e-01 2.022491991519927979e-01 -9.963186085224151611e-02 1.009968668222427368e-01 1.460019201040267944e-01 -1.155523806810379028e-01 -1.303638070821762085e-01 5.785927549004554749e-02 4.749141037464141846e-01 -1.594568789005279541e-01 -1.748388707637786865e-01
2.812501788139343262e-01 1.411658078432083130e-01 9.410180151462554932e-02 -1.090928092598915100e-01 -7.477273792028427124e-02 1.769434064626693726e-01 -2.080812603235244751e-01 -1.763759106397628784e-01 -1.899183988571166992e-01 1.238455548882484436e-01 2.162969708442687988e-01 1.613234914839267731e-02 -4.103176593780517578e-01 2.864563651382923126e-02 -3.151583671569824219e-02 -1.020281538367271423e-01 -2.232334613800048828e-01 5.397672951221466064e-02 -8.205642551183700562e-02 -8.897071331739425659e-02 -8.537659794092178345e-02 1.068745702505111694e-01 1.756108948029577732e-03 2.485892325639724731e-01 1.804802566766738892e-02 1.496434062719345093e-01 -1.871625483036041260e-01 -1.766631603240966797e-01 5.350821465253829956e-02 1.667500883340835571e-01 -4.046850204467773438e-01 2.420091181993484497e-01
-1.199262961745262146e-01 -1.730680316686630249e-01 -4.494860395789146423e-02 -2.343466132879257202e-01 -1.408727280795574188e-02 4.110942780971527100e-02 1.956857591867446899e-01 -2.990625202655792236e-01 -1.022175922989845276e-01 2.128093391656875610e-01 2.347819507122039795e-01 9.778146632015705109e-03 -1.017411351203918457e-01 -6.691972911357879639e-02 -4.285813774913549423e-03 1.844489425420761108e-01 -2.059663683176040649e-01 1.269443929195404053e-01 -7.684324681758880615e-02 4.481424391269683838e-02 -1.399096399545669556e-01 9.338227100670337677e-03 1.888451278209686279e-01 -1.169545650482177734e-01 1.084909811615943909e-01 -1.837179511785507202e-01 -5.116882920265197754e-01 1.968302875757217407e-01 1.655383855104446411e-01 2.021514773368835449e-01 -2.438163310289382935e-01 5.085027310997247696e-03
6.922757253050804138e-03 1.402080059051513672e-01 -1.166754215955734253e-01 -1.126323267817497253e-01 5.232302471995353699e-02 5.107026547193527222e-02 -7.830467820167541504e-02 1.393652409315109253e-01 -8.004179596900939941e-02 2.096683681011199951e-01 -1.779280751943588257e-01 -1.428917944431304932e-01 -3.033687472343444824e-01 4.025801271200180054e-02 -1.889556050300598145e-01 1.366132646799087524e-01 1.709188669919967651e-01 2.056409046053886414e-02 -1.186131313443183899e-01 -6.617215275764465332e-02 -2.433849573135375977e-01 3.192860260605812073e-02 3.910689800977706909e-02 1.366381645202636719e-01 -1.453014742583036423e-02 1.790486089885234833e-02 -3.284181654453277588e-01 -1.579214185476303101e-01 -5.579089047387242317e-04 6.391440629959106445e-01 -1.531977020204067230e-02 4.495913162827491760e-02
9.620514512062072754e-02 1.273257881402969360e-01 1.075718179345130920e-01 -1.721552163362503052e-01 -1.217798590660095215e-01 -8.093499392271041870e-02 -7.931355386972427368e-02 -7.048381119966506958e-02 1.200606450438499451e-01 9.246526658535003662e-02 -3.764658793807029724e-02 -2.681261897087097168e-01 -1.517354846000671387e-01 1.688928753137588501e-01 -2.899985909461975098e-01 6.956072151660919189e-02 5.359879881143569946e-02 -7.860773056745529175e-02 -8.064533770084381104e-02 -3.118277192115783691e-01 -2.784208357334136963e-01 3.808162361383438110e-02 3.044297397136688232e-01 7.401470839977264404e-02 1.384861320257186890e-01 1.052731089293956757e-02 -2.637384235858917236e-01 -1.095461547374725342e-01 -1.480151526629924774e-02 4.760723412036895752e-01 -4.296273365616798401e-02 2.108338028192520142e-01
-4.617689177393913269e-02 1.804725229740142822e-01 -8.057295531034469604e-02 -2.254308313131332397e-01 2.600789666175842285e-01 -3.356381878256797791e-02 -2.361763268709182739e-01 -9.058899432420730591e-02 -3.969162702560424805e-01 2.973731458187103271e-01 -4.756019636988639832e-02 -1.309686005115509033e-01 -2.182357013225555420e-02 -4.743796307593584061e-03 -8.933984488248825073e-02 9.388358891010284424e-02 5.984947551041841507e-03 -4.010661796201020479e-04 -1.322617828845977783e-01 2.877563238143920898e-01 -3.003486692905426025e-01 1.598329246044158936e-01 1.590850055217742920e-01 7.550706155598163605e-03 -1.392593793570995331e-02 1.018250584602355957e-01 -3.079769313335418701e-01 2.677707374095916748e-01 1.381986737251281738e-01 9.476182609796524048e-02 -1.848813593387603760e-01 -1.082764118909835815e-01
1.469878852367401123e-01 2.974402606487274170e-01 1.844709515571594238e-01 -1.133298352360725403e-01 2.408660948276519775e-01 3.641598671674728394e-02 -5.396815389394760132e-02 1.841226667165756226e-01 5.890727415680885315e-02 -5.224141059443354607e-04 -1.363399326801300049e-01 -3.845165371894836426e-01 -1.037002354860305786e-01 2.580089867115020752e-01 -1.078040003776550293e-01 2.767267227172851562e-01 -1.625113338232040405e-01 2.319331914186477661e-01 -3.777715936303138733e-02 -6.760118901729583740e-02 -1.439250856637954712e-01 1.005643159151077271e-01 1.552761252969503403e-02 3.296601772308349609e-01 -2.364021912217140198e-02 7.033509761095046997e-02 -3.185863196849822998e-01 -3.678846359252929688e-02 1.824661046266555786e-01 1.520818471908569336e-01 -1.265138238668441772e-01 6.878340244293212891e-02
9.248761832714080811e-02 5.776232853531837463e-02 1.077419295907020569e-01 -6.312613934278488159e-02 -1.359788775444030762e-01 1.291768103837966919e-01 1.346237063407897949e-01 -9.102842956781387329e-02 -3.422141373157501221e-01 3.701052069664001465e-01 2.749428898096084595e-02 1.024742126464843750e-01 1.327888667583465576e-01 2.621716558933258057e-01 -1.959440559148788452e-01 4.200656339526176453e-02 -9.748449176549911499e-02 1.830690950155258179e-01 -9.603755548596382141e-03 -9.646128118038177490e-02 -3.888736292719841003e-02 -1.145256906747817993e-01 1.848148703575134277e-01 9.779086709022521973e-02 3.468123823404312134e-02 -1.994488686323165894e-01 -1.751908957958221436e-01 4.258436560630798340e-01 4.538073763251304626e-02 1.759882867336273193e-01 -3.461426198482513428e-01 -4.932584986090660095e-02
-9.892798215150833130e-02 4.853847995400428772e-02 -2.108153104782104492e-01 -1.827341318130493164e-01 -1.700304076075553894e-02 8.325643837451934814e-02 1.397491246461868286e-01 -1.959798038005828857e-01 -2.968431711196899414e-01 2.525450289249420166e-01 -1.217879541218280792e-02 5.699756368994712830e-02 -2.275010645389556885e-01 1.314006298780441284e-01 -5.981060862541198730e-02 3.348848223686218262e-01 -1.306988149881362915e-01 1.387338787317276001e-01 1.060003973543643951e-02 4.825070872902870178e-02 -1.583164557814598083e-02 3.637776523828506470e-02 1.030435785651206970e-01 -1.278093606233596802e-01 7.967648655176162720e-02 -6.511539220809936523e-02 -5.466041564941406250e-01 2.942196726799011230e-01 1.591049879789352417e-02 4.232145100831985474e-02 -1.866375803947448730e-01 6.869757175445556641e-02
-1.013766229152679443e-02 1.603125631809234619e-01 1.466627568006515503e-01 4.994668439030647278e-02 -7.302557677030563354e-02 1.724989414215087891e-01 5.814284086227416992e-02 -1.465067118406295776e-01 -3.040770292282104492e-01 -1.102066710591316223e-01 8.096339553594589233e-02 -8.411908149719238281e-02 3.839023783802986145e-02 1.007755100727081299e-01 -1.572354882955551147e-01 2.375841140747070312e-01 2.254000119864940643e-02 2.350033521652221680e-01 -2.004068046808242798e-01 -7.854957878589630127e-02 -4.228570759296417236e-01 -1.689192056655883789e-01 1.471008956432342529e-01 -2.389992028474807739e-02 -1.927159279584884644e-01 1.801397651433944702e-01 -1.897498816251754761e-01 2.573013305664062500e-01 1.101184785366058350e-01 4.231951665133237839e-03 -3.407934010028839111e-01 -2.179880738258361816e-01
1.321336925029754639e-01 1.095399409532546997e-01 2.914841473102569580e-01 -3.790661320090293884e-02 -2.770098447799682617e-01 8.432070910930633545e-02 2.972149848937988281e-02 1.741383597254753113e-02 -2.088964171707630157e-02 8.220349252223968506e-02 -5.912938341498374939e-02 -2.167177796363830566e-01 -6.110992282629013062e-03 1.865217983722686768e-01 -4.819434136152267456e-02 1.234403327107429504e-01 2.874575853347778320e-01 1.210806332528591156e-02 1.582384854555130005e-01 -2.224062085151672363e-01 -5.095186829566955566e-02 5.731892958283424377e-02 1.911649405956268311e-01 2.297997176647186279e-01 8.181431144475936890e-02 -2.303810715675354004e-01 -2.416212856769561768e-01 1.115705296397209167e-01 -6.055512279272079468e-02 5.228323936462402344e-01 -1.440700739622116089e-01 -9.041886776685714722e-02
4.059972465038299561e-01 7.753471285104751587e-02 1.125315800309181213e-01 -2.203113287687301636e-01 3.132019340991973877e-01 5.771485343575477600e-02 -2.805860247462987900e-03 -7.833210378885269165e-02 -1.731972694396972656e-01 4.007481038570404053e-02 -1.581845283508300781e-01 -1.098649278283119202e-01 -2.285388410091400146e-01 7.537849992513656616e-02 -1.734084784984588623e-01 3.291602432727813721e-01 -1.256355345249176025e-01 5.725576728582382202e-02 -7.631032913923263550e-02 -7.628470659255981445e-02 -2.384317219257354736e-01 -3.160778060555458069e-02 7.929212599992752075e-02 -5.255951080471277237e-03 -1.087591573596000671e-01 -3.628237545490264893e-01 -2.652609348297119141e-01 -1.429533809423446655e-01 1.905836015939712524e-01 1.026226580142974854e-01 -1.720765046775341034e-02 -1.381014287471771240e-01
1.084781885147094727e-01 4.265289008617401123e-02 1.824691891670227051e-01 -7.215934246778488159e-02 -5.295287072658538818e-02 -8.035984635353088379e-02 -1.147470399737358093e-01 2.139330804347991943e-01 -5.347116850316524506e-03 -2.469002269208431244e-02 -5.540900304913520813e-02 -1.765504628419876099e-01 -1.446173042058944702e-01 9.411186724901199341e-02 5.675584077835083008e-02 -3.702783212065696716e-02 2.114495038986206055e-01 -1.571286469697952271e-01 6.981622427701950073e-02 -3.883263468742370605e-01 -7.615339756011962891e-02 7.250495254993438721e-04 2.211685627698898315e-01 -1.559216380119323730e-01 -1.801849901676177979e-01 5.315317213535308838e-02 -4.484471678733825684e-01 5.875003710389137268e-02 -9.983808267861604691e-04 4.382978081703186035e-01 -2.436015754938125610e-01 1.227950453758239746e-01
-2.706624865531921387e-01 1.402132362127304077e-01 1.599963754415512085e-01 -7.909589260816574097e-02 1.453953385353088379e-01 -1.359207630157470703e-01 2.147525846958160400e-01 -1.795762330293655396e-01 7.122629880905151367e-02 1.319280266761779785e-02 2.739805169403553009e-02 -5.596333742141723633e-02 -1.459711343050003052e-01 2.185761630535125732e-01 8.702971786260604858e-02 1.565440148115158081e-01 9.652448818087577820e-03 1.464419513940811157e-01 2.342318892478942871e-01 -4.475733041763305664e-01 -6.976610422134399414e-02 1.108288615942001343e-01 8.727291226387023926e-02 -1.798966825008392334e-01 1.520741637796163559e-02 -2.570711672306060791e-01 -9.907348453998565674e-02 2.367151826620101929e-01 2.381020635366439819e-01 1.330749839544296265e-01 -3.204368948936462402e-01 6.205647811293601990e-02
4.139797687530517578e-01 6.697331368923187256e-02 4.042107984423637390e-02 9.829678572714328766e-03 1.766500174999237061e-01 9.668198972940444946e-02 -1.258427202701568604e-01 1.197463423013687134e-01 -1.122668683528900146e-01 -5.667711794376373291e-02 -1.507512927055358887e-01 -4.771646112203598022e-02 -2.705800235271453857e-01 -2.842517569661140442e-02 -2.103642821311950684e-01 4.275056123733520508e-01 6.274983286857604980e-02 -4.360076505690813065e-03 -2.149553298950195312e-01 4.834167775698006153e-04 -2.812942862510681152e-01 -5.375749990344047546e-02 3.280865773558616638e-02 -2.619327045977115631e-02 -1.117825061082839966e-01 -3.540103733539581299e-01 -2.153338491916656494e-01 -3.302281349897384644e-02 1.092026159167289734e-01 1.409667432308197021e-01 -2.424851506948471069e-01 -2.631415380164980888e-03
1.882364600896835327e-01 4.093537032604217529e-01 4.223482683300971985e-02 -1.934356689453125000e-01 2.015062123537063599e-01 1.950788795948028564e-01 -1.319605708122253418e-01 1.000470444560050964e-01 4.963124915957450867e-02 -1.423101425170898438e-01 -1.194250658154487610e-01 -1.816997528076171875e-01 -2.036426067352294922e-01 -3.923482261598110199e-03 -4.829821363091468811e-02 2.659528553485870361e-01 -5.187587812542915344e-04 2.340530008077621460e-01 -1.088123768568038940e-01 -2.693876996636390686e-02 -9.306340664625167847e-02 4.806523025035858154e-02 -5.704992264509201050e-02 9.513591974973678589e-02 -4.351248219609260559e-02 -4.349719882011413574e-01 -3.647156059741973877e-01 8.147011697292327881e-02 6.516485661268234253e-02 1.439851075410842896e-01 -7.679504901170730591e-02 -1.221564263105392456e-01
4.100718721747398376e-02 4.253700077533721924e-01 1.818292886018753052e-01 7.517125457525253296e-03 -7.092326134443283081e-02 -1.047650584951043129e-03 1.442141085863113403e-02 -1.342150270938873291e-01 -2.029692195355892181e-02 5.000954270362854004e-01 -1.745845079421997070e-01 -7.487026602029800415e-02 -1.320871412754058838e-01 4.023426026105880737e-02 1.325981616973876953e-01 1.992734521627426147e-01 6.897152960300445557e-02 -4.218478128314018250e-02 3.283599391579627991e-03 -1.445932239294052124e-01 -4.565319791436195374e-02 2.982476912438869476e-02 -4.732824116945266724e-02 -1.132455915212631226e-01 -1.796979457139968872e-01 -2.459582239389419556e-01 -2.598568797111511230e-01 3.320377469062805176e-01 3.651077672839164734e-02 7.504008244723081589e-03 -2.751408517360687256e-01 -7.007695734500885010e-02
-3.975005447864532471e-02 8.199487626552581787e-02 -9.849102795124053955e-02 -1.084148362278938293e-01 1.073004584759473801e-02 -1.952849775552749634e-01 -4.773052409291267395e-02 -5.691730231046676636e-02 -2.819933295249938965e-01 1.991491578519344330e-02 6.273548305034637451e-02 -1.433694660663604736e-01 -2.428880631923675537e-01 9.916722029447555542e-02 -1.592919081449508667e-01 4.163717851042747498e-02 -1.634749770164489746e-01 8.556281030178070068e-02 2.661238657310605049e-03 -1.623856425285339355e-01 -1.195165514945983887e-01 -1.385876685380935669e-01 -3.461537510156631470e-02 -2.875676155090332031e-01 2.591658830642700195e-01 2.191397845745086670e-01 -2.766684591770172119e-01 2.302426248788833618e-01 2.774769663810729980e-01 2.275491654872894287e-01 -3.312638103961944580e-01 -2.550884485244750977e-01
1.404271721839904785e-01 1.331257224082946777e-01 1.247736066579818726e-01 1.414795666933059692e-01 6.663551181554794312e-02 -3.487779498100280762e-01 -3.315404355525970459e-01 -5.468899384140968323e-02 -1.228535026311874390e-01 8.744458854198455811e-02 -1.040247678756713867e-01 -5.708023440092802048e-03 -2.557001113891601562e-01 2.658139765262603760e-01 4.775348678231239319e-02 7.737552374601364136e-02 -8.537235110998153687e-02 -4.399746283888816833e-02 -1.601583510637283325e-01 -3.489954173564910889e-01 -7.427702844142913818e-02 3.511658578645437956e-04 2.723019123077392578e-01 2.603817917406558990e-02 -1.180991753935813904e-01 -2.157698757946491241e-02 -3.412355482578277588e-01 1.654329895973205566e-01 2.237792825326323509e-03 2.786953747272491455e-01 3.560773655772209167e-02 1.894548684358596802e-01
1.213868409395217896e-01 2.493135333061218262e-01 -4.657151177525520325e-02 -9.540332853794097900e-02 3.303467482328414917e-02 2.609653472900390625e-01 -1.941966116428375244e-01 2.125105708837509155e-01 -2.211869806051254272e-01 1.337453871965408325e-01 -2.951529622077941895e-01 -1.205834299325942993e-01 -7.288480550050735474e-02 1.798547953367233276e-01 -3.977992385625839233e-02 -2.655245736241340637e-02 8.091370575129985809e-03 2.866337262094020844e-02 -4.941962659358978271e-02 -2.353171259164810181e-02 -1.891461759805679321e-01 1.905501484870910645e-01 9.536278247833251953e-02 1.759172976016998291e-01 5.332675576210021973e-02 1.782982796430587769e-01 -3.122205138206481934e-01 -7.939717173576354980e-02 2.159144356846809387e-02 5.159982442855834961e-01 -2.600111626088619232e-02 1.718422919511795044e-01
-1.624118089675903320e-01 1.385817229747772217e-01 2.624101471155881882e-03 -2.595350742340087891e-01 8.533731848001480103e-02 2.182732224464416504e-01 -1.484596133232116699e-01 1.066257581114768982e-01 -1.920440196990966797e-01 2.668190933763980865e-02 4.605252295732498169e-02 1.521338820457458496e-01 -9.381687268614768982e-03 1.178549043834209442e-02 2.037324756383895874e-01 2.914833426475524902e-01 5.263244360685348511e-02 1.521042883396148682e-01 -2.144156396389007568e-01 -7.189872860908508301e-02 -1.153667718172073364e-01 7.434322685003280640e-02 2.187447994947433472e-01 -2.011668831110000610e-01 1.203447654843330383e-01 9.662453830242156982e-02 -5.126855522394180298e-02 9.828764945268630981e-02 3.557226359844207764e-01 1.966146975755691528e-01 -4.539618194103240967e-01 1.325670629739761353e-01
8.981962502002716064e-02 2.226436883211135864e-01 1.239258274435997009e-01 3.796808794140815735e-02 -8.844701573252677917e-03 5.834100395441055298e-02 -2.741266191005706787e-01 1.641971804201602936e-02 -2.035324871540069580e-01 2.433577552437782288e-02 8.667738735675811768e-02 -4.278332460671663284e-03 -1.983152329921722412e-01 3.083694577217102051e-01 -1.635639667510986328e-01 8.365115523338317871e-02 -1.338193863630294800e-01 -2.481160163879394531e-01 -8.511912077665328979e-02 -1.187091227620840073e-02 -3.927710652351379395e-02 -6.070393323898315430e-02 1.753698289394378662e-01 7.211537659168243408e-02 1.030950471758842468e-01 3.934307098388671875e-01 -2.608023881912231445e-01 -1.865234076976776123e-01 3.784082084894180298e-02 -3.418966382741928101e-02 -4.430207908153533936e-01 -1.838864684104919434e-01
-6.014643702656030655e-03 1.054392606019973755e-01 -2.487675547599792480e-01 -9.363237023353576660e-02 1.409758031368255615e-01 1.145035959780216217e-02 -2.068247050046920776e-01 -1.268952190876007080e-01 -3.400213420391082764e-01 3.170827925205230713e-01 -9.469985030591487885e-03 9.110615588724613190e-03 -4.493287205696105957e-02 1.324905902147293091e-01 -4.748053476214408875e-02 2.109152078628540039e-01 1.331973448395729065e-02 -4.331384599208831787e-02 5.451390892267227173e-02 4.999674856662750244e-02 -2.883610129356384277e-01 1.233142912387847900e-01 2.132212668657302856e-01 8.946222066879272461e-02 -3.646760061383247375e-02 1.020139530301094055e-01 -3.185798525810241699e-01 2.373107522726058960e-01 1.001285165548324585e-01 -7.277728058397769928e-03 -2.758018374443054199e-01 -3.763335347175598145e-01
2.732529342174530029e-01 4.206272959709167480e-01 9.078878909349441528e-02 -7.214811444282531738e-02 1.485137790441513062e-01 2.360782772302627563e-02 -8.080583065748214722e-02 1.111505478620529175e-01 -1.992859095335006714e-01 -7.264272123575210571e-02 -1.815755516290664673e-01 -2.227696925401687622e-01 -1.320448368787765503e-01 6.670238822698593140e-02 -6.856560707092285156e-02 3.684052526950836182e-01 -7.023204118013381958e-02 1.819855719804763794e-01 -4.109579697251319885e-02 -2.021553069353103638e-01 -3.279081583023071289e-01 1.489991396665573120e-01 4.517842084169387817e-02 1.159341186285018921e-01 -6.433988362550735474e-02 -2.815668582916259766e-01 -1.066009402275085449e-01 -1.435280442237854004e-01 2.105159219354391098e-03 2.348390072584152222e-01 2.363209053874015808e-02 -8.157376945018768311e-02
2.217074781656265259e-01 -1.113714650273323059e-01 3.996857404708862305e-01 -2.023038715124130249e-01 -9.252092242240905762e-02 -1.813011467456817627e-01 -2.879523038864135742e-01 2.705545164644718170e-02 5.111674591898918152e-02 2.674545943737030029e-01 1.300464123487472534e-01 1.365339905023574829e-01 -1.290013939142227173e-01 -1.408561132848262787e-03 -1.246298775076866150e-01 1.561620980501174927e-01 2.385152876377105713e-01 2.641146779060363770e-01 -1.258385479450225830e-01 -1.407915651798248291e-01 -1.154822856187820435e-01 5.705688893795013428e-02 -1.850768551230430603e-02 5.645865574479103088e-02 1.937862783670425415e-01 1.644524484872817993e-01 -2.659744918346405029e-01 -1.382075995206832886e-01 6.331665813922882080e-02 2.888470888137817383e-01 -8.520516753196716309e-02 -1.218942180275917053e-01
-2.271283715963363647e-01 4.262656718492507935e-02 2.118581533432006836e-01 -2.670147716999053955e-01 -3.177853524684906006e-01 2.156527489423751831e-01 -1.758226752281188965e-01 -1.245044544339179993e-01 -2.412796914577484131e-01 1.834839135408401489e-01 9.033514559268951416e-02 7.713608443737030029e-02 2.223367542028427124e-01 2.255206108093261719e-01 4.603802040219306946e-02 2.808755338191986084e-01 3.032803535461425781e-02 2.908254228532314301e-02 -1.536505371332168579e-01 -1.000685542821884155e-01 -1.408479958772659302e-01 -1.218765974044799805e-03 5.733107402920722961e-02 -1.094067096710205078e-02 1.088096573948860168e-01 5.116624757647514343e-02 -3.413857519626617432e-01 1.500424146652221680e-01 -1.222812756896018982e-01 5.753007158637046814e-02 -2.602584362030029297e-01 -2.259750068187713623e-01
1.731549501419067383e-01 1.715198755264282227e-01 1.554564982652664185e-01 -1.838005781173706055e-01 -2.263620346784591675e-01 5.898309871554374695e-02 3.378841280937194824e-02 -1.247007325291633606e-01 -2.743973135948181152e-01 1.152361258864402771e-01 -2.056360989809036255e-01 -2.795883417129516602e-01 -3.921139538288116455e-01 -2.013269625604152679e-02 -2.476919293403625488e-01 2.991255521774291992e-01 1.829296723008155823e-02 -5.406360607594251633e-03 4.611945152282714844e-02 -1.295831948518753052e-01 -1.549379155039787292e-02 8.303340524435043335e-03 1.538832783699035645e-01 -6.627552956342697144e-02 -1.915625296533107758e-02 1.055423468351364136e-01 -3.839360177516937256e-01 1.666655689477920532e-01 2.379940897226333618e-01 -2.181066013872623444e-02 -1.117037516087293625e-02 7.501175254583358765e-02
1.178322881460189819e-01 3.638105839490890503e-02 1.227009445428848267e-01 1.534330546855926514e-01 -2.479389309883117676e-03 -1.023846864700317383e-01 -2.926187217235565186e-01 3.908823430538177490e-02 -7.936596870422363281e-02 -1.534678339958190918e-01 -3.301982954144477844e-02 -1.022622808814048767e-01 -2.954905331134796143e-01 1.409977208822965622e-02 3.624634072184562683e-02 -1.006385684013366699e-02 -1.233613714575767517e-01 7.896147668361663818e-02 5.131508037447929382e-02 -3.473917543888092041e-01 6.706179678440093994e-02 1.015847474336624146e-01 2.671831846237182617e-01 -1.334757916629314423e-02 -1.780383288860321045e-01 -4.777627438306808472e-02 -4.743056595325469971e-01 8.728347718715667725e-02 5.241230875253677368e-02 4.249290823936462402e-01 -6.523517519235610962e-02 1.815043389797210693e-01
-1.277605444192886353e-02 3.451860249042510986e-01 1.102121844887733459e-01 -3.516141176223754883e-01 2.411921769380569458e-01 4.591289907693862915e-02 -9.426974691450595856e-03 -1.656464114785194397e-02 1.966928690671920776e-02 -4.317543655633926392e-02 1.683550775051116943e-01 -2.545129060745239258e-01 -4.293151199817657471e-01 4.686449840664863586e-02 -1.164657529443502426e-02 1.979879885911941528e-01 1.193355247378349304e-01 2.316322736442089081e-02 4.542458429932594299e-02 -3.161473199725151062e-02 -2.369040846824645996e-01 5.351078230887651443e-03 1.865216344594955444e-01 2.023235559463500977e-01 2.236994802951812744e-01 2.671401202678680420e-02 -1.360103785991668701e-01 5.742613598704338074e-02 1.644615978002548218e-01 1.798274666070938110e-01 -2.177566140890121460e-01 1.843162477016448975e-01
1.109542846679687500e-01 2.370320856571197510e-01 1.299414224922657013e-02 -8.766596764326095581e-02 -5.628173425793647766e-02 8.851032704114913940e-02 -2.202710658311843872e-01 -3.677412867546081543e-02 2.260330170392990112e-01 2.140744924545288086e-01 1.745108962059020996e-01 -5.250692740082740784e-02 -1.800712496042251587e-01 3.109892308712005615e-01 -2.861328721046447754e-01 6.133729219436645508e-02 1.652315258979797363e-01 5.980350449681282043e-02 -9.691969305276870728e-02 -1.508180201053619385e-01 5.665094405412673950e-02 -8.378165960311889648e-02 2.587161362171173096e-01 2.657236754894256592e-01 9.628339856863021851e-02 5.803122371435165405e-02 -2.867257893085479736e-01 -2.136306166648864746e-01 1.353397816419601440e-01 3.583774864673614502e-01 -1.131281852722167969e-01 -8.394777029752731323e-02
-5.617070570588111877e-02 3.780975341796875000e-01 7.809657603502273560e-02 2.894137427210807800e-02 1.383493840694427490e-01 1.836982965469360352e-01 -1.214556861668825150e-02 2.390532987192273140e-03 1.785332523286342621e-02 4.823732674121856689e-01 -1.291970014572143555e-01 -1.488301903009414673e-01 4.685598891228437424e-03 1.727332919836044312e-01 -1.011884436011314392e-01 6.048130244016647339e-02 -7.201580703258514404e-02 1.069467961788177490e-01 -3.090620972216129303e-02 7.916726917028427124e-02 5.837544426321983337e-02 2.322577089071273804e-01 -3.676028549671173096e-02 -1.764734238386154175e-01 1.215666383504867554e-01 -1.835583150386810303e-01 -3.920142650604248047e-01 -1.426561474800109863e-01 -1.165173016488552094e-02 -1.867309026420116425e-02 -3.691607415676116943e-01 -7.318769395351409912e-02
2.818868122994899750e-02 3.027033805847167969e-01 8.341591060161590576e-02 -2.061515673995018005e-02 2.214711010456085205e-01 8.252829313278198242e-02 -8.511435985565185547e-02 1.643690913915634155e-01 1.236597262322902679e-02 -1.570914834737777710e-01 -6.915897876024246216e-02 -4.361471831798553467e-01 -7.966493070125579834e-02 1.337482631206512451e-01 -1.164056360721588135e-01 3.353145420551300049e-01 -5.297293514013290405e-02 1.290442049503326416e-01 1.510241776704788208e-01 -1.255475729703903198e-01 -2.679326534271240234e-01 7.203601300716400146e-02 7.903413474559783936e-02 2.939176857471466064e-01 3.750774636864662170e-02 3.767511993646621704e-02 -2.161472290754318237e-01 -4.701776057481765747e-02 1.385113596916198730e-01 2.508218288421630859e-01 -2.728723585605621338e-01 6.370672583580017090e-02
5.689411237835884094e-02 1.910946816205978394e-01 -2.665402367711067200e-02 -4.642502870410680771e-03 1.121714189648628235e-01 1.723069101572036743e-01 -3.045120239257812500e-01 1.463471353054046631e-01 -4.044181108474731445e-02 2.730864286422729492e-02 -2.251443415880203247e-01 -1.800102144479751587e-01 -2.236845195293426514e-01 3.590746223926544189e-02 -1.628675013780593872e-01 -3.515444695949554443e-02 2.216790914535522461e-01 -8.834319189190864563e-03 -1.926691532135009766e-01 -2.647025883197784424e-01 -2.358908802270889282e-01 1.411961913108825684e-01 9.026131033897399902e-02 1.558534353971481323e-01 1.140286307781934738e-02 -4.816357046365737915e-02 -2.722904384136199951e-01 -8.115600049495697021e-02 2.066808342933654785e-01 4.801509082317352295e-01 -5.622207000851631165e-02 1.204506009817123413e-01
-1.147546842694282532e-01 3.972863405942916870e-02 1.730195730924606323e-01 -9.432142972946166992e-02 2.913321368396282196e-02 6.622883956879377365e-03 -3.995245695114135742e-02 1.091298609972000122e-01 4.078030958771705627e-02 -6.763149797916412354e-02 -1.789482831954956055e-01 -5.248219519853591919e-02 -2.509799897670745850e-01 1.935211569070816040e-01 6.251145154237747192e-02 1.515624225139617920e-01 -1.139856949448585510e-01 4.136879742145538330e-01 -2.605536580085754395e-01 -1.388819068670272827e-01 -2.020250409841537476e-01 8.952797390520572662e-03 2.971061468124389648e-01 1.362444907426834106e-01 -5.879676342010498047e-02 -7.395171374082565308e-02 -2.230704575777053833e-01 1.183115988969802856e-01 -1.482577472925186157e-01 4.365990161895751953e-01 9.992022067308425903e-02 -2.222287952899932861e-01
1.814878135919570923e-01 8.708705753087997437e-02 2.213285565376281738e-01 -1.867250353097915649e-01 -1.134997829794883728e-01 -1.207088530063629150e-01 -2.705996632575988770e-01 7.707730680704116821e-02 -1.368152350187301636e-01 2.895501852035522461e-01 -1.267108600586652756e-02 8.526856452226638794e-02 -2.037381976842880249e-01 7.354837656021118164e-02 4.647855833172798157e-02 7.905867695808410645e-02 2.894369959831237793e-01 3.646438717842102051e-01 -1.746381819248199463e-01 3.066041767597198486e-01 -1.411494612693786621e-01 1.363891512155532837e-01 8.462811261415481567e-02 1.600128561258316040e-01 3.238859027624130249e-02 6.038623303174972534e-02 -1.236734017729759216e-01 1.520901639014482498e-02 -1.371773630380630493e-01 3.077936768531799316e-01 -1.842442899942398071e-01 -1.530764400959014893e-01
2.800961732864379883e-01 3.263843655586242676e-01 -1.438700109720230103e-01 -1.214298531413078308e-01 2.028007954359054565e-01 8.202074468135833740e-02 -2.904459536075592041e-01 8.838254143483936787e-04 -2.295401180163025856e-03 -9.624808095395565033e-03 1.913606375455856323e-02 3.816543892025947571e-02 1.327432245016098022e-01 1.437106281518936157e-01 -1.170799694955348969e-02 3.844673633575439453e-01 7.812308520078659058e-02 1.488159745931625366e-01 9.427883476018905640e-02 6.600217428058385849e-03 -1.115952432155609131e-01 -5.995785072445869446e-02 2.748865634202957153e-02 3.455141931772232056e-02 -2.121216207742691040e-01 -3.489185571670532227e-01 -3.553445637226104736e-01 3.051703982055187225e-02 2.209521979093551636e-01 1.864103972911834717e-01 -1.628559678792953491e-01 1.709805568680167198e-03
5.531224235892295837e-02 1.332793571054935455e-02 3.689318001270294189e-01 -1.637554354965686798e-02 2.830826342105865479e-01 1.597054451704025269e-01 -1.081878319382667542e-01 -4.564337432384490967e-01 -6.865224242210388184e-02 -3.944931551814079285e-02 -3.513375669717788696e-02 -2.480164170265197754e-03 2.277046628296375275e-02 2.680660188198089600e-01 -1.920519322156906128e-01 3.963135182857513428e-02 1.512015424668788910e-02 1.321294158697128296e-02 -1.223403215408325195e-01 -2.932189106941223145e-01 -2.206560373306274414e-01 -1.343766301870346069e-01 -1.589497625827789307e-01 2.737081050872802734e-02 1.015481427311897278e-01 -2.518210932612419128e-02 -7.641467452049255371e-02 1.495517641305923462e-01 -2.697458490729331970e-02 3.908511996269226074e-01 -1.440489739179611206e-01 -9.413970261812210083e-02
-8.891641348600387573e-02 1.564546115696430206e-02 1.627887338399887085e-01 9.325642883777618408e-02 -6.764145940542221069e-02 -2.502716518938541412e-02 -1.310552358627319336e-01 2.073394060134887695e-01 -1.600258052349090576e-01 3.627648949623107910e-01 -8.050914108753204346e-02 5.982836335897445679e-02 4.439746960997581482e-02 1.324276775121688843e-01 1.294524222612380981e-01 1.049640104174613953e-01 -5.156477540731430054e-02 1.272260695695877075e-01 -1.757788658142089844e-01 -1.106862053275108337e-01 -2.724245190620422363e-01 2.673347294330596924e-01 3.741337731480598450e-02 7.300233840942382812e-02 1.951393187046051025e-01 9.487707167863845825e-02 -2.038749903440475464e-01 -1.675701886415481567e-01 2.148426175117492676e-01 2.858409285545349121e-02 -5.464525222778320312e-01 -4.027926828712224960e-03
1.509516537189483643e-01 1.959231644868850708e-01 1.801098287105560303e-01 -1.916554421186447144e-01 -1.395725458860397339e-01 1.022883430123329163e-01 -1.242704764008522034e-01 8.980532176792621613e-03 -8.849020302295684814e-02 3.357070386409759521e-01 7.488232105970382690e-02 -2.016970515251159668e-01 -4.824472069740295410e-01 9.141035377979278564e-02 -8.063728362321853638e-02 9.790541976690292358e-02 1.502544730901718140e-01 -1.191047057509422302e-01 -2.073866128921508789e-01 -5.701811611652374268e-02 -1.808659434318542480e-01 1.012190282344818115e-01 1.540349144488573074e-02 -1.078893318772315979e-01 5.028225481510162354e-02 -2.090854570269584656e-03 3.453249856829643250e-02 2.002849727869033813e-01 3.702374696731567383e-01 3.446607664227485657e-02 -1.314579099416732788e-01 -2.508578002452850342e-01
8.627782762050628662e-02 8.132863789796829224e-02 2.995953261852264404e-01 4.831309616565704346e-02 5.651577957905828953e-04 -4.978527501225471497e-02 -8.305027335882186890e-02 1.048755794763565063e-01 1.697485744953155518e-01 3.670815527439117432e-01 -1.168781742453575134e-01 2.128927260637283325e-01 -4.324043169617652893e-02 3.481126129627227783e-01 4.933925718069076538e-02 7.943649590015411377e-02 3.979608789086341858e-02 3.286208026111125946e-03 -1.268531233072280884e-01 -1.504850089550018311e-01 2.705968450754880905e-03 2.408102452754974365e-01 -5.564700439572334290e-02 4.940359503962099552e-04 -1.172472536563873291e-01 -9.493449330329895020e-02 -3.998149335384368896e-01 -1.545929908752441406e-01 3.350529968738555908e-01 2.799638509750366211e-01 -1.365216970443725586e-01 -4.378075897693634033e-02
8.078970760107040405e-02 1.106851994991302490e-01 -2.239100448787212372e-02 2.075470425188541412e-02 6.448278576135635376e-02 1.375436484813690186e-01 -7.486613094806671143e-02 1.105009391903877258e-02 -5.704861134290695190e-02 -7.716726511716842651e-02 -3.518188297748565674e-01 -2.178815454244613647e-01 -3.706547617912292480e-01 2.512836642563343048e-02 -3.055487871170043945e-01 3.301259577274322510e-01 -8.106809854507446289e-02 1.621058583259582520e-01 -1.830547899007797241e-01 -1.978133877855725586e-05 -2.543648779392242432e-01 -9.912760555744171143e-02 4.068206995725631714e-02 -7.144132256507873535e-02 -5.183665454387664795e-02 -8.245937526226043701e-03 -3.511944413185119629e-01 -1.667979359626770020e-01 3.417655229568481445e-01 8.304462581872940063e-02 4.385517165064811707e-02 -5.903344601392745972e-02
-2.211376577615737915e-01 2.236175686120986938e-01 -6.949612498283386230e-02 -3.551818057894706726e-02 2.779271826148033142e-02 1.874872148036956787e-01 -9.412337094545364380e-03 -1.148254796862602234e-01 -2.076227813959121704e-01 2.666257917881011963e-01 -4.346036911010742188e-02 -1.264869570732116699e-01 1.043661031872034073e-03 2.825413271784782410e-02 -5.255826190114021301e-02 1.093622967600822449e-01 1.468066871166229248e-01 2.844702452421188354e-02 -1.435350030660629272e-01 6.046494469046592712e-02 -3.579199910163879395e-01 1.059788465499877930e-01 2.250251732766628265e-02 -3.514032438397407532e-02 -7.123789191246032715e-02 1.824194341897964478e-01 -4.008204638957977295e-01 1.222104281187057495e-01 3.178299367427825928e-01 8.921068161725997925e-02 -2.461823374032974243e-01 -3.563355207443237305e-01
-4.148750752210617065e-02 2.251200526952743530e-01 -1.534579545259475708e-01 -1.372502744197845459e-01 -2.950502634048461914e-01 -1.820125877857208252e-01 -1.560346186161041260e-01 -2.455776184797286987e-01 -8.624697476625442505e-02 1.478063762187957764e-01 1.164389252662658691e-01 -7.843992859125137329e-02 -8.849302306771278381e-03 6.305025517940521240e-02 4.699767380952835083e-02 1.922724395990371704e-01 -1.521591693162918091e-01 1.484827995300292969e-01 -2.255906760692596436e-01 -4.704470559954643250e-02 5.770532041788101196e-02 2.657033316791057587e-02 2.718534171581268311e-01 1.983945071697235107e-01 1.002000272274017334e-01 8.242055773735046387e-02 -1.376782804727554321e-01 1.729588508605957031e-01 2.185164839029312134e-01 3.983975350856781006e-01 -3.854200243949890137e-02 -3.447955846786499023e-01
9.418517351150512695e-02 2.474058866500854492e-01 6.624396145343780518e-02 -6.078029982745647430e-03 1.157907173037528992e-01 -2.810812890529632568e-01 -2.732886672019958496e-01 -1.635140627622604370e-01 1.346986927092075348e-02 1.056401431560516357e-01 -1.387268304824829102e-02 -9.492120146751403809e-02 -3.406585454940795898e-01 1.596562713384628296e-01 8.012176491320133209e-03 4.808203503489494324e-02 -2.224752306938171387e-02 1.663355715572834015e-02 -1.451467275619506836e-01 -2.543347179889678955e-01 -6.314547359943389893e-02 -1.263503879308700562e-01 1.911744773387908936e-01 1.135318428277969360e-01 -1.390844285488128662e-01 -5.095869302749633789e-02 -2.662731707096099854e-01 -1.576491259038448334e-02 -3.934118896722793579e-02 4.977254569530487061e-01 -2.247927896678447723e-02 2.615510821342468262e-01
1.120205298066139221e-01 2.989664077758789062e-01 7.492557168006896973e-02 -1.226681545376777649e-01 7.143379002809524536e-02 9.568560868501663208e-02 -2.483661472797393799e-02 2.395090162754058838e-01 4.460228979587554932e-02 1.362144853919744492e-02 -1.112964749336242676e-01 -3.588061332702636719e-01 -1.720853596925735474e-01 2.513907849788665771e-01 2.064512297511100769e-02 1.694810092449188232e-01 -2.254063487052917480e-01 2.915715575218200684e-01 1.038156226277351379e-01 2.355029247701168060e-02 -6.402009725570678711e-02 9.015913819894194603e-04 4.533230140805244446e-02 3.085932731628417969e-01 4.363063722848892212e-02 3.299688547849655151e-02 -3.161164522171020508e-01 1.293675508350133896e-03 2.962722778320312500e-01 2.369347810745239258e-01 -2.063771784305572510e-01 4.399609193205833435e-02
4.100850969552993774e-02 -1.487672626972198486e-01 2.451801747083663940e-01 1.193580105900764465e-01 1.235871091485023499e-01 1.619219407439231873e-02 -3.259265422821044922e-01 5.638008564710617065e-02 -1.761693060398101807e-01 1.142697185277938843e-01 3.726753592491149902e-02 5.768912658095359802e-02 -1.340652555227279663e-01 7.075314968824386597e-02 -1.209526434540748596e-01 1.603059172630310059e-01 1.805944144725799561e-01 4.880297929048538208e-02 2.349178940057754517e-01 -2.342236489057540894e-01 1.907179504632949829e-01 2.403066754341125488e-01 3.448082208633422852e-01 2.243247255682945251e-02 1.496797055006027222e-01 -2.860611490905284882e-02 -1.844946593046188354e-01 -1.631826013326644897e-01 7.192244380712509155e-02 2.791895866394042969e-01 -3.575387001037597656e-01 -1.066052094101905823e-01
2.027652263641357422e-01 2.299326807260513306e-01 -3.633292764425277710e-02 -4.662365838885307312e-02 1.655571311712265015e-01 2.695824801921844482e-01 -1.500594317913055420e-01 1.003585308790206909e-01 -1.100829616189002991e-01 8.121541142463684082e-02 9.697148203849792480e-02 5.050468072295188904e-02 -2.400734871625900269e-01 4.818627610802650452e-02 -2.267273515462875366e-01 2.060995399951934814e-01 1.788515895605087280e-01 1.445412635803222656e-01 -3.067506477236747742e-02 -1.373360306024551392e-01 1.552674826234579086e-02 -2.545138001441955566e-01 2.848209440708160400e-01 4.071083664894104004e-01 -8.973918156698346138e-04 -9.667156636714935303e-02 -2.289533019065856934e-01 -2.230681031942367554e-01 2.868694961071014404e-01 7.614401727914810181e-02 -1.701868884265422821e-02 2.957195416092872620e-02
-6.138206273317337036e-02 1.089739501476287842e-01 4.012117534875869751e-02 2.126961201429367065e-01 4.441470280289649963e-02 1.945491731166839600e-01 1.232325732707977295e-01 -1.945313811302185059e-01 -2.913403511047363281e-01 1.677452214062213898e-02 -5.407750606536865234e-02 1.464203298091888428e-01 4.028259962797164917e-02 9.394937753677368164e-02 -4.714639857411384583e-02 2.196835279464721680e-01 1.788241863250732422e-01 1.937846094369888306e-01 -7.640194892883300781e-02 -1.150030344724655151e-01 -2.776479423046112061e-01 7.975233346223831177e-02 8.774705231189727783e-02 -8.489873260259628296e-02 -2.398033142089843750e-01 1.149657294154167175e-01 -3.638725578784942627e-01 1.774058938026428223e-01 -3.354760631918907166e-02 7.916260510683059692e-02 -4.224461019039154053e-01 -2.584545612335205078e-01
3.294721618294715881e-02 -1.438380628824234009e-01 3.221854865550994873e-01 -9.976501017808914185e-02 2.509990632534027100e-01 -3.007936850190162659e-02 -1.672208011150360107e-01 -4.177667796611785889e-01 -6.416156888008117676e-02 -3.319824486970901489e-02 -6.736756861209869385e-02 -1.605332642793655396e-01 5.109948664903640747e-02 2.831182777881622314e-01 -2.792119234800338745e-02 1.928680837154388428e-01 1.870642453432083130e-01 1.428300440311431885e-01 3.113022260367870331e-02 -2.966058552265167236e-01 -1.663809567689895630e-01 -1.272844523191452026e-01 9.704384207725524902e-02 -3.552095964550971985e-02 -1.257216632366180420e-01 -1.054057944566011429e-02 -2.090235240757465363e-02 3.694375753402709961e-01 -3.669871017336845398e-02 1.821462661027908325e-01 -2.172269076108932495e-01 -9.136851876974105835e-02
1.732496172189712524e-01 3.443353250622749329e-02 8.791837841272354126e-02 -4.039788246154785156e-01 -7.251664996147155762e-02 6.254916638135910034e-02 5.145426094532012939e-02 1.443893164396286011e-01 -5.628254637122154236e-02 -1.285701096057891846e-01 -1.342776864767074585e-01 -2.008594758808612823e-02 4.979840293526649475e-02 4.197014868259429932e-02 1.139876618981361389e-01 -4.568041302263736725e-03 2.810769081115722656e-01 -3.212636336684226990e-02 -2.806713432073593140e-02 -4.107110202312469482e-01 -9.077963232994079590e-02 -2.080013900995254517e-01 7.657113671302795410e-02 2.309855632483959198e-02 2.094001919031143188e-01 1.826994717121124268e-01 -3.128922581672668457e-01 1.745523959398269653e-01 -2.729334682226181030e-02 2.104797363281250000e-01 -3.046600222587585449e-01 -2.427843958139419556e-01
9.003806114196777344e-02 2.887082397937774658e-01 -4.365290328860282898e-02 -3.588902950286865234e-02 1.060127690434455872e-01 1.610576957464218140e-01 -1.782163232564926147e-01 1.549141258001327515e-01 -1.195852831006050110e-01 3.525194711983203888e-03 -1.782280802726745605e-01 -1.349617838859558105e-01 -2.042924612760543823e-01 1.480538249015808105e-01 -9.316247701644897461e-02 1.163303107023239136e-01 8.144352585077285767e-02 2.897793427109718323e-02 -1.726869195699691772e-01 5.409293621778488159e-02 -3.474766314029693604e-01 2.471829578280448914e-02 -2.369496226310729980e-02 2.062596976757049561e-01 1.539726555347442627e-01 3.105971030890941620e-02 -2.100595086812973022e-01 -8.402214944362640381e-02 1.856473684310913086e-01 5.850849151611328125e-01 4.850348830223083496e-02 5.074435472488403320e-02
9.825609624385833740e-02 2.194014005362987518e-02 8.821376413106918335e-02 -7.261386606842279434e-03 1.478791683912277222e-01 1.667529717087745667e-02 -9.449796378612518311e-02 1.225557923316955566e-01 -9.541184455156326294e-02 1.101943105459213257e-01 3.272412419319152832e-01 2.272423952817916870e-01 -4.596618562936782837e-02 2.045693695545196533e-01 -2.482994943857192993e-01 7.002522796392440796e-02 -2.361608445644378662e-01 3.882108954712748528e-03 -4.617661610245704651e-02 1.966427564620971680e-01 -1.562028080224990845e-01 6.488431990146636963e-02 1.955444961786270142e-01 1.072022244334220886e-01 1.952928006649017334e-01 1.996247321367263794e-01 -1.172110587358474731e-01 -3.755758702754974365e-02 1.856073364615440369e-02 4.412622451782226562e-01 -4.127726256847381592e-01 -1.092741191387176514e-01
-1.086286529898643494e-01 3.045107424259185791e-01 1.791520118713378906e-01 1.438646167516708374e-01 3.221293389797210693e-01 2.612566947937011719e-01 -3.184294998645782471e-01 1.528574526309967041e-01 -1.302501857280731201e-01 4.661116376519203186e-02 1.902829669415950775e-02 -1.207209676504135132e-01 1.351306140422821045e-01 6.673792004585266113e-02 -1.380426287651062012e-01 2.721412777900695801e-01 1.531192362308502197e-01 2.828525006771087646e-02 -7.515615969896316528e-02 -4.886785522103309631e-02 9.189246222376823425e-03 3.107260465621948242e-01 2.112871557474136353e-01 -1.901158541440963745e-01 -1.054771710187196732e-02 9.545013308525085449e-02 -3.849526494741439819e-02 2.102772593498229980e-01 1.268038153648376465e-01 1.931709349155426025e-01 -2.616867721080780029e-01 9.743215888738632202e-02
-1.417739391326904297e-01 1.402190774679183960e-01 9.783314913511276245e-02 -3.335902988910675049e-01 2.539976239204406738e-01 2.540473341941833496e-01 -3.259284049272537231e-02 -4.133799672126770020e-02 -3.174844682216644287e-01 -2.032475769519805908e-01 -6.255713850259780884e-02 2.686902284622192383e-01 -1.312458813190460205e-01 -7.136324793100357056e-02 -1.161540523171424866e-01 3.214733898639678955e-01 3.192278370261192322e-02 1.260428875684738159e-02 -6.048759445548057556e-02 -4.108529984951019287e-01 5.086980387568473816e-02 -2.436710335314273834e-02 -1.105522364377975464e-02 1.544448137283325195e-01 1.266703307628631592e-01 -2.520596794784069061e-02 -1.662739515304565430e-01 -1.339773368090391159e-02 1.864046454429626465e-01 1.778917908668518066e-01 -1.576302498579025269e-01 -1.168311610817909241e-01
-3.594328165054321289e-01 1.421318054199218750e-01 5.720523372292518616e-02 -5.527348071336746216e-02 3.166312351822853088e-02 2.754638344049453735e-02 -1.260474026203155518e-01 1.165977567434310913e-01 -9.144593775272369385e-02 1.174246743321418762e-01 5.588546022772789001e-02 -2.275792509317398071e-01 -4.425219893455505371e-01 8.435688912868499756e-02 -8.871878683567047119e-02 1.382877677679061890e-01 -1.673601865768432617e-01 1.840561777353286743e-01 -1.956659406423568726e-01 -1.578728407621383667e-01 -2.876203358173370361e-01 -4.868132993578910828e-02 1.180933266878128052e-01 2.441940605640411377e-01 2.060536891222000122e-01 1.214402914047241211e-01 -1.332352757453918457e-01 9.187367558479309082e-02 2.310933172702789307e-01 5.932103097438812256e-02 -1.905812174081802368e-01 -2.135933935642242432e-01
1.931760758161544800e-01 3.435269296169281006e-01 1.577331721782684326e-01 -8.497703820466995239e-02 4.607172682881355286e-03 4.053226485848426819e-02 -1.482338160276412964e-01 -1.100376620888710022e-01 3.307863697409629822e-02 9.333518892526626587e-02 -9.004220366477966309e-02 -1.690829098224639893e-01 -1.767714917659759521e-01 2.499095648527145386e-01 6.705570220947265625e-02 5.146711468696594238e-01 1.610416322946548462e-01 1.160084232687950134e-01 9.718286991119384766e-02 1.581337302923202515e-01 -1.704652607440948486e-01 -7.276119291782379150e-02 1.937140822410583496e-01 4.422635585069656372e-02 -2.123309522867202759e-01 -7.882499694824218750e-02 -1.232474744319915771e-01 7.131534814834594727e-02 -5.459235981106758118e-02 -1.194285508245229721e-02 -2.528821527957916260e-01 2.844550907611846924e-01
9.728083969093859196e-04 2.466304153203964233e-01 1.842292100191116333e-01 1.387134939432144165e-01 -7.132464647293090820e-02 -1.357610989362001419e-02 -7.159432023763656616e-02 -1.115364283323287964e-01 2.595019713044166565e-02 1.290671527385711670e-01 1.437360420823097229e-02 -4.530207067728042603e-02 -3.668670058250427246e-01 1.841669976711273193e-01 -1.909917891025543213e-01 1.709146648645401001e-01 1.893913596868515015e-01 -1.558452397584915161e-01 9.180030971765518188e-02 -2.512677907943725586e-01 -1.535083800554275513e-01 -2.196649461984634399e-01 1.304385960102081299e-01 2.130044400691986084e-01 2.108933031558990479e-02 4.581733606755733490e-03 -2.307772934436798096e-01 -4.971085861325263977e-02 -1.381612122058868408e-01 4.523730874061584473e-01 -2.411170750856399536e-01 7.334307581186294556e-02
-1.808145046234130859e-01 2.507534921169281006e-01 -1.503979321569204330e-02 1.920118374982848763e-04 -1.160264015197753906e-01 -6.355313956737518311e-02 -7.992852479219436646e-02 -1.389714982360601425e-02 -3.162892460823059082e-01 1.131339892745018005e-01 1.021974347531795502e-02 -8.621405810117721558e-02 -1.396777480840682983e-01 1.332804560661315918e-01 -9.406045079231262207e-02 -7.527640461921691895e-02 -6.115348637104034424e-02 1.872811317443847656e-01 5.484908446669578552e-02 -2.077954560518264771e-01 -1.987450569868087769e-01 2.933872044086456299e-01 1.663680821657180786e-01 -2.070052921772003174e-01 1.706284238025546074e-03 -4.320042580366134644e-02 -1.100872382521629333e-01 2.754932343959808350e-01 3.335822522640228271e-01 1.352878212928771973e-01 -3.610095977783203125e-01 -2.775922715663909912e-01
-6.362312473356723785e-03 3.420796096324920654e-01 2.193595468997955322e-01 -8.914318680763244629e-02 -1.204172149300575256e-01 6.303727626800537109e-02 -9.457523375749588013e-02 -2.259768694639205933e-01 -5.431351065635681152e-02 2.325290739536285400e-01 -2.128443568944931030e-01 -1.619304297491908073e-03 -3.855864107608795166e-01 2.614651024341583252e-01 3.057557940483093262e-01 2.625469863414764404e-01 3.217506408691406250e-02 7.782986015081405640e-02 -8.018200099468231201e-02 7.726087421178817749e-02 -1.605287045240402222e-01 2.162911742925643921e-02 1.604552716016769409e-01 1.632073521614074707e-01 -1.436894088983535767e-01 -1.833864301443099976e-01 -1.574628502130508423e-01 2.195149846374988556e-02 4.588188976049423218e-02 -4.599887505173683167e-02 -1.740756779909133911e-01 2.332819402217864990e-01
1.386975171044468880e-03 8.281500078737735748e-03 3.399260044097900391e-01 3.628043830394744873e-02 4.092073813080787659e-02 5.239389836788177490e-02 -2.481637597084045410e-01 -1.720564812421798706e-01 7.946392893791198730e-02 1.110833585262298584e-01 -8.116243034601211548e-02 -1.134424060583114624e-01 -2.985518611967563629e-02 -1.300642490386962891e-01 -3.032905459403991699e-01 -1.592377871274948120e-01 5.140856280922889709e-02 -1.283730715513229370e-01 -1.696384251117706299e-01 -8.749286085367202759e-02 -1.976082026958465576e-01 -1.454485952854156494e-01 7.802400738000869751e-02 2.403332293033599854e-01 -1.048983447253704071e-02 -6.629373133182525635e-02 -2.412773817777633667e-01 1.863496601581573486e-01 2.749021351337432861e-01 3.793590068817138672e-01 -3.374838531017303467e-01 -6.133836880326271057e-02
2.257554978132247925e-01 6.463399156928062439e-03 6.547161191701889038e-02 -1.526354998350143433e-02 4.324234277009963989e-02 2.128424644470214844e-01 -9.128842502832412720e-02 6.411348935216665268e-03 -1.749819964170455933e-01 8.211608976125717163e-02 1.063940078020095825e-01 3.673765808343887329e-03 -3.787224888801574707e-01 4.489606022834777832e-01 -2.039008289575576782e-01 1.437260061502456665e-01 -1.156934052705764771e-01 -1.890856027603149414e-01 -1.328629106283187866e-01 -2.239756137132644653e-01 -1.067740172147750854e-01 -1.899509876966476440e-01 -1.292707026004791260e-01 -4.428996890783309937e-02 7.866446673870086670e-02 2.278479933738708496e-01 -2.254387289285659790e-01 -4.704954475164413452e-02 1.100592389702796936e-01 5.516974255442619324e-02 -3.509570360183715820e-01 -2.062883228063583374e-02
6.884454190731048584e-02 -8.855900913476943970e-02 -7.491016387939453125e-02 -9.578646719455718994e-02 -2.261163108050823212e-02 -4.456990957260131836e-02 1.063046511262655258e-02 -5.141482129693031311e-02 -2.134463489055633545e-01 1.890994608402252197e-02 3.172806277871131897e-02 -1.425227671861648560e-01 -1.904245615005493164e-01 -3.551714122295379639e-02 -7.354799658060073853e-02 1.551803946495056152e-01 -1.633006483316421509e-01 -6.235658377408981323e-02 1.325978487730026245e-01 -1.427738666534423828e-01 -9.497729688882827759e-02 -2.584253847599029541e-01 5.448570474982261658e-03 -1.813193112611770630e-01 1.748688668012619019e-01 1.743159145116806030e-01 -3.390857875347137451e-01 3.399132490158081055e-01 2.468647658824920654e-01 3.737165927886962891e-01 -3.696442842483520508e-01 -1.648214459419250488e-01
3.068030625581741333e-02 1.921039521694183350e-01 1.103577837347984314e-01 9.570660442113876343e-02 -2.655242010951042175e-02 1.888464093208312988e-01 1.964010596275329590e-01 -1.553581207990646362e-01 -1.865246295928955078e-01 1.350759565830230713e-01 1.390868425369262695e-01 -8.674834389239549637e-04 1.180269271135330200e-01 2.230492830276489258e-01 -1.267728507518768311e-01 2.239607423543930054e-01 2.263787016272544861e-02 1.466007381677627563e-01 -6.915134936571121216e-02 -1.759626865386962891e-01 -4.037325382232666016e-01 -1.654891371726989746e-01 -1.117721870541572571e-01 -1.511991769075393677e-01 -2.637159824371337891e-01 1.201464310288429260e-01 -2.264588922262191772e-01 1.730789057910442352e-02 9.010121226310729980e-02 8.948181569576263428e-02 -3.852653205394744873e-01 -2.362961024045944214e-01
7.864645123481750488e-02 3.743143081665039062e-01 1.709534414112567902e-02 1.650566235184669495e-02 9.943664819002151489e-02 -6.502734124660491943e-02 -5.123908817768096924e-02 -4.900323972105979919e-02 3.580732941627502441e-01 2.937169671058654785e-01 1.332456320524215698e-01 2.505957894027233124e-02 -1.530780345201492310e-01 2.887680828571319580e-01 -3.243236243724822998e-01 1.744773238897323608e-01 1.477359682321548462e-01 -1.525310426950454712e-01 -7.476761192083358765e-02 -7.514148950576782227e-02 4.745136573910713196e-02 1.570924371480941772e-02 6.082474440336227417e-02 2.148128487169742584e-02 1.510273478925228119e-02 -2.208081483840942383e-01 -2.662284970283508301e-01 2.672581076622009277e-01 1.548731327056884766e-01 2.282695025205612183e-01 -1.577780693769454956e-01 -5.844844132661819458e-02
-8.983088284730911255e-02 1.539200842380523682e-01 -2.925499975681304932e-01 -1.182868629693984985e-01 6.300601363182067871e-02 -6.935505568981170654e-02 -1.400298532098531723e-02 -3.212512731552124023e-01 -4.291743338108062744e-01 1.237275637686252594e-02 -9.129550307989120483e-02 -1.536088734865188599e-01 -1.787946522235870361e-01 2.158195376396179199e-01 -4.257160425186157227e-02 2.757585346698760986e-01 3.138141706585884094e-02 5.137031525373458862e-02 5.255085229873657227e-02 4.869814962148666382e-03 9.362699091434478760e-02 8.545020222663879395e-02 1.212068125605583191e-01 -3.715212941169738770e-01 4.527967795729637146e-02 2.245363593101501465e-02 -2.238982915878295898e-01 1.527779996395111084e-01 -7.045156508684158325e-02 2.682798802852630615e-01 -2.080418318510055542e-01 1.112093850970268250e-01
4.697349965572357178e-01 1.584817767143249512e-01 -5.552949383854866028e-02 1.737158298492431641e-01 5.147912353277206421e-02 -1.696967780590057373e-01 -1.598991155624389648e-01 6.334187090396881104e-02 -9.841188788414001465e-03 3.262518644332885742e-01 -3.123459778726100922e-02 4.635617882013320923e-02 -2.953993380069732666e-01 2.177250683307647705e-01 8.772164583206176758e-02 1.397718042135238647e-01 4.745397600345313549e-04 2.706703841686248779e-01 -6.868132203817367554e-02 -2.450950145721435547e-01 5.427350848913192749e-02 3.122710622847080231e-02 1.105074808001518250e-01 9.452386945486068726e-02 -6.459698081016540527e-02 -1.199062392115592957e-01 -3.048651218414306641e-01 -2.021547257900238037e-01 1.189133524894714355e-01 3.762766346335411072e-02 -1.420859843492507935e-01 -1.927800327539443970e-01
2.050979882478713989e-01 1.093718186020851135e-01 1.466828882694244385e-01 4.532516747713088989e-02 7.652802765369415283e-02 1.633676141500473022e-01 -1.475485861301422119e-01 8.167393505573272705e-02 -1.943420618772506714e-02 -2.404500357806682587e-02 6.093658879399299622e-02 -3.604315221309661865e-01 -3.724101781845092773e-01 2.272133715450763702e-02 -2.194453030824661255e-02 2.512754797935485840e-01 -1.673959195613861084e-02 6.953266263008117676e-02 -1.851449161767959595e-01 -9.586495906114578247e-02 -4.764114320278167725e-01 -1.184105426073074341e-01 7.022507488727569580e-02 1.920044571161270142e-01 1.046591028571128845e-01 -9.992770105600357056e-02 -2.243823111057281494e-01 -1.162472069263458252e-01 1.200281828641891479e-01 3.050489425659179688e-01 1.831294409930706024e-02 -6.509746424853801727e-03
2.240736931562423706e-01 3.097960054874420166e-01 4.147239774465560913e-02 -9.740653634071350098e-02 1.043755002319812775e-02 -6.004016473889350891e-02 -1.360268592834472656e-01 -3.221386298537254333e-02 -1.318064033985137939e-01 1.922700852155685425e-01 8.343329280614852905e-02 2.473229020833969116e-01 -4.131307601928710938e-01 4.628367424011230469e-01 1.773954182863235474e-01 1.818209700286388397e-02 -8.822315186262130737e-02 2.359085828065872192e-01 1.661926362430676818e-04 -5.390626378357410431e-03 1.093850359320640564e-01 -5.510561913251876831e-02 2.156898379325866699e-01 8.945445716381072998e-02 -2.140680551528930664e-01 -5.917741358280181885e-02 -1.974087506532669067e-01 -1.140894740819931030e-01 1.755082905292510986e-01 6.913676112890243530e-02 -1.307797059416770935e-02 -1.006506904959678650e-01
1.043260619044303894e-01 3.206258714199066162e-01 2.150911092758178711e-02 -1.124221738427877426e-02 9.592352062463760376e-02 4.941277951002120972e-02 -1.105090156197547913e-01 2.480290234088897705e-01 2.792795561254024506e-02 -1.259078383445739746e-01 -1.041312292218208313e-01 -4.758342802524566650e-01 -1.984801739454269409e-01 1.610019803047180176e-01 -6.870025396347045898e-02 2.249003201723098755e-01 -1.819135434925556183e-02 1.312201023101806641e-01 1.081118807196617126e-01 -5.399265140295028687e-02 -2.679891288280487061e-01 -1.383921969681978226e-02 3.913984075188636780e-02 2.336875647306442261e-01 7.086118310689926147e-02 6.104599684476852417e-02 -3.012356162071228027e-01 -1.380204595625400543e-02 1.341902315616607666e-01 2.414051890373229980e-01 -2.967520058155059814e-01 3.887495398521423340e-02
5.177102982997894287e-02 1.213545538485050201e-02 2.428096085786819458e-01 -2.959380671381950378e-02 -2.204290628433227539e-01 -7.482772320508956909e-02 -2.946587204933166504e-01 -1.764398515224456787e-01 -7.792130112648010254e-02 8.251331746578216553e-03 -1.314072497189044952e-02 -1.285248100757598877e-01 2.557493746280670166e-02 -9.127535670995712280e-02 -3.979292511940002441e-01 -1.661714017391204834e-01 6.428501568734645844e-03 -1.335556209087371826e-01 -1.849433779716491699e-01 -1.127858906984329224e-01 -2.944179177284240723e-01 -8.796990662813186646e-02 -3.576521202921867371e-02 1.735707819461822510e-01 -1.485774107277393341e-02 -1.205318346619606018e-01 -2.745407819747924805e-01 7.675932347774505615e-02 2.545678317546844482e-01 3.361480236053466797e-01 -2.862518131732940674e-01 3.220064565539360046e-02
3.564395606517791748e-01 1.780022829771041870e-01 1.033172905445098877e-01 -5.032720789313316345e-02 6.261520832777023315e-02 7.453376799821853638e-02 2.033398002386093140e-01 7.027691602706909180e-02 -4.279179126024246216e-02 -3.542530536651611328e-02 -2.020022422075271606e-01 -2.986515760421752930e-01 -2.544506788253784180e-01 1.647098809480667114e-01 7.529400289058685303e-02 4.119382500648498535e-01 -8.200082927942276001e-03 -2.037281356751918793e-02 4.705443978309631348e-02 -2.635376751422882080e-01 -7.844412326812744141e-02 1.989804357290267944e-01 8.765274286270141602e-02 2.217634022235870361e-01 -2.775521203875541687e-02 1.007084324955940247e-01 -3.467711806297302246e-01 -6.360325962305068970e-02 1.135313138365745544e-01 2.056563645601272583e-01 -6.860644370317459106e-02 -4.604625329375267029e-02
5.562022328376770020e-02 7.087233662605285645e-02 -4.643957689404487610e-02 -5.719693750143051147e-02 3.519613528624176979e-03 4.867501929402351379e-02 -3.184153735637664795e-01 1.657136231660842896e-01 -1.218757778406143188e-01 7.688822597265243530e-02 -4.491253197193145752e-02 1.106015443801879883e-01 -1.709433495998382568e-01 1.250731945037841797e-01 -1.764054894447326660e-01 2.097675502300262451e-01 -1.874949485063552856e-01 8.790475130081176758e-02 -3.132544457912445068e-01 -1.885762512683868408e-01 -1.509241014719009399e-02 1.158601120114326477e-01 3.058436512947082520e-02 -1.831903755664825439e-01 3.815244734287261963e-01 -1.055232658982276917e-01 -1.730461567640304565e-01 2.065750509500503540e-01 -1.135619804263114929e-01 3.561315685510635376e-02 -2.029476612806320190e-01 -4.368521273136138916e-01
6.014055758714675903e-02 1.801704019308090210e-01 1.172346994280815125e-01 3.710918128490447998e-03 -1.855114400386810303e-01 -6.550606340169906616e-02 -3.554417192935943604e-01 1.625316739082336426e-01 -2.617721855640411377e-01 -3.598263114690780640e-02 3.698948621749877930e-01 -1.949104070663452148e-01 -3.118530511856079102e-01 2.985861003398895264e-01 -1.633377224206924438e-01 1.655926257371902466e-01 -2.542715072631835938e-01 1.099817454814910889e-01 -5.788170546293258667e-02 -1.461241841316223145e-01 3.406043723225593567e-02 -7.792296353727579117e-03 -3.403074294328689575e-02 -1.289668679237365723e-01 -6.817655265331268311e-02 -5.742426216602325439e-02 -6.881029158830642700e-02 5.003406107425689697e-02 -8.461685478687286377e-02 3.190573155879974365e-01 -1.598150581121444702e-01 -5.847254768013954163e-02
-1.083316579461097717e-01 7.572102546691894531e-02 4.293555021286010742e-02 -8.310025185346603394e-02 7.092295214533805847e-03 -1.141636818647384644e-02 -2.141180336475372314e-01 -1.423858851194381714e-01 -2.319995015859603882e-01 7.511872053146362305e-02 1.766348928213119507e-01 1.148043051362037659e-01 -1.595236510038375854e-01 -1.994581222534179688e-01 5.565859377384185791e-02 1.541014015674591064e-01 5.405731871724128723e-02 3.458507061004638672e-01 5.143261328339576721e-02 -3.594952225685119629e-01 -1.306736767292022705e-01 -1.385604143142700195e-01 2.306331843137741089e-01 -2.505191266536712646e-01 2.291722893714904785e-01 -1.589224934577941895e-01 -3.977609872817993164e-01 -1.888862103223800659e-01 7.137954235076904297e-02 6.137615069746971130e-02 -3.897524625062942505e-02 1.512121856212615967e-01
-3.494475483894348145e-01 1.347617059946060181e-01 1.554249376058578491e-01 2.920189639553427696e-03 2.829059362411499023e-01 2.064493745565414429e-01 1.165791749954223633e-01 -2.186320535838603973e-02 1.223102882504463196e-01 -1.003800332546234131e-02 -2.081136852502822876e-01 -7.523030787706375122e-02 -1.921041905879974365e-01 2.610931992530822754e-01 -2.224818617105484009e-01 2.637029290199279785e-01 -2.226508557796478271e-01 6.539278198033571243e-03 -1.077646613121032715e-01 -1.971768885850906372e-01 -2.316829115152359009e-01 6.650166213512420654e-02 -2.615066617727279663e-02 7.252462953329086304e-02 1.381584852933883667e-01 7.640641182661056519e-02 -2.094153910875320435e-01 9.843162447214126587e-02 1.225866526365280151e-01 1.105131730437278748e-01 -2.898093461990356445e-01 -2.384138852357864380e-01
8.229637891054153442e-02 -2.031313776969909668e-01 6.672278046607971191e-02 1.901629716157913208e-01 2.778515219688415527e-01 -8.001309633255004883e-02 -2.189884185791015625e-01 -1.994268149137496948e-01 -2.992711663246154785e-01 -1.051459610462188721e-01 4.023145139217376709e-02 -2.109742611646652222e-01 -1.053100153803825378e-01 9.466791898012161255e-02 -1.849932819604873657e-01 1.794390976428985596e-01 1.640558838844299316e-01 2.262656204402446747e-02 -6.229376420378684998e-03 -6.543880701065063477e-02 1.690746843814849854e-02 3.946683928370475769e-02 1.667649596929550171e-01 5.203657224774360657e-02 4.067177176475524902e-01 -7.597980648279190063e-02 -8.549237996339797974e-02 1.734931915998458862e-01 1.643537729978561401e-01 2.793538570404052734e-01 -2.440045922994613647e-01 -2.636294662952423096e-01
-2.769911587238311768e-01 4.415938630700111389e-02 1.232284530997276306e-01 -1.659280955791473389e-01 5.325044691562652588e-02 -1.636423915624618530e-01 8.797144889831542969e-02 -1.873230785131454468e-01 -3.307899534702301025e-01 -1.788090169429779053e-01 9.857811033725738525e-02 -4.195360466837882996e-03 -2.293578237295150757e-01 -1.078307908028364182e-02 -1.395923495292663574e-01 7.349030673503875732e-02 -4.646699130535125732e-02 2.388094812631607056e-01 -3.200985491275787354e-02 -1.322207301855087280e-01 -2.583689391613006592e-01 -8.969812095165252686e-02 1.188831180334091187e-01 6.308942288160324097e-02 -1.248755957931280136e-02 -3.264313936233520508e-01 -2.444653213024139404e-01 -3.765181452035903931e-02 3.292095847427845001e-03 2.940841019153594971e-01 -1.699133813381195068e-01 -3.515052497386932373e-01
1.753379404544830322e-01 1.893694698810577393e-01 -5.451849196106195450e-03 -1.813580468297004700e-02 -1.863798797130584717e-01 2.197455465793609619e-01 1.433387119323015213e-02 7.145176082849502563e-02 -1.878503113985061646e-01 -7.839404977858066559e-03 1.176231652498245239e-01 -1.159555390477180481e-01 -2.894106805324554443e-01 3.852978944778442383e-01 -8.473597466945648193e-02 1.225732341408729553e-01 4.630463197827339172e-03 1.205027773976325989e-01 1.692054569721221924e-01 -3.678335845470428467e-01 -8.606413751840591431e-02 1.002407968044281006e-01 -2.024450153112411499e-01 -9.678923338651657104e-02 2.010621279478073120e-01 2.704361677169799805e-01 -1.791585832834243774e-01 2.649266831576824188e-02 -5.642126780003309250e-03 2.134517580270767212e-01 -2.970721423625946045e-01 3.412798792123794556e-02
1.407662332057952881e-01 6.978666037321090698e-02 -2.991092018783092499e-02 -2.659949101507663727e-02 -6.519805639982223511e-02 2.240762859582901001e-01 -1.468410938978195190e-01 3.331433981657028198e-02 -5.864755064249038696e-02 2.199664153158664703e-02 3.995761275291442871e-02 9.377110749483108521e-02 -2.291025668382644653e-01 4.602331817150115967e-01 -1.196843981742858887e-01 1.079909130930900574e-01 -7.119788229465484619e-02 4.363358393311500549e-02 1.025701779872179031e-02 -2.099142670631408691e-01 -1.389735788106918335e-01 -1.271909177303314209e-01 -1.910722106695175171e-01 -3.303793370723724365e-01 1.663808673620223999e-01 1.166630163788795471e-01 -1.948607861995697021e-01 2.193590402603149414e-01 1.232659220695495605e-01 2.791973762214183807e-02 -4.564726948738098145e-01 -8.922854065895080566e-02
1.022062003612518311e-01 3.380176424980163574e-01 -5.456906557083129883e-02 7.355168461799621582e-02 -6.083376333117485046e-02 -9.767244011163711548e-02 -5.443796515464782715e-02 4.857993498444557190e-02 1.974623203277587891e-01 3.815773725509643555e-01 -1.409969478845596313e-01 2.013346999883651733e-01 -1.741865426301956177e-01 2.286776900291442871e-01 -4.722261428833007812e-02 8.186448365449905396e-02 9.795837849378585815e-02 -6.414058059453964233e-02 1.702744886279106140e-02 -1.145696938037872314e-01 -1.095614582300186157e-01 1.505281329154968262e-01 -1.307828575372695923e-01 1.238754615187644958e-01 4.054701328277587891e-02 9.801727533340454102e-02 -4.896228909492492676e-01 8.672616630792617798e-02 1.377241164445877075e-01 6.510254740715026855e-02 -3.685429692268371582e-01 -1.894266461022198200e-04
-1.152425780892372131e-01 1.915667802095413208e-01 4.372877301648259163e-04 1.434193551540374756e-02 -2.037176676094532013e-02 3.134143650531768799e-01 4.156149551272392273e-02 -6.933576427400112152e-03 -1.640026085078716278e-02 3.701684176921844482e-01 -1.471218764781951904e-01 -2.352990955114364624e-02 9.439914673566818237e-02 8.446357399225234985e-02 8.921390026807785034e-02 2.225870043039321899e-01 1.457783132791519165e-01 2.529209852218627930e-01 -1.061897575855255127e-01 2.372240833938121796e-02 -1.221989989280700684e-01 4.620516300201416016e-02 1.648135483264923096e-01 -2.174497693777084351e-01 2.985348999500274658e-01 2.559007704257965088e-01 -2.123077809810638428e-01 1.086388379335403442e-01 3.252643942832946777e-01 2.136550396680831909e-01 -2.546498775482177734e-01 1.731399330310523510e-03
9.413021802902221680e-02 1.104547977447509766e-01 1.733697801828384399e-01 -1.975748986005783081e-01 -6.004460155963897705e-03 4.864192008972167969e-02 -8.285196125507354736e-02 -1.796125620603561401e-01 5.864159017801284790e-02 1.227372661232948303e-01 1.967344135046005249e-01 -4.306336492300033569e-02 6.305389106273651123e-02 1.166249513626098633e-01 -1.427662465721368790e-02 -4.605140537023544312e-02 2.577091157436370850e-01 9.541662037372589111e-02 2.151353061199188232e-01 -2.114727050065994263e-01 -2.210071682929992676e-01 -4.194196164608001709e-01 4.976190999150276184e-02 -6.944036483764648438e-02 1.783542335033416748e-01 -1.669083833694458008e-01 -6.556064635515213013e-02 1.315787434577941895e-01 -1.161712110042572021e-01 4.575642347335815430e-01 -2.137413769960403442e-01 -2.023652046918869019e-01
5.623583495616912842e-02 4.278454482555389404e-01 3.229636549949645996e-01 2.966589818242937326e-04 3.321197628974914551e-02 2.843158692121505737e-02 5.776987411081790924e-03 8.426832407712936401e-02 -3.342271968722343445e-02 -3.492721915245056152e-02 -1.767835766077041626e-01 -2.386117354035377502e-02 2.558846212923526764e-02 3.721156418323516846e-01 -1.880717873573303223e-01 6.593525409698486328e-02 1.203743666410446167e-01 2.039633393287658691e-01 -1.727946251630783081e-01 -1.714307218790054321e-01 -1.793960928916931152e-01 2.146110534667968750e-01 5.400408059358596802e-02 4.076265916228294373e-02 2.118158340454101562e-01 -1.365357041358947754e-01 -2.472631931304931641e-01 -1.848851293325424194e-01 2.466144599020481110e-02 2.025392204523086548e-01 -1.135417595505714417e-01 2.755434811115264893e-01
3.910620212554931641e-01 6.666742265224456787e-02 1.916891038417816162e-01 -3.210245445370674133e-02 2.802535295486450195e-01 1.330474019050598145e-01 -2.452647238969802856e-01 1.418548226356506348e-01 1.155278459191322327e-02 1.920743845403194427e-02 -6.365935504436492920e-02 -7.694539427757263184e-02 1.172029823064804077e-01 6.460902839899063110e-02 -2.249516546726226807e-02 1.660604774951934814e-01 2.518833382055163383e-03 5.815520882606506348e-02 -8.711969107389450073e-02 -3.517295420169830322e-02 -2.775708734989166260e-01 3.921181336045265198e-02 1.135666146874427795e-01 3.790558874607086182e-02 -3.701691627502441406e-01 -1.379409134387969971e-01 -3.697600066661834717e-01 -7.513003051280975342e-02 1.977630704641342163e-01 2.104157209396362305e-01 -2.599952518939971924e-01 -1.316269934177398682e-01
-5.775038897991180420e-02 2.641129195690155029e-01 2.084907442331314087e-01 -1.151624321937561035e-01 1.127004548907279968e-01 6.998848170042037964e-02 -4.399232938885688782e-02 -1.452587991952896118e-01 1.777425259351730347e-01 6.857442110776901245e-02 -1.546411216259002686e-01 1.813226491212844849e-01 -2.452881485223770142e-01 2.524566948413848877e-01 -8.238848298788070679e-02 -9.125505387783050537e-02 8.135969936847686768e-02 2.131453752517700195e-01 -1.799734979867935181e-01 -1.337257921695709229e-01 -1.585587859153747559e-01 2.267236262559890747e-02 -5.557430535554885864e-02 -2.525421679019927979e-01 1.328643113374710083e-01 1.804141253232955933e-01 -2.369789332151412964e-01 1.375989764928817749e-01 4.452164173126220703e-01 2.721076607704162598e-01 -6.972914934158325195e-02 1.338912453502416611e-02
-9.073431044816970825e-02 2.328245714306831360e-02 -1.123515050858259201e-02 -6.068104878067970276e-02 -2.042258083820343018e-01 8.376973122358322144e-02 2.332208305597305298e-02 9.979245811700820923e-02 -1.711230725049972534e-01 1.951566040515899658e-01 -7.508210092782974243e-02 7.309531420469284058e-02 -2.201251536607742310e-01 2.800900936126708984e-01 -1.027761399745941162e-01 7.813153788447380066e-04 -7.886055111885070801e-02 1.059906110167503357e-01 -1.201542243361473083e-01 -2.060970664024353027e-01 -2.374055236577987671e-01 2.316986620426177979e-01 1.884117275476455688e-01 -2.300866544246673584e-01 -5.289283394813537598e-02 -2.227490693330764771e-01 -1.415972709655761719e-01 2.577509880065917969e-01 2.384417355060577393e-01 1.142373457551002502e-01 -2.410527914762496948e-01 -4.154617190361022949e-01
7.228925079107284546e-02 5.888417363166809082e-02 -3.485097736120223999e-02 8.267198503017425537e-02 1.062058433890342712e-01 8.345647156238555908e-02 3.038654848933219910e-02 -2.890903949737548828e-01 -3.275231420993804932e-01 -1.934132277965545654e-01 1.905971951782703400e-02 4.455385729670524597e-02 -2.772081196308135986e-01 3.121617138385772705e-01 -2.777174860239028931e-02 2.466086000204086304e-01 4.071994218975305557e-03 -9.047404676675796509e-02 2.950460836291313171e-02 -2.630909383296966553e-01 1.343654096126556396e-01 -1.017110422253608704e-01 9.812834858894348145e-02 -1.717626452445983887e-01 -5.683164298534393311e-02 -2.928310073912143707e-03 -1.287807337939739227e-02 6.191978231072425842e-02 1.287631690502166748e-01 4.610226154327392578e-01 -3.387464880943298340e-01 2.611225843429565430e-02
3.553732484579086304e-02 2.730294167995452881e-01 -3.737676888704299927e-02 -2.367697507143020630e-01 3.266042768955230713e-01 -2.441119961440563202e-02 1.313318014144897461e-01 -2.060109004378318787e-02 2.346043661236763000e-02 2.224691659212112427e-01 -8.207050710916519165e-02 -8.668403327465057373e-02 -4.047817587852478027e-01 7.237959653139114380e-03 -1.070803478360176086e-01 1.989320665597915649e-01 2.687275111675262451e-01 3.259558975696563721e-01 1.012212932109832764e-01 -1.945095807313919067e-01 -1.812804043292999268e-01 -1.415704339742660522e-01 8.050837367773056030e-02 2.692428231239318848e-01 1.074900031089782715e-01 -1.037539616227149963e-01 -1.665264070034027100e-01 8.401258289813995361e-02 -5.406677350401878357e-02 8.134824037551879883e-02 -1.254696846008300781e-01 1.474847495555877686e-01
-5.508705601096153259e-02 3.718077391386032104e-02 -3.159403800964355469e-02 -3.927989304065704346e-02 -8.280543982982635498e-02 2.054816633462905884e-01 -1.939508020877838135e-01 -2.834457159042358398e-01 7.130265980958938599e-02 -9.025453031063079834e-02 -2.529956996440887451e-01 1.356029510498046875e-01 5.856748204678297043e-03 -1.636597067117691040e-01 6.072083115577697754e-02 4.003612697124481201e-02 -2.511927112936973572e-02 1.340588629245758057e-01 -9.456570446491241455e-02 -1.611277759075164795e-01 -2.561444342136383057e-01 -2.338699400424957275e-01 2.189183533191680908e-01 -8.630755543708801270e-02 3.150362148880958557e-02 -5.698850750923156738e-02 -4.632095694541931152e-01 -1.206521466374397278e-01 9.420146816410124302e-04 2.339967489242553711e-01 -3.620700836181640625e-01 -2.233227342367172241e-01
2.363460808992385864e-01 2.088649421930313110e-01 1.374564915895462036e-01 -5.138360708951950073e-02 -1.600183248519897461e-01 -1.021019667387008667e-01 1.498891264200210571e-01 6.307568401098251343e-02 -3.459850847721099854e-01 -1.071560382843017578e-02 -1.584309041500091553e-01 -6.605760008096694946e-02 -3.589619100093841553e-01 5.272467434406280518e-02 -1.599780619144439697e-01 3.322176039218902588e-01 -1.885846704244613647e-01 -2.222823053598403931e-01 -1.609857678413391113e-01 -3.633623570203781128e-02 -1.431528758257627487e-02 -3.825001791119575500e-02 -2.588710933923721313e-02 -8.469049632549285889e-02 1.362990885972976685e-01 1.167651638388633728e-01 -4.790880158543586731e-02 1.428359299898147583e-01 1.973778605461120605e-01 3.166786730289459229e-01 -2.884501516819000244e-01 2.343097329139709473e-02
2.541913390159606934e-01 -4.152177646756172180e-02 7.236153632402420044e-02 -4.929476976394653320e-02 -3.030523359775543213e-01 -3.874024748802185059e-02 -7.398760062642395496e-04 -1.289872229099273682e-01 -1.787675619125366211e-01 9.675870090723037720e-02 3.035376965999603271e-02 -4.478735104203224182e-02 -8.615203946828842163e-02 -5.088222026824951172e-02 -2.211128920316696167e-01 3.015091121196746826e-01 -1.653414964675903320e-01 7.759584486484527588e-02 7.847713679075241089e-02 -2.993287332355976105e-02 2.779638767242431641e-02 -3.026270866394042969e-01 1.625437736511230469e-01 -2.629701197147369385e-01 -2.011845260858535767e-01 -2.060189694166183472e-01 -4.306069314479827881e-01 1.919938474893569946e-01 -4.393702372908592224e-02 2.785726189613342285e-01 -8.722680062055587769e-02 -3.566243872046470642e-02
2.010020017623901367e-01 7.198090106248855591e-02 3.822582066059112549e-01 -1.623812168836593628e-01 6.126511096954345703e-02 -2.377163767814636230e-01 -2.578665316104888916e-01 1.153712794184684753e-01 5.549620091915130615e-02 3.156554698944091797e-01 -2.382448464632034302e-01 -1.158215031027793884e-01 -4.236394539475440979e-02 1.749237179756164551e-01 2.030975967645645142e-01 1.517262756824493408e-01 -1.443230658769607544e-01 3.436124622821807861e-01 -2.014644443988800049e-02 2.001616731286048889e-02 7.277899235486984253e-02 -2.024492435157299042e-02 -6.430365890264511108e-02 4.614661633968353271e-02 -7.299484312534332275e-02 1.684466004371643066e-01 -3.352147340774536133e-01 1.162972301244735718e-01 3.357381746172904968e-02 1.803236752748489380e-01 -1.578655242919921875e-01 -4.965585470199584961e-02
-2.367026209831237793e-01 3.095522820949554443e-01 -7.893480360507965088e-02 -6.511567533016204834e-02 -1.474026590585708618e-01 3.930164128541946411e-02 -1.807958818972110748e-02 -1.780875772237777710e-01 -2.220375835895538330e-01 7.355120033025741577e-02 -2.551902830600738525e-01 -2.352355606853961945e-02 -3.706097230315208435e-02 -2.253530025482177734e-01 1.074688583612442017e-01 1.786820739507675171e-01 5.584621429443359375e-02 1.849512904882431030e-01 -8.444942533969879150e-02 -2.771850824356079102e-01 -2.352166324853897095e-01 -2.145284712314605713e-01 2.353356182575225830e-01 -1.136307232081890106e-02 -1.004358679056167603e-01 -4.197651892900466919e-02 -1.519852131605148315e-01 -1.724428385496139526e-01 -1.101504545658826828e-02 4.068982005119323730e-01 -1.854331791400909424e-01 -1.530856788158416748e-01
1.332416683435440063e-01 1.807726919651031494e-01 4.779677391052246094e-01 -1.641528606414794922e-01 1.535439193248748779e-01 7.617521286010742188e-02 -2.370225489139556885e-01 -3.278606832027435303e-01 -1.941271871328353882e-02 1.721049658954143524e-02 4.196875542402267456e-02 1.542336791753768921e-01 -6.602874398231506348e-02 4.524763301014900208e-02 -1.849283427000045776e-01 -1.866157352924346924e-02 2.370428144931793213e-01 1.427428424358367920e-01 -1.204796209931373596e-01 -1.413298994302749634e-01 -1.054750382900238037e-01 -2.756594680249691010e-02 -1.511962413787841797e-01 5.090510845184326172e-02 3.025729060173034668e-01 7.403554767370223999e-02 -1.730719804763793945e-01 1.748272031545639038e-01 5.496146902441978455e-02 2.921904325485229492e-01 -2.060491219162940979e-02 -1.979393810033798218e-01
-1.478947699069976807e-02 4.945137351751327515e-02 -1.242133602499961853e-01 -1.888033188879489899e-02 -6.423067301511764526e-02 1.808422803878784180e-01 1.490124464035034180e-01 2.093948423862457275e-02 -3.682729303836822510e-01 4.099359810352325439e-01 -3.462960198521614075e-02 1.401904970407485962e-01 4.715946037322282791e-03 1.509184837341308594e-01 -2.159254401922225952e-01 1.650963127613067627e-01 -3.152037039399147034e-02 5.117195099592208862e-02 -1.138118058443069458e-01 -2.308559603989124298e-02 -2.485929876565933228e-01 -2.769906818866729736e-01 1.851858049631118774e-01 -3.642947971820831299e-02 -1.231662854552268982e-01 1.890863478183746338e-01 -2.664686143398284912e-01 1.776038110256195068e-01 -7.512567564845085144e-03 2.260459512472152710e-01 -3.229439258575439453e-01 -2.671749517321586609e-02
-2.180527895689010620e-02 1.751595288515090942e-01 -1.137765124440193176e-01 -9.165305644273757935e-02 2.122218757867813110e-01 2.312555313110351562e-01 -8.046072721481323242e-02 1.831314414739608765e-01 -3.028544187545776367e-01 1.166121512651443481e-01 -2.274777144193649292e-01 -9.712894260883331299e-02 -1.969957202672958374e-01 1.801451742649078369e-01 -2.268921732902526855e-01 5.313600227236747742e-02 1.481406986713409424e-01 7.745187729597091675e-02 5.978075787425041199e-02 -1.560263186693191528e-01 1.552300620824098587e-02 1.297055035829544067e-01 8.715479075908660889e-02 8.290594071149826050e-02 -7.720240205526351929e-02 -1.710280030965805054e-01 -2.751491069793701172e-01 -1.142198294401168823e-01 -8.589962869882583618e-02 5.447537899017333984e-01 -1.972755044698715210e-02 3.198045119643211365e-02
1.155774295330047607e-01 3.582252189517021179e-02 3.280817866325378418e-01 -1.959090977907180786e-01 -6.468989700078964233e-02 4.396838322281837463e-02 -1.747380346059799194e-01 1.464091092348098755e-01 1.107354536652565002e-01 2.136352807283401489e-01 1.630930900573730469e-01 1.537687778472900391e-01 -3.321866691112518311e-01 1.159759387373924255e-01 -5.743002891540527344e-02 1.209013536572456360e-01 1.679396033287048340e-01 2.829079031944274902e-01 -2.831605076789855957e-01 -2.919294834136962891e-01 -2.071248367428779602e-03 -6.456679664552211761e-03 1.123897060751914978e-01 1.435728669166564941e-01 4.985786229372024536e-02 2.147461622953414917e-01 -1.784715354442596436e-01 -2.049571424722671509e-01 4.041979089379310608e-02 2.980523705482482910e-01 -7.573781907558441162e-02 -7.611124217510223389e-02
-1.157119944691658020e-01 1.172738969326019287e-01 -1.742271269904449582e-04 -7.389435917139053345e-02 1.831581443548202515e-01 1.355119347572326660e-01 7.711718231439590454e-02 -1.720118671655654907e-01 -3.047567419707775116e-02 3.600264787673950195e-01 -2.826359681785106659e-02 -1.225514411926269531e-01 8.199335634708404541e-02 1.130923926830291748e-01 -1.084330379962921143e-01 1.698409914970397949e-01 -2.639158442616462708e-02 7.560727000236511230e-02 -1.199597418308258057e-01 -2.181432954967021942e-02 -3.126227557659149170e-01 1.904158443212509155e-01 -1.877704262733459473e-02 -1.254881471395492554e-01 7.185419648885726929e-02 2.650576829910278320e-01 -2.698741853237152100e-01 2.316917181015014648e-01 2.192401736974716187e-01 8.692719042301177979e-02 -4.461069405078887939e-01 -2.133862823247909546e-01
-2.262883260846138000e-02 1.966683864593505859e-01 1.508554369211196899e-01 -2.704829573631286621e-01 3.048540949821472168e-01 1.404046118259429932e-01 -2.070551961660385132e-01 6.552069634199142456e-02 -2.961874939501285553e-02 1.766425371170043945e-02 2.052274793386459351e-01 -8.333707600831985474e-02 1.031391769647598267e-01 1.288047879934310913e-01 -1.300350129604339600e-01 -3.991186618804931641e-02 -1.161523982882499695e-01 2.676828503608703613e-01 1.567925810813903809e-01 3.017607703804969788e-02 -1.902645379304885864e-01 -9.447414427995681763e-02 2.993187904357910156e-01 -2.240963280200958252e-01 1.600188016891479492e-01 3.079011440277099609e-01 -1.735962480306625366e-01 3.756203129887580872e-02 -1.724360734224319458e-01 1.275289058685302734e-01 -3.375198543071746826e-01 -4.054091870784759521e-02
1.162140518426895142e-01 3.007279708981513977e-03 1.183763239532709122e-02 -1.648338735103607178e-01 1.177492588758468628e-01 1.857760995626449585e-01 -2.468357421457767487e-02 1.598819494247436523e-01 -1.596586406230926514e-01 1.727057993412017822e-01 -1.222841367125511169e-01 -1.100586801767349243e-01 1.050291210412979126e-02 2.090357057750225067e-02 2.098372876644134521e-01 3.997164070606231689e-01 3.991486504673957825e-02 -2.726870123296976089e-03 -1.855481602251529694e-02 4.741171374917030334e-02 -4.365186020731925964e-02 5.851111561059951782e-02 2.054560780525207520e-01 -1.831762343645095825e-01 1.185717061161994934e-01 1.234512869268655777e-02 -6.978197395801544189e-02 1.937056183815002441e-01 3.581487536430358887e-01 1.526928097009658813e-01 -5.136258602142333984e-01 2.014977782964706421e-01
-9.638171643018722534e-02 8.438317477703094482e-02 3.121529221534729004e-01 -2.636716365814208984e-01 -1.116452217102050781e-01 2.584950253367424011e-02 -2.939432263374328613e-01 -1.845645308494567871e-01 -1.619204729795455933e-01 2.157960273325443268e-02 2.228823751211166382e-01 -1.290006935596466064e-01 -1.886548250913619995e-01 1.147895604372024536e-01 1.289166957139968872e-01 -3.092489764094352722e-02 -1.360597908496856689e-01 1.605997085571289062e-01 -2.090855240821838379e-01 -1.454833149909973145e-01 2.832929044961929321e-02 -2.027117758989334106e-01 1.363707184791564941e-01 -2.847150564193725586e-01 1.604071110486984253e-01 -2.571257352828979492e-01 -2.347638010978698730e-01 -6.920933257788419724e-03 2.875807285308837891e-01 1.068560108542442322e-01 -1.080198511481285095e-01 -1.419418901205062866e-01
1.801411062479019165e-01 1.306334286928176880e-01 -1.683545298874378204e-02 7.391438633203506470e-02 -3.293985035270452499e-03 7.572066783905029297e-02 -3.449914753437042236e-01 -1.388105154037475586e-01 -3.464027643203735352e-01 -1.184636428952217102e-01 2.703865468502044678e-01 -2.437805570662021637e-02 3.761148452758789062e-02 3.458533585071563721e-01 1.838402301073074341e-01 1.357556432485580444e-01 -6.390341371297836304e-02 1.439055055379867554e-01 -1.040056422352790833e-01 3.000387176871299744e-02 -1.427338272333145142e-01 2.198860496282577515e-01 -6.528434902429580688e-02 -1.387895196676254272e-01 1.100473850965499878e-01 3.369279578328132629e-02 -1.564399302005767822e-01 1.270922645926475525e-02 -1.083627268671989441e-01 2.804687619209289551e-01 -3.744156658649444580e-01 1.499586254358291626e-01
-4.268186166882514954e-02 -4.690288566052913666e-03 8.382640033960342407e-02 -8.083309978246688843e-02 -3.383890911936759949e-02 4.189960658550262451e-02 7.377150654792785645e-02 3.833895549178123474e-02 1.423776149749755859e-01 -4.947309195995330811e-02 1.573357358574867249e-02 1.237490326166152954e-01 -3.305671513080596924e-01 2.340702116489410400e-01 -2.702030241489410400e-01 4.910766333341598511e-02 2.017142176628112793e-01 2.371017336845397949e-01 -5.265010148286819458e-02 7.442299276590347290e-02 -2.096225917339324951e-01 -1.864938288927078247e-01 5.973304063081741333e-02 1.320061087608337402e-02 7.119668275117874146e-02 1.910181902348995209e-02 -1.571899950504302979e-01 -4.469214379787445068e-02 -1.377049982547760010e-01 4.573735594749450684e-01 -4.171369969844818115e-01 -2.739357948303222656e-01
1.507667750120162964e-01 1.161475256085395813e-01 1.792428083717823029e-02 1.008402258157730103e-01 2.893660962581634521e-02 -4.024412482976913452e-02 1.428348422050476074e-01 -1.026914454996585846e-02 -2.086687684059143066e-01 2.029568850994110107e-01 -1.305828690528869629e-01 -2.058827430009841919e-01 -3.248267769813537598e-01 1.918950825929641724e-01 -4.972034320235252380e-02 -7.942995429039001465e-02 -1.042547151446342468e-01 -2.693511731922626495e-02 1.550623308867216110e-02 -3.259662091732025146e-01 5.542469024658203125e-02 -2.115199863910675049e-01 2.964232563972473145e-01 1.355503052473068237e-01 9.507682919502258301e-02 -6.525577977299690247e-03 -2.692698538303375244e-01 2.731117606163024902e-01 -7.423332892358303070e-03 3.209308385848999023e-01 -2.517781555652618408e-01 2.006718367338180542e-01
-1.013321205973625183e-01 2.705667018890380859e-01 -1.532034873962402344e-01 -1.373845785856246948e-01 1.305842697620391846e-01 1.643843352794647217e-01 -2.474360913038253784e-02 -3.804472461342811584e-02 -9.505311399698257446e-02 3.190551400184631348e-01 -1.220959872007369995e-01 -1.413174569606781006e-01 -1.227081343531608582e-01 -1.434675753116607666e-01 -5.613695457577705383e-02 1.491017192602157593e-01 -2.191549167037010193e-02 -1.120068505406379700e-01 -1.912387907505035400e-01 1.240288093686103821e-01 -2.921856045722961426e-01 1.488939486443996429e-02 1.734364628791809082e-01 -1.079481318593025208e-01 -1.115501374006271362e-01 1.585265845060348511e-01 -4.111480414867401123e-01 2.015042006969451904e-01 2.000228464603424072e-01 1.639931648969650269e-01 -1.739703267812728882e-01 -2.908877432346343994e-01
-6.261624395847320557e-02 8.859790116548538208e-02 1.137953251600265503e-01 -3.161835372447967529e-01 9.289285540580749512e-02 4.535749182105064392e-02 -1.332047283649444580e-01 5.854943394660949707e-02 -1.881927400827407837e-01 -9.006737917661666870e-02 -1.912034898996353149e-01 2.136733084917068481e-01 -2.283820807933807373e-01 -8.939010649919509888e-02 -2.254345566034317017e-01 1.075815558433532715e-01 7.310766726732254028e-02 1.626804918050765991e-01 -7.953305542469024658e-02 -4.692851006984710693e-01 -1.085052564740180969e-01 1.066105291247367859e-01 -1.403838843107223511e-01 -2.688132040202617645e-02 -1.725268363952636719e-01 1.709640622138977051e-01 -2.135029435157775879e-01 -1.384127885103225708e-01 1.605127900838851929e-01 2.170125544071197510e-01 -2.983463406562805176e-01 -8.732089400291442871e-02
-7.144588232040405273e-02 1.585888862609863281e-01 1.522914916276931763e-01 -2.556622624397277832e-01 1.477186232805252075e-01 -6.100016087293624878e-02 -1.681934446096420288e-01 2.162844836711883545e-01 -3.877948820590972900e-01 -1.761637926101684570e-01 -3.012079186737537384e-02 1.980741173028945923e-01 -1.379984468221664429e-01 1.991110593080520630e-01 1.554498542100191116e-02 2.634803056716918945e-01 1.184832155704498291e-01 3.399534225463867188e-01 -2.077810168266296387e-01 -1.976847648620605469e-01 3.202279657125473022e-02 1.071603819727897644e-01 6.218260154128074646e-02 1.178134828805923462e-01 2.111824601888656616e-01 1.164604350924491882e-01 -6.198810040950775146e-02 1.141673400998115540e-01 9.916052967309951782e-02 8.115511387586593628e-02 -2.869247496128082275e-01 1.215359121561050415e-01
1.181819941848516464e-02 -1.483975648880004883e-01 1.907986104488372803e-01 -1.709227114915847778e-01 -1.038103699684143066e-01 3.516838252544403076e-01 -3.327966928482055664e-01 -1.824676245450973511e-01 -1.915346980094909668e-01 2.754071950912475586e-01 4.523112624883651733e-02 -4.993072897195816040e-02 -1.313315033912658691e-01 1.699886918067932129e-01 7.482298649847507477e-03 7.732079923152923584e-02 1.740852892398834229e-01 2.494374960660934448e-01 -5.599459260702133179e-02 -1.268278509378433228e-01 -2.674674689769744873e-01 -3.567719087004661560e-02 4.424585029482841492e-02 9.823272377252578735e-02 -3.266240656375885010e-02 -3.976517170667648315e-02 -5.565102677792310715e-03 3.932999968528747559e-01 3.042956441640853882e-02 1.035308614373207092e-01 -3.146765828132629395e-01 1.633521355688571930e-02
-1.290427595376968384e-01 9.891565889120101929e-02 1.255848705768585205e-01 -2.688809335231781006e-01 1.018054634332656860e-01 3.364699482917785645e-01 -1.960451751947402954e-01 -7.842910289764404297e-02 -3.902162238955497742e-02 1.565774828195571899e-01 -2.285523153841495514e-02 -1.158077921718358994e-02 -3.783298283815383911e-02 1.792342402040958405e-02 1.563974469900131226e-01 1.550696641206741333e-01 -1.045193448662757874e-01 3.223453834652900696e-02 -9.915604442358016968e-02 -6.692854315042495728e-02 -2.945903316140174866e-02 -8.579795807600021362e-02 1.984878331422805786e-01 -1.132291406393051147e-01 -1.712560951709747314e-01 3.912784159183502197e-01 -1.979403048753738403e-01 -6.171143427491188049e-02 1.077378317713737488e-01 5.297818779945373535e-01 3.074661083519458771e-02 -1.871339231729507446e-01
-2.074108570814132690e-01 2.668690383434295654e-01 4.846044257283210754e-02 3.541302680969238281e-01 -1.947809010744094849e-02 9.532800875604152679e-03 -1.117390319705009460e-01 -2.159744799137115479e-01 -2.766404747962951660e-01 2.107557803392410278e-01 2.934923162683844566e-03 -1.898169368505477905e-01 -2.264315932989120483e-01 4.762854427099227905e-02 7.023925334215164185e-02 1.134419292211532593e-01 2.257126420736312866e-01 2.258647531270980835e-01 -7.784676551818847656e-02 -2.899541519582271576e-02 -1.824030429124832153e-01 1.505050361156463623e-01 -4.411763977259397507e-03 -1.526607722043991089e-01 1.206635311245918274e-01 6.376645062118768692e-03 -1.416616588830947876e-01 2.764480412006378174e-01 5.841165408492088318e-02 2.760438919067382812e-01 -2.453277856111526489e-01 -1.762828379869461060e-01
1.600935012102127075e-01 6.233049556612968445e-02 1.337589137256145477e-02 6.702882051467895508e-02 9.280945360660552979e-02 -1.415850967168807983e-01 5.733335856348276138e-04 -4.551656544208526611e-02 -2.972532510757446289e-01 4.074591100215911865e-01 -1.383560299873352051e-01 -2.188920080661773682e-01 -2.013157159090042114e-01 1.284219771623611450e-01 6.591623276472091675e-02 9.483489394187927246e-02 -1.501431912183761597e-01 9.140267223119735718e-02 -1.963939964771270752e-01 -1.015713810920715332e-01 -8.299071341753005981e-02 -1.312052607536315918e-01 2.942813038825988770e-01 -3.349909782409667969e-01 2.248348593711853027e-01 2.522268146276473999e-02 -1.471166014671325684e-01 2.157514393329620361e-01 -3.880359977483749390e-02 4.327149316668510437e-02 -3.412362933158874512e-01 3.710856288671493530e-02
-4.228831082582473755e-02 1.814017891883850098e-01 7.679202128201723099e-03 -7.054375857114791870e-02 7.578662782907485962e-02 -1.749182790517807007e-01 4.977713152766227722e-02 -2.204862534999847412e-01 -1.763207465410232544e-01 3.348303958773612976e-02 1.217864081263542175e-02 -1.365028321743011475e-01 -6.530663371086120605e-02 4.635307937860488892e-02 -3.224533796310424805e-02 9.962093830108642578e-02 -1.769109964370727539e-01 1.011921018362045288e-01 -8.658674359321594238e-02 1.514516584575176239e-02 -5.026957988739013672e-01 3.417474925518035889e-01 1.289244741201400757e-01 -7.719655055552721024e-03 -1.841399371623992920e-01 3.918290138244628906e-02 -3.688930273056030273e-01 2.886321842670440674e-01 1.994778811931610107e-01 1.562437266111373901e-01 -1.700874865055084229e-01 -1.451294869184494019e-01
-4.103961214423179626e-02 1.316649019718170166e-01 3.920086920261383057e-01 -4.949584230780601501e-02 3.054944276809692383e-01 -9.870905429124832153e-02 -2.108011543750762939e-01 2.260434180498123169e-01 1.985591799020767212e-01 2.426017224788665771e-01 -1.974973976612091064e-01 -1.414771676063537598e-01 -5.713264457881450653e-03 1.737280189990997314e-01 -3.789902850985527039e-02 2.644035220146179199e-01 -1.712775230407714844e-01 1.340551376342773438e-01 -2.712312340736389160e-01 -1.688410937786102295e-01 -1.211488172411918640e-01 1.999395787715911865e-01 1.900272220373153687e-01 6.564003974199295044e-02 5.121337994933128357e-02 -3.801167011260986328e-03 -2.346808463335037231e-01 1.839897036552429199e-01 -5.384216085076332092e-02 1.336478292942047119e-01 4.464066401124000549e-02 -9.286577999591827393e-02
3.763085305690765381e-01 2.062139660120010376e-01 1.163534820079803467e-01 -2.129669040441513062e-01 1.603994816541671753e-01 1.130753085017204285e-01 -2.123390585184097290e-01 -1.278703194111585617e-02 -1.891329437494277954e-01 2.002677880227565765e-02 -2.504323124885559082e-01 -5.767229944467544556e-02 -1.879425942897796631e-01 1.881538778543472290e-01 -1.092851907014846802e-01 3.357663750648498535e-01 -1.205406039953231812e-01 1.382515281438827515e-01 -1.513925194740295410e-01 1.243350058794021606e-01 -3.124539852142333984e-01 -4.448868706822395325e-02 7.511191815137863159e-02 3.545202314853668213e-03 -1.875735521316528320e-01 -2.037135362625122070e-01 -1.792463809251785278e-01 -1.202787980437278748e-01 2.974794246256351471e-02 2.567953169345855713e-01 7.377008348703384399e-02 -5.248265340924263000e-02
1.911615729331970215e-01 -3.067227825522422791e-02 1.091638673096895218e-02 -1.599764684215188026e-03 -2.387408465147018433e-01 -5.953827500343322754e-02 -2.436347305774688721e-01 2.674091421067714691e-02 -4.944491088390350342e-01 3.922729790210723877e-01 2.295780926942825317e-01 -3.196556493639945984e-02 -7.484787702560424805e-02 1.026576235890388489e-01 2.498448127880692482e-03 1.366944462060928345e-01 -1.271748244762420654e-01 1.329324096441268921e-01 -5.689643323421478271e-02 8.181840181350708008e-03 -4.229326546192169189e-02 -2.390499114990234375e-01 1.467474848031997681e-01 -4.106995835900306702e-02 -1.590514928102493286e-01 1.277936156839132309e-02 -1.732230186462402344e-01 2.321727126836776733e-01 1.911360919475555420e-01 2.899446189403533936e-01 -7.320781052112579346e-02 -1.504198554903268814e-02
5.451836064457893372e-02 2.491266578435897827e-01 4.811749458312988281e-01 6.383347511291503906e-02 -8.902930468320846558e-02 7.970111072063446045e-02 1.215468719601631165e-01 -2.235281914472579956e-01 -1.001501530408859253e-01 -8.967401087284088135e-02 -1.468613296747207642e-01 -1.062069535255432129e-01 -3.990698605775833130e-02 5.424061790108680725e-02 8.243733644485473633e-02 3.148319423198699951e-01 1.221331954002380371e-01 1.738438159227371216e-01 -1.117645427584648132e-01 -1.756349354982376099e-01 -3.434979021549224854e-01 -7.271158043295145035e-03 5.035438761115074158e-02 2.970326505601406097e-02 1.320319324731826782e-01 -9.794110804796218872e-02 -2.145047038793563843e-01 5.369321908801794052e-03 -1.460586935281753540e-01 2.497974783182144165e-01 -1.971359252929687500e-01 -2.310285121202468872e-01
4.690223187208175659e-02 -2.192152105271816254e-02 5.706706643104553223e-02 -8.026878349483013153e-03 1.141279265284538269e-01 4.217396304011344910e-02 -1.405548211187124252e-02 7.147659361362457275e-02 -2.930910289287567139e-01 4.772554039955139160e-01 -1.654849797487258911e-01 5.131527781486511230e-02 -1.473365575075149536e-01 1.349856704473495483e-01 -2.390856891870498657e-01 9.301297366619110107e-02 5.041369795799255371e-02 8.239629864692687988e-02 -1.597644239664077759e-01 4.402959253638982773e-03 4.939135164022445679e-02 1.087297573685646057e-01 2.295266687870025635e-01 -2.546012699604034424e-01 2.229559421539306641e-01 -2.964598834514617920e-01 8.312666788697242737e-03 2.864785194396972656e-01 1.270352452993392944e-01 1.418740451335906982e-01 -2.885490059852600098e-01 -1.361902058124542236e-01
7.785852253437042236e-02 1.037892177700996399e-01 3.519708812236785889e-01 -3.221474587917327881e-02 1.436241269111633301e-01 2.752081453800201416e-01 -2.183462977409362793e-01 -3.148621618747711182e-01 -2.586598321795463562e-02 -7.753792405128479004e-02 -8.604405075311660767e-02 -5.032782256603240967e-02 8.211016654968261719e-03 2.343123406171798706e-01 -2.623616755008697510e-01 1.799698472023010254e-01 1.952858269214630127e-02 3.408619761466979980e-02 -1.406193375587463379e-01 -2.913261651992797852e-01 -4.165907576680183411e-02 -1.042850911617279053e-01 -9.980634599924087524e-02 -5.343034490942955017e-02 2.701843380928039551e-01 3.125039115548133850e-02 -1.569542884826660156e-01 2.809331417083740234e-01 7.060751318931579590e-03 3.388642668724060059e-01 3.944790363311767578e-02 -1.291106641292572021e-01
-2.728536725044250488e-02 1.774203479290008545e-01 -1.828483045101165771e-01 -2.905581891536712646e-01 9.249886125326156616e-02 2.888517975807189941e-01 -2.068392187356948853e-01 -1.298145204782485962e-01 4.268255829811096191e-02 2.023078873753547668e-02 -1.236717700958251953e-01 -8.584392257034778595e-03 -1.344438940286636353e-01 6.112979725003242493e-02 -4.890395794063806534e-03 2.962605282664299011e-02 2.409165352582931519e-01 4.527144432067871094e-01 -4.516060650348663330e-02 5.855315364897251129e-03 -3.212355375289916992e-01 2.016635425388813019e-02 9.770736843347549438e-02 -3.619156777858734131e-02 1.586892157793045044e-01 -2.311895340681076050e-01 -3.470652401447296143e-01 1.894642226397991180e-02 7.211980968713760376e-02 2.547878324985504150e-01 -7.826549932360649109e-03 9.400682151317596436e-02
2.232630103826522827e-01 1.795371174812316895e-01 5.385417118668556213e-02 -1.442718058824539185e-01 -1.631793007254600525e-02 3.267903346568346024e-03 4.808828979730606079e-02 1.735315285623073578e-02 -4.629890248179435730e-02 -2.006826698780059814e-01 -3.026910312473773956e-02 8.589503914117813110e-02 -1.660147160291671753e-01 2.502910494804382324e-01 2.623379603028297424e-02 2.219393551349639893e-01 -2.048023045063018799e-02 6.147077083587646484e-01 -2.678964138031005859e-01 -1.392043381929397583e-01 -2.399999648332595825e-01 8.101848885416984558e-03 2.372851073741912842e-01 -1.810546405613422394e-02 -1.353992819786071777e-01 9.060664102435112000e-03 -2.767193019390106201e-01 5.354788526892662048e-02 3.926745429635047913e-02 1.090498492121696472e-01 -3.777580568566918373e-03 7.361181825399398804e-02
1.529443562030792236e-01 3.573158383369445801e-01 9.089511632919311523e-02 -1.613068878650665283e-01 3.792860209941864014e-01 -1.921241730451583862e-02 -1.263149976730346680e-01 9.813997894525527954e-02 -8.754892647266387939e-02 -4.256479814648628235e-02 2.004174143075942993e-02 1.094097867608070374e-01 -5.372750759124755859e-02 3.009703457355499268e-01 -3.048632740974426270e-01 2.946560680866241455e-01 5.705698207020759583e-02 2.788769304752349854e-01 -2.531358897686004639e-01 1.010892242193222046e-01 -1.638421565294265747e-01 2.947891689836978912e-02 1.293311417102813721e-01 -1.161716058850288391e-01 1.085395440459251404e-01 -1.513037532567977905e-01 -1.762266606092453003e-01 -3.512115776538848877e-02 1.771454513072967529e-01 6.540722399950027466e-02 1.102896779775619507e-01 -1.473414748907089233e-01
1.754072308540344238e-01 2.926996164023876190e-02 3.569462895393371582e-01 -8.603303879499435425e-02 1.432341430336236954e-02 -1.063653603196144104e-01 -1.453853845596313477e-01 -6.362000480294227600e-03 4.210958257317543030e-02 1.247873902320861816e-01 1.602845937013626099e-01 -2.691070549190044403e-04 -1.668701916933059692e-01 1.935106366872787476e-01 2.164722532033920288e-01 2.833036184310913086e-01 7.009998708963394165e-02 3.015263974666595459e-01 -2.050333023071289062e-01 6.160330027341842651e-03 -3.337543606758117676e-01 9.762747585773468018e-02 2.546941861510276794e-02 1.304506361484527588e-01 9.985681623220443726e-02 -7.006033509969711304e-02 -4.587401151657104492e-01 -1.839546859264373779e-01 8.945433795452117920e-02 1.228404492139816284e-01 -4.567243158817291260e-02 -6.767556816339492798e-02
1.280583739280700684e-01 2.576745152473449707e-01 1.595769971609115601e-01 1.494609862565994263e-01 -5.427110567688941956e-02 -1.199836060404777527e-01 -4.708743467926979065e-02 9.266945719718933105e-02 1.605152501724660397e-03 4.161991178989410400e-01 6.119828298687934875e-02 1.510584354400634766e-01 -8.077020198106765747e-02 1.183292344212532043e-01 1.328186094760894775e-01 -1.100960820913314819e-01 -2.523031271994113922e-02 3.065920807421207428e-02 7.666559517383575439e-02 -2.598267197608947754e-01 6.915245950222015381e-02 2.098408639430999756e-01 5.214384198188781738e-02 -1.562714725732803345e-01 -9.633534401655197144e-02 -2.767859697341918945e-01 -3.684286475181579590e-01 5.333566106855869293e-03 2.027220278978347778e-01 2.357925474643707275e-01 -3.482590615749359131e-01 -2.495411783456802368e-02
-6.927581131458282471e-02 1.859453320503234863e-01 -6.115029007196426392e-02 3.794562816619873047e-02 1.436357498168945312e-01 8.162681758403778076e-02 -1.249711811542510986e-01 -2.143319398164749146e-01 -3.178443610668182373e-01 1.095278710126876831e-01 -2.813350856304168701e-01 1.013424545526504517e-01 -1.793900728225708008e-01 -4.099698364734649658e-02 4.749314114451408386e-02 1.041500195860862732e-01 2.452251315116882324e-01 1.148070469498634338e-01 -1.055278331041336060e-01 -3.464973866939544678e-01 -2.793542742729187012e-01 -8.756501972675323486e-02 1.012408658862113953e-01 7.178619503974914551e-02 -2.470261184498667717e-03 -6.646826118230819702e-02 -7.313609123229980469e-02 -2.881402373313903809e-01 -7.659977674484252930e-02 2.252919673919677734e-01 -3.150644600391387939e-01 -2.507607638835906982e-01
-1.134881228208541870e-01 1.605653166770935059e-01 2.316177487373352051e-01 -3.152423799037933350e-01 3.148791193962097168e-01 4.703366011381149292e-02 -2.713971734046936035e-01 1.021786928176879883e-01 -2.302931249141693115e-01 -1.518417522311210632e-02 1.478204131126403809e-01 4.352087527513504028e-02 2.292223572731018066e-01 2.570104897022247314e-01 3.501678630709648132e-02 -7.608715444803237915e-02 3.086747974157333374e-02 -1.176759251393377781e-03 3.787269070744514465e-02 -1.829302459955215454e-01 -1.879261434078216553e-01 -9.499958902597427368e-02 7.028313726186752319e-02 -3.145893812179565430e-01 1.832771450281143188e-01 5.723880231380462646e-02 -1.191130355000495911e-01 1.236073449254035950e-01 1.054363138973712921e-02 2.782549858093261719e-01 -2.832543849945068359e-01 -1.096847951412200928e-01
2.557364106178283691e-01 4.840529337525367737e-02 1.195585578680038452e-01 -1.800663471221923828e-01 2.660088054835796356e-02 4.221504554152488708e-02 -6.876847706735134125e-03 -5.997447296977043152e-02 -4.776673018932342529e-02 -1.974325627088546753e-01 -3.411268815398216248e-02 1.378952711820602417e-01 -2.339879423379898071e-01 1.880151182413101196e-01 -3.907252848148345947e-02 1.942024230957031250e-01 3.540000692009925842e-02 5.560685992240905762e-01 -2.432902753353118896e-01 -2.359149158000946045e-01 -1.158194430172443390e-02 1.348815020173788071e-02 3.489433526992797852e-01 -3.636695817112922668e-02 -2.886185608804225922e-02 -1.242627725005149841e-01 -4.413858987390995026e-03 -1.518663167953491211e-01 -4.498122632503509521e-02 2.768568992614746094e-01 -8.134138584136962891e-02 -1.235485970973968506e-01
2.282577604055404663e-01 3.784878849983215332e-01 1.347739696502685547e-01 -4.971932992339134216e-02 -1.828406751155853271e-02 3.777983784675598145e-02 -2.160828001797199249e-02 -2.310047894716262817e-01 -1.146993692964315414e-02 -5.162104219198226929e-02 -1.336499303579330444e-01 -4.363862797617912292e-02 -3.825562596321105957e-01 1.572039425373077393e-01 -9.232018142938613892e-03 6.173406541347503662e-02 2.624271810054779053e-01 1.325362473726272583e-01 1.668707430362701416e-01 -2.098881155252456665e-01 -1.254896521568298340e-01 1.102162301540374756e-01 2.938229143619537354e-01 3.044032454490661621e-01 1.592625379562377930e-01 -9.184293448925018311e-03 -7.891996949911117554e-02 -4.812092706561088562e-02 -1.241882890462875366e-01 1.739532351493835449e-01 -2.894629538059234619e-01 4.701426252722740173e-02
4.974275082349777222e-02 1.508841570466756821e-02 1.484010666608810425e-01 2.156709581613540649e-01 -9.956379421055316925e-03 7.390234619379043579e-02 -2.434085123240947723e-02 -2.703928649425506592e-01 -1.646052002906799316e-01 1.120149269700050354e-01 1.034132763743400574e-01 -2.326232343912124634e-01 -3.737065792083740234e-01 7.026441395282745361e-02 4.786465317010879517e-02 1.589642018079757690e-01 -1.032853052020072937e-01 -3.717265650629997253e-02 -1.672302335500717163e-01 -2.097359113395214081e-02 -4.580454826354980469e-01 -9.564459323883056641e-02 1.025714427232742310e-01 -5.922306701540946960e-02 -1.901909522712230682e-02 1.029746532440185547e-01 -1.497972607612609863e-01 1.079609543085098267e-01 1.139967665076255798e-01 2.815838456153869629e-01 -3.016612827777862549e-01 -2.666634023189544678e-01
1.000753268599510193e-01 -1.859605163335800171e-01 1.154481768608093262e-01 -5.392320081591606140e-02 -2.610599696636199951e-01 6.031903997063636780e-02 -4.102287814021110535e-02 -2.902654707431793213e-01 -2.024681866168975830e-01 3.060278892517089844e-01 -1.310849934816360474e-01 1.122030988335609436e-01 -3.110412955284118652e-01 7.595571130514144897e-02 -1.189382225275039673e-01 8.585888892412185669e-02 4.808319732546806335e-02 3.453774154186248779e-01 -2.373539609834551811e-03 7.371840183623135090e-04 -1.132429912686347961e-01 -3.249127268791198730e-01 -6.683930754661560059e-03 -1.843675374984741211e-01 -1.732058525085449219e-01 5.009107291698455811e-02 -3.472335636615753174e-01 1.281003803014755249e-01 5.032963678240776062e-02 1.658698022365570068e-01 -1.318689435720443726e-01 4.504734277725219727e-02
4.630571976304054260e-02 -1.328268349170684814e-01 -1.635933369398117065e-01 -1.181048676371574402e-01 1.165257673710584641e-02 1.976100355386734009e-01 -3.799537569284439087e-02 8.923432976007461548e-02 9.097007662057876587e-02 1.144956871867179871e-01 1.506889611482620239e-01 -5.841669067740440369e-02 -1.589636951684951782e-01 1.733875274658203125e-01 -1.822514235973358154e-01 4.576033353805541992e-02 7.084178505465388298e-04 7.519426196813583374e-02 -9.180960804224014282e-02 -3.309157788753509521e-01 1.084669027477502823e-02 -8.414085209369659424e-02 3.248938918113708496e-01 1.745143681764602661e-01 5.933549627661705017e-02 -1.486786454916000366e-01 -3.644421994686126709e-01 -2.150662988424301147e-01 3.762165307998657227e-01 3.190649449825286865e-01 -1.932932883501052856e-01 2.374256215989589691e-02
-2.094497233629226685e-01 2.546669840812683105e-01 2.250081002712249756e-01 -1.172396764159202576e-01 1.005021110177040100e-01 -1.278091520071029663e-01 -1.302275210618972778e-01 8.178477734327316284e-02 7.899644784629344940e-03 1.243665590882301331e-01 -4.258634746074676514e-01 2.419656142592430115e-02 -7.083854824304580688e-02 1.695238649845123291e-01 -3.179601728916168213e-01 2.211006581783294678e-01 1.528561208397150040e-02 2.122818976640701294e-01 2.768889069557189941e-01 -3.711484745144844055e-02 -3.045218884944915771e-01 1.460377573966979980e-01 1.408366411924362183e-01 1.922296434640884399e-01 -1.388203203678131104e-01 -1.926828548312187195e-02 -2.281438559293746948e-01 -1.110846735537052155e-02 -4.576531425118446350e-02 1.269103735685348511e-01 -7.034467160701751709e-02 8.030144870281219482e-02
1.991706639528274536e-01 1.369694620370864868e-01 -3.043165616691112518e-02 1.092308387160301208e-02 -1.688096821308135986e-01 -2.690580189228057861e-01 -2.528685927391052246e-01 4.359396919608116150e-02 -1.835888028144836426e-01 2.748000025749206543e-01 1.463898122310638428e-01 9.815405309200286865e-02 -1.470489799976348877e-01 2.745870053768157959e-01 -6.827984750270843506e-02 -7.392908632755279541e-02 2.146081179380416870e-01 2.352411299943923950e-01 -7.195806503295898438e-02 1.635128445923328400e-02 -7.056865841150283813e-02 1.926836222410202026e-01 2.607803344726562500e-01 -1.109512448310852051e-01 -1.359218358993530273e-01 -2.949671819806098938e-02 -1.501125544309616089e-01 2.597480416297912598e-01 -1.524152159690856934e-01 3.517248630523681641e-01 -1.402458548545837402e-01 1.453915983438491821e-01
-1.567648947238922119e-01 1.219037845730781555e-01 -1.798903197050094604e-02 -2.338060736656188965e-01 6.061289459466934204e-02 3.039322793483734131e-01 -1.129473820328712463e-01 7.018081098794937134e-02 -1.613602042198181152e-01 5.069222301244735718e-02 1.562502831220626831e-01 8.069704473018646240e-02 6.094742193818092346e-02 -3.463346138596534729e-02 1.706127226352691650e-01 2.852795720100402832e-01 2.902572602033615112e-02 1.272371262311935425e-01 -1.294647306203842163e-01 -1.837902329862117767e-02 -1.936345547437667847e-01 6.475199759006500244e-02 2.101792991161346436e-01 -2.131756246089935303e-01 -1.128433719277381897e-01 2.093808352947235107e-01 -1.106287464499473572e-01 4.333928972482681274e-02 4.071608483791351318e-01 2.459000349044799805e-01 -3.918265998363494873e-01 3.163860365748405457e-02
-1.627636849880218506e-01 6.382714956998825073e-02 8.058116585016250610e-02 -2.320743203163146973e-01 -2.155244499444961548e-01 2.889517545700073242e-01 9.183584153652191162e-02 -4.793142154812812805e-02 -1.815576106309890747e-01 2.806283533573150635e-01 -1.435916423797607422e-01 -1.407033056020736694e-01 1.324871182441711426e-01 1.529279798269271851e-01 -6.094906479120254517e-02 3.928915560245513916e-01 -7.645777612924575806e-02 1.551617830991744995e-01 -1.550218909978866577e-01 -4.705338552594184875e-02 -1.373592168092727661e-01 -2.368611842393875122e-02 2.262823134660720825e-01 -9.122676402330398560e-02 -1.278077065944671631e-01 -6.423097848892211914e-02 -2.114286571741104126e-01 3.647568076848983765e-02 -1.915922462940216064e-01 8.856055885553359985e-02 -3.534063398838043213e-01 -2.149332463741302490e-01
5.506656318902969360e-02 3.022243380546569824e-01 4.861333593726158142e-02 -3.208933472633361816e-01 9.330654144287109375e-02 2.489822506904602051e-01 -2.231815755367279053e-01 1.535879224538803101e-01 -1.535142958164215088e-02 5.499109998345375061e-02 -3.626744821667671204e-02 -3.051907718181610107e-01 -3.051960766315460205e-01 1.893059164285659790e-01 -1.200766190886497498e-01 1.793111562728881836e-01 1.919529438018798828e-01 -9.739798307418823242e-02 3.099138848483562469e-02 2.549481205642223358e-02 -1.668298542499542236e-01 1.060869544744491577e-01 -6.130098365247249603e-03 1.733981221914291382e-01 1.382058858871459961e-01 2.379545569419860840e-02 -1.344192475080490112e-01 -1.252089440822601318e-01 2.535935305058956146e-02 3.991071581840515137e-01 -2.001714706420898438e-01 1.112701818346977234e-01
1.729655563831329346e-01 1.771547347307205200e-01 1.082801371812820435e-01 -4.718966037034988403e-02 5.372814089059829712e-02 -2.138452231884002686e-02 9.122910350561141968e-02 -1.756711900234222412e-01 -2.495543509721755981e-01 1.053965762257575989e-01 2.011379301548004150e-01 -1.165901049971580505e-01 -3.458425104618072510e-01 9.933227300643920898e-02 -9.863861650228500366e-02 2.378501296043395996e-01 1.101541072130203247e-01 5.741747841238975525e-02 -2.656664550304412842e-01 -6.959060672670602798e-03 2.089880108833312988e-01 -1.773182004690170288e-01 1.677792221307754517e-01 -1.075152233242988586e-01 7.009508553892374039e-03 6.579930335283279419e-02 1.872129738330841064e-01 1.202954500913619995e-01 3.538597226142883301e-01 2.606524825096130371e-01 -3.005842864513397217e-01 -1.439384818077087402e-01
5.819003656506538391e-02 -4.317209124565124512e-02 1.685084849596023560e-01 -2.717695534229278564e-01 1.116904169321060181e-01 2.879013717174530029e-01 -9.828191995620727539e-02 1.479762941598892212e-01 -3.005647361278533936e-01 -1.066502481698989868e-01 8.221201598644256592e-02 1.228513717651367188e-01 -1.005831584334373474e-01 1.660798937082290649e-01 -2.232862636446952820e-02 1.595848351716995239e-01 1.602062135934829712e-01 3.507583141326904297e-01 1.091429889202117920e-01 -3.502561450004577637e-01 2.460202425718307495e-01 2.033958137035369873e-01 2.381482869386672974e-01 3.762993961572647095e-02 -1.160460337996482849e-01 -3.309428691864013672e-02 -7.719235867261886597e-02 -1.044835448265075684e-01 1.646790094673633575e-02 1.561495661735534668e-01 -2.369877845048904419e-01 -1.509242057800292969e-01
8.587938733398914337e-03 2.167500741779804230e-02 -2.028509415686130524e-02 7.635626941919326782e-02 -9.881461411714553833e-02 2.050603553652763367e-02 -9.001887589693069458e-02 1.108934357762336731e-01 -2.246221899986267090e-01 4.085595011711120605e-01 -1.172135844826698303e-01 -6.329882889986038208e-02 -2.035330981016159058e-01 1.171651929616928101e-01 5.049338564276695251e-02 1.586545556783676147e-01 -9.831012785434722900e-02 7.658866047859191895e-02 -1.855404078960418701e-01 -2.880390733480453491e-02 4.490703577175736427e-04 1.832498908042907715e-01 1.229082494974136353e-01 -2.566253840923309326e-01 2.514868676662445068e-01 -6.259401887655258179e-02 -6.093192100524902344e-02 2.755458354949951172e-01 1.256877183914184570e-01 2.012996673583984375e-01 -5.248408913612365723e-01 -2.692328020930290222e-02
-4.101251438260078430e-02 2.734059393405914307e-01 1.037652045488357544e-01 3.310931026935577393e-01 -5.270164459943771362e-02 1.337289661169052124e-01 4.640975967049598694e-02 -1.519542485475540161e-01 -7.250089943408966064e-02 -1.897010207176208496e-01 -1.523938775062561035e-01 1.307880580425262451e-01 -3.603605628013610840e-01 -7.205270975828170776e-02 1.905038356781005859e-01 2.553392648696899414e-01 1.968235522508621216e-01 1.737975031137466431e-01 2.360664680600166321e-02 -2.338161170482635498e-01 -2.415727823972702026e-01 9.035582840442657471e-02 1.745672821998596191e-01 1.826815493404865265e-02 2.931225672364234924e-02 -1.335735470056533813e-01 -1.042152419686317444e-01 -2.145289257168769836e-02 1.170042231678962708e-01 3.034288287162780762e-01 -2.859311103820800781e-01 -1.094921212643384933e-02
2.066649496555328369e-02 9.131166338920593262e-02 6.981405615806579590e-02 -1.608450710773468018e-01 -2.538873553276062012e-01 1.893417909741401672e-02 2.075850404798984528e-02 -1.158912554383277893e-01 -7.463846355676651001e-02 1.518785208463668823e-01 1.890575140714645386e-01 -1.019830256700515747e-01 -2.118133902549743652e-01 1.473650932312011719e-01 -5.157135799527168274e-02 4.676552861928939819e-02 -1.786444149911403656e-02 6.210532039403915405e-02 -1.448839157819747925e-01 -1.964446306228637695e-01 -3.005828559398651123e-01 2.255613505840301514e-01 5.772941932082176208e-02 -7.873277366161346436e-02 -7.446674257516860962e-02 5.251017212867736816e-02 -1.541276276111602783e-01 1.481681615114212036e-01 4.370895326137542725e-01 1.432174891233444214e-01 -3.333598971366882324e-01 -3.799803555011749268e-01
3.570446074008941650e-01 -9.481141716241836548e-02 1.297649443149566650e-01 -7.879746705293655396e-02 -1.715774089097976685e-01 -1.154062747955322266e-01 -2.067998647689819336e-01 -7.496238499879837036e-02 5.481325462460517883e-02 -1.187558025121688843e-01 -1.653801649808883667e-01 1.699938774108886719e-01 -2.145161926746368408e-01 2.031297534704208374e-01 1.162283588200807571e-02 8.711563795804977417e-02 5.925793573260307312e-02 8.520719408988952637e-02 1.342418342828750610e-01 -2.870945036411285400e-01 -1.982637345790863037e-01 3.376953303813934326e-01 1.385412067174911499e-01 4.231065511703491211e-02 1.744080781936645508e-01 -4.650390706956386566e-03 -2.580809891223907471e-01 4.940354451537132263e-02 6.427558511495590210e-02 1.079193130135536194e-02 -4.275172948837280273e-01 -9.449002891778945923e-02
-3.519645705819129944e-02 1.296853721141815186e-01 -2.404414266347885132e-01 2.522900998592376709e-01 1.113076284527778625e-01 -3.430887311697006226e-02 -2.284968793392181396e-01 -6.989910453557968140e-02 -3.720326721668243408e-01 -5.958857014775276184e-03 5.653240531682968140e-02 -1.137952692806720734e-02 -3.079373538494110107e-01 2.076001018285751343e-01 -2.987191677093505859e-01 4.859937727451324463e-02 -2.278386205434799194e-01 9.683657437562942505e-02 -7.647822052240371704e-02 -1.607830226421356201e-01 -1.206251680850982666e-01 -2.641560276970267296e-03 4.319520667195320129e-02 -2.263629287481307983e-01 4.748036339879035950e-02 -1.588216051459312439e-02 -2.389684505760669708e-02 1.288345456123352051e-01 2.387265115976333618e-01 3.116344511508941650e-01 -1.568047255277633667e-01 -2.439436763525009155e-01
4.297822713851928711e-02 3.087546229362487793e-01 5.709479749202728271e-02 9.204847365617752075e-02 2.363026142120361328e-01 6.251960992813110352e-02 -6.722114980220794678e-02 7.545233517885208130e-02 -8.144037425518035889e-02 -1.842832192778587341e-02 -1.034864112734794617e-01 -1.715254187583923340e-01 -3.185326159000396729e-01 2.703185081481933594e-01 2.780528971925377846e-03 2.583252787590026855e-01 3.926628828048706055e-02 1.364433318376541138e-01 2.711750566959381104e-02 -1.542797833681106567e-01 -3.716895282268524170e-01 6.539861857891082764e-02 -4.593810811638832092e-02 2.196517288684844971e-01 7.215384393930435181e-02 -1.138171330094337463e-01 -2.915220260620117188e-01 -1.825836449861526489e-01 2.429052293300628662e-01 2.481718361377716064e-01 7.806850224733352661e-02 -1.791684180498123169e-01
2.904599308967590332e-01 1.892045438289642334e-01 8.790988475084304810e-02 -3.866558521986007690e-02 4.380747675895690918e-02 6.974109262228012085e-02 -1.246925219893455505e-01 1.229000613093376160e-01 -2.772172987461090088e-01 2.501792646944522858e-02 -1.684046536684036255e-01 -1.160284206271171570e-01 -2.148049026727676392e-01 1.592181175947189331e-01 -7.616904377937316895e-02 3.176230788230895996e-01 6.499111652374267578e-02 3.231816589832305908e-01 -2.346128672361373901e-01 1.632411591708660126e-02 -3.012489974498748779e-01 -8.984462916851043701e-02 -1.614386886358261108e-01 -1.121958047151565552e-01 7.716778665781021118e-02 -2.211531400680541992e-01 -2.373759448528289795e-01 -1.870682090520858765e-01 2.277351468801498413e-01 1.491005867719650269e-01 8.474649488925933838e-02 8.225085586309432983e-02
1.370211392641067505e-01 1.128271967172622681e-01 2.137993127107620239e-01 8.984056115150451660e-02 2.104140371084213257e-01 2.070306241512298584e-01 -1.258879601955413818e-01 -3.813519477844238281e-01 -3.060274720191955566e-01 1.930795423686504364e-02 -1.641392409801483154e-01 3.032859563827514648e-01 -8.707761764526367188e-02 6.643717177212238312e-03 -6.587706506252288818e-02 4.349337890744209290e-02 1.694838553667068481e-01 -5.767307057976722717e-02 -1.645707637071609497e-01 -2.719011604785919189e-01 -1.012689620256423950e-01 -8.287210762500762939e-02 1.158485338091850281e-01 1.009940505027770996e-01 5.310797691345214844e-02 -1.972970068454742432e-01 3.534832596778869629e-02 1.978512294590473175e-02 1.159680858254432678e-01 8.110816776752471924e-02 -3.676047623157501221e-01 -2.591072022914886475e-01
-1.320539563894271851e-01 -6.286307424306869507e-02 -8.241809904575347900e-02 2.205772548913955688e-01 2.867655269801616669e-02 -2.723621129989624023e-01 -1.341559588909149170e-01 -1.380082964897155762e-01 -2.923926413059234619e-01 2.127426862716674805e-02 6.487662345170974731e-02 -3.687147051095962524e-02 -3.698000311851501465e-01 -2.777579799294471741e-02 -5.778888985514640808e-02 1.554158180952072144e-01 1.269060075283050537e-01 1.161797568202018738e-01 -7.612440735101699829e-02 -5.198428034782409668e-02 -2.329526990652084351e-01 -9.790865331888198853e-02 1.855517774820327759e-01 -2.051321119070053101e-01 2.065700143575668335e-01 3.475646674633026123e-02 -1.626644730567932129e-01 1.356347799301147461e-01 2.062875330448150635e-01 3.485236763954162598e-01 -3.224346041679382324e-01 -1.392792016267776489e-01
2.596881985664367676e-01 3.381250426173210144e-02 7.149987667798995972e-02 1.246549095958471298e-02 -1.007718313485383987e-02 5.379097536206245422e-02 -1.118073239922523499e-01 -6.333857774734497070e-02 -2.820377349853515625e-01 1.752367466688156128e-01 2.173580229282379150e-01 1.553450971841812134e-01 -4.193809926509857178e-01 3.146093189716339111e-01 -2.802049219608306885e-01 7.296621054410934448e-02 -6.850010156631469727e-02 -1.583046093583106995e-02 -5.436704307794570923e-02 -2.851529717445373535e-01 -2.131905639544129372e-03 -1.195420697331428528e-01 -7.804753631353378296e-02 -2.336677461862564087e-01 1.206329911947250366e-01 1.538460552692413330e-01 -1.896089017391204834e-01 -8.973503857851028442e-02 -4.342304542660713196e-02 1.462919712066650391e-01 -3.047903478145599365e-01 6.090020760893821716e-02
1.968564651906490326e-02 1.407367289066314697e-01 -7.091180980205535889e-02 -1.701292954385280609e-02 -1.558835804462432861e-01 2.915545403957366943e-01 -7.209412008523941040e-02 -7.584690302610397339e-02 -3.654259145259857178e-01 4.064226448535919189e-01 -2.383776940405368805e-02 -6.558224558830261230e-02 1.583481729030609131e-01 1.861523091793060303e-02 -1.093314439058303833e-01 2.205726802349090576e-01 -7.335012406110763550e-02 1.005176082253456116e-01 -3.477006033062934875e-02 -3.770509734749794006e-03 -2.603398263454437256e-01 -7.204670459032058716e-02 1.092670038342475891e-01 -1.393710728734731674e-02 -5.231814831495285034e-02 7.721942663192749023e-02 -4.355422258377075195e-01 1.474506109952926636e-01 -6.925476342439651489e-02 2.495199441909790039e-02 -2.678988575935363770e-01 -2.559043169021606445e-01
2.066359817981719971e-01 1.441977918148040771e-01 1.822711080312728882e-01 6.369711458683013916e-02 9.964546561241149902e-02 -1.186352074146270752e-01 -2.398403137922286987e-01 -1.736223250627517700e-01 1.683277487754821777e-01 1.986420452594757080e-01 9.494968503713607788e-02 -3.678210824728012085e-02 -9.753812104463577271e-02 1.547927707433700562e-01 -9.700932353734970093e-02 -4.367011040449142456e-02 4.555915668606758118e-02 1.428699642419815063e-01 -1.197653859853744507e-01 -3.436397612094879150e-01 9.384431689977645874e-02 -1.237979456782341003e-01 3.200345039367675781e-01 -1.275009363889694214e-01 -2.087065875530242920e-01 -2.770319208502769470e-02 -3.277971744537353516e-01 1.354049146175384521e-01 -1.521323472261428833e-01 2.687510251998901367e-01 -1.451661735773086548e-01 2.834015488624572754e-01
5.853092297911643982e-02 3.163188695907592773e-01 5.795671790838241577e-02 2.485964447259902954e-01 9.766957163810729980e-02 -9.832674264907836914e-02 5.891237780451774597e-02 -7.376722246408462524e-02 9.477329254150390625e-02 1.779440343379974365e-01 -2.307189702987670898e-01 7.474640011787414551e-02 -1.701645255088806152e-01 1.984333693981170654e-01 9.959541261196136475e-03 3.342657983303070068e-01 -1.028825063258409500e-03 -1.224894672632217407e-01 3.883744031190872192e-02 -2.027617841958999634e-01 1.734636127948760986e-01 6.976217776536941528e-02 4.253618791699409485e-02 -9.124084562063217163e-02 -4.763057455420494080e-03 -1.566628068685531616e-01 -3.877146840095520020e-01 9.811432100832462311e-03 2.302775084972381592e-01 8.956120163202285767e-02 -1.996069103479385376e-01 -3.808094561100006104e-01
9.931057691574096680e-02 8.676006644964218140e-02 1.122421622276306152e-01 -1.383901387453079224e-01 -1.386630088090896606e-01 -1.994436085224151611e-01 -3.320271372795104980e-01 -1.758653521537780762e-01 5.215742066502571106e-02 1.479174196720123291e-01 1.516473889350891113e-01 8.403013646602630615e-02 -2.319597154855728149e-01 1.355926394462585449e-01 -1.576764583587646484e-01 2.300469279289245605e-01 1.502128243446350098e-01 1.478205472230911255e-01 -2.289541810750961304e-01 -1.616574525833129883e-01 7.617412507534027100e-02 1.556464433670043945e-01 5.246684327721595764e-02 -1.348037272691726685e-01 3.112883269786834717e-01 -1.599368602037429810e-01 -3.443893743678927422e-03 1.437195762991905212e-02 -9.190302342176437378e-02 1.361304670572280884e-01 -3.391235768795013428e-01 -3.277953267097473145e-01
8.140810579061508179e-02 2.224925011396408081e-01 1.620118319988250732e-01 -9.782293438911437988e-02 -5.924005806446075439e-02 3.013697564601898193e-01 -5.675207078456878662e-02 -3.258765339851379395e-01 -1.403294801712036133e-01 1.727974712848663330e-01 -7.596732029924169183e-05 -3.504436835646629333e-02 1.178825572133064270e-01 3.073885440826416016e-01 -1.113809645175933838e-01 -3.062237799167633057e-02 -1.855299691669642925e-03 9.279365651309490204e-03 -1.895228326320648193e-01 -2.024033069610595703e-01 -2.090723440051078796e-02 -1.945300847291946411e-01 -5.322581157088279724e-02 1.901700794696807861e-01 3.904944658279418945e-01 -2.054221741855144501e-02 -2.235578298568725586e-01 2.215360850095748901e-01 7.719845324754714966e-02 1.830529868602752686e-01 -1.555162966251373291e-01 -2.488501071929931641e-01
-9.553954750299453735e-02 4.317771270871162415e-02 -1.661397814750671387e-01 -2.018503248691558838e-01 2.029600739479064941e-01 3.589799255132675171e-02 -1.889522746205329895e-02 -2.340485453605651855e-01 -3.580116927623748779e-01 2.696805596351623535e-01 -5.639045313000679016e-02 -2.524885237216949463e-01 1.081565767526626587e-01 5.315146595239639282e-02 -6.367954891175031662e-03 1.273594498634338379e-01 7.079667598009109497e-02 2.071869373321533203e-01 1.168295741081237793e-01 -6.064332555979490280e-03 3.749566618353128433e-03 2.320023179054260254e-01 1.265630424022674561e-01 1.934493659064173698e-03 -1.148645952343940735e-01 -8.313079178333282471e-02 -4.416985511779785156e-01 1.228797584772109985e-01 1.866439878940582275e-01 -5.469875410199165344e-03 -3.468440175056457520e-01 -8.646703511476516724e-02
8.785828948020935059e-02 4.884055629372596741e-02 7.886818051338195801e-02 -1.957928389310836792e-01 -1.880743056535720825e-01 1.630509197711944580e-01 -4.592654854059219360e-02 1.110124886035919189e-01 -2.346925288438796997e-01 6.748422980308532715e-02 1.106293052434921265e-01 -2.200684137642383575e-02 9.855688549578189850e-03 2.347594052553176880e-01 -8.289797604084014893e-02 8.325116336345672607e-02 2.680627405643463135e-01 7.410778850317001343e-02 3.085553646087646484e-01 -2.561258375644683838e-01 -1.288604587316513062e-01 -4.859448596835136414e-02 1.312340050935745239e-01 1.284584999084472656e-01 9.646292775869369507e-02 -1.948820501565933228e-01 -1.655585318803787231e-01 8.330093324184417725e-02 2.091663423925638199e-03 5.744171142578125000e-01 -1.393537819385528564e-01 7.564105093479156494e-02
4.187588989734649658e-01 7.539398968219757080e-02 1.088664159178733826e-01 -1.828153729438781738e-01 1.428544074296951294e-01 7.171224802732467651e-02 -8.912607282400131226e-02 -4.179176315665245056e-02 -1.783844381570816040e-01 -5.959550663828849792e-02 -1.209758073091506958e-01 7.975766062736511230e-02 -3.360514938831329346e-01 -4.530962184071540833e-02 -9.727539122104644775e-02 3.485136032104492188e-01 -1.495821401476860046e-02 -2.962098456919193268e-02 7.331472355872392654e-03 8.401419967412948608e-02 -2.450594604015350342e-01 7.608547806739807129e-02 5.843878909945487976e-02 4.472824186086654663e-02 -2.525678277015686035e-01 -3.900115191936492920e-01 -2.122228741645812988e-01 -5.033157393336296082e-02 1.303354203701019287e-01 1.545833796262741089e-01 -2.250326722860336304e-01 -4.123299568891525269e-02
-2.137825787067413330e-01 -2.066037058830261230e-02 -9.855653159320354462e-03 -3.268046081066131592e-01 3.529749810695648193e-01 1.552202552556991577e-01 -3.527747392654418945e-01 1.516240835189819336e-01 -2.124666273593902588e-01 -6.089376285672187805e-03 -8.772984147071838379e-02 -8.949474990367889404e-02 -3.191215544939041138e-02 -3.922945819795131683e-03 8.705340325832366943e-03 2.573494613170623779e-01 2.818553708493709564e-02 1.780090034008026123e-01 -2.084714919328689575e-01 -3.029741644859313965e-01 1.105430573225021362e-01 6.631917506456375122e-02 1.333549022674560547e-01 6.179012358188629150e-03 9.785111248493194580e-02 1.050934791564941406e-01 -2.199490182101726532e-02 1.702663004398345947e-01 1.682607084512710571e-01 2.423325926065444946e-01 -2.856318056583404541e-01 4.162599518895149231e-02
4.403832554817199707e-02 3.121056258678436279e-01 2.803300917148590088e-01 5.565171688795089722e-02 5.835955217480659485e-02 -3.367553651332855225e-02 1.244942545890808105e-01 -3.033208250999450684e-01 -5.162382870912551880e-02 6.235360167920589447e-03 -2.999767959117889404e-01 1.954879052937030792e-02 -1.129382699728012085e-01 1.430087983608245850e-01 7.319592684507369995e-02 1.658955812454223633e-01 1.644350439310073853e-01 1.950528770685195923e-01 -1.550721377134323120e-01 -7.253696024417877197e-02 -1.107623130083084106e-01 3.022334277629852295e-01 2.398918382823467255e-02 -4.182974621653556824e-02 1.376587599515914917e-01 -7.628483325242996216e-02 -1.715107262134552002e-01 8.376110345125198364e-02 -1.776113957166671753e-01 1.662272214889526367e-01 -2.760272026062011719e-01 -3.884162604808807373e-01
1.808242797851562500e-01 3.569580018520355225e-01 -5.086276214569807053e-03 -1.819051951169967651e-01 -2.254408150911331177e-01 1.387187931686639786e-02 -1.593844741582870483e-01 2.234467566013336182e-01 -2.966924309730529785e-01 4.613650217652320862e-02 8.229938894510269165e-02 2.864876687526702881e-01 -6.475706398487091064e-02 2.568583190441131592e-02 8.414883166551589966e-02 1.772210150957107544e-01 -7.215035706758499146e-02 1.176470443606376648e-01 -3.034811019897460938e-01 -6.849442422389984131e-02 -1.914546787738800049e-01 5.506784468889236450e-02 1.701549142599105835e-01 2.339530177414417267e-02 6.826891005039215088e-02 -1.095444858074188232e-01 -1.944678127765655518e-01 1.365782618522644043e-01 -3.062294125556945801e-01 7.899469882249832153e-02 -2.025222927331924438e-01 -2.426631897687911987e-01
[truncated: 3,270,942 more chars]
