# Supplementary material for: The Language of Innovation
Source: PLoS One. 2020 Apr 30;15(4):e0230107. doi: 10.1371/journal.pone.0230107 (PMC7194493; doi:10.1371/journal.pone.0230107)
Supplement: S12 File — (GZ) [file pone.0230107.s012.tar.gz › 1990-1994/V2Run_28_VS_4500_embeddings1990-1994ED32.txt]

-2.025453150272369385e-01 -1.191343516111373901e-01 -1.908398717641830444e-01 3.182490766048431396e-01 1.195926070213317871e-01 8.561483770608901978e-02 4.103263467550277710e-02 7.901815325021743774e-02 -1.419587135314941406e-01 -4.261096194386482239e-02 2.069167345762252808e-01 1.253936886787414551e-01 2.321570217609405518e-01 -3.700525760650634766e-01 -5.184717848896980286e-02 -6.270584464073181152e-02 9.338507801294326782e-02 -2.684757411479949951e-01 -4.728377610445022583e-02 1.967656239867210388e-02 -3.420412838459014893e-01 -3.394420817494392395e-02 1.057142950594425201e-02 1.244637146592140198e-01 -7.818164303898811340e-03 2.005260288715362549e-01 -1.773386448621749878e-01 2.904553711414337158e-01 1.064313724637031555e-01 -2.395585477352142334e-01 2.392291277647018433e-01 1.887898705899715424e-02
-8.839216083288192749e-02 -4.175934195518493652e-01 -2.611273154616355896e-02 2.536480128765106201e-01 2.581929564476013184e-01 -1.790542751550674438e-01 6.179197132587432861e-02 -1.325135976076126099e-01 -1.433659624308347702e-02 2.833183482289314270e-02 1.748355478048324585e-01 -2.101972848176956177e-01 -2.730854973196983337e-02 -2.147311866283416748e-01 -1.456077545881271362e-01 -1.923621147871017456e-01 -3.805174306035041809e-02 -1.905642300844192505e-01 -2.590556442737579346e-01 -4.303978756070137024e-02 -2.995920777320861816e-01 -1.184613481163978577e-01 -1.953727304935455322e-01 -8.399439603090286255e-02 -4.959174245595932007e-02 1.146683096885681152e-01 -1.278018504381179810e-01 -5.161166563630104065e-02 -9.162896871566772461e-02 6.470182538032531738e-02 2.176203876733779907e-01 3.187123537063598633e-01
-1.248624920845031738e-01 -1.481602936983108521e-01 1.172721735201776028e-03 2.883712053298950195e-01 1.474361568689346313e-01 -9.609644860029220581e-02 -6.227540224790573120e-02 -3.855450078845024109e-02 -1.340556740760803223e-01 1.099666431546211243e-01 3.688788414001464844e-02 -1.642304062843322754e-01 -1.960103027522563934e-02 -7.092545181512832642e-02 -2.621066384017467499e-02 6.417020224034786224e-03 -6.443991512060165405e-02 -3.919752538204193115e-01 -2.704985439777374268e-01 1.513752937316894531e-01 -3.632948100566864014e-01 6.137395650148391724e-02 6.068381667137145996e-02 -7.791558653116226196e-02 1.251423656940460205e-01 3.075537681579589844e-01 3.831752538681030273e-01 -1.267053484916687012e-01 -1.315288841724395752e-01 -1.560957282781600952e-01 2.226803004741668701e-01 1.210753172636032104e-01
-1.403604149818420410e-01 -1.217090710997581482e-01 1.146927997469902039e-01 3.138170242309570312e-01 2.542808949947357178e-01 -5.331186577677726746e-02 1.104872524738311768e-01 -2.900545895099639893e-01 2.983211539685726166e-02 1.219855248928070068e-01 2.772583365440368652e-01 -1.318922638893127441e-01 2.202104330062866211e-01 -5.814494192600250244e-02 8.512100577354431152e-02 1.971625536680221558e-01 1.913087666034698486e-01 3.548529371619224548e-02 -4.294100403785705566e-01 -7.749432697892189026e-03 -2.356210350990295410e-01 1.025709286332130432e-01 9.981183707714080811e-02 -2.745477296411991119e-02 -8.969077467918395996e-02 -1.578124761581420898e-01 -1.967554241418838501e-01 -1.569795459508895874e-01 -1.892887800931930542e-02 -1.263882219791412354e-01 9.487850964069366455e-02 2.475396245718002319e-01
-5.524475127458572388e-02 -1.906172782182693481e-01 1.980207264423370361e-01 2.207319438457489014e-01 1.198593452572822571e-01 8.474525809288024902e-02 1.613403856754302979e-01 -3.168797791004180908e-01 1.009238511323928833e-01 -7.895119488239288330e-02 9.633281081914901733e-02 -1.116072535514831543e-01 2.083183526992797852e-01 -1.996798366308212280e-01 7.867915928363800049e-02 9.587275236845016479e-02 -2.114298939704895020e-02 -2.240554392337799072e-01 -3.269310891628265381e-01 2.945950329303741455e-01 -4.425238370895385742e-01 9.024368226528167725e-02 2.568314969539642334e-01 -8.126375824213027954e-02 4.513292014598846436e-02 2.255629561841487885e-02 6.319338828325271606e-02 2.141693979501724243e-02 1.767341345548629761e-01 -5.419522523880004883e-03 8.512461557984352112e-03 1.693841665983200073e-01
-6.337148696184158325e-02 -1.314933449029922485e-01 -1.337795853614807129e-01 -9.887289255857467651e-03 3.124095797538757324e-01 1.075537055730819702e-01 8.621629327535629272e-02 1.338219493627548218e-01 -3.219639658927917480e-01 -1.989622861146926880e-01 3.917245939373970032e-02 2.046825736761093140e-01 1.634335219860076904e-01 -2.372105121612548828e-01 3.785487264394760132e-02 2.202934958040714264e-02 -6.919870525598526001e-02 3.116594627499580383e-02 -1.967333257198333740e-01 3.566846251487731934e-02 -2.592605724930763245e-02 5.350903049111366272e-02 3.353970348834991455e-01 -1.861729174852371216e-01 9.404212981462478638e-02 8.451683819293975830e-02 -5.293083935976028442e-02 1.445493847131729126e-01 1.541373226791620255e-02 2.845248878002166748e-01 2.799306511878967285e-01 3.986936211585998535e-01
-1.309936195611953735e-01 -3.221846222877502441e-01 -1.361930519342422485e-01 1.162395626306533813e-01 -1.598261855542659760e-02 -5.947042256593704224e-02 3.976613581180572510e-01 -3.609138075262308121e-03 -3.128362596035003662e-01 9.470731019973754883e-02 7.023537158966064453e-02 -7.139854133129119873e-02 -1.044200062751770020e-01 2.318843826651573181e-02 7.786450535058975220e-02 6.062498432584106922e-04 -1.973368227481842041e-01 -2.373220324516296387e-01 -1.070189774036407471e-01 1.414027512073516846e-01 -3.895546793937683105e-01 -1.593952775001525879e-01 8.546469360589981079e-02 7.236734777688980103e-02 1.863131374120712280e-01 -3.555780649185180664e-02 -2.428863942623138428e-01 4.562429338693618774e-02 -2.671090327203273773e-02 -1.605724096298217773e-01 1.761330664157867432e-01 2.822801172733306885e-01
-5.323192849755287170e-02 -1.395293176174163818e-01 -3.494506329298019409e-02 4.611794352531433105e-01 -8.116611093282699585e-02 2.730698883533477783e-01 2.127893567085266113e-01 -3.293562680482864380e-02 -1.105782091617584229e-01 -1.271868050098419189e-01 1.983412355184555054e-01 -7.361174374818801880e-02 -2.258935011923313141e-02 -1.809668391942977905e-01 -1.342934090644121170e-02 -5.382367968559265137e-02 -1.636864095926284790e-01 -1.395514011383056641e-01 -1.554901003837585449e-01 1.953140646219253540e-02 -1.883125156164169312e-01 4.736762121319770813e-02 -1.415968686342239380e-02 6.548096891492605209e-03 1.987857073545455933e-01 -1.932541839778423309e-02 -1.012044493108987808e-02 -1.678476482629776001e-01 1.840669810771942139e-01 -7.042457908391952515e-02 3.049883060157299042e-02 5.568326711654663086e-01
-3.502556979656219482e-01 -2.563777267932891846e-01 -4.410464316606521606e-02 1.677603721618652344e-01 1.379114687442779541e-01 -9.809429943561553955e-02 2.491664290428161621e-01 5.113788694143295288e-02 -1.532297283411026001e-01 -1.408119872212409973e-02 -1.141570582985877991e-01 7.824437320232391357e-02 2.433548271656036377e-01 -4.666031524538993835e-02 -1.566173732280731201e-01 1.749290972948074341e-01 1.298501491546630859e-01 -2.770299911499023438e-01 -2.839514911174774170e-01 7.436321675777435303e-02 -4.545453488826751709e-01 -1.835235506296157837e-01 4.942214116454124451e-02 -9.322527050971984863e-02 1.175207272171974182e-01 1.520790159702301025e-01 1.434328407049179077e-01 4.630518704652786255e-02 5.841062217950820923e-02 -9.770553559064865112e-02 6.146540865302085876e-02 1.456665843725204468e-01
7.200227677822113037e-02 -2.455903738737106323e-01 -7.251854985952377319e-02 1.556715071201324463e-01 2.030534595251083374e-01 -1.363742202520370483e-01 3.435806334018707275e-01 9.309443994425237179e-04 7.804153114557266235e-02 4.836610704660415649e-02 -1.131361648440361023e-01 -2.861334756016731262e-02 1.902333199977874756e-01 -1.948861628770828247e-01 1.115827038884162903e-01 -1.286187171936035156e-01 -1.112795174121856689e-01 -1.362313479185104370e-01 -1.872441321611404419e-01 2.827429175376892090e-01 -1.413566023111343384e-01 -2.708887755870819092e-01 -1.636184453964233398e-01 1.350673884153366089e-01 -6.043968722224235535e-02 1.042825132608413696e-01 -1.725524216890335083e-01 -8.438731729984283447e-02 8.447941392660140991e-03 6.562209874391555786e-02 4.617775380611419678e-01 2.203592509031295776e-01
-2.310502976179122925e-01 -4.218147397041320801e-01 -1.546237766742706299e-01 1.872105598449707031e-01 1.844806373119354248e-01 4.623349010944366455e-02 2.140807062387466431e-01 -8.304282277822494507e-02 1.129679977893829346e-01 3.148527443408966064e-01 2.313643395900726318e-01 -8.911859244108200073e-03 1.319026052951812744e-01 -2.088276743888854980e-01 8.676325529813766479e-02 -1.055441722273826599e-01 -3.182604312896728516e-01 5.074724555015563965e-02 -2.499834597110748291e-01 1.468758732080459595e-01 -3.128052875399589539e-02 -8.252569288015365601e-02 -1.107020601630210876e-01 1.462602615356445312e-01 -7.973811775445938110e-02 7.260206341743469238e-02 -1.076440438628196716e-01 1.669341698288917542e-02 1.648111492395401001e-01 -1.476418226957321167e-01 2.288343161344528198e-01 1.465291529893875122e-01
-3.584295809268951416e-01 -2.846387922763824463e-01 -1.750322878360748291e-01 1.355439722537994385e-01 -1.856958866119384766e-02 -7.772190123796463013e-02 2.455244958400726318e-01 1.508148461580276489e-01 -8.509463071823120117e-02 2.369630336761474609e-02 1.029814258217811584e-01 -2.178602665662765503e-01 -1.477154046297073364e-01 -8.787375688552856445e-02 -2.148856595158576965e-02 -2.883371338248252869e-02 -3.207834959030151367e-01 -3.234498202800750732e-01 -2.197798043489456177e-01 1.195266246795654297e-01 -3.324762582778930664e-01 -1.158670708537101746e-01 1.512640863656997681e-01 -1.019301731139421463e-02 1.344823837280273438e-01 -1.855783513747155666e-03 5.526724457740783691e-02 2.859723269939422607e-01 7.973915338516235352e-02 7.951679825782775879e-02 1.504051834344863892e-01 9.670887142419815063e-03
-1.358723491430282593e-01 -3.533462584018707275e-01 1.056053559295833111e-03 2.401377558708190918e-01 9.755296260118484497e-02 -1.444825679063796997e-01 1.413477361202239990e-01 7.546029239892959595e-02 5.778783559799194336e-02 2.132381945848464966e-01 7.582224905490875244e-02 1.786846071481704712e-01 6.168578192591667175e-02 -1.412077248096466064e-01 -1.036273241043090820e-01 2.339784055948257446e-01 -1.145425601862370968e-03 -1.964900046586990356e-01 -2.573759257793426514e-01 1.276020556688308716e-01 -1.689787656068801880e-01 5.974592268466949463e-02 1.284452527761459351e-02 1.478379517793655396e-01 1.723745614290237427e-01 3.421059250831604004e-01 5.390297248959541321e-02 2.235175520181655884e-01 3.589555323123931885e-01 -1.335248202085494995e-01 2.880105748772621155e-02 2.117426246404647827e-01
-1.152974292635917664e-01 -2.333088964223861694e-01 1.447346806526184082e-01 2.489337921142578125e-01 1.673229485750198364e-01 6.632317602634429932e-02 2.170704454183578491e-01 -8.155337721109390259e-02 -3.207271397113800049e-01 6.174212787300348282e-03 8.525635302066802979e-02 -2.155486308038234711e-02 4.533411934971809387e-02 -1.616414338350296021e-01 -2.029455006122589111e-01 1.048765182495117188e-01 2.576679736375808716e-02 -3.468654453754425049e-01 -3.489070758223533630e-02 3.062363564968109131e-01 -2.225094586610794067e-01 1.252048909664154053e-01 1.346416920423507690e-01 -5.192167684435844421e-02 -4.741506278514862061e-02 3.366670906543731689e-01 -3.167225793004035950e-02 -2.208607494831085205e-01 1.698642820119857788e-01 -1.077770665287971497e-01 2.160936743021011353e-01 1.328695863485336304e-01
-2.592562884092330933e-02 -2.354589104652404785e-01 2.953175455331802368e-02 2.072631865739822388e-01 1.616175919771194458e-01 -3.571631386876106262e-02 1.139147803187370300e-01 -1.130631789565086365e-01 -1.523928046226501465e-01 -4.389040172100067139e-02 6.237516552209854126e-02 -1.106554120779037476e-01 1.627219915390014648e-01 1.485809963196516037e-02 1.944021433591842651e-01 1.514891982078552246e-01 3.920526802539825439e-02 1.106192320585250854e-01 -4.326819479465484619e-01 1.889669001102447510e-01 -3.585973680019378662e-01 -4.955977573990821838e-02 1.125576868653297424e-01 1.291751563549041748e-01 2.087979316711425781e-01 -1.622170954942703247e-02 1.576339751482009888e-01 1.229520365595817566e-01 1.680364459753036499e-01 -1.107827946543693542e-02 4.554156959056854248e-01 -3.857478499412536621e-02
-1.898621469736099243e-01 -2.907315492630004883e-01 -1.952662765979766846e-01 -5.883853416889905930e-03 1.328762471675872803e-01 1.036801608279347420e-03 2.343915402889251709e-01 -2.343151122331619263e-01 5.453240126371383667e-02 2.615971118211746216e-02 3.278560563921928406e-02 -1.342526674270629883e-01 7.815226912498474121e-02 -3.487408533692359924e-02 6.606807559728622437e-02 -1.452385485172271729e-01 -3.290327489376068115e-01 -3.753709495067596436e-01 -3.637426793575286865e-01 -1.898388378322124481e-02 -8.544699102640151978e-02 -1.173615008592605591e-01 1.738086529076099396e-02 2.601972818374633789e-01 9.041275084018707275e-02 1.383310407400131226e-01 3.732428420335054398e-03 -1.280537545680999756e-01 1.684547513723373413e-01 -9.439463913440704346e-02 2.586200833320617676e-01 1.985343992710113525e-01
-1.270361244678497314e-01 -6.199103966355323792e-02 1.102736871689558029e-02 3.086016476154327393e-01 2.673538923263549805e-01 5.595606565475463867e-02 7.331822812557220459e-02 -1.353917270898818970e-01 5.319067835807800293e-02 2.431659549474716187e-01 3.540470078587532043e-02 1.440026313066482544e-01 8.098208159208297729e-02 -1.989793926477432251e-01 2.765827775001525879e-01 1.053489893674850464e-01 1.871693283319473267e-01 -1.245831027626991272e-01 -4.153198003768920898e-01 9.345306456089019775e-02 -4.333055913448333740e-01 2.407495826482772827e-01 1.065227482467889786e-02 1.047740876674652100e-01 2.444191277027130127e-02 -9.226270951330661774e-03 -4.371296241879463196e-02 -9.829560667276382446e-02 2.003739178180694580e-01 -1.742231845855712891e-02 1.634456217288970947e-01 2.539118565618991852e-02
-3.182724714279174805e-01 -2.302300184965133667e-01 -9.361836314201354980e-02 1.101956740021705627e-01 1.390017755329608917e-02 -8.559678681194782257e-03 2.351899296045303345e-01 -3.090097606182098389e-01 -1.497564762830734253e-01 2.605535686016082764e-01 -1.852467805147171021e-01 1.923087388277053833e-01 1.189400553703308105e-01 -1.129920184612274170e-01 -1.092222332954406738e-01 2.096578180789947510e-01 5.622522905468940735e-02 -2.767221331596374512e-01 -2.300786972045898438e-01 9.109356254339218140e-02 -2.407811731100082397e-01 -4.756830632686614990e-02 -5.064264312386512756e-02 -4.807092621922492981e-02 7.624804228544235229e-02 2.671310007572174072e-01 4.024503380060195923e-02 9.188383817672729492e-02 1.774308532476425171e-01 1.047681793570518494e-01 1.235205680131912231e-01 2.797724008560180664e-01
1.467337161302566528e-01 -1.586283147335052490e-01 1.030349060893058777e-01 1.147150844335556030e-01 1.849367469549179077e-01 -1.384526640176773071e-01 8.684953302145004272e-02 1.887874007225036621e-01 -1.305094510316848755e-01 5.899931117892265320e-02 5.782548710703849792e-02 -1.268815547227859497e-01 4.978982359170913696e-02 -1.190444603562355042e-01 -4.975654929876327515e-02 1.652051806449890137e-01 -4.658101592212915421e-03 -1.220479421317577362e-02 1.053934171795845032e-01 1.822155155241489410e-02 -2.093102484941482544e-01 2.367782965302467346e-02 1.693330109119415283e-01 2.082276530563831329e-02 -2.464252561330795288e-01 1.095710545778274536e-01 -3.875180184841156006e-01 2.139076590538024902e-01 2.865426838397979736e-01 -1.423983722925186157e-01 3.106474280357360840e-01 4.404178261756896973e-01
-5.130565539002418518e-02 -1.618779450654983521e-01 -5.733235552906990051e-02 2.859875261783599854e-01 1.037219092249870300e-01 -1.370836142450571060e-02 1.460189670324325562e-01 -1.258999295532703400e-02 -7.789082080125808716e-02 2.377427667379379272e-01 -1.051775515079498291e-01 -1.599150709807872772e-02 1.744135767221450806e-01 -1.365632414817810059e-01 -6.787144392728805542e-02 5.972129851579666138e-02 1.248117983341217041e-01 -1.814740449190139771e-01 7.363819517195224762e-03 1.514680534601211548e-01 -3.893709778785705566e-01 -2.828619815409183502e-02 1.617689877748489380e-01 -7.554113864898681641e-02 2.533648610115051270e-01 4.017014801502227783e-01 -4.881099238991737366e-02 3.505357727408409119e-02 2.479812800884246826e-01 -2.875222563743591309e-01 2.382819205522537231e-01 1.913306862115859985e-01
-7.579360902309417725e-02 -2.302627414464950562e-01 -1.641939878463745117e-01 1.528619527816772461e-01 3.311133012175559998e-03 -2.587944567203521729e-01 1.790818423032760620e-01 -1.743325293064117432e-01 -2.253489941358566284e-01 4.009636491537094116e-02 6.088529899716377258e-02 1.954410672187805176e-01 2.604604959487915039e-01 -2.324229627847671509e-01 -3.001625835895538330e-02 2.078270167112350464e-01 -7.733558118343353271e-02 -2.845972478389739990e-01 -4.401711523532867432e-01 2.054311335086822510e-01 -9.219531714916229248e-02 -1.098926365375518799e-02 2.334868162870407104e-02 -9.331890195608139038e-02 2.702063024044036865e-01 9.423207491636276245e-02 -5.156424641609191895e-02 6.703504920005798340e-02 1.472373753786087036e-01 -1.153916195034980774e-01 -3.974316269159317017e-02 1.865276545286178589e-01
-2.397296428680419922e-01 -1.126184090971946716e-01 -1.417501866817474365e-01 4.443035423755645752e-01 1.470305770635604858e-01 4.029521346092224121e-02 1.916820555925369263e-01 -1.118826586753129959e-02 -1.166615113615989685e-01 -3.219842612743377686e-01 -1.027794256806373596e-01 -5.777902156114578247e-02 -9.541765600442886353e-02 -2.603354118764400482e-02 -2.143368721008300781e-01 -1.209497526288032532e-01 -2.820574641227722168e-01 3.513348475098609924e-02 -3.517614603042602539e-01 5.930243059992790222e-02 -1.723527759313583374e-01 1.381212323904037476e-01 7.557850331068038940e-02 -2.159568108618259430e-02 -4.526680335402488708e-02 1.002116054296493530e-01 2.943485789000988007e-02 -9.493954479694366455e-02 -8.508766442537307739e-02 -8.853938430547714233e-02 3.585307300090789795e-01 1.486676782369613647e-01
1.336029022932052612e-01 -3.057482838630676270e-01 1.289855968207120895e-02 2.293779049068689346e-03 4.829067289829254150e-01 -9.933765977621078491e-02 3.159161806106567383e-01 -2.511459775269031525e-02 -1.894755810499191284e-01 7.412630598992109299e-03 6.858342140913009644e-02 -2.816372513771057129e-01 2.553215920925140381e-01 -2.088049650192260742e-01 1.077192053198814392e-01 7.419441360980272293e-03 -3.182965517044067383e-01 -1.819729655981063843e-01 2.987419627606868744e-02 7.376445084810256958e-02 -2.192021459341049194e-01 -6.150539219379425049e-02 9.129054099321365356e-02 1.238961815834045410e-01 -3.970149531960487366e-02 4.817904904484748840e-02 1.629065722227096558e-01 -4.971237108111381531e-02 1.295128166675567627e-01 1.337424218654632568e-01 1.161784455180168152e-01 8.501186221837997437e-02
-2.401300519704818726e-01 4.156222194433212280e-02 -1.346025466918945312e-01 3.335074782371520996e-01 -2.394188009202480316e-02 -2.724614925682544708e-03 -7.310390472412109375e-03 -4.122168570756912231e-02 1.421653926372528076e-01 9.886458516120910645e-03 9.603837504982948303e-03 -1.173590496182441711e-01 4.047071039676666260e-01 -2.979872189462184906e-02 2.715500891208648682e-01 -1.295816749334335327e-01 -3.437343239784240723e-02 -3.549188673496246338e-01 -4.271552339196205139e-02 6.291225552558898926e-02 -2.831419706344604492e-01 -6.718102097511291504e-02 5.699656531214714050e-02 4.239788651466369629e-01 -1.607241481542587280e-01 8.105749636888504028e-02 2.478552982211112976e-02 5.319599434733390808e-02 -2.912377566099166870e-02 5.241477862000465393e-02 3.313626861199736595e-03 2.819167375564575195e-01
-2.889676690101623535e-01 -1.595049053430557251e-01 -7.936942577362060547e-02 2.148556262254714966e-01 -2.003057673573493958e-02 -2.511730492115020752e-01 2.581497132778167725e-01 -3.000088036060333252e-01 -1.524496674537658691e-01 1.257357597351074219e-01 6.935147941112518311e-02 9.559840708971023560e-02 1.399325579404830933e-01 -2.510787546634674072e-02 -2.217773720622062683e-02 1.615829467773437500e-01 8.231916278600692749e-02 -2.138066738843917847e-01 -1.864503026008605957e-01 4.168349504470825195e-02 -1.674750000238418579e-01 -1.965830326080322266e-01 2.033246159553527832e-01 -9.351827949285507202e-02 6.754677742719650269e-02 1.586597859859466553e-01 8.970735594630241394e-03 2.193149477243423462e-01 3.326354920864105225e-01 -1.630546152591705322e-01 -2.867731451988220215e-02 3.112962245941162109e-01
4.907349869608879089e-02 2.077440470457077026e-01 -5.112474039196968079e-02 1.184358596801757812e-01 2.737411558628082275e-01 -2.452671900391578674e-02 -2.643307745456695557e-01 -1.303995400667190552e-01 -2.113814651966094971e-01 7.392563670873641968e-02 3.699170798063278198e-02 7.662378251552581787e-02 5.052180215716362000e-02 -3.008925355970859528e-02 7.228954136371612549e-02 -1.619417034089565277e-02 5.450046434998512268e-02 -3.693650364875793457e-01 -8.390426635742187500e-02 -3.457111418247222900e-01 -2.194069772958755493e-01 1.001118719577789307e-01 1.349134650081396103e-02 -5.565018951892852783e-02 -6.415188312530517578e-02 -6.296756118535995483e-02 -8.094885945320129395e-02 1.655136048793792725e-01 -1.761939227581024170e-01 -1.189294084906578064e-02 4.394128620624542236e-01 3.396398723125457764e-01
-2.497065514326095581e-01 -1.232456192374229431e-01 -2.387757301330566406e-01 2.234952598810195923e-01 6.504145264625549316e-02 1.309230178594589233e-01 1.012630686163902283e-01 -1.598753333091735840e-01 -5.147246271371841431e-02 -1.634884178638458252e-01 6.350278854370117188e-02 -9.631711244583129883e-02 -3.658767044544219971e-02 -1.263935565948486328e-01 2.367170453071594238e-01 1.262392401695251465e-01 -1.466702669858932495e-01 -8.344777673482894897e-02 -1.716671288013458252e-01 1.158091649413108826e-01 -2.260329723358154297e-01 -4.533262178301811218e-02 2.391937822103500366e-01 2.589794695377349854e-01 -1.912865340709686279e-01 9.242000989615917206e-03 -2.368922159075737000e-02 1.934940367937088013e-01 -1.171915233135223389e-01 3.687601387500762939e-01 1.016412824392318726e-01 3.779177665710449219e-01
-2.639662623405456543e-01 5.836501950398087502e-04 -2.587048411369323730e-01 2.540413737297058105e-01 -2.791795134544372559e-02 -2.571099102497100830e-01 2.295414507389068604e-01 -6.763985753059387207e-02 3.748008608818054199e-02 3.304461240768432617e-01 -1.797705441713333130e-01 7.406695932149887085e-02 -1.129170656204223633e-01 -2.640382349491119385e-01 5.749047175049781799e-02 -9.796059131622314453e-02 -1.164760664105415344e-01 -2.413830608129501343e-01 -1.668532639741897583e-01 3.264522179961204529e-02 -3.750330507755279541e-01 -6.333799660205841064e-02 -1.701147109270095825e-02 -1.409007050096988678e-02 8.209635317325592041e-02 1.943399570882320404e-02 2.172872424125671387e-02 -4.449786618351936340e-02 1.017094403505325317e-01 -1.525951772928237915e-01 1.850388199090957642e-02 3.761735558509826660e-01
-7.392945885658264160e-02 -1.237307265400886536e-01 -1.856603175401687622e-01 4.690458476543426514e-01 3.240448534488677979e-01 3.530244529247283936e-02 6.119651719927787781e-02 -3.891770169138908386e-02 -9.190713986754417419e-03 1.277900189161300659e-01 2.283185869455337524e-01 -1.555628925561904907e-01 -2.775639109313488007e-02 5.335630476474761963e-02 1.944092214107513428e-01 -7.703919429332017899e-03 -3.527724146842956543e-01 4.700133204460144043e-02 -2.094469815492630005e-01 2.049062848091125488e-01 -8.916301280260086060e-02 3.496878966689109802e-02 6.350307166576385498e-02 1.791831851005554199e-02 1.262918412685394287e-01 2.004454471170902252e-02 -2.882359325885772705e-01 1.647630631923675537e-01 1.485671252012252808e-01 -8.854500204324722290e-02 6.334701925516128540e-02 3.041093647480010986e-01
-3.431977033615112305e-01 -3.506791219115257263e-02 -2.397853136062622070e-01 6.226138025522232056e-02 -1.074870675802230835e-01 -2.700303494930267334e-01 -1.391797363758087158e-01 -1.227536201477050781e-01 -2.244886606931686401e-01 -2.827701568603515625e-01 -9.294659830629825592e-03 -7.495079934597015381e-02 1.968571096658706665e-01 -7.204896956682205200e-02 4.683689475059509277e-01 -1.676066070795059204e-01 5.096708610653877258e-02 -2.372225970029830933e-01 -1.019677817821502686e-01 9.929941594600677490e-02 -2.636943757534027100e-01 -1.833654940128326416e-02 -1.735520176589488983e-02 -2.275437116622924805e-02 -1.380558907985687256e-01 9.170583635568618774e-02 -9.488572925329208374e-02 -2.070780694484710693e-01 1.031745150685310364e-01 5.427934229373931885e-02 1.662223041057586670e-01 5.333304032683372498e-02
2.149696946144104004e-01 -1.154837980866432190e-01 -8.508621901273727417e-02 1.438127011060714722e-01 2.037447094917297363e-01 -1.898801177740097046e-01 3.684220463037490845e-02 8.153977245092391968e-02 -5.595040507614612579e-03 6.959024816751480103e-02 -2.089208662509918213e-01 -7.421277463436126709e-02 -4.844227060675621033e-02 -5.283462628722190857e-02 3.805452212691307068e-02 7.821626961231231689e-02 -1.019768267869949341e-01 8.803398162126541138e-02 -1.916466802358627319e-01 1.242697536945343018e-01 -3.977955579757690430e-01 2.851743400096893311e-01 2.575310692191123962e-02 -3.035598248243331909e-02 2.373922616243362427e-01 1.476713418960571289e-01 -8.998984843492507935e-02 3.363814949989318848e-01 1.072399839758872986e-01 -1.817806214094161987e-01 2.562988996505737305e-01 3.729695379734039307e-01
-2.807803153991699219e-01 -2.225618064403533936e-01 -5.094832926988601685e-02 1.708496063947677612e-01 2.241571098566055298e-01 -1.920162141323089600e-01 3.183050453662872314e-01 -1.339035108685493469e-02 -2.696215808391571045e-01 2.739273607730865479e-01 3.750291420146822929e-03 3.464686870574951172e-02 1.940821409225463867e-01 -3.299674391746520996e-02 -5.864449217915534973e-02 2.112611234188079834e-01 -6.685043871402740479e-02 -3.576129674911499023e-01 -3.601998388767242432e-01 9.541488438844680786e-02 -3.720816969871520996e-02 -1.240562945604324341e-01 3.372629731893539429e-02 -4.204843193292617798e-03 -3.267888352274894714e-02 6.787540018558502197e-02 6.168955191969871521e-02 -1.220066845417022705e-01 2.473760992288589478e-01 3.660509735345840454e-02 1.984746381640434265e-02 1.975535154342651367e-01
-3.266918361186981201e-01 -2.239023298025131226e-01 -2.603439688682556152e-01 2.714469730854034424e-01 3.049103915691375732e-01 -2.642588019371032715e-01 3.025792241096496582e-01 -6.560956127941608429e-03 1.330657601356506348e-01 5.253916606307029724e-02 1.158391609787940979e-01 2.860072255134582520e-01 1.372417211532592773e-01 2.131236903369426727e-02 8.416883647441864014e-02 4.053094610571861267e-02 -1.494094580411911011e-01 -1.106158047914505005e-01 2.138627171516418457e-01 -1.975164003670215607e-02 -1.440812498331069946e-01 5.540395900607109070e-02 1.662226021289825439e-01 2.078577280044555664e-01 -1.007109060883522034e-01 1.860918849706649780e-01 4.165059421211481094e-03 -5.475477129220962524e-02 2.207147330045700073e-02 3.887171158567070961e-03 2.322191298007965088e-01 1.612722426652908325e-01
-5.509014055132865906e-02 -2.384831458330154419e-01 -1.246959269046783447e-01 -1.775445602834224701e-02 6.968525052070617676e-02 2.880567610263824463e-01 -2.519910335540771484e-01 -9.432841837406158447e-02 -2.059104144573211670e-01 -7.466173171997070312e-02 1.761644035577774048e-01 -1.425489932298660278e-01 3.264283537864685059e-01 -1.457051634788513184e-01 -3.864241391420364380e-02 -4.404221847653388977e-02 -1.445890814065933228e-01 -1.532921940088272095e-01 -2.688254117965698242e-01 2.923591732978820801e-01 4.229890927672386169e-02 8.148445188999176025e-02 2.191854864358901978e-01 4.657118767499923706e-02 -6.673983484506607056e-02 1.693371236324310303e-01 -1.462416816502809525e-02 2.565263807773590088e-01 -1.623495817184448242e-01 1.537210494279861450e-01 2.091345041990280151e-01 2.824734747409820557e-01
1.112437695264816284e-01 -2.969676554203033447e-01 -1.853861659765243530e-01 3.308453857898712158e-01 2.843735218048095703e-01 4.298580810427665710e-02 2.477329820394515991e-01 -2.214897796511650085e-02 1.500268653035163879e-02 6.506291776895523071e-02 4.025542736053466797e-01 -9.857043623924255371e-02 2.025297880172729492e-01 -1.719350814819335938e-01 6.406589597463607788e-02 9.987862408161163330e-02 -8.902271091938018799e-02 -3.652097284793853760e-02 3.524149302393198013e-03 1.510079056024551392e-01 -2.861845195293426514e-01 -7.976400107145309448e-02 1.550249159336090088e-01 1.068672314286231995e-01 5.577740445733070374e-02 2.515507936477661133e-01 2.755948901176452637e-01 6.868731230497360229e-02 -7.020129263401031494e-02 -2.492416463792324066e-02 -8.329267799854278564e-02 1.865671575069427490e-01
-1.229972913861274719e-01 -2.065457403659820557e-01 -5.145023018121719360e-02 1.491687297821044922e-01 -9.607130661606788635e-03 -2.462748885154724121e-01 3.946610093116760254e-01 -3.318955749273300171e-02 -1.302062124013900757e-01 2.362201213836669922e-01 1.149627491831779480e-01 6.917537748813629150e-02 4.955249279737472534e-02 -2.934718430042266846e-01 9.595513343811035156e-02 1.679814010858535767e-01 4.702633991837501526e-02 -2.448672354221343994e-01 -3.388375937938690186e-01 5.662615597248077393e-02 -7.765676081180572510e-02 -1.697051227092742920e-01 1.440649181604385376e-01 -2.427807748317718506e-01 2.008321881294250488e-01 2.596697211265563965e-01 9.038645029067993164e-02 8.801472932100296021e-02 8.580856770277023315e-02 1.105800941586494446e-01 1.608511209487915039e-01 1.381635963916778564e-01
-3.853656947612762451e-01 1.671824008226394653e-01 -2.317098826169967651e-01 3.232482373714447021e-01 2.554324567317962646e-01 -1.119786780327558517e-02 2.037545889616012573e-01 -1.129460632801055908e-01 8.446810394525527954e-02 4.407511651515960693e-02 1.950349807739257812e-01 2.740880101919174194e-02 1.499307602643966675e-01 1.223023608326911926e-01 -3.434107080101966858e-02 2.149188704788684845e-02 -4.678310826420783997e-02 -2.260849028825759888e-01 4.144151881337165833e-02 1.534883081912994385e-01 8.562988042831420898e-02 1.359092295169830322e-01 2.374097332358360291e-02 3.602419793605804443e-01 -1.016524210572242737e-01 1.709261387586593628e-01 -7.267790287733078003e-02 6.784176081418991089e-02 -4.596479237079620361e-02 4.840490967035293579e-02 2.164704948663711548e-01 3.511482179164886475e-01
1.370644662529230118e-02 -1.361424773931503296e-01 -8.575406856834888458e-03 1.022225841879844666e-01 3.680895268917083740e-02 -4.983041808009147644e-02 -1.277454793453216553e-01 2.241657674312591553e-01 -1.976040154695510864e-01 -1.360454708337783813e-01 2.433429062366485596e-01 -5.649462714791297913e-02 3.214370831847190857e-02 -8.827792108058929443e-02 -1.105487868189811707e-01 -1.772977970540523529e-02 1.317472159862518311e-01 5.881288088858127594e-03 -3.206059038639068604e-01 -2.158915437757968903e-02 -2.827098369598388672e-01 9.505981206893920898e-02 1.779707968235015869e-01 -1.485883146524429321e-01 -2.240387350320816040e-01 2.326001077890396118e-01 -1.602809876203536987e-01 3.638688623905181885e-01 1.127622276544570923e-01 2.025627791881561279e-01 3.639650344848632812e-01 2.169299572706222534e-01
-6.696017086505889893e-02 5.026688426733016968e-02 -1.831281632184982300e-01 1.750925481319427490e-01 1.048065200448036194e-01 -3.007758557796478271e-01 1.722191721200942993e-01 -3.692093119025230408e-02 -2.739086151123046875e-01 3.188261687755584717e-01 -1.332255750894546509e-01 4.777700826525688171e-02 1.594725251197814941e-01 -1.076507642865180969e-01 2.618211209774017334e-01 8.591672033071517944e-02 -5.042661726474761963e-02 -2.018424272537231445e-01 -6.170648708939552307e-02 -2.248163819313049316e-01 -8.169040083885192871e-03 2.171957790851593018e-01 1.466837376356124878e-01 1.056260317564010620e-01 9.854944050312042236e-02 -3.292096406221389771e-02 -8.915380574762821198e-03 2.734564542770385742e-01 -3.504981696605682373e-01 1.871911883354187012e-01 2.322046905755996704e-01 1.079538837075233459e-01
-2.633756995201110840e-01 -1.295469999313354492e-01 -2.538071479648351669e-03 2.481084018945693970e-01 -2.034369856119155884e-02 -1.912673860788345337e-01 1.943548619747161865e-01 -6.956321001052856445e-02 -2.480302751064300537e-01 9.143834561109542847e-02 2.194191068410873413e-01 3.539730608463287354e-01 1.418675333261489868e-01 -1.106394156813621521e-01 1.094857696443796158e-02 -4.756068810820579529e-02 -4.119431227445602417e-02 -8.383912593126296997e-02 -3.670789301395416260e-01 1.866667866706848145e-01 -5.963421985507011414e-02 -4.960081726312637329e-02 2.308469712734222412e-01 -2.235528975725173950e-01 5.743256770074367523e-03 2.195209860801696777e-01 2.369764000177383423e-01 -3.691598773002624512e-02 7.789734750986099243e-02 -1.699755489826202393e-01 1.641781479120254517e-01 1.983638107776641846e-01
7.434291765093803406e-03 -4.591252654790878296e-02 -1.402595788240432739e-01 1.054765656590461731e-01 1.782578825950622559e-01 -7.005787640810012817e-02 -1.842721402645111084e-01 1.294557601213455200e-01 -1.257352381944656372e-01 6.236151326447725296e-03 8.733190596103668213e-02 2.853284776210784912e-01 2.808564007282257080e-01 -1.395543366670608521e-01 -1.192726660519838333e-02 6.380897015333175659e-02 -7.746445015072822571e-03 1.325019598007202148e-01 -2.642172574996948242e-01 2.124052494764328003e-01 -2.962995134294033051e-02 4.941090941429138184e-02 3.137418329715728760e-01 -4.518651962280273438e-02 -1.542918384075164795e-01 8.012298494577407837e-02 -3.234908878803253174e-01 2.858989834785461426e-01 1.445267647504806519e-01 5.851845443248748779e-02 2.683311402797698975e-01 3.505990803241729736e-01
-4.361528903245925903e-02 -3.017149567604064941e-01 -1.521815210580825806e-01 4.594455286860466003e-02 1.413922943174839020e-02 -7.428377866744995117e-02 1.042071636766195297e-02 1.526685059070587158e-01 -1.184283271431922913e-01 2.717304276302456856e-03 6.051376089453697205e-02 4.663823917508125305e-02 3.563501536846160889e-01 -1.279004961252212524e-01 -8.023242652416229248e-02 1.413941979408264160e-01 -2.980064414441585541e-02 4.497943446040153503e-02 -2.700374722480773926e-01 -5.942098796367645264e-02 -1.775520592927932739e-01 3.949586674571037292e-02 3.407325744628906250e-01 -1.537620872259140015e-01 -3.218785226345062256e-01 1.561946719884872437e-01 -2.278745472431182861e-01 1.943914443254470825e-01 4.856792092323303223e-02 2.459310144186019897e-01 2.679123282432556152e-01 2.418557852506637573e-01
-1.351702306419610977e-02 8.751550689339637756e-03 3.213446121662855148e-03 2.678857445716857910e-01 2.151470631361007690e-01 -1.483081132173538208e-01 2.917706966400146484e-01 -1.940817683935165405e-01 1.754751242697238922e-02 3.798218071460723877e-02 -1.283320188522338867e-01 -2.856884598731994629e-01 4.182993620634078979e-02 -5.415431782603263855e-02 -3.652565926313400269e-02 1.347457524389028549e-02 -2.860353291034698486e-01 -6.357896327972412109e-02 -5.483200401067733765e-02 2.190533094108104706e-02 -2.287001013755798340e-01 3.146820962429046631e-01 1.004518941044807434e-01 -4.304333403706550598e-02 1.405770033597946167e-01 3.043682873249053955e-01 1.881574862636625767e-03 1.361792534589767456e-01 3.575060069561004639e-01 -1.642534136772155762e-01 7.669498771429061890e-02 2.942987382411956787e-01
-2.526456713676452637e-01 -2.684112489223480225e-01 8.474232256412506104e-02 1.255423277616500854e-01 -2.021072655916213989e-01 -7.186209410429000854e-02 -1.558312773704528809e-01 2.663722634315490723e-02 -2.325346171855926514e-01 -2.321696374565362930e-03 1.887248158454895020e-01 -7.722369581460952759e-02 1.021286398172378540e-01 -1.688086837530136108e-01 2.031367719173431396e-01 -1.083171293139457703e-01 2.069888450205326080e-02 -4.083679243922233582e-02 6.414895411580801010e-03 -2.932688966393470764e-02 -1.244457513093948364e-01 1.075707897543907166e-01 3.496113419532775879e-02 4.405705630779266357e-01 2.533887326717376709e-01 -1.125977933406829834e-01 -1.403230894356966019e-02 1.586236357688903809e-01 -6.563357263803482056e-02 1.839683763682842255e-02 4.023541212081909180e-01 2.973871529102325439e-01
1.729313284158706665e-02 -9.594406932592391968e-02 5.523723550140857697e-03 1.194311603903770447e-01 -1.263779699802398682e-01 -9.836477786302566528e-02 1.837868988513946533e-01 1.689185015857219696e-02 -2.050418853759765625e-01 1.498809605836868286e-01 -6.101339310407638550e-02 -1.757346540689468384e-01 1.979971677064895630e-01 -2.462938427925109863e-02 -6.492295116186141968e-02 1.520809233188629150e-01 8.224131166934967041e-02 -4.448780417442321777e-01 -2.628310918807983398e-01 2.460564374923706055e-01 -3.405652940273284912e-01 5.554620921611785889e-02 6.425064802169799805e-02 -6.533141434192657471e-02 2.827857434749603271e-01 6.314682960510253906e-02 4.736755043268203735e-02 -7.921459525823593140e-02 2.493280917406082153e-01 -1.804420799016952515e-01 4.854731261730194092e-02 3.144856989383697510e-01
5.761791393160820007e-02 -1.979175806045532227e-01 -7.280942797660827637e-02 2.839963734149932861e-01 -2.510767243802547455e-02 -1.552683301270008087e-02 -1.275944411754608154e-01 -9.594671428203582764e-02 8.449628949165344238e-02 -1.012408267706632614e-02 2.062242925167083740e-01 -4.209863767027854919e-02 4.080606997013092041e-01 3.248233348131179810e-02 -2.690826915204524994e-02 6.175322085618972778e-02 1.234960407018661499e-01 -2.079451978206634521e-01 3.467070311307907104e-02 3.040371835231781006e-02 -4.203375428915023804e-02 1.004868149757385254e-01 2.003095000982284546e-01 -2.817451655864715576e-01 -7.307928800582885742e-02 1.248012259602546692e-01 -8.796906471252441406e-02 4.017867147922515869e-01 2.106316573917865753e-02 2.530366182327270508e-01 -2.320739254355430603e-02 4.176870882511138916e-01
-1.233388297259807587e-02 -1.363699138164520264e-01 -1.219054982066154480e-01 3.050473332405090332e-02 1.964428424835205078e-01 -7.102295011281967163e-02 4.761657863855361938e-02 -1.451067328453063965e-01 -2.357718795537948608e-01 1.871587932109832764e-01 9.761358797550201416e-02 1.654467135667800903e-01 1.613820493221282959e-01 -4.708812758326530457e-02 4.468612372875213623e-03 1.026850566267967224e-01 -2.067518234252929688e-01 -4.218857586383819580e-01 1.025665849447250366e-01 1.651109158992767334e-01 -2.331282496452331543e-01 5.338488519191741943e-02 2.375577390193939209e-01 2.487282082438468933e-02 2.174753397703170776e-01 1.510162502527236938e-01 2.859256863594055176e-01 -1.513781249523162842e-01 2.536488771438598633e-01 -2.830274403095245361e-02 -2.130086347460746765e-02 3.450066447257995605e-01
-1.762371063232421875e-01 -2.963238768279552460e-02 1.737229526042938232e-01 5.707454308867454529e-02 1.298297047615051270e-01 3.653266653418540955e-02 1.809563040733337402e-01 -8.919250965118408203e-02 -2.730859220027923584e-01 9.462440013885498047e-02 4.394352063536643982e-02 1.379883438348770142e-01 1.148285269737243652e-01 -3.385242521762847900e-01 2.305117845535278320e-01 1.519018560647964478e-01 -2.702122330665588379e-01 -2.962087392807006836e-01 -1.968140453100204468e-01 3.613162338733673096e-01 -1.295447051525115967e-01 2.374547347426414490e-02 4.102294892072677612e-02 1.020577773451805115e-01 1.490146294236183167e-02 2.562258243560791016e-01 2.022804170846939087e-01 -3.976313024759292603e-02 -5.912625044584274292e-02 -9.973698854446411133e-02 2.549242377281188965e-01 1.447515338659286499e-01
-2.113486528396606445e-01 -3.219636855646967888e-03 -4.225981235504150391e-02 4.880404099822044373e-02 8.139809593558311462e-03 -6.968472898006439209e-02 1.428460478782653809e-01 -2.043935954570770264e-01 -2.019324302673339844e-01 3.531452119350433350e-01 1.026404649019241333e-01 1.404952704906463623e-01 2.277841120958328247e-01 -1.672349721193313599e-01 6.046216562390327454e-02 8.630245923995971680e-02 -3.742395341396331787e-01 -1.983103901147842407e-01 -1.146128997206687927e-01 4.596239328384399414e-01 -8.007538318634033203e-02 6.734314560890197754e-02 1.372406035661697388e-01 -1.027360707521438599e-01 -6.315901130437850952e-02 2.455727458000183105e-01 3.093708865344524384e-02 -1.463345289230346680e-01 7.388095557689666748e-02 -4.484437778592109680e-02 1.477426141500473022e-01 1.930236220359802246e-01
8.938999846577644348e-03 -4.072551056742668152e-02 4.598634690046310425e-02 1.447990685701370239e-01 5.995296686887741089e-02 6.551590561866760254e-02 -1.960098296403884888e-01 1.206283196806907654e-01 -3.212342858314514160e-01 2.610506862401962280e-02 1.892700344324111938e-01 -1.923706680536270142e-01 2.064240425825119019e-01 -6.987237185239791870e-02 -1.080709099769592285e-01 1.484176963567733765e-01 3.190729022026062012e-02 -9.934149682521820068e-02 -3.789790570735931396e-01 -1.861624047160148621e-02 -1.506983023136854172e-02 1.259558796882629395e-01 4.312251806259155273e-01 -1.254013925790786743e-01 -1.696659475564956665e-01 1.813327521085739136e-01 -1.482504606246948242e-01 2.423574328422546387e-01 1.437848508358001709e-01 5.073309689760208130e-02 2.813907861709594727e-01 1.974238157272338867e-01
-6.258150935173034668e-02 8.072811365127563477e-02 7.208155840635299683e-02 2.998382598161697388e-02 1.384132057428359985e-01 -5.608278885483741760e-02 1.950310170650482178e-01 -7.546532899141311646e-02 1.521956622600555420e-01 2.550640404224395752e-01 -6.519347429275512695e-02 -3.280675783753395081e-02 2.425063252449035645e-01 -2.216741740703582764e-01 1.000326648354530334e-01 -2.034507691860198975e-01 9.574726969003677368e-02 -8.658026158809661865e-02 2.549056895077228546e-02 1.992201060056686401e-01 -1.922971904277801514e-01 1.103986725211143494e-01 -1.772230565547943115e-01 -1.577016115188598633e-01 1.422217190265655518e-01 2.388222962617874146e-01 -1.002182960510253906e-01 1.667981296777725220e-01 2.425748258829116821e-01 2.228858619928359985e-01 1.270690262317657471e-01 5.121515393257141113e-01
-2.115104198455810547e-01 -3.017670512199401855e-01 -1.750804781913757324e-01 2.279403805732727051e-01 1.085703521966934204e-01 2.896940708160400391e-02 -3.296057507395744324e-02 -1.577385962009429932e-01 -5.414257198572158813e-02 -1.542781591415405273e-01 8.724033832550048828e-03 -5.317686870694160461e-02 7.343511283397674561e-02 -1.801848113536834717e-01 2.747561037540435791e-01 1.765303760766983032e-01 -4.904376715421676636e-02 -6.260416656732559204e-02 -1.030064895749092102e-01 -9.916693717241287231e-02 -1.799525022506713867e-01 3.964686393737792969e-02 2.113830894231796265e-01 4.731206893920898438e-01 -1.122217327356338501e-01 2.586345374584197998e-01 9.955123998224735260e-03 1.345087736845016479e-01 -1.335232704877853394e-01 7.520487904548645020e-02 2.950029969215393066e-01 1.772210299968719482e-01
-1.441827565431594849e-01 -2.196200639009475708e-01 -1.306494176387786865e-01 -6.437705457210540771e-02 4.893682897090911865e-02 -3.307606875896453857e-01 2.708713710308074951e-01 1.319589186459779739e-02 -1.217781007289886475e-02 1.956130713224411011e-01 1.053768545389175415e-01 1.664042323827743530e-01 1.023316308856010437e-01 9.302432090044021606e-02 -1.851864308118820190e-01 -2.682412043213844299e-02 2.985064871609210968e-02 -1.399806439876556396e-01 -1.844145953655242920e-01 3.117415606975555420e-01 -2.734775841236114502e-01 1.840180009603500366e-01 -1.045436710119247437e-01 -2.251966297626495361e-01 1.867050230503082275e-01 2.336006164550781250e-01 7.087169587612152100e-02 2.423117682337760925e-02 2.595033943653106689e-01 9.063158929347991943e-02 2.034242153167724609e-01 2.431612461805343628e-01
-1.973450332880020142e-01 -1.182700991630554199e-01 -5.384691804647445679e-02 3.313353955745697021e-01 3.995966538786888123e-02 -4.305074736475944519e-02 4.105912521481513977e-02 -4.982109740376472473e-02 5.879794806241989136e-02 -6.368900090456008911e-02 1.709741204977035522e-01 -1.763558536767959595e-01 1.364285051822662354e-01 -1.024402752518653870e-01 1.445318758487701416e-01 3.684403374791145325e-02 -1.477087885141372681e-01 -1.248518377542495728e-01 -8.658301830291748047e-02 1.034809276461601257e-01 -8.420443534851074219e-02 5.517942365258932114e-03 1.293097287416458130e-01 5.229595303535461426e-01 -1.517543047666549683e-01 3.408379256725311279e-01 -1.422993838787078857e-01 2.336002513766288757e-02 2.302043326199054718e-02 1.860495656728744507e-01 2.189069688320159912e-01 3.340164124965667725e-01
-2.066538780927658081e-01 -1.699504405260086060e-01 -1.663275063037872314e-01 2.465016692876815796e-01 1.180782467126846313e-01 -2.395218014717102051e-01 9.091097861528396606e-02 -1.797254532575607300e-01 -2.723087370395660400e-02 1.964053809642791748e-01 1.451460365206003189e-02 1.877821087837219238e-01 3.197204172611236572e-01 -2.966678440570831299e-01 1.697526499629020691e-02 1.529945284128189087e-01 -1.751379370689392090e-01 -3.132698833942413330e-01 -1.886231899261474609e-01 -3.692665323615074158e-02 -1.073863282799720764e-01 -1.583561003208160400e-01 2.984956279397010803e-02 -2.243524044752120972e-01 1.141482815146446228e-01 -4.407874122262001038e-02 1.985900551080703735e-01 -1.943709552288055420e-01 1.586036086082458496e-01 -1.156473457813262939e-01 1.688694357872009277e-01 1.629783809185028076e-01
8.267384022474288940e-02 -1.019608154892921448e-01 1.633923798799514771e-01 1.647541671991348267e-01 1.140720471739768982e-01 -1.372698843479156494e-01 3.361014127731323242e-01 -1.100212931632995605e-01 2.382245287299156189e-02 6.567493081092834473e-02 2.803730405867099762e-02 -1.824296824634075165e-02 3.509897291660308838e-01 -8.525553345680236816e-02 2.123078256845474243e-01 2.450137734413146973e-01 1.955039203166961670e-01 -1.943126469850540161e-01 -3.700648546218872070e-01 2.435548789799213409e-02 -3.840996623039245605e-01 4.439933970570564270e-02 2.887315116822719574e-02 1.149189658463001251e-02 1.593402475118637085e-01 5.344064906239509583e-03 6.668790709227323532e-03 -1.723299026489257812e-01 3.405670449137687683e-02 9.627804160118103027e-02 2.110251635313034058e-01 2.373279780149459839e-01
-2.661628089845180511e-02 -7.871237397193908691e-02 -2.933600358664989471e-02 2.597108781337738037e-01 2.174478918313980103e-01 -7.073644548654556274e-02 -2.773745059967041016e-01 -4.160493239760398865e-02 -1.944091320037841797e-01 -1.976534724235534668e-01 1.572927236557006836e-01 -5.483585223555564880e-02 1.711654216051101685e-01 -1.629981845617294312e-01 1.914843171834945679e-01 9.952600300312042236e-02 -2.842290103435516357e-01 -1.028539389371871948e-01 -1.804802864789962769e-01 -6.301452964544296265e-02 -3.102391362190246582e-01 -5.032820627093315125e-02 -9.450046718120574951e-02 2.961283028125762939e-01 -2.683165855705738068e-02 -2.018583714962005615e-01 1.174759566783905029e-01 1.208765432238578796e-01 -1.561109907925128937e-02 5.984085053205490112e-02 1.859665960073471069e-01 3.939339816570281982e-01
5.750741437077522278e-02 -1.928227543830871582e-01 1.228633988648653030e-02 1.365824136883020401e-02 1.894543617963790894e-01 -3.170046582818031311e-02 -2.730181813240051270e-01 1.221010088920593262e-01 -2.568308115005493164e-01 -8.465072512626647949e-02 2.853279002010822296e-02 1.321173906326293945e-01 4.553585350513458252e-01 -2.707715332508087158e-01 -8.204121887683868408e-02 -6.896514911204576492e-03 -6.198185682296752930e-02 -1.095161512494087219e-01 -1.704338379204273224e-02 1.121847853064537048e-01 -9.904289245605468750e-02 8.624438196420669556e-02 1.392690241336822510e-01 1.392207294702529907e-01 -1.326536238193511963e-01 2.304901331663131714e-01 -2.099644988775253296e-01 7.933007925748825073e-02 -1.608927734196186066e-02 1.939267516136169434e-01 2.728917449712753296e-02 4.577509760856628418e-01
-3.239812552928924561e-01 2.402200363576412201e-02 -1.532235145568847656e-01 -1.560286246240139008e-02 4.426584765315055847e-02 -9.281276911497116089e-02 2.115135043859481812e-01 -1.982642710208892822e-01 1.687845289707183838e-01 1.470910161733627319e-01 -8.912936598062515259e-02 1.598315685987472534e-01 1.844473481178283691e-01 -6.637288630008697510e-02 1.579929888248443604e-01 1.374950259923934937e-01 -1.576849967241287231e-01 -1.900015473365783691e-01 -1.111511737108230591e-01 1.671935617923736572e-01 -2.001504898071289062e-01 -9.576467424631118774e-02 -1.733362674713134766e-02 1.368052661418914795e-01 6.494096014648675919e-03 8.715359866619110107e-02 7.215516525320708752e-04 -1.527973711490631104e-01 1.580843180418014526e-01 -3.467325270175933838e-01 3.703233003616333008e-01 3.568632006645202637e-01
-3.198340237140655518e-01 -6.166601926088333130e-02 -1.762758791446685791e-01 3.759648203849792480e-01 9.304415434598922729e-02 -1.735505461692810059e-01 2.585345506668090820e-02 1.537508219480514526e-01 -7.753752917051315308e-02 1.148457676172256470e-01 1.356318444013595581e-01 -2.222585827112197876e-01 3.391651436686515808e-02 -1.837122142314910889e-01 2.038024924695491791e-02 -2.375885546207427979e-01 -3.149828612804412842e-01 -1.520014405250549316e-01 7.551070302724838257e-02 -1.077273041009902954e-01 -2.096187025308609009e-01 -4.746386315673589706e-03 1.238012835383415222e-01 2.322477251291275024e-01 2.608947157859802246e-01 -5.646468326449394226e-02 1.024427488446235657e-01 1.407374162226915359e-02 -4.649662971496582031e-02 1.104224026203155518e-01 2.016868740320205688e-01 2.996695339679718018e-01
-1.346205025911331177e-01 -1.581978611648082733e-02 1.278108209371566772e-01 1.292071640491485596e-01 1.195658836513757706e-02 -1.570471525192260742e-01 2.342969328165054321e-01 -9.744791686534881592e-02 -3.198907971382141113e-01 3.335957601666450500e-02 2.342752367258071899e-01 3.650749623775482178e-01 1.658437401056289673e-01 1.216697990894317627e-01 1.849321275949478149e-02 2.039220929145812988e-01 -1.027384176850318909e-01 -2.073112577199935913e-01 -2.863844931125640869e-01 2.766217887401580811e-01 -2.013255953788757324e-01 6.103017181158065796e-02 7.383530586957931519e-02 -5.924825370311737061e-02 5.105605348944664001e-02 2.690891027450561523e-01 -8.669635280966758728e-03 2.941491827368736267e-02 1.919929683208465576e-02 -2.625961899757385254e-01 1.848040074110031128e-01 1.970687359571456909e-01
-7.398350536823272705e-02 -6.473555695265531540e-04 -8.462695777416229248e-02 2.621992528438568115e-01 -2.238363958895206451e-02 -3.404929116368293762e-02 2.905883360654115677e-03 4.287027288228273392e-03 -2.092237621545791626e-01 1.588460654020309448e-01 2.160281641408801079e-03 2.721462547779083252e-01 3.250530958175659180e-01 -3.246528208255767822e-01 4.884272813796997070e-02 -4.165365919470787048e-02 -1.120187044143676758e-01 -2.275708764791488647e-01 -3.380695581436157227e-01 1.371319144964218140e-01 -2.530151009559631348e-01 -1.418218016624450684e-01 3.253094106912612915e-02 4.147972445935010910e-03 -9.966424852609634399e-02 2.379006594419479370e-01 4.386937711387872696e-03 -2.820900678634643555e-01 -1.485614776611328125e-01 -2.711386680603027344e-01 1.852393001317977905e-01 -3.420356195420026779e-03
1.808715052902698517e-02 -2.722104825079441071e-02 -1.758233159780502319e-01 1.532802581787109375e-01 1.362895965576171875e-02 1.243929043412208557e-01 2.964615225791931152e-01 2.469316124916076660e-02 -1.096117421984672546e-01 1.492229700088500977e-01 9.545598924160003662e-02 1.088821664452552795e-01 1.060118898749351501e-01 -1.555366814136505127e-01 1.867384649813175201e-02 2.288377135992050171e-01 -8.458856493234634399e-02 -2.468893229961395264e-01 -4.345647692680358887e-01 4.259963054209947586e-03 4.177669063210487366e-02 1.816502213478088379e-01 2.644654214382171631e-01 -1.707456260919570923e-02 -2.742671035230159760e-02 -8.654972165822982788e-02 -2.155046723783016205e-02 1.348075717687606812e-01 -1.369616389274597168e-01 2.030271887779235840e-01 2.093729972839355469e-01 4.520217478275299072e-01
-2.209729850292205811e-01 -3.804193735122680664e-01 5.069529172033071518e-03 8.121164888143539429e-02 1.794308871030807495e-01 -1.181817576289176941e-01 -9.680682420730590820e-02 1.247623935341835022e-02 -5.289173871278762817e-02 -1.034776344895362854e-01 8.670640736818313599e-02 -1.655045896768569946e-01 2.030723355710506439e-02 -3.675299510359764099e-02 -6.050247699022293091e-02 2.780804932117462158e-01 -3.007741644978523254e-02 -3.631716072559356689e-01 -1.519659012556076050e-01 3.518106937408447266e-01 -2.551726698875427246e-01 1.644635349512100220e-01 1.441538035869598389e-01 -4.376455768942832947e-02 2.253674715757369995e-01 7.212801277637481689e-02 9.053511172533035278e-02 -5.957482382655143738e-02 -3.182546794414520264e-02 -1.966008245944976807e-01 1.585087478160858154e-01 2.931314110755920410e-01
-1.266048755496740341e-02 -2.052255421876907349e-01 2.416764199733734131e-01 1.764741688966751099e-01 1.452619880437850952e-01 -1.296805441379547119e-01 -1.009393483400344849e-02 8.482528477907180786e-02 -1.041205152869224548e-01 7.728090882301330566e-02 -1.543530076742172241e-01 -5.405152216553688049e-02 2.412839531898498535e-01 -2.686870098114013672e-01 -1.961650401353836060e-01 -9.258131682872772217e-02 -1.390124112367630005e-01 -1.080585718154907227e-01 -1.728961616754531860e-01 5.719701293855905533e-03 -4.240695238113403320e-01 -9.219016879796981812e-03 1.963548511266708374e-01 5.214669927954673767e-02 -3.597175776958465576e-01 7.984048128128051758e-02 1.329375952482223511e-01 1.103176362812519073e-02 2.647916376590728760e-01 -1.021861061453819275e-01 2.182792425155639648e-01 1.950510144233703613e-01
-1.356895416975021362e-01 -1.395821422338485718e-01 -1.143476888537406921e-01 2.185122370719909668e-01 -6.925069540739059448e-02 -2.185591874876990914e-04 1.658631116151809692e-01 -2.046103924512863159e-01 -2.661518454551696777e-01 7.254033535718917847e-02 4.207994416356086731e-02 3.696654736995697021e-01 1.798271387815475464e-01 -1.425678055966272950e-04 3.505091741681098938e-02 7.093010842800140381e-02 -2.745117247104644775e-01 -8.911056816577911377e-02 -4.143866896629333496e-01 2.241584062576293945e-01 -2.637325525283813477e-01 5.722879618406295776e-02 1.967390626668930054e-01 1.625652797520160675e-02 -1.284868270158767700e-01 2.275311350822448730e-01 -1.402378082275390625e-03 7.979611866176128387e-03 1.091544926166534424e-01 -2.232668101787567139e-01 -5.048209801316261292e-03 1.636962443590164185e-01
-1.096303164958953857e-01 -1.144206300377845764e-01 -2.172995805740356445e-01 5.343374609947204590e-01 2.562455534934997559e-01 2.838341891765594482e-01 1.300551444292068481e-01 -5.017585586756467819e-03 1.186254899948835373e-02 -4.330751672387123108e-02 -4.317510500550270081e-02 -1.396934837102890015e-01 6.969255208969116211e-02 -1.558908373117446899e-01 -4.711461439728736877e-02 8.540415018796920776e-02 -2.086967825889587402e-01 -1.709806770086288452e-01 -1.837437227368354797e-02 2.576684653759002686e-01 -2.962423264980316162e-01 1.001006290316581726e-01 -1.866859942674636841e-02 5.262003466486930847e-02 -1.472776196897029877e-02 -1.014568284153938293e-02 6.883332133293151855e-02 -1.612133383750915527e-01 5.940667539834976196e-02 1.136862905696034431e-03 3.059439957141876221e-01 2.198335677385330200e-01
-2.474619001150131226e-01 -1.082690134644508362e-01 -1.538337767124176025e-01 2.211787402629852295e-01 2.049177438020706177e-01 1.137443408370018005e-01 -6.617490202188491821e-02 -1.011283174157142639e-01 1.318936645984649658e-01 -2.550464272499084473e-01 1.343747526407241821e-01 -1.060679033398628235e-01 4.771946370601654053e-02 -1.862044930458068848e-01 3.166396617889404297e-01 3.644886612892150879e-02 1.963958702981472015e-02 -2.200143486261367798e-01 -9.637437015771865845e-02 -1.831693351268768311e-01 -1.014062315225601196e-01 1.086220070719718933e-01 2.202699184417724609e-01 3.051238656044006348e-01 -2.011636346578598022e-01 2.135549187660217285e-01 5.991406366229057312e-02 1.847610920667648315e-01 -3.258934244513511658e-02 1.973383687436580658e-02 -5.338963121175765991e-03 3.924528360366821289e-01
-2.308439314365386963e-01 -1.380239725112915039e-01 2.280472218990325928e-02 7.178615778684616089e-02 3.117361962795257568e-01 9.902185946702957153e-02 3.102006912231445312e-01 -7.440508902072906494e-02 -3.380448743700981140e-02 -3.279239311814308167e-02 -5.359326303005218506e-02 -1.854487508535385132e-02 3.518815040588378906e-01 -1.195139344781637192e-02 1.600519418716430664e-01 -1.420405060052871704e-01 -1.692614704370498657e-01 -3.827816545963287354e-01 2.308513373136520386e-01 -5.519205331802368164e-02 -1.381145119667053223e-01 9.165722131729125977e-02 7.636322826147079468e-02 5.848553776741027832e-02 1.987668573856353760e-01 1.418464481830596924e-01 1.870117336511611938e-02 4.214422106742858887e-01 -1.812513358891010284e-02 -7.478648424148559570e-02 -6.492754071950912476e-02 1.486091464757919312e-01
-1.619635373353958130e-01 -2.977854609489440918e-01 -1.028086394071578979e-01 9.912065416574478149e-02 7.713630795478820801e-02 -1.434590369462966919e-01 1.056095585227012634e-01 -1.126355230808258057e-01 1.607137918472290039e-01 -3.095687367022037506e-02 1.638444215059280396e-01 1.278029680252075195e-01 1.806039810180664062e-01 -2.695207297801971436e-01 3.392643332481384277e-01 3.620287775993347168e-02 -3.495587036013603210e-02 -2.084826529026031494e-01 -1.007274240255355835e-01 3.148375311866402626e-03 -3.625394403934478760e-01 -5.898488685488700867e-02 -2.117315381765365601e-01 9.412862360477447510e-02 5.821041390299797058e-02 8.930561691522598267e-02 -2.094711549580097198e-02 -1.537194009870290756e-02 -3.490632027387619019e-02 -4.706870913505554199e-01 1.857450008392333984e-01 9.968980401754379272e-02
-3.937166631221771240e-01 -1.405625487677752972e-03 -2.081319838762283325e-01 2.470901906490325928e-01 -6.760513037443161011e-02 -9.501565247774124146e-02 2.458800822496414185e-01 -5.017926916480064392e-02 1.954733133316040039e-01 -2.374691702425479889e-02 2.980946302413940430e-01 1.965210586786270142e-01 1.472738832235336304e-01 7.731512933969497681e-02 1.952170580625534058e-01 -3.537717089056968689e-02 8.912653475999832153e-02 -2.947879135608673096e-01 8.600422739982604980e-02 1.225350797176361084e-01 -2.010106891393661499e-01 5.247746035456657410e-02 -6.131976097822189331e-02 3.001734316349029541e-01 6.835680687800049782e-04 1.942340731620788574e-01 1.630185544490814209e-01 1.246841251850128174e-01 -2.884918078780174255e-02 6.227105110883712769e-02 2.607696950435638428e-01 1.546549797058105469e-01
-3.343419134616851807e-01 1.583092100918292999e-02 -1.225368455052375793e-01 -1.667926609516143799e-01 9.088760614395141602e-02 -9.959406405687332153e-02 9.999228268861770630e-02 -9.860152751207351685e-02 -4.982347041368484497e-02 4.043643772602081299e-01 -3.204067051410675049e-02 -9.228087961673736572e-02 5.468790233135223389e-02 -3.230415880680084229e-01 -8.510456979274749756e-02 1.055757626891136169e-01 3.232304006814956665e-02 -8.798177540302276611e-02 -4.532938003540039062e-01 -1.567499190568923950e-01 -1.537834703922271729e-01 2.378402799367904663e-01 2.470604926347732544e-01 1.700520515441894531e-01 -6.505137681961059570e-02 1.322619915008544922e-01 -6.831112504005432129e-02 8.224898576736450195e-02 6.815037131309509277e-02 -6.993217021226882935e-02 1.734981499612331390e-02 2.322951406240463257e-01
-3.135940730571746826e-01 8.808396011590957642e-02 -4.831435903906822205e-02 6.503257155418395996e-02 3.445561602711677551e-02 -3.176417946815490723e-01 -1.852315962314605713e-01 -1.488513406366109848e-02 1.134201302193105221e-03 -5.682155117392539978e-02 1.863055676221847534e-01 -2.129028737545013428e-01 2.818928360939025879e-01 -3.400935828685760498e-01 -8.504894375801086426e-02 9.675747156143188477e-02 -1.605020165443420410e-01 -2.191993743181228638e-01 5.782527849078178406e-02 1.290721539407968521e-02 -3.523724619299173355e-03 -6.810342520475387573e-02 2.052503526210784912e-01 1.404728442430496216e-01 3.231119215488433838e-01 1.231567934155464172e-01 -1.366787701845169067e-01 -6.899706553667783737e-03 -1.141782402992248535e-01 -1.739821955561637878e-02 3.799259662628173828e-01 1.261731088161468506e-01
3.294458147138357162e-04 -2.376437634229660034e-01 -2.112294137477874756e-01 2.516828179359436035e-01 -5.959387496113777161e-02 4.805671982467174530e-03 1.619195193052291870e-01 5.513991415500640869e-02 -3.049623221158981323e-02 -3.100470639765262604e-02 1.561569869518280029e-01 -1.364329904317855835e-01 3.611463680863380432e-02 -1.253538429737091064e-01 3.250682353973388672e-02 3.716309964656829834e-01 -1.324158459901809692e-01 -5.019307732582092285e-01 -1.612784862518310547e-01 1.932704150676727295e-01 -3.570494949817657471e-01 -1.329635828733444214e-01 1.472369860857725143e-02 -1.280851215124130249e-01 6.327194720506668091e-02 4.162294790148735046e-03 -2.037655748426914215e-02 1.859372854232788086e-02 4.852291941642761230e-02 -1.764132082462310791e-01 2.340388745069503784e-01 1.183437928557395935e-01
-1.922061443328857422e-01 -1.829786002635955811e-01 -1.313600540161132812e-01 1.674610674381256104e-01 3.759112358093261719e-01 2.432495355606079102e-01 1.462156176567077637e-01 -1.154255121946334839e-02 -6.627720594406127930e-02 1.154387667775154114e-01 2.657648548483848572e-02 -1.004234850406646729e-01 1.839994266629219055e-02 -1.037718206644058228e-01 -6.212246417999267578e-02 -3.915831446647644043e-03 -1.413487643003463745e-01 -1.121259182691574097e-01 -4.938001185655593872e-02 1.358191221952438354e-01 -3.288736343383789062e-01 4.177912473678588867e-01 1.545006632804870605e-01 -1.293751001358032227e-01 2.455772012472152710e-01 1.915137632749974728e-03 -1.701933518052101135e-02 -2.316973209381103516e-01 6.439167261123657227e-02 -1.761840134859085083e-01 1.939397305250167847e-01 2.344267964363098145e-01
-3.056696653366088867e-01 -2.704718410968780518e-01 -1.343822628259658813e-01 2.901840507984161377e-01 1.757908165454864502e-01 -1.263115257024765015e-01 1.644632369279861450e-01 -1.826712787151336670e-01 8.080159872770309448e-02 4.400562494993209839e-02 4.402320384979248047e-01 1.367718726396560669e-01 2.518085204064846039e-02 5.150841176509857178e-02 2.266672253608703613e-02 -8.034219034016132355e-03 -7.065411657094955444e-02 -1.949500590562820435e-01 3.122008219361305237e-02 1.045929491519927979e-01 -4.939784854650497437e-02 3.006627261638641357e-01 8.978565782308578491e-02 1.137952506542205811e-01 -2.585063502192497253e-02 2.136433720588684082e-01 1.397993862628936768e-01 -4.333554208278656006e-02 -4.839657247066497803e-02 2.458591312170028687e-01 2.057923823595046997e-01 2.395743876695632935e-01
-1.508558690547943115e-01 -7.213246077299118042e-02 -1.197674423456192017e-01 2.366233319044113159e-01 3.497284650802612305e-01 1.327694356441497803e-01 4.018339514732360840e-02 1.835061609745025635e-02 -3.951025381684303284e-02 -1.147169694304466248e-01 -9.753102809190750122e-02 5.627804901450872421e-03 2.747288942337036133e-01 1.224802993237972260e-02 -6.415584683418273926e-02 2.354935854673385620e-01 -2.225361019372940063e-01 -2.278755009174346924e-01 -3.431200981140136719e-01 4.763334244489669800e-02 -6.347090750932693481e-02 -1.320756413042545319e-02 1.500045210123062134e-01 1.665459573268890381e-01 3.261511325836181641e-01 -7.764235138893127441e-02 -1.028899699449539185e-01 -1.444315612316131592e-01 2.264740169048309326e-01 2.074769437313079834e-01 9.626335650682449341e-02 2.774994075298309326e-01
2.521086335182189941e-01 -1.461620777845382690e-01 -9.264053404331207275e-02 1.840916424989700317e-01 6.653565168380737305e-02 -3.271391093730926514e-01 1.147324070334434509e-01 -2.947051450610160828e-02 -1.471458226442337036e-01 1.299154162406921387e-01 -1.246459260582923889e-01 -9.043534845113754272e-02 -2.189590968191623688e-02 -2.245711386203765869e-01 6.650719046592712402e-02 -5.946573987603187561e-02 -9.831797331571578979e-02 4.798952862620353699e-02 -6.282845139503479004e-02 -2.676934003829956055e-01 -3.000369966030120850e-01 3.845900297164916992e-02 1.326817274093627930e-01 1.055229231715202332e-01 -4.401811212301254272e-02 1.265070736408233643e-01 9.074553102254867554e-02 3.285275399684906006e-01 1.659091711044311523e-01 -1.801130324602127075e-01 2.808791399002075195e-01 3.810866475105285645e-01
-1.222638189792633057e-01 -1.956933140754699707e-01 -1.991349905729293823e-01 3.834402263164520264e-01 -9.508360922336578369e-02 1.830040663480758667e-01 1.092035770416259766e-01 -3.761804103851318359e-02 1.525487452745437622e-01 -8.052851259708404541e-02 1.274866163730621338e-01 -1.751779317855834961e-01 1.299376338720321655e-01 -1.896345764398574829e-01 3.569148108363151550e-02 2.822522819042205811e-01 -1.052993386983871460e-01 -3.799001276493072510e-01 -8.953933417797088623e-02 1.506018638610839844e-01 -3.121031820774078369e-01 -1.480049788951873779e-01 -9.646063297986984253e-02 -5.407793447375297546e-02 2.293066866695880890e-02 1.005253866314888000e-01 -2.312443591654300690e-02 -3.690313547849655151e-02 8.151261508464813232e-02 -2.699171602725982666e-01 2.430327832698822021e-01 1.580372899770736694e-01
-1.380351334810256958e-01 2.116348408162593842e-02 -1.584970206022262573e-01 5.266464948654174805e-01 1.453840881586074829e-01 1.562829166650772095e-01 7.234866917133331299e-02 9.200720489025115967e-02 -7.169041782617568970e-02 -3.200664743781089783e-02 1.382231116294860840e-01 -1.328500211238861084e-01 2.979706414043903351e-02 -1.488793790340423584e-01 -2.170383036136627197e-01 4.675315320491790771e-02 -1.755215078592300415e-01 -2.586576342582702637e-01 5.063144024461507797e-03 2.786718606948852539e-01 -2.906698882579803467e-01 2.485338598489761353e-01 1.057596281170845032e-01 -6.008708477020263672e-02 1.562269330024719238e-01 7.158412784337997437e-02 3.879977390170097351e-02 -2.076834291219711304e-01 1.582854390144348145e-01 -1.143476739525794983e-01 1.906158328056335449e-01 1.357029080390930176e-01
-3.781402111053466797e-02 -1.372207403182983398e-01 -8.606601506471633911e-02 1.206825859844684601e-02 1.811162829399108887e-01 -3.755537793040275574e-02 5.247497186064720154e-02 1.183277815580368042e-01 -3.895951211452484131e-01 1.005122438073158264e-01 1.998178362846374512e-01 -2.032072544097900391e-01 1.069177910685539246e-01 1.116085201501846313e-01 -1.105143316090106964e-02 9.145204909145832062e-03 5.411911010742187500e-02 -1.743038892745971680e-01 -2.544626593589782715e-01 -5.075915157794952393e-02 -5.695184320211410522e-02 5.799619480967521667e-02 3.110027313232421875e-01 -8.773712813854217529e-02 -1.597972512245178223e-01 2.544337809085845947e-01 -3.333751261234283447e-01 3.584451675415039062e-01 1.475479006767272949e-01 7.898999005556106567e-02 1.866569668054580688e-01 2.227277606725692749e-01
1.247016936540603638e-01 1.909347064793109894e-02 -2.290371507406234741e-01 3.198220394551753998e-03 1.835569143295288086e-01 1.005052402615547180e-01 4.261606559157371521e-02 1.285129785537719727e-01 -2.728949785232543945e-01 -1.297470629215240479e-01 1.698284596204757690e-02 1.074998378753662109e-01 2.910214662551879883e-01 -2.140952199697494507e-01 -2.806507423520088196e-02 1.218891143798828125e-02 -5.781808122992515564e-02 -8.848852664232254028e-02 -2.094579339027404785e-01 1.669556498527526855e-01 -1.349322497844696045e-01 8.895755559206008911e-02 2.989093065261840820e-01 -2.189190089702606201e-01 -1.587348431348800659e-01 1.802306473255157471e-01 -2.045314908027648926e-01 1.760200262069702148e-01 1.746608689427375793e-02 7.762389630079269409e-02 1.906533241271972656e-01 4.640968441963195801e-01
-1.107030063867568970e-01 -7.420598715543746948e-02 -4.547509178519248962e-02 3.383117020130157471e-01 6.723679602146148682e-02 -8.882546424865722656e-02 -9.925873577594757080e-02 -7.724699378013610840e-02 2.074664235115051270e-01 -5.117587279528379440e-03 2.226302921772003174e-01 -2.647278010845184326e-01 4.037758409976959229e-01 -1.571156084537506104e-01 3.593003153800964355e-01 -1.414415836334228516e-01 -2.150813639163970947e-01 -4.497553408145904541e-02 -1.888403147459030151e-01 9.070210903882980347e-02 -1.000289171934127808e-01 1.239722147583961487e-01 -9.122222661972045898e-02 3.217788934707641602e-01 -6.491102278232574463e-02 1.367963105440139771e-01 7.558890432119369507e-02 6.157433241605758667e-02 8.437757380306720734e-03 -6.008132919669151306e-02 2.516958415508270264e-01 9.527616202831268311e-02
-1.423089299350976944e-02 -2.074274718761444092e-01 -5.067858099937438965e-01 2.252506464719772339e-01 1.004102751612663269e-01 1.813316196203231812e-01 6.025991961359977722e-02 -5.742508918046951294e-03 -4.956058040261268616e-02 -1.609607040882110596e-01 2.256766110658645630e-01 -1.882298141717910767e-01 2.517223656177520752e-01 -4.583070427179336548e-02 1.500303596258163452e-01 -5.313394591212272644e-03 -2.010322362184524536e-01 -2.231394052505493164e-01 4.238867759704589844e-02 -1.111567318439483643e-01 -2.072843164205551147e-01 9.124129079282283783e-03 8.662219345569610596e-02 2.241326570510864258e-01 -1.122008040547370911e-01 -2.325463294982910156e-02 -2.389600723981857300e-01 1.938245296478271484e-01 -4.248021170496940613e-02 1.159445643424987793e-01 2.031253129243850708e-01 1.743367910385131836e-01
-1.052379086613655090e-01 3.569642454385757446e-02 6.975869089365005493e-02 3.065367639064788818e-01 -2.251087687909603119e-02 -2.903778254985809326e-01 2.299559712409973145e-01 6.733363121747970581e-02 -3.218224942684173584e-01 8.627714216709136963e-02 -4.842710494995117188e-02 9.173119813203811646e-02 2.316079288721084595e-01 -1.271992325782775879e-01 -4.267293587327003479e-02 3.075995482504367828e-02 3.485194593667984009e-02 -2.267336398363113403e-01 -3.038748539984226227e-02 3.294345438480377197e-01 -2.545068264007568359e-01 -1.104207411408424377e-01 -9.084807336330413818e-02 -1.691322326660156250e-01 3.539676964282989502e-02 1.621705740690231323e-01 1.697070151567459106e-01 3.177219331264495850e-01 2.757744193077087402e-01 9.512633830308914185e-02 4.115208238363265991e-02 1.795132309198379517e-01
-2.153341174125671387e-01 -1.823008954524993896e-01 -9.007314592599868774e-02 2.708495259284973145e-01 1.367826107889413834e-02 -1.385383903980255127e-01 3.126477897167205811e-01 -1.997506767511367798e-01 -3.218207657337188721e-01 1.929062902927398682e-01 7.117041200399398804e-02 3.241479992866516113e-01 1.618628650903701782e-01 -1.820692718029022217e-01 1.490675359964370728e-01 1.272083669900894165e-01 -7.040272466838359833e-03 -1.631784141063690186e-01 -1.990673243999481201e-01 1.853499710559844971e-01 -1.395415663719177246e-01 1.403643786907196045e-01 1.994583457708358765e-01 -2.327739298343658447e-01 6.014666706323623657e-02 2.283249795436859131e-01 8.598177693784236908e-03 -1.449377685785293579e-01 5.939856544137001038e-02 -5.169604346156120300e-02 3.834183141589164734e-02 1.221617609262466431e-01
-1.143767163157463074e-01 -1.596866548061370850e-01 -5.800133943557739258e-02 5.384513176977634430e-03 3.678607568144798279e-02 -1.070166379213333130e-01 -2.698106877505779266e-02 1.324860155582427979e-01 -1.427122950553894043e-01 -1.437722891569137573e-01 -1.014688909053802490e-01 1.206447929143905640e-01 2.576362192630767822e-01 2.760757133364677429e-02 -3.827685713768005371e-01 -1.683730036020278931e-01 -6.551968306303024292e-02 -1.269050240516662598e-01 8.970876038074493408e-02 1.708827167749404907e-01 -2.120129168033599854e-01 3.123784661293029785e-01 1.982356905937194824e-01 1.608692109584808350e-01 2.386131789535284042e-03 1.748978942632675171e-01 1.516739130020141602e-01 1.011320203542709351e-01 2.604399621486663818e-01 -5.571157857775688171e-02 9.192349016666412354e-02 4.587896764278411865e-01
-4.716412723064422607e-02 -1.324002593755722046e-01 -6.697012484073638916e-02 3.787098228931427002e-01 1.512080878019332886e-01 -5.966356769204139709e-02 2.589295804500579834e-02 -1.211340911686420441e-02 -2.862149775028228760e-01 2.493911683559417725e-01 -1.538831293582916260e-01 -1.478869318962097168e-01 1.359262615442276001e-01 -1.145799532532691956e-01 3.722612932324409485e-02 2.372113168239593506e-01 1.144133284687995911e-01 -2.686997056007385254e-01 -1.611284613609313965e-01 1.283108741044998169e-01 -2.998093962669372559e-01 3.012061491608619690e-02 1.614910662174224854e-01 -9.080844372510910034e-02 6.637396663427352905e-02 2.378147467970848083e-02 6.006364896893501282e-02 4.962480068206787109e-02 4.596962928771972656e-01 -5.385016649961471558e-02 1.695959866046905518e-01 1.389770358800888062e-01
-2.828712761402130127e-01 -1.684869974851608276e-01 -9.859719872474670410e-02 1.422796696424484253e-01 -9.579711407423019409e-02 6.428969651460647583e-02 1.300090402364730835e-01 -9.417054802179336548e-02 2.627969952300190926e-03 -2.541772276163101196e-02 1.939296126365661621e-01 4.046022295951843262e-01 6.527154147624969482e-02 -1.748615056276321411e-01 -1.003781184554100037e-01 1.104402691125869751e-01 -1.624723523855209351e-01 -3.055508136749267578e-01 -2.746227681636810303e-01 3.588454127311706543e-01 -3.024690747261047363e-01 -4.317263606935739517e-03 2.064869552850723267e-01 -9.901776164770126343e-02 2.290201373398303986e-02 1.233956515789031982e-01 -2.198522537946701050e-01 -7.903397083282470703e-02 4.163754358887672424e-02 -3.335132077336311340e-02 1.200947239995002747e-01 8.933725208044052124e-02
-7.688993122428655624e-03 -2.899747490882873535e-01 -6.045911461114883423e-02 9.116724878549575806e-02 2.148211449384689331e-01 -9.227327257394790649e-02 1.102605834603309631e-01 3.115792572498321533e-02 -4.161334633827209473e-01 1.828663796186447144e-02 1.362614482641220093e-01 6.297371536493301392e-02 2.282735854387283325e-01 5.639250949025154114e-02 8.291067183017730713e-02 1.288421005010604858e-01 -5.903325229883193970e-02 -1.564348489046096802e-01 6.080512888729572296e-03 7.375371456146240234e-02 -4.289001524448394775e-01 -2.716206945478916168e-02 5.412187054753303528e-02 -1.243795827031135559e-01 9.809433668851852417e-02 1.899207234382629395e-01 3.817533254623413086e-01 -1.001262888312339783e-01 1.631424874067306519e-01 -3.366560675203800201e-03 1.746666990220546722e-02 3.104664385318756104e-01
-5.630588158965110779e-02 -1.038734316825866699e-01 -1.136485636234283447e-01 1.217961534857749939e-01 -9.651637636125087738e-03 -1.975492015480995178e-02 4.955701995640993118e-03 1.902664601802825928e-01 -2.493827491998672485e-01 4.478291422128677368e-02 1.240938529372215271e-01 1.384535618126392365e-02 3.745326995849609375e-01 -9.271966665983200073e-02 -6.952582299709320068e-02 5.748467892408370972e-02 1.408632495440542698e-03 1.568382680416107178e-01 -2.988542318344116211e-01 -2.179998531937599182e-02 -2.163485884666442871e-01 1.308968216180801392e-01 1.879686117172241211e-01 -1.158798485994338989e-01 -7.408171892166137695e-02 2.007645666599273682e-01 -3.781946897506713867e-01 2.236233800649642944e-01 2.493153512477874756e-01 2.236976474523544312e-01 1.877321302890777588e-01 2.672386467456817627e-01
-2.433124035596847534e-01 -1.002365946769714355e-01 1.950469315052032471e-01 1.949726939201354980e-01 1.477730572223663330e-01 1.390844434499740601e-01 7.826025784015655518e-02 1.841793023049831390e-02 6.088864430785179138e-02 6.334376335144042969e-02 9.682981669902801514e-02 1.720887608826160431e-02 4.107409119606018066e-01 4.059059172868728638e-02 1.785560399293899536e-01 -2.500510215759277344e-01 -1.859394609928131104e-01 -3.900569081306457520e-01 -1.529221143573522568e-02 -1.525126993656158447e-01 -1.135967522859573364e-01 -6.005357205867767334e-02 1.210092008113861084e-01 -1.179249957203865051e-02 -2.513554394245147705e-01 -2.791778743267059326e-02 -1.445863842964172363e-01 3.501272499561309814e-01 5.380296334624290466e-02 -8.509914577007293701e-02 1.091253012418746948e-01 2.321429103612899780e-01
-9.105353802442550659e-02 -7.465392351150512695e-02 -8.798287063837051392e-02 6.330327689647674561e-02 8.855404704809188843e-02 -8.781702071428298950e-02 3.546760082244873047e-01 -4.754422989208251238e-04 -2.987913191318511963e-01 -1.254388689994812012e-01 -4.069485142827033997e-02 2.970946729183197021e-01 5.935060977935791016e-02 -2.261999696493148804e-01 7.779774069786071777e-02 1.296355575323104858e-01 -2.777442336082458496e-01 -3.639385402202606201e-01 -8.421599864959716797e-02 1.525861173868179321e-01 -1.808135360479354858e-01 1.426142603158950806e-01 -2.863864600658416748e-02 -2.561896741390228271e-01 5.749868694692850113e-03 1.685834228992462158e-01 9.889044612646102905e-02 1.602603122591972351e-03 3.106588423252105713e-01 -1.863648742437362671e-01 1.698453426361083984e-01 5.274648219347000122e-02
-2.717095017433166504e-01 -6.048659607768058777e-02 -1.747105866670608521e-01 4.171197414398193359e-01 4.797902330756187439e-02 -2.387371845543384552e-02 8.203918486833572388e-02 -1.191345229744911194e-02 1.084137335419654846e-01 -6.744556128978729248e-02 -1.349874865263700485e-02 -2.381213158369064331e-01 4.249538779258728027e-01 -4.625254496932029724e-02 3.244798481464385986e-01 -1.734223663806915283e-01 -2.093071043491363525e-01 -3.050115406513214111e-01 -1.046580150723457336e-01 1.278258562088012695e-01 -1.017341464757919312e-01 -2.590797655284404755e-02 1.116111129522323608e-01 2.362288832664489746e-01 -1.137836948037147522e-01 2.024178653955459595e-01 2.561799623072147369e-02 5.567681789398193359e-02 -2.824240177869796753e-02 -3.759051114320755005e-02 9.150029718875885010e-02 7.286253571510314941e-02
5.107351019978523254e-02 1.500171236693859100e-02 -5.393590405583381653e-02 2.473377734422683716e-01 2.563531994819641113e-01 -2.232843637466430664e-02 2.642055749893188477e-01 -7.911282032728195190e-02 -1.938564479351043701e-01 2.391598373651504517e-01 -6.760022789239883423e-02 -1.138267666101455688e-01 9.319546818733215332e-02 -7.965561747550964355e-02 -1.337960958480834961e-01 3.837091475725173950e-02 -4.164004325866699219e-02 -2.499884665012359619e-01 -1.302198618650436401e-01 2.989099323749542236e-01 -3.648099303245544434e-01 -1.043678727000951767e-02 8.792332559823989868e-02 3.035047836601734161e-02 5.141668394207954407e-02 2.862780690193176270e-01 -1.355185955762863159e-01 2.797195911407470703e-01 1.573661118745803833e-01 -3.321752548217773438e-01 8.494913578033447266e-02 9.048157185316085815e-02
-1.509507000446319580e-01 1.006548181176185608e-01 -2.569109201431274414e-01 -8.793200366199016571e-03 -3.474374115467071533e-02 -2.168701738119125366e-01 2.002448141574859619e-01 1.123172696679830551e-02 -9.716064482927322388e-02 3.297566175460815430e-01 6.192418560385704041e-02 -6.634358316659927368e-02 -4.599595442414283752e-02 -2.132351547479629517e-01 -1.865738332271575928e-01 -1.523542124778032303e-02 -1.118471939116716385e-02 -4.146686196327209473e-01 -2.739125192165374756e-01 -1.647155284881591797e-01 -2.528913021087646484e-01 2.065060585737228394e-01 2.903844118118286133e-01 3.736960515379905701e-02 3.358754143118858337e-02 3.059531152248382568e-01 -1.036288663744926453e-01 -5.543251335620880127e-02 -8.531715720891952515e-03 -8.727525919675827026e-02 -5.528484657406806946e-02 1.328510791063308716e-01
4.545931518077850342e-02 -1.173268929123878479e-01 -2.145293056964874268e-01 8.986090868711471558e-02 3.719110041856765747e-02 2.437547892332077026e-01 2.828943729400634766e-01 1.519578695297241211e-01 -3.093002140522003174e-01 1.263591051101684570e-01 1.995255947113037109e-01 -1.255929470062255859e-01 -6.282132863998413086e-02 -2.548032701015472412e-01 1.094507724046707153e-01 3.793868795037269592e-02 5.377294495701789856e-02 -3.476933240890502930e-01 -1.249909177422523499e-01 -1.680751293897628784e-01 1.458721458911895752e-01 3.007726669311523438e-01 1.153783202171325684e-01 1.135248467326164246e-01 1.593558341264724731e-01 9.660812467336654663e-02 -1.119404332712292671e-03 1.586310267448425293e-01 2.990912646055221558e-02 3.773529827594757080e-02 3.062700033187866211e-01 2.345920056104660034e-01
-3.195401728153228760e-01 2.454586699604988098e-02 -4.370591938495635986e-01 1.676467955112457275e-01 1.190096512436866760e-01 -1.849227696657180786e-01 2.164520770311355591e-01 -1.531531214714050293e-01 -2.026514708995819092e-01 4.820119589567184448e-03 1.648253798484802246e-01 -2.123662736266851425e-03 2.500172555446624756e-01 -2.861635684967041016e-01 2.027305811643600464e-01 -7.945007830858230591e-02 3.480689227581024170e-02 1.174795627593994141e-01 -4.527134448289871216e-02 -1.102159321308135986e-01 -2.574849128723144531e-01 -3.737029060721397400e-02 2.029932141304016113e-01 2.693185806274414062e-01 -6.717288494110107422e-02 7.689665257930755615e-02 1.593271344900131226e-01 -3.404303686693310738e-03 -1.464017480611801147e-01 -1.603784114122390747e-01 3.321415930986404419e-02 -6.856884062290191650e-02
-1.635622233152389526e-01 -3.255624473094940186e-01 -1.935025453567504883e-01 3.259927034378051758e-01 9.855279698967933655e-03 -1.069123595952987671e-01 3.899424523115158081e-02 1.837056279182434082e-01 -1.412393301725387573e-01 1.307602822780609131e-01 2.226416915655136108e-01 -4.991685599088668823e-02 7.569613307714462280e-02 -8.890092372894287109e-02 9.574227035045623779e-02 -2.942521572113037109e-01 -3.210064470767974854e-01 -1.548725413158535957e-03 -2.005615271627902985e-02 -1.907686442136764526e-01 -3.216269314289093018e-01 -3.004023432731628418e-02 1.016463413834571838e-01 8.420909941196441650e-02 2.227499485015869141e-01 -9.921142458915710449e-02 -1.300698369741439819e-01 4.954857006669044495e-02 -1.922404859215021133e-03 1.837329007685184479e-02 3.114154934883117676e-01 2.012159973382949829e-01
-2.111560106277465820e-01 1.005383059382438660e-01 -1.139918342232704163e-01 3.666848242282867432e-01 7.743868976831436157e-02 -3.505779430270195007e-02 1.264651566743850708e-01 2.798033878207206726e-02 -4.519233852624893188e-02 -1.951165124773979187e-02 -4.211925342679023743e-02 -6.111869215965270996e-02 3.434395790100097656e-01 -1.759827733039855957e-01 3.543897867202758789e-01 -2.302143722772598267e-01 9.445067495107650757e-02 -1.800046563148498535e-01 -1.713619381189346313e-02 1.205521747469902039e-01 4.894988983869552612e-02 1.239506378769874573e-01 -3.688741475343704224e-02 3.344867229461669922e-01 -1.372945904731750488e-01 2.753731310367584229e-01 7.138931006193161011e-02 -2.917021512985229492e-02 -1.018419563770294189e-01 9.567122906446456909e-02 3.324160277843475342e-01 1.435391604900360107e-01
-8.350941538810729980e-02 2.384397201240062714e-03 8.268638700246810913e-02 -1.922786608338356018e-02 2.751916833221912384e-02 1.276042219251394272e-02 2.541567683219909668e-01 -2.218187302350997925e-01 -2.001096457242965698e-01 8.606214821338653564e-02 1.000577025115489960e-02 -9.055595099925994873e-02 5.871840566396713257e-02 -4.145204722881317139e-01 2.744905352592468262e-01 1.074090078473091125e-01 -2.971840500831604004e-01 -2.258222699165344238e-01 -1.287465393543243408e-01 -2.835014462471008301e-01 -4.841862618923187256e-02 1.499490439891815186e-01 5.633414164185523987e-02 6.576250307261943817e-04 -1.587960124015808105e-02 4.985368251800537109e-02 -2.471111416816711426e-01 -2.774305343627929688e-01 1.041889637708663940e-01 1.023074313998222351e-01 2.707797288894653320e-01 2.313171476125717163e-01
-1.418838801328092813e-04 -1.523661762475967407e-01 -2.438296675682067871e-01 4.028688650578260422e-03 1.920172125101089478e-01 8.548358827829360962e-02 -5.539414286613464355e-02 1.573930084705352783e-01 -2.100399434566497803e-01 -4.916658997535705566e-02 -8.553539961576461792e-02 9.640562534332275391e-02 2.760837674140930176e-01 -7.990062981843948364e-02 -7.085510343313217163e-02 -5.620939657092094421e-03 -1.695247143507003784e-01 -8.562266826629638672e-02 9.793377481400966644e-03 2.051890343427658081e-01 -1.320916861295700073e-01 -5.841280147433280945e-02 4.064135849475860596e-01 1.629795581102371216e-01 -1.714875549077987671e-01 1.262535303831100464e-01 -1.840400993824005127e-01 3.415213525295257568e-01 1.602482050657272339e-01 1.124753206968307495e-01 1.651361137628555298e-01 3.770607411861419678e-01
-5.880631133913993835e-02 -1.924346238374710083e-01 -1.984940618276596069e-01 1.159984841942787170e-01 2.961042523384094238e-01 -2.313297241926193237e-01 2.684386819601058960e-02 -2.161009162664413452e-01 -1.825745552778244019e-01 -3.881792351603507996e-02 2.934011816978454590e-01 -2.382460236549377441e-02 3.307016491889953613e-01 -2.111769020557403564e-01 -4.156104288995265961e-03 3.372810184955596924e-01 -1.380578279495239258e-01 -1.805387884378433228e-01 1.164167821407318115e-01 2.448978833854198456e-02 -3.704267740249633789e-01 5.479941889643669128e-02 6.964424252510070801e-02 -6.185040995478630066e-02 1.816232502460479736e-01 6.809456646442413330e-02 9.966605156660079956e-02 -2.274274379014968872e-01 8.260125666856765747e-02 4.293550550937652588e-02 7.792294770479202271e-02 9.816247969865798950e-03
-1.947673261165618896e-01 1.171279549598693848e-01 7.610946893692016602e-02 3.432433307170867920e-01 3.348018229007720947e-01 8.678849786520004272e-02 2.288754880428314209e-01 -8.446662127971649170e-02 1.838039048016071320e-02 1.419412791728973389e-01 1.227301359176635742e-01 -1.238945350050926208e-01 -6.172533705830574036e-02 3.292683511972427368e-02 1.156705766916275024e-01 2.291970998048782349e-01 9.771466255187988281e-02 -2.783575356006622314e-01 -1.253349781036376953e-01 2.781946063041687012e-01 -2.698501646518707275e-01 3.572385385632514954e-02 9.539057500660419464e-03 -6.024757772684097290e-02 2.761802375316619873e-01 -5.947554484009742737e-02 -7.356189936399459839e-02 6.449977308511734009e-02 3.491443023085594177e-02 1.523417048156261444e-02 2.439149320125579834e-01 3.400205969810485840e-01
-3.172831535339355469e-01 -4.265700578689575195e-01 -9.307401254773139954e-03 2.537046074867248535e-01 5.624391511082649231e-02 -2.170671671628952026e-01 1.384498924016952515e-01 5.093181505799293518e-03 -1.129388883709907532e-01 2.930472195148468018e-01 2.413883246481418610e-02 3.915134817361831665e-02 3.637278452515602112e-02 -2.437198609113693237e-01 1.305188983678817749e-01 2.553700804710388184e-01 -1.973013430833816528e-01 -2.689635455608367920e-01 -6.582976877689361572e-02 1.231631636619567871e-01 -2.408469468355178833e-01 -1.424329876899719238e-01 1.513759493827819824e-01 -3.454408841207623482e-03 9.123720973730087280e-02 -5.626474693417549133e-02 -2.319810725748538971e-02 2.322513759136199951e-01 -3.385941311717033386e-02 4.925620183348655701e-02 5.674812197685241699e-02 1.869950890541076660e-01
-1.328442692756652832e-01 -4.598076269030570984e-02 -3.871292248368263245e-02 -1.032748520374298096e-01 -1.118787154555320740e-01 -3.322290722280740738e-03 2.342859953641891479e-01 -2.951759099960327148e-01 -5.546036362648010254e-02 2.703891694545745850e-01 2.366583645343780518e-01 2.311065346002578735e-01 -1.420088484883308411e-02 -5.756096169352531433e-02 2.093931660056114197e-02 6.256972998380661011e-02 -2.051374465227127075e-01 -2.907411754131317139e-01 -2.460792660713195801e-02 2.389596775174140930e-02 -4.169765710830688477e-01 -9.596824645996093750e-02 5.263846367597579956e-02 -1.027472987771034241e-01 -8.520228415727615356e-02 -9.173552691936492920e-02 -6.124559789896011353e-02 1.775743439793586731e-02 -1.192449182271957397e-01 -6.966307014226913452e-02 4.008425474166870117e-01 3.104377985000610352e-01
-1.477213203907012939e-01 -1.257537901401519775e-01 -6.172425672411918640e-02 4.321826994419097900e-01 -1.207354827784001827e-03 -2.871883846819400787e-02 2.916086912155151367e-01 -1.682794839143753052e-01 -2.203446924686431885e-01 1.218388527631759644e-01 1.354388594627380371e-01 -1.687066555023193359e-01 -1.341833770275115967e-01 -2.983555793762207031e-01 2.159135788679122925e-01 6.304264813661575317e-02 -2.538694143295288086e-01 -9.597912430763244629e-02 -4.461093619465827942e-02 2.576421797275543213e-01 -3.372240364551544189e-01 1.347095072269439697e-01 -4.558106884360313416e-02 5.440177395939826965e-02 2.774925157427787781e-02 -1.595616191625595093e-01 -7.826021313667297363e-02 -1.351399123668670654e-01 3.292151167988777161e-02 6.885033845901489258e-02 2.272371798753738403e-01 5.256173014640808105e-02
1.691510975360870361e-01 -2.272621989250183105e-01 -1.625761240720748901e-01 8.829340338706970215e-02 -1.190420836210250854e-01 7.225240767002105713e-02 -9.573482722043991089e-02 4.693059250712394714e-02 -2.593785524368286133e-01 -7.168908417224884033e-02 1.898663938045501709e-01 -4.240838065743446350e-02 2.201399356126785278e-01 -5.791505798697471619e-02 -2.981410175561904907e-02 6.001809611916542053e-02 6.940465536899864674e-04 -4.793284833431243896e-02 -3.545385003089904785e-01 -1.803178936243057251e-01 -1.186869964003562927e-01 1.397375017404556274e-01 3.244805037975311279e-01 -1.393931061029434204e-01 -5.048760771751403809e-02 2.479609102010726929e-01 -2.685780823230743408e-01 1.702812463045120239e-01 1.756270825862884521e-01 6.174515560269355774e-02 2.219939231872558594e-01 3.467557430267333984e-01
-8.850858360528945923e-02 -4.353215172886848450e-02 -1.110881716012954712e-01 2.114270627498626709e-01 3.265713751316070557e-01 1.944739818572998047e-01 1.197380721569061279e-01 -1.215826496481895447e-01 2.960286103188991547e-03 3.178885579109191895e-02 4.293629154562950134e-02 -2.023513019084930420e-01 8.786009997129440308e-02 9.681359678506851196e-02 2.062884718179702759e-01 9.362778812646865845e-02 -3.142742812633514404e-01 -3.524385988712310791e-01 -5.415422469377517700e-02 1.359441876411437988e-01 -1.517641693353652954e-01 -4.608750715851783752e-02 3.354644477367401123e-01 -1.207925006747245789e-01 7.056479901075363159e-02 -1.078125834465026855e-02 -9.814482927322387695e-02 -4.929796606302261353e-02 1.642441600561141968e-01 3.522021472454071045e-01 1.154073700308799744e-01 2.631358206272125244e-01
-1.711452305316925049e-01 1.601582765579223633e-02 -3.848457336425781250e-02 3.799387514591217041e-01 2.105811238288879395e-01 -2.649734020233154297e-01 2.549333274364471436e-01 -5.978733301162719727e-02 1.602256000041961670e-01 -1.814332902431488037e-01 1.159858182072639465e-01 6.833855807781219482e-02 3.968988656997680664e-01 5.477705597877502441e-02 3.278933838009834290e-02 -1.696074157953262329e-01 4.354083538055419922e-02 -1.885744780302047729e-01 -1.151057258248329163e-01 1.915492862462997437e-01 -2.005875259637832642e-01 1.928256824612617493e-02 6.488548219203948975e-02 3.078640401363372803e-01 -1.933299005031585693e-01 1.303802877664566040e-01 -9.757217764854431152e-02 7.688847836107015610e-03 -8.697827905416488647e-02 -1.568594127893447876e-01 1.237249672412872314e-01 1.897002905607223511e-01
3.650352358818054199e-03 3.701007366180419922e-02 1.626174300909042358e-01 2.500906586647033691e-01 -4.480523057281970978e-03 -9.132656455039978027e-02 5.640038289129734039e-03 1.421668976545333862e-01 -2.375472635030746460e-01 6.319057941436767578e-02 9.614116698503494263e-02 -6.167755648493766785e-02 7.353246212005615234e-02 -6.667162477970123291e-02 -1.277227550745010376e-01 8.172155916690826416e-02 -1.734951287508010864e-01 3.027729503810405731e-02 -2.145208120346069336e-01 -9.547941386699676514e-02 -1.840673089027404785e-01 -5.605178698897361755e-02 2.890727818012237549e-01 7.159981131553649902e-02 -7.368651777505874634e-02 3.101837038993835449e-01 -4.084577262401580811e-01 2.880137860774993896e-01 -1.162137743085622787e-02 2.049083076417446136e-02 3.331243693828582764e-01 3.160468935966491699e-01
-6.918877828866243362e-03 4.209374636411666870e-02 -1.896928548812866211e-01 2.597851753234863281e-01 1.692283600568771362e-01 1.480115354061126709e-01 -7.846678607165813446e-03 4.181238636374473572e-02 -1.911945268511772156e-02 -1.930322051048278809e-01 1.356632560491561890e-01 1.612029373645782471e-01 1.137199550867080688e-01 -1.258681267499923706e-01 3.438998460769653320e-01 1.064777821302413940e-01 -2.060672640800476074e-01 -8.326759934425354004e-02 -4.452020302414894104e-02 -8.323164074681699276e-04 -1.906498372554779053e-01 -1.782586239278316498e-02 -3.710267692804336548e-02 1.703402996063232422e-01 -2.994662821292877197e-01 -1.088991388678550720e-02 2.189803570508956909e-01 1.113141849637031555e-01 8.716661483049392700e-02 2.589000463485717773e-01 3.576053678989410400e-01 3.617556393146514893e-01
-2.647877335548400879e-01 -1.168626639991998672e-02 9.024062007665634155e-02 3.632545471191406250e-01 1.257965415716171265e-01 -4.661523178219795227e-02 4.634609445929527283e-02 -1.109639704227447510e-01 -1.750090122222900391e-01 -2.018429897725582123e-02 -6.410809699445962906e-03 -6.341523677110671997e-02 3.424166142940521240e-01 1.597540676593780518e-01 1.324825584888458252e-01 2.095380872488021851e-01 -2.469205707311630249e-01 -1.479204595088958740e-01 -2.615265548229217529e-01 8.713967353105545044e-02 -2.958455085754394531e-01 -2.763244807720184326e-01 -3.325514122843742371e-02 1.083175390958786011e-01 7.927267253398895264e-02 1.188659816980361938e-01 1.665390729904174805e-01 1.674946397542953491e-01 2.024603635072708130e-02 1.556706726551055908e-01 -2.000339888036251068e-02 2.847173213958740234e-01
-2.700969874858856201e-01 -4.130326211452484131e-01 -7.361982017755508423e-02 9.449961781501770020e-02 -9.592311829328536987e-02 -1.891853660345077515e-02 2.084583193063735962e-01 -6.230634450912475586e-02 -3.350813984870910645e-01 2.061207294464111328e-01 -1.007753387093544006e-01 1.104064434766769409e-01 1.133390814065933228e-01 -1.821197271347045898e-01 6.834949366748332977e-03 1.122528910636901855e-01 -2.645790874958038330e-01 -2.722926437854766846e-02 -1.532953381538391113e-01 7.443483453243970871e-03 -4.607141017913818359e-01 7.264651358127593994e-02 -7.592596113681793213e-02 -4.030853509902954102e-02 1.276813596487045288e-01 -1.015345975756645203e-01 4.956823959946632385e-02 1.193139255046844482e-01 -3.589510545134544373e-02 -1.463822722434997559e-01 1.128043830394744873e-01 2.268604636192321777e-01
-2.628318667411804199e-01 -1.480301767587661743e-01 1.189873442053794861e-01 9.883509576320648193e-02 3.391783237457275391e-01 3.118787109851837158e-01 1.906421035528182983e-02 4.257779940962791443e-02 -5.824080482125282288e-02 -1.005359366536140442e-01 3.247301280498504639e-01 -1.521249860525131226e-01 7.171010971069335938e-02 -3.515671705827116966e-03 6.333509832620620728e-02 1.381187587976455688e-01 -5.400768667459487915e-02 -1.656557023525238037e-01 -6.722816824913024902e-02 -8.297560364007949829e-02 -2.566932737827301025e-01 9.587061405181884766e-02 5.078955739736557007e-02 1.389119122177362442e-02 1.559152156114578247e-01 3.378993868827819824e-01 1.191523075103759766e-01 1.700758039951324463e-01 3.393940255045890808e-02 -3.548447191715240479e-01 2.096841931343078613e-01 1.673273593187332153e-01
-1.793339475989341736e-02 -2.110731452703475952e-01 -3.808839619159698486e-01 2.359073907136917114e-01 1.249902918934822083e-01 8.710467815399169922e-02 -1.674233376979827881e-01 1.477876752614974976e-01 1.652505993843078613e-01 -1.588123664259910583e-02 3.190767765045166016e-02 1.930106803774833679e-02 3.805213421583175659e-02 -1.074971258640289307e-02 2.939835190773010254e-01 7.598795741796493530e-02 -3.350505977869033813e-02 -1.271847784519195557e-01 -2.132907062768936157e-01 8.201391249895095825e-02 -2.396259754896163940e-01 2.303257435560226440e-01 -1.178389228880405426e-02 1.180623322725296021e-01 -8.109821006655693054e-03 2.036272548139095306e-02 -1.340065523982048035e-02 2.305900603532791138e-01 8.327621221542358398e-02 3.371656835079193115e-01 5.209556221961975098e-02 4.328719377517700195e-01
-1.831996440887451172e-01 -2.715655267238616943e-01 -1.179715096950531006e-01 2.313184291124343872e-01 1.472458392381668091e-01 1.559801548719406128e-01 3.128663077950477600e-02 -1.144776865839958191e-01 -9.513097256422042847e-02 -2.331026792526245117e-01 1.786640658974647522e-02 -1.281810551881790161e-01 1.586986333131790161e-01 -1.120720729231834412e-01 1.971650719642639160e-01 1.081510558724403381e-01 2.123955637216567993e-02 -1.763716489076614380e-01 -1.115628257393836975e-01 -1.025045216083526611e-01 -2.487132400274276733e-01 -7.496667653322219849e-02 1.012008860707283020e-01 3.378669023513793945e-01 -2.313393652439117432e-01 1.221260875463485718e-01 -1.219709664583206177e-01 7.893355935811996460e-02 -7.933589816093444824e-02 1.674695611000061035e-01 1.785066574811935425e-01 4.411196112632751465e-01
-2.780295610427856445e-01 6.406882405281066895e-02 -3.410182893276214600e-02 3.658877015113830566e-01 2.327182739973068237e-01 -1.613513380289077759e-01 2.117228060960769653e-01 -1.293722242116928101e-01 5.490720644593238831e-02 -3.196843564510345459e-01 2.844638749957084656e-02 -1.339972671121358871e-02 3.622859716415405273e-02 -1.324644535779953003e-01 1.088475659489631653e-01 -1.334144026041030884e-01 8.498822152614593506e-02 -2.089784592390060425e-01 9.009219706058502197e-02 5.641276389360427856e-02 -7.057312875986099243e-02 2.962578833103179932e-01 1.865924745798110962e-01 2.765234410762786865e-01 -5.236139148473739624e-02 1.774139553308486938e-01 -7.091344892978668213e-02 9.097947739064693451e-03 -1.320252418518066406e-01 1.317733675241470337e-01 2.697660624980926514e-01 2.719769179821014404e-01
-2.973367832601070404e-02 -1.046911701560020447e-01 1.552182286977767944e-01 2.609632909297943115e-01 1.294699162244796753e-01 -1.810027956962585449e-01 2.732557952404022217e-01 -7.128230482339859009e-02 3.671304509043693542e-02 1.671368256211280823e-02 -9.156426414847373962e-03 -1.229097619652748108e-01 9.840321540832519531e-02 -1.377892643213272095e-01 1.958286613225936890e-01 -4.022748172283172607e-01 -3.501013666391372681e-02 2.751780673861503601e-02 -2.478652298450469971e-01 7.019279152154922485e-02 -2.859139144420623779e-01 9.401937574148178101e-02 -2.691985070705413818e-01 -5.323066934943199158e-02 -2.879273518919944763e-02 1.988645195960998535e-01 -4.024089500308036804e-02 4.184992983937263489e-02 1.927509605884552002e-01 -1.623544245958328247e-01 1.287190169095993042e-01 4.036876559257507324e-01
-1.884707808494567871e-01 2.816979400813579559e-02 -3.024247661232948303e-02 7.932538539171218872e-02 2.275965213775634766e-01 -2.583690583705902100e-01 1.253911107778549194e-01 -1.464288085699081421e-01 -2.574721574783325195e-01 2.120957151055335999e-02 4.139100611209869385e-01 -1.995309293270111084e-01 1.987057775259017944e-01 -2.928671799600124359e-02 2.042086049914360046e-02 1.868642270565032959e-01 -8.919382095336914062e-02 -3.137044608592987061e-01 1.446328163146972656e-01 1.806585788726806641e-01 -3.430995047092437744e-01 7.038624584674835205e-02 3.133266046643257141e-02 6.449192017316818237e-02 2.494779825210571289e-01 6.369600445032119751e-02 1.365908086299896240e-01 -9.731440991163253784e-02 6.913298368453979492e-02 -1.904753595590591431e-01 -2.751313894987106323e-02 1.524161845445632935e-01
4.019931331276893616e-02 -2.642785906791687012e-01 -2.376508712768554688e-01 2.431700527667999268e-01 -1.363358050584793091e-01 -1.161535503342747688e-03 2.813018560409545898e-01 -2.930069863796234131e-01 -7.904062420129776001e-02 -9.521109610795974731e-02 1.241338476538658142e-01 1.112818866968154907e-01 6.572699546813964844e-02 -3.303525149822235107e-01 -7.346180081367492676e-02 9.222587198019027710e-02 -1.720570623874664307e-01 -1.115697026252746582e-01 -1.632066071033477783e-01 2.720534503459930420e-01 -3.137554824352264404e-01 1.694763302803039551e-01 1.654111146926879883e-01 -7.329333573579788208e-02 7.857867330312728882e-02 1.295937001705169678e-01 1.154172196984291077e-01 5.525889247655868530e-02 -1.948783844709396362e-01 -1.998050212860107422e-01 1.053373292088508606e-01 1.672132015228271484e-01
-1.293072849512100220e-01 -2.189479172229766846e-01 -2.151715010404586792e-01 1.048008799552917480e-01 1.830800622701644897e-01 5.181156471371650696e-02 1.784338653087615967e-01 -1.428879052400588989e-01 6.393177807331085205e-02 -2.112928628921508789e-01 1.617243736982345581e-01 -6.768133491277694702e-02 -1.673061400651931763e-03 2.911807969212532043e-02 2.089653760194778442e-01 1.871810257434844971e-01 -3.283098042011260986e-01 -4.198377951979637146e-02 -3.154324889183044434e-01 -1.205186545848846436e-01 -1.056521311402320862e-01 -1.123697217553853989e-02 -1.032573655247688293e-01 1.345008015632629395e-01 -4.223283380270004272e-02 1.366872191429138184e-01 2.207864075899124146e-03 2.245545834302902222e-01 -1.026503071188926697e-01 1.757245361804962158e-01 1.865589469671249390e-01 4.688806831836700439e-01
7.888426631689071655e-02 -4.302436951547861099e-03 1.691909134387969971e-02 -1.683258078992366791e-02 -8.667792379856109619e-02 7.470886409282684326e-02 4.803305119276046753e-02 1.421118229627609253e-01 -2.555841505527496338e-01 -1.804594695568084717e-01 1.418576687574386597e-01 2.306235879659652710e-01 2.139110416173934937e-01 -1.468120515346527100e-01 5.737738683819770813e-02 -9.545338898897171021e-02 -1.543001681566238403e-01 -8.849108219146728516e-02 -2.568331062793731689e-01 2.118344232439994812e-02 -2.425303608179092407e-01 -3.341952711343765259e-02 4.667216539382934570e-01 -9.371486306190490723e-02 -9.113771468400955200e-02 1.445584744215011597e-01 -2.166175842285156250e-01 2.539870440959930420e-01 -4.569601640105247498e-02 8.574082702398300171e-02 2.241744846105575562e-01 3.489221334457397461e-01
-2.740153968334197998e-01 -2.357272654771804810e-01 -1.181034520268440247e-01 -2.987118065357208252e-01 2.049129009246826172e-01 2.233092114329338074e-02 1.064873412251472473e-01 8.794295042753219604e-02 -5.140491947531700134e-02 5.428098142147064209e-02 2.164696753025054932e-01 -1.200858876109123230e-01 1.201728954911231995e-01 -1.234038732945919037e-02 -6.934551894664764404e-02 3.198890772182494402e-04 1.159187555313110352e-01 -1.848252713680267334e-01 -4.051806628704071045e-01 1.323216035962104797e-02 -2.081666290760040283e-01 2.956581711769104004e-01 1.983731612563133240e-02 -3.215615451335906982e-02 -9.862188994884490967e-02 4.992251098155975342e-02 -1.190181896090507507e-01 2.171169221401214600e-01 5.153764411807060242e-02 -3.637425005435943604e-01 2.561919093132019043e-01 -9.842795319855213165e-03
-2.330480515956878662e-01 -2.520323395729064941e-01 -8.994271047413349152e-03 2.311120033264160156e-01 1.884434074163436890e-01 -1.325251758098602295e-01 3.296897932887077332e-02 -7.220162451267242432e-02 -3.304158896207809448e-02 2.004579156637191772e-01 -1.049172654747962952e-01 6.116570159792900085e-02 3.939316570758819580e-01 -8.925907313823699951e-02 1.343394368886947632e-01 2.210982292890548706e-01 -3.396212756633758545e-01 -1.442715525627136230e-01 -3.020763210952281952e-02 5.095283314585685730e-02 -3.463961780071258545e-01 -2.080247998237609863e-01 -1.098105907440185547e-01 5.405755341053009033e-02 1.058106645941734314e-01 3.514572679996490479e-01 -2.864314801990985870e-02 -3.152107074856758118e-02 4.736257717013359070e-03 1.038689613342285156e-01 1.194142997264862061e-01 6.067905947566032410e-02
-1.710300892591476440e-01 -3.325217366218566895e-01 -2.264366000890731812e-01 3.352060019969940186e-01 8.398313075304031372e-03 -2.590513415634632111e-02 2.607765793800354004e-01 -1.817359030246734619e-01 -1.379649192094802856e-01 -1.225136145949363708e-01 -2.812407724559307098e-02 -3.262583911418914795e-02 -4.309360310435295105e-02 -2.028349190950393677e-01 -3.408414125442504883e-02 1.229373291134834290e-01 -2.069551944732666016e-01 4.068299382925033569e-02 -5.592808499932289124e-02 1.712996959686279297e-01 -2.977401018142700195e-01 1.580592840909957886e-01 1.122361868619918823e-01 -7.939112931489944458e-02 3.026111125946044922e-01 -8.201585710048675537e-02 -9.525012224912643433e-02 -9.954385459423065186e-02 -3.754512593150138855e-02 7.649526745080947876e-02 3.352627456188201904e-01 2.305664718151092529e-01
5.935111548751592636e-03 -2.093097418546676636e-01 -2.069839090108871460e-01 2.504926323890686035e-01 1.362493634223937988e-01 -2.342890948057174683e-01 2.667915523052215576e-01 2.703602313995361328e-01 -2.502573467791080475e-02 3.272614479064941406e-01 3.083657622337341309e-01 -2.797731757164001465e-01 7.041147351264953613e-02 6.550717353820800781e-02 1.282266620546579361e-02 -8.877608925104141235e-02 -1.016041934490203857e-01 3.206928819417953491e-02 -1.125973686575889587e-01 8.818411827087402344e-02 -1.677548289299011230e-01 -3.627701476216316223e-02 1.408066898584365845e-01 -1.895267963409423828e-01 1.803116127848625183e-02 -1.743364036083221436e-01 3.563793376088142395e-02 1.488350927829742432e-01 1.414020061492919922e-01 -1.343444138765335083e-01 1.192076429724693298e-01 3.332408368587493896e-01
-1.852957010269165039e-01 2.186386287212371826e-01 -2.040170133113861084e-01 -1.673907227814197540e-02 1.273947209119796753e-01 -6.791809946298599243e-02 1.156785786151885986e-01 -4.061227291822433472e-02 -8.260945230722427368e-02 -1.894930303096771240e-01 -1.534413844347000122e-01 -1.925458014011383057e-01 2.635777592658996582e-01 -9.492743760347366333e-02 2.885048687458038330e-01 -6.310670077800750732e-02 -1.003631278872489929e-01 -1.375600136816501617e-02 1.088967844843864441e-01 2.146321833133697510e-01 -1.872075945138931274e-01 4.926469177007675171e-02 -2.350677400827407837e-01 -1.310160756111145020e-01 -1.467709392309188843e-01 1.412813663482666016e-01 -2.380331009626388550e-01 2.435899674892425537e-01 2.344573140144348145e-01 -1.086104512214660645e-01 3.340515494346618652e-01 2.389483004808425903e-01
-1.668277233839035034e-01 -4.423465952277183533e-02 -1.873234659433364868e-01 -2.057345807552337646e-01 -5.523602012544870377e-03 1.606942564249038696e-01 3.646759092807769775e-01 -4.227915778756141663e-02 1.672093383967876434e-02 7.355239987373352051e-02 4.966544359922409058e-02 7.053793221712112427e-02 2.818962633609771729e-01 -2.649075910449028015e-02 5.215142667293548584e-02 1.033592298626899719e-01 2.455489151179790497e-02 -1.132824197411537170e-01 -1.198556274175643921e-01 -2.121370732784271240e-01 -3.855464160442352295e-01 1.916562765836715698e-01 2.678721845149993896e-01 1.715565323829650879e-01 4.605202935636043549e-03 1.897528022527694702e-01 -6.440811604261398315e-02 2.266717255115509033e-01 2.184031158685684204e-01 -2.288905978202819824e-01 -6.172813475131988525e-02 2.657782435417175293e-01
2.096980344504117966e-03 1.508140563964843750e-01 -1.096802204847335815e-01 3.335645794868469238e-01 -1.120151206851005554e-01 -3.092884421348571777e-01 -6.688448041677474976e-02 -6.499256193637847900e-02 6.513055413961410522e-02 -1.099259927868843079e-01 3.224714696407318115e-01 -1.468168646097183228e-01 2.498286217451095581e-01 -3.260978460311889648e-01 3.181231021881103516e-02 -2.415404617786407471e-01 -6.759659945964813232e-02 -1.874887198209762573e-01 6.375105679035186768e-02 -5.622819438576698303e-02 1.437041629105806351e-02 4.174573346972465515e-02 2.067739963531494141e-01 -1.175945922732353210e-01 1.417609155178070068e-01 1.384318321943283081e-01 1.261905729770660400e-01 7.734684040769934654e-04 1.685205996036529541e-01 -1.258545275777578354e-02 3.779401481151580811e-01 1.871199160814285278e-01
5.335411801934242249e-02 8.343594521284103394e-02 -1.899325102567672729e-01 -2.573651727288961411e-03 1.856407672166824341e-01 1.296124309301376343e-01 3.033429011702537537e-02 1.348327696323394775e-01 -1.411817669868469238e-01 -2.170698195695877075e-01 8.692978322505950928e-02 2.201775312423706055e-01 1.665398925542831421e-01 -1.639078110456466675e-01 2.180851809680461884e-02 2.237766385078430176e-01 -2.382849305868148804e-01 -1.470993161201477051e-01 -2.036504447460174561e-01 1.589521393179893494e-02 -1.279340088367462158e-01 9.377379715442657471e-02 3.359566628932952881e-01 -1.310814619064331055e-01 -4.587338119745254517e-02 1.902537941932678223e-01 -1.533469557762145996e-01 3.297492563724517822e-01 4.347378015518188477e-02 2.840778790414333344e-02 8.212435990571975708e-02 4.473961293697357178e-01
-1.518524140119552612e-01 -1.749820262193679810e-01 -7.402929663658142090e-02 1.563740670680999756e-01 2.531088888645172119e-01 1.605022102594375610e-01 -1.131942421197891235e-01 -1.755038797855377197e-01 -1.488019526004791260e-02 -9.019851684570312500e-02 7.049094140529632568e-02 -1.053269654512405396e-01 1.498073190450668335e-01 -3.813177719712257385e-02 1.538940966129302979e-01 1.569374650716781616e-01 -1.194453462958335876e-01 -2.212741225957870483e-01 -7.100582867860794067e-02 -6.965477019548416138e-02 -2.131343781948089600e-01 6.182075291872024536e-02 9.182210266590118408e-02 3.691814243793487549e-01 -3.085427880287170410e-01 2.932874858379364014e-01 -6.587394513189792633e-03 -4.917230457067489624e-02 -9.460745379328727722e-03 5.422680824995040894e-02 1.017632037401199341e-01 4.713383018970489502e-01
-1.939015462994575500e-02 -9.346315264701843262e-02 5.596038699150085449e-02 2.630714476108551025e-01 2.165352404117584229e-01 -2.200269699096679688e-01 -1.457941066473722458e-02 5.289700627326965332e-02 -1.046082824468612671e-01 3.418277204036712646e-01 -3.765508159995079041e-02 1.011465638875961304e-01 5.542773287743330002e-03 -1.613572798669338226e-02 -1.551464200019836426e-01 -7.913224399089813232e-02 -1.245052814483642578e-01 -5.004481878131628036e-03 -6.109657511115074158e-02 -1.995662897825241089e-01 -3.670426011085510254e-01 1.815023124217987061e-01 1.185631528496742249e-01 1.027696207165718079e-01 8.169352076947689056e-03 2.458249032497406006e-01 -2.170895189046859741e-01 2.649971544742584229e-01 1.495264470577239990e-01 1.898816786706447601e-02 3.780318200588226318e-01 2.352366596460342407e-01
-3.824308812618255615e-01 -4.976804554462432861e-02 -2.046333551406860352e-01 -1.350022014230489731e-02 1.508264057338237762e-02 -5.966509506106376648e-02 7.019422203302383423e-02 -2.223078757524490356e-01 -2.774150073528289795e-01 -2.879315912723541260e-01 2.313542552292346954e-02 -1.146863400936126709e-01 3.147374391555786133e-01 2.651008963584899902e-02 3.981054425239562988e-01 -1.293351054191589355e-01 -1.996886357665061951e-02 -1.556983739137649536e-01 -2.619465291500091553e-01 -1.041498500853776932e-02 -4.903609305620193481e-02 2.265668064355850220e-01 -2.001003772020339966e-01 -2.222747206687927246e-01 -1.194881349802017212e-01 1.330127473920583725e-02 4.849450662732124329e-02 4.632263258099555969e-02 3.364939242601394653e-02 6.315427832305431366e-03 1.686799526214599609e-01 1.319926679134368896e-01
-1.796371191740036011e-01 -1.423823386430740356e-01 -6.817692518234252930e-02 4.270687997341156006e-01 4.994542896747589111e-02 -1.039001941680908203e-01 9.820136427879333496e-02 -2.631503045558929443e-01 5.973145365715026855e-02 9.003920853137969971e-02 -1.720752865076065063e-01 1.086950376629829407e-01 1.522349715232849121e-01 -3.300021886825561523e-01 7.963194698095321655e-02 -9.503084421157836914e-02 1.390318572521209717e-01 -1.842489391565322876e-01 -1.325619220733642578e-01 4.249459505081176758e-02 -9.298674017190933228e-02 2.602808773517608643e-01 -1.594175398349761963e-02 1.083246022462844849e-01 -9.449579566717147827e-02 -2.738598585128784180e-01 1.516967862844467163e-01 1.131162345409393311e-01 7.148306816816329956e-02 7.488642632961273193e-02 4.144462943077087402e-01 6.660231947898864746e-02
-3.133745789527893066e-01 1.175681203603744507e-01 -1.130253598093986511e-01 2.215251624584197998e-01 2.547031268477439880e-02 8.356720209121704102e-02 9.709369391202926636e-02 1.134307682514190674e-01 -1.079386472702026367e-01 8.962480723857879639e-02 -8.720143139362335205e-02 -1.114844232797622681e-01 5.059542506933212280e-02 -2.457689642906188965e-01 1.336527764797210693e-01 2.894596159458160400e-01 -2.437392026185989380e-01 -3.689954429864883423e-02 -3.008032739162445068e-01 2.042813003063201904e-01 -2.050476223230361938e-01 3.250742703676223755e-02 -1.133919321000576019e-02 -2.235459834337234497e-01 -1.899899691343307495e-01 3.400015532970428467e-01 6.703016161918640137e-02 4.288561269640922546e-02 2.239760905504226685e-01 -1.178231686353683472e-01 -1.312340945005416870e-01 2.576540708541870117e-01
-1.840336918830871582e-01 2.615639865398406982e-01 -2.804642170667648315e-02 2.588275969028472900e-01 3.239820897579193115e-01 3.427073732018470764e-02 2.279704511165618896e-01 -1.438930537551641464e-02 2.142536640167236328e-02 2.393711358308792114e-01 2.775790989398956299e-01 1.363740563392639160e-01 1.793104410171508789e-01 -2.514219284057617188e-02 1.642368286848068237e-01 -3.406471014022827148e-02 2.803470194339752197e-01 -2.115865051746368408e-02 -1.769874989986419678e-01 3.278643637895584106e-02 -3.424847722053527832e-01 -2.563720010221004486e-02 -6.512667983770370483e-02 1.063070073723793030e-02 2.423092275857925415e-01 9.661768376827239990e-02 -1.903188787400722504e-02 -2.646118775010108948e-02 2.559567689895629883e-01 3.070137463510036469e-02 1.568222343921661377e-01 2.517676949501037598e-01
-9.564337320625782013e-03 2.666241303086280823e-02 -8.568287640810012817e-02 4.415985941886901855e-01 2.939397841691970825e-02 1.136843767017126083e-02 2.127737849950790405e-01 7.899475097656250000e-02 -2.561005298048257828e-03 4.077882692217826843e-02 1.262390464544296265e-01 -1.679886318743228912e-02 2.445011138916015625e-01 -2.063613384962081909e-01 -9.923718124628067017e-02 1.232147961854934692e-02 -1.827270723879337311e-02 -6.171467900276184082e-02 -4.973470792174339294e-02 3.051702082157135010e-01 -4.782758951187133789e-01 2.376910597085952759e-01 1.278818547725677490e-01 -2.954299189150333405e-02 2.982171177864074707e-01 -7.844895124435424805e-02 1.010232120752334595e-01 -1.664029508829116821e-01 -8.856189996004104614e-02 -1.076717525720596313e-01 2.107634991407394409e-01 1.225965097546577454e-01
9.942210465669631958e-02 -1.909281462430953979e-01 -2.286143451929092407e-01 1.340759694576263428e-01 -5.759887769818305969e-02 1.535526514053344727e-01 -2.098001539707183838e-01 -1.753858476877212524e-01 -2.873107492923736572e-01 -1.119117438793182373e-01 -1.035585720092058182e-02 7.163641601800918579e-02 2.493065446615219116e-01 -2.009797692298889160e-01 -5.685110017657279968e-02 -1.019614376127719879e-02 -1.297325491905212402e-01 -2.671852707862854004e-01 -1.316228508949279785e-01 7.307228446006774902e-02 5.616819113492965698e-02 -1.033685505390167236e-01 2.147013396024703979e-01 -9.946524351835250854e-02 -1.649853289127349854e-01 8.763167262077331543e-02 -1.098602116107940674e-01 1.453725844621658325e-01 2.285986021161079407e-02 6.453292071819305420e-02 2.606257200241088867e-01 5.041108727455139160e-01
-7.450027018785476685e-02 -1.697080731391906738e-01 -3.607172966003417969e-01 -1.142915263772010803e-01 -5.036001093685626984e-04 -3.802199959754943848e-01 1.035108268260955811e-01 -1.189053133130073547e-01 -9.220897406339645386e-02 2.539869211614131927e-02 3.172896802425384521e-02 -9.791410714387893677e-02 6.816043704748153687e-02 -3.701574355363845825e-02 3.919207453727722168e-01 4.532184824347496033e-02 -4.455873742699623108e-03 -4.249852299690246582e-01 -3.260149434208869934e-02 1.125121116638183594e-01 -2.718188762664794922e-01 1.815198808908462524e-01 -1.280984133481979370e-01 -5.831965431571006775e-02 -2.215048223733901978e-01 1.013173535466194153e-01 2.267540395259857178e-01 1.451697647571563721e-01 3.019708767533302307e-02 -2.089459076523780823e-02 9.938706457614898682e-02 8.711132407188415527e-02
-3.025657236576080322e-01 2.149499356746673584e-01 1.737952530384063721e-01 2.371149212121963501e-01 3.496780097484588623e-01 -1.117550069466233253e-03 1.008259207010269165e-01 -1.539818644523620605e-01 -2.295575803145766258e-03 2.153964787721633911e-01 7.636956870555877686e-02 1.465750783681869507e-01 2.106008082628250122e-01 -6.449138373136520386e-02 1.537189334630966187e-01 -2.112624794244766235e-02 8.358935266733169556e-02 -1.127862408757209778e-01 -1.249763965606689453e-01 1.050919666886329651e-01 -2.458134293556213379e-01 1.264113932847976685e-01 -8.920230716466903687e-02 -5.685637891292572021e-02 3.065479099750518799e-01 2.095286995172500610e-01 -1.945112496614456177e-01 -5.897695943713188171e-02 1.253469735383987427e-01 1.607136577367782593e-01 2.729757726192474365e-01 2.101338952779769897e-01
-4.935965314507484436e-02 -1.020542904734611511e-01 -9.653122723102569580e-02 1.743887364864349365e-01 -1.882314682006835938e-02 -8.907097391784191132e-03 -5.419318005442619324e-02 2.735973596572875977e-01 -2.860632240772247314e-01 -6.561745703220367432e-02 9.237985359504818916e-04 2.069041877985000610e-01 2.085035741329193115e-01 -2.522467076778411865e-01 -1.144447475671768188e-01 -3.447159007191658020e-02 2.399258129298686981e-02 1.846143044531345367e-02 -2.173066586256027222e-01 2.828552015125751495e-02 -1.314972043037414551e-01 1.339717209339141846e-01 2.744105160236358643e-01 -2.802079729735851288e-02 -1.833780854940414429e-01 7.716420292854309082e-02 -3.674866855144500732e-01 1.805121302604675293e-01 1.423587501049041748e-01 4.637879133224487305e-02 4.077755808830261230e-01 2.503618597984313965e-01
-1.651265919208526611e-01 8.408080041408538818e-02 1.426746100187301636e-01 1.732733249664306641e-01 2.425396144390106201e-01 -1.669690012931823730e-01 1.135708466172218323e-01 -2.693249657750129700e-02 -9.862934798002243042e-02 -1.808819361031055450e-02 8.457378298044204712e-02 -1.006455868482589722e-01 2.458379715681076050e-01 -2.350110858678817749e-01 2.978293001651763916e-01 3.357827961444854736e-01 1.050385087728500366e-01 -7.076128572225570679e-02 -3.451799154281616211e-01 5.580772459506988525e-02 -3.851068019866943359e-01 5.466200038790702820e-02 -5.497870966792106628e-02 8.936492726206779480e-03 2.937069833278656006e-01 3.354502469301223755e-02 -2.053414285182952881e-01 2.610692195594310760e-02 1.348265111446380615e-01 6.310282647609710693e-02 1.808337680995464325e-02 1.583523005247116089e-01
-5.444988980889320374e-02 -1.916790753602981567e-02 -1.484332680702209473e-01 3.205814063549041748e-01 4.615865275263786316e-02 1.147053577005863190e-02 1.856322139501571655e-01 9.304946288466453552e-03 -1.285012662410736084e-01 -1.960663944482803345e-01 1.089927628636360168e-01 2.064861729741096497e-02 1.694558933377265930e-02 -1.480542123317718506e-01 -3.065321445465087891e-01 -5.548570305109024048e-02 -3.741268515586853027e-01 -7.348505407571792603e-02 -8.316931128501892090e-02 2.601301670074462891e-01 -3.174573183059692383e-01 6.497798115015029907e-02 1.488765180110931396e-01 1.968176662921905518e-02 2.585892379283905029e-01 -6.780719012022018433e-02 -4.302156716585159302e-02 1.188007444143295288e-01 -1.652079224586486816e-01 -1.255114823579788208e-01 3.945005536079406738e-01 1.221881434321403503e-01
-3.588724136352539062e-01 -1.816771775484085083e-01 -2.407561689615249634e-01 7.594734430313110352e-02 3.867011070251464844e-01 -1.342117190361022949e-01 1.926379501819610596e-01 1.265736073255538940e-01 9.344906359910964966e-02 -1.995669603347778320e-01 -5.696983076632022858e-03 -2.512099146842956543e-01 -1.565973646938800812e-02 -1.850796490907669067e-01 -1.967341080307960510e-02 -1.184134334325790405e-01 -5.445381160825490952e-03 -1.248597428202629089e-01 -2.303254902362823486e-01 -4.437255673110485077e-03 2.802343666553497314e-02 -1.397879272699356079e-01 1.444769799709320068e-01 9.024935960769653320e-02 8.778097480535507202e-02 -1.734007447957992554e-01 3.402588516473770142e-02 -5.035392567515373230e-02 1.253602802753448486e-01 -6.345564872026443481e-02 3.800539672374725342e-01 2.636310756206512451e-01
-3.294368982315063477e-01 1.416242495179176331e-02 -1.686480790376663208e-01 5.318256095051765442e-02 1.328196376562118530e-01 -1.868363842368125916e-02 2.411051243543624878e-01 -1.073798239231109619e-01 -2.012885734438896179e-02 -6.481491029262542725e-02 -3.146727755665779114e-02 4.701796919107437134e-02 1.858588904142379761e-01 -1.424867510795593262e-01 7.460901141166687012e-02 1.113762483000755310e-01 -1.367366611957550049e-01 -9.492878615856170654e-02 -2.578777074813842773e-01 -5.488472431898117065e-02 -2.775190211832523346e-02 -1.267264932394027710e-01 -8.771942555904388428e-02 2.294640392065048218e-01 1.159916743636131287e-01 -2.238027378916740417e-02 -8.499989658594131470e-02 -5.866267904639244080e-02 1.105338782072067261e-01 -4.435867071151733398e-01 4.529583752155303955e-01 2.802580296993255615e-01
-6.007637828588485718e-02 2.060148678719997406e-02 -2.632558047771453857e-01 3.040449023246765137e-01 2.633291482925415039e-01 -2.590323090553283691e-01 3.811367228627204895e-02 2.221936173737049103e-02 7.306866347789764404e-02 1.965792849659919739e-02 4.463424533605575562e-02 -6.418719142675399780e-02 3.571074604988098145e-01 6.238694116473197937e-02 2.437150031328201294e-01 -4.235354065895080566e-02 -3.775653839111328125e-01 -1.334492862224578857e-01 -2.144001573324203491e-01 1.020486056804656982e-01 -1.513436138629913330e-01 8.591295778751373291e-02 -2.269190922379493713e-02 1.894343793392181396e-01 -7.268821448087692261e-02 -2.092899382114410400e-01 -6.968015432357788086e-02 -9.151174128055572510e-02 -1.025134772062301636e-01 1.593270748853683472e-01 1.825244426727294922e-01 2.764599323272705078e-01
-4.067601561546325684e-01 -7.867649197578430176e-02 -3.613799214363098145e-01 1.865393668413162231e-01 1.376352906227111816e-01 -1.540710180997848511e-01 8.460724353790283203e-02 8.750743232667446136e-03 -6.719693541526794434e-02 -3.598801419138908386e-02 -1.834706589579582214e-02 -1.715932786464691162e-01 3.131506145000457764e-01 5.402220413088798523e-02 4.797932803630828857e-01 -1.291364729404449463e-01 -1.706156879663467407e-01 -1.748663187026977539e-01 -5.300133302807807922e-02 2.422970160841941833e-02 1.416490785777568817e-02 -6.088942289352416992e-02 -1.016821339726448059e-01 -5.926938354969024658e-02 -1.368039250373840332e-01 -1.418465077877044678e-01 -1.169336661696434021e-01 -2.130026742815971375e-02 1.696757674217224121e-01 2.156347595155239105e-02 1.418413221836090088e-01 2.154422998428344727e-01
-1.833246201276779175e-01 -2.956716418266296387e-01 -7.136952877044677734e-02 5.780019983649253845e-02 1.923930197954177856e-01 -9.345288574695587158e-02 1.045451685786247253e-01 -3.132705762982368469e-02 -2.427901839837431908e-03 8.943358063697814941e-02 1.554745584726333618e-01 2.347654476761817932e-02 3.782113790512084961e-01 -3.638448566198348999e-02 4.956840351223945618e-02 1.769403368234634399e-02 -1.338438093662261963e-01 -3.029740154743194580e-01 1.505578309297561646e-01 -8.113513141870498657e-02 -4.689165353775024414e-01 -4.617842379957437515e-03 -3.827793896198272705e-02 1.711058802902698517e-02 -4.638662096112966537e-03 9.412410110235214233e-02 3.158884644508361816e-01 -2.649918496608734131e-01 5.205888673663139343e-02 -1.741559803485870361e-01 9.889715351164340973e-03 2.456941455602645874e-01
-2.171654403209686279e-01 -3.566892817616462708e-02 -2.964094579219818115e-01 1.376617401838302612e-01 4.674254953861236572e-01 -2.657114267349243164e-01 1.866651000455021858e-03 -1.288653761148452759e-01 -2.506953179836273193e-01 7.152789831161499023e-02 2.655242681503295898e-01 -8.751323819160461426e-02 1.186924502253532410e-01 -7.655915617942810059e-02 -1.464806124567985535e-02 1.783305257558822632e-01 -3.921781852841377258e-02 -9.518525749444961548e-02 3.763325884938240051e-02 -1.196762844920158386e-01 -3.017517924308776855e-01 4.542313516139984131e-02 6.066307425498962402e-02 -3.351543098688125610e-02 2.228592187166213989e-01 1.257115136831998825e-02 2.443084120750427246e-01 -1.482054591178894043e-01 3.203788772225379944e-02 6.159357260912656784e-03 -5.334729328751564026e-02 2.851727306842803955e-01
1.603810489177703857e-01 5.704441573470830917e-03 -1.896517872810363770e-01 3.901897370815277100e-02 1.683072149753570557e-01 1.026120781898498535e-01 1.316341608762741089e-01 1.280342936515808105e-01 -1.450230479240417480e-01 -2.863853573799133301e-01 8.162102103233337402e-02 2.008856981992721558e-01 2.719954252243041992e-01 -2.327770739793777466e-01 4.559446871280670166e-02 1.857838183641433716e-01 -1.091158241033554077e-01 -7.089418172836303711e-02 -1.805866062641143799e-01 1.940234303474426270e-01 -1.553678065538406372e-01 1.127344146370887756e-01 3.502598702907562256e-01 -8.451908081769943237e-02 -4.963330551981925964e-02 1.959982067346572876e-01 -1.925784796476364136e-01 2.484019547700881958e-01 -6.019796431064605713e-02 -3.349438309669494629e-02 1.373216658830642700e-01 3.636173903942108154e-01
-7.494647055864334106e-02 -2.415102720260620117e-01 -8.689373731613159180e-02 1.720477491617202759e-01 -1.161356419324874878e-01 -6.375184655189514160e-02 4.664148762822151184e-02 1.753627955913543701e-01 -2.420631945133209229e-01 -3.934961929917335510e-02 1.542272418737411499e-01 5.820728838443756104e-02 1.431403309106826782e-01 9.870138950645923615e-03 -1.161507740616798401e-01 -1.249182131141424179e-02 1.550703793764114380e-01 1.666613221168518066e-01 -2.698586881160736084e-01 -3.134541586041450500e-02 -2.041971534490585327e-01 2.093114331364631653e-02 3.907951414585113525e-01 1.176414638757705688e-01 -1.356401443481445312e-01 3.019530475139617920e-01 -1.704492568969726562e-01 3.167867064476013184e-01 1.857456751167774200e-02 -9.158913977444171906e-03 3.509528636932373047e-01 1.731282621622085571e-01
-2.150628715753555298e-01 -9.211236983537673950e-02 7.756821066141128540e-02 -2.514454536139965057e-04 1.372756212949752808e-01 -2.431720048189163208e-01 -1.515372283756732941e-02 3.957216739654541016e-01 -1.758390963077545166e-01 6.834328919649124146e-02 -9.467774629592895508e-02 -1.596636325120925903e-01 1.855684630572795868e-02 -1.001217067241668701e-01 -3.071437776088714600e-02 2.394523918628692627e-01 -2.338041812181472778e-01 7.706616073846817017e-02 -1.403765082359313965e-01 8.381339907646179199e-02 -3.315329849720001221e-01 -6.592039018869400024e-02 3.017605654895305634e-02 6.284525990486145020e-02 8.903221040964126587e-02 -1.356424093246459961e-01 2.037508785724639893e-02 2.648078799247741699e-01 5.596835911273956299e-02 -1.764011830091476440e-01 1.334582418203353882e-01 4.586602747440338135e-01
-8.062351495027542114e-02 -7.449176907539367676e-02 -4.072791934013366699e-01 2.075641006231307983e-01 -6.090534478425979614e-02 1.134391725063323975e-01 1.594655662775039673e-01 -1.596664451062679291e-02 -1.049069091677665710e-01 -7.530169188976287842e-02 -1.097696076612919569e-04 7.040197402238845825e-02 1.788015216588973999e-01 1.632408946752548218e-01 3.213075101375579834e-01 1.483427733182907104e-01 -1.217745989561080933e-01 1.249284017831087112e-02 -1.052129715681076050e-01 5.940093845129013062e-02 -2.483369708061218262e-01 2.526708841323852539e-01 1.761398278176784515e-02 -1.837266683578491211e-01 -1.034137606620788574e-02 1.923173367977142334e-01 3.193984553217887878e-02 -1.614219993352890015e-01 -2.825322374701499939e-02 -2.924973964691162109e-01 2.339074313640594482e-01 3.699146509170532227e-01
-1.853141337633132935e-01 -1.414438337087631226e-01 6.025843322277069092e-02 -7.581908255815505981e-02 3.797482848167419434e-01 -1.683136522769927979e-01 -2.604973912239074707e-01 -2.415690943598747253e-02 -9.155891090631484985e-02 1.295305043458938599e-01 1.143047586083412170e-01 -3.468993306159973145e-01 2.193987518548965454e-01 -1.925463825464248657e-01 -3.344575315713882446e-02 1.202824637293815613e-01 -3.520463109016418457e-01 -3.958127275109291077e-02 -9.821949899196624756e-02 3.884677216410636902e-02 -4.431858286261558533e-02 2.293272130191326141e-02 1.769691258668899536e-01 1.623954772949218750e-01 -1.387881189584732056e-01 -4.426549375057220459e-02 1.618185825645923615e-02 -1.361081153154373169e-01 7.163324952125549316e-02 -5.679052323102951050e-03 3.329338729381561279e-01 2.882229089736938477e-01
-3.435906767845153809e-01 -5.388494208455085754e-02 1.862287074327468872e-01 2.463941425085067749e-01 -2.068749666213989258e-01 3.750821202993392944e-02 -3.576568141579627991e-02 -2.466690391302108765e-01 -1.922143101692199707e-01 9.303088486194610596e-02 7.239473611116409302e-02 1.975410580635070801e-01 2.144617140293121338e-01 -2.455469667911529541e-01 1.429719924926757812e-01 5.018050968647003174e-02 -1.846658587455749512e-01 -1.930848807096481323e-01 -1.942089498043060303e-01 2.059695422649383545e-01 -2.432745993137359619e-01 -1.292363181710243225e-02 8.001126348972320557e-02 -9.334490448236465454e-02 -2.274220809340476990e-02 3.571831285953521729e-01 -1.033887416124343872e-01 -9.833190590143203735e-02 -2.525615692138671875e-02 -7.306540757417678833e-02 9.387107193470001221e-02 2.626385092735290527e-01
3.053875407204031944e-03 1.121837794780731201e-01 -1.533805280923843384e-01 8.303014189004898071e-02 1.169937029480934143e-01 -1.337822973728179932e-01 4.150750488042831421e-02 5.283187702298164368e-02 -3.696368932723999023e-01 -2.494044303894042969e-01 1.616641730070114136e-01 -3.698720037937164307e-02 -2.100334316492080688e-02 -7.707953453063964844e-02 6.852219998836517334e-02 1.538134962320327759e-01 6.405407190322875977e-02 -1.601150184869766235e-01 -3.714959621429443359e-01 5.696846917271614075e-02 -1.437681466341018677e-01 -2.060700953006744385e-02 2.341677546501159668e-01 -6.325337290763854980e-02 -5.087765306234359741e-02 -2.058807387948036194e-02 -1.836935877799987793e-01 8.377803862094879150e-02 -3.072174489498138428e-01 2.249583154916763306e-01 1.959321962203830481e-04 4.691757559776306152e-01
1.104732695966959000e-02 -1.556635648012161255e-01 -1.525577604770660400e-01 8.784638345241546631e-02 2.066695690155029297e-01 2.840504050254821777e-01 6.013970822095870972e-02 2.604642510414123535e-01 -6.315910071134567261e-02 1.281109005212783813e-01 5.254763364791870117e-02 -1.052705198526382446e-01 1.721470952033996582e-01 -1.901131272315979004e-01 -3.398932516574859619e-02 2.715139091014862061e-01 -1.183503642678260803e-01 -1.615190505981445312e-01 -1.805408149957656860e-01 1.995037496089935303e-01 -8.325196057558059692e-02 4.257621243596076965e-02 4.386721923947334290e-02 4.878242313861846924e-02 -1.407281607389450073e-01 8.716683089733123779e-02 -1.070267111063003540e-01 2.415727078914642334e-01 -2.960150539875030518e-01 1.720378696918487549e-01 1.849683225154876709e-01 4.480111300945281982e-01
4.471192881464958191e-02 -1.155848428606987000e-01 -8.516823500394821167e-02 7.497353106737136841e-02 -4.016552865505218506e-02 4.536943510174751282e-02 4.278334975242614746e-02 2.540910243988037109e-01 -1.830816715955734253e-01 -2.436381429433822632e-01 9.727481752634048462e-02 1.851254999637603760e-01 2.167887091636657715e-01 -1.861554235219955444e-01 -8.904940634965896606e-02 1.123713478446006775e-01 -1.103106364607810974e-01 -1.507735848426818848e-01 -2.786578536033630371e-01 5.705793201923370361e-02 -7.556293904781341553e-02 -1.625368930399417877e-02 3.625582754611968994e-01 -3.475492447614669800e-02 3.139470890164375305e-02 2.109532207250595093e-01 -1.868984848260879517e-01 3.360138535499572754e-01 9.651453047990798950e-02 3.200269117951393127e-02 1.228630244731903076e-01 4.355298876762390137e-01
-2.784218452870845795e-02 9.946778416633605957e-02 -2.555822134017944336e-01 -4.576072096824645996e-03 6.308739632368087769e-02 -1.501053124666213989e-01 2.165081351995468140e-01 -9.382127970457077026e-02 4.402028862386941910e-03 3.893378973007202148e-01 1.570353657007217407e-02 -1.313186138868331909e-01 1.646038442850112915e-01 -2.956628501415252686e-01 8.209719508886337280e-02 -9.275293559767305851e-04 2.204163521528244019e-01 -4.082409143447875977e-01 -7.455512136220932007e-02 3.913528844714164734e-02 6.652663927525281906e-03 2.365145087242126465e-01 -4.557428508996963501e-02 2.410849183797836304e-01 6.836792081594467163e-02 -2.392380312085151672e-02 -2.050942927598953247e-01 1.655387133359909058e-01 -1.892466098070144653e-01 -1.289797723293304443e-01 8.289051800966262817e-02 2.808931171894073486e-01
-7.539378106594085693e-02 -8.821290731430053711e-02 -7.882088422775268555e-03 1.242070868611335754e-01 -8.535408414900302887e-03 -4.851343855261802673e-02 -1.650602966547012329e-01 1.066175624728202820e-01 -7.936178147792816162e-02 3.002026677131652832e-01 6.962249428033828735e-02 -4.374869912862777710e-02 8.201927691698074341e-02 -3.679694235324859619e-01 3.544580042362213135e-01 -1.685219705104827881e-01 -1.670123040676116943e-01 -2.034175246953964233e-01 -1.136481016874313354e-01 -1.019011437892913818e-01 -2.838515490293502808e-02 2.321550808846950531e-02 1.361342519521713257e-01 1.044069230556488037e-02 2.955437637865543365e-02 2.808529324829578400e-02 -1.625762134790420532e-01 -3.745897114276885986e-01 2.538913860917091370e-02 9.900741279125213623e-02 1.963357478380203247e-01 4.479875564575195312e-01
-2.656793296337127686e-01 -2.650276720523834229e-01 -3.063778579235076904e-01 2.332588583230972290e-01 -4.803354293107986450e-02 -1.279949098825454712e-01 -6.155860610306262970e-03 2.309602312743663788e-02 -9.186851233243942261e-02 4.304174706339836121e-02 3.902698680758476257e-02 -2.538798153400421143e-01 2.509722709655761719e-01 -1.991559714078903198e-01 1.875574588775634766e-01 -1.466891914606094360e-01 -1.510392874479293823e-01 -5.834935605525970459e-02 -7.756227999925613403e-02 -5.742683634161949158e-02 -1.583942919969558716e-01 3.895792365074157715e-02 -2.159774750471115112e-01 2.767281532287597656e-01 7.987861335277557373e-02 -1.686304360628128052e-01 -2.138112932443618774e-01 9.838129580020904541e-02 -9.284242056310176849e-03 6.941604614257812500e-02 3.125099241733551025e-01 2.790693938732147217e-01
1.803302951157093048e-02 -1.933747380971908569e-01 1.277706027030944824e-01 2.548213303089141846e-01 1.507222056388854980e-01 -1.252918094396591187e-01 -1.556192990392446518e-02 -4.534614458680152893e-02 -3.078213036060333252e-01 3.257661685347557068e-02 -2.986758202314376831e-02 5.038812384009361267e-02 7.420592475682497025e-03 -2.240153960883617401e-02 1.019050031900405884e-01 2.111732512712478638e-01 7.977089285850524902e-02 -3.476724922657012939e-01 -1.359885036945343018e-01 2.854340672492980957e-01 -2.953185439109802246e-01 8.320873230695724487e-02 2.471257597208023071e-01 -5.430017784237861633e-02 1.438759267330169678e-01 2.946345210075378418e-01 -4.194916784763336182e-02 5.693661049008369446e-03 9.953182190656661987e-02 -1.274160295724868774e-01 6.413251161575317383e-02 4.007598757743835449e-01
-2.063667178153991699e-01 -1.970323324203491211e-01 -5.741351097822189331e-02 4.941715002059936523e-01 -1.583313941955566406e-01 1.919062584638595581e-01 1.785056591033935547e-01 -1.116328407078981400e-02 -1.108436379581689835e-02 -2.768059633672237396e-02 1.203542798757553101e-01 1.610549390316009521e-01 1.496604382991790771e-01 -2.222414016723632812e-01 -2.013500779867172241e-02 -6.126664951443672180e-02 -2.071323841810226440e-01 -1.122126579284667969e-01 -1.752229332923889160e-01 -1.141889318823814392e-01 -3.951005339622497559e-01 1.169158220291137695e-01 -1.752202957868576050e-02 3.123313561081886292e-02 3.175424337387084961e-01 -2.305728755891323090e-02 -5.204654484987258911e-02 -2.625164389610290527e-02 -7.170993834733963013e-02 -1.630542129278182983e-01 2.170377224683761597e-01 7.778776437044143677e-02
-2.172529548406600952e-01 9.719175100326538086e-02 6.477276980876922607e-02 1.371908485889434814e-01 8.666790672577917576e-04 -3.229264914989471436e-01 2.228650450706481934e-01 -7.170213013887405396e-02 -2.794618606567382812e-01 2.494205683469772339e-01 1.247946992516517639e-01 -2.572734355926513672e-01 -2.391952276229858398e-02 -8.701619692146778107e-03 -7.519162446260452271e-02 -8.423489518463611603e-03 -1.361933797597885132e-01 1.084257513284683228e-01 -9.044428914785385132e-02 -1.424267590045928955e-01 -3.552355468273162842e-01 1.696666628122329712e-01 8.951374143362045288e-02 1.568369269371032715e-01 1.519721150398254395e-01 1.913686841726303101e-01 1.054680421948432922e-01 -3.079602122306823730e-02 2.545459866523742676e-01 -9.644147008657455444e-02 2.062710374593734741e-01 3.130637407302856445e-01
-9.765717387199401855e-02 8.536263555288314819e-02 -1.190358102321624756e-01 1.578406840562820435e-01 -8.823435008525848389e-02 -2.171574532985687256e-01 -1.505001932382583618e-01 -3.714619204401969910e-02 -2.562497183680534363e-02 3.724332451820373535e-01 2.931258380413055420e-01 -1.153787672519683838e-01 1.153319329023361206e-01 -2.763816714286804199e-01 1.081588044762611389e-01 -7.417072355747222900e-02 2.256841398775577545e-03 -2.463434934616088867e-01 -2.791175544261932373e-01 -7.826767861843109131e-02 -1.304414570331573486e-01 3.495215475559234619e-01 2.612162828445434570e-01 2.190252691507339478e-01 1.264170394279062748e-03 1.907105557620525360e-02 -6.445639580488204956e-02 1.745994985103607178e-01 4.033635370433330536e-03 -1.550687253475189209e-01 -1.296208500862121582e-01 2.089407891035079956e-01
-4.844005033373832703e-02 7.286912202835083008e-02 -4.829894378781318665e-02 8.669815957546234131e-02 2.616858668625354767e-02 -3.036729693412780762e-01 2.832783758640289307e-01 -6.640985608100891113e-02 -3.388250470161437988e-01 -4.606462642550468445e-02 4.275631159543991089e-02 -2.737622559070587158e-01 -3.292013704776763916e-02 -2.337999790906906128e-01 -9.554035961627960205e-02 1.105403080582618713e-01 2.740622311830520630e-02 5.545515567064285278e-02 -6.472749263048171997e-02 -6.479717791080474854e-02 -5.746765136718750000e-01 3.139440342783927917e-02 1.180032417178153992e-01 8.363600820302963257e-02 1.690153926610946655e-01 1.436979472637176514e-01 1.045930013060569763e-01 3.344387188553810120e-02 -4.784639179706573486e-02 -1.518821716308593750e-01 2.286329418420791626e-01 1.756900101900100708e-01
9.123947471380233765e-02 -1.495828032493591309e-01 -2.332580685615539551e-01 -1.119281947612762451e-01 -4.608178511261940002e-02 -1.642960608005523682e-01 6.416114419698715210e-02 -1.377393305301666260e-01 -1.046781837940216064e-01 1.338708847761154175e-01 2.229638695716857910e-01 -1.428776048123836517e-02 2.554037272930145264e-01 -3.132899999618530273e-01 -5.409631994552910328e-04 -7.912448793649673462e-02 1.898004114627838135e-01 -2.649124264717102051e-01 -1.219899356365203857e-01 9.609689563512802124e-02 -2.186635434627532959e-01 3.798071742057800293e-01 3.849932849407196045e-01 2.281289547681808472e-01 1.264827698469161987e-01 4.472116753458976746e-02 4.942842759191989899e-03 6.017538718879222870e-03 1.167780905961990356e-01 -3.874574974179267883e-02 -8.399623632431030273e-02 1.970224976539611816e-01
-1.632906198501586914e-01 -1.466335058212280273e-01 1.136085987091064453e-01 1.488605588674545288e-01 -7.012252509593963623e-02 4.229057580232620239e-03 3.278284072875976562e-01 2.537307888269424438e-02 5.071874707937240601e-03 1.018591001629829407e-01 5.911368131637573242e-02 -3.018550872802734375e-01 3.130148053169250488e-01 -2.907344698905944824e-01 2.229592949151992798e-02 2.217304408550262451e-01 -2.989489957690238953e-02 5.301669985055923462e-02 -1.011978387832641602e-01 1.707378476858139038e-01 -3.224108740687370300e-02 3.155176639556884766e-01 -1.039296761155128479e-01 1.191277876496315002e-01 -3.504567444324493408e-01 3.150453269481658936e-01 9.346515685319900513e-02 1.895013079047203064e-02 -1.072573848068714142e-02 -9.400005452334880829e-03 -8.668609894812107086e-03 2.577061057090759277e-01
-5.249492824077606201e-02 -2.386505752801895142e-01 -1.849031895399093628e-01 4.063360393047332764e-01 5.190360173583030701e-02 -3.570569753646850586e-01 9.312812983989715576e-02 -6.205970421433448792e-02 8.263491839170455933e-02 -1.664292663335800171e-01 9.067873656749725342e-02 -1.655366122722625732e-01 1.652892529964447021e-01 -1.697602123022079468e-01 -1.040218025445938110e-01 -3.760353103280067444e-02 5.545198451727628708e-03 1.161208748817443848e-01 -1.670802980661392212e-01 2.548655271530151367e-01 -1.863220185041427612e-01 2.236427962779998779e-01 -1.309805363416671753e-01 1.027712523937225342e-01 2.681694626808166504e-01 6.387723237276077271e-02 1.162855774164199829e-01 2.205328494310379028e-01 -1.970335096120834351e-02 -3.623330593109130859e-02 2.380422949790954590e-01 2.107221633195877075e-01
-2.098272293806076050e-01 6.348500400781631470e-02 -1.261040717363357544e-01 2.479907125234603882e-01 1.357363816350698471e-02 -1.779325157403945923e-01 3.107354342937469482e-01 -3.744700551033020020e-02 9.827555157244205475e-03 -6.426676362752914429e-02 3.462643623352050781e-01 1.920153759419918060e-02 2.054942697286605835e-01 7.109146565198898315e-02 1.687710285186767578e-01 -2.157118171453475952e-01 4.106106236577033997e-02 -1.217293217778205872e-01 -2.307748049497604370e-02 8.389902114868164062e-02 -9.884717315435409546e-02 1.247184053063392639e-01 9.193573892116546631e-02 3.354838788509368896e-01 -2.860797941684722900e-01 9.364755451679229736e-02 3.311505308374762535e-03 -1.172047331929206848e-01 6.717015057802200317e-02 1.284302473068237305e-01 3.528365790843963623e-01 2.787185907363891602e-01
-1.860353797674179077e-01 -1.970149129629135132e-01 -2.382243052124977112e-02 1.593316793441772461e-01 6.544174998998641968e-02 3.735544905066490173e-02 2.248588353395462036e-01 -9.825559705495834351e-02 -2.226066142320632935e-01 3.516510874032974243e-02 8.356319367885589600e-02 2.999654114246368408e-01 1.005790382623672485e-01 -2.908284962177276611e-01 3.981063514947891235e-02 -2.324221888557076454e-03 -1.443383991718292236e-01 -3.403034806251525879e-01 -3.430522978305816650e-01 1.787420213222503662e-01 4.065239056944847107e-02 9.709125012159347534e-02 2.587285041809082031e-01 -8.124225586652755737e-02 1.256121098995208740e-01 3.364838957786560059e-01 -3.543429309502243996e-03 -4.060243815183639526e-02 -9.150327742099761963e-02 -2.073294222354888916e-01 8.339524269104003906e-02 1.755573600530624390e-01
-8.909197151660919189e-02 2.353900112211704254e-02 1.064613536000251770e-01 -1.863813251256942749e-01 1.063275896012783051e-02 -1.771670430898666382e-01 1.567513495683670044e-01 -2.222388833761215210e-01 1.421822980046272278e-02 -6.884508579969406128e-02 1.753175407648086548e-01 -1.614518314599990845e-01 1.201760694384574890e-01 -5.269788205623626709e-02 6.049166992306709290e-02 -1.239319145679473877e-02 -3.357358872890472412e-01 -1.723833829164505005e-01 -1.925769746303558350e-01 1.426109224557876587e-01 -1.506879776716232300e-01 -7.350912690162658691e-02 1.572605594992637634e-02 1.054209619760513306e-01 -9.315612167119979858e-02 -5.078474804759025574e-02 1.858522742986679077e-01 2.168177813291549683e-01 -1.378559470176696777e-01 -1.942991465330123901e-01 3.317058682441711426e-01 5.082067847251892090e-01
-3.352537155151367188e-01 -3.485557856038212776e-03 -1.125673949718475342e-01 2.677806466817855835e-02 -8.247704058885574341e-02 -1.709550917148590088e-01 3.761813938617706299e-01 -2.443429827690124512e-01 1.746630966663360596e-01 1.010262295603752136e-01 -9.995879977941513062e-02 8.047390729188919067e-02 1.472210288047790527e-01 -3.105785548686981201e-01 7.558506727218627930e-02 1.955174505710601807e-01 -1.121152043342590332e-01 -2.027754783630371094e-01 -1.959604322910308838e-01 -4.540769010782241821e-02 -2.161055952310562134e-01 2.871938943862915039e-01 3.184495866298675537e-02 5.019941553473472595e-02 -7.581291347742080688e-02 1.977595537900924683e-01 1.672342866659164429e-01 -1.079574376344680786e-01 -1.660821400582790375e-02 -1.559567004442214966e-01 1.234263367950916290e-02 2.856754660606384277e-01
-4.303255081176757812e-01 -1.374792866408824921e-02 -4.731369763612747192e-02 2.070301473140716553e-01 1.193343549966812134e-01 -1.049429401755332947e-01 -1.234914660453796387e-01 1.680110022425651550e-02 -1.706046015024185181e-01 2.219450473785400391e-01 -1.687292903661727905e-01 -1.183965057134628296e-01 5.973565950989723206e-02 -4.029154181480407715e-01 -1.045054122805595398e-01 2.633220255374908447e-01 -1.301869153976440430e-01 1.539432094432413578e-03 -1.037201806902885437e-01 3.357110917568206787e-01 -2.168632894754409790e-01 2.400796115398406982e-01 1.436929553747177124e-01 -4.841201379895210266e-02 9.166829288005828857e-03 1.164799183607101440e-01 -5.881959572434425354e-02 -8.789000660181045532e-02 -1.643400937318801880e-01 -9.239844977855682373e-02 1.436341404914855957e-01 1.124311313033103943e-01
6.767607480287551880e-02 -2.131250202655792236e-01 -1.450162976980209351e-01 2.223165780305862427e-01 2.746848762035369873e-01 -2.255343049764633179e-01 2.701407968997955322e-01 1.578531414270401001e-02 -2.069606333971023560e-01 -4.691834747791290283e-02 1.795866042375564575e-01 -2.512777149677276611e-01 1.890394240617752075e-01 3.818578645586967468e-02 -1.819767989218235016e-02 2.182907462120056152e-01 -1.719816327095031738e-01 -1.359738558530807495e-01 1.069283951073884964e-02 9.117192588746547699e-03 -2.533910870552062988e-01 1.568387299776077271e-01 9.787046909332275391e-02 1.683036796748638153e-02 2.545783519744873047e-01 7.196985930204391479e-02 2.602303028106689453e-01 -3.713111579418182373e-02 -1.288834661245346069e-01 1.716997474431991577e-01 1.274259202182292938e-02 3.494636416435241699e-01
-1.341879665851593018e-01 1.093609631061553955e-02 -7.705906033515930176e-02 2.124070823192596436e-01 2.734261155128479004e-01 -1.532750129699707031e-01 8.972859382629394531e-02 2.380353808403015137e-01 3.012377768754959106e-02 1.649841084145009518e-03 4.162989184260368347e-02 1.074639707803726196e-01 4.449572414159774780e-02 -2.599800825119018555e-01 2.963230907917022705e-01 -8.868218958377838135e-02 -3.522951155900955200e-02 -2.351899147033691406e-01 7.410582154989242554e-02 -2.056351490318775177e-02 -3.558498919010162354e-01 1.002017632126808167e-01 -2.300347834825515747e-01 -2.465616762638092041e-01 5.778564140200614929e-02 3.329684734344482422e-01 5.246551707386970520e-02 1.306568924337625504e-02 3.488947153091430664e-01 1.495009362697601318e-01 3.845397755503654480e-02 1.135048270225524902e-01
-3.499570786952972412e-01 -9.674399346113204956e-02 -2.170713990926742554e-01 5.721349641680717468e-02 -6.741558015346527100e-02 3.174955025315284729e-02 -2.092254310846328735e-01 -2.312048152089118958e-02 -2.373701184988021851e-01 1.356003731489181519e-01 -7.109658420085906982e-02 -1.410117447376251221e-01 1.788771450519561768e-01 -3.766268491744995117e-03 2.885915040969848633e-01 2.753486856818199158e-02 -8.408698439598083496e-02 2.037997357547283173e-02 -8.295932412147521973e-02 1.118917241692543030e-01 8.959814906120300293e-03 7.646644115447998047e-02 -2.811132371425628662e-01 9.356355667114257812e-02 -1.941902935504913330e-01 5.257162731140851974e-03 -1.670637577772140503e-01 4.114056378602981567e-02 1.348723005503416061e-02 1.387127786874771118e-01 4.167527854442596436e-01 4.137007296085357666e-01
-2.665605247020721436e-01 -1.577785983681678772e-02 -2.575094699859619141e-01 -1.272813826799392700e-01 2.089648246765136719e-01 -1.707362011075019836e-02 8.114520460367202759e-02 -2.409807443618774414e-01 4.834381863474845886e-03 6.077504530549049377e-02 1.654075384140014648e-01 4.314066097140312195e-02 2.931977212429046631e-01 -1.856210678815841675e-01 -4.053404182195663452e-02 -2.893704548478126526e-02 -1.249214261770248413e-01 -1.851411722600460052e-02 -1.923710405826568604e-01 -7.405534386634826660e-02 -3.821676373481750488e-01 2.138329297304153442e-01 1.657893508672714233e-01 3.707403317093849182e-02 1.321114301681518555e-01 7.025429606437683105e-02 2.346772253513336182e-01 -2.102212160825729370e-01 -1.267654001712799072e-01 3.323050588369369507e-02 4.045881330966949463e-01 -1.164741721004247665e-02
-2.873479425907135010e-01 -8.378946036100387573e-02 -2.743704020977020264e-01 1.645115762948989868e-01 -3.757442533969879150e-02 -1.819347888231277466e-01 2.845134139060974121e-01 -1.168384179472923279e-01 -1.595997251570224762e-02 -3.161358535289764404e-01 9.387344121932983398e-02 -5.146338790655136108e-02 3.957487344741821289e-01 -8.340101689100265503e-02 2.221607565879821777e-01 -1.192355714738368988e-02 -1.233368292450904846e-01 -3.248598277568817139e-01 -6.530521064996719360e-02 3.503815829753875732e-02 -1.557179242372512817e-01 -1.220355927944183350e-01 -6.910131871700286865e-02 -2.497014254331588745e-01 -1.819348931312561035e-01 -1.021522432565689087e-01 -1.738748699426651001e-01 -1.899646740639582276e-04 -9.046761691570281982e-02 1.475706696510314941e-01 5.085789039731025696e-02 1.241281479597091675e-01
-1.065365299582481384e-01 -1.132792681455612183e-01 1.192197017371654510e-02 -1.206853911280632019e-01 -1.758903115987777710e-01 2.093717269599437714e-02 1.172495931386947632e-01 1.224347483366727829e-02 -9.392376057803630829e-03 1.659261286258697510e-01 2.016200274229049683e-01 2.744462788105010986e-01 1.828420460224151611e-01 -2.908318042755126953e-01 1.965646296739578247e-01 -4.236383363604545593e-02 -3.235361576080322266e-01 -1.721361428499221802e-01 -1.924577504396438599e-01 -2.768738269805908203e-01 -3.218570351600646973e-01 7.244033366441726685e-02 1.099563483148813248e-02 -2.351600974798202515e-01 1.086728796362876892e-01 1.616491675376892090e-01 -4.426725208759307861e-02 -5.653788149356842041e-02 2.044058963656425476e-02 -2.656055986881256104e-01 8.561312407255172729e-02 2.830958366394042969e-01
2.977240979671478271e-01 6.517496705055236816e-02 -2.634319961071014404e-01 9.982792288064956665e-02 6.923443824052810669e-02 -7.523117121309041977e-03 -6.835044175386428833e-02 -2.727068960666656494e-01 -2.578155398368835449e-01 1.276590488851070404e-02 8.506210893392562866e-02 -2.178177237510681152e-01 8.100964874029159546e-02 -5.628120526671409607e-02 1.422620937228202820e-02 -5.110695585608482361e-02 -1.257856842130422592e-03 -1.154074445366859436e-01 -1.676973551511764526e-01 2.466844916343688965e-01 -8.693988621234893799e-02 -1.188701391220092773e-01 9.391281753778457642e-02 6.685268133878707886e-02 -1.931801736354827881e-01 1.062414348125457764e-01 -3.313675895333290100e-02 2.710985243320465088e-01 -1.443787813186645508e-01 1.446967720985412598e-01 3.050576448440551758e-01 4.633452594280242920e-01
1.305639371275901794e-02 -5.958125367760658264e-02 -4.804990068078041077e-02 3.790567815303802490e-02 3.376797214150428772e-02 -1.386556327342987061e-01 4.591000825166702271e-02 2.693462073802947998e-01 -2.271599322557449341e-01 1.086712256073951721e-02 9.515712410211563110e-02 1.324882805347442627e-01 2.264083176851272583e-01 -2.431633472442626953e-01 1.679289899766445160e-02 -6.242121756076812744e-02 -7.757126539945602417e-02 -9.554095566272735596e-03 -2.801847457885742188e-01 -1.650336384773254395e-01 -1.360950022935867310e-01 -5.611600819975137711e-03 2.739858627319335938e-01 -2.312724292278289795e-02 -3.046498894691467285e-01 2.082663625478744507e-01 -2.282374203205108643e-01 3.202214837074279785e-01 2.227076590061187744e-01 1.525568664073944092e-01 3.028431236743927002e-01 2.078616321086883545e-01
-2.144415378570556641e-01 -2.149350196123123169e-01 -2.951522171497344971e-01 1.163522377610206604e-01 5.562615767121315002e-02 4.047903046011924744e-02 5.073305219411849976e-02 -4.140707477927207947e-02 2.326471172273159027e-02 -1.530730277299880981e-01 2.006695121526718140e-01 -1.372534781694412231e-02 -7.713149487972259521e-02 6.029524281620979309e-02 2.764195203781127930e-01 1.592712663114070892e-02 -1.052475050091743469e-01 -2.328172512352466583e-02 -2.786881327629089355e-01 -2.172898352146148682e-01 -4.004641473293304443e-01 -2.303183823823928833e-01 3.566619381308555603e-02 2.893369197845458984e-01 -1.759997457265853882e-01 1.868360638618469238e-01 -2.418791130185127258e-02 1.413407325744628906e-01 -5.556498840451240540e-02 4.604657366871833801e-02 1.993813961744308472e-01 2.848770022392272949e-01
7.162833213806152344e-02 -7.698220759630203247e-02 -1.278426498174667358e-01 5.500371381640434265e-02 2.026915177702903748e-02 -5.608186125755310059e-02 -1.279758512973785400e-01 -7.124947011470794678e-02 -1.322914659976959229e-01 -4.502285271883010864e-02 4.925671033561229706e-03 -1.390878111124038696e-01 1.337231248617172241e-01 1.858063489198684692e-01 1.517290771007537842e-01 1.327241361141204834e-01 1.035724133253097534e-01 -3.609194159507751465e-01 -1.465174406766891479e-01 -1.414369642734527588e-01 -3.659755885601043701e-01 2.369562238454818726e-01 1.514801383018493652e-01 1.984633505344390869e-02 -1.842076517641544342e-02 2.277711480855941772e-01 -2.142365574836730957e-01 2.389106899499893188e-01 -1.172243580222129822e-01 1.628485471010208130e-01 4.702081382274627686e-01 -1.352071575820446014e-02
-1.215721517801284790e-01 -1.914056092500686646e-01 -2.604143321514129639e-01 1.998475641012191772e-01 3.504227474331855774e-02 -1.534969210624694824e-01 2.227462232112884521e-01 2.126519829034805298e-01 -3.128472566604614258e-01 2.791604772210121155e-02 2.985488250851631165e-02 -2.498119175434112549e-01 -1.578509956598281860e-01 -1.760729402303695679e-01 7.010564208030700684e-02 -1.513650566339492798e-01 -9.595411270856857300e-02 -6.962525844573974609e-02 -1.288482844829559326e-01 2.126135677099227905e-01 -1.702081114053726196e-01 7.545365393161773682e-02 2.779098451137542725e-01 1.555576920509338379e-01 2.723577916622161865e-01 -1.390310823917388916e-01 -1.379382163286209106e-01 -6.813713163137435913e-02 -1.353483647108078003e-01 1.083220168948173523e-01 3.007836937904357910e-01 1.607770472764968872e-01
-2.892224788665771484e-01 2.820434048771858215e-02 -4.530023336410522461e-01 1.328773200511932373e-01 1.758624613285064697e-01 -7.918450236320495605e-02 1.226536929607391357e-01 1.615539193153381348e-01 5.850198864936828613e-02 -1.414728760719299316e-01 3.262512087821960449e-01 -1.052606925368309021e-01 1.873578578233718872e-01 -1.421328336000442505e-01 1.944910385645925999e-03 -1.372278928756713867e-01 -5.149735882878303528e-02 -1.982314139604568481e-01 -1.293612420558929443e-01 -2.109030038118362427e-01 -2.737785279750823975e-01 3.455522060394287109e-01 4.227575287222862244e-02 2.223567217588424683e-01 1.046640891581773758e-02 4.574296623468399048e-02 -4.085592553019523621e-02 -1.051844935864210129e-02 -1.126761212944984436e-01 -1.706135459244251251e-02 1.328077018260955811e-01 -1.260547190904617310e-01
-1.369657218456268311e-01 6.677992641925811768e-02 -2.373157143592834473e-01 -5.195175111293792725e-02 8.713577687740325928e-02 -2.411482483148574829e-02 8.580983430147171021e-02 -2.305228114128112793e-01 -1.387592703104019165e-01 2.488576173782348633e-01 3.103199005126953125e-01 -1.352172046899795532e-01 1.081083714962005615e-01 -5.685525387525558472e-02 3.496698439121246338e-01 1.832849532365798950e-02 7.029134780168533325e-02 -4.474238455295562744e-01 -1.174481362104415894e-01 2.871921062469482422e-01 -2.233886122703552246e-01 1.065165251493453979e-01 -2.020855396986007690e-01 2.167778555303812027e-03 -1.494174599647521973e-01 -3.836237639188766479e-02 1.148533746600151062e-01 1.839530169963836670e-01 -1.031731907278299332e-02 -2.666260348632931709e-03 1.925268471240997314e-01 -6.551759690046310425e-02
-1.947344839572906494e-01 -3.739949897862970829e-04 -1.861648820340633392e-02 1.918467581272125244e-01 -1.001830399036407471e-01 -2.004797160625457764e-01 -6.868584454059600830e-02 -5.887780338525772095e-02 1.134071275591850281e-01 -1.942885369062423706e-01 2.275045365095138550e-01 -2.161909639835357666e-01 2.992208600044250488e-01 -3.226368725299835205e-01 3.909751027822494507e-02 1.372229605913162231e-01 -4.385989606380462646e-01 -2.097858488559722900e-02 -6.215507909655570984e-02 1.409874558448791504e-01 2.740751393139362335e-02 1.248826384544372559e-01 1.726588904857635498e-01 -6.118317693471908569e-02 6.475891172885894775e-02 1.327248960733413696e-01 7.988854311406612396e-03 1.335765868425369263e-01 1.323145329952239990e-01 1.893478035926818848e-01 3.677622675895690918e-01 9.297907352447509766e-02
-2.364591658115386963e-01 1.675193756818771362e-01 -3.182370066642761230e-01 5.517674237489700317e-02 3.431603312492370605e-02 -2.518944144248962402e-01 2.605619132518768311e-01 -2.087646871805191040e-01 -2.172249183058738708e-02 -2.226068824529647827e-01 -1.333642899990081787e-01 1.231746226549148560e-01 9.708362072706222534e-02 -1.163780167698860168e-01 1.907679885625839233e-01 4.505827557295560837e-03 -7.796484231948852539e-02 -3.064146637916564941e-01 -1.087520346045494080e-01 -6.729600578546524048e-02 1.491246395744383335e-03 1.306097954511642456e-01 -2.786359749734401703e-02 7.340511679649353027e-02 -4.318180028349161148e-03 8.452874422073364258e-02 1.635063290596008301e-01 -1.415606774389743805e-02 8.992977440357208252e-02 -3.614138960838317871e-01 3.198710680007934570e-01 2.802903354167938232e-01
-2.296219766139984131e-01 -1.727687716484069824e-01 -9.588569402694702148e-02 2.196080237627029419e-01 1.937228371389210224e-03 -1.348298937082290649e-01 2.575620412826538086e-01 -1.030926704406738281e-01 -3.914107978343963623e-01 2.261141836643218994e-01 1.464170962572097778e-01 7.311125099658966064e-02 -7.895489037036895752e-02 -3.806238472461700439e-01 -4.892934113740921021e-02 3.855410590767860413e-02 -1.015777736902236938e-01 -3.668572306632995605e-01 -1.337911337614059448e-01 3.695368766784667969e-02 -4.417699947953224182e-02 -2.220160216093063354e-01 1.027509644627571106e-01 1.093219965696334839e-01 9.718285501003265381e-02 -8.450505137443542480e-02 1.300416886806488037e-01 1.116791069507598877e-01 1.248591095209121704e-01 1.864748261868953705e-02 2.289297133684158325e-01 1.628404557704925537e-01
-1.158152371644973755e-01 -5.179874226450920105e-02 -2.857486307621002197e-01 1.505226790904998779e-01 5.354242026805877686e-02 2.328586429357528687e-01 1.752284467220306396e-01 2.167487740516662598e-01 -9.906984865665435791e-02 1.300514042377471924e-01 2.526104450225830078e-01 2.689156122505664825e-02 -5.558190122246742249e-02 -1.334090083837509155e-01 1.372394412755966187e-01 1.355058103799819946e-01 -1.038702204823493958e-01 -1.779751777648925781e-01 -3.025813102722167969e-01 -1.368045806884765625e-01 8.186271414160728455e-03 8.311401307582855225e-02 1.933003664016723633e-01 1.925812289118766785e-02 6.756129115819931030e-02 1.749784797430038452e-01 7.197842001914978027e-02 2.092212140560150146e-01 -1.107187122106552124e-01 2.779088020324707031e-01 2.488533258438110352e-01 4.030756354331970215e-01
-4.646220430731773376e-02 -9.384520351886749268e-02 -7.108499296009540558e-03 9.022670239210128784e-02 5.442505702376365662e-02 -2.056659013032913208e-01 3.504722192883491516e-02 -1.025169156491756439e-02 -3.216010332107543945e-01 2.269563823938369751e-01 -8.268032222986221313e-02 2.542921304702758789e-01 1.939221471548080444e-01 -1.345680803060531616e-01 -4.416933655738830566e-02 1.189457699656486511e-01 2.394358068704605103e-02 -6.051984429359436035e-02 -9.579480439424514771e-02 2.488798052072525024e-01 -4.120543599128723145e-01 -1.235325112938880920e-01 -5.597397312521934509e-02 -1.030213013291358948e-01 -9.561833925545215607e-03 9.658080339431762695e-02 -7.082756608724594116e-02 1.629378944635391235e-01 4.867357015609741211e-01 -4.990684986114501953e-02 1.326972693204879761e-01 2.526934146881103516e-01
-2.706257998943328857e-01 -2.043268233537673950e-01 9.090164676308631897e-03 1.562030911445617676e-01 8.303469419479370117e-02 -1.615973860025405884e-01 2.342706173658370972e-01 -3.916799090802669525e-03 4.781452566385269165e-02 -3.128740191459655762e-02 2.054333537817001343e-01 9.473145753145217896e-02 3.855295777320861816e-01 -1.502441614866256714e-01 2.128164619207382202e-01 3.222925215959548950e-02 -2.251882702112197876e-01 -2.935070991516113281e-01 -1.232597082853317261e-01 6.596536189317703247e-02 -1.460750550031661987e-01 2.848586626350879669e-02 -2.123406827449798584e-01 -5.380641669034957886e-02 1.378337591886520386e-01 7.730453275144100189e-03 -1.934514567255973816e-02 -2.108143717050552368e-01 -5.828567221760749817e-02 -4.021150469779968262e-01 1.038823276758193970e-01 1.853428035974502563e-01
-1.960509866476058960e-01 -1.997758746147155762e-01 -2.842654883861541748e-01 2.694010436534881592e-01 -1.349890530109405518e-01 -1.998201161623001099e-01 -9.327232092618942261e-02 2.396860420703887939e-01 -1.583246588706970215e-01 1.306615583598613739e-02 -3.279492259025573730e-02 -1.051381528377532959e-01 2.483059465885162354e-02 2.517136335372924805e-01 2.966358363628387451e-01 4.827775433659553528e-02 1.465722173452377319e-01 -2.553755640983581543e-01 1.006307359784841537e-02 -9.247110038995742798e-02 4.709333181381225586e-03 1.942054182291030884e-01 1.114204972982406616e-01 -8.266449719667434692e-02 -4.687890410423278809e-02 1.380536258220672607e-01 -1.501929014921188354e-01 1.155688166618347168e-01 -6.748233735561370850e-02 5.581751465797424316e-03 3.456303179264068604e-01 3.446006476879119873e-01
-6.699943542480468750e-02 -1.482324898242950439e-01 -1.476848721504211426e-01 4.515410959720611572e-01 2.112546116113662720e-01 -8.148059248924255371e-03 5.007084459066390991e-03 2.398131042718887329e-02 4.590359702706336975e-02 -1.298503130674362183e-01 2.518332935869693756e-02 -1.869331747293472290e-01 2.149458825588226318e-01 4.153275117278099060e-02 2.257815897464752197e-01 -1.503578424453735352e-01 -2.367060184478759766e-01 -1.506617963314056396e-01 -2.256609797477722168e-01 -1.697834953665733337e-02 -2.020308226346969604e-01 2.390954345464706421e-01 5.396576598286628723e-02 3.043444156646728516e-01 -6.589560955762863159e-02 7.290061563253402710e-02 1.006582528352737427e-01 8.866129443049430847e-03 -8.219145238399505615e-02 2.536684870719909668e-01 1.985110789537429810e-01 2.695308029651641846e-01
6.848364323377609253e-02 -8.683732897043228149e-02 -5.181485041975975037e-02 2.070445567369461060e-01 1.624968051910400391e-01 -9.080702811479568481e-02 1.883064657449722290e-01 -1.852494776248931885e-01 -2.688817381858825684e-01 2.428763806819915771e-01 -2.255244255065917969e-01 2.319581992924213409e-02 3.504216074943542480e-01 -9.280988574028015137e-02 -8.139831572771072388e-02 2.488633394241333008e-01 4.626641981303691864e-03 1.473406981676816940e-02 -1.282944530248641968e-01 2.187984287738800049e-01 -3.264049589633941650e-01 -1.028276607394218445e-01 8.524434268474578857e-02 2.396641671657562256e-02 8.603452146053314209e-02 2.819523215293884277e-01 -1.523600146174430847e-02 4.530331864953041077e-02 2.129184156656265259e-01 -1.400146782398223877e-01 1.589056700468063354e-01 2.936623394489288330e-01
1.536763012409210205e-01 -3.494049981236457825e-02 7.480561267584562302e-03 1.071548983454704285e-01 1.688806340098381042e-02 -2.258004061877727509e-02 -2.198421582579612732e-02 1.060968339443206787e-01 -2.043403983116149902e-01 1.932595074176788330e-01 -1.498167514801025391e-01 -8.753201365470886230e-02 9.131954610347747803e-02 -1.426265984773635864e-01 1.933979541063308716e-01 8.453086018562316895e-02 1.174517944455146790e-01 -4.272690713405609131e-01 -2.870437456294894218e-04 7.630801945924758911e-02 -3.788447007536888123e-02 2.775526344776153564e-01 1.952025145292282104e-01 2.395610660314559937e-01 -1.611413210630416870e-01 -2.780796773731708527e-02 -1.450184136629104614e-01 1.899935752153396606e-01 6.607712805271148682e-02 2.564955055713653564e-01 3.770771324634552002e-01 3.103173077106475830e-01
-3.983973264694213867e-01 -3.380190953612327576e-02 -6.646061688661575317e-02 2.775167524814605713e-01 2.129326164722442627e-01 -9.042713046073913574e-02 8.534537255764007568e-02 5.774378310889005661e-03 1.729691475629806519e-01 -8.191642910242080688e-02 1.847494393587112427e-01 -2.674954570829868317e-02 2.663389146327972412e-01 1.750932782888412476e-01 1.164328008890151978e-01 -9.717220813035964966e-02 -5.975517630577087402e-02 -2.729423642158508301e-01 -1.364299505949020386e-01 1.509986668825149536e-01 -1.022868305444717407e-01 3.503990545868873596e-02 1.724819280207157135e-02 2.974538505077362061e-01 -8.140952885150909424e-02 3.239356577396392822e-01 4.885460808873176575e-02 -5.236126948148012161e-03 2.086575329303741455e-02 1.594666689634323120e-01 2.723499536514282227e-01 2.604537904262542725e-01
-2.868030965328216553e-01 -4.280231520533561707e-02 -2.114481478929519653e-01 3.989432752132415771e-01 1.461019665002822876e-01 -2.534790933132171631e-01 1.632370650768280029e-01 -9.264663606882095337e-02 4.908990487456321716e-02 -6.132728978991508484e-02 2.940171062946319580e-01 9.123970568180084229e-02 1.830790489912033081e-01 7.917722314596176147e-02 1.361320912837982178e-01 -9.968002885580062866e-02 -2.366718463599681854e-02 -7.546214759349822998e-02 4.030995070934295654e-02 5.468964576721191406e-02 -4.707012698054313660e-02 6.075258553028106689e-02 1.132163554430007935e-01 3.591011762619018555e-01 -2.480475045740604401e-02 1.968529373407363892e-01 1.093150302767753601e-02 -1.365773826837539673e-01 -2.659975178539752960e-02 8.797802031040191650e-02 1.763395816087722778e-01 4.071741998195648193e-01
-1.443005800247192383e-01 6.339474022388458252e-02 -4.223085343837738037e-01 -8.255069702863693237e-02 2.614521384239196777e-01 -1.296712160110473633e-01 2.390703111886978149e-01 2.637817896902561188e-02 2.126598954200744629e-01 1.204494088888168335e-01 1.767107844352722168e-01 -2.465360760688781738e-01 4.219805300235748291e-01 -2.097428739070892334e-01 -4.906786233186721802e-02 4.166836664080619812e-02 -9.378795325756072998e-02 1.620710082352161407e-02 2.678813599050045013e-02 1.334883123636245728e-01 -1.670626252889633179e-01 2.302254885435104370e-01 1.862982511520385742e-01 9.658832103013992310e-02 1.958305574953556061e-02 -9.736606478691101074e-02 -1.130901724100112915e-01 -8.990037441253662109e-02 -2.754850313067436218e-02 1.974060088396072388e-01 1.071472540497779846e-01 1.858631372451782227e-01
-7.748479396104812622e-02 -1.889876276254653931e-01 -2.453600615262985229e-01 4.462184309959411621e-01 1.279968321323394775e-01 -4.159266501665115356e-02 3.706730669364333153e-03 1.068591848015785217e-01 -1.172970458865165710e-01 2.208502441644668579e-01 1.241491138935089111e-01 -1.868992298841476440e-01 -6.143515184521675110e-02 3.653161972761154175e-02 1.229195818305015564e-01 -1.351561695337295532e-01 -1.095522567629814148e-01 -1.646913290023803711e-01 -1.369994878768920898e-01 -9.559629112482070923e-02 -1.034550964832305908e-01 2.757868766784667969e-01 7.591377198696136475e-02 1.134250983595848083e-01 -3.019238077104091644e-02 -1.642958819866180420e-01 -1.727107167243957520e-01 3.504392504692077637e-01 -1.366554051637649536e-01 5.637592636048793793e-03 2.757051587104797363e-01 2.652839124202728271e-01
-7.901455275714397430e-03 4.275711625814437866e-02 1.643470861017704010e-02 2.501135170459747314e-01 -5.752248317003250122e-02 1.360735148191452026e-01 9.487102925777435303e-02 1.343394978903234005e-03 -2.257286310195922852e-01 -9.934570640325546265e-03 9.557261317968368530e-02 -4.082058370113372803e-02 1.402374505996704102e-01 -2.232028096914291382e-01 1.920488178730010986e-01 4.474620521068572998e-02 7.294897735118865967e-02 -1.046159937977790833e-01 -6.108551472425460815e-02 1.387970708310604095e-02 -1.078200433403253555e-02 2.181178778409957886e-01 -6.706237792968750000e-02 4.154921770095825195e-01 -9.172187745571136475e-02 2.244790792465209961e-01 -3.589719533920288086e-02 9.315950796008110046e-03 4.340076446533203125e-01 3.176807165145874023e-01 1.575246751308441162e-01 3.390311598777770996e-01
-2.159007042646408081e-01 -1.721152216196060181e-01 -9.560398757457733154e-03 3.953420817852020264e-01 2.401332743465900421e-02 1.007588859647512436e-02 3.758488222956657410e-02 5.352564156055450439e-02 -7.784025371074676514e-02 -1.888839006423950195e-01 2.333244979381561279e-01 7.535547763109207153e-02 1.223903074860572815e-01 -7.950584590435028076e-02 2.952886521816253662e-01 1.479053944349288940e-01 -1.476201564073562622e-01 -2.832920253276824951e-01 -1.753308996558189392e-02 -5.147634819149971008e-02 3.605317324399948120e-02 1.476558893918991089e-01 4.981254786252975464e-02 3.455458879470825195e-01 -1.985547840595245361e-01 2.747408486902713776e-02 -2.208488285541534424e-01 -1.289977692067623138e-02 7.244516909122467041e-02 2.054761797189712524e-01 2.812811434268951416e-01 2.539638876914978027e-01
-1.644193679094314575e-01 -2.004014104604721069e-01 5.339260026812553406e-02 -1.649001054465770721e-02 1.275930404663085938e-01 -2.376689016819000244e-01 3.380796685814857483e-02 6.070642266422510147e-03 -2.952201291918754578e-02 -9.577008895576000214e-03 2.629973292350769043e-01 -2.031986713409423828e-01 3.557211458683013916e-01 7.407390326261520386e-02 1.455542817711830139e-02 5.925497785210609436e-02 -3.720583319664001465e-01 1.621100492775440216e-02 -1.221533045172691345e-01 -5.664201825857162476e-02 -1.189155280590057373e-01 -1.226362064480781555e-01 2.245142161846160889e-01 2.643002271652221680e-01 7.652073353528976440e-02 -9.593034535646438599e-02 4.922668263316154480e-02 -2.180584939196705818e-03 1.231784969568252563e-01 -2.445323169231414795e-01 2.630900144577026367e-01 3.750137388706207275e-01
2.113299816846847534e-02 -2.702078819274902344e-01 -3.201346993446350098e-01 2.132113426923751831e-01 1.526216510683298111e-03 -1.886120066046714783e-02 -1.949467658996582031e-01 -2.304232306778430939e-02 -3.925103843212127686e-01 -4.281294718384742737e-02 6.497669965028762817e-02 4.602239653468132019e-02 1.693248301744461060e-01 -2.282290011644363403e-01 6.438826769590377808e-02 1.228258833289146423e-01 -6.430682539939880371e-02 -2.124505341053009033e-01 -1.786524802446365356e-01 2.759739756584167480e-01 1.425575017929077148e-01 -5.163328349590301514e-02 1.969803273677825928e-01 -3.442643955349922180e-02 -9.673713892698287964e-02 3.162832260131835938e-01 -7.496610283851623535e-02 1.506291478872299194e-01 -8.811673521995544434e-02 1.849057972431182861e-01 1.113738343119621277e-01 2.551245689392089844e-01
-2.447778731584548950e-01 -5.842630192637443542e-02 7.711181789636611938e-02 -3.389225155115127563e-02 2.557318471372127533e-02 -1.121631190180778503e-01 1.175532266497612000e-01 -2.355904281139373779e-01 -2.215015888214111328e-01 1.773771792650222778e-01 1.456362605094909668e-01 6.420137733221054077e-02 9.547242894768714905e-03 -1.316000670194625854e-01 8.797795325517654419e-02 7.783541083335876465e-02 -3.190322518348693848e-01 -3.671708106994628906e-01 -9.295189380645751953e-02 6.078713387250900269e-02 -4.007417559623718262e-01 -6.991478148847818375e-03 4.421541094779968262e-02 -8.548694662749767303e-03 5.970358476042747498e-02 -3.263626992702484131e-01 -7.324855774641036987e-02 4.990579560399055481e-02 1.156669035553932190e-01 -2.194354385137557983e-01 2.351054698228836060e-01 2.522162795066833496e-01
-2.452765852212905884e-01 -1.634393185377120972e-01 -3.020996041595935822e-02 1.268688440322875977e-01 -8.353826403617858887e-02 -1.383116394281387329e-01 2.300201356410980225e-01 -1.801305860280990601e-01 -3.938983976840972900e-01 1.101204616134054959e-04 2.226119686383754015e-04 1.311283111572265625e-01 2.025006860494613647e-01 -2.394225299358367920e-01 1.692236959934234619e-01 2.170976847410202026e-01 -5.283707380294799805e-02 -2.027776092290878296e-01 -1.323369741439819336e-01 3.260463774204254150e-01 -1.748125627636909485e-02 -1.430739909410476685e-01 2.752507030963897705e-01 -5.123224109411239624e-02 1.516041457653045654e-01 6.874920427799224854e-02 1.009531989693641663e-01 1.990712620317935944e-02 -1.382257342338562012e-01 -1.154386252164840698e-01 1.119177639484405518e-01 2.967417240142822266e-01
-3.773792460560798645e-02 -2.991820573806762695e-01 -4.744354635477066040e-02 5.241074413061141968e-02 2.702411413192749023e-01 -1.672837138175964355e-01 1.835771463811397552e-02 -7.747428864240646362e-02 -3.760541975498199463e-01 2.012944668531417847e-01 9.710075706243515015e-02 9.577609598636627197e-02 2.358537167310714722e-02 -7.243338227272033691e-02 1.574305295944213867e-01 4.311761632561683655e-02 -1.995119079947471619e-02 -1.491910964250564575e-01 -2.762261331081390381e-01 1.671737134456634521e-01 -2.179346829652786255e-01 2.878253348171710968e-02 3.571069836616516113e-01 -1.850121095776557922e-02 1.143973171710968018e-01 2.824026942253112793e-01 9.774475358426570892e-03 -1.529343239963054657e-02 6.708283722400665283e-02 -3.138796687126159668e-01 -1.966921985149383545e-02 2.531005442142486572e-01
-9.447465091943740845e-02 -3.135762214660644531e-01 -3.140494227409362793e-01 2.239320874214172363e-01 2.176276296377182007e-01 1.495654582977294922e-01 -6.192602962255477905e-02 -2.893309891223907471e-01 -1.293961405754089355e-01 -1.439286470413208008e-01 6.460540741682052612e-02 1.907321363687515259e-01 9.266275912523269653e-02 -2.856915295124053955e-01 1.311400905251502991e-02 -1.392521113157272339e-01 -1.600597053766250610e-01 -1.788289994001388550e-01 -4.584119096398353577e-02 1.977823674678802490e-02 -1.833404749631881714e-01 -1.490336470305919647e-02 5.559719726443290710e-02 2.301641106605529785e-01 -1.229084506630897522e-01 -1.293611228466033936e-01 -1.784791611135005951e-02 2.164721786975860596e-01 6.932332646101713181e-03 2.886922359466552734e-01 1.223718300461769104e-01 2.674564719200134277e-01
-4.751835763454437256e-02 -1.894559413194656372e-01 8.408927172422409058e-02 2.276646494865417480e-01 4.218835830688476562e-01 -2.043819129467010498e-01 1.268239170312881470e-01 1.419959515333175659e-01 -1.094636917114257812e-01 -5.849625542759895325e-02 1.957352608442306519e-01 -6.351605802774429321e-02 2.896713316440582275e-01 8.293962106108665466e-03 8.123940974473953247e-02 -4.228670150041580200e-02 -1.083808019757270813e-01 -2.622080743312835693e-01 -2.007644437253475189e-02 -1.412311792373657227e-01 -3.284879028797149658e-01 -2.641741372644901276e-02 -9.056863188743591309e-02 -4.008556157350540161e-02 7.830381393432617188e-02 2.452423870563507080e-01 3.303560018539428711e-01 -1.264339238405227661e-01 6.515599042177200317e-02 1.370553821325302124e-01 5.811869353055953979e-02 2.444602102041244507e-01
-2.009471952915191650e-01 2.160835862159729004e-01 1.334279179573059082e-01 2.498807311058044434e-01 2.314492613077163696e-01 -5.407077819108963013e-02 -4.793641716241836548e-02 -1.386233866214752197e-01 1.650970987975597382e-02 9.595940262079238892e-02 1.676366031169891357e-01 2.580791115760803223e-01 2.461368143558502197e-01 -1.314001381397247314e-01 1.379119455814361572e-01 -8.003463037312030792e-03 1.726081073284149170e-01 -5.356133729219436646e-02 -1.344870775938034058e-01 2.265370488166809082e-01 -3.634081184864044189e-01 -6.636538356542587280e-02 1.941533945500850677e-02 7.956103980541229248e-02 2.953458726406097412e-01 1.791209876537322998e-01 -2.808500230312347412e-01 6.948189437389373779e-02 1.439877450466156006e-01 1.081175580620765686e-01 1.660311222076416016e-01 2.128524035215377808e-01
-1.376357972621917725e-01 -8.814788609743118286e-02 2.379154041409492493e-02 1.132190451025962830e-01 6.318502873182296753e-02 9.328272193670272827e-03 -1.518821567296981812e-01 3.605578541755676270e-01 -7.407315820455551147e-02 -1.249077096581459045e-01 4.323125351220369339e-03 -6.266337633132934570e-02 3.129001855850219727e-01 -5.639232322573661804e-02 -8.904618024826049805e-02 -2.167741209268569946e-01 8.586801588535308838e-02 2.180133946239948273e-02 -1.526968274265527725e-02 1.898908019065856934e-01 -1.744789034128189087e-01 3.107504546642303467e-01 1.468214988708496094e-01 2.357241064310073853e-01 -1.018419787287712097e-01 -8.888669312000274658e-03 1.221526265144348145e-01 -1.674174563959240913e-04 6.765469163656234741e-02 9.289582818746566772e-02 2.805993556976318359e-01 5.060877799987792969e-01
-3.757234215736389160e-01 4.043624736368656158e-03 -2.488624751567840576e-01 1.955902874469757080e-01 2.747727558016777039e-02 -8.865254372358322144e-02 3.083993196487426758e-01 2.893201410770416260e-01 3.030123934149742126e-02 -1.245971173048019409e-01 1.832757741212844849e-01 -8.492466993629932404e-03 2.356536388397216797e-01 2.424709126353263855e-02 2.272434532642364502e-01 9.948862344026565552e-02 2.876911312341690063e-02 -1.859551817178726196e-01 -1.969301402568817139e-01 8.162218332290649414e-02 -1.605135947465896606e-01 2.005845606327056885e-01 -2.012595087289810181e-01 1.596714407205581665e-01 -9.927323460578918457e-02 2.078719884157180786e-01 9.210287034511566162e-02 -2.013277262449264526e-01 -1.439016312360763550e-01 1.254769265651702881e-01 -6.854338943958282471e-02 2.176056951284408569e-01
-1.374152302742004395e-01 2.020025849342346191e-01 -1.324822008609771729e-01 -2.286384850740432739e-01 -7.064767926931381226e-02 1.205059587955474854e-01 3.924505710601806641e-01 -1.370263248682022095e-01 -2.292152959853410721e-03 6.309371441602706909e-02 3.928029537200927734e-01 2.895267307758331299e-02 2.768388092517852783e-01 -1.505405902862548828e-01 7.703138142824172974e-02 -4.121996462345123291e-02 2.342038601636886597e-02 -1.048199012875556946e-01 -5.847403779625892639e-02 1.617429405450820923e-01 -1.629154086112976074e-01 2.557904124259948730e-01 3.355623483657836914e-01 -1.806001551449298859e-02 -1.996103972196578979e-01 1.447102725505828857e-01 -9.933010488748550415e-02 -1.851266436278820038e-02 1.298738270998001099e-01 -5.371203273534774780e-02 5.927990190684795380e-03 2.744610011577606201e-01
-1.470036990940570831e-02 1.637449562549591064e-01 -2.112644910812377930e-01 2.798817157745361328e-01 1.334490776062011719e-01 -2.093610018491744995e-01 2.679437957704067230e-02 3.280810266733169556e-02 -2.676112018525600433e-02 4.926046729087829590e-02 4.646971821784973145e-03 -5.112813040614128113e-02 1.252403855323791504e-01 1.784110367298126221e-01 1.784300804138183594e-01 -2.093004584312438965e-01 -3.216570317745208740e-01 -1.669123917818069458e-01 -1.990570574998855591e-01 3.610923886299133301e-02 -4.908415079116821289e-01 3.977703675627708435e-02 -9.698619134724140167e-03 1.988269090652465820e-01 6.869955454021692276e-03 -2.110770642757415771e-01 -7.443125545978546143e-02 4.905778542160987854e-02 6.116196891525760293e-05 2.659162580966949463e-01 2.128105610609054565e-01 1.862803399562835693e-01
-1.858378797769546509e-01 -2.383658289909362793e-01 -2.624008953571319580e-01 2.994575798511505127e-01 1.759009957313537598e-01 1.243484765291213989e-02 -8.772794902324676514e-02 -8.103792369365692139e-02 -3.507874906063079834e-02 -5.803133547306060791e-02 2.312366291880607605e-02 3.742161393165588379e-02 9.267963469028472900e-02 -7.512548565864562988e-02 1.453322619199752808e-01 1.493041813373565674e-01 -9.844914078712463379e-02 -1.148781925439834595e-01 -1.430548876523971558e-01 3.758630529046058655e-02 -1.334263235330581665e-01 1.522349417209625244e-01 1.773029118776321411e-01 4.392569363117218018e-01 -1.906926631927490234e-01 3.932049870491027832e-02 -1.239075958728790283e-01 2.276862859725952148e-01 -3.518295660614967346e-02 2.889571785926818848e-01 1.511880457401275635e-01 3.431535363197326660e-01
-1.848525106906890869e-01 1.760876774787902832e-01 -6.979808211326599121e-02 2.311462908983230591e-01 5.691939219832420349e-02 -2.498040050268173218e-01 2.263977825641632080e-01 -1.207353323698043823e-01 -2.740583419799804688e-01 1.561185419559478760e-01 8.639483153820037842e-02 -3.305321633815765381e-01 -2.140523493289947510e-02 -2.820806950330734253e-02 -1.210531145334243774e-01 3.638172894716262817e-02 -2.696163021028041840e-02 2.247896194458007812e-01 -1.134861633181571960e-01 3.444547066465020180e-03 -2.749567627906799316e-01 1.560826599597930908e-01 1.047881841659545898e-01 -7.582739926874637604e-03 1.921204775571823120e-01 1.948107033967971802e-01 -9.541576728224754333e-03 6.549208611249923706e-02 2.752712368965148926e-01 -4.905641824007034302e-02 1.470378935337066650e-01 3.967714905738830566e-01
-9.521615505218505859e-02 -4.280490800738334656e-02 -2.964089065790176392e-02 6.670084595680236816e-02 -3.036921285092830658e-02 -5.541559308767318726e-02 2.792307138442993164e-01 -6.256310641765594482e-02 1.508517265319824219e-01 1.715899258852005005e-01 8.042176812887191772e-02 9.883554279804229736e-02 2.377834320068359375e-01 -2.404887378215789795e-01 4.588781595230102539e-01 7.100637257099151611e-02 -3.371999859809875488e-01 -2.317000925540924072e-01 -9.990419447422027588e-02 -1.880387663841247559e-01 -4.416031762957572937e-02 9.295801818370819092e-02 5.608105659484863281e-02 6.216380372643470764e-02 6.097572669386863708e-02 1.325880438089370728e-01 -9.084179252386093140e-02 -1.722542345523834229e-01 8.804572373628616333e-02 -1.961085796356201172e-01 -4.773195832967758179e-02 4.017899930477142334e-01
-1.574712395668029785e-01 -3.005456924438476562e-01 1.054179817438125610e-01 -1.392175257205963135e-01 -5.755027383565902710e-02 -1.881152577698230743e-02 1.242462471127510071e-01 -7.356862723827362061e-02 2.792237512767314911e-02 7.988428324460983276e-02 6.992433965206146240e-02 -2.938748896121978760e-01 5.214706063270568848e-02 -1.411551386117935181e-01 1.305318027734756470e-01 -1.815789192914962769e-01 -3.112007975578308105e-01 -3.249141871929168701e-01 -1.769666075706481934e-01 1.214805617928504944e-01 -1.546546667814254761e-01 5.003747344017028809e-02 -1.017206981778144836e-01 3.301326036453247070e-01 -3.605491667985916138e-02 1.079508215188980103e-01 8.380477875471115112e-02 5.620025470852851868e-02 1.204583272337913513e-01 -5.803575366735458374e-02 3.748266100883483887e-01 2.881731986999511719e-01
2.209021523594856262e-02 -2.994716912508010864e-02 1.725465059280395508e-01 1.774806529283523560e-01 2.616519033908843994e-01 -1.770183444023132324e-02 -4.450794309377670288e-03 1.146263480186462402e-01 -1.923455744981765747e-01 2.087016962468624115e-02 -6.345422938466072083e-03 -1.350329164415597916e-02 7.180415838956832886e-02 -8.114857971668243408e-02 -1.924782991409301758e-02 -2.057343535125255585e-02 -4.765309020876884460e-02 -6.978973746299743652e-02 -9.534592926502227783e-02 2.962039411067962646e-01 -2.684757411479949951e-01 4.276071190834045410e-01 7.837907969951629639e-02 5.713368579745292664e-02 -1.829782426357269287e-01 -3.885186836123466492e-02 2.967270016670227051e-01 -6.350634992122650146e-02 9.251306951045989990e-02 -2.221037745475769043e-01 2.497896850109100342e-01 4.353871047496795654e-01
-5.841385200619697571e-02 -1.628012061119079590e-01 -1.046599447727203369e-01 4.738261401653289795e-01 1.597656160593032837e-01 1.728998497128486633e-02 1.879368722438812256e-01 8.169686049222946167e-02 -3.046153485774993896e-02 2.190791517496109009e-01 3.265719278715550900e-04 -1.677286028861999512e-01 -1.055511552840471268e-02 8.803016692399978638e-02 5.472455173730850220e-02 -1.040458306670188904e-01 -2.760955132544040680e-02 -1.336408704519271851e-01 -1.977115422487258911e-01 3.092419207096099854e-01 -1.834904253482818604e-01 -1.731506735086441040e-01 1.014499738812446594e-02 2.256641536951065063e-02 1.390404403209686279e-01 1.739969402551651001e-01 -1.695314794778823853e-01 3.681270778179168701e-02 2.735191881656646729e-01 5.916259810328483582e-02 2.491751164197921753e-01 3.610447943210601807e-01
-1.137062311172485352e-01 6.556233763694763184e-02 -2.190365791320800781e-01 1.502524614334106445e-01 4.355555772781372070e-02 -5.560064315795898438e-01 1.186368986964225769e-01 7.574392482638359070e-03 -1.061454862356185913e-01 -1.048276945948600769e-01 1.305577456951141357e-01 -1.394571363925933838e-01 1.890697628259658813e-01 -3.102720081806182861e-01 -1.070696488022804260e-01 -1.495122015476226807e-01 -1.484171897172927856e-01 -1.647293567657470703e-02 1.359965070150792599e-03 2.862111926078796387e-01 -1.510275155305862427e-01 1.103398054838180542e-01 -1.708420664072036743e-01 -9.074570983648300171e-02 3.195261210203170776e-02 -1.212581843137741089e-01 3.520740568637847900e-02 1.140523403882980347e-01 4.921957850456237793e-02 -9.178624302148818970e-02 3.440145254135131836e-01 1.633253693580627441e-01
9.132925420999526978e-02 -1.972966492176055908e-01 1.267537623643875122e-01 2.973528802394866943e-01 -4.648302868008613586e-02 6.704649329185485840e-02 2.724959552288055420e-01 8.412886410951614380e-03 -6.460494548082351685e-02 4.181839525699615479e-02 1.085465401411056519e-02 -1.120948940515518188e-01 -4.202465713024139404e-02 -2.262177616357803345e-01 6.608299911022186279e-03 8.434867858886718750e-02 -1.894828230142593384e-01 -1.960944980382919312e-01 -5.004025623202323914e-02 1.497779935598373413e-01 -4.647373557090759277e-01 3.464803695678710938e-01 1.918283663690090179e-02 -1.529450416564941406e-01 1.522788554430007935e-01 1.174141913652420044e-01 -6.111343204975128174e-02 7.168601453304290771e-02 -1.398835033178329468e-01 -1.006815657019615173e-01 3.203111588954925537e-01 2.265529483556747437e-01
-6.883860379457473755e-02 -2.405850738286972046e-01 -7.805553078651428223e-02 6.633107364177703857e-02 1.486498513258993626e-03 7.789377868175506592e-02 4.361959174275398254e-02 3.131373822689056396e-01 1.910665929317474365e-01 7.741663604974746704e-03 -6.390106678009033203e-02 -9.842488169670104980e-02 2.091684751212596893e-02 -1.407326608896255493e-01 3.036978244781494141e-01 5.819391831755638123e-02 -7.703641057014465332e-02 -2.634181380271911621e-01 -3.019934594631195068e-01 1.952607482671737671e-01 -7.127631455659866333e-02 1.740979552268981934e-01 1.273505091667175293e-01 5.640811845660209656e-02 -9.373678267002105713e-02 -5.019347742199897766e-02 1.451191492378711700e-02 1.757337003946304321e-01 9.035082906484603882e-02 1.367456614971160889e-01 2.415741235017776489e-02 5.704163908958435059e-01
-1.660100370645523071e-01 -1.911051124334335327e-01 -2.809673249721527100e-01 2.570695281028747559e-01 1.908383220434188843e-01 8.557400852441787720e-02 -1.359441131353378296e-01 -8.583982288837432861e-02 -2.124830894172191620e-02 -1.659708172082901001e-01 -1.530898362398147583e-02 -7.858902961015701294e-02 4.825663939118385315e-02 -8.825575560331344604e-02 2.328634113073348999e-01 1.078808009624481201e-01 -8.735552430152893066e-02 -1.664488017559051514e-01 -1.428757756948471069e-01 1.267446279525756836e-01 -3.312420547008514404e-01 1.597009897232055664e-01 -5.487929563969373703e-03 3.881975114345550537e-01 -2.136739790439605713e-01 7.439217716455459595e-02 -2.048620879650115967e-01 1.233771219849586487e-01 3.165005147457122803e-02 1.184765025973320007e-01 1.656492240726947784e-02 3.597916364669799805e-01
-1.754233986139297485e-02 4.555063694715499878e-02 -9.452093392610549927e-02 3.181575611233711243e-02 8.237251639366149902e-02 1.580412685871124268e-01 3.275506198406219482e-02 1.586427092552185059e-01 -2.753888070583343506e-01 -1.773492246866226196e-01 3.133544325828552246e-02 1.734579503536224365e-01 2.168356776237487793e-01 -1.830010563135147095e-01 -4.663238301873207092e-03 5.642642080783843994e-02 -8.821506798267364502e-02 -1.573722958564758301e-01 -1.968672573566436768e-01 9.967798739671707153e-02 -1.038588285446166992e-01 5.586006492376327515e-02 4.152949452400207520e-01 -2.517853081226348877e-01 -6.500525027513504028e-02 2.257836759090423584e-01 -2.471154928207397461e-01 2.483252733945846558e-01 9.604625403881072998e-02 1.832495778799057007e-01 1.187774240970611572e-01 3.764736056327819824e-01
-4.046670794486999512e-01 -3.215509057044982910e-01 -1.902630478143692017e-01 -1.371897161006927490e-01 1.320334672927856445e-01 5.042808875441551208e-02 1.994289159774780273e-01 6.113259121775627136e-02 1.078358441591262817e-01 -7.513166218996047974e-02 -1.164362803101539612e-01 -1.543325781822204590e-01 4.501403868198394775e-02 -2.082198113203048706e-01 6.688608229160308838e-02 -2.056239545345306396e-02 -1.820508837699890137e-01 -1.983458399772644043e-01 -2.378252893686294556e-01 6.736514717340469360e-02 -3.788905218243598938e-02 3.414512798190116882e-02 1.487390846014022827e-01 4.039755165576934814e-01 -1.268560718744993210e-02 -1.018991768360137939e-01 8.779428899288177490e-03 9.792587906122207642e-02 -7.503893226385116577e-02 1.732145063579082489e-02 2.275358736515045166e-01 3.316598534584045410e-01
-1.479906737804412842e-01 -1.824471205472946167e-01 -3.367146551609039307e-01 -9.749585390090942383e-02 -9.683393687009811401e-02 -1.177310049533843994e-01 -5.564159154891967773e-02 -1.175985112786293030e-01 1.534106582403182983e-01 2.693985700607299805e-01 2.139049023389816284e-01 1.003176793456077576e-01 3.715900778770446777e-01 -1.021689027547836304e-01 -1.833359710872173309e-03 -2.859876304864883423e-02 9.440956264734268188e-02 -2.219385281205177307e-02 -2.737745344638824463e-01 1.341428756713867188e-01 -2.801837027072906494e-01 2.169843912124633789e-01 -9.713876992464065552e-02 -1.370415240526199341e-01 -1.088128909468650818e-01 -3.824346000328660011e-03 -6.489332765340805054e-02 -5.287419259548187256e-02 -2.266282141208648682e-01 2.319716662168502808e-01 3.163244128227233887e-01 1.583018153905868530e-02
-1.141787469387054443e-01 -2.047617137432098389e-01 -2.295877784490585327e-01 -2.081237733364105225e-03 -1.542580872774124146e-02 -2.359510064125061035e-01 9.634461998939514160e-02 -2.910749316215515137e-01 -3.119498491287231445e-01 1.598073691129684448e-01 1.888593733310699463e-01 -7.429638504981994629e-02 3.903046017512679100e-04 -1.960935145616531372e-01 7.455831766128540039e-02 2.397831082344055176e-01 7.259359210729598999e-02 -1.865864694118499756e-01 -2.120334059000015259e-01 7.634632289409637451e-02 -3.234354555606842041e-01 4.071022942662239075e-02 -1.316647082567214966e-01 -2.508447468280792236e-01 -2.332957088947296143e-01 6.580757908523082733e-03 -2.626866474747657776e-02 2.805520594120025635e-01 -9.886337071657180786e-02 -5.846020951867103577e-02 2.289052307605743408e-01 -2.819338442350272089e-05
-2.715068757534027100e-01 -1.807569116353988647e-01 -2.410847842693328857e-01 1.702068373560905457e-02 2.236551493406295776e-01 -2.085534334182739258e-01 -9.535989724099636078e-03 -1.247991025447845459e-01 -2.177930772304534912e-01 1.899680308997631073e-02 -1.757315993309020996e-01 -8.622468262910842896e-02 3.307093679904937744e-01 -4.010692238807678223e-01 1.593323983252048492e-02 -6.742944568395614624e-02 -6.378877907991409302e-02 -2.017977386713027954e-01 5.282136052846908569e-02 1.951746344566345215e-01 -1.392783373594284058e-01 1.059116870164871216e-01 -6.580577045679092407e-02 2.829639315605163574e-01 -2.026140242815017700e-01 1.789913773536682129e-01 2.494736313819885254e-01 6.723124068230390549e-03 -3.693187981843948364e-02 -1.047406047582626343e-01 7.002047449350357056e-02 -1.076169088482856750e-01
-2.273580580949783325e-01 -7.575440406799316406e-02 -3.641852736473083496e-01 3.996369615197181702e-02 9.547979570925235748e-03 -2.868369966745376587e-02 1.991874575614929199e-01 -8.770421147346496582e-02 2.139191515743732452e-02 1.104589775204658508e-01 1.992548406124114990e-01 8.921318501234054565e-02 2.829661220312118530e-02 -4.116918742656707764e-01 1.762640625238418579e-01 2.931784093379974365e-01 1.702199429273605347e-01 -2.604402303695678711e-01 4.120470955967903137e-02 1.566241979598999023e-01 -1.572726964950561523e-01 3.001281321048736572e-01 -1.997919827699661255e-01 -3.663072129711508751e-03 -1.158809140324592590e-01 9.248156845569610596e-02 1.740431878715753555e-03 1.746674180030822754e-01 -5.250296369194984436e-02 -1.667529046535491943e-01 2.213729768991470337e-01 -5.088570713996887207e-02
-1.759571135044097900e-01 -1.931918710470199585e-01 8.737387508153915405e-02 1.972706615924835205e-01 1.917133778333663940e-01 -9.431477636098861694e-02 8.404865860939025879e-02 1.345563232898712158e-01 2.478005550801753998e-02 -1.113332733511924744e-01 9.119654446840286255e-02 1.655799150466918945e-02 4.964809715747833252e-01 1.445447355508804321e-01 3.362871706485748291e-01 -9.637364000082015991e-02 -1.716763079166412354e-01 -2.709366083145141602e-01 -1.224163100123405457e-01 -1.504466384649276733e-01 -1.537472009658813477e-01 1.887773424386978149e-01 1.119700297713279724e-01 -1.259372830390930176e-01 1.203862428665161133e-01 2.188130021095275879e-01 6.113108992576599121e-02 2.523004114627838135e-01 -5.843943729996681213e-02 5.802157893776893616e-02 -4.348542541265487671e-02 1.907209604978561401e-01
-4.471097290515899658e-01 -2.736706472933292389e-02 -2.882301807403564453e-01 -1.316050291061401367e-01 -1.173041760921478271e-01 -2.279772609472274780e-02 2.464385628700256348e-01 9.651172161102294922e-02 -1.601827889680862427e-01 8.181907981634140015e-02 5.156437680125236511e-02 2.029079198837280273e-02 1.220258325338363647e-01 -8.780083805322647095e-02 -1.755907386541366577e-01 5.447519924928201362e-06 -3.115407377481460571e-02 -2.666410207748413086e-01 7.850260287523269653e-02 -2.886405214667320251e-02 -2.790527641773223877e-01 3.067919313907623291e-01 -2.143024280667304993e-02 -4.028040915727615356e-02 -8.649218082427978516e-02 2.704293429851531982e-01 -2.665795385837554932e-01 -2.069389820098876953e-01 1.664015203714370728e-01 9.129565441980957985e-04 2.142379730939865112e-01 6.737469136714935303e-02
-7.733864337205886841e-02 -5.860870331525802612e-02 -1.877454519271850586e-01 -4.968791268765926361e-03 2.749627530574798584e-01 -1.611240208148956299e-01 4.990787431597709656e-02 -1.131531819701194763e-01 -1.065157279372215271e-01 -6.841808557510375977e-02 -4.367955029010772705e-02 1.501059532165527344e-01 1.809320151805877686e-01 2.469004988670349121e-01 2.577787637710571289e-01 -9.355989098548889160e-02 -5.044157430529594421e-02 -3.588604927062988281e-01 -2.784084379673004150e-01 -3.766884654760360718e-02 -2.324832975864410400e-01 2.701734602451324463e-01 3.991255909204483032e-02 -1.418513804674148560e-01 -2.927340567111968994e-01 -4.204164072871208191e-02 -2.069230377674102783e-01 -7.038313895463943481e-02 9.439615905284881592e-02 -2.202014178037643433e-01 2.572221755981445312e-01 1.061995998024940491e-01
-2.984740436077117920e-01 -1.699592173099517822e-01 -7.749851793050765991e-02 7.304081320762634277e-02 1.390224546194076538e-01 -3.851528465747833252e-02 1.473551094532012939e-01 -3.022412955760955811e-01 -4.945389926433563232e-02 -8.461861312389373779e-02 -4.461278021335601807e-02 -2.681504189968109131e-01 3.035826683044433594e-01 -2.250025272369384766e-01 2.339800000190734863e-01 -1.148010119795799255e-01 -2.490904480218887329e-01 -2.131188213825225830e-01 -1.636411696672439575e-01 5.142855271697044373e-02 6.765836384147405624e-03 -9.377108514308929443e-02 -1.064217090606689453e-01 8.448248356580734253e-02 4.423928633332252502e-02 2.677848376333713531e-02 2.545373737812042236e-01 1.128016132861375809e-02 -3.165379911661148071e-02 -2.915783822536468506e-01 2.122886180877685547e-01 2.823633849620819092e-01
-1.674592643976211548e-01 -1.041211858391761780e-01 7.956125587224960327e-02 3.482654318213462830e-02 -7.545767724514007568e-02 -1.580863595008850098e-01 1.395998597145080566e-01 -1.816511303186416626e-01 -2.693681418895721436e-01 2.718846499919891357e-01 1.990430653095245361e-01 2.254480868577957153e-01 -6.058839149773120880e-03 -1.397117376327514648e-01 1.026284769177436829e-01 1.978638954460620880e-02 -1.927597522735595703e-01 -2.123307585716247559e-01 -2.051331102848052979e-01 -3.031039424240589142e-02 -4.790734946727752686e-01 1.530379429459571838e-02 7.549546658992767334e-03 -1.950083486735820770e-02 1.349798440933227539e-01 -2.052236497402191162e-01 1.750054955482482910e-01 1.335610896348953247e-01 -1.166922748088836670e-01 -8.374569565057754517e-02 1.519718468189239502e-01 3.082981705665588379e-01
-9.590597450733184814e-02 -2.815200984477996826e-01 1.758464798331260681e-02 2.849519848823547363e-01 4.525047168135643005e-02 -1.676225364208221436e-01 1.620392054319381714e-01 8.768077939748764038e-02 -7.697507739067077637e-02 2.188528515398502350e-02 -1.305876523256301880e-01 3.619492053985595703e-02 4.141673743724822998e-01 -1.602047830820083618e-01 2.050877213478088379e-01 3.259927928447723389e-01 2.016259580850601196e-01 -1.160875931382179260e-01 -1.827021837234497070e-01 6.779079139232635498e-02 -2.515130639076232910e-01 -1.989010348916053772e-02 1.096430495381355286e-01 3.737977519631385803e-02 9.773225337266921997e-02 -3.237525373697280884e-02 -1.093865334987640381e-01 -4.133613035082817078e-02 3.876824975013732910e-01 -9.198113530874252319e-02 1.075153946876525879e-01 1.785561889410018921e-01
-2.749948203563690186e-01 -1.272321343421936035e-01 1.383269727230072021e-01 1.461688876152038574e-01 2.444286644458770752e-01 -7.012165337800979614e-02 9.387733787298202515e-02 7.176051288843154907e-02 1.272129174321889877e-02 4.732995480298995972e-02 9.542176127433776855e-02 8.511975407600402832e-02 5.246938467025756836e-01 1.426669657230377197e-01 1.622005701065063477e-01 -1.129839792847633362e-01 -2.366458922624588013e-01 -3.352143168449401855e-01 3.633182123303413391e-02 -2.059045433998107910e-01 -2.709260880947113037e-01 2.601048350334167480e-01 -3.638818860054016113e-02 -1.022306270897388458e-02 5.743796471506357193e-03 1.933346837759017944e-01 -4.457846283912658691e-02 1.188286244869232178e-01 -3.180491551756858826e-02 3.246830031275749207e-02 6.536970287561416626e-02 1.454378962516784668e-01
-6.474491208791732788e-02 -9.438430517911911011e-02 8.702570199966430664e-02 3.440450131893157959e-01 1.610409617424011230e-01 6.885792315006256104e-02 6.994502991437911987e-02 1.610750891268253326e-02 -2.021234035491943359e-01 1.410123705863952637e-01 -1.232985779643058777e-01 -9.304290264844894409e-02 1.371928304433822632e-01 -2.459301352500915527e-01 -1.416803300380706787e-01 2.482756227254867554e-01 1.397802680730819702e-01 -2.461079955101013184e-01 -1.873874962329864502e-01 2.066321969032287598e-01 -2.995913326740264893e-01 2.500758320093154907e-02 2.642444372177124023e-01 3.265845775604248047e-02 1.982903778553009033e-01 1.970059275627136230e-01 -3.372014686465263367e-02 8.866240084171295166e-02 1.738750487565994263e-01 -1.547273993492126465e-01 1.302822828292846680e-01 3.194541633129119873e-01
-2.148264050483703613e-01 -1.430707126855850220e-01 -1.446800678968429565e-01 6.022029742598533630e-02 2.091178297996520996e-01 4.081479273736476898e-03 1.917470395565032959e-01 1.601546555757522583e-01 3.520614281296730042e-02 -1.990331858396530151e-01 3.188637318089604378e-03 -8.859204500913619995e-02 -6.433726847171783447e-02 -2.055597007274627686e-01 2.743282020092010498e-01 1.119153760373592377e-02 -1.225568428635597229e-01 -7.593377679586410522e-02 -2.275373488664627075e-01 2.430767379701137543e-02 -1.270019114017486572e-01 7.028447836637496948e-02 1.163772642612457275e-01 4.240990579128265381e-01 -4.553556814789772034e-02 1.473473757505416870e-01 1.138613298535346985e-01 -9.362030774354934692e-02 1.659464538097381592e-01 -3.034291267395019531e-01 3.750178217887878418e-01 1.969455778598785400e-01
-4.971196949481964111e-01 8.399892598390579224e-03 -6.363938748836517334e-02 -2.036208957433700562e-01 -6.931627541780471802e-02 -1.630740016698837280e-01 1.179339513182640076e-01 -7.010078430175781250e-02 -5.253106728196144104e-02 -1.109177805483341217e-02 1.504088658839464188e-02 -4.716773703694343567e-02 1.141142249107360840e-01 -1.468363404273986816e-01 2.339532598853111267e-02 -1.833542436361312866e-02 1.740977168083190918e-01 -2.897069752216339111e-01 1.389610171318054199e-01 1.006790250539779663e-01 -4.126040637493133545e-01 9.123012423515319824e-02 -1.092256531119346619e-01 -9.677775204181671143e-02 -8.494413644075393677e-02 3.177428245544433594e-01 -2.064990550279617310e-01 -6.375400349497795105e-03 1.833637356758117676e-01 -1.448756270110607147e-02 6.812434177845716476e-03 2.966223061084747314e-01
1.175981089472770691e-01 8.112668246030807495e-02 -3.763538897037506104e-01 2.082630693912506104e-01 8.828321099281311035e-02 -6.560950726270675659e-02 8.439901471138000488e-02 -1.147309541702270508e-01 -4.679038748145103455e-02 1.699198335409164429e-01 1.512201130390167236e-01 8.212819695472717285e-02 7.478770613670349121e-02 2.130036652088165283e-01 -8.804874122142791748e-02 -3.230417668819427490e-01 -1.380920857191085815e-01 -3.561187982559204102e-01 1.176500767469406128e-01 1.318453103303909302e-01 -3.578704297542572021e-01 -2.179803140461444855e-02 -2.929712273180484772e-02 8.052886277437210083e-02 4.798499122262001038e-02 4.757136106491088867e-02 -1.867041736841201782e-01 2.151268273591995239e-01 5.702521651983261108e-02 -2.025486826896667480e-01 2.466706335544586182e-01 1.860356628894805908e-01
-1.810869425535202026e-01 -2.312635630369186401e-01 8.680342137813568115e-02 1.665735095739364624e-01 1.691659986972808838e-01 -6.036490947008132935e-02 9.229255467653274536e-02 6.331685930490493774e-03 -4.919697344303131104e-02 -5.930187646299600601e-03 2.344622910022735596e-01 3.329136967658996582e-02 3.918187022209167480e-01 -3.402162715792655945e-02 1.252484172582626343e-01 1.798772066831588745e-01 3.014632463455200195e-01 -4.980264604091644287e-02 -1.417322903871536255e-01 -8.889083564281463623e-02 -3.427569270133972168e-01 7.037966698408126831e-02 1.603689491748809814e-01 -2.233125828206539154e-02 3.313602507114410400e-01 2.778515778481960297e-02 -2.075463086366653442e-01 3.862098604440689087e-02 3.028225004673004150e-01 1.202118843793869019e-01 2.033558785915374756e-01 6.097684428095817566e-02
-4.126362204551696777e-01 1.057835519313812256e-01 -1.819046139717102051e-01 1.460998668335378170e-03 -1.050452515482902527e-01 -2.115862816572189331e-01 2.436893731355667114e-01 1.152113154530525208e-01 1.518060863018035889e-01 -3.095782175660133362e-02 6.392220407724380493e-02 1.037811264395713806e-01 3.199225664138793945e-01 -3.124160468578338623e-01 2.726740241050720215e-01 2.711076438426971436e-01 -5.602567642927169800e-02 -8.494824171066284180e-02 2.853063493967056274e-02 1.748392581939697266e-01 -6.002664193511009216e-02 2.716202139854431152e-01 5.333483964204788208e-02 -2.981266938149929047e-02 -1.599941998720169067e-01 1.514063626527786255e-01 -6.663105450570583344e-03 -6.611397862434387207e-02 -1.095611080527305603e-01 1.495120525360107422e-01 7.404280453920364380e-02 2.338680177927017212e-01
9.116344898939132690e-02 -2.559171617031097412e-02 -2.582806348800659180e-01 1.030660197138786316e-01 2.000071406364440918e-01 6.546539813280105591e-02 4.794837161898612976e-02 1.686440855264663696e-01 -1.813846975564956665e-01 -2.851120531558990479e-01 7.385402917861938477e-02 8.643206208944320679e-02 2.805674076080322266e-01 -2.680395543575286865e-01 -7.602824270725250244e-02 7.581844180822372437e-02 -1.825247555971145630e-01 -1.602686792612075806e-01 -1.682078838348388672e-01 7.905904948711395264e-02 -9.515774436295032501e-04 1.666985899209976196e-01 3.567338883876800537e-01 -1.243941038846969604e-01 -3.260776028037071228e-02 1.361674368381500244e-01 -2.706880867481231689e-01 3.014626801013946533e-01 2.195828966796398163e-02 3.267479315400123596e-02 8.290069550275802612e-02 3.053219318389892578e-01
-3.727407753467559814e-01 -5.355145782232284546e-02 -1.444208472967147827e-01 9.690918773412704468e-02 3.234309554100036621e-01 -3.029504418373107910e-01 2.533697485923767090e-01 -5.601826682686805725e-02 1.215167045593261719e-01 -4.972403123974800110e-02 -3.155122697353363037e-02 3.140804544091224670e-02 1.872570514678955078e-01 -2.420909553766250610e-01 4.508668556809425354e-02 -3.149107098579406738e-01 3.040559217333793640e-02 1.459519863128662109e-01 -1.825127303600311279e-01 1.039658784866333008e-01 -1.828834116458892822e-01 2.084620296955108643e-01 1.068282220512628555e-02 -1.795503348112106323e-01 1.378741413354873657e-01 2.154998034238815308e-01 6.436427123844623566e-03 1.255249083042144775e-01 -3.447520360350608826e-02 -1.062299031764268875e-02 -1.191217731684446335e-02 3.030497729778289795e-01
-6.678077578544616699e-02 -8.523692190647125244e-02 -1.434518396854400635e-01 1.737615466117858887e-01 2.149117588996887207e-01 -1.702825427055358887e-01 3.821268379688262939e-01 -3.179242312908172607e-01 9.361684322357177734e-02 9.186691790819168091e-02 -5.351557955145835876e-02 1.303547024726867676e-01 2.602245658636093140e-02 -2.328510135412216187e-01 5.338545888662338257e-02 7.857140153646469116e-02 1.056638732552528381e-01 -2.839428782463073730e-01 -1.023180708289146423e-01 5.328735336661338806e-03 -1.064756959676742554e-01 2.407163679599761963e-01 1.291472166776657104e-01 -1.397670060396194458e-01 -4.834757745265960693e-02 -2.188395112752914429e-01 -4.744536057114601135e-02 3.500314056873321533e-01 9.734876453876495361e-02 -1.528238505125045776e-01 3.069947361946105957e-01 6.620727479457855225e-02
5.125953629612922668e-02 -2.262973412871360779e-02 -1.147246807813644409e-01 8.228642493486404419e-02 -8.373868651688098907e-03 -2.075947225093841553e-01 2.073635905981063843e-01 1.635505817830562592e-02 -3.100055158138275146e-01 2.382131963968276978e-01 1.408881247043609619e-01 1.002475470304489136e-01 1.222773268818855286e-01 -7.587853819131851196e-02 1.871033757925033569e-01 -1.380435526371002197e-01 6.271241605281829834e-02 -3.216751217842102051e-01 4.244644194841384888e-02 -5.669428035616874695e-02 -1.841836124658584595e-01 2.957339584827423096e-01 -1.876319497823715210e-01 1.804049760103225708e-01 2.562424342613667250e-04 3.319778144359588623e-01 -1.685479842126369476e-02 3.385071083903312683e-02 -2.287948876619338989e-01 2.942111110314726830e-03 4.030114114284515381e-01 -7.073142379522323608e-02
-5.539059638977050781e-02 -1.730376929044723511e-01 -9.914527088403701782e-02 2.166111469268798828e-01 -6.125672906637191772e-02 4.090267419815063477e-02 -2.641561254858970642e-02 -2.697117999196052551e-02 -5.771803110837936401e-02 3.794575482606887817e-02 3.002609610557556152e-01 -3.856674432754516602e-01 9.422490000724792480e-02 4.161418229341506958e-02 7.517959922552108765e-02 -1.716037653386592865e-02 -2.239742279052734375e-01 -2.597122192382812500e-01 -1.074036061763763428e-01 1.633173525333404541e-01 -7.913560420274734497e-02 -1.118014156818389893e-01 2.219464927911758423e-01 -5.088093131780624390e-02 -5.793373659253120422e-02 1.582163944840431213e-02 1.803133785724639893e-01 -1.541724056005477905e-01 3.053402006626129150e-01 -1.827311962842941284e-01 4.248457252979278564e-01 2.229916453361511230e-01
-1.791691184043884277e-01 7.833924610167741776e-04 2.430328540503978729e-02 4.883711691945791245e-03 2.356096543371677399e-02 -1.661695837974548340e-01 1.261413991451263428e-01 -6.453384459018707275e-02 -2.272374480962753296e-01 -1.916905641555786133e-01 1.159873902797698975e-01 8.592598140239715576e-02 4.842381477355957031e-01 -1.716013848781585693e-01 -3.525591269135475159e-02 2.353391796350479126e-01 -1.125604286789894104e-01 -1.271344423294067383e-01 -1.585391908884048462e-01 -1.048265248537063599e-01 -1.768149882555007935e-01 2.140072435140609741e-01 -3.270779252052307129e-01 -1.850142776966094971e-01 -1.193146854639053345e-01 1.902106106281280518e-01 1.629322767257690430e-02 -2.686520479619503021e-02 -1.761319190263748169e-01 3.136109933257102966e-02 -4.081720113754272461e-02 3.477868437767028809e-01
4.010150581598281860e-02 -1.806116104125976562e-01 -2.071762233972549438e-01 2.325470447540283203e-01 4.897448525298386812e-05 -7.241152226924896240e-02 -2.905245125293731689e-02 2.759265005588531494e-01 1.560498327016830444e-01 -7.520894706249237061e-02 -1.698057912290096283e-02 -8.761714212596416473e-03 6.526529043912887573e-02 -1.312816590070724487e-01 2.625997662544250488e-01 1.652387678623199463e-01 -2.869112789630889893e-02 -2.526494562625885010e-01 -2.520929276943206787e-01 1.071646157652139664e-02 -2.179245650768280029e-01 5.951048433780670166e-02 6.759808957576751709e-02 2.130797058343887329e-01 -1.866836994886398315e-01 5.638422444462776184e-02 -9.151028096675872803e-02 2.857843935489654541e-01 4.288899526000022888e-02 2.512555420398712158e-01 9.974652528762817383e-02 4.539797604084014893e-01
-3.679226338863372803e-01 -1.631896644830703735e-01 -1.486212611198425293e-01 1.387021243572235107e-01 3.727943599224090576e-01 -1.802024841308593750e-01 1.908879429101943970e-01 -5.805365368723869324e-02 -1.032124040648341179e-03 -1.376200001686811447e-02 1.734299808740615845e-01 2.869030088186264038e-02 5.520638078451156616e-02 -1.990074962377548218e-01 -1.616577431559562683e-02 -1.084102690219879150e-01 -1.062397509813308716e-01 8.035116642713546753e-02 -4.584081470966339111e-02 1.172602698206901550e-01 -1.393430233001708984e-01 3.793108761310577393e-01 -1.093794479966163635e-01 -2.017526775598526001e-01 1.001081615686416626e-01 2.452776432037353516e-01 4.852559044957160950e-02 8.139645308256149292e-02 3.954015374183654785e-01 4.610881954431533813e-02 1.031726002693176270e-01 4.277397319674491882e-02
-9.917961806058883667e-02 1.298029720783233643e-01 -2.523151934146881104e-01 1.334353685379028320e-01 3.236930072307586670e-01 4.491696879267692566e-02 -9.222797304391860962e-02 1.617574393749237061e-01 -6.706903874874114990e-02 -5.598346889019012451e-02 2.209008187055587769e-01 1.704783439636230469e-01 -1.528040412813425064e-02 -2.706348001956939697e-01 -3.815287724137306213e-02 1.066460236907005310e-01 -1.797181069850921631e-01 -1.743493378162384033e-01 -1.747338324785232544e-01 1.616391688585281372e-01 -2.078223824501037598e-01 1.785811223089694977e-02 4.025551378726959229e-01 -1.519710123538970947e-01 -1.904980987310409546e-01 3.298917040228843689e-02 -6.509670615196228027e-02 7.104087620973587036e-02 -8.857968449592590332e-02 1.326997876167297363e-01 9.913190454244613647e-02 3.855220377445220947e-01
-2.934659086167812347e-02 -2.455099076032638550e-01 -1.376387774944305420e-01 1.329281032085418701e-01 4.915469791740179062e-03 -2.406077831983566284e-01 -3.236189857125282288e-02 -5.981510505080223083e-02 5.413357913494110107e-02 -1.158525496721267700e-01 1.360244303941726685e-01 -3.164480924606323242e-01 5.147928372025489807e-02 1.157585531473159790e-01 -6.921913474798202515e-02 -5.808560177683830261e-02 -1.537546813488006592e-01 -1.959251761436462402e-01 -5.705745518207550049e-02 2.008546888828277588e-01 -1.914483904838562012e-01 -1.348393559455871582e-01 8.960956335067749023e-02 -2.435406744480133057e-01 8.836349099874496460e-02 4.227207228541374207e-02 -6.353488564491271973e-02 -1.639337688684463501e-01 8.078742027282714844e-02 -3.552949428558349609e-02 4.005481302738189697e-01 4.939260780811309814e-01
-1.331057250499725342e-01 1.643600612878799438e-01 -1.420170515775680542e-01 1.716332137584686279e-01 1.953209489583969116e-01 -3.174407482147216797e-01 -4.802476242184638977e-02 1.273175477981567383e-01 -1.163969337940216064e-01 1.540915966033935547e-01 -2.900945246219635010e-01 5.776316672563552856e-02 1.168767586350440979e-01 -3.097954094409942627e-01 -3.464334607124328613e-01 -7.304854691028594971e-02 -1.979925483465194702e-01 -1.141276508569717407e-01 -5.620258301496505737e-02 9.594295173883438110e-02 -2.358156591653823853e-01 2.421370446681976318e-01 7.697349041700363159e-02 4.207291826605796814e-02 6.772272288799285889e-02 7.838309556245803833e-02 -1.428574025630950928e-01 -1.461904942989349365e-01 1.398459821939468384e-01 -1.480832546949386597e-01 1.123336106538772583e-01 3.087041079998016357e-01
-3.073419332504272461e-01 1.313577443361282349e-01 -1.678101271390914917e-01 -1.980194300413131714e-01 -9.772361069917678833e-02 1.857463270425796509e-01 2.216545641422271729e-01 -1.758024245500564575e-01 -1.688577830791473389e-01 1.458398699760437012e-01 9.347628802061080933e-03 8.536730892956256866e-03 1.893317550420761108e-01 -1.177394464612007141e-01 -6.044729799032211304e-02 -7.844863831996917725e-02 -1.586401909589767456e-01 -1.064071580767631531e-01 4.509903863072395325e-02 -2.031949907541275024e-01 -3.193798661231994629e-01 2.413895875215530396e-01 1.448919177055358887e-01 7.778494805097579956e-02 -1.235677152872085571e-01 3.407549858093261719e-01 -3.916218131780624390e-02 8.883700519800186157e-02 -4.129181429743766785e-02 -2.621347010135650635e-01 1.498554199934005737e-01 2.941985428333282471e-01
-1.120951473712921143e-01 -1.463849544525146484e-01 -1.975118815898895264e-01 2.790320813655853271e-01 -1.241506114602088928e-01 1.269470006227493286e-01 9.411077201366424561e-02 -2.966748476028442383e-01 -1.181445568799972534e-01 -1.815986260771751404e-02 1.869211643934249878e-01 3.698832094669342041e-01 6.232365220785140991e-02 -1.886794269084930420e-01 3.405483439564704895e-02 9.412045031785964966e-02 -4.814781248569488525e-02 -2.137409150600433350e-01 -2.881330847740173340e-01 3.907743990421295166e-01 -1.455071419477462769e-01 8.817119151353836060e-02 1.051236316561698914e-01 -2.046048045158386230e-01 6.871672719717025757e-02 1.832189410924911499e-01 -3.379174321889877319e-02 3.557864204049110413e-02 3.831987082958221436e-02 -7.397833466529846191e-02 6.121918186545372009e-02 2.611778378486633301e-01
3.142173588275909424e-02 9.726507216691970825e-02 -2.896929979324340820e-01 2.693382799625396729e-01 -1.496005654335021973e-01 2.329949475824832916e-02 1.687422692775726318e-01 -1.532778143882751465e-01 -3.249494433403015137e-01 -3.828349709510803223e-02 1.075393408536911011e-01 -9.845493733882904053e-02 1.906821727752685547e-01 -1.514482796192169189e-01 1.325344741344451904e-01 -2.100442051887512207e-01 -2.382174134254455566e-02 -2.029534876346588135e-01 -2.458310276269912720e-01 1.406981050968170166e-01 -1.094201654195785522e-01 1.176019310951232910e-01 1.097038015723228455e-01 3.970841467380523682e-01 -9.160448610782623291e-02 4.983137175440788269e-02 -4.007034376263618469e-02 8.410214632749557495e-02 2.115999758243560791e-01 2.871002852916717529e-01 1.360374987125396729e-01 1.616754531860351562e-01
6.223309785127639771e-03 -3.304833769798278809e-01 6.644485890865325928e-02 2.393672615289688110e-01 1.702666729688644409e-01 9.804034233093261719e-02 5.822812765836715698e-02 6.693600863218307495e-02 -2.178180068731307983e-01 1.992742270231246948e-01 -1.406224519014358521e-01 -3.081270866096019745e-02 1.717434078454971313e-01 -6.712216138839721680e-02 3.560037910938262939e-02 2.279432266950607300e-01 1.232095584273338318e-01 -2.195927649736404419e-01 -2.341526001691818237e-01 9.766724705696105957e-02 -4.394319653511047363e-01 8.044493198394775391e-02 1.338083595037460327e-01 -3.493927791714668274e-02 9.298205375671386719e-02 1.653255969285964966e-01 2.058486454188823700e-02 1.184359006583690643e-02 2.633485794067382812e-01 -1.427735388278961182e-01 1.476181149482727051e-01 3.048212826251983643e-01
-1.780995130538940430e-01 -1.752302050590515137e-01 -1.443177014589309692e-01 4.774410650134086609e-02 3.198338672518730164e-02 -1.368721127510070801e-01 -1.003006691462360322e-04 3.303359821438789368e-02 -3.915435075759887695e-01 2.369257807731628418e-02 1.301606148481369019e-01 1.099388152360916138e-01 -1.821222752332687378e-01 -3.204684853553771973e-01 8.128909021615982056e-02 -6.781519204378128052e-02 -2.902734875679016113e-01 -2.440235763788223267e-01 -1.739280521869659424e-01 2.993115782737731934e-01 -4.092951714992523193e-01 -1.208418756723403931e-01 -5.574967339634895325e-02 6.298947334289550781e-02 1.429491192102432251e-01 6.059793289750814438e-03 5.657653510570526123e-02 -2.725640870630741119e-02 -3.471960127353668213e-02 -8.944411575794219971e-02 8.113712072372436523e-02 2.657046020030975342e-01
-1.737565547227859497e-01 3.693175315856933594e-02 -2.785046994686126709e-01 1.453889310359954834e-01 2.200474739074707031e-01 -2.802671194076538086e-01 2.885524928569793701e-01 -2.275159396231174469e-02 2.090809345245361328e-01 1.013871654868125916e-01 7.330300658941268921e-02 -1.249754428863525391e-01 2.240831255912780762e-01 -2.829139828681945801e-01 6.940335035324096680e-02 -2.754539549350738525e-01 2.519279532134532928e-02 -1.340521723031997681e-01 -1.597822457551956177e-01 2.977204024791717529e-01 -1.056046262383460999e-01 3.551535308361053467e-02 -9.786609560251235962e-02 -1.008679047226905823e-01 5.726925283670425415e-02 3.586879670619964600e-01 -1.560955960303544998e-02 1.026018783450126648e-01 1.151400431990623474e-01 -1.071947067975997925e-01 -7.904981821775436401e-02 1.855177581310272217e-01
4.965389147400856018e-02 -8.612406998872756958e-02 -8.792638778686523438e-02 1.190521866083145142e-01 9.783121943473815918e-02 -3.044227138161659241e-02 -1.688601374626159668e-01 1.717188060283660889e-01 -2.577805221080780029e-01 -1.391509082168340683e-02 5.121858790516853333e-02 1.894416958093643188e-01 4.167633950710296631e-01 3.413219377398490906e-02 -1.583038121461868286e-01 -1.351686269044876099e-01 -5.772691220045089722e-02 -9.377883374691009521e-02 -2.089075744152069092e-01 -1.235637813806533813e-02 -8.949392288923263550e-02 2.265221327543258667e-01 3.709416389465332031e-01 -1.052847877144813538e-01 -1.133020669221878052e-01 1.075381338596343994e-01 -1.391315907239913940e-01 2.137580215930938721e-01 1.716735810041427612e-01 2.013796567916870117e-01 2.566738426685333252e-01 2.951028645038604736e-01
1.505708545446395874e-01 -4.071982204914093018e-02 -7.093350868672132492e-03 -8.276285231113433838e-02 2.231460511684417725e-01 -3.075359165668487549e-01 1.651654392480850220e-02 -2.222889512777328491e-01 -2.797495424747467041e-01 7.288946211338043213e-02 2.001543492078781128e-01 9.158867411315441132e-03 2.031016498804092407e-01 1.604621112346649170e-01 1.188667491078376770e-01 -2.956165373325347900e-02 -9.940330870449542999e-03 -1.886004507541656494e-01 -4.541722312569618225e-02 -7.580388337373733521e-02 -2.633385360240936279e-01 3.840461671352386475e-01 1.780337840318679810e-01 1.536714285612106323e-01 -1.911774128675460815e-01 6.486978381872177124e-02 -1.986625939607620239e-01 1.792567782104015350e-02 -3.670307248830795288e-02 -1.517832875251770020e-01 3.751860857009887695e-01 8.758072555065155029e-02
-3.511223793029785156e-01 -1.139006689190864563e-01 -2.723173610866069794e-02 1.933005601167678833e-01 1.254819240421056747e-02 -2.609443962574005127e-01 1.447392851114273071e-01 -6.734076142311096191e-02 -3.219925165176391602e-01 5.172559246420860291e-02 2.089475467801094055e-02 2.910039722919464111e-01 1.269027143716812134e-01 -2.148263305425643921e-01 1.213714201003313065e-02 9.890497475862503052e-02 -8.306729048490524292e-02 -1.772246658802032471e-01 -1.644362807273864746e-01 3.121600151062011719e-01 -7.535567041486501694e-03 -1.648015528917312622e-02 2.343494296073913574e-01 -6.358823925256729126e-02 1.220708340406417847e-01 3.192625045776367188e-01 3.192545101046562195e-02 -6.498750764876604080e-03 -5.561657994985580444e-02 -1.226412132382392883e-01 -3.021145798265933990e-02 3.304829597473144531e-01
-1.957527697086334229e-01 -1.261321157217025757e-01 7.614023238420486450e-02 7.271209359169006348e-02 2.493660897016525269e-01 -1.272289603948593140e-01 7.028060406446456909e-02 -1.066429316997528076e-01 -1.552108675241470337e-01 7.259650528430938721e-02 -1.322615891695022583e-02 1.148849427700042725e-01 4.333072304725646973e-01 -1.258618980646133423e-01 -6.579729914665222168e-02 2.437112033367156982e-01 -3.034145534038543701e-01 -9.523326903581619263e-02 -1.768074780702590942e-01 5.556258931756019592e-02 -2.348476797342300415e-01 -2.404559999704360962e-01 -1.292477101087570190e-01 -6.554434448480606079e-02 2.296776771545410156e-01 3.075695633888244629e-01 2.452181279659271240e-02 -6.061001494526863098e-02 1.464940756559371948e-01 4.024111106991767883e-02 2.245290279388427734e-01 1.880932599306106567e-01
-9.067458659410476685e-02 -9.285032749176025391e-02 -2.832660675048828125e-01 3.884155675768852234e-02 2.589651346206665039e-01 6.680061668157577515e-02 -1.839365065097808838e-01 1.025325618684291840e-02 -2.356739640235900879e-01 6.730345636606216431e-02 2.140640513971447945e-03 1.957326829433441162e-01 3.773780763149261475e-01 -2.048429697751998901e-01 -2.346048206090927124e-01 2.486285567283630371e-02 5.194238200783729553e-02 -2.272395193576812744e-01 -1.288854926824569702e-01 6.640083342790603638e-02 4.552576318383216858e-02 2.173589356243610382e-02 3.058827221393585205e-01 -4.558652266860008240e-02 -1.886155642569065094e-02 2.199827432632446289e-01 -1.001716703176498413e-01 2.709288895130157471e-01 -2.088996395468711853e-02 2.985492348670959473e-01 1.622947156429290771e-01 1.894437372684478760e-01
-2.985144853591918945e-01 2.874449193477630615e-01 1.248887628316879272e-01 2.118469327688217163e-01 2.269518524408340454e-01 -9.398731589317321777e-02 1.639995872974395752e-01 -7.101829349994659424e-02 3.509461134672164917e-02 9.693899750709533691e-02 9.760484099388122559e-02 -3.073568642139434814e-02 1.731063276529312134e-01 -2.556352317333221436e-02 1.325180828571319580e-01 2.191787064075469971e-01 6.446219980716705322e-02 6.086978316307067871e-02 -2.564622461795806885e-01 1.129396036267280579e-01 -4.343308210372924805e-01 -5.206569284200668335e-02 1.913292519748210907e-02 -1.341545730829238892e-01 2.669412493705749512e-01 1.347570270299911499e-01 -1.263855099678039551e-01 2.161927968263626099e-01 1.417878866195678711e-01 -5.090678855776786804e-02 2.212707996368408203e-01 1.956937015056610107e-01
-1.155768260359764099e-01 -2.623846195638179779e-02 -7.876466214656829834e-02 5.436098948121070862e-02 2.093001753091812134e-01 -8.771394938230514526e-02 2.037786245346069336e-01 -1.881550252437591553e-02 8.600030839443206787e-02 -1.599490493535995483e-01 -3.123150207102298737e-02 8.790727704763412476e-02 1.527185589075088501e-01 -1.169579699635505676e-01 -5.442738905549049377e-02 -2.249941676855087280e-01 -1.283660829067230225e-01 6.787499785423278809e-02 -2.674194574356079102e-01 -1.177330836653709412e-01 -1.086806654930114746e-01 -4.867358878254890442e-02 -5.710076540708541870e-02 7.946811616420745850e-02 1.104234531521797180e-01 1.906039267778396606e-01 9.175013005733489990e-02 2.017051167786121368e-02 1.297738552093505859e-01 -2.613787055015563965e-01 5.969238281250000000e-01 3.494325578212738037e-01
-8.585587143898010254e-02 -5.153729394078254700e-02 -4.383287727832794189e-01 1.153195053339004517e-01 -1.813139207661151886e-02 -1.632528752088546753e-01 1.415285915136337280e-01 -1.207000464200973511e-01 -1.575370877981185913e-01 2.217667549848556519e-01 5.327915772795677185e-02 -1.226157546043395996e-01 1.507839560508728027e-01 1.121645607054233551e-02 2.759081125259399414e-01 -4.169222898781299591e-03 1.060774251818656921e-01 -4.348391592502593994e-01 4.963192716240882874e-02 1.951782256364822388e-01 -3.165708780288696289e-01 6.668438762426376343e-02 -3.389241397380828857e-01 3.092845901846885681e-02 -2.915814705193042755e-02 -7.787147909402847290e-02 2.209087647497653961e-02 1.655709594488143921e-01 -5.820137914270162582e-03 -1.552192121744155884e-01 1.051168963313102722e-01 2.663125097751617432e-02
-1.417792439460754395e-01 -2.125777155160903931e-01 -2.527287006378173828e-01 2.366032153367996216e-01 1.132685411721467972e-02 1.438828418031334877e-03 1.142386347055435181e-01 -1.973973214626312256e-02 6.801871210336685181e-02 -2.687154114246368408e-01 -1.716082096099853516e-01 1.443850696086883545e-01 3.789514899253845215e-01 9.435347467660903931e-02 3.014361560344696045e-01 -2.222444564104080200e-01 -2.574869394302368164e-01 -1.459433585405349731e-01 -2.665004730224609375e-01 1.811071783304214478e-01 -1.287295371294021606e-01 -3.998052328824996948e-02 1.292981356382369995e-01 2.132994830608367920e-01 7.588329911231994629e-02 7.949246466159820557e-02 2.245697937905788422e-02 1.554091572761535645e-01 9.135897457599639893e-02 1.026910729706287384e-02 5.512178316712379456e-02 2.477143853902816772e-01
-1.879708766937255859e-01 -1.753195226192474365e-01 -4.569575563073158264e-02 -1.076286192983388901e-02 1.845241189002990723e-01 -2.465731799602508545e-01 9.945765882730484009e-02 -1.347361365333199501e-03 7.587700337171554565e-02 1.095557212829589844e-02 2.392253726720809937e-01 -1.963707357645034790e-01 2.597919479012489319e-02 -3.015232682228088379e-01 -1.885366626083850861e-02 5.935660377144813538e-02 -1.152580082416534424e-01 -1.407783925533294678e-01 3.429614380002021790e-02 -1.016899868845939636e-01 3.629677696153521538e-03 1.372310519218444824e-01 1.866758018732070923e-01 2.046799100935459137e-02 -3.836854547262191772e-02 -5.016935057938098907e-03 -1.421651393175125122e-01 1.746314167976379395e-01 3.678900301456451416e-01 4.586765542626380920e-02 5.765245556831359863e-01 9.530558437108993530e-02
-3.433080017566680908e-01 -6.646310444921255112e-03 -1.791020482778549194e-01 1.277507692575454712e-01 1.125463321805000305e-01 -5.482850968837738037e-02 5.716311559081077576e-02 -5.415704846382141113e-02 -1.450635343790054321e-01 4.591402411460876465e-02 8.034111559391021729e-02 -3.609691560268402100e-02 4.097914695739746094e-01 1.874997280538082123e-02 4.301570653915405273e-01 -6.390161067247390747e-02 1.661346480250358582e-02 -2.558491006493568420e-02 -3.946227729320526123e-01 1.126923561096191406e-01 1.683449745178222656e-02 -4.334829002618789673e-02 -1.251048743724822998e-01 7.672886550426483154e-02 -3.219568133354187012e-01 -3.194160014390945435e-02 -1.798090785741806030e-01 -8.762249723076820374e-03 4.425149038434028625e-02 -2.027680873870849609e-01 2.242568582296371460e-01 -2.985290950164198875e-03
-4.429548382759094238e-01 1.871964633464813232e-01 -1.783531904220581055e-01 2.849523127079010010e-01 -3.566896542906761169e-02 -2.002548575401306152e-01 3.116461634635925293e-01 6.628750264644622803e-02 6.033989787101745605e-02 -2.201613485813140869e-01 8.944642543792724609e-02 1.489910483360290527e-01 2.114742696285247803e-01 -3.701938688755035400e-01 3.229292482137680054e-02 1.606498211622238159e-01 -1.117876917123794556e-01 -1.962916404008865356e-01 5.593672394752502441e-02 -1.186178252100944519e-02 -1.150407493114471436e-01 9.928981214761734009e-02 1.228313427418470383e-02 -1.151499301195144653e-01 -1.578132808208465576e-01 1.155680865049362183e-01 3.751516714692115784e-02 -9.915523976087570190e-02 -1.210850030183792114e-01 2.076048702001571655e-01 3.183619678020477295e-02 1.511537581682205200e-01
-2.409629076719284058e-01 -5.404409766197204590e-02 5.854728817939758301e-02 2.831614315509796143e-01 3.068805038928985596e-01 -1.202002540230751038e-01 1.421926021575927734e-01 -1.703427731990814209e-01 -9.503749012947082520e-02 1.098238751292228699e-01 -1.426731236279010773e-02 2.274085022509098053e-02 2.542703747749328613e-01 -1.583568379282951355e-02 -5.885909125208854675e-02 2.744257152080535889e-01 -2.756783068180084229e-01 5.546121299266815186e-02 -1.672780066728591919e-01 1.088472306728363037e-01 -4.243558347225189209e-01 -1.247474700212478638e-01 -1.197026595473289490e-01 7.779705803841352463e-03 5.625185370445251465e-02 3.602294921875000000e-01 1.028342619538307190e-01 5.777615588158369064e-04 6.985140591859817505e-02 -7.242339849472045898e-02 1.397747993469238281e-01 1.730819642543792725e-01
-3.347824513912200928e-01 -1.114600449800491333e-01 -1.908708363771438599e-02 8.416154980659484863e-02 7.803177833557128906e-02 8.631914854049682617e-03 -8.341588824987411499e-02 -1.536126583814620972e-01 -1.026546284556388855e-01 9.657011181116104126e-02 1.161005944013595581e-01 -8.921549469232559204e-02 2.354580163955688477e-01 -3.307786583900451660e-01 2.076399624347686768e-01 -1.601707190275192261e-02 -3.726479113101959229e-01 8.357582241296768188e-02 -1.769146472215652466e-01 2.734543681144714355e-01 -1.052572578191757202e-01 1.905505359172821045e-01 -1.505229026079177856e-01 -1.197938770055770874e-01 -1.243684366345405579e-01 2.646714150905609131e-01 1.151392534375190735e-01 -2.225330322980880737e-01 -1.556104328483343124e-02 -1.266267597675323486e-01 1.688376963138580322e-01 2.289103716611862183e-01
-4.294382333755493164e-01 1.039018556475639343e-01 -2.402379065752029419e-01 9.579916484653949738e-03 1.332981884479522705e-01 9.886570274829864502e-02 2.511843740940093994e-01 1.061808764934539795e-01 7.059697061777114868e-03 5.504721030592918396e-02 -1.345270406454801559e-02 1.374886184930801392e-01 3.190865218639373779e-01 -3.342452943325042725e-01 -1.173266842961311340e-01 2.041923254728317261e-01 1.797758936882019043e-01 -9.285764396190643311e-02 -4.531346261501312256e-02 6.632613390684127808e-02 -8.772207796573638916e-02 2.086862921714782715e-02 -9.237037599086761475e-02 -3.074297867715358734e-02 -2.778499722480773926e-01 2.180783152580261230e-01 2.727914452552795410e-01 2.028618939220905304e-02 6.609825789928436279e-02 1.628453880548477173e-01 1.311245709657669067e-01 2.030781358480453491e-01
-3.354485034942626953e-01 1.483498793095350266e-02 -2.286070138216018677e-01 4.532161355018615723e-02 1.018977761268615723e-01 -9.380900114774703979e-02 1.371008753776550293e-01 -4.104762896895408630e-02 -1.697755604982376099e-01 -3.306339308619499207e-02 9.706877917051315308e-02 -1.844837814569473267e-01 3.625413477420806885e-01 8.590115234255790710e-03 5.002000331878662109e-01 -2.098852545022964478e-01 -7.103617489337921143e-02 -1.874435842037200928e-01 -8.801567554473876953e-02 7.994203269481658936e-02 2.513260953128337860e-02 3.011268004775047302e-02 -1.435666829347610474e-01 -2.955942973494529724e-02 -1.637293249368667603e-01 -2.649966068565845490e-02 -2.348442226648330688e-01 -1.203219518065452576e-01 3.711073473095893860e-02 -3.923647105693817139e-02 2.897955775260925293e-01 1.809960007667541504e-01
-2.911508679389953613e-01 -5.139615759253501892e-02 -8.211852610111236572e-02 2.202869057655334473e-01 2.083305716514587402e-01 -2.847820892930030823e-02 5.228400230407714844e-02 3.959280252456665039e-02 2.060101628303527832e-01 -8.818441629409790039e-02 1.505944430828094482e-01 -1.005036681890487671e-01 1.607897132635116577e-01 1.610841900110244751e-01 1.615422517061233521e-01 2.923479862511157990e-02 5.215825513005256653e-02 -3.013294935226440430e-01 -1.167812123894691467e-01 2.399858459830284119e-02 -1.371259838342666626e-01 8.417928218841552734e-02 1.793630719184875488e-01 3.526367247104644775e-01 -1.531171146780252457e-03 2.408995032310485840e-01 2.495912136510014534e-03 -2.616874873638153076e-03 2.401526272296905518e-01 3.114015758037567139e-01 2.142842859029769897e-01 3.135289847850799561e-01
-3.832518458366394043e-01 1.345593631267547607e-01 -7.210920751094818115e-02 8.559373766183853149e-02 -5.382662266492843628e-02 1.207594014704227448e-02 1.175306066870689392e-01 -1.833840906620025635e-01 -1.893897801637649536e-01 2.253445237874984741e-01 -3.787236288189888000e-02 -4.235329106450080872e-02 -4.677380621433258057e-02 -1.084066852927207947e-01 3.345923125743865967e-02 9.755498729646205902e-03 -7.647833228111267090e-02 5.313167721033096313e-02 -3.302850201725959778e-02 3.248263299465179443e-01 -3.312151134014129639e-01 3.630153536796569824e-01 3.076763637363910675e-02 -2.227073162794113159e-01 -4.044080898165702820e-02 2.496651262044906616e-01 -1.408747211098670959e-02 2.232910543680191040e-01 2.159361243247985840e-01 -2.616787701845169067e-02 -1.359532773494720459e-01 2.825640738010406494e-01
-5.992532521486282349e-02 6.232902780175209045e-02 1.303881406784057617e-02 5.926114320755004883e-02 2.381312102079391479e-01 -2.161240577697753906e-02 7.354914397001266479e-02 1.212098896503448486e-01 -1.770548522472381592e-01 -1.146928966045379639e-01 -1.855546534061431885e-01 1.877205371856689453e-01 3.767730593681335449e-01 6.649788469076156616e-02 4.847186803817749023e-02 -2.231429517269134521e-01 -7.030897587537765503e-02 -1.956246048212051392e-01 -1.412403285503387451e-01 3.918630629777908325e-02 1.954723335802555084e-02 2.933420799672603607e-02 4.044223204255104065e-02 2.974268198013305664e-01 -9.385960549116134644e-02 1.716687828302383423e-01 2.083572894334793091e-01 2.537802159786224365e-01 2.904563248157501221e-01 1.331637352705001831e-01 1.499858051538467407e-01 4.149036407470703125e-01
-2.372161597013473511e-01 -7.966757565736770630e-02 -8.846446871757507324e-02 -1.670806854963302612e-02 7.406375557184219360e-02 -1.449668556451797485e-01 9.335259348154067993e-02 -2.333618402481079102e-01 -2.099791020154953003e-01 -5.100841447710990906e-02 1.771516539156436920e-02 2.133339047431945801e-01 -1.056514829397201538e-01 -2.331796139478683472e-01 8.665651082992553711e-02 2.287875413894653320e-01 -3.443737700581550598e-02 -1.960459202527999878e-01 -2.571156024932861328e-01 3.797984123229980469e-01 -2.597280144691467285e-01 1.232109591364860535e-01 -8.882292546331882477e-03 3.029462136328220367e-02 7.301624119281768799e-02 2.482128739356994629e-01 1.279749572277069092e-01 -1.419356614351272583e-01 -1.210915073752403259e-01 -1.230667829513549805e-01 1.465242207050323486e-01 3.651618957519531250e-01
-2.286028712987899780e-01 3.168641403317451477e-02 -1.015789732336997986e-01 3.099668957293033600e-02 -2.228960245847702026e-01 -7.022180408239364624e-02 8.714471943676471710e-03 8.545278757810592651e-02 -2.531690895557403564e-01 2.545876502990722656e-01 -5.270255357027053833e-02 -2.846166789531707764e-01 1.107161939144134521e-01 -1.061766743659973145e-01 2.605761587619781494e-02 1.558821052312850952e-01 -1.863587647676467896e-01 -2.514844238758087158e-01 -1.783881783485412598e-01 2.980260848999023438e-01 -2.785720527172088623e-01 1.051431968808174133e-01 1.097042337059974670e-01 -1.130458340048789978e-01 3.745723143219947815e-02 3.977186083793640137e-01 -2.319644019007682800e-02 8.598015643656253815e-03 3.204059898853302002e-01 -9.602430462837219238e-02 4.525797814130783081e-02 7.778435200452804565e-02
-1.331367343664169312e-01 -5.246694013476371765e-02 3.862035274505615234e-02 3.233557343482971191e-01 2.134019732475280762e-01 1.524507403373718262e-01 -2.985046710819005966e-03 7.489916682243347168e-02 -9.669055789709091187e-02 -1.378190517425537109e-01 2.451039850711822510e-02 -8.153669536113739014e-02 -5.661644041538238525e-02 -1.335899531841278076e-01 -1.451600790023803711e-01 -2.310331165790557861e-01 -1.195586696267127991e-01 -2.903998196125030518e-01 -2.304030396044254303e-02 7.242010533809661865e-02 -2.969277501106262207e-01 3.760367631912231445e-01 9.777193516492843628e-02 -3.662100061774253845e-02 -3.631878644227981567e-02 2.116043120622634888e-01 2.210993468761444092e-01 1.695249974727630615e-01 2.052620649337768555e-01 -2.973987162113189697e-01 5.274475365877151489e-02 2.569583058357238770e-01
-1.911731958389282227e-01 -2.428952008485794067e-01 -2.772201299667358398e-01 1.051341220736503601e-01 -6.305176019668579102e-02 7.063809782266616821e-02 2.269610203802585602e-02 2.088999189436435699e-02 1.544712036848068237e-01 6.431138515472412109e-02 -1.006168946623802185e-01 -1.815929114818572998e-01 1.256058961153030396e-01 -3.314603269100189209e-01 2.843451797962188721e-01 6.105629354715347290e-02 -1.711422950029373169e-01 -7.208190113306045532e-02 -2.448499500751495361e-01 -9.381153434514999390e-02 -1.432272344827651978e-01 -1.223864629864692688e-01 7.353582233190536499e-02 3.425308763980865479e-01 1.241751685738563538e-01 8.840270340442657471e-02 -8.821720629930496216e-02 -8.578059077262878418e-02 1.526307407766580582e-02 -5.381950642913579941e-03 1.875150203704833984e-01 4.359472692012786865e-01
-3.000410199165344238e-01 -1.777993887662887573e-01 3.345505893230438232e-02 3.431988060474395752e-01 -1.650492660701274872e-02 -3.992652893066406250e-01 -1.438299566507339478e-01 -2.205817252397537231e-01 8.310565352439880371e-02 7.985118776559829712e-02 5.382698029279708862e-02 2.037584781646728516e-02 2.206043154001235962e-01 -1.589759588241577148e-01 -1.328762061893939972e-02 -1.098226103931665421e-02 -1.681362837553024292e-01 -2.234774082899093628e-01 -6.966434419155120850e-02 3.013481758534908295e-02 3.365376591682434082e-02 1.590405032038688660e-02 3.653703257441520691e-02 -8.368212729692459106e-02 -5.906861647963523865e-02 -2.986310422420501709e-01 1.310636848211288452e-01 3.229143321514129639e-01 2.222846820950508118e-02 -3.468057885766029358e-02 2.719103991985321045e-01 2.369557023048400879e-01
-1.742381900548934937e-01 -2.726813256740570068e-01 -1.930455565452575684e-01 -3.771468997001647949e-02 1.081725060939788818e-01 -3.319472968578338623e-01 1.945056207478046417e-02 -1.072204262018203735e-01 -1.469703111797571182e-02 -1.170525327324867249e-01 5.678644031286239624e-02 -2.294664084911346436e-01 2.546375393867492676e-01 -2.193781733512878418e-01 9.938179701566696167e-02 -6.835239380598068237e-02 -1.141627803444862366e-01 4.605828225612640381e-02 2.150561660528182983e-01 -1.885914057493209839e-01 -4.092085361480712891e-02 1.187731102108955383e-01 2.107858806848526001e-01 1.054794043302536011e-01 1.327276825904846191e-01 1.412136852741241455e-01 -4.126912355422973633e-02 4.772704467177391052e-02 -8.192990720272064209e-02 8.652632683515548706e-02 4.103543758392333984e-01 3.648040890693664551e-01
-2.126199305057525635e-01 -4.386604204773902893e-02 5.566355958580970764e-02 2.553273439407348633e-01 3.594875335693359375e-01 -1.135716587305068970e-01 6.652940995991230011e-03 -1.930038928985595703e-01 -1.903250962495803833e-01 1.658373028039932251e-01 1.478957086801528931e-01 2.342885881662368774e-01 3.809422552585601807e-01 -3.829563781619071960e-02 -3.407839685678482056e-03 2.330226600170135498e-01 -2.323125898838043213e-01 -1.526528894901275635e-01 -1.508444398641586304e-01 8.635521680116653442e-02 -3.360916078090667725e-01 -1.328262388706207275e-01 -2.025167793035507202e-01 -1.069270372390747070e-01 -5.092267319560050964e-02 1.715314388275146484e-01 -1.485036686062812805e-02 1.285114437341690063e-01 1.282525956630706787e-01 3.389650210738182068e-02 1.405292097479104996e-02 8.180239051580429077e-02
-1.140185445547103882e-02 -1.007183492183685303e-01 -9.183008223772048950e-02 1.959801018238067627e-01 2.531648874282836914e-01 3.019222021102905273e-01 3.966830298304557800e-02 -1.920715719461441040e-02 -3.290029615163803101e-02 7.693218067288398743e-03 1.037968173623085022e-01 -1.433390974998474121e-01 1.759058386087417603e-01 1.362890750169754028e-01 1.142328381538391113e-01 6.631907075643539429e-02 -1.569133847951889038e-01 6.462021172046661377e-02 -1.427886188030242920e-01 -1.323434859514236450e-01 -2.416488379240036011e-01 1.219383180141448975e-01 1.321171522140502930e-01 2.626606523990631104e-01 -1.467043012380599976e-01 2.433532923460006714e-01 5.019609257578849792e-02 1.211260482668876648e-01 7.095069438219070435e-02 2.379204183816909790e-01 2.047883272171020508e-01 5.082756280899047852e-01
-4.715421199798583984e-01 -5.715153645724058151e-03 -4.094719886779785156e-02 -5.889196321368217468e-02 2.047592252492904663e-01 -1.385800391435623169e-01 1.717734485864639282e-01 4.335165768861770630e-02 -3.141041696071624756e-01 -1.655399501323699951e-01 3.215028941631317139e-01 -1.321686506271362305e-01 2.039444446563720703e-01 -1.904978156089782715e-01 8.071508258581161499e-02 -1.166112348437309265e-01 2.128470093011856079e-01 -1.210626512765884399e-01 7.923392951488494873e-02 -3.724939376115798950e-02 -1.377690583467483521e-01 1.843784153461456299e-01 2.015932947397232056e-01 2.817001938819885254e-02 -1.464934088289737701e-02 8.528102189302444458e-02 2.757227718830108643e-01 -1.433981359004974365e-01 -1.355042308568954468e-01 -9.470620751380920410e-02 1.562599986791610718e-01 1.311672031879425049e-01
-1.353965252637863159e-01 7.483170181512832642e-02 -2.554576396942138672e-01 1.266990602016448975e-01 1.525202393531799316e-01 -3.531246259808540344e-02 -8.824416436254978180e-03 -1.161191463470458984e-01 -2.995780706405639648e-01 -4.875932633876800537e-02 -1.349419802427291870e-01 -1.219033822417259216e-01 3.828506469726562500e-01 -3.373251110315322876e-02 3.553333580493927002e-01 -1.238173395395278931e-01 5.705704540014266968e-02 -2.588738799095153809e-01 -1.546302586793899536e-01 1.288717538118362427e-01 -1.345640569925308228e-01 8.702486753463745117e-02 -9.986938536167144775e-02 -4.097150564193725586e-01 -1.180617809295654297e-01 -1.049886830151081085e-02 4.474725946784019470e-02 -4.140706360340118408e-02 -5.301037337630987167e-03 -2.394787520170211792e-01 1.712482273578643799e-01 1.529901027679443359e-01
-2.140687853097915649e-01 1.157480757683515549e-02 -3.971222043037414551e-02 3.234988749027252197e-01 -5.504897981882095337e-02 -1.938769668340682983e-01 -1.183206439018249512e-01 -7.462747860699892044e-03 1.888819597661495209e-02 -3.321369364857673645e-02 2.574440240859985352e-01 -5.542371794581413269e-02 1.805883944034576416e-01 -3.394074141979217529e-01 -1.031231805682182312e-01 -2.171551734209060669e-01 -2.219332158565521240e-01 -1.581275910139083862e-01 8.978810161352157593e-02 7.702048867940902710e-02 1.710014999844133854e-03 7.254696637392044067e-02 1.871938705444335938e-01 -9.893142431974411011e-02 1.410008817911148071e-01 8.064973354339599609e-02 -2.180631160736083984e-01 -4.489095136523246765e-02 1.391115132719278336e-02 1.215708255767822266e-02 5.436216592788696289e-01 8.100973814725875854e-02
-2.823087275028228760e-01 2.961472608149051666e-02 -1.079093143343925476e-01 2.404193878173828125e-01 -1.502600312232971191e-01 6.788913160562515259e-02 1.609892696142196655e-01 -3.087387606501579285e-02 2.808860316872596741e-02 1.930450089275836945e-02 5.539890006184577942e-02 -4.017099738121032715e-02 1.560357213020324707e-01 -2.029490470886230469e-01 2.285871207714080811e-01 3.483246266841888428e-01 -1.871483027935028076e-01 4.898015037178993225e-02 4.825851321220397949e-02 1.863541267812252045e-02 -3.517183363437652588e-01 3.503714799880981445e-01 -4.228377342224121094e-02 -1.409346908330917358e-01 -6.158711388707160950e-02 2.176458388566970825e-01 2.183187454938888550e-01 -6.478727608919143677e-02 -6.841422617435455322e-02 -1.070235595107078552e-01 1.563085466623306274e-01 3.148853778839111328e-01
3.031858801841735840e-02 -4.163974896073341370e-02 -2.096251100301742554e-01 -3.441717475652694702e-02 1.722904890775680542e-01 9.455813467502593994e-02 -3.407795727252960205e-02 2.108188122510910034e-01 -3.000640273094177246e-01 -1.712719500064849854e-01 1.125664040446281433e-01 1.853414326906204224e-01 2.080204486846923828e-01 -2.007403671741485596e-01 -2.515535452403128147e-04 1.507805138826370239e-01 -2.299893647432327271e-01 -1.608949601650238037e-01 -1.482254117727279663e-01 5.126343667507171631e-02 -8.911285549402236938e-02 3.326275385916233063e-03 3.541927039623260498e-01 -1.121295690536499023e-01 1.623788289725780487e-02 1.865851432085037231e-01 -2.471985369920730591e-01 2.157929688692092896e-01 9.719416499137878418e-02 3.036464098840951920e-03 3.008491396903991699e-01 3.212681412696838379e-01
-4.777323827147483826e-02 -4.775640740990638733e-02 -3.094180226325988770e-01 1.564978957176208496e-01 1.846462488174438477e-01 2.910838276147842407e-02 5.681306868791580200e-02 -1.399980932474136353e-01 -1.654546856880187988e-01 9.237016737461090088e-02 6.369629502296447754e-02 2.690001428127288818e-01 2.911116778850555420e-01 1.829730272293090820e-01 9.920574724674224854e-02 -1.696417480707168579e-01 -6.770049780607223511e-02 -2.813488841056823730e-01 1.771472394466400146e-02 1.385152805596590042e-03 -1.357916593551635742e-01 1.641554385423660278e-01 4.319332167506217957e-02 -7.910290360450744629e-02 -4.505099654197692871e-01 -1.653907448053359985e-01 -3.388606384396553040e-02 7.120827212929725647e-03 8.989183604717254639e-02 -2.537783980369567871e-01 3.008617162704467773e-01 1.272259503602981567e-01
-1.803964227437973022e-01 1.304439175873994827e-02 2.582695186138153076e-01 9.422469139099121094e-02 1.782295107841491699e-01 -4.539746046066284180e-02 1.042576804757118225e-01 -1.161443814635276794e-01 -2.331920266151428223e-01 -3.907874971628189087e-02 1.939472858794033527e-03 2.358135581016540527e-01 4.029951989650726318e-01 1.644748747348785400e-01 2.114032357931137085e-01 -1.725289672613143921e-01 -2.602907419204711914e-01 -2.627779245376586914e-01 3.528633713722229004e-02 4.707942157983779907e-02 -3.420622944831848145e-01 1.363824307918548584e-01 8.250502496957778931e-02 -5.112361535429954529e-02 4.750896245241165161e-02 -5.421746149659156799e-02 -2.204662263393402100e-01 2.571450471878051758e-01 -8.106529712677001953e-02 1.103534474968910217e-01 6.795089691877365112e-02 1.717627644538879395e-01
-1.540188491344451904e-01 2.198626399040222168e-01 1.934100240468978882e-01 1.045095548033714294e-01 2.239390015602111816e-01 -3.176469728350639343e-02 1.227222308516502380e-01 -2.197769470512866974e-02 -2.390492334961891174e-02 2.480186820030212402e-01 1.415215283632278442e-01 1.028472408652305603e-01 1.386970728635787964e-01 1.185909733176231384e-01 2.682399153709411621e-01 -4.695869237184524536e-02 1.698949784040451050e-01 -2.069542258977890015e-01 -1.888846009969711304e-01 2.262961566448211670e-01 -4.425666630268096924e-01 6.897115148603916168e-03 3.751930966973304749e-02 5.248100683093070984e-02 1.945107728242874146e-01 1.098643615841865540e-01 -1.943469345569610596e-01 1.394206583499908447e-01 2.162811607122421265e-01 -2.898600324988365173e-02 7.671642303466796875e-02 3.057535886764526367e-01
1.995555497705936432e-02 -2.945245802402496338e-01 1.961413770914077759e-02 1.487785428762435913e-01 2.312915772199630737e-01 -3.153651952743530273e-02 1.311972141265869141e-01 -6.925480812788009644e-02 -9.507810324430465698e-02 1.602334082126617432e-01 6.238252297043800354e-02 -5.821079388260841370e-02 3.134240210056304932e-01 -1.098428964614868164e-01 1.977845430374145508e-01 -2.391234338283538818e-01 6.731810420751571655e-02 -3.132222592830657959e-01 -5.504089966416358948e-02 -1.233419999480247498e-01 -1.665692590177059174e-02 3.258701786398887634e-02 2.984808087348937988e-01 -1.674464941024780273e-01 -3.126367032527923584e-01 -9.549829177558422089e-03 -1.373082846403121948e-01 3.703311681747436523e-01 -2.235337346792221069e-02 1.102429851889610291e-01 6.811447441577911377e-02 2.340281903743743896e-01
-2.316706776618957520e-01 -1.661339700222015381e-01 -2.503431141376495361e-01 2.832685708999633789e-01 2.584920227527618408e-01 8.262088149785995483e-02 2.257291041314601898e-02 -1.433720290660858154e-01 -2.568405494093894958e-02 -2.394822537899017334e-01 5.402490869164466858e-02 -1.063376814126968384e-01 1.204744279384613037e-01 -2.719407081604003906e-01 1.261810809373855591e-01 9.033797681331634521e-02 1.467092055827379227e-02 -2.840043008327484131e-01 -1.153078004717826843e-01 -1.367861479520797729e-01 -1.380008459091186523e-01 1.989040970802307129e-01 -7.542625814676284790e-02 3.834409713745117188e-01 -1.646877825260162354e-01 1.708196592517197132e-03 -1.060257330536842346e-01 1.273637861013412476e-01 -3.343175724148750305e-02 1.079141199588775635e-01 2.905902918428182602e-03 3.236621022224426270e-01
-1.627591624855995178e-02 -7.694455981254577637e-02 -1.808765083551406860e-01 1.952506303787231445e-01 2.345774918794631958e-01 -1.910750567913055420e-01 9.113277494907379150e-02 -9.915655106306076050e-02 -1.639960557222366333e-01 -7.720035035163164139e-03 2.705725133419036865e-01 -1.664403453469276428e-02 4.711421430110931396e-01 2.476339600980281830e-02 -8.393602073192596436e-02 4.417878761887550354e-02 -1.372685879468917847e-01 -1.638226807117462158e-01 1.054949536919593811e-01 -9.595285356044769287e-02 -4.439164400100708008e-01 -2.925601415336132050e-02 5.782015249133110046e-02 -4.178241360932588577e-03 1.776773482561111450e-01 2.446028888225555420e-01 3.025578260421752930e-01 -3.493501245975494385e-02 1.065527126193046570e-01 -5.563301593065261841e-02 7.402896881103515625e-02 9.945277124643325806e-02
2.678675949573516846e-02 -8.118203282356262207e-02 -3.620259761810302734e-01 2.087709903717041016e-01 1.189621686935424805e-01 -3.046107888221740723e-01 -2.055947482585906982e-02 -1.700872480869293213e-01 1.290527731180191040e-01 5.274689570069313049e-02 3.682111203670501709e-02 -1.197082102298736572e-01 1.117731779813766479e-01 -2.225010246038436890e-01 -6.501578539609909058e-02 -3.301465809345245361e-01 -5.058781430125236511e-02 -2.158205807209014893e-01 -2.103381752967834473e-01 1.590616554021835327e-01 -2.692142315208911896e-02 1.148286368697881699e-02 -6.427007168531417847e-02 1.103738993406295776e-01 1.627865731716156006e-01 1.158831939101219177e-01 -6.330888718366622925e-02 1.282890588045120239e-01 -4.957411438226699829e-02 -2.248377799987792969e-01 4.228883385658264160e-01 2.081265449523925781e-01
-2.363880574703216553e-01 -1.186480149626731873e-01 4.358872026205062866e-02 2.391913235187530518e-01 6.442781537771224976e-03 -2.250976711511611938e-01 1.412864178419113159e-01 -2.315879240632057190e-02 3.757487982511520386e-02 1.682361215353012085e-01 1.594290584325790405e-01 4.984558746218681335e-02 1.821250021457672119e-01 -2.823981940746307373e-01 5.759251490235328674e-02 -1.595963351428508759e-02 5.663999542593955994e-02 -1.250669360160827637e-01 -1.246209628880023956e-02 1.729839295148849487e-01 -2.233753204345703125e-01 1.340136630460619926e-03 -1.111276373267173767e-01 -1.496721655130386353e-01 -5.701544880867004395e-02 4.572101533412933350e-01 8.618789166212081909e-02 1.546345055103302002e-01 4.287365674972534180e-01 2.365946024656295776e-01 3.511826321482658386e-02 8.590397238731384277e-02
-3.045779466629028320e-01 -1.850603073835372925e-01 -2.110769003629684448e-01 1.540603488683700562e-02 2.847107052803039551e-01 -9.829455614089965820e-02 3.370483219623565674e-01 -2.220340371131896973e-01 -1.572813838720321655e-01 9.185361117124557495e-02 1.398786753416061401e-01 -1.248234212398529053e-01 -4.439309611916542053e-02 -1.484954655170440674e-01 -1.249689608812332153e-01 4.254592210054397583e-02 3.341826051473617554e-02 -8.157679438591003418e-02 6.996013224124908447e-02 8.080214262008666992e-02 -3.062177002429962158e-01 2.804738581180572510e-01 2.491124533116817474e-02 -1.470073759555816650e-01 1.863151937723159790e-01 1.501794755458831787e-01 1.478586196899414062e-01 1.858171522617340088e-01 3.102869093418121338e-01 -8.087977766990661621e-02 1.545748114585876465e-01 1.028075069189071655e-01
-2.463011741638183594e-01 -7.363575696945190430e-02 2.173494361340999603e-02 2.482783645391464233e-01 3.675706982612609863e-01 2.229364216327667236e-01 1.956380754709243774e-01 1.496833264827728271e-01 -7.755424827337265015e-02 6.157535314559936523e-02 2.308347076177597046e-01 -3.383679986000061035e-01 6.553512066602706909e-02 -1.814239919185638428e-01 6.131741032004356384e-02 1.027413830161094666e-01 -6.907720118761062622e-02 -6.605368852615356445e-02 -1.186680197715759277e-01 4.185058176517486572e-02 -3.234639018774032593e-02 2.778166830539703369e-01 1.968440711498260498e-01 -4.887732118368148804e-02 -5.500309169292449951e-02 1.844014376401901245e-01 1.423055231571197510e-01 -2.882203273475170135e-02 -2.196474559605121613e-02 -3.414711356163024902e-01 1.769000440835952759e-01 2.153584212064743042e-01
-5.249248351901769638e-03 1.719915308058261871e-02 -3.014730215072631836e-01 1.466097384691238403e-01 -3.079640865325927734e-02 2.573347687721252441e-01 2.628141641616821289e-01 2.345665842294692993e-01 -2.179061621427536011e-01 2.187604159116744995e-01 1.534251868724822998e-01 -4.132189601659774780e-02 -1.242090575397014618e-02 -1.559620499610900879e-01 1.605746895074844360e-01 1.448041051626205444e-01 4.788436368107795715e-02 -2.418236285448074341e-01 -2.121561318635940552e-01 -2.826817706227302551e-02 -2.906768396496772766e-02 1.185958459973335266e-01 1.494800895452499390e-01 1.091963425278663635e-01 -1.797071471810340881e-02 -4.201206564903259277e-02 1.764981076121330261e-02 1.694665700197219849e-01 -1.148756220936775208e-01 1.765869110822677612e-01 3.129764199256896973e-01 4.183372557163238525e-01
-2.523938417434692383e-01 -7.386523485183715820e-02 -1.382910311222076416e-01 5.112255811691284180e-01 2.121659517288208008e-01 -8.064550906419754028e-02 1.467190682888031006e-01 3.737495094537734985e-02 -6.135074049234390259e-02 -1.306740045547485352e-01 3.134059607982635498e-01 2.002453655004501343e-01 8.423612266778945923e-02 2.234368771314620972e-02 1.701903343200683594e-01 -9.480134397745132446e-02 -5.063125491142272949e-02 -8.459092676639556885e-02 1.072267442941665649e-01 1.232302710413932800e-01 -2.145932614803314209e-02 1.330780833959579468e-01 4.443468526005744934e-02 1.352971494197845459e-01 -2.443351298570632935e-01 1.516595482826232910e-01 1.631013453006744385e-01 -1.049640029668807983e-01 -1.107046231627464294e-01 -1.916354708373546600e-02 3.150809705257415771e-01 2.532683610916137695e-01
1.447676774114370346e-02 -2.040263079106807709e-02 -1.890607923269271851e-01 2.946174331009387970e-02 1.396968066692352295e-01 2.887932211160659790e-02 -9.630683809518814087e-03 2.286337614059448242e-01 -1.667562127113342285e-01 -2.033916860818862915e-01 2.688484266400337219e-02 1.496646553277969360e-01 2.882634997367858887e-01 -2.679981589317321777e-01 6.127238273620605469e-02 -1.428370550274848938e-02 1.563812606036663055e-02 -1.230032145977020264e-01 -1.880782544612884521e-01 1.067733988165855408e-01 -7.138479501008987427e-02 4.467326402664184570e-02 3.680757284164428711e-01 -1.424678266048431396e-01 -3.873633965849876404e-02 1.619262993335723877e-01 -2.300759702920913696e-01 2.942838966846466064e-01 -1.761898770928382874e-02 9.711179137229919434e-02 2.553270757198333740e-02 4.860074520111083984e-01
-3.151901066303253174e-01 7.028389372862875462e-04 2.711070142686367035e-02 -3.422113880515098572e-02 -1.173718273639678955e-02 -5.636700242757797241e-02 3.935441076755523682e-01 -1.714317500591278076e-01 -1.375190168619155884e-01 2.141217440366744995e-01 1.307231932878494263e-01 1.341395676136016846e-01 2.616152726113796234e-02 -2.300747483968734741e-01 -6.661948282271623611e-03 1.410939395427703857e-01 -1.746825277805328369e-01 -1.394488811492919922e-01 -2.416398823261260986e-01 -1.029437687247991562e-02 -3.206041455268859863e-01 1.270171999931335449e-01 -6.113025825470685959e-03 -1.395780444145202637e-01 3.690344747155904770e-04 -2.501614391803741455e-01 1.393664330244064331e-01 6.711645424365997314e-02 1.960844732820987701e-02 -3.366602817550301552e-03 1.978279948234558105e-01 4.059802293777465820e-01
-1.220387779176235199e-02 -4.096040874719619751e-02 -2.369829118251800537e-01 2.827357053756713867e-01 -1.329423636198043823e-01 -4.429373890161514282e-02 5.212229676544666290e-03 3.712725639343261719e-02 -3.052315115928649902e-01 -1.204389706254005432e-01 4.199066385626792908e-02 -7.671157270669937134e-02 1.889924556016921997e-01 -1.267898976802825928e-01 1.730539053678512573e-01 -9.560221433639526367e-02 -6.512050330638885498e-02 -2.692175805568695068e-01 -3.293056488037109375e-01 1.601653248071670532e-01 -8.323759771883487701e-03 -1.196926534175872803e-01 -3.449790924787521362e-02 3.669783473014831543e-01 -1.760496050119400024e-01 1.888352483510971069e-01 -1.250470988452434540e-03 4.637113586068153381e-02 2.068976461887359619e-01 2.688007950782775879e-01 5.527320876717567444e-02 2.946836054325103760e-01
-1.055052280426025391e-01 -2.181811183691024780e-01 -1.530661731958389282e-01 6.604120135307312012e-02 5.688212811946868896e-02 -6.816123425960540771e-02 6.643066555261611938e-02 -3.537740409374237061e-01 -2.224132567644119263e-01 -2.918451093137264252e-02 4.905420541763305664e-02 2.315451055765151978e-01 5.406242236495018005e-02 -6.529150158166885376e-02 6.036451831459999084e-02 -5.989246815443038940e-02 -5.392436310648918152e-02 -2.043467164039611816e-01 -1.151809021830558777e-01 1.200450509786605835e-01 -1.468919799663126469e-03 3.708221316337585449e-01 1.965887099504470825e-01 -2.456145882606506348e-01 -1.087766140699386597e-01 1.256984472274780273e-01 1.391413621604442596e-02 2.253558635711669922e-01 -4.713095352053642273e-02 -2.174460291862487793e-01 4.672322273254394531e-01 -4.420798737555742264e-03
-3.825461864471435547e-02 -1.611005812883377075e-01 -7.996634393930435181e-02 2.386555969715118408e-01 1.173331364989280701e-01 5.748857557773590088e-02 3.733947873115539551e-02 1.638590693473815918e-01 -2.291164994239807129e-01 5.478797480463981628e-02 1.998563706874847412e-01 1.276313215494155884e-01 5.618536472320556641e-02 -1.504332572221755981e-01 1.842354051768779755e-02 8.447526395320892334e-02 -1.173913553357124329e-01 1.449236422777175903e-01 -1.453933864831924438e-01 -6.285197287797927856e-02 -9.427839517593383789e-02 1.154595240950584412e-01 2.313837856054306030e-01 -6.637481600046157837e-02 -3.224060535430908203e-01 2.415626049041748047e-01 -3.644186258316040039e-01 3.615001440048217773e-01 1.400814056396484375e-01 4.666404053568840027e-02 2.771664559841156006e-01 2.334217429161071777e-01
-3.360266387462615967e-01 -1.882718354463577271e-01 3.618076443672180176e-02 3.613806888461112976e-02 6.846968084573745728e-02 -4.722014814615249634e-02 2.366686016321182251e-01 6.811655312776565552e-02 -9.981165826320648193e-02 1.323760896921157837e-01 1.004133448004722595e-01 -3.434672057628631592e-01 -4.008567705750465393e-02 -2.895081937313079834e-01 2.667891085147857666e-01 -1.995462030172348022e-01 4.315226897597312927e-02 -1.032191440463066101e-01 -2.913212031126022339e-02 6.436923146247863770e-02 -2.611621618270874023e-01 -2.110559940338134766e-01 2.540969550609588623e-01 5.930110067129135132e-02 -2.102431096136569977e-02 -2.186886966228485107e-01 -1.454320698976516724e-01 -4.466908052563667297e-02 3.890316560864448547e-02 -5.448476597666740417e-02 2.993958890438079834e-01 2.561770975589752197e-01
9.365243022330105305e-04 -5.576136987656354904e-03 -4.690604656934738159e-02 4.425220191478729248e-01 3.531105220317840576e-01 1.503158807754516602e-01 1.264443248510360718e-01 -1.686419993638992310e-01 -1.573163121938705444e-01 1.544718742370605469e-01 1.278538554906845093e-01 1.505132615566253662e-01 6.817855685949325562e-02 -2.632529437541961670e-01 2.035334855318069458e-01 -1.770915649831295013e-02 -7.560012489557266235e-02 8.788812905550003052e-02 -1.769274622201919556e-01 1.694204062223434448e-01 -1.543601602315902710e-01 1.028000265359878540e-01 1.093741506338119507e-01 7.699955254793167114e-02 1.563302427530288696e-01 -1.876613646745681763e-01 -1.707632839679718018e-01 -1.488024741411209106e-01 -1.698489934206008911e-01 1.649184823036193848e-01 2.312102019786834717e-01 2.464452832937240601e-01
-2.048262655735015869e-01 -1.791852340102195740e-02 -1.056878417730331421e-01 2.116158418357372284e-02 1.681902259588241577e-01 4.000985994935035706e-02 -1.261830180883407593e-01 1.023392751812934875e-02 -2.387407571077346802e-01 -5.974910780787467957e-02 7.791276276111602783e-02 4.208549857139587402e-02 3.069794476032257080e-01 -2.736169993877410889e-01 -4.774491116404533386e-02 5.733579769730567932e-02 -3.410797938704490662e-02 -2.418583035469055176e-01 -1.682790219783782959e-01 2.882094383239746094e-01 -1.097127571702003479e-01 1.396841406822204590e-01 -2.305246442556381226e-01 2.079554051160812378e-01 -3.966172784566879272e-02 1.002295538783073425e-01 2.323820292949676514e-01 -1.868463158607482910e-01 5.861195921897888184e-02 -3.689260184764862061e-01 -1.102406345307826996e-02 3.434258103370666504e-01
-2.235922664403915405e-01 -1.098052188754081726e-01 -1.623362153768539429e-01 1.474034786224365234e-01 2.103868573904037476e-01 1.678888499736785889e-01 5.348664149641990662e-02 -1.296883374452590942e-01 8.763359487056732178e-02 -8.332763612270355225e-02 -8.358401805162429810e-02 1.174233034253120422e-01 8.011319488286972046e-02 -1.590093970298767090e-01 3.590645194053649902e-01 1.987492144107818604e-01 -4.898964986205101013e-02 -1.410876661539077759e-01 -1.593839377164840698e-01 1.123050376772880554e-01 -2.791581749916076660e-01 1.591432094573974609e-01 9.155842661857604980e-02 3.501366078853607178e-01 -2.205179631710052490e-01 9.486952424049377441e-02 -1.815161406993865967e-01 1.819356828927993774e-01 2.228669635951519012e-02 9.651352465152740479e-02 3.610812593251466751e-03 3.662698566913604736e-01
-2.843915224075317383e-01 1.442013829946517944e-01 -6.843006610870361328e-02 4.042683243751525879e-01 3.789483453147113323e-04 -1.328809708356857300e-01 1.806949824094772339e-01 -2.491754293441772461e-02 -1.042810231447219849e-01 5.246976390480995178e-03 2.808252535760402679e-02 -1.607129573822021484e-01 3.995230197906494141e-01 -5.707431212067604065e-02 3.457188606262207031e-01 -2.417121827602386475e-01 2.883014734834432602e-03 -2.206077724695205688e-01 -8.539622277021408081e-02 1.312836110591888428e-01 -1.447510626167058945e-02 1.345066130161285400e-01 4.813107848167419434e-02 2.764793932437896729e-01 -1.841962896287441254e-02 2.144622057676315308e-01 4.527936130762100220e-02 -1.732729189097881317e-02 -2.291107773780822754e-01 7.108163833618164062e-02 1.422898024320602417e-01 6.483434140682220459e-02
-2.905611097812652588e-01 -2.193170189857482910e-01 -8.304934948682785034e-02 -1.034279465675354004e-01 -2.582892589271068573e-02 -1.155961155891418457e-01 1.933186687529087067e-02 5.543032661080360413e-02 -5.066356807947158813e-02 7.742338348180055618e-03 1.878203451633453369e-01 -8.719204925000667572e-03 -1.504906080663204193e-02 -3.213954567909240723e-01 1.856333315372467041e-01 -1.773859262466430664e-01 -3.026494979858398438e-01 -2.025226950645446777e-01 -2.481521070003509521e-01 3.114092946052551270e-01 -8.505355566740036011e-02 -8.773715794086456299e-02 5.576298385858535767e-02 -2.605267055332660675e-02 2.111242562532424927e-01 1.127871125936508179e-01 1.838900595903396606e-01 2.724349498748779297e-02 -1.920185536146163940e-01 -1.390179693698883057e-01 2.928341031074523926e-01 2.851122617721557617e-01
-7.364478707313537598e-02 9.035524725914001465e-02 -2.386840730905532837e-01 -1.710955053567886353e-01 9.973023831844329834e-02 9.395352005958557129e-02 1.706523299217224121e-01 -2.889936566352844238e-01 -1.493714656680822372e-02 -3.832703456282615662e-02 3.069636523723602295e-01 -1.352885458618402481e-02 4.302448928356170654e-01 -2.472158223390579224e-01 -1.905239373445510864e-01 3.570378199219703674e-02 -4.470921307802200317e-02 -1.448772698640823364e-01 -9.556071460247039795e-02 4.892941564321517944e-02 -4.087685346603393555e-01 2.156033515930175781e-01 -3.283587470650672913e-02 -6.048493459820747375e-02 1.297841519117355347e-01 -2.789891511201858521e-02 1.627481728792190552e-01 -5.931796133518218994e-02 6.095075979828834534e-02 -2.782334201037883759e-02 2.273014783859252930e-01 1.795634031295776367e-01
1.648944914340972900e-01 1.163516268134117126e-01 -2.018780112266540527e-01 2.339268326759338379e-01 6.334587186574935913e-02 2.573620975017547607e-01 1.142944693565368652e-01 2.041383087635040283e-01 -1.889985799789428711e-01 5.522566288709640503e-02 2.105192244052886963e-01 -3.806503489613533020e-02 2.294096946716308594e-01 -1.631995141506195068e-01 -2.142115682363510132e-02 8.636730164289474487e-02 -1.845663934946060181e-01 -1.945430040359497070e-01 -3.514850735664367676e-01 -8.254554867744445801e-02 -1.358299702405929565e-02 1.497894972562789917e-01 1.453972421586513519e-02 9.458748251199722290e-02 1.227793842554092407e-02 1.130151003599166870e-01 1.968614570796489716e-02 2.791009545326232910e-01 -1.330715417861938477e-01 1.976905465126037598e-01 1.122290268540382385e-01 4.152752459049224854e-01
2.198842912912368774e-01 -7.934317737817764282e-02 -2.276273667812347412e-01 9.782815724611282349e-02 -2.982529997825622559e-02 1.205353513360023499e-01 1.489500422030687332e-02 -2.263296097517013550e-01 -3.764075636863708496e-01 2.941282279789447784e-02 2.846630513668060303e-01 7.852073758840560913e-02 2.688942849636077881e-01 1.814744807779788971e-02 9.933820366859436035e-02 7.145687937736511230e-02 -1.335957795381546021e-01 -9.496340900659561157e-02 -1.113204658031463623e-01 1.447795033454895020e-01 -1.963152922689914703e-02 -1.665083318948745728e-01 -7.625138759613037109e-02 3.639934957027435303e-02 -8.663716726005077362e-04 1.644037216901779175e-01 -4.999862611293792725e-02 2.733784914016723633e-01 -1.246018037199974060e-01 1.570595949888229370e-01 4.035909175872802734e-01 3.113503158092498779e-01
-1.821882724761962891e-01 -3.004071675240993500e-02 -1.757212579250335693e-01 3.033990738913416862e-03 1.724618822336196899e-01 -2.804581541568040848e-03 1.520634740591049194e-01 -2.042730897665023804e-01 1.037765219807624817e-01 2.443614043295383453e-02 -1.711556762456893921e-01 1.175754293799400330e-01 3.056913018226623535e-01 -1.420238763093948364e-01 1.297817198064876720e-05 5.486907064914703369e-02 -1.943244487047195435e-01 -1.728761941194534302e-01 -2.398740798234939575e-01 8.675583451986312866e-02 -1.508104056119918823e-01 -1.734260022640228271e-01 -2.248820662498474121e-01 1.314973980188369751e-01 4.458840191364288330e-02 2.839952893555164337e-02 -1.992077007889747620e-02 8.763290196657180786e-02 9.646475315093994141e-02 -3.556193113327026367e-01 3.446215987205505371e-01 3.879417777061462402e-01
-1.789353787899017334e-01 5.830120295286178589e-02 2.913474440574645996e-01 2.396232634782791138e-01 2.507372498512268066e-01 -2.523843646049499512e-01 -1.498847007751464844e-01 -1.456916183233261108e-01 -1.630103290081024170e-01 3.329296782612800598e-02 1.760389059782028198e-01 5.947737768292427063e-02 2.069953978061676025e-01 -1.943895965814590454e-01 -1.944751851260662079e-02 3.326905667781829834e-01 1.539014875888824463e-01 -2.727218866348266602e-01 -9.892575442790985107e-02 1.068206503987312317e-01 -2.906587421894073486e-01 -3.026850335299968719e-02 -2.321192026138305664e-01 -9.562634676694869995e-02 -1.746726920828223228e-03 9.335964173078536987e-02 -9.415740519762039185e-02 1.264666318893432617e-01 1.000700369477272034e-01 7.780335843563079834e-02 1.133720576763153076e-01 2.606472373008728027e-01
-1.725135147571563721e-01 -2.928703427314758301e-01 4.172856360673904419e-02 2.453335076570510864e-01 2.063721185550093651e-03 -1.712892018258571625e-02 1.372481286525726318e-01 -2.808456718921661377e-01 -3.386931493878364563e-02 -8.098790794610977173e-02 -6.989622861146926880e-02 1.536194384098052979e-01 3.632447719573974609e-01 -1.237609982490539551e-01 5.603187531232833862e-02 1.138012669980525970e-02 -3.826676309108734131e-02 -3.097871840000152588e-01 -6.655804067850112915e-02 -2.477244287729263306e-01 2.590899541974067688e-02 1.749665141105651855e-01 2.065589129924774170e-01 -9.141705185174942017e-02 -9.337732335552573204e-04 -1.516959369182586670e-01 -2.707315087318420410e-01 2.021049559116363525e-01 1.125489845871925354e-01 -2.052460014820098877e-01 2.763165831565856934e-01 1.548142135143280029e-01
-1.413860023021697998e-01 -1.421828269958496094e-01 6.061094626784324646e-02 6.570629775524139404e-02 1.935469359159469604e-01 -1.239437516778707504e-02 -5.215730145573616028e-02 1.451852321624755859e-01 -4.923905134201049805e-01 -1.876100450754165649e-01 8.027976006269454956e-02 -8.776863664388656616e-02 1.496460884809494019e-01 -1.427268385887145996e-01 1.584923118352890015e-01 -1.446269601583480835e-01 3.415329009294509888e-02 -2.269202023744583130e-01 -2.987560331821441650e-01 6.289450824260711670e-02 -9.803320467472076416e-02 -3.546901047229766846e-03 1.531296372413635254e-01 1.981906443834304810e-01 -2.734158337116241455e-01 1.969791715964674950e-03 -2.499709092080593109e-02 1.006236970424652100e-01 -2.972593307495117188e-01 2.216407656669616699e-01 1.550356298685073853e-01 2.110421061515808105e-01
-8.475605398416519165e-02 -9.210590273141860962e-02 -2.559622824192047119e-01 -1.817363053560256958e-01 -8.376941829919815063e-02 -5.675726756453514099e-02 4.557729512453079224e-02 -2.787019908428192139e-01 4.380734637379646301e-03 -2.473554387688636780e-02 3.673030436038970947e-01 -1.508116442710161209e-02 1.407641470432281494e-01 -2.653855085372924805e-01 1.505556106567382812e-01 -1.542207896709442139e-01 1.740568280220031738e-01 1.123468484729528427e-02 -2.555719912052154541e-01 -3.513664379715919495e-02 -1.294563263654708862e-01 2.210800796747207642e-01 2.056645750999450684e-01 -1.592421829700469971e-01 1.375525295734405518e-01 -1.006316617131233215e-01 6.801896542310714722e-02 2.386189997196197510e-01 -9.432702511548995972e-02 1.997999995946884155e-01 2.542563974857330322e-01 2.983126640319824219e-01
-2.619259059429168701e-01 1.253124475479125977e-01 -1.526124328374862671e-01 -1.567715108394622803e-01 3.701389767229557037e-03 -1.290712803602218628e-01 1.547294110059738159e-01 1.055917982012033463e-02 -1.562322825193405151e-01 1.470643840730190277e-02 2.308924198150634766e-01 -8.849900215864181519e-02 8.712172508239746094e-02 -1.337998211383819580e-01 -4.449658561497926712e-03 3.244836628437042236e-01 -2.150901854038238525e-01 -1.126009225845336914e-01 -1.879919469356536865e-01 -1.357947662472724915e-02 -5.230364799499511719e-01 1.648456156253814697e-01 2.321606427431106567e-01 1.208469569683074951e-01 -1.665946096181869507e-01 1.417310684919357300e-01 -9.210821241140365601e-02 1.775456070899963379e-01 5.293861031532287598e-02 -1.930917799472808838e-01 -1.230123639106750488e-01 6.122839450836181641e-02
1.796127110719680786e-02 1.346968263387680054e-01 -2.606263160705566406e-01 1.043306887149810791e-01 1.063033342361450195e-01 -1.875519901514053345e-01 -1.254726052284240723e-01 4.290685430169105530e-02 -8.788134902715682983e-02 1.175267472863197327e-01 3.107880353927612305e-01 -1.091398820281028748e-01 1.215220615267753601e-01 -3.431577384471893311e-01 1.620377600193023682e-01 2.358247488737106323e-01 -6.012090295553207397e-02 1.304477006196975708e-01 -5.108372867107391357e-02 1.456415057182312012e-01 -2.359421700239181519e-01 5.573484301567077637e-02 2.289570122957229614e-02 3.700485229492187500e-01 -8.388695120811462402e-02 -1.799896657466888428e-01 1.108635291457176208e-01 2.612330615520477295e-01 -3.438068181276321411e-02 1.660575717687606812e-01 1.597506552934646606e-01 2.816033363342285156e-01
-2.043029218912124634e-01 1.975433342158794403e-02 8.494928479194641113e-03 4.439416527748107910e-02 4.730962589383125305e-02 -1.802310943603515625e-01 2.868783473968505859e-01 3.417059779167175293e-02 -1.173090487718582153e-01 1.629813164472579956e-01 -1.521516591310501099e-02 7.261059433221817017e-02 -1.382828652858734131e-01 -3.385105431079864502e-01 4.543903097510337830e-02 7.806663215160369873e-02 -2.710737586021423340e-01 -2.863789796829223633e-01 -2.578791379928588867e-01 -1.437313761562108994e-02 -3.201292157173156738e-01 -9.315802156925201416e-02 1.419777870178222656e-01 -3.738987445831298828e-02 7.242920994758605957e-02 7.694934494793415070e-03 1.836926639080047607e-01 1.202462688088417053e-01 7.771661877632141113e-02 -1.314436197280883789e-01 1.409066170454025269e-01 4.453556239604949951e-01
-2.703019380569458008e-01 3.750593587756156921e-02 -4.661245271563529968e-02 1.966780424118041992e-01 6.896486133337020874e-02 -4.899770021438598633e-02 -4.057624936103820801e-02 -1.337739974260330200e-01 -3.292923271656036377e-01 1.418981254100799561e-01 -1.461051851511001587e-01 -8.975688368082046509e-02 1.727979779243469238e-01 -4.378508329391479492e-01 4.212950915098190308e-02 1.974405199289321899e-01 -3.425376415252685547e-01 1.038959771394729614e-01 -6.454943120479583740e-02 1.488143205642700195e-01 -1.346389204263687134e-01 2.141421139240264893e-01 -3.409597650170326233e-02 -6.597165018320083618e-02 1.584317721426486969e-02 2.701713740825653076e-01 2.352854423224925995e-02 1.525463163852691650e-01 2.969400258734822273e-03 -1.657158881425857544e-01 -4.889645799994468689e-02 2.946316301822662354e-01
-1.675142198801040649e-01 -1.155624315142631531e-01 1.557596176862716675e-01 2.602488100528717041e-01 1.778370141983032227e-01 2.625024877488613129e-02 -5.677901580929756165e-02 1.985966712236404419e-01 -2.829528152942657471e-01 4.721732065081596375e-02 -1.646784394979476929e-01 2.118668891489505768e-02 2.403902858495712280e-01 1.725588142871856689e-01 -7.426645606756210327e-02 -2.888603806495666504e-01 4.404754936695098877e-02 -5.118499323725700378e-02 -7.469268143177032471e-02 7.028060406446456909e-02 -3.455435931682586670e-01 2.419525980949401855e-01 7.084289938211441040e-02 1.824407875537872314e-01 -1.140317320823669434e-01 2.713387012481689453e-01 1.861734986305236816e-01 3.414591774344444275e-02 4.456228762865066528e-02 -8.263847231864929199e-02 2.259873002767562866e-01 3.026086390018463135e-01
-2.579349875450134277e-01 -9.249358624219894409e-02 2.506057359278202057e-02 4.988896846771240234e-02 2.645055353641510010e-01 -1.395511627197265625e-01 2.428708523511886597e-01 5.704542621970176697e-02 1.125910803675651550e-01 -1.387018710374832153e-01 1.024225205183029175e-01 8.289086073637008667e-02 1.198948919773101807e-01 7.710351049900054932e-02 2.018660008907318115e-01 -1.206186879426240921e-02 -5.949864163994789124e-03 -1.825085878372192383e-01 7.907447218894958496e-02 1.012684106826782227e-01 -2.618180215358734131e-01 8.360474556684494019e-02 1.409495621919631958e-01 2.279863357543945312e-01 -2.427906990051269531e-01 3.963973522186279297e-01 -8.600358664989471436e-02 1.730753928422927856e-01 -2.470632493495941162e-01 1.530187278985977173e-01 2.383784502744674683e-01 2.601597011089324951e-01
-1.829133927822113037e-01 -1.302604973316192627e-01 -2.278702408075332642e-01 1.423286348581314087e-01 8.485897630453109741e-02 -7.493964582681655884e-02 1.219913810491561890e-01 1.287758499383926392e-01 5.515779834240674973e-03 1.238349005579948425e-01 1.389813551213592291e-04 8.617597632110118866e-03 4.100655019283294678e-01 -1.643293350934982300e-01 -7.479117065668106079e-02 9.324492514133453369e-02 1.798777133226394653e-01 -2.321791350841522217e-01 6.592248380184173584e-02 3.157881647348403931e-02 1.794541068375110626e-02 -4.093131422996520996e-02 -1.018698215484619141e-01 -1.216005813330411911e-02 -4.335631132125854492e-01 2.623664438724517822e-01 2.258689403533935547e-01 -1.684075146913528442e-01 4.955253005027770996e-02 1.030552433803677559e-03 3.263230323791503906e-01 2.428196072578430176e-01
-7.749248296022415161e-02 -2.787776589393615723e-01 -1.745664477348327637e-01 -4.809648171067237854e-02 2.203403040766716003e-02 -2.921631336212158203e-01 -1.134738102555274963e-01 2.081457972526550293e-01 1.920410245656967163e-01 1.232145540416240692e-02 8.091413974761962891e-02 -9.168516844511032104e-02 3.057721257209777832e-01 -2.465556859970092773e-01 1.584397256374359131e-01 6.431316584348678589e-02 -6.838609278202056885e-02 -1.515530496835708618e-01 3.699141368269920349e-02 -1.193629875779151917e-01 -9.359829872846603394e-02 1.363536566495895386e-01 1.989798545837402344e-01 9.801981598138809204e-02 3.448618054389953613e-01 -7.221677899360656738e-02 -3.890825202688574791e-03 3.702891245484352112e-02 1.241373270750045776e-01 -4.130911454558372498e-02 3.500057756900787354e-01 3.478052616119384766e-01
-1.853288859128952026e-01 -1.703823953866958618e-01 1.250197924673557281e-02 1.741908341646194458e-01 1.192985847592353821e-01 8.593986183404922485e-02 2.132858783006668091e-01 -1.030651628971099854e-01 -3.359797298908233643e-01 -3.358867168426513672e-01 -9.401642531156539917e-02 -2.847448587417602539e-01 9.984926879405975342e-02 -3.790155053138732910e-02 1.861222684383392334e-01 -1.385398954153060913e-01 1.669964194297790527e-01 -3.279875814914703369e-01 9.186004102230072021e-02 -1.857985258102416992e-01 -2.935705184936523438e-01 1.798935830593109131e-01 6.476835161447525024e-02 -2.442548749968409538e-03 -2.836974561214447021e-01 7.269192487001419067e-02 -1.325578540563583374e-01 8.035005629062652588e-02 1.221751645207405090e-01 5.130881816148757935e-02 1.183698698878288269e-01 7.067470252513885498e-02
-1.532149165868759155e-01 -2.592645883560180664e-01 1.399685069918632507e-02 1.146061047911643982e-01 -7.705698907375335693e-02 -1.374597102403640747e-01 -3.334491979330778122e-03 2.460403591394424438e-01 -7.699717581272125244e-02 1.438226550817489624e-01 1.680760830640792847e-01 2.093279361724853516e-01 2.606062591075897217e-01 -2.315897345542907715e-01 -3.120040346402674913e-04 3.203032016754150391e-01 -4.778486490249633789e-02 -1.843132525682449341e-01 -2.516739368438720703e-01 1.456099376082420349e-02 -3.151566982269287109e-01 2.895067073404788971e-02 2.377264499664306641e-01 1.285944133996963501e-01 4.215663298964500427e-02 2.613398730754852295e-01 3.344346284866333008e-01 -1.007121205329895020e-01 1.819996908307075500e-02 3.786579519510269165e-02 7.688362896442413330e-02 1.225222796201705933e-01
-3.755421638488769531e-01 -1.607699543237686157e-01 -2.402736544609069824e-01 1.914197504520416260e-01 1.260520964860916138e-01 1.364921182394027710e-01 6.708196550607681274e-02 -2.120909541845321655e-01 -8.441769331693649292e-02 -3.797568753361701965e-02 1.244405433535575867e-01 -1.046440154314041138e-01 -2.416152879595756531e-02 -1.321834027767181396e-01 2.390894442796707153e-01 7.813668251037597656e-02 -1.179928034543991089e-01 -3.344253823161125183e-02 9.986197110265493393e-04 -8.864694833755493164e-02 -2.237527370452880859e-01 6.967689376324415207e-03 1.653666645288467407e-01 4.530116319656372070e-01 -1.716770082712173462e-01 1.264951378107070923e-01 -8.547051250934600830e-02 2.994965575635433197e-02 -1.562643237411975861e-02 1.527418792247772217e-01 2.377859503030776978e-01 3.147135078907012939e-01
-1.209222301840782166e-01 -6.437688134610652924e-04 3.597772493958473206e-02 1.795048564672470093e-01 3.504441678524017334e-01 -4.970303177833557129e-02 1.176258623600006104e-01 -4.043060168623924255e-02 4.144524410367012024e-02 -1.555501967668533325e-01 1.831248551607131958e-01 -2.258298099040985107e-01 1.613624095916748047e-01 1.228737160563468933e-01 2.300106734037399292e-01 -4.814529791474342346e-02 -5.732104182243347168e-02 -2.411043047904968262e-01 -7.346817851066589355e-02 1.067126914858818054e-01 -1.429708898067474365e-01 1.621497273445129395e-01 2.526445388793945312e-01 4.325539469718933105e-01 -9.849721193313598633e-02 1.066110059618949890e-01 -7.820185273885726929e-03 3.247550129890441895e-02 2.191139608621597290e-01 5.962530896067619324e-02 6.309409439563751221e-02 3.882077336311340332e-01
-2.285072952508926392e-01 -1.722320914268493652e-01 -5.956414714455604553e-02 6.735599040985107422e-02 1.767272353172302246e-01 2.864064835011959076e-02 -7.702987641096115112e-04 -1.986873596906661987e-01 -3.656546771526336670e-01 4.767138138413429260e-02 3.669718652963638306e-02 2.973499894142150879e-01 6.578058470040559769e-03 -3.044555485248565674e-01 8.315628767013549805e-02 5.356442183256149292e-02 -2.762348353862762451e-01 -1.639275401830673218e-01 -1.901915222406387329e-01 3.100872039794921875e-01 -4.212898388504981995e-02 -5.490700528025627136e-02 1.718596220016479492e-01 -4.135410115122795105e-02 5.458030849695205688e-02 3.010999858379364014e-01 1.862867027521133423e-01 2.493884414434432983e-02 5.621286109089851379e-02 -1.205556988716125488e-01 1.317284405231475830e-01 2.733027637004852295e-01
1.969939470291137695e-01 -1.104170754551887512e-01 -2.311049997806549072e-01 3.292532265186309814e-01 9.495022147893905640e-02 6.707210093736648560e-02 -1.314643621444702148e-01 1.778426021337509155e-01 -7.781332731246948242e-02 -1.587911099195480347e-01 -6.281299050897359848e-03 2.115514501929283142e-02 -3.785453736782073975e-02 -9.442129731178283691e-02 2.561125755310058594e-01 2.845785394310951233e-02 -2.064494341611862183e-01 -2.263528108596801758e-01 -2.057587951421737671e-01 1.342552155256271362e-01 -2.111339718103408813e-01 1.766714751720428467e-01 -4.819210991263389587e-02 1.484907567501068115e-01 -7.081893086433410645e-02 1.775515265762805939e-02 -1.658683270215988159e-01 9.232014417648315430e-02 1.649344563484191895e-01 1.176967844367027283e-01 1.120475083589553833e-01 5.166179537773132324e-01
-1.677525043487548828e-01 -9.911054372787475586e-02 -1.808347925543785095e-02 2.663474082946777344e-01 -5.218073353171348572e-02 -3.589415550231933594e-01 1.746166050434112549e-01 -2.729690261185169220e-02 -1.458777040243148804e-01 1.905877739191055298e-01 1.323979049921035767e-01 6.645943969488143921e-02 2.604211568832397461e-01 -1.810182332992553711e-01 5.048224236816167831e-03 2.682211697101593018e-01 1.315339654684066772e-01 -2.283794581890106201e-01 -8.360742777585983276e-02 3.161208033561706543e-01 -1.973743438720703125e-01 -1.517267078161239624e-01 -5.406542867422103882e-02 -9.551212936639785767e-02 -3.103742748498916626e-02 3.037156462669372559e-01 -8.037352561950683594e-02 1.360273361206054688e-01 3.027148544788360596e-01 4.575365036725997925e-02 6.904923915863037109e-02 9.377507120370864868e-02
-2.181971520185470581e-01 -1.879420876502990723e-01 -1.557581275701522827e-01 1.053139939904212952e-01 1.159195452928543091e-01 -9.689960628747940063e-02 -7.499438524246215820e-02 1.783371269702911377e-01 -3.064175844192504883e-01 5.963160842657089233e-02 6.331296265125274658e-02 4.648061469197273254e-02 3.101270496845245361e-01 -1.720635890960693359e-01 1.930754072964191437e-02 1.186914071440696716e-01 1.809182949364185333e-02 -3.819581866264343262e-01 -1.870108097791671753e-01 2.639199793338775635e-01 -3.800769746303558350e-01 4.272788017988204956e-02 5.113159120082855225e-02 -5.374705791473388672e-02 -2.513686660677194595e-03 1.295630037784576416e-01 3.127104043960571289e-01 -1.861367225646972656e-01 3.859176486730575562e-02 -8.920477330684661865e-02 -1.182511225342750549e-01 4.804058372974395752e-02
-4.386384189128875732e-01 -3.291758596897125244e-01 -4.680889844894409180e-02 2.443805485963821411e-01 -5.617343634366989136e-02 -2.251745760440826416e-01 3.112247958779335022e-02 -1.833239011466503143e-02 -2.096137404441833496e-01 1.726443767547607422e-01 1.635393053293228149e-01 2.105054631829261780e-02 1.400168519467115402e-03 -2.382048368453979492e-01 1.141711883246898651e-02 2.260176092386245728e-01 -2.411210834980010986e-01 -1.511838883161544800e-01 -1.732350289821624756e-01 7.903470098972320557e-02 -2.242796421051025391e-01 -1.936032921075820923e-01 5.672634020447731018e-02 -1.853052899241447449e-02 2.095706164836883545e-01 4.604136105626821518e-03 -1.722106784582138062e-01 1.673053801059722900e-01 1.557214111089706421e-01 1.369007080793380737e-01 2.651453763246536255e-02 1.392576396465301514e-01
-2.017604112625122070e-01 -6.730748713016510010e-02 -8.735975623130798340e-02 4.345070719718933105e-01 1.594394594430923462e-01 -3.192481696605682373e-01 1.544218212366104126e-01 4.411051422357559204e-02 1.692043840885162354e-01 2.872827230021357536e-03 1.407057940959930420e-01 2.682003751397132874e-02 3.676339983940124512e-02 1.728707998991012573e-01 -2.596568316221237183e-02 2.894578129053115845e-02 1.156408339738845825e-01 -8.979889005422592163e-02 -1.339243948459625244e-01 2.160013616085052490e-01 -6.341195851564407349e-02 1.660391092300415039e-01 7.428951561450958252e-02 2.297765463590621948e-01 -1.488540172576904297e-01 9.685174562036991119e-03 1.059859246015548706e-02 -1.405290141701698303e-02 -4.219879861921072006e-03 1.412629038095474243e-01 3.037209212779998779e-01 4.610668718814849854e-01
-3.918493911623954773e-02 5.073542892932891846e-02 -1.995006203651428223e-01 2.266288101673126221e-01 2.283995151519775391e-01 2.242969423532485962e-01 4.698184493463486433e-04 2.301524430513381958e-01 -2.307370305061340332e-01 -4.461951181292533875e-02 2.709864974021911621e-01 2.404336631298065186e-02 1.321530640125274658e-01 -2.647113502025604248e-01 -8.345670253038406372e-02 1.308323293924331665e-01 -2.527025640010833740e-01 -1.308741569519042969e-01 -1.736189126968383789e-01 3.245273604989051819e-02 -2.238529771566390991e-01 -7.262732833623886108e-02 2.328768819570541382e-01 -9.066942334175109863e-02 -1.360512673854827881e-01 4.175582900643348694e-02 -1.840209364891052246e-01 -6.615867838263511658e-03 -1.574629098176956177e-01 6.891316920518875122e-02 1.630227118730545044e-01 4.100255072116851807e-01
-1.819953322410583496e-01 -6.686684489250183105e-02 8.001603186130523682e-02 6.710441410541534424e-02 1.843021214008331299e-01 -2.217821627855300903e-01 1.687365025281906128e-01 -5.200861394405364990e-02 2.398061156272888184e-01 -1.198525354266166687e-01 2.041916251182556152e-01 2.305902726948261261e-02 1.505470424890518188e-01 9.947774559259414673e-02 1.596000045537948608e-01 9.367077052593231201e-02 -3.827352076768875122e-03 -3.433351814746856689e-01 1.362606436014175415e-01 1.319539695978164673e-01 -1.571131199598312378e-01 3.489395231008529663e-02 9.402679651975631714e-02 8.155606687068939209e-02 -2.549589276313781738e-01 2.862249314785003662e-01 3.180486336350440979e-02 1.944558769464492798e-01 6.442975252866744995e-03 2.274597734212875366e-01 1.548562049865722656e-01 4.466373324394226074e-01
-1.197590157389640808e-01 7.157004624605178833e-02 2.521152794361114502e-02 -1.630324274301528931e-01 1.956291645765304565e-01 -1.860550194978713989e-01 1.248064786195755005e-01 9.220046922564506531e-03 3.671323880553245544e-02 -4.982002824544906616e-02 9.465069323778152466e-02 2.251155488193035126e-02 2.729884982109069824e-01 -2.367938011884689331e-01 6.765279918909072876e-02 -5.138686671853065491e-02 -1.660446524620056152e-01 -1.954700350761413574e-01 2.094450294971466064e-01 3.533799201250076294e-02 -3.493215143680572510e-01 -7.117570936679840088e-02 1.996177583932876587e-01 8.596747368574142456e-02 1.529914885759353638e-01 -2.430930882692337036e-01 1.251520216464996338e-01 2.926665842533111572e-01 1.313784718513488770e-01 -3.359741270542144775e-01 1.138172820210456848e-01 3.186367154121398926e-01
-5.279240757226943970e-02 8.230304718017578125e-02 -4.033443331718444824e-01 7.336674630641937256e-02 2.169768512248992920e-01 1.780935078859329224e-01 -2.937704883515834808e-02 1.621141284704208374e-01 -2.022832185029983521e-01 -1.198655143380165100e-01 1.243222057819366455e-01 4.999898746609687805e-02 -3.399191796779632568e-02 -1.664949655532836914e-01 -7.409519702196121216e-02 3.926063328981399536e-02 -5.875843111425638199e-03 -6.825328618288040161e-02 -2.403653860092163086e-01 5.678550153970718384e-02 -2.241518199443817139e-01 -1.702151149511337280e-01 3.466122448444366455e-01 -1.018766090273857117e-01 -2.607834897935390472e-02 1.421390026807785034e-01 -9.952467679977416992e-02 9.626009315252304077e-02 -1.765002310276031494e-01 -3.926471620798110962e-02 1.846229583024978638e-01 4.743587970733642578e-01
-6.809786707162857056e-02 -1.089170798659324646e-01 -2.244748324155807495e-01 1.004284918308258057e-01 2.679788172245025635e-01 1.654585264623165131e-02 -6.090968847274780273e-02 2.577846646308898926e-01 -1.295477747917175293e-01 -1.455924939364194870e-02 1.950307935476303101e-01 1.422961652278900146e-01 2.621225640177726746e-02 -3.305143713951110840e-01 -8.360119163990020752e-02 1.775795519351959229e-01 -3.347426652908325195e-02 -1.447580903768539429e-01 -1.887399405241012573e-01 -9.492687880992889404e-02 -1.740482002496719360e-01 -1.667650938034057617e-01 1.552988439798355103e-01 2.197630554437637329e-01 -8.849475532770156860e-02 1.093431189656257629e-01 -2.141398936510086060e-01 2.276153862476348877e-01 -1.008697822690010071e-01 2.259148359298706055e-01 2.272190451622009277e-01 3.598980307579040527e-01
-9.487869590520858765e-02 -9.604008495807647705e-02 1.706108152866363525e-01 1.791001558303833008e-01 1.224797070026397705e-01 4.130121320486068726e-02 1.099768579006195068e-01 1.299592405557632446e-01 -2.871717512607574463e-02 2.435260564088821411e-01 4.995103552937507629e-02 -3.793058171868324280e-02 1.588379740715026855e-01 1.834326684474945068e-01 -1.342015117406845093e-01 5.208490416407585144e-02 -1.375934034585952759e-01 1.947983051650226116e-03 -9.512986987829208374e-02 3.179972171783447266e-01 -3.702081143856048584e-01 1.020778156816959381e-02 1.774960160255432129e-01 -1.136377751827239990e-01 -2.402201294898986816e-01 -2.033547125756740570e-02 6.165101006627082825e-02 -2.145546860992908478e-02 2.613211274147033691e-01 -1.920683234930038452e-01 1.959133148193359375e-01 4.632591605186462402e-01
-1.870561093091964722e-01 -1.450182944536209106e-01 4.538295045495033264e-02 -2.604214660823345184e-02 -2.382594794034957886e-01 -4.687761422246694565e-03 3.162994086742401123e-01 3.718939423561096191e-02 -2.248460054397583008e-02 -1.317016128450632095e-02 -1.819121278822422028e-02 1.517063826322555542e-01 3.298562169075012207e-01 -2.390314191579818726e-01 1.662270724773406982e-01 1.401441991329193115e-01 1.052719075232744217e-02 -1.933881193399429321e-01 -1.469199806451797485e-01 4.089506343007087708e-02 -3.152612745761871338e-01 7.362350076436996460e-02 -1.986805349588394165e-01 -7.913988083600997925e-02 3.560870885848999023e-02 -1.042565703392028809e-01 2.391446977853775024e-01 5.765763670206069946e-02 2.099396288394927979e-02 -1.519931852817535400e-01 3.373483419418334961e-01 3.528071641921997070e-01
-2.320115566253662109e-01 -4.385145753622055054e-02 2.638889551162719727e-01 1.817884296178817749e-01 1.361934393644332886e-01 6.950666010379791260e-02 1.901169270277023315e-01 1.470428556203842163e-01 7.882564514875411987e-02 -2.200005110353231430e-03 8.583572693169116974e-03 3.323649242520332336e-02 5.489318966865539551e-01 4.249386116862297058e-02 1.674128025770187378e-01 -1.525263935327529907e-01 -1.168785914778709412e-01 -4.079815447330474854e-01 9.735222905874252319e-03 -3.027473762631416321e-02 -1.167399808764457703e-01 1.218456029891967773e-01 1.028181612491607666e-01 -4.077824298292398453e-03 2.490726299583911896e-02 1.071498990058898926e-01 -7.348186522722244263e-02 3.000895678997039795e-01 -7.355329394340515137e-02 5.419491603970527649e-02 2.003879696130752563e-01 1.495208591222763062e-01
-1.579049229621887207e-01 -2.063555419445037842e-01 -2.418146729469299316e-01 2.889923453330993652e-01 1.306930780410766602e-01 1.674262285232543945e-01 -8.264100179076194763e-03 -1.615698486566543579e-01 1.416020393371582031e-01 -4.963152855634689331e-02 1.280601024627685547e-01 -6.658147275447845459e-02 1.428738236427307129e-02 -1.028375327587127686e-01 3.523906469345092773e-01 1.952490210533142090e-01 1.987639069557189941e-02 -1.307521760463714600e-01 -2.010989375412464142e-02 1.398449391126632690e-01 -2.289641797542572021e-01 1.267855763435363770e-01 3.493445366621017456e-02 2.333672940731048584e-01 -2.722254395484924316e-01 2.201804518699645996e-01 -2.405853420495986938e-01 2.158569842576980591e-01 4.713819548487663269e-02 1.215933486819267273e-01 3.807102143764495850e-02 3.092395663261413574e-01
-1.690329760313034058e-01 1.870920062065124512e-01 -1.799962222576141357e-01 -1.318613737821578979e-01 -1.919083297252655029e-02 -2.754540741443634033e-02 2.947579920291900635e-01 -4.443434625864028931e-02 -1.405437588691711426e-01 1.580434292554855347e-01 1.988361179828643799e-01 -8.868701010942459106e-02 1.122583225369453430e-01 -3.995750546455383301e-01 2.647069282829761505e-02 1.496066302061080933e-01 -3.547242283821105957e-02 -2.082788199186325073e-01 -2.103544473648071289e-01 -1.286037713289260864e-01 -1.255611926317214966e-01 3.313871324062347412e-01 1.554911136627197266e-01 -3.589794412255287170e-02 -1.056590527296066284e-01 2.203380614519119263e-01 5.321417003870010376e-02 2.417915314435958862e-01 1.777241379022598267e-01 -1.985581815242767334e-01 -7.505887001752853394e-02 2.346273064613342285e-01
-1.414087563753128052e-01 -1.282406300306320190e-01 -3.585122823715209961e-01 1.988586485385894775e-01 -1.081493496894836426e-01 -1.036811172962188721e-01 2.655397951602935791e-01 -6.651638448238372803e-02 -1.757595986127853394e-01 -2.426676899194717407e-01 -3.054233035072684288e-03 -2.675571143627166748e-01 1.041379570960998535e-01 -2.337406016886234283e-02 2.674599289894104004e-01 -3.070826530456542969e-01 -1.976049318909645081e-02 -9.382102638483047485e-02 -2.794979512691497803e-01 -3.365219756960868835e-02 -1.428937315940856934e-01 2.068663090467453003e-01 -8.080788888037204742e-03 -2.498769015073776245e-01 -2.586543560028076172e-01 1.089222729206085205e-01 -1.853540539741516113e-01 -6.175018846988677979e-02 -9.113220125436782837e-02 -9.852681308984756470e-02 7.967566698789596558e-02 6.358168274164199829e-02
-2.324203550815582275e-01 -2.115836292505264282e-01 -8.224726468324661255e-02 7.576423883438110352e-02 7.983583211898803711e-02 -2.193871289491653442e-01 1.959233731031417847e-01 -1.630310714244842529e-01 -2.121418863534927368e-01 -6.227914616465568542e-02 -6.411485373973846436e-02 2.492944598197937012e-01 3.069286793470382690e-02 -2.630735337734222412e-01 1.020507887005805969e-01 1.527076810598373413e-01 -2.072605639696121216e-01 -2.658291757106781006e-01 -1.792278140783309937e-01 2.437608093023300171e-01 -2.063409537076950073e-01 -4.784902930259704590e-02 3.028308451175689697e-01 -5.367327108979225159e-02 1.449461877346038818e-01 1.890108287334442139e-01 2.085393518209457397e-01 1.564605534076690674e-02 -1.491043716669082642e-01 4.682776704430580139e-02 9.482438862323760986e-02 2.677905261516571045e-01
-6.948319822549819946e-02 -1.621982604265213013e-01 -3.353089988231658936e-01 1.992435008287429810e-01 3.223272040486335754e-02 1.648277938365936279e-01 -4.346422478556632996e-02 2.246452569961547852e-01 -5.042510852217674255e-02 -2.255232539027929306e-03 2.055727541446685791e-01 1.002588495612144470e-01 6.158730387687683105e-02 -2.159404456615447998e-01 7.273335754871368408e-02 -1.161159425973892212e-01 -1.889583766460418701e-01 -1.665198802947998047e-01 -2.318296730518341064e-01 -1.942126266658306122e-02 -1.021827235817909241e-01 -1.220126599073410034e-01 2.516617178916931152e-01 1.006421297788619995e-01 -6.929742521606385708e-04 -7.160641998052597046e-02 -4.357429593801498413e-02 1.689808815717697144e-01 -1.656679064035415649e-01 1.532458066940307617e-01 1.789816915988922119e-01 5.265195965766906738e-01
1.334443241357803345e-01 6.250634789466857910e-02 -2.425105422735214233e-01 1.744899749755859375e-01 6.849703192710876465e-02 -3.507705926895141602e-01 -1.319978386163711548e-01 -1.165660470724105835e-02 -5.806972086429595947e-02 1.578212976455688477e-01 2.915020883083343506e-01 1.378666162490844727e-01 3.458907008171081543e-01 1.756138205528259277e-01 1.155854836106300354e-01 1.640544384717941284e-01 1.521942764520645142e-01 -2.237192988395690918e-01 2.777679124847054482e-03 -1.365726739168167114e-01 -1.908120512962341309e-01 2.838570475578308105e-01 -4.221912473440170288e-02 1.323547214269638062e-01 -7.899489253759384155e-02 1.028568819165229797e-01 -2.323377430438995361e-01 9.864313900470733643e-02 6.086391583085060120e-02 -2.983883954584598541e-02 2.771127223968505859e-01 1.750618070363998413e-01
-2.219020277261734009e-01 -1.379351168870925903e-01 -2.379764467477798462e-01 3.373457863926887512e-02 2.002423703670501709e-01 -1.757828295230865479e-01 2.334520220756530762e-01 -1.735184937715530396e-01 -4.138459637761116028e-02 3.506603837013244629e-01 1.145945414900779724e-01 9.499053657054901123e-02 1.172378752380609512e-02 -1.080787032842636108e-01 -1.552941501140594482e-01 2.167494446039199829e-01 1.085390970110893250e-01 -1.221312880516052246e-01 -1.565497219562530518e-01 1.233045607805252075e-01 -8.503784984350204468e-02 2.731894850730895996e-01 8.878127485513687134e-02 -2.001369148492813110e-01 1.144625544548034668e-01 1.575313210487365723e-01 7.127229869365692139e-02 3.624277114868164062e-01 2.983615994453430176e-01 -2.143379859626293182e-02 1.368066370487213135e-01 9.927704930305480957e-02
-1.151056662201881409e-01 -5.477956682443618774e-02 -1.543099433183670044e-01 3.151983916759490967e-01 2.192445844411849976e-01 1.805423945188522339e-01 1.362958997488021851e-01 -2.698907256126403809e-02 -3.109145723283290863e-02 -2.678762376308441162e-01 1.882535517215728760e-01 -1.979845613241195679e-01 3.246539458632469177e-02 4.317845404148101807e-02 1.494215428829193115e-01 1.765489131212234497e-01 1.172262243926525116e-02 -3.936183750629425049e-01 -1.614152789115905762e-01 2.773220241069793701e-01 -3.566356301307678223e-01 -1.412015501409769058e-02 -5.518139805644750595e-03 -8.495702594518661499e-02 8.896523714065551758e-02 -2.574546262621879578e-02 -3.280201926827430725e-02 -9.814430028200149536e-02 1.356076449155807495e-01 -2.638026177883148193e-01 1.338807791471481323e-01 1.974342465400695801e-01
-2.532798051834106445e-01 -2.379488795995712280e-01 1.261573582887649536e-01 8.099125325679779053e-02 2.156958132982254028e-01 -6.504540797322988510e-03 5.045195668935775757e-02 -9.832439571619033813e-02 1.872145086526870728e-01 -4.546563699841499329e-02 8.383242785930633545e-02 2.612008340656757355e-02 3.233062624931335449e-01 1.808033287525177002e-01 2.965936064720153809e-01 -4.003725200891494751e-02 -2.620640397071838379e-01 -3.349504470825195312e-01 -2.455214224755764008e-02 -1.077994555234909058e-01 -1.899931132793426514e-01 1.723352819681167603e-01 1.679152697324752808e-01 -4.213643446564674377e-02 -1.788060218095779419e-01 1.435816735029220581e-01 -1.056864559650421143e-01 1.412625461816787720e-01 2.343318657949566841e-03 2.146936208009719849e-01 7.511651515960693359e-02 3.194466829299926758e-01
-7.840275764465332031e-02 -1.249483786523342133e-02 -2.998298406600952148e-01 1.408639252185821533e-01 1.743250042200088501e-01 -6.292521208524703979e-02 -5.077550560235977173e-02 1.870995014905929565e-01 -2.326788902282714844e-01 -1.583652943372726440e-01 1.705453097820281982e-01 -4.259079694747924805e-02 1.605497449636459351e-01 3.541630879044532776e-02 3.263823688030242920e-01 1.440963000059127808e-01 -4.496460855007171631e-01 -1.758082024753093719e-02 -1.111361905932426453e-01 -1.010391935706138611e-01 -2.301557362079620361e-01 1.122717782855033875e-01 -8.552043139934539795e-02 3.045662045478820801e-01 5.064804572612047195e-03 -6.584007292985916138e-02 1.223098859190940857e-01 1.807956025004386902e-02 1.148539707064628601e-01 9.182231873273849487e-02 4.483204334974288940e-02 3.370507359504699707e-01
-3.255071863532066345e-02 6.288394331932067871e-02 -1.900223046541213989e-01 2.272021770477294922e-01 -1.051969602704048157e-01 3.062096657231450081e-03 2.688395418226718903e-02 -8.903519064188003540e-02 -1.831896603107452393e-01 2.705014869570732117e-02 -3.227009624242782593e-02 1.069044470787048340e-01 3.425847589969635010e-01 -6.076298281550407410e-02 2.801535129547119141e-01 -2.527004480361938477e-01 -6.182739511132240295e-02 -1.953902840614318848e-01 -2.545834146440029144e-02 3.807667270302772522e-02 4.730681329965591431e-02 1.565037071704864502e-01 4.838084429502487183e-02 3.956103324890136719e-01 -7.790038734674453735e-02 3.816291987895965576e-01 -3.777156770229339600e-02 4.112286493182182312e-02 2.339822798967361450e-01 1.635148078203201294e-01 3.052410483360290527e-01 1.349419951438903809e-01
-1.898132562637329102e-01 -1.191518679261207581e-01 -3.216611593961715698e-02 1.829078793525695801e-01 1.827935688197612762e-02 -1.696459650993347168e-01 -1.762909889221191406e-01 1.259734183549880981e-01 -2.578353285789489746e-01 -1.250906288623809814e-01 -2.237089723348617554e-01 -7.699059695005416870e-02 1.387734562158584595e-01 -3.467112481594085693e-01 -3.068023025989532471e-01 1.407223008573055267e-02 -9.346999228000640869e-02 -2.716302126646041870e-02 -1.907046586275100708e-01 2.943444252014160156e-01 -2.809231579303741455e-01 1.645865887403488159e-01 -3.608298255130648613e-03 1.901308447122573853e-01 -1.481447815895080566e-01 2.121872082352638245e-02 -1.174887642264366150e-02 6.708551198244094849e-02 2.229636162519454956e-01 -2.179126888513565063e-01 1.128615736961364746e-01 2.360232323408126831e-01
-1.612168177962303162e-02 -2.852705121040344238e-01 -1.795090585947036743e-01 1.726953089237213135e-01 1.395802199840545654e-01 1.583204716444015503e-01 -8.962434530258178711e-02 6.983968615531921387e-02 9.913413785398006439e-03 -1.501592695713043213e-01 8.420784026384353638e-02 1.445330679416656494e-01 -1.727275922894477844e-02 -1.352612208575010300e-02 3.174809217453002930e-01 -2.396110258996486664e-02 -2.069788426160812378e-01 -1.305729448795318604e-01 -2.433865070343017578e-01 2.330422401428222656e-01 -2.048810124397277832e-01 1.371533423662185669e-01 -7.584302127361297607e-02 1.616248190402984619e-01 -1.836792752146720886e-02 8.460910618305206299e-02 3.618852421641349792e-02 -3.000671975314617157e-02 1.389772146940231323e-01 2.117635458707809448e-01 2.423615902662277222e-01 4.976728260517120361e-01
-2.416854649782180786e-01 -2.153287678956985474e-01 -2.492446452379226685e-02 1.674364209175109863e-01 9.146716445684432983e-02 1.308242976665496826e-01 8.333329111337661743e-02 -3.147008121013641357e-01 -1.773143373429775238e-02 -1.722747385501861572e-01 1.222275570034980774e-01 -3.581835655495524406e-03 7.648115605115890503e-02 -1.284313201904296875e-01 1.200502887368202209e-01 6.309365481138229370e-02 -8.463205397129058838e-02 -1.257787197828292847e-01 -2.170878350734710693e-01 -1.480145305395126343e-01 -1.926593333482742310e-01 1.856344044208526611e-01 1.578821390867233276e-01 4.296053349971771240e-01 -2.671526670455932617e-01 2.631317675113677979e-01 -1.221407279372215271e-01 7.095926254987716675e-02 5.558793619275093079e-02 1.168811097741127014e-01 7.358103990554809570e-02 3.059570789337158203e-01
1.735392608679831028e-03 -1.860167682170867920e-01 -2.319000512361526489e-01 2.046293169260025024e-01 -1.883071064949035645e-01 -4.086084291338920593e-02 1.190966218709945679e-01 6.348431110382080078e-02 -2.855531573295593262e-01 2.631224095821380615e-01 1.968891769647598267e-01 -1.835710704326629639e-01 9.266833961009979248e-02 -1.308322399854660034e-01 3.130239248275756836e-01 -1.452522873878479004e-01 -1.990698277950286865e-01 -1.214168146252632141e-01 1.424281895160675049e-01 -3.135399520397186279e-01 -9.935226291418075562e-02 4.804198071360588074e-02 1.829047650098800659e-01 1.368255019187927246e-01 -2.853633277118206024e-02 -1.234299317002296448e-01 -1.827806979417800903e-01 1.898789256811141968e-01 2.432084642350673676e-02 3.532170504331588745e-02 1.644242256879806519e-01 3.076871335506439209e-01
-2.861194498836994171e-02 8.554329723119735718e-02 -3.340923786163330078e-01 1.216453611850738525e-01 8.153683692216873169e-02 -1.749381273984909058e-01 -1.406356543302536011e-01 9.848920255899429321e-02 -1.793633103370666504e-01 1.837031096220016479e-01 -1.540155857801437378e-01 1.157031487673521042e-02 2.569604814052581787e-01 1.383510828018188477e-01 1.986723393201828003e-01 1.323896348476409912e-01 3.274792432785034180e-02 -3.258919119834899902e-01 9.407348930835723877e-02 -1.237030252814292908e-01 -1.506976485252380371e-01 7.270172983407974243e-02 1.021596342325210571e-01 2.286718413233757019e-02 1.440481282770633698e-02 2.236859872937202454e-02 -4.061523079872131348e-01 2.453868389129638672e-01 -2.602422982454299927e-02 -1.414594203233718872e-01 3.429785966873168945e-01 1.794112473726272583e-01
7.934910804033279419e-02 -1.449062079191207886e-01 -3.073784410953521729e-01 3.049008920788764954e-02 1.392895877361297607e-01 1.280965358018875122e-01 -1.286679804325103760e-01 6.639915704727172852e-02 -3.648054897785186768e-01 -1.388055235147476196e-01 5.828864127397537231e-02 2.854948341846466064e-01 2.975074648857116699e-01 -2.105633914470672607e-01 -3.426171094179153442e-02 2.751758508384227753e-02 -9.127333760261535645e-02 -1.982901841402053833e-01 -2.431314885616302490e-01 1.750510931015014648e-01 -1.467501837760210037e-02 -2.218621317297220230e-03 2.163539826869964600e-01 -1.690402626991271973e-01 -9.824196994304656982e-02 1.145024299621582031e-01 -1.025270000100135803e-01 2.620787322521209717e-01 1.893407292664051056e-02 1.623912900686264038e-01 5.742746964097023010e-02 3.216990530490875244e-01
-2.381196469068527222e-01 -1.848770529031753540e-01 -2.059761434793472290e-01 1.235240623354911804e-01 2.473732829093933105e-01 -2.535924315452575684e-01 2.395536601543426514e-01 1.491425484418869019e-01 -1.500588804483413696e-01 9.513181447982788086e-02 3.800334334373474121e-01 3.908115997910499573e-02 1.095201671123504639e-01 -5.797171220183372498e-02 7.774653285741806030e-02 -1.801007539033889771e-01 -1.359910070896148682e-01 1.167007163166999817e-01 -1.705859303474426270e-01 5.678967013955116272e-02 -1.580689996480941772e-01 1.511558592319488525e-01 -2.953720092773437500e-01 1.258724629878997803e-01 2.291738092899322510e-01 1.930796653032302856e-01 -2.014470994472503662e-01 1.201916369609534740e-03 1.548648625612258911e-01 1.041749375872313976e-03 -2.303752675652503967e-02 2.113979160785675049e-01
-6.220948696136474609e-02 -5.573364347219467163e-02 -4.186406359076499939e-02 8.880118280649185181e-02 -4.589166119694709778e-02 -2.770686447620391846e-01 -2.230711840093135834e-02 -9.899661876261234283e-03 -8.853610605001449585e-02 6.731528788805007935e-02 -1.186991557478904724e-01 -1.526761800050735474e-01 7.302495837211608887e-02 -1.837781816720962524e-01 -2.978018224239349365e-01 4.697075486183166504e-02 -2.308414503931999207e-02 -3.288299143314361572e-01 -7.577852159738540649e-02 -1.266044080257415771e-01 -4.983535110950469971e-01 1.380969583988189697e-01 -1.423594728112220764e-02 1.755086779594421387e-01 -1.100782305002212524e-01 4.325759038329124451e-02 -6.861197948455810547e-02 3.821839094161987305e-01 8.181017637252807617e-02 -2.709004878997802734e-01 1.887698024511337280e-01 1.216866597533226013e-01
-2.193976044654846191e-01 2.981609432026743889e-03 -8.999974280595779419e-02 8.691146969795227051e-02 4.746461659669876099e-02 1.773042604327201843e-02 -6.966351717710494995e-02 6.395404785871505737e-02 -6.600805092602968216e-03 2.430113591253757477e-02 8.636817336082458496e-02 1.172595471143722534e-01 2.745926752686500549e-02 1.153067033737897873e-02 1.085521653294563293e-01 3.703479468822479248e-01 -4.084387123584747314e-01 -1.152156442403793335e-01 -3.073203563690185547e-01 -2.969695627689361572e-02 -3.540909886360168457e-01 1.564213633537292480e-01 -4.876735433936119080e-02 -1.846761405467987061e-01 1.835351735353469849e-01 -2.018790096044540405e-01 8.744912222027778625e-03 -9.334562346339225769e-03 -4.504616558551788330e-02 -2.498259544372558594e-01 2.154685556888580322e-01 3.252556920051574707e-01
-3.268065676093101501e-02 3.142802417278289795e-02 2.047379314899444580e-02 1.647362560033798218e-01 1.429983675479888916e-01 -1.079010590910911560e-01 -1.185179054737091064e-01 1.632894575595855713e-01 -1.167503222823143005e-01 -6.645900756120681763e-02 1.465929672122001648e-02 3.423695862293243408e-01 2.100243419408798218e-01 -6.199991703033447266e-02 -1.950562894344329834e-01 -3.863631933927536011e-02 4.755754768848419189e-02 1.723097451031208038e-02 -3.905758634209632874e-02 -9.417342394590377808e-02 -2.213566899299621582e-01 5.007953643798828125e-01 2.164182960987091064e-01 2.397054284811019897e-01 -1.282689720392227173e-01 -2.099732123315334320e-02 5.988947674632072449e-02 2.682169675827026367e-01 -5.649904906749725342e-02 -2.745503373444080353e-02 2.347444444894790649e-01 3.257268369197845459e-01
7.178816944360733032e-02 -6.467662006616592407e-02 -2.807366549968719482e-01 1.830485910177230835e-01 -3.786828136071562767e-03 2.121127694845199585e-01 1.915629804134368896e-01 3.442941233515739441e-02 2.365511097013950348e-02 -2.774743735790252686e-01 -7.709177676588296890e-03 -1.555062085390090942e-01 8.550672233104705811e-02 -2.844554781913757324e-01 -1.187118664383888245e-01 1.685975492000579834e-01 -1.882289648056030273e-01 -2.540298402309417725e-01 -3.074689805507659912e-01 8.997337520122528076e-02 -1.495997458696365356e-01 1.677044332027435303e-01 4.349455237388610840e-02 6.629358977079391479e-02 4.291133210062980652e-02 9.073198586702346802e-02 -9.537691250443458557e-03 -4.938394576311111450e-02 -1.624854058027267456e-01 2.707204818725585938e-01 4.870932176709175110e-02 4.345875382423400879e-01
-3.502239286899566650e-01 -2.237719446420669556e-01 -2.794926986098289490e-02 8.482228219509124756e-02 7.819086313247680664e-02 -4.807278141379356384e-02 1.497705429792404175e-01 -2.657715231180191040e-02 -3.317503631114959717e-01 1.750415712594985962e-01 7.253280375152826309e-03 1.521830707788467407e-01 -5.595964565873146057e-02 -3.971467018127441406e-01 6.790346466004848480e-03 2.302327305078506470e-01 -4.682552814483642578e-02 -1.953237652778625488e-01 6.425254512578248978e-03 6.529375445097684860e-03 -2.605136632919311523e-01 1.352489553391933441e-02 1.270393580198287964e-01 -3.249480575323104858e-02 2.943720221519470215e-01 1.885648444294929504e-02 9.660695493221282959e-02 2.849504165351390839e-02 -1.046108081936836243e-01 -8.236233890056610107e-02 6.738924235105514526e-02 4.059728682041168213e-01
-1.961066573858261108e-01 -3.452044427394866943e-01 -6.604228634387254715e-03 2.594348490238189697e-01 -2.266291826963424683e-01 -1.124013364315032959e-01 9.234396368265151978e-02 -3.249354660511016846e-01 3.380319476127624512e-02 5.294081941246986389e-02 1.109306290745735168e-01 7.313064485788345337e-02 2.644774615764617920e-01 -1.922807842493057251e-01 2.320766821503639221e-02 2.658715099096298218e-02 1.333439350128173828e-01 -2.699080407619476318e-01 3.592354245483875275e-03 -2.670073695480823517e-02 -7.595662772655487061e-02 5.552663654088973999e-02 1.168803051114082336e-01 -1.328343898057937622e-01 -1.123927161097526550e-01 -6.458496302366256714e-02 -2.292548567056655884e-01 2.066085040569305420e-01 -1.915957331657409668e-01 -2.675103247165679932e-01 2.050836831331253052e-01 2.706699669361114502e-01
-1.941457986831665039e-01 -2.041454911231994629e-01 9.200914949178695679e-02 1.670446693897247314e-01 2.547853589057922363e-01 7.140319049358367920e-02 1.591995656490325928e-01 6.012980267405509949e-02 3.796004131436347961e-02 -6.111124530434608459e-02 -6.820081919431686401e-02 -2.331574261188507080e-01 5.236154794692993164e-01 5.186171084642410278e-02 2.225117683410644531e-01 -2.043439745903015137e-01 -5.889884009957313538e-02 -3.102217018604278564e-01 -1.290590763092041016e-01 -7.516832649707794189e-02 7.464154623448848724e-03 5.347388982772827148e-02 1.381724625825881958e-01 1.796489655971527100e-01 -4.654642194509506226e-02 2.034768015146255493e-01 -1.421796977519989014e-01 1.496506035327911377e-01 -4.427643492817878723e-02 7.811727374792098999e-02 9.727212600409984589e-03 2.869450747966766357e-01
1.597800105810165405e-01 -9.555843472480773926e-02 -3.788283169269561768e-01 2.211191803216934204e-01 1.298243701457977295e-01 -3.541243821382522583e-02 -1.736472845077514648e-01 9.698818624019622803e-02 -8.536484092473983765e-02 -1.416893452405929565e-01 -3.941413387656211853e-02 -2.163615822792053223e-02 -1.182060409337282181e-02 1.606695912778377533e-02 2.883668839931488037e-01 -1.267023268155753613e-03 -1.563190817832946777e-01 -1.945804059505462646e-01 -6.980523467063903809e-02 1.837280839681625366e-01 -2.836491465568542480e-01 1.968015283346176147e-01 5.756958574056625366e-02 1.183646395802497864e-01 -1.343256086111068726e-01 6.273729726672172546e-03 -1.095477342605590820e-01 1.777417808771133423e-01 1.447512656450271606e-01 1.566549241542816162e-01 3.021270968019962311e-02 5.067604780197143555e-01
-2.253557741641998291e-01 1.149251833558082581e-01 -1.983363181352615356e-01 1.268442869186401367e-01 3.155749738216400146e-01 -2.362903356552124023e-01 -5.016402155160903931e-02 -1.141225919127464294e-01 5.171570554375648499e-02 -7.411343511193990707e-03 1.662427484989166260e-01 -8.971458673477172852e-02 6.844271719455718994e-02 -7.566062361001968384e-02 -1.351106762886047363e-01 -1.048245951533317566e-01 -3.996327146887779236e-02 -2.970682680606842041e-01 -2.624736428260803223e-01 7.682099938392639160e-02 -1.719104647636413574e-01 3.839827477931976318e-01 -6.159202381968498230e-02 1.103785410523414612e-01 -3.333926200866699219e-01 2.160606682300567627e-01 -2.375348359346389771e-01 -1.205344870686531067e-01 7.012432068586349487e-02 -1.155692413449287415e-01 1.631768196821212769e-01 -1.595016568899154663e-02
3.340703248977661133e-02 7.488996535539627075e-02 -2.774527668952941895e-01 1.947080940008163452e-01 -6.063183769583702087e-02 -3.997508808970451355e-02 1.832179725170135498e-02 -1.421866416931152344e-01 -3.930357396602630615e-01 -8.521395176649093628e-02 3.259791806340217590e-02 1.606936799362301826e-03 1.571182012557983398e-01 -4.674733430147171021e-02 -3.031414188444614410e-02 -2.501500584185123444e-02 -1.088581830263137817e-01 -3.042340576648712158e-01 -3.103999495506286621e-01 1.713145822286605835e-01 -6.052203476428985596e-02 -1.820372603833675385e-02 -2.700522169470787048e-02 3.745732009410858154e-01 -1.541292965412139893e-01 6.926029175519943237e-02 -3.275671228766441345e-02 7.449765503406524658e-02 1.272337734699249268e-01 3.364943861961364746e-01 1.608113944530487061e-01 3.094361424446105957e-01
-3.603268563747406006e-01 -2.909638881683349609e-01 6.815967708826065063e-02 4.793483018875122070e-02 8.106351643800735474e-02 -2.742461562156677246e-01 1.888832896947860718e-01 -1.158800795674324036e-01 -1.692799180746078491e-01 1.739628612995147705e-01 1.488804630935192108e-02 -1.086257118731737137e-02 -2.959759673103690147e-03 -1.562596261501312256e-01 -6.875035166740417480e-02 6.344686448574066162e-02 -2.876269519329071045e-01 -3.176712095737457275e-01 -2.481371760368347168e-01 -8.682538568973541260e-02 -6.674572080373764038e-02 -5.459745973348617554e-02 1.709983646869659424e-01 3.726717084646224976e-03 2.396621406078338623e-01 9.321822971105575562e-02 1.806458830833435059e-02 8.416831493377685547e-02 1.905032694339752197e-01 1.093842014670372009e-01 4.197262227535247803e-02 3.771421313285827637e-01
-3.869946599006652832e-01 -7.427548617124557495e-02 3.900203481316566467e-02 2.888185437768697739e-03 3.862043917179107666e-01 -1.658556461334228516e-01 1.368753015995025635e-01 1.098106950521469116e-01 1.220841258764266968e-01 1.513135526329278946e-02 1.107344254851341248e-01 -3.362340480089187622e-02 -1.390664558857679367e-02 -1.415705680847167969e-01 4.977244883775711060e-02 -1.147575378417968750e-01 -1.740640252828598022e-01 -2.338291890919208527e-02 -1.919097267091274261e-02 1.189503446221351624e-01 -2.978591620922088623e-01 3.004035949707031250e-01 -1.899766921997070312e-01 -1.873988285660743713e-02 1.641230136156082153e-01 2.090636044740676880e-01 -1.471440494060516357e-01 1.252552717924118042e-01 2.868525385856628418e-01 8.036477863788604736e-02 -2.723264135420322418e-02 3.362875580787658691e-01
-1.667542159557342529e-01 -1.845280379056930542e-01 3.287942335009574890e-02 -6.894402951002120972e-02 6.421198695898056030e-02 -2.302225083112716675e-01 1.989411264657974243e-01 1.098260134458541870e-01 2.279213517904281616e-01 1.742295920848846436e-01 5.625695586204528809e-01 1.600104197859764099e-02 8.574427664279937744e-02 -9.966512769460678101e-02 -6.462789326906204224e-02 -1.255356520414352417e-02 1.124262958765029907e-01 -1.414650082588195801e-01 8.906848728656768799e-02 -2.843876136466860771e-03 -8.890268951654434204e-02 6.780842691659927368e-02 2.191174402832984924e-02 1.225243508815765381e-02 -1.091859862208366394e-01 1.097792014479637146e-01 -1.318735927343368530e-01 5.009051784873008728e-02 -6.831143051385879517e-02 6.538572162389755249e-02 4.202494323253631592e-01 3.460196256637573242e-01
-5.998194590210914612e-02 -2.822566330432891846e-01 -2.132660895586013794e-01 2.211474627256393433e-01 1.709707826375961304e-02 1.118064969778060913e-01 5.709382146596908569e-02 -1.793134808540344238e-01 4.015127196907997131e-02 -8.533269166946411133e-02 1.624314039945602417e-01 -1.703838445246219635e-02 1.745595186948776245e-01 -2.156384289264678955e-01 2.558097839355468750e-01 2.082453221082687378e-01 -1.669968217611312866e-01 -7.818004488945007324e-02 1.406862679868936539e-02 -4.172955825924873352e-02 -1.693963706493377686e-01 3.725693374872207642e-02 1.342700570821762085e-01 3.639516234397888184e-01 -2.365978807210922241e-01 1.628266423940658569e-01 -2.901312410831451416e-01 1.902811825275421143e-01 -5.026298761367797852e-02 3.963438794016838074e-02 7.502802461385726929e-02 3.516852259635925293e-01
-3.347754776477813721e-01 2.590717077255249023e-01 -1.027156636118888855e-01 1.125660091638565063e-01 3.012638539075851440e-02 -1.561262011528015137e-01 -5.787270888686180115e-02 2.062266692519187927e-02 -2.769997119903564453e-01 -1.920283883810043335e-01 -5.030870088376104832e-04 -2.066520005464553833e-01 2.044381499290466309e-01 5.283456295728683472e-02 2.673546373844146729e-01 6.226051598787307739e-02 -1.329319477081298828e-01 -1.428297609090805054e-01 -6.221834942698478699e-02 -5.634230375289916992e-02 -2.078818827867507935e-01 1.644107848405838013e-01 -1.180873215198516846e-01 -1.275879740715026855e-01 -2.197816371917724609e-01 1.749434620141983032e-01 -5.433071404695510864e-02 -1.964237540960311890e-02 8.604405075311660767e-02 8.814492076635360718e-02 4.986230432987213135e-01 -2.543623559176921844e-02
-4.392206370830535889e-01 3.353497711941599846e-03 -2.093878090381622314e-01 5.817025154829025269e-02 -1.006861403584480286e-01 -1.430124491453170776e-01 1.076706275343894958e-01 2.150457948446273804e-01 -1.406865119934082031e-01 -3.075123764574527740e-02 3.726119995117187500e-01 3.256151452660560608e-02 5.852255970239639282e-02 -1.810398548841476440e-01 -1.051730215549468994e-01 1.032787859439849854e-01 5.869067087769508362e-02 1.010220311582088470e-02 -7.490336149930953979e-02 8.518612384796142578e-02 -3.622446656227111816e-01 2.225335389375686646e-01 3.578309714794158936e-01 -1.791681349277496338e-01 -2.128210365772247314e-01 7.190591655671596527e-03 3.503208234906196594e-02 -1.452710665762424469e-02 -4.429526627063751221e-02 -1.640251874923706055e-01 7.533513475209474564e-03 1.408763825893402100e-01
-7.118929922580718994e-02 5.867216736078262329e-02 -2.369661629199981689e-01 -1.013405248522758484e-01 1.770940423011779785e-01 -3.220441639423370361e-01 1.420874446630477905e-01 -1.134980586357414722e-03 -6.331571936607360840e-02 1.263224631547927856e-01 3.303110301494598389e-01 -9.391321241855621338e-02 3.625296056270599365e-01 -3.205693662166595459e-01 -5.109811574220657349e-02 -1.245371699333190918e-01 1.296929419040679932e-01 -1.250439286231994629e-01 -9.786821901798248291e-02 1.894982345402240753e-02 2.336751483380794525e-02 9.862288832664489746e-02 3.030944466590881348e-01 1.715088933706283569e-01 1.407290846109390259e-01 3.189474344253540039e-02 -1.114780530333518982e-01 -5.756111443042755127e-02 9.456708282232284546e-02 -3.012692332267761230e-01 4.939312860369682312e-02 2.587312161922454834e-01
-1.163229346275329590e-01 -3.207642734050750732e-01 -1.214778944849967957e-01 5.245127901434898376e-02 -1.464194357395172119e-01 -1.666625738143920898e-01 2.569350600242614746e-01 -1.987193524837493896e-01 1.265545338392257690e-01 1.493032872676849365e-01 -7.622717320919036865e-02 -3.499717116355895996e-01 1.238001734018325806e-01 -5.518094450235366821e-02 1.176606342196464539e-01 1.096561998128890991e-01 4.671070724725723267e-03 -1.500031054019927979e-01 -3.175529539585113525e-01 -4.721478745341300964e-02 -2.614445984363555908e-01 -2.911654300987720490e-02 9.482137113809585571e-02 1.296840161085128784e-01 -1.251360774040222168e-01 -2.265541553497314453e-01 -1.182951107621192932e-01 6.809548288583755493e-02 -7.591778039932250977e-02 -1.121968328952789307e-01 2.065947204828262329e-01 3.650497496128082275e-01
-1.002900525927543640e-01 1.018077582120895386e-01 -7.451325654983520508e-02 5.986883118748664856e-02 3.134774565696716309e-01 1.976534128189086914e-01 -7.833367586135864258e-02 -5.604901537299156189e-02 8.667198009788990021e-03 1.139895245432853699e-01 1.247176229953765869e-01 -8.215332776308059692e-02 7.019120454788208008e-02 4.013204947113990784e-02 1.185779720544815063e-01 8.754387497901916504e-02 -3.554221093654632568e-01 -2.144496291875839233e-01 -2.693525850772857666e-01 1.018992587924003601e-01 -2.433461546897888184e-01 1.229785010218620300e-02 3.457457721233367920e-01 7.260604947805404663e-02 3.167401552200317383e-01 1.963879466056823730e-01 -2.634922564029693604e-01 8.927796781063079834e-02 -1.008517220616340637e-01 5.656114965677261353e-02 3.896575048565864563e-02 2.993083596229553223e-01
-2.436597943305969238e-01 3.265284234657883644e-03 -1.737796366214752197e-01 3.791301548480987549e-01 7.294838875532150269e-02 -1.756298542022705078e-01 1.969991326332092285e-01 -1.100305616855621338e-01 1.410532444715499878e-01 -4.908892884850502014e-02 1.663608849048614502e-02 -1.080365031957626343e-01 4.640754461288452148e-01 1.666265875101089478e-01 2.091311663389205933e-01 -1.899917870759963989e-01 -9.957309812307357788e-02 -1.605268567800521851e-01 -1.710226386785507202e-01 7.846733927726745605e-02 -4.528288170695304871e-02 -5.985226482152938843e-02 2.117897756397724152e-02 2.999598085880279541e-01 6.105222925543785095e-02 1.510736793279647827e-01 -1.555494591593742371e-02 -4.237947985529899597e-02 1.830906234681606293e-02 6.086336914449930191e-03 2.239805012941360474e-01 2.758715450763702393e-01
-2.410115748643875122e-01 -6.644927710294723511e-02 1.071020513772964478e-01 -7.000348716974258423e-02 -1.679272055625915527e-01 -1.355274170637130737e-01 1.986502707004547119e-01 -1.816926598548889160e-01 -1.792848557233810425e-01 -2.349729835987091064e-02 3.752549365162849426e-02 1.975469738245010376e-01 5.242411792278289795e-02 -3.642222881317138672e-01 3.215289488434791565e-02 1.524564325809478760e-01 -1.050096154212951660e-01 -1.775184720754623413e-01 -2.349394857883453369e-01 1.413142657838761806e-03 -3.088870048522949219e-01 -1.108025163412094116e-01 -2.831640653312206268e-02 -1.204867139458656311e-01 -7.484612613916397095e-02 -2.311912924051284790e-01 1.985301636159420013e-02 7.985568046569824219e-02 5.829356983304023743e-02 -1.942810416221618652e-02 2.311169356107711792e-01 4.748846888542175293e-01
4.866308718919754028e-02 -8.080356568098068237e-02 9.294008463621139526e-02 2.089730501174926758e-01 2.193824350833892822e-01 1.540163010358810425e-01 -8.781263232231140137e-02 1.075652390718460083e-01 5.181022360920906067e-02 1.549481749534606934e-01 2.166106253862380981e-01 -1.506150960922241211e-01 1.785403937101364136e-01 2.115626782178878784e-01 1.789660900831222534e-01 9.251304715871810913e-02 -2.398837953805923462e-01 -3.947180211544036865e-01 -1.633436083793640137e-01 1.441791206598281860e-01 -3.479560613632202148e-01 -2.466229721903800964e-02 3.059498071670532227e-01 6.443921476602554321e-02 9.681992977857589722e-02 2.174523659050464630e-02 -1.695079058408737183e-01 1.121382862329483032e-01 4.052975773811340332e-02 -4.304433241486549377e-02 2.790848314762115479e-01 1.461143791675567627e-01
-4.884381219744682312e-02 -1.611901521682739258e-01 4.389124363660812378e-02 9.358572214841842651e-02 1.093174051493406296e-02 -7.952091842889785767e-02 2.218351960182189941e-01 -1.835432648658752441e-01 8.529410697519779205e-03 -1.545320153236389160e-01 8.617587387561798096e-02 1.567660085856914520e-02 4.065739214420318604e-01 1.273141801357269287e-01 -3.810676746070384979e-03 -6.834711879491806030e-02 2.256234586238861084e-01 -2.854208089411258698e-02 -1.543208956718444824e-01 1.205479428172111511e-01 -1.185997277498245239e-01 1.433688402175903320e-01 -1.590227037668228149e-01 1.125735491514205933e-01 3.036473989486694336e-01 1.809519380331039429e-01 -2.751926481723785400e-01 1.924622803926467896e-01 1.480998843908309937e-01 4.851152747869491577e-02 2.430029511451721191e-01 4.124061763286590576e-01
-1.489720195531845093e-01 1.466875057667493820e-02 -2.817533016204833984e-01 2.151902914047241211e-01 2.971369586884975433e-02 -1.057690009474754333e-01 3.702553510665893555e-01 -2.720357775688171387e-01 -1.064219549298286438e-01 -3.570932447910308838e-01 -6.576489191502332687e-03 -2.395776957273483276e-01 2.405575364828109741e-01 -6.708896905183792114e-02 4.029111564159393311e-02 6.260315328836441040e-02 -1.038371399044990540e-01 -3.511174619197845459e-01 -8.786412328481674194e-02 1.812690198421478271e-01 -2.202549874782562256e-01 1.213145554065704346e-01 -1.004785820841789246e-01 -2.164586484432220459e-01 -1.052931845188140869e-01 -7.403737306594848633e-02 -1.445569004863500595e-02 -4.308880865573883057e-02 -6.683742254972457886e-02 6.931766867637634277e-02 3.203181549906730652e-02 2.019625157117843628e-01
-1.985983699560165405e-01 -3.737429529428482056e-02 5.700939148664474487e-02 5.147014558315277100e-02 -2.694886624813079834e-01 -1.193312648683786392e-02 3.845233917236328125e-01 -8.571785688400268555e-02 -4.282359406352043152e-02 1.563247293233871460e-02 4.645607620477676392e-02 -1.909386925399303436e-02 3.288770914077758789e-01 7.582835108041763306e-02 9.227565675973892212e-02 2.291003167629241943e-01 -6.730082631111145020e-02 -2.110023796558380127e-01 -1.982827782630920410e-01 1.799149438738822937e-03 -3.061212301254272461e-01 1.382316052913665771e-01 -2.101860046386718750e-01 1.050353869795799255e-01 1.409768164157867432e-01 1.795785129070281982e-01 2.855616211891174316e-01 1.280377339571714401e-02 1.251762658357620239e-01 -1.073643215931952000e-03 3.387509882450103760e-01 1.585029959678649902e-01
-2.440619021654129028e-01 -3.052550256252288818e-01 -2.453395351767539978e-02 2.733719944953918457e-01 -5.273869633674621582e-02 -3.104159235954284668e-01 1.464289873838424683e-01 -5.949689447879791260e-02 -1.800365149974822998e-01 4.072765409946441650e-01 2.107347995042800903e-01 -3.709036856889724731e-02 9.678621590137481689e-02 -1.108576953411102295e-01 -4.239465668797492981e-02 5.321125686168670654e-02 -2.806122601032257080e-01 -3.558167219161987305e-01 -1.776827275753021240e-01 5.910312011837959290e-02 -1.891265064477920532e-01 -9.632068872451782227e-02 5.740955844521522522e-02 5.214592069387435913e-02 1.885920204222202301e-02 4.768001288175582886e-02 -7.273157685995101929e-02 2.121639996767044067e-01 -2.401096001267433167e-02 -3.062240965664386749e-02 -2.982821688055992126e-02 1.750121712684631348e-01
-6.750859320163726807e-02 -5.405750125646591187e-02 9.823903441429138184e-02 1.981818974018096924e-01 7.240942865610122681e-02 -1.874243095517158508e-02 -1.109618693590164185e-01 3.335763141512870789e-02 -1.805982142686843872e-01 5.598987638950347900e-02 -1.538537442684173584e-03 1.506318151950836182e-01 3.368279635906219482e-01 -3.747935965657234192e-02 1.582854837179183960e-01 -2.077053189277648926e-01 6.747066229581832886e-02 -3.681804612278938293e-02 6.213044375181198120e-02 2.218490839004516602e-01 -1.592649966478347778e-01 8.052399009466171265e-02 2.186202406883239746e-01 3.605461120605468750e-01 -3.312533199787139893e-01 3.196570873260498047e-01 1.446084231138229370e-01 1.289814859628677368e-01 2.499765604734420776e-01 -1.703931093215942383e-01 1.697542667388916016e-01 2.113261818885803223e-01
-2.261336147785186768e-01 -8.640190958976745605e-02 -9.220065921545028687e-02 -7.979542016983032227e-02 1.009429022669792175e-01 9.833903983235359192e-03 8.167650550603866577e-02 6.136075779795646667e-02 -5.546386539936065674e-02 -4.314378276467323303e-02 7.238329946994781494e-02 3.846796229481697083e-02 3.041968345642089844e-01 -2.416446655988693237e-01 1.141665354371070862e-01 2.737742364406585693e-01 -7.472167909145355225e-02 -2.967331707477569580e-01 -6.239170208573341370e-02 3.395404815673828125e-01 -2.598575055599212646e-01 1.991526782512664795e-01 -1.889929324388504028e-01 9.226704016327857971e-03 4.444913566112518311e-02 3.415860235691070557e-01 2.016674429178237915e-01 -1.832819879055023193e-01 -1.513157635927200317e-01 -2.316270470619201660e-01 7.345828413963317871e-02 1.567444652318954468e-01
1.986576318740844727e-01 -2.859663069248199463e-01 2.335806377232074738e-02 3.457622230052947998e-01 6.923191249370574951e-02 -1.015584096312522888e-01 -7.335737347602844238e-02 1.377400308847427368e-01 -3.046774864196777344e-01 -3.773240745067596436e-02 5.794522911310195923e-02 -1.118345037102699280e-01 2.772746086120605469e-01 6.734821200370788574e-02 -8.146736770868301392e-03 -7.430810481309890747e-02 -3.722083196043968201e-02 -3.140297830104827881e-01 1.162923499941825867e-01 5.046550929546356201e-02 -1.815230697393417358e-01 2.340569794178009033e-01 1.261745244264602661e-01 -5.213876441121101379e-02 -4.043819904327392578e-01 -1.955653727054595947e-02 7.824908196926116943e-02 1.853793263435363770e-01 -4.873001947999000549e-02 -1.485901512205600739e-02 2.030065208673477173e-01 2.267899364233016968e-01
1.943121254444122314e-01 -3.697518631815910339e-02 -1.061996892094612122e-01 1.693801432847976685e-01 2.290609665215015411e-02 1.853543519973754883e-01 2.272182106971740723e-01 -1.110807433724403381e-01 6.813364103436470032e-03 -2.226892709732055664e-01 7.602384686470031738e-02 -2.373144729062914848e-03 2.001388184726238251e-02 -1.445061415433883667e-01 1.276798844337463379e-01 -2.778137475252151489e-02 -3.387614786624908447e-01 -2.900207936763763428e-01 -1.920683532953262329e-01 -5.811097566038370132e-03 -2.499621361494064331e-01 -7.003694027662277222e-02 2.516186796128749847e-02 3.256247043609619141e-01 -4.484203830361366272e-02 3.528566658496856689e-02 -1.738638281822204590e-01 1.242760419845581055e-01 7.570508122444152832e-02 8.700704574584960938e-02 2.398445010185241699e-01 4.457339048385620117e-01
3.577909246087074280e-02 -3.121081590652465820e-01 -9.196162223815917969e-02 9.740402549505233765e-02 7.142608612775802612e-02 -1.372868940234184265e-02 -8.336620405316352844e-03 7.124396413564682007e-02 -4.220060110092163086e-01 1.767189800739288330e-01 9.051385521888732910e-02 -7.276079803705215454e-02 2.525801956653594971e-01 2.378092706203460693e-02 2.095570862293243408e-01 -1.869499087333679199e-01 1.348659582436084747e-02 -3.732231855392456055e-01 6.154638249427080154e-03 -1.115517392754554749e-01 -1.900788396596908569e-01 3.073349408805370331e-02 -8.246593177318572998e-02 1.313691884279251099e-01 -3.256997168064117432e-01 1.130103096365928650e-01 1.685385704040527344e-01 2.679349482059478760e-01 -2.105146944522857666e-01 2.179202390834689140e-03 7.540207356214523315e-02 1.573262214660644531e-01
1.387948691844940186e-01 -2.986037731170654297e-01 -2.469702363014221191e-01 1.827944219112396240e-01 1.757227480411529541e-01 6.539417803287506104e-02 2.727827616035938263e-02 6.550749391317367554e-02 -5.309101194143295288e-02 -1.115255728363990784e-01 1.191011369228363037e-01 1.004925817251205444e-01 6.646534055471420288e-02 2.334900759160518646e-02 3.459512293338775635e-01 1.166872587054967880e-02 -5.649746954441070557e-02 3.309617051854729652e-03 -1.885821074247360229e-01 1.341426372528076172e-01 -2.532132267951965332e-01 9.469399601221084595e-02 -6.053387746214866638e-02 2.073361426591873169e-01 -4.458308685570955276e-03 -3.961238078773021698e-03 4.767202213406562805e-02 3.135462105274200439e-02 6.007561832666397095e-02 9.583852440118789673e-02 1.075085401535034180e-01 6.233066320419311523e-01
-7.531592994928359985e-02 -1.928063035011291504e-01 -4.579246789216995239e-02 6.177540868520736694e-02 3.749489411711692810e-02 -2.018125802278518677e-01 1.442487090826034546e-01 -1.580945849418640137e-01 9.603885933756828308e-03 -2.276459187269210815e-01 8.185055106878280640e-02 -1.031920462846755981e-01 3.912056386470794678e-01 2.157462984323501587e-01 2.737647853791713715e-02 8.385544642806053162e-03 1.948379427194595337e-01 -5.874830484390258789e-02 -1.000724956393241882e-01 2.901303768157958984e-01 -1.111718863248825073e-01 8.600471913814544678e-02 1.283223833888769150e-02 6.172952428460121155e-02 3.020330071449279785e-01 -3.376301145181059837e-03 -2.440779656171798706e-01 1.969089955091476440e-01 2.516213357448577881e-01 -1.991053111851215363e-02 1.700808554887771606e-01 3.899731934070587158e-01
-4.004674404859542847e-02 -2.759753465652465820e-01 -1.990794241428375244e-01 4.449988603591918945e-01 1.259128451347351074e-01 1.421154141426086426e-01 1.170415547676384449e-03 1.719134747982025146e-01 -3.001386998221278191e-03 -1.856334954500198364e-01 2.172366380691528320e-01 -3.119324743747711182e-01 2.049436978995800018e-02 4.719759337604045868e-03 4.991599172353744507e-02 -8.015967160463333130e-02 -2.465223073959350586e-01 -1.082782000303268433e-01 -5.018440261483192444e-02 1.486033499240875244e-01 -1.888725459575653076e-01 2.840595841407775879e-01 3.381330519914627075e-02 9.220790863037109375e-02 -5.590677261352539062e-02 2.202473953366279602e-02 -6.976296752691268921e-02 -1.213537305593490601e-01 3.919654712080955505e-02 3.126941621303558350e-02 7.116817682981491089e-02 4.204264581203460693e-01
-2.728934884071350098e-01 -6.185073778033256531e-02 -2.709634974598884583e-02 1.419651657342910767e-01 -1.436360180377960205e-01 -2.112621068954467773e-01 3.799749910831451416e-02 -1.777539551258087158e-01 -1.968953609466552734e-01 6.342449784278869629e-02 -1.735844016075134277e-01 1.008231714367866516e-01 -1.498641967773437500e-01 -2.365294843912124634e-01 -3.150051087141036987e-02 3.213304653763771057e-02 -3.386804461479187012e-02 -3.891251683235168457e-01 -2.470234483480453491e-01 1.644845604896545410e-01 -2.413403987884521484e-02 3.813983201980590820e-01 -2.122046984732151031e-02 -6.518127769231796265e-02 -9.547252953052520752e-02 -7.971488870680332184e-03 -1.014909967780113220e-01 3.097160458564758301e-01 1.442291140556335449e-01 -1.354102641344070435e-01 2.748570144176483154e-01 1.323625743389129639e-01
-2.197332829236984253e-01 -1.749180555343627930e-01 3.664761036634445190e-02 2.642921209335327148e-01 5.695069208741188049e-02 3.940701112151145935e-02 2.883883714675903320e-01 5.859508737921714783e-02 -5.673635005950927734e-02 8.197977393865585327e-02 3.064490854740142822e-01 7.320312410593032837e-02 1.822840422391891479e-01 -1.778344064950942993e-01 3.659157454967498779e-01 -8.531907945871353149e-02 4.064639657735824585e-02 -3.770900964736938477e-01 -1.301951706409454346e-02 -3.965635597705841064e-02 5.659917835146188736e-03 1.660818159580230713e-01 -9.761667251586914062e-02 -1.938495188951492310e-01 -3.614464998245239258e-01 -1.571141183376312256e-01 -3.233647672459483147e-03 1.060713157057762146e-01 1.052163615822792053e-01 1.445400863885879517e-01 1.519721448421478271e-01 3.651807457208633423e-02
-1.678297221660614014e-01 1.157748419791460037e-02 -4.280883669853210449e-01 -1.975182145833969116e-01 -1.269160807132720947e-01 -1.992130875587463379e-01 8.596684038639068604e-02 -2.104226499795913696e-01 -3.730106353759765625e-02 -3.708352893590927124e-02 1.640924513339996338e-01 2.818321110680699348e-03 2.165264338254928589e-01 -2.711153626441955566e-01 9.067329578101634979e-03 5.508479196578264236e-03 -3.254250623285770416e-03 -2.416080534458160400e-01 -3.243801295757293701e-01 -3.398868720978498459e-03 -5.129542946815490723e-02 8.323939889669418335e-02 1.775195896625518799e-01 -1.362606287002563477e-01 1.305116713047027588e-01 -2.146568745374679565e-01 -4.829666763544082642e-02 1.088114678859710693e-01 1.095870882272720337e-01 2.559598982334136963e-01 2.932590842247009277e-01 1.664197891950607300e-01
-3.513694405555725098e-01 -1.927784383296966553e-01 -1.301178485155105591e-01 -5.314578302204608917e-03 1.375520676374435425e-01 -3.826916590332984924e-02 1.436847150325775146e-01 -8.896452933549880981e-02 -3.571918932721018791e-03 2.704348564147949219e-01 -5.230768024921417236e-02 -3.855488002300262451e-01 1.518164277076721191e-01 -2.027223855257034302e-01 -2.174670696258544922e-01 -8.801551908254623413e-02 -1.003069132566452026e-01 -1.643902659416198730e-01 -7.731276564300060272e-03 1.332301944494247437e-01 -3.288582265377044678e-01 1.664547175168991089e-01 2.372861281037330627e-02 2.874534130096435547e-01 1.189474612474441528e-01 -1.846847087144851685e-01 -4.168711230158805847e-02 3.611103072762489319e-02 3.313649073243141174e-02 -1.215433552861213684e-01 3.286731988191604614e-02 2.959124147891998291e-01
-2.931576371192932129e-01 1.909445524215698242e-01 -6.143888086080551147e-02 1.170881614089012146e-01 9.886075742542743683e-03 -8.726103603839874268e-02 2.758102715015411377e-01 -1.225805096328258514e-02 1.408572942018508911e-01 -3.593035042285919189e-01 -2.796370349824428558e-02 -6.731959991157054901e-03 -9.962947666645050049e-02 -1.065116301178932190e-01 -3.754239156842231750e-02 -8.441483974456787109e-02 -1.192883402109146118e-02 -9.830760210752487183e-02 -1.143064647912979126e-01 2.301739305257797241e-01 -2.202563136816024780e-01 7.598441839218139648e-02 8.111381530761718750e-02 1.452874206006526947e-02 -1.318035274744033813e-01 6.245376542210578918e-02 -1.084930077195167542e-01 -2.985593862831592560e-02 2.979950904846191406e-01 -2.595905363559722900e-01 3.944249749183654785e-01 3.376145958900451660e-01
-4.455589056015014648e-01 -5.828466266393661499e-02 -1.427340060472488403e-01 5.388964712619781494e-02 2.200765311717987061e-01 -6.077210977673530579e-02 3.855480253696441650e-02 2.145492881536483765e-01 -1.156738121062517166e-02 2.226790413260459900e-02 1.110747829079627991e-01 -3.151515722274780273e-01 -9.445325285196304321e-02 -2.096672356128692627e-01 2.577197551727294922e-01 -1.200914084911346436e-01 -7.430355250835418701e-02 -1.672451756894588470e-02 -1.240028068423271179e-01 -1.671475321054458618e-01 -1.616945117712020874e-01 -1.059859767556190491e-01 1.925476789474487305e-01 -1.538454554975032806e-02 -1.206184457987546921e-02 -2.166158407926559448e-01 -1.480630878359079361e-02 -5.191977135837078094e-03 -4.025949910283088684e-02 -7.471825927495956421e-02 4.545137286186218262e-01 2.103369235992431641e-01
-3.629270493984222412e-01 -1.089553683996200562e-01 -1.858698725700378418e-01 2.139130681753158569e-01 -8.252906054258346558e-02 -5.963109061121940613e-02 4.115818738937377930e-01 6.156094744801521301e-02 1.011300310492515564e-01 -2.968324124813079834e-01 1.006404981017112732e-01 -1.556632220745086670e-01 1.117748692631721497e-01 -2.263409942388534546e-01 -1.020034402608871460e-02 1.051035150885581970e-01 -8.008547872304916382e-02 -2.023242115974426270e-01 4.915224388241767883e-02 1.779448539018630981e-01 -1.635882556438446045e-01 3.568318486213684082e-01 -7.220254838466644287e-02 -6.960909813642501831e-02 -5.535994470119476318e-02 -3.778329119086265564e-02 -5.247539840638637543e-03 -1.466175764799118042e-01 -4.175562784075737000e-02 2.510241866111755371e-01 8.639133721590042114e-02 2.028904855251312256e-01
-1.105323433876037598e-01 9.562215954065322876e-02 -1.578826159238815308e-01 6.155765429139137268e-02 2.897780761122703552e-02 -7.130450010299682617e-02 4.975438714027404785e-01 -1.344160437583923340e-01 -1.789851188659667969e-01 -8.610464632511138916e-02 6.662724912166595459e-02 -4.663030058145523071e-02 3.224141597747802734e-01 -3.369946479797363281e-01 -9.527268260717391968e-02 7.313215732574462891e-02 -8.708272874355316162e-02 -9.537680447101593018e-02 -1.122071221470832825e-02 1.701225638389587402e-01 -2.789001166820526123e-01 1.851892173290252686e-01 -2.279516160488128662e-01 -2.046824246644973755e-01 -2.253967523574829102e-01 -1.226600185036659241e-01 -1.407152414321899414e-02 -1.443348228931427002e-01 3.735677897930145264e-02 1.327399164438247681e-01 1.696936041116714478e-01 1.183231398463249207e-01
-2.364984452724456787e-01 -1.937400102615356445e-01 8.087893575429916382e-02 -2.492561750113964081e-02 1.462393850088119507e-01 -5.536319315433502197e-02 4.331327229738235474e-02 2.251602560281753540e-01 -8.394780755043029785e-02 -1.090631708502769470e-01 -2.166980654001235962e-01 7.602819055318832397e-02 1.903806179761886597e-01 2.409610338509082794e-02 -2.028289437294006348e-01 -4.204348847270011902e-02 1.825052872300148010e-02 -6.166172027587890625e-02 -1.266029626131057739e-01 1.218953654170036316e-01 -3.632232546806335449e-01 3.300767540931701660e-01 1.905325651168823242e-01 2.525705695152282715e-01 -1.053025722503662109e-01 1.072880532592535019e-02 2.516627907752990723e-01 1.289743930101394653e-01 1.437730342149734497e-01 1.336931884288787842e-01 1.557935029268264771e-01 3.754284679889678955e-01
-1.193569228053092957e-01 1.428355425596237183e-01 -8.129478245973587036e-02 -4.285791143774986267e-02 9.890052676200866699e-02 -2.352812588214874268e-01 2.075920403003692627e-01 -1.441656649112701416e-01 -1.726648062467575073e-01 6.711265444755554199e-02 1.061966866254806519e-01 -3.249803483486175537e-01 6.327756494283676147e-02 -2.647715806961059570e-01 -1.610781997442245483e-01 2.846761643886566162e-01 -2.666372656822204590e-01 -3.648546710610389709e-02 2.023603999987244606e-03 7.007609307765960693e-02 -4.931224882602691650e-01 1.732873916625976562e-01 2.244440019130706787e-01 3.961670212447643280e-03 8.722808212041854858e-02 1.042808070778846741e-01 3.110336139798164368e-02 5.592183768749237061e-02 7.247809320688247681e-02 -1.295956224203109741e-01 9.577693417668342590e-03 2.234713286161422729e-01
-2.608194351196289062e-01 8.539411425590515137e-02 -4.529756680130958557e-02 1.413146872073411942e-02 1.167534813284873962e-01 -3.833115994930267334e-01 1.153025552630424500e-01 -1.716518104076385498e-01 -8.878844976425170898e-02 -7.817072421312332153e-02 2.729162275791168213e-01 1.657267063856124878e-01 8.926983922719955444e-02 -5.205465480685234070e-03 5.166241154074668884e-02 1.059943288564682007e-01 9.628941118717193604e-02 1.407812833786010742e-01 5.852448195219039917e-02 7.169015705585479736e-03 -1.433292329311370850e-01 4.687673598527908325e-02 -3.529930487275123596e-02 1.367287337779998779e-01 6.245261430740356445e-02 1.486053764820098877e-01 -2.943127453327178955e-01 -1.112362816929817200e-01 -1.675199717283248901e-02 7.849429547786712646e-02 3.395746350288391113e-01 5.092043876647949219e-01
-1.858179420232772827e-01 -1.980620920658111572e-01 -1.012827754020690918e-01 1.839610636234283447e-01 1.786073110997676849e-02 2.236711606383323669e-02 -4.935272410511970520e-02 2.775309681892395020e-01 2.657177150249481201e-01 4.461716488003730774e-02 1.497389227151870728e-01 7.713793218135833740e-02 1.549174934625625610e-01 -1.174660399556159973e-01 1.730601042509078979e-01 -2.507823333144187927e-02 -1.435973197221755981e-01 -4.478086233139038086e-01 -3.599267601966857910e-01 4.312226176261901855e-02 8.125739544630050659e-02 1.376845240592956543e-01 9.629277884960174561e-02 1.210967302322387695e-01 -1.744238883256912231e-01 -8.902902156114578247e-02 -1.841597110033035278e-01 1.910177618265151978e-01 1.235967352986335754e-01 1.161144580692052841e-02 2.562136389315128326e-02 3.250290155410766602e-01
9.614679962396621704e-02 4.210788384079933167e-02 -1.730110645294189453e-01 9.084926545619964600e-02 2.127217799425125122e-01 6.281353533267974854e-02 1.092646643519401550e-01 2.891950607299804688e-01 -2.363686412572860718e-01 -2.724761962890625000e-01 8.809506893157958984e-02 6.169736385345458984e-02 2.518513500690460205e-01 -2.133917510509490967e-01 3.286239504814147949e-02 1.406073123216629028e-01 -7.584840804338455200e-02 -7.794004678726196289e-02 -1.530407369136810303e-01 -1.330754347145557404e-02 -6.125533953309059143e-02 1.146587282419204712e-01 3.306421637535095215e-01 -9.124351292848587036e-02 -1.593614965677261353e-01 2.591453194618225098e-01 -2.480715662240982056e-01 2.789597213268280029e-01 2.313262596726417542e-02 3.426505625247955322e-02 1.890180408954620361e-01 3.085600137710571289e-01
-1.506269723176956177e-01 6.659483164548873901e-02 -1.438233256340026855e-01 -6.310655176639556885e-02 8.326508849859237671e-02 -7.846999913454055786e-02 2.754888497292995453e-02 -2.138493955135345459e-01 5.045837163925170898e-02 -7.204614579677581787e-02 3.311035037040710449e-01 -1.785819046199321747e-02 2.936390638351440430e-01 -1.167907565832138062e-01 -2.150370478630065918e-01 4.041603580117225647e-02 -4.255196824669837952e-02 -2.027964442968368530e-01 -8.208461105823516846e-02 -1.464786231517791748e-01 -3.343287408351898193e-01 2.044861577451229095e-02 2.985340356826782227e-01 -8.962082676589488983e-03 -8.251984603703022003e-03 -1.739804446697235107e-01 2.701233327388763428e-01 -7.557972520589828491e-02 1.288100630044937134e-01 5.196105223149061203e-03 4.509138166904449463e-01 1.473708897829055786e-01
-2.564222812652587891e-01 -5.815777927637100220e-02 -4.770112782716751099e-02 -2.730671502649784088e-02 6.915416568517684937e-02 -1.785820424556732178e-01 7.780010998249053955e-02 -2.957621403038501740e-02 -9.453634731471538544e-03 2.207230180501937866e-01 1.311636716127395630e-01 3.676946461200714111e-01 -4.492967575788497925e-02 -2.003980278968811035e-01 6.136289238929748535e-02 1.557508856058120728e-01 -2.098747342824935913e-01 -2.786175906658172607e-01 -3.079041540622711182e-01 3.134087845683097839e-02 -3.506897687911987305e-01 3.665485233068466187e-02 5.473147612065076828e-03 -2.735801935195922852e-01 3.542225022101774812e-05 -1.534439623355865479e-01 1.006533727049827576e-01 1.826649606227874756e-01 1.099614053964614868e-01 -1.044534668326377869e-01 1.876924782991409302e-01 2.662539780139923096e-01
-3.172087669372558594e-01 -4.955317080020904541e-02 -3.082826733589172363e-01 7.657410949468612671e-02 1.524470597505569458e-01 -6.601582467555999756e-02 2.573665082454681396e-01 -1.226810645312070847e-02 6.645514070987701416e-02 -2.581798434257507324e-01 5.167554691433906555e-02 1.660881191492080688e-01 4.091161489486694336e-01 -1.459844410419464111e-01 3.449769616127014160e-01 4.253822565078735352e-02 4.748203232884407043e-02 -5.656028166413307190e-02 -7.025405066087841988e-04 1.350700408220291138e-01 -1.228181049227714539e-01 2.342258393764495850e-01 -1.598085910081863403e-01 -4.053601250052452087e-02 8.438754081726074219e-02 1.956839710474014282e-01 9.618999063968658447e-02 4.921233281493186951e-02 -1.921446025371551514e-01 -2.168268859386444092e-01 1.519987136125564575e-01 7.905206829309463501e-02
4.946358501911163330e-02 -1.235322430729866028e-01 -3.550512194633483887e-01 1.018027439713478088e-01 2.648966312408447266e-01 -7.022532075643539429e-02 -1.981984972953796387e-01 -4.717877507209777832e-02 -3.023642897605895996e-01 1.315331365913152695e-02 -8.149886131286621094e-02 -1.122583672404289246e-01 2.703589498996734619e-01 -4.180808737874031067e-02 2.310712486505508423e-01 2.349032759666442871e-01 -3.153625130653381348e-01 -1.383430361747741699e-01 -4.864512383937835693e-02 1.215223893523216248e-01 -1.839305162429809570e-01 -6.184789538383483887e-02 4.795045405626296997e-02 3.465755581855773926e-01 6.707379221916198730e-02 -4.200753197073936462e-02 4.475694894790649414e-02 4.355961829423904419e-02 -4.193304106593132019e-02 1.157859191298484802e-01 1.704540699720382690e-01 2.912420034408569336e-01
-1.485469788312911987e-01 2.415050566196441650e-01 3.642457723617553711e-02 9.771479666233062744e-02 -1.274687945842742920e-01 -3.579067289829254150e-01 -1.446371227502822876e-01 -3.353346139192581177e-02 8.917158842086791992e-02 -7.325291633605957031e-02 2.469466328620910645e-01 -8.039385825395584106e-02 7.148505002260208130e-02 -2.383561432361602783e-01 8.748947083950042725e-02 -6.350252032279968262e-02 -2.206326276063919067e-01 -1.468264758586883545e-01 -2.725861668586730957e-01 1.172243505716323853e-01 -7.543572038412094116e-02 1.151892021298408508e-01 3.953514993190765381e-02 -1.292281318455934525e-02 2.644275724887847900e-01 1.195246279239654541e-01 -1.912358552217483521e-01 3.472847491502761841e-02 1.897515654563903809e-01 1.051139160990715027e-01 4.644753634929656982e-01 1.556349992752075195e-01
-2.229148298501968384e-01 -4.981191083788871765e-02 -2.141381949186325073e-01 4.281029105186462402e-01 -2.791790068149566650e-01 1.144955381751060486e-01 1.479258239269256592e-01 3.687739372253417969e-03 3.353403136134147644e-02 -2.706820666790008545e-01 1.286481227725744247e-02 -1.086957231163978577e-01 1.988731175661087036e-01 1.100820861756801605e-02 2.231611907482147217e-01 2.144179344177246094e-01 -2.374047338962554932e-01 -2.000295966863632202e-01 -1.682938486337661743e-01 1.043718531727790833e-01 -3.329437375068664551e-01 4.560341686010360718e-02 1.920085400342941284e-02 -1.097312644124031067e-01 -2.997946925461292267e-02 6.076729390770196915e-03 1.903895139694213867e-01 -3.946103388443589211e-04 1.394325643777847290e-01 -1.160991415381431580e-01 2.005397826433181763e-01 1.126182228326797485e-01
-3.269107341766357422e-01 1.360629200935363770e-01 4.307226836681365967e-02 3.676938414573669434e-01 1.033346876502037048e-01 1.963472664356231689e-01 -1.607174724340438843e-01 -3.494571149349212646e-02 -1.841715276241302490e-01 5.311214551329612732e-02 3.875282108783721924e-01 -3.863340988755226135e-02 2.146838605403900146e-01 -1.151977628469467163e-01 1.170359924435615540e-02 1.316161155700683594e-01 -2.330416813492774963e-02 -3.267841935157775879e-01 -1.625127047300338745e-01 3.081348724663257599e-02 -2.185356020927429199e-01 -1.177380383014678955e-01 -4.025872051715850830e-02 -1.034370511770248413e-01 -8.254647254943847656e-02 -2.664401941001415253e-02 1.126272678375244141e-01 2.927725613117218018e-01 2.573284208774566650e-01 -1.196548640727996826e-01 2.148195542395114899e-02 2.232584729790687561e-02
6.153932586312294006e-02 -1.457123011350631714e-01 1.055668964982032776e-01 3.140738308429718018e-01 4.331722483038902283e-02 -1.154371872544288635e-01 -1.726015005260705948e-03 9.792090952396392822e-02 -1.764531582593917847e-01 1.848835349082946777e-01 1.033049896359443665e-01 -1.443810760974884033e-01 1.204666122794151306e-01 1.037501841783523560e-01 -5.280708894133567810e-02 1.223769187927246094e-01 2.312583327293395996e-01 1.440791040658950806e-02 -1.751887947320938110e-01 -1.419281661510467529e-01 -3.028615117073059082e-01 3.516179323196411133e-01 2.344444841146469116e-01 -1.139385178685188293e-01 -1.571059376001358032e-01 1.222666800022125244e-01 -2.428831607103347778e-01 1.726476103067398071e-01 -9.362196922302246094e-02 6.977111846208572388e-02 2.969139218330383301e-01 2.871814668178558350e-01
-1.192523837089538574e-01 -7.888274639844894409e-02 -1.210117265582084656e-01 3.480865433812141418e-02 1.236641407012939453e-01 -3.106398284435272217e-01 -6.030698493123054504e-02 1.643974184989929199e-01 2.500765621662139893e-01 -1.737412512302398682e-01 2.116819173097610474e-01 -2.660513520240783691e-01 9.462973475456237793e-02 -3.547307848930358887e-01 1.612666100263595581e-01 5.356728285551071167e-02 -7.116456329822540283e-02 -2.139645814895629883e-01 -1.119534745812416077e-01 -4.963156208395957947e-02 3.205052763223648071e-02 1.368062943220138550e-01 3.436083719134330750e-02 4.767787642776966095e-03 3.491243720054626465e-01 4.910842329263687134e-02 -4.910244047641754150e-02 1.723496243357658386e-02 -2.691437676548957825e-02 -3.539464250206947327e-02 3.176227211952209473e-01 3.641539216041564941e-01
-5.637919530272483826e-03 -1.321888864040374756e-01 -3.523475527763366699e-01 -8.158302307128906250e-02 2.302385270595550537e-01 -1.908659040927886963e-01 1.698107272386550903e-01 -8.874503523111343384e-02 -2.716858983039855957e-01 1.436515599489212036e-01 2.636768221855163574e-01 1.444432232528924942e-02 3.351157009601593018e-01 9.416101127862930298e-02 -1.004729196429252625e-01 -8.036782592535018921e-02 1.638791151344776154e-02 1.174645721912384033e-01 1.111903320997953415e-02 7.602114230394363403e-02 -2.690981626510620117e-01 2.457308024168014526e-01 -2.616552114486694336e-01 1.145178526639938354e-01 1.298479288816452026e-01 1.745022386312484741e-01 -2.389172762632369995e-01 4.916536808013916016e-02 8.722934871912002563e-02 -9.675704874098300934e-03 1.922006458044052124e-01 1.945112794637680054e-01
-2.888461947441101074e-01 -1.820423007011413574e-01 -8.552712947130203247e-02 1.796572655439376831e-01 1.349985003471374512e-01 -1.712117940187454224e-01 1.391353905200958252e-01 -1.433729827404022217e-01 -2.660237252712249756e-01 2.124641537666320801e-01 9.374261647462844849e-02 7.437845319509506226e-02 3.596228957176208496e-01 -4.873258247971534729e-02 -3.739781677722930908e-02 2.235842347145080566e-01 -1.267101317644119263e-01 -3.323912322521209717e-01 -2.467886805534362793e-01 1.433712393045425415e-01 -1.978899687528610229e-01 -1.766859143972396851e-01 -3.241382911801338196e-02 -2.521807253360748291e-01 1.401363760232925415e-01 1.729451417922973633e-01 2.026636339724063873e-02 2.098433077335357666e-01 3.230813145637512207e-02 -3.579304739832878113e-02 -2.369314618408679962e-02 5.621236190199851990e-02
-2.626547217369079590e-01 -3.280262351036071777e-01 -3.995598554611206055e-01 2.667426466941833496e-01 1.753503829240798950e-01 5.523736774921417236e-02 9.635098278522491455e-02 -1.865076832473278046e-02 -7.891169190406799316e-02 -1.431771516799926758e-01 1.657188534736633301e-01 -1.448038220405578613e-01 9.839375317096710205e-02 -1.385011672973632812e-01 2.660562098026275635e-01 1.667842864990234375e-01 7.903420180082321167e-02 -8.543498814105987549e-02 -1.552487611770629883e-01 -1.134095340967178345e-01 -7.951513677835464478e-02 8.836169540882110596e-02 1.917275786399841309e-01 3.228238224983215332e-01 -1.484505087137222290e-01 1.060137748718261719e-01 2.987865172326564789e-02 2.442475110292434692e-01 7.158578932285308838e-02 3.215671330690383911e-02 -4.544973745942115784e-02 1.972099989652633667e-01
1.626682579517364502e-01 -1.547182258218526840e-02 -1.574821919202804565e-01 1.261358261108398438e-01 -4.042117297649383545e-02 -3.490706682205200195e-01 1.092012003064155579e-01 -5.483217164874076843e-02 -2.170534878969192505e-01 1.794092804193496704e-01 4.321230202913284302e-02 -7.976057380437850952e-02 3.404542803764343262e-01 6.161620840430259705e-02 2.373801916837692261e-01 1.477081608027219772e-02 4.469242412596940994e-03 -2.048794627189636230e-01 1.274822354316711426e-01 -1.162860691547393799e-01 4.314691200852394104e-02 2.902205586433410645e-01 -6.170570477843284607e-02 4.009391963481903076e-01 -1.018502637743949890e-01 1.709769964218139648e-01 2.743152715265750885e-02 2.225863784551620483e-01 6.918061524629592896e-02 3.765832260251045227e-02 2.202376723289489746e-01 2.516730129718780518e-01
-1.808770149946212769e-01 -2.101721018552780151e-01 -1.634756103157997131e-02 6.214632093906402588e-02 9.378986060619354248e-02 -2.171657681465148926e-01 1.842807233333587646e-01 -1.142700687050819397e-01 -1.965187191963195801e-01 1.816402971744537354e-01 2.144089788198471069e-01 1.782146398909389973e-03 -1.488940715789794922e-01 -2.383536845445632935e-01 4.333617538213729858e-02 3.291433453559875488e-01 -1.490087956190109253e-01 -1.426980197429656982e-01 -9.659696370363235474e-02 1.184465214610099792e-01 -3.640786707401275635e-01 2.269075997173786163e-02 2.280694246292114258e-01 1.199630275368690491e-01 1.102198064327239990e-01 1.429257243871688843e-01 8.910036832094192505e-02 -7.207424938678741455e-02 1.218893975019454956e-01 -2.308413684368133545e-01 5.744408071041107178e-02 3.559055030345916748e-01
-4.172330498695373535e-01 9.166786074638366699e-02 -1.750219315290451050e-01 1.930859871208667755e-02 3.903948515653610229e-02 6.039433181285858154e-02 1.479205787181854248e-01 3.567197173833847046e-02 -2.970518469810485840e-01 -5.656462162733078003e-02 1.068173274397850037e-01 -9.781120717525482178e-02 9.634265303611755371e-02 2.308897674083709717e-02 -2.982287667691707611e-02 2.010728418827056885e-01 1.560476571321487427e-01 -6.808845698833465576e-02 1.094047799706459045e-01 6.674716621637344360e-02 -1.383229438215494156e-02 3.477633297443389893e-01 -3.862808272242546082e-02 -8.375529199838638306e-02 -1.941724866628646851e-02 2.848213911056518555e-01 -3.430436253547668457e-01 9.669062495231628418e-02 3.464297652244567871e-01 -1.006881333887577057e-02 2.798576653003692627e-01 1.123370304703712463e-01
-1.418007165193557739e-01 1.949268728494644165e-01 1.569039374589920044e-02 -3.468028828501701355e-02 1.926887547597289085e-03 5.762717872858047485e-02 3.791810572147369385e-01 -3.956069424748420715e-02 -1.929893046617507935e-01 2.533719241619110107e-01 -3.443284705281257629e-02 -8.093845099210739136e-02 2.016443908214569092e-01 -1.367275267839431763e-01 -1.090670749545097351e-01 2.031079530715942383e-01 -1.321352124214172363e-01 -1.421265155076980591e-01 -6.629265844821929932e-02 1.404133290052413940e-01 -1.871297657489776611e-01 3.829517662525177002e-01 1.857319325208663940e-01 2.749074995517730713e-02 3.524420782923698425e-02 4.005767107009887695e-01 2.553980983793735504e-02 2.506100833415985107e-01 -5.368476733565330505e-03 -1.936728358268737793e-01 -2.963090315461158752e-02 1.668153554201126099e-01
-6.938735954463481903e-03 -7.939626276493072510e-02 -3.245122432708740234e-01 -1.361556351184844971e-01 -1.002431362867355347e-01 -1.096970438957214355e-01 2.536513507366180420e-01 -6.380452960729598999e-02 -7.489095628261566162e-02 2.693142890930175781e-01 2.802323698997497559e-01 -6.760105490684509277e-02 1.506328880786895752e-01 -1.725761294364929199e-01 2.158597111701965332e-01 9.427129290997982025e-03 -7.351853698492050171e-02 -2.337470203638076782e-01 -2.747795581817626953e-01 6.696920096874237061e-02 -1.795467436313629150e-01 3.252157568931579590e-02 -5.665927752852439880e-02 -1.644890010356903076e-01 -1.795933842658996582e-01 -1.093802452087402344e-01 -1.628173589706420898e-01 3.827347457408905029e-01 1.688218563795089722e-01 1.320168972015380859e-01 2.181317955255508423e-01 -6.779719889163970947e-02
-3.481640815734863281e-01 4.279186576604843140e-02 -1.044251769781112671e-01 1.978883147239685059e-02 2.328345179557800293e-02 -7.271166890859603882e-02 1.138784810900688171e-01 2.210432291030883789e-01 -9.806386381387710571e-02 6.616370286792516708e-03 -7.978957146406173706e-02 9.029459208250045776e-02 1.833057254552841187e-01 -1.514677256345748901e-01 2.208206504583358765e-01 9.178677201271057129e-02 2.610001266002655029e-01 -2.228152453899383545e-01 1.746003031730651855e-01 2.164960950613021851e-01 -4.041458070278167725e-01 2.851762175559997559e-01 -1.485545039176940918e-01 -2.152824550867080688e-01 -1.774151772260665894e-01 7.935014367103576660e-02 -1.852981299161911011e-01 8.155854791402816772e-02 -8.024373650550842285e-02 8.477319031953811646e-02 2.077395170927047729e-01 1.278602778911590576e-01
-4.190540015697479248e-01 -6.233356893062591553e-02 -4.074211756233125925e-04 7.662083953619003296e-02 4.686836525797843933e-02 -1.595829576253890991e-01 -7.940080016851425171e-02 -1.048900038003921509e-01 -9.513512253761291504e-02 2.290633879601955414e-02 8.818089962005615234e-02 -2.798492014408111572e-01 2.089516818523406982e-01 4.648754745721817017e-02 3.304117619991302490e-01 -1.354345232248306274e-01 -1.683586277067661285e-02 3.818896366283297539e-03 -2.949090488255023956e-02 -1.205769851803779602e-01 -7.973610609769821167e-02 2.200595885515213013e-01 -8.287235349416732788e-02 1.102724000811576843e-01 -4.219574853777885437e-02 -1.424081027507781982e-01 -2.279421240091323853e-01 9.378752857446670532e-02 -2.436661347746849060e-02 4.321657121181488037e-02 3.717536628246307373e-01 4.332084059715270996e-01
-2.472863644361495972e-01 -1.199886202812194824e-01 7.046116143465042114e-02 3.279899060726165771e-01 1.112618297338485718e-01 -4.470281675457954407e-02 1.321185827255249023e-01 4.398185014724731445e-02 -5.040328018367290497e-03 -2.464080601930618286e-01 -2.482233494520187378e-01 -5.242867022752761841e-02 4.810449779033660889e-01 4.262374714016914368e-02 1.907245814800262451e-01 9.856652468442916870e-02 -2.651413679122924805e-01 -1.815225780010223389e-01 -1.298391520977020264e-01 -1.226453925482928753e-03 -3.327670991420745850e-01 -1.435201615095138550e-01 -1.030131336301565170e-02 8.548063784837722778e-02 4.884068667888641357e-02 2.061856240034103394e-01 4.004867747426033020e-02 1.438367217779159546e-01 1.354370266199111938e-01 -1.842326857149600983e-02 4.162689670920372009e-02 1.651158630847930908e-01
-2.966736555099487305e-01 -1.985990107059478760e-01 -9.009316563606262207e-02 3.962314501404762268e-02 1.977030336856842041e-01 9.455322474241256714e-02 1.661407016217708588e-02 -1.858460307121276855e-01 -3.260064721107482910e-01 6.178776174783706665e-02 1.530404984951019287e-01 1.915705390274524689e-02 6.391794234514236450e-02 -3.157809376716613770e-01 1.223362833261489868e-01 2.281385064125061035e-01 -1.671352535486221313e-01 -2.071376293897628784e-01 -1.015680059790611267e-01 1.260600388050079346e-01 -1.026953831315040588e-01 -1.489510089159011841e-01 2.246092557907104492e-01 -1.881195157766342163e-01 2.998860180377960205e-01 7.808914780616760254e-02 1.465835422277450562e-01 1.001925319433212280e-01 -5.281803011894226074e-02 -2.195307910442352295e-01 9.693189710378646851e-02 2.678796052932739258e-01
-3.242219984531402588e-02 -1.646261811256408691e-01 -1.904833465814590454e-01 6.222412455826997757e-03 -7.344250380992889404e-02 -3.272821903228759766e-01 -8.989425376057624817e-03 -2.627742290496826172e-02 -5.546587519347667694e-03 1.154963374137878418e-01 9.959031641483306885e-02 5.322447512298822403e-03 3.354004025459289551e-01 -4.152794480323791504e-01 9.805914759635925293e-02 -1.382962912321090698e-01 1.105955094099044800e-01 -8.809718489646911621e-02 -1.570007354021072388e-01 7.356217503547668457e-02 -8.039227873086929321e-02 3.049294948577880859e-01 2.497673183679580688e-01 3.114131689071655273e-01 2.434902042150497437e-01 2.133733928203582764e-01 -1.225188598036766052e-01 -7.932136207818984985e-02 -1.848466321825981140e-02 -1.130693927407264709e-01 1.008541211485862732e-01 1.641976088285446167e-01
-8.576096594333648682e-02 -1.813691258430480957e-01 -5.515753850340843201e-02 -1.378441601991653442e-01 1.450463682413101196e-01 -3.313545286655426025e-01 -3.659512102603912354e-02 5.409928783774375916e-02 -6.298492103815078735e-02 1.556393951177597046e-01 1.771773248910903931e-01 3.508651396259665489e-03 1.444396227598190308e-01 -3.097012341022491455e-01 -1.088258344680070877e-02 -7.080762588884681463e-05 2.601447403430938721e-01 -3.660167753696441650e-01 -2.392189651727676392e-01 -2.096938043832778931e-01 -2.057099193334579468e-01 2.977427244186401367e-01 1.346100568771362305e-01 1.825912296772003174e-01 -1.237162649631500244e-01 1.020939946174621582e-01 -5.434542149305343628e-02 1.139895915985107422e-01 1.625140570104122162e-02 -1.064913719892501831e-01 -3.319618478417396545e-02 2.940506935119628906e-01
-1.438510715961456299e-01 2.457454055547714233e-02 -3.100126981735229492e-02 2.145735621452331543e-01 1.711743772029876709e-01 -1.695326864719390869e-01 1.223831549286842346e-01 -1.426789015531539917e-01 9.143511205911636353e-02 1.837641745805740356e-01 4.685283452272415161e-02 -5.873287445865571499e-04 1.069490239024162292e-01 -3.371259272098541260e-01 9.960909932851791382e-02 -2.462054044008255005e-01 8.783476799726486206e-02 -6.028562784194946289e-02 -5.682711489498615265e-03 1.780315935611724854e-01 -4.091516435146331787e-01 6.544754654169082642e-02 -6.198227405548095703e-02 -2.302283346652984619e-01 8.329994231462478638e-02 3.641276657581329346e-01 2.234353497624397278e-02 2.257553488016128540e-01 2.360553592443466187e-01 8.227811753749847412e-02 3.232619166374206543e-02 2.687477171421051025e-01
-1.035594120621681213e-01 3.772735968232154846e-02 -4.517904017120599747e-03 -1.138305142521858215e-01 -1.694577746093273163e-02 3.863098844885826111e-02 9.820825606584548950e-02 -1.124316602945327759e-01 -1.333788484334945679e-01 -2.562369704246520996e-01 4.740476310253143311e-01 -2.109921574592590332e-01 1.408111453056335449e-01 -2.700015604496002197e-01 1.304657608270645142e-01 -4.672165587544441223e-02 -1.046097427606582642e-01 -1.471567600965499878e-01 1.278421841561794281e-02 -4.741451889276504517e-02 -4.052578806877136230e-01 1.397664397954940796e-01 1.613160073757171631e-01 1.372364163398742676e-01 -1.190985180437564850e-02 1.640971302986145020e-01 -3.064509332180023193e-01 -1.039980575442314148e-01 -9.568733721971511841e-02 -6.902397423982620239e-02 2.766757011413574219e-01 1.695260219275951385e-02
-2.084680050611495972e-01 -3.721740795299410820e-03 -1.575293689966201782e-01 3.116408362984657288e-02 7.292359136044979095e-03 -8.009573817253112793e-02 3.660511374473571777e-01 9.838116168975830078e-02 1.224565505981445312e-02 1.502918452024459839e-01 -1.184822991490364075e-01 3.592314198613166809e-02 -1.230016648769378662e-01 -2.306841015815734863e-01 -2.781129814684391022e-02 -7.139116525650024414e-02 -2.575535476207733154e-01 -2.162400037050247192e-01 -1.864287555217742920e-01 -8.005566895008087158e-02 -1.686699390411376953e-01 -1.946187764406204224e-01 -2.571329288184642792e-02 2.444074116647243500e-02 1.394882500171661377e-01 2.067499905824661255e-01 9.141466766595840454e-02 -1.170846633613109589e-02 1.919152140617370605e-01 -1.195321232080459595e-01 3.112716376781463623e-01 4.772530794143676758e-01
-2.746337465941905975e-02 -6.017302349209785461e-02 1.910772472620010376e-01 2.705546915531158447e-01 9.295000880956649780e-02 -3.085243701934814453e-01 1.024203300476074219e-01 1.552598327398300171e-01 -1.801205277442932129e-01 -6.167611852288246155e-02 -5.636988207697868347e-02 -1.698984205722808838e-01 2.427970767021179199e-01 -2.216215133666992188e-01 5.068844929337501526e-02 1.805839091539382935e-01 -3.839486539363861084e-01 -1.823205053806304932e-01 -1.573098301887512207e-01 7.767369598150253296e-02 -3.117817044258117676e-01 1.942823678255081177e-01 -1.627419590950012207e-01 -2.058199793100357056e-01 -3.549565747380256653e-02 1.485627889633178711e-01 5.131849274039268494e-02 -1.770411059260368347e-02 -5.436521396040916443e-02 -1.759618669748306274e-01 -1.800376549363136292e-02 2.453526109457015991e-01
-1.553686410188674927e-01 -1.639441251754760742e-01 -6.744457036256790161e-02 -4.403183609247207642e-02 -3.540537878870964050e-02 -1.438502520322799683e-01 1.882264390587806702e-02 5.126445367932319641e-02 -2.560915946960449219e-01 2.280776500701904297e-01 2.024062573909759521e-01 2.159655541181564331e-01 -1.611487567424774170e-01 -2.715022265911102295e-01 -6.347340345382690430e-02 5.010917410254478455e-02 -2.181402295827865601e-01 -3.085550665855407715e-01 2.099278382956981659e-02 3.261272907257080078e-01 -2.990521788597106934e-01 4.882138222455978394e-03 -5.030173808336257935e-02 5.382352694869041443e-02 7.957690954208374023e-02 1.620743721723556519e-01 1.073153838515281677e-01 -1.026545986533164978e-01 -8.193690329790115356e-02 8.099428564310073853e-02 2.518282830715179443e-01 3.609875738620758057e-01
7.590281218290328979e-02 -8.867344260215759277e-02 -1.453333646059036255e-01 1.209763288497924805e-01 1.691860407590866089e-01 -2.419833466410636902e-02 4.344506561756134033e-02 2.625431679189205170e-02 8.592454344034194946e-02 2.909973263740539551e-01 -7.733624428510665894e-02 1.067085415124893188e-01 4.017268866300582886e-02 -1.378530561923980713e-01 -7.636585831642150879e-02 1.613420695066452026e-01 -1.033610999584197998e-01 8.309751003980636597e-02 7.324051856994628906e-02 -1.417787224054336548e-01 -1.930009871721267700e-01 1.955087035894393921e-01 5.178020521998405457e-02 1.666781902313232422e-01 -1.804686635732650757e-01 1.767433136701583862e-01 -3.308083117008209229e-01 3.230814635753631592e-01 5.471992772072553635e-03 -6.814385950565338135e-02 2.986168265342712402e-01 4.862754046916961670e-01
-7.182045839726924896e-03 1.993908733129501343e-02 -1.813010126352310181e-01 2.116032838821411133e-01 2.236276865005493164e-01 2.876544892787933350e-01 -4.807172343134880066e-02 1.906858980655670166e-01 -9.880483150482177734e-02 -1.495417556725442410e-03 1.678046882152557373e-01 -3.923630341887474060e-02 1.084691286087036133e-01 -3.369432687759399414e-01 -1.009955182671546936e-01 1.476146280765533447e-01 -2.162046283483505249e-01 -2.439733743667602539e-01 -2.132164835929870605e-01 -4.534328822046518326e-03 -9.572616219520568848e-02 5.404646322131156921e-02 3.052807748317718506e-01 -9.598115086555480957e-02 -1.042654737830162048e-01 6.932031363248825073e-02 -4.184834659099578857e-02 2.385493069887161255e-01 -1.398456692695617676e-01 1.834115982055664062e-01 1.178547739982604980e-01 3.821870684623718262e-01
-1.115372329950332642e-01 -4.236581269651651382e-03 1.194906681776046753e-01 2.477503269910812378e-01 1.760092973709106445e-01 -3.829188644886016846e-02 5.965426564216613770e-03 -1.912788301706314087e-01 -7.336920499801635742e-02 1.315770596265792847e-01 2.120732069015502930e-01 2.609763145446777344e-01 2.962848246097564697e-01 -3.465944528579711914e-02 2.436880618333816528e-01 2.397587746381759644e-01 -1.270023882389068604e-01 -2.550695836544036865e-01 6.035531405359506607e-03 5.335461348295211792e-02 -1.888367235660552979e-01 9.241142123937606812e-02 -2.662806808948516846e-01 -3.093947768211364746e-01 -1.241382658481597900e-01 8.878465741872787476e-02 -1.246903017163276672e-01 2.415166646242141724e-01 2.314141541719436646e-01 1.438287203200161457e-03 1.545364111661911011e-01 1.779636144638061523e-01
-8.241746574640274048e-02 -1.001234799623489380e-01 -1.089563071727752686e-01 3.837002515792846680e-01 4.586160555481910706e-02 -1.828875392675399780e-01 1.501527130603790283e-01 1.720963865518569946e-01 -1.406425237655639648e-01 2.199420630931854248e-01 3.888119757175445557e-01 -2.058605551719665527e-01 8.853159844875335693e-03 -7.107464224100112915e-02 -1.791554875671863556e-02 -3.527916669845581055e-01 -2.269102334976196289e-01 -1.206900104880332947e-01 -1.570313870906829834e-01 1.244050562381744385e-01 -1.658546924591064453e-01 -6.350784003734588623e-02 3.351896256208419800e-02 9.442307054996490479e-02 1.725211143493652344e-01 -8.171611279249191284e-02 1.784293167293071747e-02 1.884198784828186035e-01 9.411889128386974335e-03 6.182453036308288574e-02 2.296668291091918945e-01 2.608846724033355713e-01
1.199725866317749023e-01 -5.646486580371856689e-02 9.779876470565795898e-02 3.428055047988891602e-01 -1.221475228667259216e-01 -2.717236578464508057e-01 1.375195384025573730e-01 1.108035072684288025e-02 -3.390479087829589844e-01 -4.755969718098640442e-02 4.662561044096946716e-02 6.089941412210464478e-02 1.384151726961135864e-01 -2.573185563087463379e-01 -6.415760517120361328e-02 1.588496565818786621e-01 -1.220224052667617798e-01 -1.578226685523986816e-01 -2.894620001316070557e-01 3.606482595205307007e-02 -2.336453944444656372e-01 2.860613465309143066e-01 -4.505505785346031189e-02 -2.649823129177093506e-01 -2.386987060308456421e-01 1.781390905380249023e-01 8.124493807554244995e-02 -6.146823614835739136e-02 4.830820858478546143e-02 -1.349757760763168335e-01 7.083614170551300049e-02 2.269762456417083740e-01
-2.026548087596893311e-01 -1.035435721278190613e-01 -4.094490706920623779e-01 1.713953353464603424e-02 2.432892471551895142e-01 -1.390787363052368164e-01 3.103081285953521729e-01 3.630497679114341736e-02 -1.130954325199127197e-01 3.862196952104568481e-02 3.453961610794067383e-01 -7.501056045293807983e-02 2.627415657043457031e-01 -7.740224152803421021e-02 -8.980774879455566406e-02 -9.904674440622329712e-02 -2.869952470064163208e-02 1.347330957651138306e-01 -9.618388116359710693e-02 1.249421089887619019e-01 -2.508268058300018311e-01 1.179185062646865845e-01 -2.187353074550628662e-01 2.412848360836505890e-02 2.235015183687210083e-01 1.351014375686645508e-01 -1.479404121637344360e-01 -3.404743596911430359e-02 1.939315795898437500e-01 -8.931878022849559784e-03 6.495718844234943390e-03 2.719402611255645752e-01
-2.000169083476066589e-02 4.763532429933547974e-02 -1.170095875859260559e-01 5.745551362633705139e-02 2.355328947305679321e-01 -1.590368598699569702e-01 4.976680129766464233e-02 2.321246415376663208e-01 -1.423223614692687988e-01 5.958166345953941345e-02 3.607516288757324219e-01 -3.171711787581443787e-02 1.053889244794845581e-01 -3.381422460079193115e-01 2.363945096731185913e-01 2.189460545778274536e-01 -1.316535323858261108e-01 1.415946632623672485e-01 -1.972836703062057495e-01 1.094273552298545837e-01 -1.903483718633651733e-01 1.066845729947090149e-01 8.174363523721694946e-02 3.264092803001403809e-01 -8.263273537158966064e-02 -5.683065205812454224e-02 8.932659402489662170e-03 2.689490318298339844e-01 -1.319296211004257202e-01 1.844391524791717529e-01 2.546386122703552246e-01 1.055457517504692078e-01
-3.008496761322021484e-02 5.279396474361419678e-02 -2.111288607120513916e-01 9.631234407424926758e-02 3.893801569938659668e-02 2.596108019351959229e-01 1.047637686133384705e-01 4.070928320288658142e-02 -2.514972090721130371e-01 3.308780491352081299e-01 8.654671162366867065e-02 -1.142063923180103302e-02 -1.172485500574111938e-01 -1.823316365480422974e-01 7.176474481821060181e-02 -7.419781293720006943e-03 1.887259334325790405e-01 -2.796143889427185059e-01 -6.985343992710113525e-02 1.259610243141651154e-02 8.029237389564514160e-02 2.385360151529312134e-01 1.885265707969665527e-01 2.214409112930297852e-01 1.762351952493190765e-02 1.864125579595565796e-02 9.550775587558746338e-02 1.509494781494140625e-01 5.596782267093658447e-02 -3.448195010423660278e-02 2.159254997968673706e-01 5.273379683494567871e-01
8.242527395486831665e-02 1.282022446393966675e-01 -7.201359421014785767e-02 -6.814411282539367676e-02 2.186580151319503784e-01 2.308474928140640259e-01 2.109361737966537476e-01 1.623646020889282227e-01 -8.861342817544937134e-02 2.379383742809295654e-01 7.025001943111419678e-02 -5.933951959013938904e-02 1.404664516448974609e-01 -1.443991065025329590e-01 3.374474123120307922e-02 5.941176414489746094e-02 -2.317014485597610474e-01 -2.899171113967895508e-01 -3.636049330234527588e-01 -3.154002875089645386e-02 -7.374880462884902954e-02 8.701478689908981323e-02 2.126975916326045990e-02 3.606015816330909729e-02 -8.132530003786087036e-02 2.321739345788955688e-01 -1.314250677824020386e-01 2.297556102275848389e-01 -1.973228156566619873e-01 2.699607014656066895e-01 2.517294287681579590e-01 2.921355664730072021e-01
3.363434672355651855e-01 4.454038292169570923e-02 -2.736511826515197754e-02 2.725082635879516602e-01 4.657510295510292053e-02 -3.287568688392639160e-02 -2.351011522114276886e-02 -2.311666309833526611e-02 -9.251551330089569092e-02 5.855279415845870972e-02 1.606625765562057495e-01 1.271028909832239151e-02 2.249077856540679932e-01 4.797847568988800049e-02 5.272316187620162964e-02 1.425221860408782959e-01 -6.602371484041213989e-02 -2.527020573616027832e-01 -2.357565797865390778e-02 -2.187140434980392456e-01 -2.456206381320953369e-01 3.122125864028930664e-01 1.560259312391281128e-01 1.876110732555389404e-01 -2.865563705563545227e-02 4.086255282163619995e-02 -4.288822785019874573e-02 3.035368323326110840e-01 4.388424754142761230e-02 8.595746755599975586e-02 4.576257169246673584e-01 2.060223370790481567e-01
-2.031966894865036011e-01 -1.708041280508041382e-01 1.783109307289123535e-01 1.191626563668251038e-01 1.138205826282501221e-01 -2.099680900573730469e-01 -8.883643895387649536e-02 1.355573087930679321e-01 -1.019313484430313110e-01 -6.429944932460784912e-02 -1.072853207588195801e-01 2.348308414220809937e-01 2.782165408134460449e-01 4.933961108326911926e-02 -8.612172305583953857e-02 2.723054960370063782e-02 -1.224730759859085083e-01 -1.238278076052665710e-01 -4.997426271438598633e-02 -7.194388657808303833e-02 -2.494945228099822998e-01 3.355959355831146240e-01 1.058475859463214874e-02 1.896953731775283813e-01 -3.228518366813659668e-01 5.738832429051399231e-02 -3.137610480189323425e-02 2.359588891267776489e-01 1.738058477640151978e-01 -1.859743446111679077e-01 1.551835089921951294e-01 3.591884374618530273e-01
-2.624448575079441071e-02 -1.576910316944122314e-01 -2.649764716625213623e-01 7.623417675495147705e-02 7.920020073652267456e-02 -2.806185185909271240e-01 -1.263065934181213379e-01 1.535457968711853027e-01 1.106831654906272888e-01 -5.238690413534641266e-03 9.511958062648773193e-02 -1.144494265317916870e-01 2.474329471588134766e-01 -1.975644081830978394e-01 5.529636517167091370e-02 -1.924724876880645752e-01 -3.205613791942596436e-01 -7.674742490053176880e-02 -2.161812037229537964e-01 1.514248400926589966e-01 1.065116599202156067e-01 1.684417724609375000e-01 -4.278505221009254456e-02 1.682872921228408813e-01 2.238222062587738037e-01 7.754546403884887695e-02 -1.382521539926528931e-01 1.574725061655044556e-01 3.415875509381294250e-02 -2.742078900337219238e-01 3.740050792694091797e-01 1.861427724361419678e-01
-3.933617174625396729e-01 1.444042623043060303e-01 -2.182733416557312012e-01 -2.571474313735961914e-01 3.752856329083442688e-02 -1.510124057531356812e-01 2.285960316658020020e-01 4.319529607892036438e-02 -1.305901557207107544e-01 -4.822203516960144043e-02 2.756397128105163574e-01 9.961676597595214844e-02 1.812683913158252835e-04 -6.163191981613636017e-03 -1.190882250666618347e-01 1.480836868286132812e-01 1.496546268463134766e-01 -1.211327537894248962e-01 -6.627501547336578369e-02 9.526945650577545166e-02 -2.616500854492187500e-01 2.522119581699371338e-01 -6.168909743428230286e-02 9.578149020671844482e-02 -6.322029512375593185e-03 9.056478738784790039e-02 -2.528828680515289307e-01 8.317866176366806030e-02 3.685339093208312988e-01 -6.226354092359542847e-02 1.450615674257278442e-01 2.354682832956314087e-01
-4.927693679928779602e-02 6.552477926015853882e-02 -2.022882848978042603e-01 1.157135143876075745e-01 1.793221756815910339e-02 -9.874521754682064056e-03 6.637444347143173218e-02 9.689705818891525269e-02 -1.816283166408538818e-01 3.726634383201599121e-01 1.446352303028106689e-01 -1.506412476301193237e-01 7.177406549453735352e-02 -2.306938767433166504e-01 1.666696667671203613e-01 -6.655333191156387329e-02 -5.392977595329284668e-02 -3.451706767082214355e-01 -1.698291003704071045e-01 9.090274572372436523e-02 2.247907072305679321e-01 4.009457826614379883e-01 4.126192256808280945e-02 2.323399782180786133e-01 -2.758009172976016998e-02 -5.995146930217742920e-02 2.072923071682453156e-02 1.897279918193817139e-02 -1.232065483927726746e-01 4.207930341362953186e-02 3.456536531448364258e-01 2.258217036724090576e-01
2.991947345435619354e-02 5.238920077681541443e-02 -3.043592274188995361e-01 4.140554368495941162e-01 1.879323720932006836e-01 -2.940065264701843262e-01 -7.463239133358001709e-02 -1.166705694049596786e-02 5.090575665235519409e-02 6.959911435842514038e-02 4.325866326689720154e-02 4.462665691971778870e-02 2.653857469558715820e-01 3.894991055130958557e-02 1.199572756886482239e-01 -2.237943559885025024e-01 -2.793519198894500732e-01 -2.077132463455200195e-01 -9.770791232585906982e-02 -2.834265818819403648e-03 -3.380024135112762451e-01 2.164917998015880585e-02 -4.009579494595527649e-02 1.526389718055725098e-01 -4.551406484097242355e-03 -1.341308802366256714e-01 -5.536758527159690857e-02 -8.039703220129013062e-02 1.524419616907835007e-02 2.723702788352966309e-01 2.320893704891204834e-01 1.758364140987396240e-01
-1.708671748638153076e-01 -3.380471467971801758e-01 -7.813342660665512085e-02 1.196643486618995667e-01 -3.738614916801452637e-02 -4.307485371828079224e-02 1.266735792160034180e-01 -2.140365988016128540e-01 -5.976452678442001343e-02 -1.954693160951137543e-02 1.857077330350875854e-01 5.519182607531547546e-02 1.313229203224182129e-01 -2.049811929464340210e-01 1.302914321422576904e-01 -7.704637199640274048e-02 -3.376881778240203857e-01 -1.463765799999237061e-01 -2.523443698883056641e-01 7.593871653079986572e-02 -4.331582486629486084e-01 -1.448209434747695923e-01 -1.667760759592056274e-01 7.677506655454635620e-02 1.845864802598953247e-01 2.636955119669437408e-02 5.798906832933425903e-02 9.768988937139511108e-02 1.990064792335033417e-02 -1.404561549425125122e-01 3.410429358482360840e-01 1.265360713005065918e-01
-2.560231387615203857e-01 2.702694386243820190e-02 2.813605032861232758e-02 2.426076978445053101e-01 4.260986298322677612e-02 2.129555307328701019e-02 -1.628937274217605591e-01 -2.446713745594024658e-01 -2.028514891862869263e-01 2.074644416570663452e-01 2.914905846118927002e-01 -1.201896816492080688e-01 2.205886244773864746e-01 -1.049168482422828674e-01 2.630533836781978607e-02 8.751159161329269409e-02 8.169816434383392334e-02 -3.178135454654693604e-01 1.891500130295753479e-02 1.145019382238388062e-01 -3.926610648632049561e-01 -2.438852638006210327e-01 -2.759739756584167480e-01 -1.109360381960868835e-01 6.997930258512496948e-02 1.019551306962966919e-01 -1.064684893935918808e-02 9.061864018440246582e-02 1.434546709060668945e-01 4.206537455320358276e-02 2.510918378829956055e-01 3.862239792943000793e-02
-1.105628162622451782e-01 4.319072468206286430e-04 -1.192243844270706177e-01 1.458617299795150757e-01 -8.000871539115905762e-02 4.655237868428230286e-02 -9.759081527590751648e-03 -6.506210565567016602e-02 -1.750777661800384521e-01 9.796610474586486816e-02 1.546264439821243286e-01 -2.111611217260360718e-01 2.222692817449569702e-01 -1.731680929660797119e-01 5.245011299848556519e-02 -1.271086931228637695e-01 4.667581245303153992e-02 -5.262400023639202118e-03 -2.120038717985153198e-01 2.703817784786224365e-01 5.078065022826194763e-02 2.000021636486053467e-01 3.824864327907562256e-02 2.376850247383117676e-01 -1.838728040456771851e-01 2.200945913791656494e-01 1.909708827733993530e-01 -1.185678970068693161e-02 3.996292948722839355e-01 3.881361782550811768e-01 2.106828242540359497e-01 1.947962343692779541e-01
3.420109674334526062e-02 -8.223170042037963867e-02 4.407138749957084656e-02 2.798539996147155762e-01 3.174531161785125732e-01 -6.231925450265407562e-03 -2.293615415692329407e-02 -1.560679227113723755e-01 -5.548991635441780090e-02 2.942454256117343903e-02 -5.435719341039657593e-02 1.105900257825851440e-01 9.669493883848190308e-02 -1.767067015171051025e-01 3.558974564075469971e-01 2.101463228464126587e-01 -6.510850042104721069e-02 -5.026037991046905518e-02 -1.759881526231765747e-01 2.600295543670654297e-01 -1.779666356742382050e-02 1.319634020328521729e-01 3.285904824733734131e-01 2.161152958869934082e-01 1.850124895572662354e-01 -1.667481660842895508e-01 -1.508552730083465576e-01 1.908770203590393066e-02 -1.140849143266677856e-01 1.258665770292282104e-01 3.008120656013488770e-01 2.707706987857818604e-01
-1.920427083969116211e-01 7.854085415601730347e-03 -6.045572832226753235e-02 6.754893064498901367e-02 4.110294952988624573e-02 -1.989322006702423096e-01 4.937243834137916565e-02 1.809129416942596436e-01 -9.458731114864349365e-02 2.425033897161483765e-01 -1.650616526603698730e-01 7.124863099306821823e-03 3.690839409828186035e-01 3.612129688262939453e-01 1.908795982599258423e-01 1.255803406238555908e-01 1.028779298067092896e-01 -4.386297762393951416e-01 5.859173089265823364e-02 3.434020280838012695e-02 -1.799481362104415894e-01 1.361978203058242798e-01 -2.552188746631145477e-02 -1.469909399747848511e-01 -2.503464743494987488e-02 2.492088973522186279e-01 -1.838428527116775513e-01 -6.205419823527336121e-02 -4.294518381357192993e-02 5.674872919917106628e-02 5.713055282831192017e-02 2.737976312637329102e-01
-1.687380075454711914e-01 9.075095504522323608e-02 -8.703189343214035034e-02 -2.386816143989562988e-01 -5.348293855786323547e-02 5.697143450379371643e-02 3.184610307216644287e-01 -7.866881787776947021e-02 -3.514163196086883545e-02 1.362728178501129150e-01 2.209299057722091675e-01 -8.654131740331649780e-02 1.507502496242523193e-01 -3.828434348106384277e-01 2.198224514722824097e-02 1.372336894273757935e-01 -9.213730692863464355e-02 -1.638313084840774536e-01 -1.066503450274467468e-01 -2.063970118761062622e-01 -3.123691082000732422e-01 1.742466539144515991e-01 2.880721390247344971e-01 -1.111429184675216675e-02 -1.183245033025741577e-01 2.974773347377777100e-01 -5.757280625402927399e-03 2.395268082618713379e-01 4.281073436141014099e-02 -4.351259768009185791e-02 -5.287306383252143860e-02 2.314074933528900146e-01
-1.256434768438339233e-01 -1.003562361001968384e-01 -2.393179386854171753e-01 1.534329950809478760e-01 2.073482871055603027e-01 -1.079210638999938965e-01 1.399897634983062744e-01 -2.511946260929107666e-01 -9.974074549973011017e-03 2.273568063974380493e-01 9.398255497217178345e-02 -3.707547672092914581e-03 7.340472191572189331e-02 -9.994432330131530762e-02 -2.792046964168548584e-01 2.997739613056182861e-01 -3.101743385195732117e-02 -1.620828360319137573e-01 -1.891134381294250488e-01 1.034555062651634216e-01 -1.853856146335601807e-01 -1.693153977394104004e-01 2.121825963258743286e-01 -1.977580040693283081e-01 -1.465156581252813339e-02 2.752462029457092285e-01 -9.296819567680358887e-02 1.731371879577636719e-01 9.297541528940200806e-02 -1.971414089202880859e-01 -6.348209921270608902e-03 3.593719303607940674e-01
-1.904921233654022217e-01 -6.484599411487579346e-02 -1.711368262767791748e-01 2.655487656593322754e-01 1.844775974750518799e-01 1.667472869157791138e-01 1.992068625986576080e-02 3.300392534583806992e-03 -1.711822301149368286e-01 -1.710592061281204224e-01 2.887881696224212646e-01 1.516146063804626465e-01 1.739084124565124512e-01 -6.285056471824645996e-02 3.899781107902526855e-01 1.613834947347640991e-01 -1.278894543647766113e-01 -7.104320824146270752e-02 4.798821359872817993e-02 3.935050591826438904e-02 -1.959713846445083618e-01 1.300057619810104370e-01 -7.590826600790023804e-02 4.076485931873321533e-01 -1.963199377059936523e-01 -5.478002503514289856e-02 2.309240400791168213e-02 1.614954620599746704e-01 6.443162262439727783e-02 9.644894301891326904e-02 1.305110305547714233e-01 2.627621591091156006e-01
-3.638126254081726074e-01 -2.488293452188372612e-03 -2.574530243873596191e-01 1.025983840227127075e-01 1.485393643379211426e-01 1.681090742349624634e-01 2.399211749434471130e-02 -1.021726205945014954e-01 5.783050321042537689e-03 -1.014467701315879822e-01 -4.289088770747184753e-02 1.667925268411636353e-01 1.350295990705490112e-01 -4.728932306170463562e-02 3.190050721168518066e-01 1.139915809035301208e-01 -1.369789093732833862e-01 -6.220429390668869019e-02 -1.503925025463104248e-01 -1.605258733034133911e-01 -2.717467844486236572e-01 1.173252835869789124e-01 -3.002591989934444427e-02 -2.817942202091217041e-01 -1.418912112712860107e-01 1.390730589628219604e-01 1.341535001993179321e-01 -1.449651736766099930e-02 1.392200291156768799e-01 -3.442062437534332275e-01 2.822387516498565674e-01 2.003344148397445679e-01
-1.986612677574157715e-01 1.813606917858123779e-01 -2.347481399774551392e-01 9.143901057541370392e-03 6.673899292945861816e-02 -2.696788609027862549e-01 -9.423267096281051636e-02 -3.118442371487617493e-02 3.575582802295684814e-02 1.521407514810562134e-01 1.019300520420074463e-01 -1.088323742151260376e-01 3.681349381804466248e-02 -3.551331460475921631e-01 1.489824652671813965e-01 2.295319549739360809e-02 2.184969484806060791e-01 -3.269601464271545410e-01 2.847673022188246250e-04 2.451485022902488708e-02 -1.756882071495056152e-01 3.837794065475463867e-01 6.332956999540328979e-02 2.726129889488220215e-01 -1.277199238538742065e-01 3.446459397673606873e-02 2.371787577867507935e-01 1.430293619632720947e-01 -1.135937795042991638e-01 1.661287806928157806e-02 1.405170410871505737e-01 2.229333519935607910e-01
-1.295364350080490112e-01 4.751655459403991699e-02 8.387468755245208740e-02 2.078446894884109497e-01 -1.067764014005661011e-01 -1.427222788333892822e-01 1.595870256423950195e-01 1.030909866094589233e-01 -1.596768647432327271e-01 1.017254441976547241e-01 -1.143711507320404053e-01 3.424781560897827148e-02 1.874870657920837402e-01 -3.024400174617767334e-01 -3.734537214040756226e-02 2.459806799888610840e-01 -1.508855074644088745e-01 -2.376774251461029053e-01 -1.382603198289871216e-01 -6.849873065948486328e-02 -2.825801372528076172e-01 3.045269548892974854e-01 -4.201923683285713196e-02 -1.428259313106536865e-01 -2.317660599946975708e-01 1.360477656126022339e-01 2.265481837093830109e-02 6.786204874515533447e-02 6.844446063041687012e-02 -3.877834081649780273e-01 1.839560866355895996e-01 2.453139275312423706e-01
-8.814115822315216064e-02 9.658011049032211304e-02 -2.163001298904418945e-01 1.590482294559478760e-01 2.020727097988128662e-01 -1.974792033433914185e-01 1.210977062582969666e-01 1.001609712839126587e-01 1.115083843469619751e-01 2.208648025989532471e-01 2.282726764678955078e-01 -1.197886243462562561e-01 2.348418980836868286e-01 -1.833957582712173462e-01 1.379929482936859131e-01 1.900379545986652374e-02 -3.716840147972106934e-01 -1.633709073066711426e-01 -1.923874467611312866e-01 -7.271040230989456177e-02 1.282741315662860870e-03 -1.828886196017265320e-02 -1.756113767623901367e-01 1.845051795244216919e-01 2.181651145219802856e-01 1.575595885515213013e-01 -1.399216651916503906e-01 -1.644134670495986938e-01 3.943933174014091492e-02 3.099138103425502777e-02 3.926721811294555664e-01 1.494567990303039551e-01
-1.502708196640014648e-01 6.731945276260375977e-02 1.238309405744075775e-02 -4.677987471222877502e-02 -5.943678319454193115e-02 -2.184218913316726685e-01 1.146657019853591919e-01 -1.101963296532630920e-01 -2.224117517471313477e-01 1.780401319265365601e-01 2.516551613807678223e-01 2.019510120153427124e-01 -1.300037093460559845e-02 -1.103310286998748779e-01 2.416373789310455322e-02 1.840841919183731079e-01 -3.002406656742095947e-01 -3.076047897338867188e-01 -1.401960998773574829e-01 -6.963800638914108276e-03 -4.192651510238647461e-01 -1.435662037692964077e-03 -1.199858915060758591e-02 -1.623718440532684326e-02 7.593981921672821045e-02 -1.954580545425415039e-01 4.448445886373519897e-02 1.047587916254997253e-01 -1.436455994844436646e-01 -1.029334962368011475e-01 2.899340093135833740e-01 3.302173614501953125e-01
-8.101134002208709717e-02 -4.626518115401268005e-02 -6.624614447355270386e-02 1.648270934820175171e-01 2.650135159492492676e-01 -2.853307425975799561e-01 -3.511281684041023254e-02 -8.180195838212966919e-02 -1.811284422874450684e-01 -3.683482483029365540e-02 -8.241230621933937073e-03 1.730498624965548515e-03 7.573863863945007324e-02 7.312347739934921265e-02 -2.231337875127792358e-02 -2.486641705036163330e-01 -2.851721644401550293e-02 -4.406935870647430420e-01 9.936470538377761841e-03 2.175897061824798584e-01 -2.986072897911071777e-01 4.111279249191284180e-01 6.324127316474914551e-03 5.922937020659446716e-02 8.841558545827865601e-02 -3.217271864414215088e-01 -1.225134581327438354e-01 4.574519395828247070e-02 -4.887482523918151855e-02 1.785993017256259918e-02 2.100972831249237061e-01 1.141680553555488586e-01
-1.774954646825790405e-01 -3.399570286273956299e-02 -3.116595745086669922e-02 -8.554790169000625610e-02 1.206426881253719330e-02 -2.400198578834533691e-01 3.531000018119812012e-01 -4.180519655346870422e-02 2.709743566811084747e-02 -1.773247420787811279e-01 2.142806723713874817e-02 2.552641928195953369e-01 2.335919141769409180e-01 -2.885393798351287842e-02 2.474575489759445190e-01 9.704572707414627075e-02 -2.226622588932514191e-02 -2.794284820556640625e-01 -2.015713900327682495e-01 3.274787217378616333e-02 -1.477252691984176636e-01 3.859440237283706665e-02 -1.112276017665863037e-01 -1.180149912834167480e-01 -1.160839293152093887e-02 -1.340075135231018066e-01 9.168172627687454224e-02 -9.387364983558654785e-02 -1.147602945566177368e-01 -2.539983689785003662e-01 2.832632660865783691e-01 4.334684312343597412e-01
6.171380728483200073e-02 -3.446781337261199951e-01 -5.040866136550903320e-01 1.727486252784729004e-01 1.373830134980380535e-03 2.202154994010925293e-01 2.759795822203159332e-02 -6.524056941270828247e-02 -7.796017080545425415e-02 -7.621595170348882675e-03 1.049560084939002991e-01 6.069619581103324890e-02 1.108987778425216675e-01 -1.600221395492553711e-01 1.109009515494108200e-02 -3.663925454020500183e-02 -1.648878157138824463e-01 -1.204710081219673157e-01 -3.801128640770912170e-02 1.060613468289375305e-01 -1.558405607938766479e-01 -3.042105026543140411e-02 9.377335757017135620e-02 2.673861086368560791e-01 -3.170435316860675812e-03 -1.552538126707077026e-01 -6.053221598267555237e-02 3.524918109178543091e-02 9.943257272243499756e-02 1.369185000658035278e-01 1.891286224126815796e-01 4.758174419403076172e-01
4.543004930019378662e-02 -3.399448096752166748e-02 -1.585835218429565430e-01 3.526071906089782715e-01 -4.987792670726776123e-02 2.102690786123275757e-01 6.895355880260467529e-02 1.049524918198585510e-01 -1.345443874597549438e-01 1.877030171453952789e-02 2.510119378566741943e-01 -5.319963023066520691e-02 6.857630610466003418e-02 -2.141300290822982788e-01 -1.710816472768783569e-01 2.159232497215270996e-01 -1.881764680147171021e-01 -2.791969776153564453e-01 -1.843683123588562012e-01 -1.324481368064880371e-01 -3.730841353535652161e-02 -2.907321788370609283e-02 4.758015740662813187e-03 4.663158580660820007e-02 -6.706598401069641113e-02 1.608781665563583374e-01 -4.097048193216323853e-02 1.088941022753715515e-01 -2.111906409263610840e-01 1.919472068548202515e-01 1.774557679891586304e-01 4.979054331779479980e-01
-1.808934956789016724e-01 1.504850238561630249e-01 -1.075651496648788452e-01 1.608837395906448364e-01 8.541814051568508148e-03 -4.395995736122131348e-01 3.274663910269737244e-02 -3.349035233259201050e-02 -1.452461332082748413e-01 -1.760407686233520508e-01 1.880911737680435181e-01 -1.005165092647075653e-02 2.156096398830413818e-01 -7.447558641433715820e-02 -1.115314885973930359e-01 -2.600615322589874268e-01 -1.611012071371078491e-01 -3.494434524327516556e-03 -6.359622627496719360e-02 2.628843784332275391e-01 -1.083645001053810120e-01 2.157193422317504883e-01 -2.047439515590667725e-01 2.112044580280780792e-02 1.752279400825500488e-01 1.677058190107345581e-01 -1.143141388893127441e-01 2.039828300476074219e-01 8.212341926991939545e-03 -2.450817674398422241e-01 2.941981256008148193e-01 1.789904683828353882e-01
-3.338341712951660156e-01 9.656760841608047485e-03 -1.488966196775436401e-01 -8.097789436578750610e-02 1.463813334703445435e-02 -2.713250368833541870e-02 9.543254226446151733e-02 -1.823246628046035767e-01 5.643974617123603821e-02 -5.428897589445114136e-02 -9.928017109632492065e-02 2.138783186674118042e-01 1.132469028234481812e-01 -3.308749794960021973e-01 9.148423373699188232e-02 -1.127960234880447388e-01 -1.063975021243095398e-01 -1.768415272235870361e-01 -2.863298654556274414e-01 4.279506579041481018e-02 -1.466080099344253540e-01 -3.999687731266021729e-02 -1.080232039093971252e-01 6.862031668424606323e-02 2.657204866409301758e-02 7.504253834486007690e-02 4.940413311123847961e-02 -1.104424074292182922e-01 8.841276168823242188e-02 -3.003232479095458984e-01 4.804947674274444580e-01 3.091315925121307373e-01
-1.914391666650772095e-01 -8.186526596546173096e-03 -2.016708701848983765e-01 2.337835282087326050e-01 7.524807006120681763e-02 -4.937113448977470398e-02 2.852284312248229980e-01 -1.632007211446762085e-01 -1.580844968557357788e-01 -2.784053087234497070e-01 5.279472470283508301e-02 3.982299193739891052e-02 3.094954788684844971e-01 -2.928505241870880127e-01 2.159817516803741455e-01 -8.793316781520843506e-03 -8.195351809263229370e-02 -3.119939565658569336e-01 -6.422868371009826660e-02 1.135341450572013855e-01 -2.202679514884948730e-01 1.366788744926452637e-01 -2.314122468233108521e-01 -2.227182984352111816e-01 -9.766557812690734863e-02 5.510172992944717407e-02 -1.213083043694496155e-01 -3.353901952505111694e-02 -2.404890954494476318e-01 1.391946673393249512e-01 1.342024058103561401e-01 -4.073205590248107910e-02
-1.846174746751785278e-01 -2.981207668781280518e-01 -1.429144144058227539e-01 1.708386838436126709e-01 1.678028255701065063e-01 -5.828686058521270752e-02 1.634670495986938477e-01 -6.295137107372283936e-02 -2.506661117076873779e-01 2.505886852741241455e-01 -1.137615591287612915e-01 9.357127547264099121e-02 1.020085141062736511e-01 -3.832591176033020020e-01 -5.627074837684631348e-02 1.200166493654251099e-01 9.085115045309066772e-02 -3.001189231872558594e-01 -1.764496713876724243e-01 2.092068642377853394e-01 -2.391940504312515259e-01 -1.998383849859237671e-01 1.435521394014358521e-01 -1.507892906665802002e-01 6.968284398317337036e-02 1.154463887214660645e-01 -7.890350371599197388e-02 8.586639910936355591e-02 1.676683276891708374e-01 -4.418532550334930420e-02 -8.366494625806808472e-02 2.458315491676330566e-01
-2.273989319801330566e-01 -1.324041038751602173e-01 8.931498974561691284e-02 9.362600743770599365e-02 2.815583646297454834e-01 2.576393634080886841e-02 -3.810795489698648453e-03 2.228963375091552734e-01 2.706763520836830139e-02 8.639579266309738159e-02 -1.886264421045780182e-02 -2.677764371037483215e-02 5.218839049339294434e-01 2.495574951171875000e-01 3.087750375270843506e-01 -6.615464389324188232e-02 1.223511621356010437e-02 -1.760012358427047729e-01 -1.075888276100158691e-01 1.681621968746185303e-01 -7.243676483631134033e-02 1.083117574453353882e-01 -5.081715062260627747e-02 3.044661507010459900e-02 -4.184957221150398254e-02 3.167251944541931152e-01 -1.419132798910140991e-01 2.753313183784484863e-01 -6.150739639997482300e-02 -4.530002176761627197e-02 -1.869630813598632812e-02 2.123302817344665527e-01
-7.321839034557342529e-02 -1.246466562151908875e-01 4.638947919011116028e-02 2.238699495792388916e-01 -1.188799366354942322e-01 4.716637730598449707e-02 8.778499811887741089e-02 6.054218858480453491e-02 -1.296332180500030518e-01 -3.131722286343574524e-02 -7.142746448516845703e-02 1.479916721582412720e-01 2.916722297668457031e-01 -1.177135184407234192e-01 -3.178223371505737305e-01 -2.387997508049011230e-01 4.400132596492767334e-02 -2.668330818414688110e-02 -2.460160851478576660e-02 3.065782487392425537e-01 -3.056298196315765381e-01 3.228107690811157227e-01 5.162736773490905762e-02 1.857797950506210327e-01 -2.329534664750099182e-02 -8.206889033317565918e-02 2.061444073915481567e-01 1.040179356932640076e-01 3.736262768507003784e-02 -1.175164952874183655e-01 2.258810102939605713e-01 3.721401691436767578e-01
-5.803414061665534973e-02 -3.206210955977439880e-02 -1.666754186153411865e-01 1.444979757070541382e-01 2.581969499588012695e-01 -1.483405381441116333e-01 -9.047851711511611938e-02 -2.595965862274169922e-01 -1.870708912611007690e-01 9.199892729520797729e-02 1.835560984909534454e-02 1.113913133740425110e-01 4.962452501058578491e-02 -1.278771311044692993e-01 1.017003208398818970e-01 -1.394374668598175049e-01 -3.289147838950157166e-02 -3.837531805038452148e-01 -1.448367983102798462e-01 1.497048735618591309e-01 8.178964257240295410e-02 2.733738720417022705e-01 1.229835394769906998e-02 -1.019784361124038696e-01 -2.577405571937561035e-01 5.395479872822761536e-02 -1.387929357588291168e-02 2.605742216110229492e-01 5.769834294915199280e-02 -3.348024189472198486e-01 3.715980350971221924e-01 5.692343413829803467e-02
-1.802338957786560059e-01 -2.330363541841506958e-01 -2.974922358989715576e-01 1.442715227603912354e-01 1.621955931186676025e-01 -2.044414579868316650e-01 3.191520571708679199e-01 -1.515736877918243408e-01 -2.540637552738189697e-01 -2.494156174361705780e-02 2.840138077735900879e-01 -5.305590853095054626e-02 1.143267899751663208e-01 -3.211664408445358276e-02 -2.213978171348571777e-01 -6.120941415429115295e-02 3.271467983722686768e-03 8.747736364603042603e-02 -2.817152440547943115e-01 1.360184401273727417e-01 -9.228447824716567993e-02 5.436706170439720154e-02 -6.403506547212600708e-02 -3.284167125821113586e-02 1.332056969404220581e-01 1.959623247385025024e-01 -2.097930759191513062e-02 1.373790502548217773e-01 4.228532910346984863e-01 6.334698200225830078e-02 1.017530038952827454e-01 6.807594746351242065e-02
-2.157331854104995728e-01 -6.982081383466720581e-02 -1.497387886047363281e-01 -1.243787407875061035e-01 2.042207121849060059e-01 -1.594181954860687256e-01 -8.399566262960433960e-02 -1.713929027318954468e-01 -3.134820461273193359e-01 2.689896384254097939e-03 -6.642072647809982300e-02 9.870838373899459839e-02 -3.308728337287902832e-02 -2.796957492828369141e-01 1.374382972717285156e-01 1.836954206228256226e-01 1.875028386712074280e-02 -2.433543801307678223e-01 -1.144130527973175049e-01 2.637633681297302246e-01 -4.178976118564605713e-01 -7.798332720994949341e-02 2.115195393562316895e-01 3.831332176923751831e-02 6.124339997768402100e-02 2.202470451593399048e-01 9.777467697858810425e-02 -1.759741008281707764e-01 1.420443505048751831e-01 -1.592835634946823120e-01 4.573788121342658997e-02 2.305680662393569946e-01
-2.833556830883026123e-01 3.151217475533485413e-02 -1.763085275888442993e-01 2.656520307064056396e-01 2.223502695560455322e-01 -2.550775408744812012e-01 2.858040928840637207e-01 1.784299872815608978e-02 1.022257748991250992e-02 2.456643618643283844e-02 2.839646637439727783e-01 5.501345917582511902e-02 8.990946412086486816e-02 8.601518720388412476e-02 6.170842424035072327e-02 -2.392674237489700317e-02 2.315680533647537231e-01 -8.418823778629302979e-02 -1.046653538942337036e-01 2.881330847740173340e-01 -6.612908840179443359e-02 9.614886343479156494e-02 2.931746244430541992e-01 2.840976417064666748e-01 -1.321198791265487671e-01 -2.672575414180755615e-02 5.186196416616439819e-02 9.129948914051055908e-02 -1.220667362213134766e-01 2.824788987636566162e-01 1.741109043359756470e-01 1.647707521915435791e-01
-8.420334756374359131e-02 6.949543207883834839e-02 -2.838880717754364014e-01 9.776111692190170288e-02 3.565442264080047607e-01 1.085196807980537415e-01 -2.354598976671695709e-02 1.340813338756561279e-01 -1.689745783805847168e-01 -1.576335430145263672e-01 1.357375830411911011e-01 1.794678121805191040e-01 2.900860458612442017e-02 -2.068450450897216797e-01 -1.079023852944374084e-01 1.453250199556350708e-01 -8.367803692817687988e-02 -4.628658667206764221e-02 -2.825218737125396729e-01 -4.238455742597579956e-02 -3.435331881046295166e-01 -9.402762353420257568e-02 3.722009360790252686e-01 5.335933063179254532e-03 1.617438159883022308e-02 1.620545089244842529e-01 -1.439418941736221313e-01 -3.030772507190704346e-02 -2.061410695314407349e-01 5.632575135678052902e-03 1.215290576219558716e-01 3.137531876564025879e-01
-1.854304224252700806e-01 5.823414772748947144e-02 -8.931500464677810669e-02 -1.261442452669143677e-01 2.371350675821304321e-01 -6.852915883064270020e-02 2.043235860764980316e-02 -1.367056667804718018e-01 -1.738700419664382935e-01 4.343509674072265625e-02 1.127632632851600647e-01 -1.953597068786621094e-01 1.624446362257003784e-01 -4.277743697166442871e-01 -4.501536861062049866e-02 1.241659522056579590e-01 2.526490688323974609e-01 -2.862950861454010010e-01 -2.563307583332061768e-01 -2.371128052473068237e-01 -2.412670701742172241e-01 3.347679674625396729e-01 1.422672122716903687e-01 5.650691688060760498e-02 -2.925728261470794678e-02 1.804981827735900879e-01 -2.595157921314239502e-02 3.797059878706932068e-02 1.051586214452981949e-02 -1.801390647888183594e-01 -3.986483067274093628e-02 1.316848993301391602e-01
-1.073894202709197998e-01 -2.156509160995483398e-01 -1.423326283693313599e-01 3.518390059471130371e-01 7.728619966655969620e-03 -3.336552381515502930e-01 5.298146978020668030e-02 1.240007579326629639e-01 -1.305539757013320923e-01 1.921800822019577026e-01 3.338551223278045654e-01 -1.209299489855766296e-01 4.736905172467231750e-02 -4.566102847456932068e-02 -2.446335554122924805e-02 -1.372247040271759033e-01 -2.024576812982559204e-01 -1.878274828195571899e-01 1.555804461240768433e-01 -1.546733547002077103e-02 -1.749622374773025513e-01 4.648300632834434509e-02 4.471753165125846863e-02 3.095146734267473221e-03 1.490826457738876343e-01 -2.595116496086120605e-01 -8.176757395267486572e-02 2.706044316291809082e-01 -2.581284940242767334e-02 -1.528491675853729248e-01 1.842351555824279785e-01 3.187077045440673828e-01
-3.168525695800781250e-01 -1.265893131494522095e-01 -2.615339159965515137e-01 1.930330693721771240e-01 -1.413585543632507324e-01 -1.165896952152252197e-01 -9.898164309561252594e-03 1.283895671367645264e-01 -3.616508841514587402e-01 7.615950703620910645e-02 -1.595694571733474731e-01 1.629461348056793213e-01 -1.305946260690689087e-01 -5.840858444571495056e-02 1.658997833728790283e-01 -1.342239379882812500e-01 8.173575624823570251e-03 -3.912127017974853516e-01 -1.936971559189260006e-03 -3.312080726027488708e-02 -2.564339432865381241e-03 1.922330260276794434e-01 2.707198858261108398e-01 -8.160895109176635742e-02 1.017395928502082825e-01 1.872189640998840332e-01 -9.232722222805023193e-02 1.966754049062728882e-01 6.673975288867950439e-02 -1.305466331541538239e-02 3.218528628349304199e-01 3.469894453883171082e-02
[truncated: 3,269,453 more chars]
