# Supplementary material for: The Language of Innovation
Source: PLoS One. 2020 Apr 30;15(4):e0230107. doi: 10.1371/journal.pone.0230107 (PMC7194493; doi:10.1371/journal.pone.0230107)
Supplement: S12 File — (GZ) [file pone.0230107.s012.tar.gz › 1990-1994/V2Run_14_VS_4500_embeddings1990-1994ED32.txt]

-2.972775101661682129e-01 7.586723566055297852e-02 -5.345449224114418030e-02 1.127777248620986938e-01 2.618205249309539795e-01 -7.736767176538705826e-03 -1.086532622575759888e-01 -1.105342283844947815e-01 9.424283355474472046e-02 -1.618297398090362549e-01 -2.922472544014453888e-02 2.623395025730133057e-01 -6.354238092899322510e-02 -2.403192073106765747e-01 9.990133345127105713e-02 -9.268235415220260620e-02 3.336900472640991211e-01 2.401517033576965332e-01 -1.158024836331605911e-02 2.067245393991470337e-01 -5.927945300936698914e-02 1.457446366548538208e-01 2.670293152332305908e-01 -1.714671850204467773e-01 1.449317038059234619e-01 1.785563975572586060e-01 -4.479319974780082703e-02 1.202003210783004761e-01 -4.709563031792640686e-02 9.951268136501312256e-02 -6.890532374382019043e-02 4.347298145294189453e-01
1.113744005560874939e-01 -8.509767800569534302e-02 6.036083213984966278e-03 8.412377536296844482e-02 8.206978440284729004e-02 3.813420236110687256e-01 -1.706544682383537292e-02 -4.545108973979949951e-02 -9.139763563871383667e-02 1.353308409452438354e-01 -1.626897603273391724e-01 -1.711588352918624878e-01 2.557178139686584473e-01 -1.085085570812225342e-01 2.907770276069641113e-01 -6.893128901720046997e-02 1.352588683366775513e-01 2.290057837963104248e-01 1.577759236097335815e-01 1.003824546933174133e-01 -2.184657007455825806e-01 1.436025500297546387e-01 3.689810335636138916e-01 -1.971301436424255371e-01 1.832867115736007690e-01 1.638549938797950745e-02 -1.376544386148452759e-01 -1.869255304336547852e-01 5.601690709590911865e-02 2.382015138864517212e-01 8.090306818485260010e-02 2.580439150333404541e-01
2.673686444759368896e-01 2.344503253698348999e-01 -1.644827984273433685e-02 -1.156777143478393555e-01 -2.908911183476448059e-02 -4.179480671882629395e-02 -2.490456681698560715e-03 -2.438629418611526489e-01 -3.294163048267364502e-01 1.256704889237880707e-02 -3.051606714725494385e-01 1.647438704967498779e-01 -2.700715512037277222e-02 -6.379285454750061035e-02 3.507909476757049561e-01 -2.526947855949401855e-01 6.965469568967819214e-02 3.894633948802947998e-01 1.572754979133605957e-01 -4.303593561053276062e-02 -1.071368753910064697e-01 2.741101197898387909e-04 2.490586042404174805e-01 1.291549205780029297e-01 -7.524507492780685425e-02 1.367847621440887451e-01 -1.719166338443756104e-01 6.959406659007072449e-03 1.265093088150024414e-01 -1.675469577312469482e-01 5.507014226168394089e-03 7.608565688133239746e-02
-4.459005594253540039e-02 3.616507723927497864e-02 5.906321108341217041e-02 6.268006563186645508e-02 7.639208436012268066e-02 9.058606228791177273e-04 -2.175138294696807861e-01 -2.809468805789947510e-01 -1.698220968246459961e-01 -1.162927374243736267e-01 -1.986926347017288208e-01 -8.104025572538375854e-02 -3.083311254158616066e-03 -8.501933515071868896e-02 4.100480675697326660e-01 1.348846312612295151e-02 1.796403080224990845e-01 1.178018227219581604e-01 7.510457932949066162e-02 5.103477090597152710e-02 3.054009079933166504e-01 1.535586863756179810e-01 1.183056682348251343e-01 -1.458759754896163940e-01 1.439276784658432007e-01 1.118848994374275208e-01 -2.549135684967041016e-01 -3.170934021472930908e-01 3.454418182373046875e-01 2.204733341932296753e-01 1.296271979808807373e-01 -5.669258162379264832e-02
-2.281013317406177521e-02 1.782391816377639771e-01 8.791334182024002075e-02 -8.739095181226730347e-02 1.999070048332214355e-01 1.959032192826271057e-02 -3.653084635734558105e-01 -3.809855878353118896e-01 -2.321324646472930908e-01 -1.855369359254837036e-01 -2.409323751926422119e-01 5.511141195893287659e-02 1.999678462743759155e-01 -2.205183655023574829e-01 2.938313186168670654e-01 -2.974070608615875244e-01 -2.661227807402610779e-02 1.178069934248924255e-01 1.202989965677261353e-01 1.387678552418947220e-02 -9.940745681524276733e-02 2.443128824234008789e-01 2.083721756935119629e-01 1.056258566677570343e-02 9.220873564481735229e-02 1.608243025839328766e-02 -7.343852519989013672e-02 7.111103273928165436e-03 1.262300014495849609e-01 1.254280656576156616e-01 -1.565973162651062012e-01 -8.861772716045379639e-02
9.832359105348587036e-02 2.357702106237411499e-01 2.372768968343734741e-01 -2.365248799324035645e-01 2.541037201881408691e-01 4.345900565385818481e-02 -3.407218307256698608e-02 -1.785626858472824097e-01 -1.223917976021766663e-01 -5.481627210974693298e-02 -2.313496768474578857e-01 2.079957574605941772e-01 -5.412826687097549438e-02 -1.041707117110490799e-02 8.863011002540588379e-02 -2.663132548332214355e-01 2.069428861141204834e-01 -1.907608211040496826e-01 1.392640918493270874e-01 3.131364881992340088e-01 -1.244041994214057922e-01 -5.770871043205261230e-02 1.044282764196395874e-01 2.174834311008453369e-01 1.799167543649673462e-01 -3.044594265520572662e-02 6.878389976918697357e-03 -1.730171740055084229e-01 -7.072424143552780151e-02 7.399538904428482056e-02 -1.153279170393943787e-01 4.070376753807067871e-01
2.272176146507263184e-01 3.742397576570510864e-02 -6.836295127868652344e-02 2.390962392091751099e-01 5.567078664898872375e-02 1.252380162477493286e-01 -1.417181342840194702e-01 -1.816891506314277649e-02 1.593205519020557404e-02 1.359867155551910400e-01 -1.680236160755157471e-01 2.416322082281112671e-01 -1.686857342720031738e-01 -9.621481597423553467e-02 1.774417012929916382e-01 -1.995804905891418457e-01 1.341777890920639038e-01 2.995924949645996094e-01 1.040547490119934082e-01 1.859384775161743164e-01 -1.901251226663589478e-01 -1.028603911399841309e-01 2.982335388660430908e-01 -1.009196788072586060e-02 2.764380872249603271e-01 1.990555822849273682e-01 1.615208759903907776e-02 1.404805108904838562e-02 2.018568217754364014e-01 2.024416029453277588e-01 -1.942745894193649292e-01 3.265504539012908936e-01
1.346885561943054199e-01 4.839849844574928284e-02 -2.112871967256069183e-02 4.582663252949714661e-02 1.749492436647415161e-01 1.090218573808670044e-01 -2.229913920164108276e-01 -3.556807637214660645e-01 -1.449218988418579102e-01 -5.699848011136054993e-02 5.323422700166702271e-02 -1.811830401420593262e-01 -1.323111355304718018e-01 -1.647781431674957275e-01 1.464001834392547607e-01 -2.125738561153411865e-01 1.356899142265319824e-01 3.211067318916320801e-01 1.500329468399286270e-02 9.535068273544311523e-02 -4.226321578025817871e-01 -2.335723191499710083e-01 2.567509375512599945e-02 -4.200114682316780090e-02 1.830784380435943604e-01 1.762773990631103516e-01 1.464646589010953903e-02 -2.590846121311187744e-01 1.722653061151504517e-01 1.097285151481628418e-01 3.774105804041028023e-03 2.166924327611923218e-01
5.174759030342102051e-02 3.805705308914184570e-01 1.836562901735305786e-01 -2.019122838973999023e-01 2.993221394717693329e-02 1.758205443620681763e-01 -2.616220414638519287e-01 -3.538221865892410278e-02 1.932470872998237610e-02 -1.490030903369188309e-02 -1.852063536643981934e-01 -1.202342472970485687e-02 -6.795408669859170914e-03 -1.475183069705963135e-01 2.011022269725799561e-01 -2.381225824356079102e-01 6.649700552225112915e-02 4.185503423213958740e-01 4.774909093976020813e-02 -2.245578616857528687e-01 3.726552240550518036e-04 8.162349462509155273e-02 2.670784294605255127e-01 -1.551930233836174011e-02 2.602205574512481689e-01 1.969965547323226929e-01 -1.560471057891845703e-01 2.922104485332965851e-02 2.482673376798629761e-01 1.298593133687973022e-01 1.105184480547904968e-02 3.992158174514770508e-02
-2.392450124025344849e-01 -1.213629245758056641e-01 1.512419898062944412e-02 2.260672301054000854e-01 7.178505510091781616e-02 7.523657381534576416e-02 1.673944741487503052e-01 -1.184204667806625366e-01 3.968818485736846924e-02 9.385143965482711792e-02 -1.786142289638519287e-01 1.584421545267105103e-01 1.828461587429046631e-01 -3.436074852943420410e-01 6.534163653850555420e-02 -2.487271726131439209e-01 2.253513038158416748e-01 4.462004005908966064e-01 7.768285274505615234e-02 5.421400442719459534e-02 -1.424522697925567627e-01 4.178717359900474548e-02 3.284286260604858398e-01 -2.109478414058685303e-01 1.705864369869232178e-01 2.745272032916545868e-02 -1.360045224428176880e-01 -5.314529314637184143e-02 7.094743847846984863e-02 1.569531559944152832e-01 1.535065323114395142e-01 -3.397364169359207153e-02
5.214737728238105774e-02 -5.094239115715026855e-02 3.509461507201194763e-02 3.082748353481292725e-01 7.298778742551803589e-02 9.497949481010437012e-02 -3.883061930537223816e-02 -2.559353709220886230e-01 -1.683240532875061035e-01 3.948041796684265137e-02 -4.815478809177875519e-03 2.223403900861740112e-01 -7.544835656881332397e-02 -1.854380071163177490e-01 1.391933560371398926e-01 -2.764380872249603271e-01 -5.860918760299682617e-02 4.327172935009002686e-01 9.214924275875091553e-02 1.698281764984130859e-01 -7.659661769866943359e-02 -3.440258279442787170e-02 1.826700270175933838e-01 -3.022293448448181152e-01 9.482199698686599731e-02 -1.502309888601303101e-01 -6.156998127698898315e-02 -1.892046779394149780e-01 1.656493246555328369e-01 2.346628308296203613e-01 1.394686847925186157e-01 2.625971734523773193e-01
1.851106435060501099e-01 1.531790290027856827e-02 -3.972611948847770691e-02 2.093617105856537819e-03 -8.637183904647827148e-02 2.942617535591125488e-01 -8.739151060581207275e-02 -1.020914167165756226e-01 5.156613769941031933e-04 4.518458992242813110e-02 -4.268373847007751465e-01 3.155440390110015869e-01 1.763539314270019531e-01 1.447345614433288574e-01 5.163611099123954773e-02 -3.019936680793762207e-01 -6.459090113639831543e-02 3.673352897167205811e-01 4.162742570042610168e-02 9.322673082351684570e-02 -1.872009932994842529e-01 -2.037506178021430969e-02 8.004613965749740601e-02 -6.092669069766998291e-02 1.574352085590362549e-01 3.321081101894378662e-01 -1.900270953774452209e-02 -4.592788591980934143e-02 1.321456879377365112e-01 6.845337152481079102e-02 -7.500826567411422729e-02 2.483037561178207397e-01
1.424832828342914581e-02 3.222860693931579590e-01 -3.939573466777801514e-02 -7.743120193481445312e-02 1.656140983104705811e-01 3.053598999977111816e-01 -4.685755074024200439e-02 -1.642223298549652100e-01 -4.926984012126922607e-02 -9.301570057868957520e-02 -3.367184102535247803e-01 -4.352757241576910019e-03 -1.831910312175750732e-01 -1.978059671819210052e-02 1.511413455009460449e-01 -2.179698199033737183e-01 5.711807683110237122e-02 3.183731734752655029e-01 2.807688154280185699e-02 -1.058346554636955261e-01 -1.001702323555946350e-01 2.300754040479660034e-01 1.498142182826995850e-01 6.234429031610488892e-02 1.517471373081207275e-01 8.204778283834457397e-02 1.435543745756149292e-01 -1.497333049774169922e-01 2.737390697002410889e-01 -2.329373806715011597e-01 -3.065097630023956299e-01 8.899533003568649292e-02
-1.587922722101211548e-01 2.475084960460662842e-01 -2.038741409778594971e-01 1.924957633018493652e-01 1.256255805492401123e-02 6.836298853158950806e-02 -1.325305104255676270e-01 -1.369775235652923584e-01 -1.208789125084877014e-01 -3.957901895046234131e-02 -6.673646718263626099e-02 1.293634902685880661e-02 9.517067670822143555e-02 -1.582023352384567261e-01 3.553279638290405273e-01 -3.585226535797119141e-01 1.903912723064422607e-01 1.808899343013763428e-01 1.520442515611648560e-01 3.085670759901404381e-04 -7.101967465132474899e-03 2.423926740884780884e-01 1.885895729064941406e-01 1.683169752359390259e-01 1.773106455802917480e-01 2.921118736267089844e-01 -4.945548251271247864e-02 1.460296474397182465e-02 2.099594920873641968e-01 -2.190158814191818237e-01 1.437795232050120831e-03 2.404081821441650391e-01
7.283565402030944824e-02 2.108567804098129272e-01 7.293520867824554443e-02 -1.009639454423449934e-04 2.007248848676681519e-01 2.253016531467437744e-01 -2.429497390985488892e-01 -1.126452535390853882e-01 -2.103352360427379608e-02 -2.960408031940460205e-01 -3.589926064014434814e-01 1.628052890300750732e-01 8.165773004293441772e-02 -3.137751817703247070e-01 7.931759953498840332e-02 4.962400719523429871e-02 2.096721976995468140e-01 1.884001195430755615e-01 3.660085052251815796e-02 6.842242181301116943e-02 -2.479898184537887573e-01 7.470123469829559326e-02 7.342502474784851074e-02 -5.937386676669120789e-02 3.876780346035957336e-02 2.043114602565765381e-01 -1.766157299280166626e-01 -2.035754360258579254e-02 4.002694785594940186e-01 1.434819549322128296e-01 8.454366028308868408e-02 2.305179275572299957e-02
1.559075117111206055e-01 1.528362184762954712e-01 7.460457086563110352e-02 1.968808323144912720e-01 1.474494338035583496e-01 3.012055158615112305e-02 8.461858332157135010e-02 -5.015276372432708740e-02 -1.424886286258697510e-01 2.804846875369548798e-02 -3.279280364513397217e-01 9.279620647430419922e-02 -9.880228340625762939e-02 -2.609798610210418701e-01 -3.274147212505340576e-02 -5.196396708488464355e-01 1.213794052600860596e-01 2.941213250160217285e-01 2.161618173122406006e-01 1.434039920568466187e-01 -2.070344053208827972e-03 -4.544772952795028687e-02 7.913873344659805298e-02 -1.676965951919555664e-01 1.783640980720520020e-01 -1.598789244890213013e-01 -1.690341085195541382e-01 -1.531198322772979736e-01 1.753969043493270874e-01 2.076175510883331299e-01 -9.366442449390888214e-03 -3.374427556991577148e-02
-2.767223119735717773e-01 1.079538464546203613e-01 -5.318057909607887268e-02 -1.841743662953376770e-02 7.124899327754974365e-02 3.831188008189201355e-02 -1.988205313682556152e-01 -4.464744329452514648e-01 -8.205190300941467285e-02 -8.057586848735809326e-02 -4.116119742393493652e-01 -1.054999008774757385e-01 1.442570984363555908e-02 -1.710221767425537109e-01 2.726836800575256348e-01 1.340491026639938354e-01 9.815596044063568115e-02 1.541333943605422974e-01 1.571813225746154785e-01 7.429312169551849365e-02 -8.871975354850292206e-03 5.957242567092180252e-03 3.368840515613555908e-01 3.718293830752372742e-02 1.074488013982772827e-01 1.333519369363784790e-01 -1.999656111001968384e-02 -1.095107570290565491e-01 2.789818048477172852e-01 1.720782220363616943e-01 9.515550732612609863e-02 -1.039547845721244812e-01
-8.356735110282897949e-03 3.322663903236389160e-01 1.986273564398288727e-02 2.756798348855227232e-04 2.379531562328338623e-01 1.883653849363327026e-01 -2.553770244121551514e-01 -2.130912393331527710e-01 -1.884302943944931030e-01 8.772159367799758911e-02 -2.541352808475494385e-01 3.159752115607261658e-02 -1.973659843206405640e-01 6.092673540115356445e-02 2.825706601142883301e-01 -1.642075031995773315e-01 -1.728882789611816406e-01 4.043183624744415283e-01 -6.871549785137176514e-02 7.171233743429183960e-02 -8.566368371248245239e-03 1.818446069955825806e-01 1.231517568230628967e-01 -9.101235866546630859e-02 3.025994598865509033e-01 -4.956338554620742798e-02 6.922210007905960083e-02 -1.372199356555938721e-01 1.094892323017120361e-01 -9.366398677229881287e-03 5.614762753248214722e-02 1.882962137460708618e-01
-2.416827380657196045e-01 2.379331588745117188e-01 6.108498573303222656e-02 7.586771994829177856e-02 2.641692459583282471e-01 1.657397858798503876e-02 6.590817868709564209e-02 -1.032615751028060913e-01 -3.488808870315551758e-02 -7.024521380662918091e-02 -1.686445325613021851e-01 2.467116266489028931e-01 8.919447660446166992e-02 5.071376636624336243e-02 1.810677349567413330e-01 -3.856469690799713135e-01 4.148983061313629150e-01 -3.072427399456501007e-02 -4.111088439822196960e-02 5.046753585338592529e-02 -4.162352532148361206e-02 -6.460800301283597946e-03 1.534422188997268677e-01 -2.337201833724975586e-01 2.966755628585815430e-01 2.485081553459167480e-01 2.856063544750213623e-01 -1.691379398107528687e-02 -7.086333632469177246e-02 9.414441883563995361e-02 -6.524466443806886673e-03 1.022361498326063156e-02
1.101682856678962708e-01 3.247330486774444580e-01 5.728929117321968079e-02 4.129977896809577942e-02 -2.525814995169639587e-02 2.754162251949310303e-01 3.411114914342761040e-03 -1.710434108972549438e-01 -1.047366112470626831e-01 7.223493605852127075e-02 -8.716913312673568726e-02 6.845861673355102539e-02 -1.433469206094741821e-01 -1.058403104543685913e-01 3.143381774425506592e-01 -1.432030051946640015e-01 2.455025315284729004e-01 1.208656504750251770e-01 6.428392976522445679e-02 3.352054208517074585e-02 -2.228630036115646362e-01 2.300043404102325439e-01 2.154461294412612915e-01 8.870498090982437134e-02 4.041746556758880615e-01 2.326272428035736084e-01 1.059742495417594910e-01 6.264786422252655029e-02 3.221519291400909424e-01 -9.269438683986663818e-02 -3.841134253889322281e-03 1.005835011601448059e-01
-1.387378294020891190e-02 1.969515234231948853e-01 -2.540752477943897247e-02 -3.699300810694694519e-02 3.147184252738952637e-01 7.770787924528121948e-03 -2.090657353401184082e-01 -1.779478639364242554e-01 1.048858929425477982e-02 1.933494210243225098e-02 -2.740754485130310059e-01 -1.512866914272308350e-01 1.220314651727676392e-01 -6.852461397647857666e-02 1.797800511121749878e-01 -1.065162420272827148e-01 1.744241453707218170e-02 4.827019274234771729e-01 -1.091096550226211548e-01 -1.781165897846221924e-01 2.243755571544170380e-02 1.462370753288269043e-01 3.206131160259246826e-01 1.462097913026809692e-01 1.991033405065536499e-01 8.203622698783874512e-02 1.626655310392379761e-01 1.729142107069492340e-02 2.682726979255676270e-01 -7.364472746849060059e-02 -6.677793711423873901e-02 2.116605043411254883e-01
9.370123594999313354e-02 -1.145431920886039734e-01 1.624395884573459625e-02 7.236850261688232422e-02 1.063012033700942993e-01 -4.861068725585937500e-02 -8.372092247009277344e-02 -1.350118368864059448e-01 -2.920309007167816162e-01 -1.342974752187728882e-01 -4.959140345454216003e-02 9.819477051496505737e-02 2.077302485704421997e-01 -6.087507680058479309e-02 -6.388995051383972168e-02 -2.923691272735595703e-01 6.100064143538475037e-02 3.364324271678924561e-01 -5.884784832596778870e-02 2.177738249301910400e-01 -9.927007369697093964e-03 2.043801099061965942e-01 2.629576325416564941e-01 4.155622795224189758e-02 1.992181390523910522e-01 4.396449625492095947e-01 -1.355354189872741699e-01 -3.355349302291870117e-01 1.403634548187255859e-01 7.073927670717239380e-02 1.079119965434074402e-01 3.225329145789146423e-02
-9.223640710115432739e-02 1.942865364253520966e-02 1.335342228412628174e-01 2.060159891843795776e-01 4.347205534577369690e-02 -1.879584491252899170e-01 -1.626052707433700562e-01 6.988203525543212891e-02 -5.039458628743886948e-03 -1.875204592943191528e-01 -1.967561841011047363e-01 -2.559827864170074463e-01 4.371634870767593384e-02 4.387626796960830688e-02 3.474181890487670898e-01 -2.618571817874908447e-01 1.895139664411544800e-01 2.695670425891876221e-01 1.053437069058418274e-01 2.090119570493698120e-02 2.302367705851793289e-03 -6.548298150300979614e-02 1.132857576012611389e-01 -4.545987546443939209e-01 1.053272113204002380e-01 1.928158849477767944e-01 -1.366487443447113037e-01 1.008532717823982239e-01 1.731861084699630737e-01 -6.684421002864837646e-02 -3.312856331467628479e-02 2.705298066139221191e-01
-1.387815028429031372e-01 -1.184481531381607056e-01 8.518065512180328369e-02 -1.080694571137428284e-01 -1.257051248103380203e-03 -2.543999552726745605e-01 1.440863609313964844e-01 -1.019528359174728394e-01 -1.575723141431808472e-01 -6.959605962038040161e-02 -3.549030125141143799e-01 -2.535332441329956055e-01 -1.425512135028839111e-01 -2.193245887756347656e-01 1.774874478578567505e-01 -2.157341837882995605e-01 -2.959629346150904894e-04 2.014109641313552856e-01 3.115220963954925537e-01 1.498785242438316345e-02 -2.854987084865570068e-01 2.176420688629150391e-01 9.481903165578842163e-02 -3.007169440388679504e-02 6.043338775634765625e-02 9.710228443145751953e-02 9.187258034944534302e-02 -1.369278579950332642e-01 4.251028969883918762e-02 3.093026876449584961e-01 1.009133085608482361e-01 2.469508349895477295e-01
3.771586343646049500e-02 1.906953454017639160e-01 2.462641000747680664e-01 5.170756578445434570e-02 6.338736414909362793e-02 2.015425860881805420e-01 -2.744251787662506104e-01 -9.830291569232940674e-02 -3.371402621269226074e-02 -3.735757991671562195e-02 -4.302729964256286621e-01 -6.358175724744796753e-02 -6.910568475723266602e-02 -4.546259716153144836e-02 3.130757212638854980e-01 -1.743571460247039795e-01 2.799664251506328583e-02 2.211592346429824829e-01 -2.873619496822357178e-01 -1.486612856388092041e-01 5.103076994419097900e-02 1.153030917048454285e-01 2.853372097015380859e-01 -1.302322838455438614e-02 2.519138157367706299e-01 -1.453487854450941086e-02 9.688073396682739258e-02 -5.962421372532844543e-02 1.224373281002044678e-01 -1.594661772251129150e-01 -1.987931877374649048e-02 2.702362537384033203e-01
1.412625163793563843e-01 9.052205830812454224e-02 3.903607130050659180e-01 7.728634029626846313e-02 -1.365101188421249390e-01 8.284340798854827881e-02 3.047831170260906219e-02 -1.989890933036804199e-01 2.633891105651855469e-01 -1.379270553588867188e-01 -5.792907476425170898e-01 1.574882268905639648e-01 -1.948432810604572296e-02 -2.175066806375980377e-02 -1.546952221542596817e-02 -6.922804564237594604e-02 1.423579156398773193e-01 -9.725757688283920288e-02 -4.035859182476997375e-02 1.091707125306129456e-01 -2.106398791074752808e-01 -1.100093591958284378e-02 -1.828712597489356995e-02 5.433106794953346252e-03 -1.285166712477803230e-03 3.390310332179069519e-02 7.149147242307662964e-02 -3.150733411312103271e-01 -2.072023153305053711e-01 9.351626783609390259e-02 -9.768811613321304321e-02 1.947545409202575684e-01
6.040595099329948425e-02 -1.102922409772872925e-01 1.899042725563049316e-01 -3.810419142246246338e-02 3.056681528687477112e-02 -4.345899075269699097e-02 1.167988870292901993e-02 -5.078281089663505554e-02 -1.517368666827678680e-02 1.826601475477218628e-01 -3.035398125648498535e-01 -8.035980165004730225e-02 -8.847949653863906860e-02 -1.908339411020278931e-01 1.356975734233856201e-01 -3.690345883369445801e-01 8.503317087888717651e-02 2.812814153730869293e-02 2.704746425151824951e-01 2.082091420888900757e-01 -1.200975179672241211e-01 -1.167662665247917175e-01 1.398840546607971191e-01 7.169479131698608398e-02 2.635906934738159180e-01 2.560770213603973389e-01 6.174654141068458557e-02 -1.192344501614570618e-01 2.644863724708557129e-01 9.257722645998001099e-02 3.250681459903717041e-01 3.090706169605255127e-01
1.785588823258876801e-02 -4.384162649512290955e-02 -1.068397685885429382e-01 1.444008052349090576e-01 -3.522636368870735168e-02 2.111645489931106567e-01 -7.405783981084823608e-02 -2.521408498287200928e-01 3.563138097524642944e-02 1.119456905871629715e-02 -1.742622405290603638e-01 7.049492746591567993e-02 2.819280512630939484e-02 1.052116751670837402e-01 1.359073966741561890e-01 -4.749681353569030762e-01 1.153865270316600800e-02 4.123842120170593262e-01 -1.906339265406131744e-02 -1.131288334727287292e-01 1.256481111049652100e-01 3.801941871643066406e-03 3.304773271083831787e-01 4.046772420406341553e-02 3.676573336124420166e-01 5.179759114980697632e-02 1.130553632974624634e-01 2.933710999786853790e-02 1.704721897840499878e-01 2.349124699831008911e-01 7.900417596101760864e-02 7.711506634950637817e-02
1.285800188779830933e-01 -1.490096896886825562e-01 8.166883140802383423e-02 -5.636694654822349548e-02 -1.099503338336944580e-01 2.670592665672302246e-01 -1.204596757888793945e-01 -2.932864129543304443e-01 -2.136609852313995361e-01 -2.333172410726547241e-01 -2.458564639091491699e-01 1.111992001533508301e-01 -1.419851183891296387e-01 -1.995302736759185791e-01 2.705920301377773285e-02 -1.413837820291519165e-01 1.991628408432006836e-01 2.203359454870223999e-01 1.033051759004592896e-01 1.329400837421417236e-01 -2.491556406021118164e-01 -1.606222540140151978e-01 7.524326443672180176e-02 -3.770072758197784424e-01 3.191585242748260498e-01 -8.239275962114334106e-02 1.390128675848245621e-02 -1.201205775141716003e-01 7.274781912565231323e-02 1.184982880949974060e-01 1.270689349621534348e-02 1.374241411685943604e-01
-4.192692786455154419e-02 2.071321010589599609e-01 1.242732256650924683e-01 1.020853668451309204e-01 -1.588392630219459534e-02 -1.725357584655284882e-02 -1.952014490962028503e-02 -2.924738824367523193e-01 1.892630383372306824e-02 1.356077194213867188e-01 -2.073655426502227783e-01 -1.242102459073066711e-01 -4.599990695714950562e-02 -1.745097041130065918e-01 -6.289742887020111084e-02 -4.253362715244293213e-01 -7.861769758164882660e-03 1.846532374620437622e-01 1.092621088027954102e-01 1.811062395572662354e-01 -1.215309202671051025e-01 3.818639516830444336e-01 -2.928460389375686646e-02 -1.370670497417449951e-01 -1.215950772166252136e-01 -8.192606270313262939e-02 -1.205535456538200378e-01 1.122641786932945251e-01 -3.674776852130889893e-01 1.866736710071563721e-01 7.040090113878250122e-02 2.564767897129058838e-01
-1.258137822151184082e-02 2.786572873592376709e-01 2.533519864082336426e-01 7.611291855573654175e-02 -2.370307147502899170e-01 2.436621189117431641e-01 6.617757678031921387e-02 -3.655936121940612793e-01 -3.019001483917236328e-01 -2.931066602468490601e-02 -2.196410894393920898e-01 1.566798686981201172e-01 -9.829778969287872314e-02 5.924050696194171906e-03 7.247808575630187988e-02 -2.453167587518692017e-01 3.162865638732910156e-01 5.525058135390281677e-02 2.670280262827873230e-02 1.356056928634643555e-01 -1.475517302751541138e-01 -1.607416896149516106e-03 2.146091312170028687e-01 -1.748370528221130371e-01 1.643293201923370361e-01 1.326965540647506714e-01 6.745668500661849976e-02 -1.462753266096115112e-01 1.978149823844432831e-02 6.352377682924270630e-02 -1.917911618947982788e-01 -1.622750461101531982e-01
-1.845526099205017090e-01 1.412362158298492432e-01 3.175372481346130371e-01 -8.474979549646377563e-03 2.381479889154434204e-01 1.279249787330627441e-01 -1.375111490488052368e-01 -2.200516313314437866e-02 -1.580701917409896851e-01 1.488341242074966431e-01 -1.700093895196914673e-01 9.792408905923366547e-03 -3.885400667786598206e-02 -6.186795234680175781e-02 3.131363689899444580e-01 -2.607956826686859131e-01 -7.575392723083496094e-02 3.754574954509735107e-01 -1.399500221014022827e-01 -3.124267049133777618e-02 6.011475622653961182e-02 2.505320310592651367e-01 2.456755042076110840e-01 3.068401850759983063e-02 1.100076436996459961e-01 1.461106538772583008e-01 -2.707454562187194824e-02 5.950710922479629517e-02 2.806166708469390869e-01 8.484987914562225342e-02 -1.479932367801666260e-01 2.540798187255859375e-01
-1.181894242763519287e-01 -2.566471137106418610e-02 -2.238695025444030762e-01 2.361350655555725098e-01 6.965149194002151489e-02 -1.317895799875259399e-01 2.650478184223175049e-01 -4.692728072404861450e-02 -2.200332656502723694e-02 -3.995918110013008118e-02 -3.072794675827026367e-01 -4.786080867052078247e-02 -2.842790782451629639e-01 -8.137120306491851807e-02 3.852161020040512085e-02 -1.609303504228591919e-01 3.330916464328765869e-01 2.210404723882675171e-01 -9.180063754320144653e-02 2.634314894676208496e-01 -2.201755195856094360e-01 1.866696178913116455e-01 -3.577520325779914856e-02 -3.693850338459014893e-02 1.780561357736587524e-01 -2.071755006909370422e-02 -2.974871359765529633e-02 -7.604648917913436890e-02 3.581747412681579590e-01 -3.452760353684425354e-02 6.095987930893898010e-02 2.749802768230438232e-01
9.968374669551849365e-02 2.136116847395896912e-02 4.047345519065856934e-01 -2.483485788106918335e-01 5.948278307914733887e-02 8.078785240650177002e-02 -2.405670285224914551e-01 3.344956040382385254e-02 -2.174703478813171387e-01 -2.006382308900356293e-02 -2.883765995502471924e-01 -1.046892479062080383e-01 -1.659680856391787529e-03 -1.842290908098220825e-01 -8.658044785261154175e-02 -1.618568450212478638e-01 3.281579613685607910e-01 -3.451129049062728882e-02 -1.568910777568817139e-01 1.530863493680953979e-01 2.269067429006099701e-02 4.301325976848602295e-02 -1.770147308707237244e-02 7.521200180053710938e-02 1.736486554145812988e-01 4.548406228423118591e-02 1.971253305673599243e-01 -9.035202115774154663e-02 1.551099866628646851e-01 2.912011742591857910e-01 1.339973211288452148e-01 3.380661606788635254e-01
-2.187521755695343018e-02 1.286373436450958252e-01 1.478682160377502441e-01 -1.750754565000534058e-01 1.161892116069793701e-01 -1.293313801288604736e-01 -1.657811701297760010e-01 2.175321057438850403e-02 -1.350160688161849976e-01 -1.460137963294982910e-01 -2.177753448486328125e-01 -1.770109832286834717e-01 -8.201910555362701416e-02 -3.920988738536834717e-02 1.214217096567153931e-01 -1.270945966243743896e-01 1.320340186357498169e-01 1.396102160215377808e-01 5.032249167561531067e-02 1.432571113109588623e-01 -4.393908083438873291e-01 -4.287246987223625183e-02 3.441683650016784668e-01 -2.935874462127685547e-01 1.235520020127296448e-01 1.028681471943855286e-01 -2.861573100090026855e-01 -7.318533211946487427e-02 1.752748191356658936e-01 -3.406456112861633301e-02 -2.203052937984466553e-01 2.485422790050506592e-01
-1.274208128452301025e-01 1.635069698095321655e-01 -4.658909887075424194e-02 -4.412057250738143921e-02 2.826367616653442383e-01 2.115882188081741333e-01 -1.176842972636222839e-01 -1.436520516872406006e-01 -8.938164263963699341e-02 3.341746330261230469e-01 -4.365977644920349121e-01 -3.843973949551582336e-02 -1.044336035847663879e-01 -2.118058130145072937e-02 1.705128401517868042e-01 -1.633505076169967651e-01 1.769764125347137451e-01 2.453615963459014893e-01 -1.081379130482673645e-01 -4.435588791966438293e-02 -9.241364896297454834e-02 1.440250724554061890e-01 4.490019083023071289e-01 6.423943489789962769e-02 6.460832059383392334e-02 2.674051932990550995e-02 -3.863845393061637878e-02 4.692169651389122009e-02 1.881249845027923584e-01 -1.070308834314346313e-01 -1.962511055171489716e-02 1.374444365501403809e-01
-1.156418994069099426e-01 -9.737123548984527588e-02 -2.059827744960784912e-01 2.607608772814273834e-02 3.162078261375427246e-01 -6.709083169698715210e-02 1.361452490091323853e-01 -3.997038602828979492e-01 9.292750619351863861e-03 7.098780572414398193e-02 -2.687815725803375244e-01 -2.073360085487365723e-01 -2.452843189239501953e-01 -1.680822670459747314e-01 2.609800721984356642e-04 -2.097654342651367188e-01 1.383143812417984009e-01 4.046246036887168884e-02 3.474844992160797119e-01 3.603636473417282104e-02 -1.107255071401596069e-01 1.562703549861907959e-01 7.146511971950531006e-02 -1.743860244750976562e-01 1.954208314418792725e-01 -4.431987553834915161e-02 -7.801381498575210571e-02 -1.122642830014228821e-01 2.429258227348327637e-01 3.630945459008216858e-02 -2.083585038781166077e-02 2.526966631412506104e-01
-1.625658571720123291e-01 3.166499435901641846e-01 1.087937969714403152e-03 5.122284218668937683e-02 -9.413263201713562012e-02 3.353583812713623047e-02 -1.820528358221054077e-01 -1.001083999872207642e-01 -6.932812929153442383e-02 -1.480637788772583008e-01 -3.350971043109893799e-01 9.553823620080947876e-03 1.091700643301010132e-01 -7.904022932052612305e-02 1.442950963973999023e-01 -2.822007834911346436e-01 4.047903120517730713e-01 -1.384384632110595703e-01 2.019498646259307861e-01 2.437218278646469116e-01 1.339836716651916504e-01 -3.507788851857185364e-02 8.754003047943115234e-02 -7.428698986768722534e-02 1.072786599397659302e-01 2.950693070888519287e-01 2.093936055898666382e-01 -8.655864745378494263e-02 -1.194202899932861328e-01 2.329141646623611450e-02 -6.078331917524337769e-02 2.753466963768005371e-01
2.207933366298675537e-02 1.116360798478126526e-01 1.861237585544586182e-01 -1.138469427824020386e-01 2.975802123546600342e-01 -2.146911062300205231e-02 -8.907137066125869751e-02 -1.977016478776931763e-01 1.148862317204475403e-01 2.163954675197601318e-01 -5.208407044410705566e-01 2.171368002891540527e-01 -1.000774800777435303e-01 1.012602895498275757e-01 8.734237402677536011e-02 -1.875106692314147949e-01 1.721951663494110107e-01 -3.841455653309822083e-02 -1.236990988254547119e-01 -1.945500969886779785e-01 -2.258991003036499023e-01 1.479730755090713501e-01 7.328934967517852783e-02 -2.064861208200454712e-01 -9.214286506175994873e-02 5.392425879836082458e-02 1.780801862478256226e-01 -3.274484276771545410e-01 8.097321726381778717e-03 4.391000140458345413e-03 5.001050978899002075e-02 6.142736226320266724e-02
-5.496007576584815979e-02 3.305478394031524658e-01 2.330105155706405640e-01 1.634295433759689331e-01 1.627614051103591919e-01 -1.292227767407894135e-02 -3.221878111362457275e-01 -2.293422669172286987e-01 -4.540380090475082397e-02 1.438386142253875732e-01 -2.294628471136093140e-01 9.189502149820327759e-02 -9.467988461256027222e-02 -9.085160493850708008e-02 3.944079577922821045e-02 -2.523611783981323242e-01 1.831288039684295654e-01 2.807655632495880127e-01 -1.605770289897918701e-01 9.711037576198577881e-02 5.109762400388717651e-02 5.070182305644266307e-05 2.680051326751708984e-01 1.644840687513351440e-01 1.983730792999267578e-01 -3.555063530802726746e-02 -6.385736912488937378e-02 -1.481597423553466797e-01 1.639726907014846802e-01 -2.655799984931945801e-01 -6.199600547552108765e-02 2.009041160345077515e-01
-4.208037629723548889e-02 2.676368951797485352e-01 2.092980965971946716e-02 -1.237193867564201355e-01 3.888144195079803467e-01 2.012241482734680176e-01 -7.866507768630981445e-02 -1.934148371219635010e-01 -1.981323063373565674e-01 -1.947819143533706665e-01 -2.830318510532379150e-01 4.569546505808830261e-02 3.882916271686553955e-02 3.444456309080123901e-02 -1.495924778282642365e-02 -2.327467054128646851e-01 3.648950755596160889e-01 -7.544382661581039429e-02 1.995372027158737183e-01 1.910594850778579712e-01 1.438880115747451782e-01 5.732201039791107178e-02 -7.240938954055309296e-03 -8.425825089216232300e-02 7.066034525632858276e-02 1.264089196920394897e-01 1.036275252699851990e-01 -1.552210599184036255e-01 -9.015387296676635742e-02 1.342845410108566284e-01 5.297138541936874390e-02 3.578248620033264160e-01
-1.343189924955368042e-01 2.383566200733184814e-01 2.752596326172351837e-02 -1.568160206079483032e-01 8.495894074440002441e-02 1.013275012373924255e-01 4.011641070246696472e-02 -5.181585252285003662e-02 -1.073495671153068542e-01 -1.737504601478576660e-01 -2.346436530351638794e-01 1.593002080917358398e-01 2.767845392227172852e-01 -7.780218124389648438e-02 9.064448624849319458e-02 -2.839587032794952393e-01 2.017801403999328613e-01 -2.013826668262481689e-01 2.014696002006530762e-01 1.398103982210159302e-01 -7.050015497952699661e-03 -4.546671360731124878e-02 1.065457314252853394e-01 3.841455653309822083e-02 2.719837427139282227e-02 3.683402538299560547e-01 1.096717342734336853e-01 1.148032024502754211e-02 -6.361632794141769409e-02 2.871168851852416992e-01 1.914991252124309540e-02 4.388408660888671875e-01
-6.950117647647857666e-02 2.258050739765167236e-01 -1.406930685043334961e-01 -1.930953748524188995e-02 -8.699674159288406372e-02 1.284625083208084106e-01 1.527955532073974609e-01 -3.557384908199310303e-01 -1.146341264247894287e-01 -2.390589118003845215e-01 -1.308309882879257202e-01 4.999050870537757874e-03 8.797618746757507324e-02 8.214964717626571655e-02 1.494483798742294312e-01 -2.221183776855468750e-01 1.700725555419921875e-01 3.344962000846862793e-01 9.534560889005661011e-02 5.274724587798118591e-02 -2.795222997665405273e-01 2.940247356891632080e-01 2.456307709217071533e-01 -7.120300084352493286e-02 1.371507495641708374e-01 2.468326538801193237e-01 1.486751288175582886e-01 -8.947608619928359985e-02 1.871442347764968872e-01 -3.711629286408424377e-02 -2.077153921127319336e-01 -6.625013053417205811e-02
1.218466982245445251e-01 1.727451682090759277e-01 6.172367930412292480e-02 9.395404160022735596e-02 7.060472667217254639e-02 -1.456774622201919556e-01 1.574627608060836792e-01 -3.188175708055496216e-02 1.692562922835350037e-02 1.345078945159912109e-01 -1.920758001506328583e-02 3.700219839811325073e-02 1.035115197300910950e-01 -1.306335926055908203e-01 -1.886252127587795258e-02 -2.678065001964569092e-01 -1.602553129196166992e-01 2.219339460134506226e-01 8.774802088737487793e-02 1.363023519515991211e-01 -1.885769516229629517e-01 1.871097087860107422e-02 6.698402762413024902e-02 -7.794275134801864624e-02 1.468023471534252167e-02 2.228894680738449097e-01 3.340013325214385986e-01 -4.800528287887573242e-02 3.814141452312469482e-01 3.454193174839019775e-01 -1.540506482124328613e-01 4.131796658039093018e-01
5.015390738844871521e-02 1.730957478284835815e-01 2.541026286780834198e-02 -4.407795891165733337e-02 5.175675079226493835e-02 1.995982527732849121e-01 -1.397904902696609497e-01 -2.109744548797607422e-01 -2.335554063320159912e-01 -1.215628832578659058e-01 -3.418317437171936035e-01 -5.312583595514297485e-02 -3.030799627304077148e-01 -2.020727694034576416e-01 3.428837060928344727e-01 -2.102431058883666992e-01 4.659953340888023376e-02 2.336857020854949951e-01 -6.050326675176620483e-02 -1.281418651342391968e-01 1.207927390933036804e-01 1.699907779693603516e-01 1.924489736557006836e-01 7.065100222826004028e-02 1.703309863805770874e-01 3.296240568161010742e-01 4.725323244929313660e-02 1.417784690856933594e-01 1.623424738645553589e-01 1.026605516672134399e-01 -3.727561235427856445e-02 1.193517446517944336e-01
-3.535874187946319580e-01 -4.926995560526847839e-02 -1.496228016912937164e-02 -6.053577736020088196e-02 1.064355522394180298e-01 1.692492812871932983e-01 -1.997823566198348999e-01 7.702809572219848633e-02 -1.343570649623870850e-01 7.099339365959167480e-02 -2.495156228542327881e-01 2.791060134768486023e-02 2.520954906940460205e-01 5.215583369135856628e-03 -9.572342038154602051e-02 -2.093437016010284424e-01 2.108896970748901367e-01 7.751006633043289185e-02 6.176015734672546387e-02 2.284078299999237061e-01 -1.938558071851730347e-01 2.248203456401824951e-01 -1.882368475198745728e-01 1.316906958818435669e-01 1.111862137913703918e-01 5.712005123496055603e-02 1.506020724773406982e-01 -9.675971418619155884e-02 -1.294618472456932068e-02 1.437911391258239746e-01 -7.662996649742126465e-02 5.083238482475280762e-01
6.510200351476669312e-02 2.146440148353576660e-01 6.164861842989921570e-02 -2.283717878162860870e-02 1.779767721891403198e-01 -5.974608659744262695e-02 -1.625876277685165405e-01 -2.294953763484954834e-01 -1.368658393621444702e-01 -2.084828615188598633e-01 -1.337880641222000122e-01 -4.011546447873115540e-02 -9.106306731700897217e-02 -3.360546380281448364e-02 2.326691597700119019e-01 -2.874000370502471924e-01 -2.203940413892269135e-02 2.614433765411376953e-01 -1.056365668773651123e-01 9.914534538984298706e-02 -1.568599790334701538e-01 8.451498299837112427e-02 1.088241860270500183e-01 -5.450691282749176025e-02 6.846566498279571533e-02 4.972379654645919800e-02 -2.919680206105113029e-03 3.440495729446411133e-01 4.287896752357482910e-01 -1.240036413073539734e-01 9.605063125491142273e-03 3.766974210739135742e-01
-5.456677079200744629e-02 2.594954073429107666e-01 3.529360890388488770e-02 7.508084923028945923e-02 1.832266449928283691e-01 2.028187923133373260e-02 -2.042866125702857971e-02 -3.427259624004364014e-01 4.186306148767471313e-03 -1.108208298683166504e-01 -1.732502728700637817e-01 2.405921928584575653e-02 1.611456624232232571e-03 -4.412260837852954865e-03 9.939138591289520264e-02 -3.783011138439178467e-01 -7.657694071531295776e-02 3.898416757583618164e-01 1.528500467538833618e-01 8.364891260862350464e-02 -1.498566567897796631e-01 -4.630903527140617371e-02 1.416446715593338013e-01 3.558635115623474121e-01 2.817239165306091309e-01 8.274167776107788086e-02 -2.760905027389526367e-02 2.583211660385131836e-01 4.464314877986907959e-02 -1.173491850495338440e-01 1.342173386365175247e-02 2.141943275928497314e-01
-1.681935042142868042e-02 3.764530718326568604e-01 -1.150422915816307068e-01 1.128756254911422729e-01 2.041874229907989502e-01 -1.696158014237880707e-02 -2.142917811870574951e-01 -1.340907663106918335e-01 1.942722797393798828e-01 1.482941117137670517e-02 -3.060197532176971436e-01 7.022351026535034180e-02 2.199668437242507935e-02 -2.966824360191822052e-02 -6.207574903964996338e-02 -2.625282704830169678e-01 6.822992861270904541e-02 2.839733064174652100e-01 1.128503531217575073e-01 2.555168569087982178e-01 -1.468015313148498535e-01 1.266978383064270020e-01 1.305567920207977295e-01 2.787399590015411377e-01 1.366754919290542603e-01 -2.984490618109703064e-02 1.349003147333860397e-02 2.331002503633499146e-01 1.009751930832862854e-01 -8.771751075983047485e-02 -2.912604808807373047e-01 2.073342651128768921e-01
-2.090665549039840698e-01 1.656771749258041382e-01 1.686442196369171143e-01 -9.308559447526931763e-02 -5.814961716532707214e-02 1.548061966896057129e-01 -1.665263622999191284e-01 -2.489814013242721558e-01 -6.845807284116744995e-02 4.663193225860595703e-02 -2.395200878381729126e-01 1.454085707664489746e-01 2.314486168324947357e-02 -1.999562382698059082e-01 -8.988603204488754272e-02 -1.764228790998458862e-01 4.556481242179870605e-01 -1.916674673557281494e-01 1.331496089696884155e-01 6.165610253810882568e-02 1.613262742757797241e-01 -1.156925857067108154e-01 -4.886851459741592407e-02 -1.760081760585308075e-02 1.941901892423629761e-01 2.571640610694885254e-01 7.986612617969512939e-02 -2.059222199022769928e-02 -4.683312773704528809e-02 2.168022841215133667e-01 3.548215329647064209e-02 3.748038411140441895e-01
-2.368771284818649292e-01 1.893872022628784180e-02 2.589963674545288086e-01 2.167625352740287781e-02 -2.923921346664428711e-01 1.800062209367752075e-01 1.380610913038253784e-01 -1.834276765584945679e-01 8.354973793029785156e-02 7.895426824688911438e-04 -1.326514929533004761e-01 3.490015864372253418e-02 -7.094601541757583618e-02 -5.519045982509851456e-03 1.340215802192687988e-01 9.325259178876876831e-02 2.228936702013015747e-01 2.647277116775512695e-01 8.623679727315902710e-02 7.177201658487319946e-02 -1.487740278244018555e-01 3.039172291755676270e-01 2.780545651912689209e-01 1.727319508790969849e-01 1.865665465593338013e-01 -9.806089848279953003e-02 -7.035974413156509399e-02 -2.951777875423431396e-01 2.304584532976150513e-01 9.498422592878341675e-02 -1.809886395931243896e-01 2.499372512102127075e-01
-1.059124469757080078e-01 1.557755022076889873e-04 3.070467114448547363e-01 -1.473358832299709320e-03 -3.811028227210044861e-02 -2.093973457813262939e-01 3.381175454705953598e-03 -1.746242120862007141e-02 -4.224755614995956421e-02 7.776355743408203125e-02 -4.742342829704284668e-01 -9.625114500522613525e-02 -1.551465541124343872e-01 2.922170609235763550e-02 -1.818737364374101162e-03 -3.722382783889770508e-01 -3.845489397644996643e-02 4.392262175679206848e-02 2.948494255542755127e-01 1.897674053907394409e-01 -6.315053999423980713e-02 -4.090104997158050537e-02 2.591017186641693115e-01 -5.856585130095481873e-02 1.694235205650329590e-01 9.126216173171997070e-02 -3.809446096420288086e-02 -2.010963261127471924e-01 2.350603640079498291e-01 1.902273893356323242e-01 7.545507699251174927e-02 2.544910013675689697e-01
-1.982017159461975098e-01 1.497221887111663818e-01 -2.483591884374618530e-01 1.498279720544815063e-02 1.652483269572257996e-02 3.001653254032135010e-01 -2.491176277399063110e-01 -2.361419349908828735e-01 1.455627530813217163e-01 -1.237749755382537842e-01 -1.954883635044097900e-01 -9.194827079772949219e-02 -1.894551366567611694e-01 -1.053470969200134277e-01 -1.972382701933383942e-02 -1.581006497144699097e-01 1.507849991321563721e-01 2.427354007959365845e-01 -5.209455266594886780e-02 2.000837400555610657e-02 -1.079260930418968201e-01 3.947385549545288086e-01 2.760908007621765137e-01 -1.726052463054656982e-01 1.450853198766708374e-01 -1.449996680021286011e-01 2.542510442435741425e-02 3.612422198057174683e-02 2.040501236915588379e-01 -2.257777191698551178e-02 -1.098049208521842957e-01 2.369745969772338867e-01
-2.704389393329620361e-02 -1.525014638900756836e-01 2.045948654413223267e-01 3.067667596042156219e-02 2.011678367853164673e-01 -3.252444863319396973e-01 1.909770965576171875e-01 -1.357217133045196533e-01 -1.017976403236389160e-01 -9.737797826528549194e-02 -2.841885983943939209e-01 -4.013799875974655151e-02 -1.823602914810180664e-01 -9.245648235082626343e-02 1.286805123090744019e-01 -2.833265662193298340e-01 3.573036938905715942e-02 1.105727031826972961e-01 2.786656022071838379e-01 1.676833927631378174e-01 -1.922079920768737793e-01 1.737621962092816830e-03 2.435498982667922974e-01 -1.863528490066528320e-01 2.616437077522277832e-01 1.055296957492828369e-01 5.570961162447929382e-02 -2.034422606229782104e-01 1.823250949382781982e-01 6.678415834903717041e-02 1.308142393827438354e-01 2.490863800048828125e-01
-1.139376759529113770e-01 2.426900118589401245e-01 4.044360667467117310e-02 3.821474313735961914e-02 1.611053943634033203e-01 -3.080904856324195862e-02 -3.156300634145736694e-02 -1.690587103366851807e-01 1.738981455564498901e-01 -3.614728152751922607e-02 -3.884837329387664795e-01 -7.465619593858718872e-02 -1.409262865781784058e-01 -9.096862375736236572e-02 3.409616053104400635e-01 -1.647339165210723877e-01 -2.012206614017486572e-01 3.983952999114990234e-01 -1.762485504150390625e-01 -5.070915818214416504e-02 -1.577672958374023438e-01 6.859698146581649780e-02 3.766300976276397705e-01 1.310534328222274780e-01 7.452228665351867676e-02 4.733665287494659424e-02 -1.617144942283630371e-01 -7.539543509483337402e-02 1.325174272060394287e-01 6.738266348838806152e-02 -1.237918660044670105e-01 1.022438481450080872e-01
-7.658350281417369843e-03 1.515920013189315796e-01 6.703823059797286987e-02 2.341094426810741425e-02 4.044190049171447754e-01 -7.554467767477035522e-02 -1.956947594881057739e-01 -2.538156807422637939e-01 -9.934806823730468750e-02 -9.352717548608779907e-02 -1.766845434904098511e-01 8.836816251277923584e-02 -1.128008738160133362e-01 -3.332591652870178223e-01 2.274858951568603516e-01 5.090834200382232666e-02 2.119389623403549194e-01 2.231013923883438110e-01 -1.656091026961803436e-02 -8.511976152658462524e-02 1.224385108798742294e-02 1.533030569553375244e-01 2.492178380489349365e-01 -5.250954255461692810e-02 2.274555861949920654e-01 6.701397709548473358e-03 -1.119205132126808167e-01 4.486089106649160385e-03 3.270525932312011719e-01 3.145406246185302734e-01 -5.259323492646217346e-02 -2.108330652117729187e-02
-3.167119994759559631e-02 -3.900119289755821228e-02 4.317584931850433350e-01 -1.418205052614212036e-01 -6.998661905527114868e-03 5.131078138947486877e-02 -3.126173466444015503e-02 -1.000544577836990356e-01 1.178871914744377136e-01 -7.567562907934188843e-02 -2.088218331336975098e-01 -2.406101822853088379e-01 9.595039486885070801e-02 -1.712889075279235840e-01 6.097245588898658752e-02 -3.268716931343078613e-01 8.390563540160655975e-03 3.224952518939971924e-01 2.436752766370773315e-01 -6.252559274435043335e-02 -2.451347857713699341e-01 -9.376410394906997681e-02 4.603386297821998596e-02 -5.617316812276840210e-02 -5.525296181440353394e-02 1.606419682502746582e-01 1.668563857674598694e-02 5.100859329104423523e-02 3.239950537681579590e-01 1.135621815919876099e-01 1.385644376277923584e-01 3.109952211380004883e-01
4.044883325695991516e-02 -7.545950263738632202e-02 2.449527084827423096e-01 -2.633825540542602539e-01 3.954090550541877747e-02 7.792680710554122925e-02 1.411898881196975708e-01 1.702556014060974121e-01 -1.084426268935203552e-01 -1.313396990299224854e-01 -3.621946871280670166e-01 6.755255162715911865e-02 3.214797750115394592e-02 -5.310025438666343689e-02 9.470832347869873047e-02 -3.296836614608764648e-01 4.419086277484893799e-01 -1.554943248629570007e-02 1.624846607446670532e-01 1.604205071926116943e-01 1.563087403774261475e-01 1.928894370794296265e-01 9.235517680644989014e-02 1.256898790597915649e-02 3.497847542166709900e-02 3.284395486116409302e-02 2.180106192827224731e-01 -8.252765983343124390e-02 -1.229109838604927063e-01 6.610459834337234497e-02 5.024535208940505981e-02 3.519050478935241699e-01
6.239966303110122681e-02 2.542895376682281494e-01 1.342154145240783691e-01 2.837714254856109619e-01 1.460399776697158813e-01 -6.830216199159622192e-02 9.089786559343338013e-02 -3.023255169391632080e-01 -1.408163905143737793e-01 1.173114106059074402e-01 -2.504965960979461670e-01 -2.962444126605987549e-01 3.211896866559982300e-03 -1.348589658737182617e-01 -9.085155278444290161e-02 -2.313775122165679932e-01 1.106471195816993713e-01 3.773533105850219727e-01 -7.213794440031051636e-02 -1.097910776734352112e-01 -8.126483112573623657e-02 -8.643822371959686279e-02 1.454497128725051880e-01 2.181626558303833008e-01 2.235332280397415161e-01 -1.131901666522026062e-01 -8.038384467363357544e-02 -4.486805573105812073e-02 1.906729638576507568e-01 2.455411553382873535e-01 8.259640634059906006e-02 1.171103268861770630e-01
2.489138245582580566e-01 -1.333463639020919800e-01 -8.069711178541183472e-02 -1.177186667919158936e-01 4.547443985939025879e-02 -6.516501307487487793e-02 1.924517601728439331e-01 -1.088028252124786377e-01 -7.281398028135299683e-02 -5.517704412341117859e-03 -3.084366321563720703e-01 9.372967481613159180e-02 1.424366384744644165e-01 -3.648197650909423828e-02 1.189757212996482849e-01 -2.827284634113311768e-01 1.141401007771492004e-01 3.400370478630065918e-01 -4.364834632724523544e-03 -2.658534422516822815e-02 -3.823987543582916260e-01 -5.518335476517677307e-02 -4.717212915420532227e-02 -2.744518816471099854e-01 1.258649528026580811e-01 -1.330715045332908630e-02 1.016707941889762878e-01 -5.734434723854064941e-02 1.499299407005310059e-01 3.605359792709350586e-01 -1.466029882431030273e-01 2.448188662528991699e-01
-4.180662333965301514e-02 3.824425637722015381e-01 1.459462046623229980e-01 2.763266265392303467e-01 7.429858297109603882e-02 6.464247405529022217e-02 -3.380914032459259033e-01 -3.404022455215454102e-01 -1.104898937046527863e-02 -2.632617577910423279e-02 -2.543607652187347412e-01 7.809340953826904297e-03 -9.454843401908874512e-02 -2.479708790779113770e-01 -1.937163621187210083e-02 -1.199194416403770447e-01 1.091871932148933411e-01 3.402238488197326660e-01 9.368553757667541504e-02 -8.175420016050338745e-02 1.186217069625854492e-01 1.362055446952581406e-02 -1.082695368677377701e-02 1.740404665470123291e-01 2.471773028373718262e-01 6.145120784640312195e-02 9.265748411417007446e-02 1.043647155165672302e-01 1.939928233623504639e-01 -1.476002782583236694e-01 -3.818674758076667786e-02 1.751230210065841675e-01
1.847848296165466309e-02 3.750952780246734619e-01 -6.608977448195219040e-03 1.208613142371177673e-01 3.074366450309753418e-01 -2.725376784801483154e-01 -9.002202749252319336e-02 1.850023306906223297e-02 -1.684010028839111328e-01 9.774342179298400879e-02 -2.127486765384674072e-01 9.962501376867294312e-02 -1.030580550432205200e-01 -1.564891487360000610e-01 1.141484230756759644e-01 -2.480952441692352295e-01 2.026864290237426758e-01 4.107433855533599854e-01 1.304292827844619751e-01 4.784376546740531921e-02 2.442391365766525269e-01 -2.340552210807800293e-02 2.091508060693740845e-01 2.728069722652435303e-01 1.572057753801345825e-01 7.183358818292617798e-02 2.936793491244316101e-02 3.091269358992576599e-02 1.206502169370651245e-01 -1.913782581686973572e-02 3.657938167452812195e-02 9.416129440069198608e-02
-5.778738856315612793e-02 6.440795212984085083e-02 2.706705629825592041e-01 -2.699275612831115723e-01 1.912006139755249023e-01 -1.738511025905609131e-02 -6.114467233419418335e-02 -2.852622568607330322e-01 -2.948686480522155762e-02 1.664042621850967407e-01 -2.873154580593109131e-01 7.956918329000473022e-02 8.430143445730209351e-02 -1.165624335408210754e-01 1.118850558996200562e-01 -1.967149525880813599e-01 2.055464684963226318e-01 2.026192669291049242e-04 2.724054269492626190e-02 -5.480040237307548523e-02 -1.083031948655843735e-02 -2.399702072143554688e-01 1.453620344400405884e-01 6.264719367027282715e-02 7.887849211692810059e-02 -9.224241971969604492e-02 -6.368409842252731323e-02 -4.338463246822357178e-01 2.454787939786911011e-01 -1.350377053022384644e-01 -2.033690363168716431e-02 3.469814658164978027e-01
1.002270877361297607e-01 1.541031748056411743e-01 4.867266863584518433e-02 -7.170205563306808472e-02 -2.546029984951019287e-01 1.321121677756309509e-02 -1.789002306759357452e-02 -2.620616257190704346e-01 -1.797835230827331543e-01 -1.032749786972999573e-01 -2.426600307226181030e-01 3.113741427659988403e-02 2.531019598245620728e-02 -1.557363122701644897e-01 2.950096726417541504e-01 -3.573111593723297119e-01 -1.241640150547027588e-01 1.913187950849533081e-01 9.765496104955673218e-02 -4.859782289713621140e-03 -2.041533887386322021e-01 6.524752080440521240e-02 1.186026558279991150e-01 9.344394505023956299e-02 8.651095628738403320e-02 3.950691521167755127e-01 -1.619285792112350464e-01 4.169282689690589905e-02 2.316273748874664307e-01 -1.124892532825469971e-01 -1.972618103027343750e-01 2.349704205989837646e-01
-3.500998392701148987e-02 2.284518480300903320e-01 -3.083602897822856903e-02 1.494425684213638306e-01 4.949012771248817444e-02 3.051567673683166504e-01 1.499880850315093994e-01 -1.064183935523033142e-02 -1.284413039684295654e-01 -3.187291324138641357e-01 -6.291171908378601074e-02 -1.419641077518463135e-01 9.985942393541336060e-02 -6.471683830022811890e-02 4.256933927536010742e-01 -2.257224619388580322e-01 2.179813683032989502e-01 2.629953026771545410e-01 1.031152624636888504e-02 -1.373366117477416992e-01 7.579904049634933472e-02 -5.228548776358366013e-03 1.886264979839324951e-01 1.096536368131637573e-01 1.410108804702758789e-01 2.012340426445007324e-01 2.140789926052093506e-01 -9.662482142448425293e-02 2.678535645827651024e-03 1.369609683752059937e-02 -9.966840967535972595e-03 3.342626094818115234e-01
3.427693620324134827e-03 3.547528088092803955e-01 1.476898193359375000e-01 1.307449489831924438e-01 1.718761175870895386e-01 -2.180606126785278320e-02 -2.074215114116668701e-01 -2.180128991603851318e-01 -7.014241069555282593e-02 -2.509021759033203125e-02 -2.502918839454650879e-01 -1.502097584307193756e-02 -1.133811548352241516e-01 -1.493394970893859863e-01 2.666333690285682678e-02 -2.996236383914947510e-01 -1.438402477651834488e-02 4.186806976795196533e-01 -1.789356954395771027e-02 1.486829370260238647e-01 2.134564369916915894e-01 1.433518081903457642e-01 1.691601425409317017e-02 3.051210939884185791e-01 4.398059099912643433e-02 1.019452000036835670e-03 1.817807108163833618e-01 -1.716753281652927399e-02 2.214631438255310059e-01 -4.577462375164031982e-02 -2.229340374469757080e-01 1.644908040761947632e-01
1.923340372741222382e-02 -1.064150854945182800e-01 -1.529572159051895142e-01 1.565848290920257568e-01 -5.248007178306579590e-02 -4.521799460053443909e-02 -5.555198341608047485e-02 -6.717626750469207764e-02 -2.673103213310241699e-01 -1.756818294525146484e-01 -3.485785722732543945e-01 -8.188454806804656982e-02 -6.924998760223388672e-02 -2.160581052303314209e-01 2.963995635509490967e-01 -2.779125869274139404e-01 3.313605487346649170e-01 2.510164082050323486e-01 4.364816471934318542e-02 2.431032806634902954e-01 -2.333986908197402954e-01 1.284055784344673157e-02 4.723963886499404907e-02 -2.738679572939872742e-02 8.917378634214401245e-02 2.827763259410858154e-01 -1.573592275381088257e-01 -2.463653832674026489e-01 -2.098584547638893127e-02 -4.166432470083236694e-02 -8.451673388481140137e-02 8.228957653045654297e-02
-8.726519346237182617e-02 -7.541029155254364014e-02 3.129732012748718262e-01 -5.513289943337440491e-02 7.216412574052810669e-02 -6.854598969221115112e-02 6.323060393333435059e-02 -2.989892959594726562e-01 7.662904262542724609e-02 -7.423952966928482056e-02 -1.721855103969573975e-01 -7.212353497743606567e-02 -3.098216950893402100e-01 -1.436195224523544312e-01 -9.427983313798904419e-03 -4.228138625621795654e-01 -8.948848396539688110e-02 5.996737629175186157e-02 1.009678021073341370e-01 2.153819948434829712e-01 -8.935096859931945801e-02 1.468023955821990967e-01 9.475215524435043335e-02 -1.904650591313838959e-02 3.515454232692718506e-01 8.173149824142456055e-02 -5.273345485329627991e-02 -2.006733715534210205e-01 1.468892097473144531e-01 2.102100402116775513e-01 2.306867837905883789e-01 2.033178657293319702e-01
-1.630211323499679565e-01 -4.523024894297122955e-03 1.662344634532928467e-01 -5.019787698984146118e-03 -4.694416001439094543e-02 -6.520084291696548462e-02 9.264631569385528564e-02 6.993538886308670044e-02 -1.102264970541000366e-01 -2.623905539512634277e-01 -3.548744916915893555e-01 1.482697278261184692e-01 -2.703393399715423584e-01 2.527714967727661133e-01 9.957122802734375000e-02 -1.374072879552841187e-01 8.287760615348815918e-02 2.103399336338043213e-01 1.813250780105590820e-01 -1.616248935461044312e-01 -2.481848746538162231e-01 1.847127526998519897e-01 -8.840119093656539917e-02 2.204281389713287354e-01 1.655745506286621094e-01 -1.194532588124275208e-02 3.714621812105178833e-02 -1.765250861644744873e-01 1.004453971982002258e-01 2.991924285888671875e-01 -9.083695709705352783e-02 3.177085816860198975e-01
8.072883635759353638e-02 2.068976759910583496e-01 -1.521899849176406860e-01 3.073269426822662354e-01 6.960585713386535645e-02 -9.992738813161849976e-02 -3.043232858180999756e-02 -1.348382681608200073e-01 2.083290740847587585e-02 4.873453080654144287e-02 -3.604767620563507080e-01 -8.812309056520462036e-02 -4.393425583839416504e-02 -6.028419360518455505e-02 8.545500040054321289e-02 -2.847397923469543457e-01 6.862680613994598389e-02 2.720953524112701416e-01 1.687300354242324829e-01 -2.339095473289489746e-01 -2.438099682331085205e-01 1.254705935716629028e-01 3.409522771835327148e-01 1.942837536334991455e-01 1.267384886741638184e-01 1.819327287375926971e-02 -9.460352361202239990e-02 1.526988670229911804e-02 1.735785901546478271e-01 2.991840839385986328e-01 1.566010415554046631e-01 6.175472214818000793e-02
1.238033100962638855e-01 5.008940398693084717e-02 -4.963127523660659790e-02 2.049723453819751740e-02 9.309096634387969971e-02 -1.618613600730895996e-01 3.697684109210968018e-01 -3.107804059982299805e-01 -3.407946228981018066e-02 -1.918000914156436920e-02 -3.600824475288391113e-01 -3.146786615252494812e-02 -3.014310002326965332e-01 -1.050753220915794373e-01 -7.082139700651168823e-02 5.385048687458038330e-02 8.139394968748092651e-02 2.419671416282653809e-01 2.553826272487640381e-01 8.362870663404464722e-03 -2.842641174793243408e-01 1.062322780489921570e-01 6.495039910078048706e-02 1.752881146967411041e-02 1.411836743354797363e-01 -2.575278980657458305e-03 9.723075665533542633e-03 -2.117575705051422119e-01 3.247561156749725342e-01 -1.419145762920379639e-01 1.988087315112352371e-03 2.270251512527465820e-01
-2.687837742269039154e-02 4.211673736572265625e-01 -7.419864647090435028e-03 1.508523076772689819e-01 9.284829348325729370e-02 -1.995355123654007912e-03 -7.799975574016571045e-03 -6.362532824277877808e-02 1.208719685673713684e-01 2.373372614383697510e-01 -1.109344959259033203e-01 -1.025313436985015869e-01 1.415173709392547607e-01 -1.206966303288936615e-02 8.175772428512573242e-02 1.151650957763195038e-02 2.547413110733032227e-01 1.726173013448715210e-01 -2.661541402339935303e-01 8.920755982398986816e-02 1.709365099668502808e-01 -4.743695631623268127e-02 2.183958888053894043e-01 -1.465532481670379639e-01 3.049053549766540527e-01 1.892543435096740723e-01 3.148519992828369141e-02 9.129828773438930511e-03 1.502432376146316528e-01 1.088107898831367493e-01 2.628163993358612061e-01 3.976530730724334717e-01
1.207526624202728271e-01 1.652481853961944580e-01 7.967264205217361450e-02 -5.585311353206634521e-02 -1.373636275529861450e-01 -2.468034625053405762e-01 2.999998331069946289e-01 -1.117097660899162292e-01 1.256391257047653198e-01 1.537995040416717529e-01 -2.842215001583099365e-01 6.163829192519187927e-02 5.690757185220718384e-02 -1.756989061832427979e-01 2.433798760175704956e-01 -4.398890137672424316e-01 1.921499669551849365e-01 1.691839098930358887e-01 -1.461857855319976807e-01 -2.231415212154388428e-01 3.225950151681900024e-02 9.262360632419586182e-02 1.149184852838516235e-01 -6.969909369945526123e-02 -5.873751640319824219e-02 -7.555411010980606079e-02 9.463592618703842163e-02 7.356471568346023560e-02 2.958793938159942627e-01 1.170712038874626160e-01 -6.595145165920257568e-02 2.490023821592330933e-01
-1.190585643053054810e-02 1.136436685919761658e-02 -7.783903181552886963e-02 -5.389948189258575439e-02 -7.405558601021766663e-03 2.013385593891143799e-01 -2.963939309120178223e-01 -7.669513672590255737e-02 -7.106471061706542969e-02 -1.266549080610275269e-01 -2.726972699165344238e-01 1.927045285701751709e-01 -7.627603411674499512e-02 -1.094974055886268616e-01 2.678166627883911133e-01 -3.340788185596466064e-01 1.637312322854995728e-01 2.978565692901611328e-01 -2.165486663579940796e-01 -1.311699301004409790e-01 -1.226218789815902710e-01 -1.032093819230794907e-02 1.563077569007873535e-01 1.093995198607444763e-01 1.061743423342704773e-01 2.795788645744323730e-01 -3.205220997333526611e-01 -1.022571697831153870e-01 7.593515515327453613e-02 2.121755294501781464e-02 -1.133048348128795624e-02 2.873455584049224854e-01
2.782984077930450439e-01 -5.211744457483291626e-02 -2.634852826595306396e-01 1.229955852031707764e-01 -2.626867778599262238e-02 -1.480859369039535522e-01 -3.617594763636589050e-02 -2.897697389125823975e-01 -9.834645688533782959e-02 -2.306868731975555420e-01 -1.746379882097244263e-01 -4.227055236697196960e-02 1.319520026445388794e-01 -1.113589257001876831e-01 3.807079792022705078e-01 -7.390725612640380859e-02 2.821666002273559570e-01 2.653709352016448975e-01 5.030068755149841309e-02 1.485591232776641846e-01 -2.039559036493301392e-01 2.494643926620483398e-01 5.417508259415626526e-02 6.078698858618736267e-02 2.764282822608947754e-01 1.447952389717102051e-01 -4.754056409001350403e-02 1.973450183868408203e-02 9.491635859012603760e-02 -1.639411435462534428e-03 -1.765205264091491699e-01 1.634037792682647705e-01
3.643128275871276855e-02 -1.696884930133819580e-01 -1.693047285079956055e-01 -1.540891677141189575e-01 1.167676374316215515e-01 5.079550296068191528e-02 2.862040400505065918e-01 -2.374405115842819214e-01 -2.053648084402084351e-01 1.313306987285614014e-01 -3.330384492874145508e-01 -1.188702434301376343e-01 -5.255990847945213318e-02 -3.083488345146179199e-01 -6.596660614013671875e-02 4.558177664875984192e-02 1.662133783102035522e-01 3.126848340034484863e-01 6.320430338382720947e-02 2.283368408679962158e-01 -7.096505165100097656e-02 2.326164245605468750e-01 9.279803186655044556e-02 -1.273079216480255127e-01 1.768023967742919922e-01 -7.223242428153753281e-04 4.667555913329124451e-02 -1.539410352706909180e-01 2.998172640800476074e-01 -6.324842572212219238e-02 1.126380562782287598e-01 2.121715098619461060e-01
8.874976634979248047e-02 -2.114040032029151917e-02 9.715214371681213379e-02 -2.093311548233032227e-01 1.686624437570571899e-01 -1.004831716418266296e-01 -1.728118062019348145e-01 3.584117442369461060e-02 -1.483809500932693481e-01 5.552468448877334595e-02 -3.407492935657501221e-01 7.515674829483032227e-02 3.808361664414405823e-02 -3.204075694084167480e-01 3.047006726264953613e-01 -2.028257697820663452e-01 2.115635573863983154e-01 2.347037345170974731e-01 8.516580611467361450e-02 2.611830532550811768e-01 -2.103393971920013428e-01 1.404457446187734604e-02 -1.527847200632095337e-01 -1.250911056995391846e-01 3.307257592678070068e-01 4.052056744694709778e-02 1.453748941421508789e-01 3.509008511900901794e-02 2.511430084705352783e-01 1.352717578411102295e-01 1.010545790195465088e-01 -7.737908978015184402e-03
-1.077788323163986206e-01 2.216188013553619385e-01 -1.329605877399444580e-01 1.159803569316864014e-01 4.843650758266448975e-02 3.336369991302490234e-01 2.026576697826385498e-01 -3.096466958522796631e-01 -2.501144260168075562e-02 2.562937699258327484e-02 -2.188595831394195557e-01 1.430088132619857788e-01 -7.662318646907806396e-02 8.921286463737487793e-02 1.656861156225204468e-01 -3.283259570598602295e-01 2.398537695407867432e-01 1.046852543950080872e-01 7.015145570039749146e-02 -7.224126905202865601e-02 -1.019366607069969177e-01 -1.408426314592361450e-01 1.751923263072967529e-01 -3.948095142841339111e-01 6.260808557271957397e-02 2.527977824211120605e-01 1.096540987491607666e-01 1.906544715166091919e-02 -7.410804182291030884e-02 2.227072119712829590e-01 1.306380704045295715e-02 8.897084742784500122e-02
1.210856959223747253e-01 7.198304682970046997e-02 -1.997480541467666626e-01 -5.208560451865196228e-02 9.160845365840941668e-05 7.251019030809402466e-02 -2.546593546867370605e-01 -2.538858726620674133e-02 -1.429397165775299072e-01 -1.587139368057250977e-01 -2.239387780427932739e-01 4.443079233169555664e-02 -9.125507622957229614e-02 -2.612819671630859375e-01 9.667117148637771606e-02 -3.585252463817596436e-01 1.431599408388137817e-01 3.984238803386688232e-01 -1.606898754835128784e-02 -2.144920527935028076e-01 -3.372161984443664551e-01 -1.521310070529580116e-03 1.911324560642242432e-01 1.301513463258743286e-01 1.198813170194625854e-01 1.448001563549041748e-01 -1.448064148426055908e-01 -1.631129086017608643e-01 6.136222276836633682e-03 1.513287127017974854e-01 1.000175401568412781e-01 2.145237475633621216e-01
2.101202756166458130e-01 -5.003082565963268280e-03 -1.318625360727310181e-01 3.246117010712623596e-02 -8.484548330307006836e-02 -4.016188904643058777e-02 -2.141533643007278442e-01 -1.063239425420761108e-01 -2.836674153804779053e-01 -1.877025663852691650e-01 -3.539557754993438721e-01 -4.425685480237007141e-02 1.219147220253944397e-01 -1.724508106708526611e-01 2.063388228416442871e-01 -1.692361086606979370e-01 2.584192454814910889e-01 2.785468697547912598e-01 -9.731626510620117188e-02 4.325913731008768082e-03 -2.894608378410339355e-01 1.470453739166259766e-01 -8.014228940010070801e-02 -1.381063554435968399e-02 2.662940621376037598e-01 3.282428085803985596e-01 -1.181455049663782120e-02 -1.526995748281478882e-01 7.648847252130508423e-02 -1.102572008967399597e-01 -7.869126647710800171e-02 1.430013924837112427e-01
-4.608854651451110840e-01 2.446065098047256470e-01 1.594589352607727051e-01 1.149408817291259766e-01 1.062807142734527588e-01 1.090629473328590393e-01 -6.207411363720893860e-02 -1.308483183383941650e-01 1.654945686459541321e-02 2.082003839313983917e-02 -2.505893111228942871e-01 1.878685802221298218e-01 4.890369623899459839e-02 -1.765197068452835083e-01 -6.420907564461231232e-03 -1.366206258535385132e-01 3.479534685611724854e-01 -6.781098246574401855e-02 2.238006293773651123e-01 2.035275250673294067e-01 1.189167201519012451e-01 -2.453231811523437500e-02 1.682572215795516968e-01 -3.208807110786437988e-02 3.942146152257919312e-02 1.189993098378181458e-01 1.043991968035697937e-01 -7.208462059497833252e-02 -2.372010946273803711e-01 2.423751503229141235e-01 -2.415215782821178436e-02 2.919377982616424561e-01
-1.110871229320764542e-02 1.752274632453918457e-01 1.061645671725273132e-01 -2.275151163339614868e-01 2.898136079311370850e-01 7.552153617143630981e-02 -3.377715498208999634e-02 -6.814786791801452637e-02 -5.850232392549514771e-02 4.595956951379776001e-02 -2.131292074918746948e-01 -2.154863625764846802e-02 1.068387180566787720e-01 -2.206555381417274475e-02 1.179764494299888611e-01 -2.345759123563766479e-01 5.515267848968505859e-01 -7.976502180099487305e-02 1.590376049280166626e-01 2.693923413753509521e-01 -2.464653365314006805e-02 -6.881913542747497559e-02 9.284793585538864136e-02 1.687391400337219238e-01 1.176835317164659500e-02 8.803530037403106689e-02 2.204157225787639618e-02 -1.259918808937072754e-01 7.522693276405334473e-02 8.693195134401321411e-02 1.782414689660072327e-02 4.356141090393066406e-01
1.273615658283233643e-02 4.113866016268730164e-03 1.181257888674736023e-01 2.520140111446380615e-01 -7.358910143375396729e-02 -3.370456993579864502e-01 1.202154681086540222e-01 -1.798136532306671143e-01 -1.262815445661544800e-01 -7.401292026042938232e-02 -2.386325448751449585e-01 -9.742531925439834595e-02 -5.009792000055313110e-02 -2.595813870429992676e-01 7.616512477397918701e-02 -3.316818773746490479e-01 7.656367868185043335e-02 4.701192677021026611e-02 3.224139213562011719e-01 -1.656478047370910645e-01 -3.487355411052703857e-01 1.054210886359214783e-01 1.619955450296401978e-01 -2.050882875919342041e-01 -2.335681766271591187e-02 2.844467014074325562e-02 3.378212451934814453e-02 -9.291852265596389771e-02 4.807422310113906860e-02 1.749637722969055176e-01 1.148929819464683533e-01 2.919563055038452148e-01
1.035411357879638672e-01 -1.243052333593368530e-01 8.653464913368225098e-02 2.485031448304653168e-02 4.004791006445884705e-02 -1.827225983142852783e-01 -2.377745062112808228e-01 -3.649316355586051941e-02 2.946503832936286926e-02 -7.348860800266265869e-02 -4.179169535636901855e-01 -7.315721362829208374e-02 -1.125951930880546570e-01 -7.801161706447601318e-02 1.715689525008201599e-02 -1.374497711658477783e-01 1.251111626625061035e-01 1.143505722284317017e-01 2.951923608779907227e-01 3.659096062183380127e-01 -1.749013960361480713e-01 -2.253636159002780914e-02 7.046894729137420654e-02 -2.577454745769500732e-01 8.677823096513748169e-02 -5.211871583014726639e-03 1.605865657329559326e-01 -3.633502721786499023e-01 -5.120531097054481506e-02 1.092947125434875488e-01 1.068084985017776489e-01 3.240949511528015137e-01
3.874293714761734009e-02 2.755058705806732178e-01 2.042427808046340942e-01 4.518223181366920471e-02 1.436325460672378540e-01 2.762755453586578369e-01 -9.215524792671203613e-02 3.222335828468203545e-03 -1.195740327239036560e-02 1.060550217516720295e-03 -1.234874278306961060e-01 2.612069547176361084e-01 -7.485849410295486450e-02 -1.290504187345504761e-01 1.605190187692642212e-01 -1.794005185365676880e-01 2.648911774158477783e-01 5.083945393562316895e-01 -1.638322323560714722e-01 -1.967412792146205902e-02 -1.080314964056015015e-01 3.326666951179504395e-01 1.941256225109100342e-02 5.361444130539894104e-02 2.322940975427627563e-01 -1.303281635046005249e-01 9.021223336458206177e-02 -1.906950771808624268e-02 1.353258825838565826e-02 -1.373327970504760742e-01 6.643047183752059937e-02 1.587213873863220215e-01
1.092686504125595093e-01 3.304080367088317871e-01 8.916826546192169189e-02 4.368643090128898621e-02 1.777560114860534668e-01 1.941261813044548035e-02 -3.779353499412536621e-01 -2.004170119762420654e-01 1.998275332152843475e-02 4.543175175786018372e-02 -2.177430689334869385e-01 -2.141528129577636719e-01 -6.591644138097763062e-02 -2.657103538513183594e-01 1.164156720042228699e-01 -7.986821979284286499e-02 1.441379785537719727e-01 3.369661271572113037e-01 2.618000842630863190e-02 1.669051051139831543e-01 1.475390940904617310e-01 1.241312399506568909e-01 3.163056671619415283e-01 1.684125512838363647e-01 1.163225546479225159e-01 -9.790071099996566772e-02 -6.287511438131332397e-02 -4.004729911684989929e-02 1.912035048007965088e-01 -1.166459694504737854e-01 -7.609488815069198608e-02 2.244077920913696289e-01
2.217615544795989990e-01 2.414119541645050049e-01 2.921434938907623291e-01 2.152531407773494720e-02 3.444446623325347900e-02 5.515655875205993652e-02 9.063622355461120605e-02 -3.898662701249122620e-02 -2.345085740089416504e-01 -4.553174674510955811e-01 -8.760771714150905609e-03 -1.290461272001266479e-01 7.558087259531021118e-02 -2.019281387329101562e-01 1.600859500467777252e-02 -1.638858318328857422e-01 2.932296395301818848e-01 -1.438600849360227585e-02 -3.266936913132667542e-02 -1.011807918548583984e-01 8.432416617870330811e-02 1.654707193374633789e-01 1.652878820896148682e-01 1.960628852248191833e-02 7.683984935283660889e-02 1.639258861541748047e-01 1.235822737216949463e-01 -2.147258967161178589e-01 -2.276225574314594269e-02 -1.119482889771461487e-01 5.382235348224639893e-02 4.127141833305358887e-01
4.438441246747970581e-02 3.259292542934417725e-01 -3.264007717370986938e-02 -1.069264039397239685e-01 9.688920527696609497e-02 1.354553103446960449e-01 -5.687992647290229797e-02 -1.071151271462440491e-01 -1.409943252801895142e-01 -2.830439992249011993e-02 -2.209091186523437500e-01 2.300229072570800781e-01 -4.354513436555862427e-02 -3.503769040107727051e-01 3.409094810485839844e-01 6.481955293565988541e-03 1.565150916576385498e-01 2.385651618242263794e-01 -1.363572329282760620e-01 -8.580233901739120483e-02 -6.943345814943313599e-02 2.273818403482437134e-01 2.897448837757110596e-01 -3.584911301732063293e-02 1.193441972136497498e-01 3.037834763526916504e-01 8.261632919311523438e-02 4.511703550815582275e-02 2.321816980838775635e-01 5.669615697115659714e-03 -1.252649426460266113e-01 1.984867155551910400e-01
1.265254244208335876e-02 2.697528004646301270e-01 -9.345767647027969360e-02 8.865080028772354126e-02 3.172628581523895264e-01 1.919523812830448151e-02 -4.376355707645416260e-01 -1.349741518497467041e-01 -4.614671692252159119e-02 -1.984074339270591736e-02 -2.059806585311889648e-01 -4.237111285328865051e-02 6.383435428142547607e-02 -2.150395363569259644e-01 -4.396880976855754852e-03 -2.575110793113708496e-01 6.821823865175247192e-02 3.348676860332489014e-01 1.963180601596832275e-01 1.075229048728942871e-01 8.883173763751983643e-02 1.650683698244392872e-03 1.851100921630859375e-01 3.153746575117111206e-02 2.442563176155090332e-01 -5.696576088666915894e-03 9.638985991477966309e-02 -1.967044919729232788e-01 3.160862997174263000e-02 -1.107649132609367371e-01 -2.173866778612136841e-01 2.409773170948028564e-01
2.263536863029003143e-02 2.903363406658172607e-01 2.019904553890228271e-02 -1.595802307128906250e-01 -3.543363511562347412e-02 -1.355502158403396606e-01 -1.816997230052947998e-01 2.361174859106540680e-02 -2.790121138095855713e-01 -1.345286965370178223e-01 -2.329566329717636108e-01 -1.802561688236892223e-03 8.581490255892276764e-03 -3.438579151406884193e-03 4.148774147033691406e-01 -1.939254552125930786e-01 1.334860362112522125e-02 2.705748677253723145e-01 -5.002380162477493286e-02 6.182291731238365173e-02 -5.646433308720588684e-02 7.054667174816131592e-02 1.460187435150146484e-01 -1.111951619386672974e-01 1.477298140525817871e-01 1.614627540111541748e-01 -5.713604763150215149e-02 3.304280042648315430e-01 1.763099879026412964e-01 2.685684897005558014e-02 -1.733916066586971283e-02 4.025799334049224854e-01
-2.167091667652130127e-01 4.072113037109375000e-01 -6.360547989606857300e-02 -1.581423133611679077e-01 1.000748351216316223e-01 8.316099643707275391e-02 2.216462045907974243e-03 -1.098018661141395569e-01 -1.773066818714141846e-01 -6.885098293423652649e-03 -1.018230020999908447e-01 8.048885315656661987e-02 4.432776011526584625e-03 -1.214763671159744263e-01 6.890973448753356934e-02 -2.279125303030014038e-01 2.407297641038894653e-01 -1.164410933852195740e-01 2.332601994276046753e-01 1.115885376930236816e-01 4.747526720166206360e-02 2.812248468399047852e-02 1.209220662713050842e-01 -1.830761507153511047e-02 9.840102493762969971e-02 3.579389750957489014e-01 1.968662887811660767e-01 -1.797422766685485840e-01 -6.051244214177131653e-02 1.667580306529998779e-01 -6.002882495522499084e-03 4.611100852489471436e-01
-9.257430583238601685e-02 -2.041367292404174805e-01 2.312850952148437500e-01 1.523805111646652222e-01 2.403484433889389038e-01 -1.620728820562362671e-01 1.567471213638782501e-02 -7.883958518505096436e-02 -1.575862616300582886e-01 -1.491546910256147385e-02 -5.342964529991149902e-01 6.862292438745498657e-02 -2.918058820068836212e-02 5.693731084465980530e-02 1.290047168731689453e-01 -1.606149375438690186e-01 3.389947116374969482e-02 8.594651520252227783e-02 2.380651533603668213e-01 -8.420646190643310547e-02 -1.490469723939895630e-01 2.370939701795578003e-01 -1.615189760923385620e-01 8.601360023021697998e-02 1.473411023616790771e-01 -1.348337978124618530e-01 -1.323590148240327835e-02 -3.236781805753707886e-02 -1.176021397113800049e-01 2.308231145143508911e-01 -3.818800672888755798e-02 3.562042713165283203e-01
-9.842843748629093170e-03 3.123397529125213623e-01 -6.014266982674598694e-02 3.299058377742767334e-01 8.023267984390258789e-02 2.972942963242530823e-02 -3.933756947517395020e-01 -1.390660256147384644e-01 -7.605012040585279465e-03 -1.096711233258247375e-01 -9.952706098556518555e-02 -4.375231638550758362e-02 -5.963282287120819092e-02 5.271383561193943024e-03 1.057508289813995361e-01 -2.350407540798187256e-01 1.609278768301010132e-01 3.489849567413330078e-01 -1.896714866161346436e-01 3.343160822987556458e-02 9.001068025827407837e-02 3.344650566577911377e-01 7.688522338867187500e-02 2.102445363998413086e-01 1.096200570464134216e-01 1.448986977338790894e-01 -1.202722117304801941e-01 7.383455336093902588e-02 1.143136918544769287e-01 5.700353160500526428e-02 1.008621603250503540e-01 2.833494544029235840e-01
2.348693646490573883e-02 -4.652310535311698914e-02 1.154678836464881897e-01 -2.426121756434440613e-02 1.908808499574661255e-01 -2.587007880210876465e-01 1.160263940691947937e-01 4.563543945550918579e-03 -1.233729794621467590e-01 -1.024549826979637146e-01 -4.298909306526184082e-01 -7.524836808443069458e-02 -1.477165818214416504e-01 -2.500126957893371582e-01 7.576307654380798340e-02 -3.449997901916503906e-01 5.042649060487747192e-02 2.132216989994049072e-01 2.414682358503341675e-01 -8.078326284885406494e-02 -3.554038107395172119e-01 2.341543287038803101e-01 6.657957285642623901e-02 -1.401836872100830078e-01 1.247154623270034790e-01 5.237650871276855469e-02 -6.770726293325424194e-02 -1.703161001205444336e-01 -3.955346345901489258e-02 1.479417383670806885e-01 1.297466605901718140e-01 1.760732829570770264e-01
5.900510028004646301e-02 3.453747034072875977e-01 1.377574205398559570e-01 1.002946421504020691e-01 -1.250175982713699341e-01 2.593407034873962402e-01 -1.028066873550415039e-01 -1.115616038441658020e-01 -1.755644232034683228e-01 -1.039343476295471191e-01 -1.095036417245864868e-01 1.124234125018119812e-01 -3.055817447602748871e-02 5.054606869816780090e-02 2.523732483386993408e-01 -1.774393916130065918e-01 2.336330264806747437e-01 2.813954949378967285e-01 9.959861636161804199e-02 1.014220565557479858e-01 -1.367494016885757446e-01 3.752163648605346680e-01 1.138423010706901550e-01 4.961851984262466431e-02 1.942590326070785522e-01 3.206453621387481689e-01 1.331718713045120239e-01 1.255692355334758759e-02 1.891494542360305786e-01 3.096604486927390099e-03 -2.129626274108886719e-01 9.438682347536087036e-02
-2.732356078922748566e-02 4.298626482486724854e-01 -2.082848101854324341e-01 5.595135688781738281e-02 4.908258840441703796e-02 3.184125944972038269e-02 -1.644977778196334839e-01 -2.662600576877593994e-01 1.483132503926753998e-02 2.005289196968078613e-01 -1.332685798406600952e-01 -5.388386547565460205e-02 2.852224558591842651e-02 1.072596162557601929e-01 -3.479804436210542917e-04 -9.504786878824234009e-02 6.362333148717880249e-02 1.809948086738586426e-01 -2.457523196935653687e-01 1.453251540660858154e-01 2.034776806831359863e-01 -3.965221345424652100e-02 1.315889358520507812e-01 -3.402529954910278320e-01 1.868678778409957886e-01 1.371459960937500000e-01 1.076646428555250168e-02 -1.866100542247295380e-02 7.176852971315383911e-02 1.635321825742721558e-01 4.860728979110717773e-02 4.486654102802276611e-01
-1.501431316137313843e-02 6.526400148868560791e-02 1.288406699895858765e-01 -2.148775607347488403e-01 1.637550741434097290e-01 1.721877418458461761e-02 -1.111812442541122437e-01 -1.722316592931747437e-01 1.504601091146469116e-01 3.232948184013366699e-01 -1.955575048923492432e-01 -6.071832776069641113e-02 2.826115489006042480e-01 -2.055014669895172119e-01 2.007462829351425171e-01 -1.762936115264892578e-01 5.531385168433189392e-02 1.392435580492019653e-01 -8.029392361640930176e-02 3.155210986733436584e-02 7.765654474496841431e-02 -8.242687582969665527e-02 -3.308903425931930542e-02 6.679717451333999634e-02 -7.397586852312088013e-02 1.191950738430023193e-01 9.727252647280693054e-03 -3.662736713886260986e-01 1.383046209812164307e-01 1.962696760892868042e-01 6.335665285587310791e-02 4.870034456253051758e-01
1.321637183427810669e-01 3.112010285258293152e-02 7.243691384792327881e-02 -8.445271849632263184e-02 7.795578241348266602e-02 -2.163382619619369507e-01 5.120136961340904236e-02 -4.571639895439147949e-01 -1.229951828718185425e-01 -1.357748806476593018e-01 -1.127142608165740967e-01 2.089229226112365723e-02 -1.509930938482284546e-01 2.791088819503784180e-02 9.732491336762905121e-03 -7.228121906518936157e-02 -1.283582448959350586e-01 4.181117117404937744e-01 -6.012923084199428558e-03 1.630900427699089050e-02 6.633325247094035149e-04 1.031502410769462585e-01 2.416619509458541870e-01 -3.382363617420196533e-01 4.353563115000724792e-02 -3.179651871323585510e-02 -1.406030207872390747e-01 -4.732078406959772110e-03 1.788070797920227051e-02 -1.722137443721294403e-02 4.145734608173370361e-01 2.426079362630844116e-01
1.305643171072006226e-01 -8.967097103595733643e-02 -5.938130244612693787e-02 -8.446869254112243652e-02 2.517634257674217224e-02 -1.223538443446159363e-01 1.206955611705780029e-01 -1.212882325053215027e-01 -3.362651448696851730e-03 3.705563396215438843e-02 -2.169983237981796265e-01 1.264960467815399170e-01 1.075827777385711670e-01 5.193461850285530090e-02 3.206300735473632812e-02 -2.132318764925003052e-01 2.243608683347702026e-01 4.269686937332153320e-01 4.113056138157844543e-02 1.619089990854263306e-01 -3.554105162620544434e-01 3.251787740737199783e-03 1.850986033678054810e-01 -1.754711866378784180e-01 -1.419935971498489380e-01 2.002008445560932159e-02 2.626001536846160889e-01 -1.741054207086563110e-01 8.471141010522842407e-02 3.800102174282073975e-01 -1.543577164411544800e-01 2.166968435049057007e-01
-1.714916527271270752e-02 1.014125347137451172e-01 -1.105481665581464767e-02 -2.668085508048534393e-02 2.306184470653533936e-01 -2.586911618709564209e-01 2.410061806440353394e-01 -1.641150414943695068e-01 -1.087437495589256287e-01 -1.332736946642398834e-02 -3.224253654479980469e-01 -7.691354304552078247e-02 -1.952931284904479980e-01 -1.534735262393951416e-01 1.327141094952821732e-02 -1.240978911519050598e-01 1.285226345062255859e-01 1.953533291816711426e-01 3.780725896358489990e-01 -5.884898453950881958e-02 -2.751000821590423584e-01 1.414031535387039185e-01 2.074790932238101959e-02 -2.043870091438293457e-01 -1.184701919555664062e-01 2.361568659543991089e-01 4.149463400244712830e-02 -1.066302806138992310e-01 -8.697430044412612915e-02 1.365241557359695435e-01 2.696377933025360107e-01 2.520905137062072754e-01
-3.124220296740531921e-02 7.027943432331085205e-02 1.138743981719017029e-01 1.263585835695266724e-01 1.843843460083007812e-01 -1.959548331797122955e-02 4.071283712983131409e-02 1.169123128056526184e-01 1.219938918948173523e-01 1.661880314350128174e-01 -3.225119113922119141e-01 -2.363584637641906738e-01 1.176675409078598022e-01 1.059677079319953918e-01 9.751252830028533936e-02 -3.413592278957366943e-01 7.180869579315185547e-02 1.318742334842681885e-01 -9.696605801582336426e-02 1.829236894845962524e-01 9.288515895605087280e-02 -8.390016853809356689e-02 2.690915763378143311e-01 1.612846180796623230e-02 1.462963819503784180e-01 -1.336166262626647949e-01 -2.368899136781692505e-01 -7.587468624114990234e-02 -1.700828224420547485e-01 2.622811496257781982e-01 -2.026281952857971191e-01 4.102409183979034424e-01
-1.153848394751548767e-01 1.043853387236595154e-01 2.420372217893600464e-01 -1.960967481136322021e-01 2.128483802080154419e-01 2.591432929039001465e-01 1.200320720672607422e-01 -1.208600550889968872e-01 -1.636929661035537720e-01 4.933740478008985519e-03 -2.553482651710510254e-01 3.230265155434608459e-02 -9.345896542072296143e-04 -1.031719222664833069e-01 8.895795047283172607e-02 -3.336217999458312988e-01 2.609270811080932617e-01 2.742685563862323761e-02 4.086016491055488586e-02 3.418354392051696777e-01 3.576332703232765198e-02 -7.504679262638092041e-02 -1.478027403354644775e-01 1.192077994346618652e-01 3.069427981972694397e-02 1.881042569875717163e-01 2.627037167549133301e-01 3.002735972404479980e-02 8.099438995122909546e-02 1.097379699349403381e-01 5.997701734304428101e-02 3.944462537765502930e-01
-1.847895979881286621e-01 1.133196353912353516e-01 -7.118318974971771240e-02 -8.258043974637985229e-02 9.181679040193557739e-02 -1.309785991907119751e-01 -9.866524487733840942e-02 -1.901604086160659790e-01 -3.141346275806427002e-01 -1.744007766246795654e-01 -3.841786384582519531e-01 -2.251969426870346069e-01 2.262802124023437500e-01 4.911294206976890564e-02 2.858731746673583984e-01 -1.591031402349472046e-01 5.493149161338806152e-02 2.830910682678222656e-01 -6.481470167636871338e-02 -9.378598630428314209e-02 -3.276542946696281433e-02 -4.731310531497001648e-02 2.667408622801303864e-02 -1.537736952304840088e-01 1.566805541515350342e-01 -6.661369651556015015e-02 -1.631582826375961304e-01 2.324032187461853027e-01 2.259150147438049316e-01 3.862972930073738098e-02 -5.357239395380020142e-02 3.045417070388793945e-01
1.192959174513816833e-01 -1.501855403184890747e-01 2.768259048461914062e-01 3.977768495678901672e-02 -2.940480411052703857e-02 2.362008206546306610e-02 -1.893507391214370728e-01 -3.185217380523681641e-01 -1.027207970619201660e-01 -2.154084891080856323e-01 -3.670966327190399170e-01 1.450309753417968750e-01 -5.078179016709327698e-02 -2.704867534339427948e-02 3.758403360843658447e-01 3.069673478603363037e-02 1.184368580579757690e-01 1.458947062492370605e-01 2.464644759893417358e-01 3.416243940591812134e-02 -2.122065871953964233e-01 1.630580574274063110e-01 1.777006983757019043e-01 5.164874717593193054e-02 2.212163209915161133e-01 1.712194532155990601e-01 -1.436905115842819214e-01 -1.238512396812438965e-01 2.334636747837066650e-01 -5.068644136190414429e-02 -1.105927973985671997e-01 3.711558505892753601e-02
3.747462108731269836e-02 1.129048541188240051e-01 -6.899252533912658691e-02 -2.643128484487533569e-02 -9.655096568167209625e-03 1.360536068677902222e-01 -1.396668851375579834e-01 -2.605088651180267334e-01 -1.767974942922592163e-01 3.090800940990447998e-01 -3.842503726482391357e-01 9.385195374488830566e-02 1.866477169096469879e-02 1.413247585296630859e-01 3.220531344413757324e-01 -1.757727116346359253e-01 -5.470398440957069397e-02 3.719175755977630615e-01 -1.874100789427757263e-02 4.063901677727699280e-02 -9.081161022186279297e-02 -1.610325425863265991e-01 2.282294481992721558e-01 -3.255419433116912842e-02 7.305023074150085449e-02 -5.779961869120597839e-02 7.724823057651519775e-02 6.355219054967164993e-03 2.231571227312088013e-01 5.504863709211349487e-02 -2.204593718051910400e-01 2.991205155849456787e-01
3.884552046656608582e-02 -2.382097207009792328e-02 3.755353018641471863e-02 2.428698837757110596e-01 -2.109048143029212952e-02 1.029604747891426086e-01 -1.790929436683654785e-01 -4.019230008125305176e-01 -1.974469050765037537e-02 1.074082404375076294e-01 -4.211159944534301758e-01 -6.485252082347869873e-02 -1.736225336790084839e-01 1.714833229780197144e-01 9.915282577276229858e-02 -2.874389588832855225e-01 1.799876093864440918e-01 1.870967149734497070e-01 1.764126680791378021e-02 2.445084303617477417e-01 1.351635307073593140e-01 -2.541185170412063599e-02 7.744409143924713135e-02 1.779702901840209961e-01 -2.968772128224372864e-02 -8.115342259407043457e-02 -2.101950049400329590e-01 1.194550916552543640e-01 1.980020552873611450e-01 2.749299108982086182e-01 -8.132145553827285767e-02 1.264333724975585938e-01
9.088981151580810547e-02 1.706523150205612183e-01 -1.248844340443611145e-01 3.442533016204833984e-01 -8.753497898578643799e-02 -6.282639503479003906e-02 -3.184426426887512207e-01 -1.276061683893203735e-01 -7.034551352262496948e-02 4.162801429629325867e-02 -3.504333198070526123e-01 4.332978278398513794e-02 6.012511998414993286e-02 4.305902868509292603e-02 1.686817556619644165e-01 -1.652483046054840088e-01 1.876781731843948364e-01 3.755827248096466064e-01 1.392015069723129272e-01 1.544679850339889526e-01 -3.823500275611877441e-01 -1.906879693269729614e-01 6.195926666259765625e-02 -6.511135399341583252e-02 9.071671403944492340e-03 1.066834330558776855e-01 1.559163909405469894e-02 -2.214936167001724243e-01 -4.038006439805030823e-02 5.681987106800079346e-02 -1.209154054522514343e-01 1.273557543754577637e-01
-2.428179383277893066e-01 2.601585686206817627e-01 -3.712539793923497200e-03 -1.801199615001678467e-01 1.027892455458641052e-01 2.294293493032455444e-01 -2.248875945806503296e-01 -1.187831610441207886e-01 -1.036766842007637024e-01 -4.687657952308654785e-02 -2.999701499938964844e-01 2.103373110294342041e-01 1.253464818000793457e-02 -2.542802691459655762e-01 -7.140476256608963013e-02 -1.171795129776000977e-01 2.965537011623382568e-01 -1.149975880980491638e-01 1.348839402198791504e-01 1.258679032325744629e-01 -7.696081697940826416e-02 -7.673830538988113403e-02 1.525459736585617065e-01 -8.836272172629833221e-03 2.117883041501045227e-02 2.460336685180664062e-01 2.884002923965454102e-01 -7.197836041450500488e-02 -5.588226485997438431e-03 2.232918143272399902e-01 2.435617521405220032e-02 3.346815705299377441e-01
1.408933103084564209e-01 2.894377708435058594e-02 1.024712994694709778e-01 -9.652031213045120239e-02 4.088038578629493713e-02 -2.286463230848312378e-02 -2.494536191225051880e-01 -1.337232254445552826e-02 -3.296715766191482544e-02 -3.305280506610870361e-01 -1.719077080488204956e-01 1.134728938341140747e-01 9.173666685819625854e-02 -8.264032006263732910e-02 3.733734190464019775e-01 -2.957028746604919434e-01 7.983910292387008667e-02 9.422650560736656189e-03 2.432968318462371826e-01 1.927338391542434692e-01 -2.940674722194671631e-01 1.248993277549743652e-01 -8.509397506713867188e-02 -2.123399078845977783e-01 2.690267264842987061e-01 9.181299060583114624e-02 6.192671600729227066e-03 -1.089557707309722900e-01 2.416354864835739136e-01 1.300390809774398804e-01 1.581348329782485962e-01 2.231849581003189087e-01
-2.253950759768486023e-02 -1.552244126796722412e-01 4.475545510649681091e-02 7.494015991687774658e-02 2.571122050285339355e-01 -8.452334254980087280e-02 2.312624454498291016e-01 -2.551424503326416016e-01 -2.380273193120956421e-01 -2.277209907770156860e-01 -3.112153112888336182e-01 3.716309368610382080e-02 -9.838650934398174286e-03 -1.071951687335968018e-01 -1.081697493791580200e-01 -2.912219166755676270e-01 2.421210855245590210e-01 1.244282573461532593e-01 2.053017169237136841e-01 7.092560827732086182e-02 -1.298112273216247559e-01 4.753444194793701172e-01 9.315018355846405029e-02 -4.135435819625854492e-02 2.111430168151855469e-01 -7.910834997892379761e-02 -1.321562230587005615e-01 -9.608161449432373047e-02 7.078418880701065063e-02 2.403361722826957703e-02 5.291863530874252319e-02 2.645271457731723785e-02
-1.730245202779769897e-01 3.014585673809051514e-01 2.537946999073028564e-01 -5.334381386637687683e-02 7.068707048892974854e-02 8.804953098297119141e-02 -1.222400292754173279e-01 -2.166352868080139160e-01 -1.546200811862945557e-01 -9.415116906166076660e-02 -4.288624972105026245e-02 -4.591444507241249084e-02 -5.506284162402153015e-02 4.506227746605873108e-02 2.716448307037353516e-01 -1.532767117023468018e-01 3.888294100761413574e-01 -1.635967046022415161e-01 9.499020874500274658e-02 2.557197585701942444e-03 -1.841413672082126141e-03 -7.621059566736221313e-02 2.732108533382415771e-01 -1.390720456838607788e-01 1.113078370690345764e-01 2.586320042610168457e-01 2.397158592939376831e-01 -1.308763325214385986e-01 -1.047847699373960495e-02 3.218192756175994873e-01 3.368837386369705200e-02 2.297296524047851562e-01
3.315091505646705627e-02 -1.012026593089103699e-01 2.716083824634552002e-01 -1.021350696682929993e-01 1.575433611869812012e-01 5.580833181738853455e-02 1.393074989318847656e-01 -3.028750121593475342e-01 -5.045704916119575500e-02 6.509466469287872314e-02 -4.994398057460784912e-01 -3.215019106864929199e-01 -9.982360899448394775e-02 -2.185748070478439331e-01 6.099922582507133484e-02 -3.247019946575164795e-01 2.041973322629928589e-01 1.793832927942276001e-01 2.023261636495590210e-01 1.577350050210952759e-01 -2.233761735260486603e-02 -2.216984182596206665e-01 -3.796396777033805847e-02 -6.988989561796188354e-02 5.417407024651765823e-03 -3.804058581590652466e-02 -6.291881203651428223e-02 -1.006044745445251465e-01 -3.734416887164115906e-02 -5.009678006172180176e-02 9.317053109407424927e-02 1.228640601038932800e-01
-2.379750311374664307e-01 1.473451256752014160e-01 2.959183752536773682e-01 -5.064162425696849823e-03 1.360659599304199219e-01 5.665660649538040161e-02 1.146906092762947083e-01 8.986154198646545410e-02 -1.724371314048767090e-01 7.020642608404159546e-02 -3.890205919742584229e-01 9.754184633493423462e-02 -1.018886193633079529e-01 -2.263677716255187988e-01 2.937386333942413330e-01 -3.293179571628570557e-01 2.038697302341461182e-01 3.732101619243621826e-01 6.671021133661270142e-02 5.379536747932434082e-02 -2.671505212783813477e-01 7.327328622341156006e-02 -4.506284743547439575e-02 4.841383546590805054e-02 1.056835707277059555e-02 -2.799139171838760376e-02 -1.061789393424987793e-01 1.922803074121475220e-01 9.361243993043899536e-02 1.071943119168281555e-01 -2.320637367665767670e-02 -7.950001163408160210e-04
2.994151711463928223e-01 1.036008000373840332e-01 -1.831343919038772583e-01 1.838411688804626465e-01 2.074111104011535645e-01 8.315244317054748535e-02 -1.620044410228729248e-01 -2.929152548313140869e-01 -1.547933667898178101e-01 1.151938810944557190e-01 -4.218569993972778320e-01 -7.735955994576215744e-03 -7.591123227030038834e-03 9.312265366315841675e-02 6.192426756024360657e-02 -5.665576085448265076e-03 -4.316478222608566284e-02 4.948707818984985352e-01 8.952941000461578369e-02 -3.136831894516944885e-02 -1.079048961400985718e-02 -3.000091528519988060e-03 1.058967635035514832e-01 -3.502881154417991638e-02 1.984521448612213135e-01 1.660899519920349121e-01 -3.669708594679832458e-02 7.314951717853546143e-02 1.997556909918785095e-02 1.331883966922760010e-01 -2.197452634572982788e-01 1.844832748174667358e-01
1.981652341783046722e-02 1.723764538764953613e-01 -1.892450153827667236e-01 -8.194807916879653931e-02 -1.122364848852157593e-01 -1.827139556407928467e-01 1.013315934687852859e-02 -1.802845001220703125e-01 -1.205074563622474670e-01 -1.394431591033935547e-01 -2.356690317392349243e-01 2.211932688951492310e-01 -5.689633637666702271e-02 -1.844468563795089722e-01 3.786439001560211182e-01 -1.440567970275878906e-01 1.800139695405960083e-01 7.115063071250915527e-02 3.121866881847381592e-01 -9.560400992631912231e-02 -3.417788147926330566e-01 2.186254598200321198e-02 3.518779575824737549e-01 5.005841702222824097e-02 1.694830507040023804e-01 2.472124062478542328e-02 -1.853847205638885498e-01 1.098198294639587402e-01 -9.009367972612380981e-02 6.070586293935775757e-02 -6.658732891082763672e-02 1.711184233427047729e-01
-1.599146053194999695e-02 -1.217203885316848755e-01 1.244516149163246155e-01 -2.003267109394073486e-01 1.120515316724777222e-01 1.559046506881713867e-01 7.176126539707183838e-02 -8.918720483779907227e-02 2.583057284355163574e-01 -2.344889491796493530e-01 -3.729592561721801758e-01 -1.485167443752288818e-01 -8.683971315622329712e-02 -1.538309454917907715e-01 1.242451444268226624e-01 -3.356024026870727539e-01 -4.676699265837669373e-02 1.991943866014480591e-01 1.516054123640060425e-01 2.470758259296417236e-01 -1.010729894042015076e-01 5.775790661573410034e-02 1.807703226804733276e-01 -3.996389359235763550e-02 1.456123292446136475e-01 1.467837989330291748e-01 2.714196741580963135e-01 -3.204668164253234863e-01 1.335798054933547974e-01 2.414422109723091125e-02 4.179789870977401733e-02 1.555551290512084961e-01
-1.945649236440658569e-01 -1.056984439492225647e-01 2.803556621074676514e-01 -1.243760064244270325e-02 1.437489036470651627e-02 -1.337392181158065796e-01 5.693392083048820496e-02 -8.817835897207260132e-02 -6.561972945928573608e-02 -5.851779878139495850e-02 -2.733091413974761963e-01 -1.007683202624320984e-02 -1.624391824007034302e-01 -1.775778681039810181e-01 1.025822386145591736e-01 -3.876057267189025879e-01 3.602786362171173096e-02 1.415133625268936157e-01 2.739304304122924805e-01 3.144296705722808838e-01 -6.144702434539794922e-02 -4.011990875005722046e-02 1.302904188632965088e-01 -9.587872773408889771e-03 2.138967961072921753e-01 2.961089313030242920e-01 1.830800063908100128e-02 -2.268508970737457275e-01 1.456220448017120361e-01 1.917453110218048096e-01 1.420047879219055176e-01 2.466783225536346436e-01
-7.790156453847885132e-02 -1.386655569076538086e-01 2.015510387718677521e-02 1.096663624048233032e-02 7.822455465793609619e-02 -6.954737752676010132e-02 3.425608575344085693e-01 -1.171250417828559875e-01 -1.059877872467041016e-02 2.094078110530972481e-03 -3.357230126857757568e-01 -1.483314335346221924e-01 -7.665257155895233154e-02 -5.693204328417778015e-02 -1.392067521810531616e-01 -2.892404198646545410e-01 2.372121065855026245e-01 1.594515144824981689e-01 1.837019026279449463e-01 4.124178737401962280e-02 -2.886092849075794220e-02 2.312165945768356323e-01 -1.297138035297393799e-01 -2.096646875143051147e-01 3.824860453605651855e-01 1.743995547294616699e-01 -1.073486581444740295e-01 -2.387969344854354858e-01 1.944327205419540405e-01 -5.187694728374481201e-02 -3.516577184200286865e-02 2.568249702453613281e-01
-1.651422083377838135e-01 -5.058979243040084839e-02 2.716185152530670166e-01 3.037713766098022461e-01 -2.230485081672668457e-01 2.335836589336395264e-01 9.761597216129302979e-02 -2.268536090850830078e-01 -1.543383896350860596e-01 1.494084391742944717e-02 -4.136743023991584778e-02 -8.100075274705886841e-02 7.432912290096282959e-02 -9.736452996730804443e-02 1.283451169729232788e-01 -1.519614011049270630e-01 -2.329503931105136871e-02 3.458546102046966553e-01 3.675166890025138855e-02 -1.254915297031402588e-01 -5.561217293143272400e-02 3.078574240207672119e-01 2.012041211128234863e-01 -1.328332573175430298e-01 3.362548351287841797e-01 4.235209524631500244e-02 -1.622684299945831299e-01 -1.317987143993377686e-01 1.751678138971328735e-01 1.720184534788131714e-01 -2.329647727310657501e-02 1.982243508100509644e-01
-2.483908087015151978e-02 2.695938348770141602e-01 3.680753987282514572e-03 -1.857380270957946777e-01 1.925887726247310638e-02 6.148018874228000641e-03 -1.280632317066192627e-01 -3.108292222023010254e-01 -2.429454624652862549e-01 -2.353662848472595215e-01 -1.909352242946624756e-01 -1.499253064393997192e-01 -4.590167477726936340e-02 7.575611025094985962e-02 8.586820214986801147e-02 -2.512840628623962402e-01 1.517157703638076782e-01 1.518346667289733887e-01 1.294679045677185059e-01 -1.733191013336181641e-01 -1.578381806612014771e-01 -2.140442654490470886e-02 1.295405030250549316e-01 -3.795305266976356506e-02 2.074707150459289551e-01 -1.415731608867645264e-01 -2.459537684917449951e-01 3.445070981979370117e-01 1.928269118070602417e-01 8.913876861333847046e-02 -5.282949283719062805e-02 3.168601095676422119e-01
2.760790586471557617e-01 2.542042434215545654e-01 -7.386387139558792114e-02 3.159368783235549927e-02 7.155630737543106079e-02 1.340003497898578644e-02 -3.302336335182189941e-01 -1.624756902456283569e-01 -1.823601573705673218e-01 -4.874345660209655762e-02 -3.536452353000640869e-01 9.281928651034832001e-03 5.895112827420234680e-02 -1.227864921092987061e-01 -1.749057620763778687e-01 -3.553380072116851807e-01 5.006859451532363892e-02 1.878853589296340942e-01 -9.747602790594100952e-02 2.828978002071380615e-01 -1.333554089069366455e-01 6.496640294790267944e-02 3.761038184165954590e-01 7.972414046525955200e-02 1.211769729852676392e-01 1.066246852278709412e-01 -9.086418896913528442e-02 -5.917213112115859985e-02 2.230867370963096619e-02 -2.548470720648765564e-02 -1.599522083997726440e-01 1.185998171567916870e-01
-1.424564272165298462e-01 6.328534334897994995e-02 4.455818329006433487e-03 6.530452519655227661e-02 -1.807232201099395752e-01 6.578015536069869995e-02 6.439788639545440674e-02 -1.052040159702301025e-01 1.428456977009773254e-02 5.552840884774923325e-03 -3.097514212131500244e-01 -1.123991161584854126e-01 -1.066608801484107971e-01 -2.878106236457824707e-01 1.228200495243072510e-01 -2.693042159080505371e-01 1.171390116214752197e-01 1.380744874477386475e-01 3.325121998786926270e-01 2.078443467617034912e-01 -2.486959993839263916e-01 -3.159374594688415527e-01 1.029498428106307983e-01 -1.308001950383186340e-02 5.424832925200462341e-02 -7.488341536372900009e-03 5.636341869831085205e-02 -1.972658783197402954e-01 7.714755088090896606e-02 2.280574738979339600e-01 2.459450662136077881e-01 3.256568312644958496e-01
-4.913914203643798828e-02 3.178578019142150879e-01 3.628413975238800049e-01 -1.855330616235733032e-01 2.684583067893981934e-01 1.175644528120756149e-02 -5.848482996225357056e-02 -1.045085713267326355e-01 -1.084967106580734253e-01 4.660085216164588928e-02 -1.015872955322265625e-01 1.769723296165466309e-01 -5.131547152996063232e-02 8.032681047916412354e-02 1.142851635813713074e-01 -2.398155331611633301e-01 4.743511080741882324e-01 -1.403046771883964539e-02 9.567060321569442749e-02 2.131186425685882568e-01 3.376558050513267517e-02 -9.071667492389678955e-02 1.010165065526962280e-01 2.373525686562061310e-02 1.933165593072772026e-03 3.118843138217926025e-01 1.217022687196731567e-01 -3.620410710573196411e-02 1.061732172966003418e-01 6.777170300483703613e-02 4.185402020812034607e-02 2.788429558277130127e-01
2.554292082786560059e-01 2.914045453071594238e-01 5.589190125465393066e-02 1.124046370387077332e-01 -1.470958888530731201e-01 -3.207712620496749878e-02 1.145164072513580322e-01 -1.160468682646751404e-01 9.396687895059585571e-02 -1.602049618959426880e-01 -3.726202547550201416e-01 5.015082657337188721e-02 -1.176788136363029480e-01 6.698962301015853882e-02 1.066467612981796265e-01 1.432538181543350220e-01 -8.809711039066314697e-02 3.221280500292778015e-02 -9.091846644878387451e-02 -1.717288792133331299e-01 1.208193451166152954e-01 5.513079091906547546e-02 1.573968976736068726e-01 -1.048585847020149231e-01 1.459411233663558960e-01 3.603027760982513428e-01 6.337878853082656860e-02 -7.492087781429290771e-02 1.431035250425338745e-01 1.765657663345336914e-01 2.315113842487335205e-01 4.390740990638732910e-01
-3.319825232028961182e-02 2.504734992980957031e-01 7.350643724203109741e-02 8.315467089414596558e-02 1.267957687377929688e-01 1.204241141676902771e-01 -6.446110457181930542e-02 1.305039077997207642e-01 -2.075390145182609558e-02 2.605097368359565735e-02 -4.148929417133331299e-01 -2.158843874931335449e-01 3.897002199664711952e-03 -2.330441474914550781e-01 3.115788102149963379e-01 -1.930945962667465210e-01 1.243225261569023132e-01 3.679330945014953613e-01 4.657768830657005310e-02 1.142735779285430908e-01 -2.716111540794372559e-01 -1.717893034219741821e-02 3.080449998378753662e-02 -1.688062399625778198e-02 3.537467718124389648e-01 -9.975289553403854370e-02 -8.323394507169723511e-02 1.508938223123550415e-01 9.534624218940734863e-02 5.974286422133445740e-02 -1.314921975135803223e-01 1.656473129987716675e-01
2.538144290447235107e-01 -7.638573646545410156e-02 -2.971910126507282257e-02 1.112644597887992859e-01 -6.510479003190994263e-02 -5.970667675137519836e-02 -1.664777696132659912e-01 -1.802815794944763184e-01 -1.661400198936462402e-01 -9.148045629262924194e-02 -2.089850157499313354e-01 4.127641767263412476e-02 2.235244661569595337e-01 -5.583908408880233765e-02 1.781693845987319946e-01 -1.393982172012329102e-01 1.657227128744125366e-01 3.088736534118652344e-01 -1.508318185806274414e-01 2.973448038101196289e-01 -2.243250012397766113e-01 -1.138291787356138229e-02 3.052882254123687744e-01 2.981218397617340088e-01 2.109709829092025757e-01 6.378719210624694824e-02 1.381478756666183472e-01 -1.244022771716117859e-01 1.842433214187622070e-01 2.332706451416015625e-01 -2.652709372341632843e-02 1.552122682332992554e-01
2.891064807772636414e-02 -6.086680665612220764e-02 1.652547568082809448e-01 1.401815265417098999e-01 1.228296607732772827e-01 3.617221489548683167e-02 1.830268204212188721e-01 -8.780287951231002808e-02 -1.729895472526550293e-01 -7.311180233955383301e-02 -3.204759359359741211e-01 3.108281195163726807e-01 1.684329956769943237e-01 2.184493243694305420e-01 2.999672591686248779e-01 -3.453655540943145752e-02 2.490220963954925537e-01 1.930261403322219849e-01 3.873416036367416382e-02 -7.558904588222503662e-02 -2.280422300100326538e-01 5.052429065108299255e-02 3.596245944499969482e-01 -2.995415925979614258e-01 -1.468517035245895386e-01 1.318137645721435547e-01 6.328587187454104424e-04 3.363329684361815453e-03 2.779628708958625793e-02 -2.176038920879364014e-02 -1.648000925779342651e-01 2.039355188608169556e-01
3.242227435111999512e-02 3.010506927967071533e-01 2.518203556537628174e-01 -1.641439944505691528e-01 -1.484210789203643799e-01 -3.767443820834159851e-02 6.422185897827148438e-02 1.132312882691621780e-02 2.516724169254302979e-02 6.844580173492431641e-02 -2.041112929582595825e-01 -1.428038626909255981e-01 1.257348805665969849e-01 2.634500265121459961e-01 4.028232395648956299e-02 -1.770959347486495972e-01 1.242604181170463562e-01 4.000088572502136230e-01 1.662058234214782715e-01 6.921128183603286743e-02 -1.615000218152999878e-01 4.409351944923400879e-01 1.325726658105850220e-01 -1.127660721540451050e-01 -1.700746566057205200e-01 1.397455930709838867e-01 2.428466826677322388e-02 -1.391573548316955566e-01 -1.607632637023925781e-01 1.327114552259445190e-02 -5.517304688692092896e-02 2.203460484743118286e-01
1.867636456154286861e-03 3.322873115539550781e-01 1.491844095289707184e-02 1.630897261202335358e-02 -1.527000069618225098e-01 2.933085197582840919e-03 1.029685437679290771e-01 -2.446091324090957642e-01 2.496507614850997925e-01 9.159546345472335815e-02 -3.103311657905578613e-01 1.430211365222930908e-01 -1.515874862670898438e-01 5.307525023818016052e-02 2.966434657573699951e-01 -1.985808759927749634e-01 2.885407768189907074e-02 3.572386875748634338e-02 -1.078842133283615112e-01 1.363063603639602661e-01 2.366740554571151733e-01 1.056322008371353149e-01 3.846724703907966614e-02 -1.300875991582870483e-01 3.758876323699951172e-01 5.368981882929801941e-02 -2.281460911035537720e-01 -2.009565941989421844e-03 1.057528182864189148e-01 -8.995511382818222046e-02 1.003551948815584183e-02 3.480233848094940186e-01
2.894155383110046387e-01 7.223635166883468628e-02 8.200828917324542999e-03 -4.253201559185981750e-02 -2.830084264278411865e-01 -1.282685250043869019e-01 3.002642467617988586e-02 -3.259043395519256592e-01 2.471295185387134552e-02 9.476142376661300659e-02 -2.944516539573669434e-01 1.922070235013961792e-01 2.623051404953002930e-01 -5.891968682408332825e-02 1.252800505608320236e-02 -3.645200431346893311e-01 2.161614894866943359e-01 7.891280204057693481e-02 7.828524708747863770e-02 -1.311721652746200562e-01 2.463934272527694702e-01 2.231912314891815186e-01 -2.932362072169780731e-02 -1.296087801456451416e-01 -9.711305797100067139e-02 6.262054294347763062e-02 -3.475432470440864563e-02 -1.352305989712476730e-02 2.554069459438323975e-01 1.996135264635086060e-01 -1.762219816446304321e-01 1.076740249991416931e-01
6.627786159515380859e-02 2.146787792444229126e-01 5.586561560630798340e-02 -5.563821271061897278e-02 3.043563067913055420e-01 6.638981401920318604e-03 -1.355890929698944092e-01 -7.945340126752853394e-02 -9.729533642530441284e-02 6.615192443132400513e-02 -1.066146418452262878e-01 1.782585978507995605e-01 4.074888676404953003e-02 -9.717153012752532959e-02 3.146781623363494873e-01 -2.554011344909667969e-01 4.145326316356658936e-01 -4.892946407198905945e-02 2.189678996801376343e-01 3.057925403118133545e-01 9.605301916599273682e-02 1.490886555984616280e-03 -7.108696550130844116e-02 4.666807502508163452e-02 8.512392640113830566e-02 3.341277316212654114e-02 6.275591999292373657e-02 -1.163607314229011536e-01 1.181572303175926208e-01 3.104924783110618591e-02 1.101852953433990479e-02 4.696329236030578613e-01
-2.573900818824768066e-01 -2.832001075148582458e-02 2.520338892936706543e-01 -9.188571572303771973e-02 3.250975906848907471e-02 -1.080611273646354675e-01 2.643511593341827393e-01 -2.557177543640136719e-01 -2.109218835830688477e-01 -2.086808234453201294e-01 -2.463369518518447876e-01 -1.718306839466094971e-01 -1.015029922127723694e-01 -1.095931977033615112e-01 9.602578729391098022e-02 -3.022926449775695801e-01 4.067306593060493469e-02 1.235096529126167297e-01 2.498108148574829102e-01 2.056747078895568848e-01 -3.143240138888359070e-02 -1.537996679544448853e-01 -6.949838995933532715e-02 -1.062888950109481812e-01 2.312833815813064575e-01 1.158085241913795471e-01 -8.269184082746505737e-02 -6.602432578802108765e-02 1.983231753110885620e-01 1.685834527015686035e-01 1.673401445150375366e-01 2.749115228652954102e-01
-1.262988448143005371e-01 2.802807986736297607e-01 1.341053843498229980e-01 8.123921602964401245e-02 -4.467926546931266785e-02 2.480629980564117432e-01 1.577876359224319458e-01 -3.197603821754455566e-01 -1.885174959897994995e-01 -1.387071388307958841e-04 -2.027747780084609985e-01 -5.403206869959831238e-02 9.804841130971908569e-02 8.646151423454284668e-02 2.059059143066406250e-01 -1.787201613187789917e-01 1.680929511785507202e-01 -4.529168084263801575e-02 -4.773201420903205872e-02 5.173264816403388977e-02 -2.604820430278778076e-01 4.838445037603378296e-02 5.002794787287712097e-02 -2.654791474342346191e-01 2.801806926727294922e-01 4.630721174180507660e-03 3.478472828865051270e-01 -8.504369109869003296e-02 -5.984339490532875061e-02 3.047197461128234863e-01 -1.448560357093811035e-01 1.289285272359848022e-01
2.216784507036209106e-01 2.852619886398315430e-01 1.265551894903182983e-01 -5.518854781985282898e-02 4.851601645350456238e-02 -6.569682806730270386e-02 3.820114955306053162e-02 -2.834349572658538818e-01 1.244558244943618774e-01 1.636765450239181519e-01 -1.409954875707626343e-01 -5.096910987049341202e-03 6.107776984572410583e-02 -2.657843828201293945e-01 1.891491115093231201e-01 -2.721738517284393311e-01 -1.035835742950439453e-01 3.141683042049407959e-01 3.693233430385589600e-01 4.506942350417375565e-03 1.171262115240097046e-01 4.053342938423156738e-01 -8.534518629312515259e-02 3.924400731921195984e-02 -1.246062964200973511e-01 5.259133502840995789e-02 -5.147576332092285156e-02 -7.070375978946685791e-02 -1.460172384977340698e-01 1.009007394313812256e-01 3.476572781801223755e-02 1.555739194154739380e-01
4.671398550271987915e-02 1.039404124021530151e-01 2.542244829237461090e-02 1.623581945896148682e-01 2.346249967813491821e-01 1.009602546691894531e-01 8.559781312942504883e-02 -2.531707584857940674e-01 -4.922205954790115356e-02 -7.618448883295059204e-02 -5.214518308639526367e-01 -7.115856558084487915e-02 -1.365434229373931885e-01 -1.978297978639602661e-01 -1.401366591453552246e-01 -1.169245224446058273e-02 9.358317404985427856e-02 1.389865204691886902e-02 -1.244555190205574036e-01 -1.636212766170501709e-01 -3.607475161552429199e-01 3.510573133826255798e-02 1.070379987359046936e-01 -5.651640892028808594e-02 -1.495516896247863770e-01 2.527682483196258545e-01 -1.098746135830879211e-01 -1.233844310045242310e-01 1.989500224590301514e-01 3.229224085807800293e-01 3.000586852431297302e-02 7.096994668245315552e-02
3.113551810383796692e-02 2.446669936180114746e-01 -3.472241805866360664e-03 -1.524445265531539917e-01 -2.906135022640228271e-01 5.720123276114463806e-02 8.909361809492111206e-02 -1.984592527151107788e-01 -1.514762490987777710e-01 -2.327079884707927704e-02 -2.400030046701431274e-01 4.519440978765487671e-02 3.417001292109489441e-02 -2.986077964305877686e-01 1.002765595912933350e-01 -1.491710990667343140e-01 9.033456444740295410e-02 3.243733942508697510e-01 -1.872112452983856201e-01 6.150424107909202576e-02 8.172419667243957520e-02 2.451277077198028564e-01 2.401091903448104858e-01 3.444933295249938965e-01 3.131189048290252686e-01 1.452746838331222534e-01 -1.095102131366729736e-01 1.360677480697631836e-01 -1.239970475435256958e-01 -5.724805872887372971e-03 4.442205280065536499e-02 1.129288747906684875e-01
-1.607635244727134705e-02 9.846651228144764900e-04 2.515750229358673096e-01 -1.347816437482833862e-01 -1.643697619438171387e-01 -1.263957004994153976e-02 1.262133847922086716e-02 -3.323965370655059814e-01 -6.687894463539123535e-02 3.474061936140060425e-02 -4.615412950515747070e-01 1.488800942897796631e-01 1.050854250788688660e-01 -1.098767742514610291e-01 2.184106856584548950e-01 1.867585182189941406e-01 3.023316860198974609e-01 3.098092973232269287e-01 1.062227413058280945e-01 -2.157037518918514252e-02 -1.461951732635498047e-01 1.751713007688522339e-01 7.248467952013015747e-02 -8.480539917945861816e-02 1.385907232761383057e-01 -9.581921249628067017e-02 -1.648655533790588379e-01 -2.014796063303947449e-02 3.168190121650695801e-01 -1.057081446051597595e-01 -3.839340433478355408e-02 -3.550789877772331238e-02
1.017993763089179993e-01 -2.871232666075229645e-02 5.802394356578588486e-03 1.399165987968444824e-01 -1.167966201901435852e-01 -2.395956516265869141e-01 -1.597065627574920654e-01 -2.192735671997070312e-01 -1.712325811386108398e-01 -2.204697430133819580e-01 -3.177136480808258057e-01 -8.142942562699317932e-03 2.274686992168426514e-01 -2.473968416452407837e-01 1.974398940801620483e-01 -1.016397103667259216e-01 2.445398718118667603e-01 2.781646847724914551e-01 -1.190865784883499146e-01 1.341935843229293823e-01 -1.481632888317108154e-01 -2.801463194191455841e-02 1.615161448717117310e-01 -2.854611910879611969e-02 3.515740931034088135e-01 2.620925903320312500e-01 -4.368365183472633362e-02 -8.243265561759471893e-03 1.742325723171234131e-01 4.597119241952896118e-02 -1.931082010269165039e-01 -1.824457198381423950e-02
4.715766012668609619e-02 7.261037081480026245e-02 2.974849045276641846e-01 -2.235129922628402710e-01 1.784878224134445190e-01 8.413930423557758331e-03 -1.110817864537239075e-01 -4.485859069973230362e-03 -2.413689047098159790e-01 -4.048876464366912842e-02 -3.140597045421600342e-01 -1.272549573332071304e-02 1.247869431972503662e-01 -5.561586841940879822e-02 -4.727911949157714844e-02 -1.533585973083972931e-02 2.603358924388885498e-01 1.505781859159469604e-01 8.341281791217625141e-04 3.996155560016632080e-01 2.657639794051647186e-03 6.892261654138565063e-02 1.578267961740493774e-01 3.483108803629875183e-02 1.155120506882667542e-01 -9.652512148022651672e-03 3.935658335685729980e-01 -1.569551229476928711e-01 -5.500499904155731201e-02 1.527908146381378174e-01 1.659195721149444580e-01 3.194444775581359863e-01
-6.171542778611183167e-02 1.966960430145263672e-01 -4.665476828813552856e-02 1.134286299347877502e-01 1.480940580368041992e-01 -1.541993767023086548e-01 -3.839795291423797607e-02 -2.937227189540863037e-01 -1.436741929501295090e-02 -4.864029958844184875e-02 -5.037478804588317871e-01 -6.115024536848068237e-02 -5.042111873626708984e-02 2.019701302051544189e-01 8.137761056423187256e-02 -3.024682104587554932e-01 1.188833564519882202e-01 1.061522737145423889e-01 -4.173045232892036438e-02 -7.262028008699417114e-02 -2.866631187498569489e-02 3.948312103748321533e-01 -1.246999949216842651e-02 -3.876388818025588989e-02 -3.188543915748596191e-01 3.804099559783935547e-02 -7.284395396709442139e-02 1.857073046267032623e-02 -5.473668873310089111e-02 1.876944005489349365e-01 2.036592364311218262e-01 1.680129319429397583e-01
-1.606476902961730957e-01 -3.792994096875190735e-02 3.209717571735382080e-01 -2.180360443890094757e-02 -1.479161530733108521e-01 2.034507840871810913e-01 -3.783154860138893127e-02 -2.765785455703735352e-01 6.503288168460130692e-03 -8.065646141767501831e-02 -3.843818604946136475e-01 1.613319665193557739e-01 9.295853227376937866e-02 -1.168483495712280273e-01 2.763221859931945801e-01 2.575557231903076172e-01 1.286466419696807861e-01 2.186480611562728882e-01 1.004063859581947327e-01 -2.217175671830773354e-03 -7.484135031700134277e-02 1.008743867278099060e-01 1.200914606451988220e-01 -5.146769061684608459e-02 1.694686412811279297e-01 1.668860763311386108e-02 -2.375237047672271729e-01 1.040680482983589172e-01 3.690513372421264648e-01 2.009544894099235535e-02 5.958576127886772156e-02 1.976307481527328491e-01
-8.098370581865310669e-02 2.413493245840072632e-01 2.400625962764024734e-03 -5.959723889827728271e-02 2.337904423475265503e-01 1.582234650850296021e-01 -3.445009887218475342e-02 -1.590028107166290283e-01 -1.543787568807601929e-01 -1.789740622043609619e-01 -2.904431223869323730e-01 5.882523488253355026e-03 -4.615040123462677002e-02 -2.537591010332107544e-02 6.159842014312744141e-02 -2.165997028350830078e-01 3.588816225528717041e-01 -2.010187059640884399e-01 9.023927152156829834e-02 1.233123168349266052e-01 -5.799360945820808411e-02 -1.877851784229278564e-01 9.354219585657119751e-02 -1.734495013952255249e-01 6.107416749000549316e-02 3.231888711452484131e-01 8.996875584125518799e-02 1.098167616873979568e-02 -8.772100508213043213e-02 1.270486861467361450e-01 -1.503630876541137695e-01 4.459559619426727295e-01
4.205267131328582764e-02 1.254732906818389893e-01 2.581152319908142090e-01 -2.343522310256958008e-01 1.182295456528663635e-01 9.572407230734825134e-03 -2.490549832582473755e-01 -3.327962160110473633e-01 -1.113874912261962891e-01 -1.476973146200180054e-01 -2.950544059276580811e-01 9.957389906048774719e-03 -2.990764565765857697e-02 -1.226774081587791443e-01 3.383056521415710449e-01 2.147957831621170044e-01 2.386503219604492188e-01 1.991303265094757080e-01 1.547923684120178223e-01 -6.821406632661819458e-02 -6.200246512889862061e-02 6.701963394880294800e-02 1.395578533411026001e-01 1.190674863755702972e-02 1.688649058341979980e-01 -1.718963235616683960e-01 -8.452571928501129150e-02 -9.784131497144699097e-02 2.863370180130004883e-01 1.982911974191665649e-01 -1.459243148565292358e-01 7.499065250158309937e-02
1.091464832425117493e-01 -1.598990857601165771e-01 1.905648969113826752e-02 1.733715236186981201e-01 1.071209087967872620e-01 3.272421658039093018e-02 -1.254714578390121460e-01 -4.763888567686080933e-02 -3.949305042624473572e-03 -1.778432279825210571e-01 -2.882785499095916748e-01 8.251749724149703979e-02 2.954983711242675781e-01 -1.699010282754898071e-01 3.794075921177864075e-02 -2.484285533428192139e-01 3.175502121448516846e-01 3.185323178768157959e-01 -2.593516111373901367e-01 2.311879098415374756e-01 -1.609552204608917236e-01 6.547640264034271240e-02 1.855621933937072754e-01 5.476893112063407898e-02 1.835485100746154785e-01 2.621384859085083008e-01 -9.746652841567993164e-02 -1.160740703344345093e-01 7.494072616100311279e-02 -3.947466984391212463e-02 -2.715730667114257812e-01 6.079678982496261597e-02
2.220440059900283813e-01 -7.950666360557079315e-03 1.103684082627296448e-01 -1.406831145286560059e-01 2.023970633745193481e-01 -5.631471797823905945e-02 1.045395508408546448e-01 5.860716477036476135e-02 8.844517171382904053e-02 4.409009590744972229e-02 -1.042301729321479797e-01 -9.553688764572143555e-02 -5.362202972173690796e-02 2.882129885256290436e-02 -1.986039876937866211e-01 -2.586159110069274902e-01 3.725064098834991455e-01 2.666374146938323975e-01 -1.386268064379692078e-02 -1.271793991327285767e-01 -1.207006424665451050e-01 1.507144868373870850e-01 2.705402970314025879e-01 -1.880861222743988037e-01 9.096054732799530029e-02 4.606844112277030945e-02 -1.514703333377838135e-01 -2.262838482856750488e-01 2.962075173854827881e-01 3.941027224063873291e-01 6.870958954095840454e-02 1.263951659202575684e-01
-1.152630150318145752e-01 2.510547637939453125e-01 1.185470353811979294e-02 1.142262220382690430e-01 1.234388723969459534e-01 -9.976117312908172607e-02 2.317597270011901855e-01 -1.987390518188476562e-01 -1.587205976247787476e-01 6.643408536911010742e-02 -2.256107181310653687e-01 1.946736872196197510e-02 6.331364065408706665e-02 -6.454507261514663696e-02 -1.933213472366333008e-01 -4.809413850307464600e-01 9.213965386152267456e-02 2.968344092369079590e-01 -6.101525947451591492e-02 -2.286514490842819214e-01 -2.573953941464424133e-02 -2.511585503816604614e-02 1.557521373033523560e-01 1.890825331211090088e-01 1.297781169414520264e-01 3.983764722943305969e-02 -7.332082092761993408e-02 -1.455683112144470215e-01 3.064342141151428223e-01 2.767649590969085693e-01 7.823330350220203400e-03 6.996265798807144165e-02
-2.243635430932044983e-02 -2.375260144472122192e-01 1.399540156126022339e-01 1.274342685937881470e-01 -1.291459351778030396e-01 -1.008843630552291870e-01 7.884608209133148193e-02 -2.114659845829010010e-01 7.565999869257211685e-03 -1.502879858016967773e-01 -4.643796980381011963e-01 -2.467605471611022949e-01 1.253357529640197754e-01 -1.778545379638671875e-01 1.358459144830703735e-01 -2.688282430171966553e-01 1.140793934464454651e-01 3.518303334712982178e-01 1.409847587347030640e-01 -1.788250403478741646e-03 -1.023609712719917297e-01 2.169139981269836426e-01 -7.463896274566650391e-02 -2.173629105091094971e-01 -9.099662303924560547e-02 7.852527499198913574e-02 1.385904848575592041e-01 -7.745262235403060913e-02 1.021730899810791016e-01 5.910988152027130127e-02 2.088119685649871826e-01 1.673297137022018433e-01
1.468855515122413635e-02 3.128443956375122070e-01 2.441491633653640747e-01 -1.179939955472946167e-01 1.043089479207992554e-01 -1.492383182048797607e-01 1.140987947583198547e-01 -8.357098698616027832e-02 5.675635859370231628e-02 -4.605549201369285583e-02 -2.975255548954010010e-01 -4.796099662780761719e-02 -4.283073917031288147e-02 -2.248106747865676880e-01 -7.508347183465957642e-02 -2.314391285181045532e-01 3.091864520683884621e-03 3.216191828250885010e-01 1.705358624458312988e-01 2.135113924741744995e-01 -3.423274457454681396e-01 3.781880736351013184e-01 5.022432655096054077e-02 -1.008873209357261658e-01 -2.136947065591812134e-01 -3.295807912945747375e-02 7.158972322940826416e-03 -1.866253167390823364e-01 -7.580232620239257812e-02 1.434750109910964966e-01 5.709154531359672546e-02 7.232329994440078735e-02
-1.574781909584999084e-02 2.763068377971649170e-01 -9.981136769056320190e-02 -5.975893512368202209e-02 2.282408922910690308e-01 -1.593798846006393433e-01 -3.793941810727119446e-02 -3.547802940011024475e-02 -2.782784104347229004e-01 -1.679785177111625671e-02 -5.494299158453941345e-02 -8.163487166166305542e-02 -8.968088775873184204e-03 -2.868096716701984406e-02 3.403037190437316895e-01 -3.474204838275909424e-01 7.883848249912261963e-02 2.255936563014984131e-01 -4.319288581609725952e-02 -6.099512800574302673e-02 -1.852635294198989868e-01 8.619907498359680176e-02 8.489661663770675659e-02 -6.117611005902290344e-02 1.577664017677307129e-01 -1.781323701143264771e-01 -2.963247597217559814e-01 1.974826604127883911e-01 1.342602521181106567e-01 2.441330999135971069e-01 1.492427885532379150e-01 3.257887363433837891e-01
1.317605823278427124e-01 1.635496616363525391e-01 8.760811388492584229e-02 -1.689855903387069702e-01 7.678329199552536011e-02 7.077286392450332642e-02 -1.229702960699796677e-02 -8.626694977283477783e-02 -1.982372552156448364e-01 -1.802504658699035645e-01 -3.672093451023101807e-01 -2.456966489553451538e-01 1.733354926109313965e-01 1.892144978046417236e-01 2.126044183969497681e-01 -1.280263513326644897e-01 1.711195558309555054e-01 1.823179572820663452e-01 -5.206198617815971375e-02 1.369858235120773315e-01 -1.860727816820144653e-01 1.017424911260604858e-01 1.510008424520492554e-01 -1.839506477117538452e-01 1.244523227214813232e-01 -3.179990127682685852e-02 -2.517376542091369629e-01 2.963082194328308105e-01 2.252500057220458984e-01 1.266310513019561768e-01 1.578353792428970337e-01 2.485143691301345825e-01
5.501470342278480530e-02 2.157762199640274048e-01 1.474391520023345947e-01 -2.532793581485748291e-01 3.990378081798553467e-01 2.992204390466213226e-02 -9.192141890525817871e-02 -3.721425542607903481e-03 -1.243004351854324341e-01 7.319790124893188477e-02 -6.654004007577896118e-02 1.833965778350830078e-01 1.181804239749908447e-01 -3.736716508865356445e-02 1.659426242113113403e-01 -2.800739407539367676e-01 4.077977538108825684e-01 7.565277069807052612e-02 1.888732761144638062e-01 2.575186491012573242e-01 5.507791787385940552e-02 -6.000170111656188965e-02 2.839086949825286865e-02 1.093193888664245605e-02 1.423964947462081909e-01 6.465627253055572510e-02 1.979335397481918335e-02 -4.186665266752243042e-02 8.701276779174804688e-02 1.152638271450996399e-01 -8.869514800608158112e-03 4.319900870323181152e-01
-2.126684486865997314e-01 2.271731048822402954e-01 9.178326278924942017e-02 -6.093013659119606018e-02 1.054770424962043762e-01 2.481595128774642944e-01 -1.088717803359031677e-01 -1.351245343685150146e-01 -6.705215573310852051e-02 -2.571574747562408447e-01 -2.259458303451538086e-01 -8.444925770163536072e-03 4.247082397341728210e-02 -1.194294765591621399e-01 1.338615119457244873e-01 -2.991097271442413330e-01 2.292590290307998657e-01 -1.457614898681640625e-01 1.548140048980712891e-01 1.546610742807388306e-01 1.972008794546127319e-01 9.211511164903640747e-02 2.066147923469543457e-01 -1.016155630350112915e-01 -8.380040526390075684e-02 3.309331834316253662e-01 5.859235674142837524e-02 5.125789903104305267e-03 -1.595401167869567871e-01 1.952179223299026489e-01 -6.436662375926971436e-02 3.649917840957641602e-01
2.812826335430145264e-01 2.244116812944412231e-01 1.794372349977493286e-01 -6.589873135089874268e-02 2.958705127239227295e-01 1.653517782688140869e-01 2.637370824813842773e-01 -2.617178857326507568e-01 -1.890976727008819580e-01 -1.799172610044479370e-01 -1.498614996671676636e-01 5.062777176499366760e-02 2.150854766368865967e-01 9.137857705354690552e-02 1.883804351091384888e-01 -3.005651235580444336e-01 6.368020921945571899e-02 1.380872875452041626e-01 6.032588705420494080e-02 -3.255177289247512817e-02 1.718256920576095581e-01 -1.443656235933303833e-01 1.644002646207809448e-01 -9.257227182388305664e-02 2.511607110500335693e-01 2.475749887526035309e-02 2.007116004824638367e-02 4.138030484318733215e-02 1.776615828275680542e-01 1.378833353519439697e-01 -2.366195917129516602e-01 1.459391415119171143e-01
4.981860145926475525e-02 1.957859247922897339e-01 -9.029165655374526978e-02 7.856210693717002869e-03 -1.002395078539848328e-01 -1.216565519571304321e-01 -1.349234879016876221e-01 -2.845169007778167725e-01 -2.395419180393218994e-01 1.049333140254020691e-01 -1.560208350419998169e-01 -5.841362476348876953e-02 -4.299143329262733459e-02 -3.109426796436309814e-01 1.501564774662256241e-02 -2.439531683921813965e-01 1.708834320306777954e-01 8.277613669633865356e-03 -6.383285671472549438e-02 1.141566336154937744e-01 -2.545618712902069092e-01 9.008759260177612305e-02 3.153621451929211617e-03 1.774679869413375854e-01 2.225992530584335327e-01 9.933390468358993530e-02 -2.611858248710632324e-01 -1.907226890325546265e-01 -1.992020756006240845e-01 3.553932607173919678e-01 -5.828366801142692566e-02 2.972521781921386719e-01
2.589363455772399902e-01 3.039412945508956909e-02 6.103479117155075073e-02 -1.754658371210098267e-01 7.468343526124954224e-02 3.750548884272575378e-02 3.039794862270355225e-01 -1.376099884510040283e-01 2.432871460914611816e-01 -6.779217720031738281e-02 -3.593038320541381836e-01 -1.747045964002609253e-01 1.479567587375640869e-01 -1.591214984655380249e-01 1.319332122802734375e-01 -2.840717434883117676e-01 1.980364620685577393e-01 2.483012527227401733e-01 -7.400270551443099976e-03 9.311897307634353638e-02 1.833108961582183838e-01 -1.677844524383544922e-01 -9.719747304916381836e-02 -2.289850413799285889e-01 5.997881758958101273e-03 6.816982477903366089e-02 -1.230537667870521545e-01 1.211232542991638184e-01 2.433716356754302979e-01 1.874334663152694702e-01 -1.620904803276062012e-01 1.486828476190567017e-01
-2.249762564897537231e-01 2.687676846981048584e-01 1.619111187756061554e-02 1.694411188364028931e-01 1.953102499246597290e-01 5.579312890768051147e-02 -7.762857526540756226e-02 -1.631086468696594238e-01 -6.767931580543518066e-02 -1.040456891059875488e-01 -3.418805897235870361e-01 1.003757938742637634e-01 1.637072116136550903e-01 -2.911428213119506836e-01 1.302542239427566528e-01 -2.707683145999908447e-01 -1.296779960393905640e-01 3.081917464733123779e-01 -3.500898554921150208e-02 1.899464279413223267e-01 1.628011912107467651e-01 -7.618981879204511642e-03 5.379494279623031616e-02 2.931222915649414062e-01 1.571986526250839233e-01 9.321155399084091187e-02 -1.089517027139663696e-01 1.413393765687942505e-01 -4.380264144856482744e-04 -2.943648584187030792e-02 1.162043679505586624e-02 3.151961565017700195e-01
-5.938575044274330139e-02 1.758080422878265381e-01 4.447570443153381348e-01 -1.799881458282470703e-01 7.354025542736053467e-02 -1.623927354812622070e-01 -3.041250407695770264e-01 -1.355240941047668457e-01 -1.424050182104110718e-01 9.385805577039718628e-02 -1.660327166318893433e-01 2.541948854923248291e-01 -3.857643576338887215e-03 -1.000453010201454163e-01 -1.106659788638353348e-02 -2.764348983764648438e-01 2.705652117729187012e-01 -2.245809324085712433e-02 2.942471504211425781e-01 6.810890883207321167e-02 -8.494450896978378296e-02 -3.462537005543708801e-02 2.592044174671173096e-01 -8.867320418357849121e-02 -8.486456423997879028e-02 1.552603542804718018e-01 -2.617516182363033295e-02 -6.912007927894592285e-02 -3.564397990703582764e-02 -7.981597632169723511e-02 1.239428222179412842e-01 2.769854068756103516e-01
-1.791030019521713257e-01 -2.002326697111129761e-01 1.586292237043380737e-01 -2.874576747417449951e-01 9.706918150186538696e-02 1.953499577939510345e-02 -2.028099149465560913e-01 -1.650629788637161255e-01 -1.292487531900405884e-01 -5.735781788825988770e-02 -2.855931818485260010e-01 -5.925950780510902405e-02 2.621785923838615417e-02 -1.857542544603347778e-01 2.081390172243118286e-01 -1.976845562458038330e-01 2.365066558122634888e-01 1.504492908716201782e-01 1.734977029263973236e-02 2.218068689107894897e-01 1.358187198638916016e-01 -1.338456720113754272e-01 2.925366759300231934e-01 3.512512892484664917e-03 -2.240809053182601929e-02 -2.106343954801559448e-02 -2.163768373429775238e-02 -3.079043328762054443e-01 -4.098093137145042419e-02 -1.077543757855892181e-02 -2.092011868953704834e-01 3.569145798683166504e-01
-1.084090024232864380e-02 2.032761424779891968e-01 1.360033899545669556e-01 -2.351939380168914795e-01 2.481049150228500366e-01 1.485716179013252258e-02 -1.055069267749786377e-01 -1.133531928062438965e-01 -2.464631050825119019e-01 1.515257954597473145e-01 -2.183467149734497070e-01 1.806660741567611694e-01 7.984555512666702271e-02 -7.479960471391677856e-02 1.538849622011184692e-01 -2.229140400886535645e-01 4.342752397060394287e-01 -1.827808655798435211e-02 1.389765143394470215e-01 2.423174530267715454e-01 5.309172719717025757e-02 -1.362868249416351318e-01 4.123324155807495117e-02 -4.994359612464904785e-02 -8.125993423163890839e-03 1.649507582187652588e-01 1.224016472697257996e-01 -4.434099048376083374e-02 5.493843182921409607e-02 1.162240803241729736e-01 -1.747281700372695923e-01 4.071870446205139160e-01
1.864603161811828613e-01 1.015447601675987244e-01 2.613679468631744385e-01 5.481248348951339722e-02 -6.358785182237625122e-02 -1.189224794507026672e-01 -6.341920047998428345e-02 -3.215617835521697998e-01 -5.060037598013877869e-03 3.417591452598571777e-01 -2.335031330585479736e-01 5.323776602745056152e-02 -8.558161556720733643e-02 -1.611120998859405518e-01 7.212648540735244751e-02 -1.529083400964736938e-01 1.778261512517929077e-01 9.097697585821151733e-02 -4.621439278125762939e-01 5.463436990976333618e-02 7.317132502794265747e-02 1.398759931325912476e-01 1.907640136778354645e-02 -2.339235097169876099e-01 -7.747699320316314697e-02 1.439638733863830566e-01 -1.249483507126569748e-02 -2.264489382505416870e-01 1.027987617999315262e-02 1.166579052805900574e-01 1.981010884046554565e-01 2.331519573926925659e-01
1.303446590900421143e-01 -1.535125821828842163e-01 5.535954236984252930e-02 3.652095422148704529e-02 2.531797289848327637e-01 -1.320475190877914429e-01 1.102597564458847046e-01 -1.741322875022888184e-01 2.277141809463500977e-01 -2.112145535647869110e-02 -2.122364044189453125e-01 -8.057503402233123779e-02 1.889320015907287598e-01 5.503504350781440735e-02 2.341005653142929077e-01 -5.390566587448120117e-01 -4.488346353173255920e-02 9.600122272968292236e-02 -4.714291170239448547e-02 -4.253112524747848511e-02 8.837527781724929810e-02 -7.683784700930118561e-03 -3.722779452800750732e-02 -1.691759526729583740e-01 1.281246691942214966e-01 9.346433728933334351e-02 -1.508005261421203613e-01 -1.669102311134338379e-01 2.475817687809467316e-02 2.960958331823348999e-02 -2.377741038799285889e-01 3.951817750930786133e-01
1.100539937615394592e-01 7.961706817150115967e-02 1.918351948261260986e-01 1.588398218154907227e-01 1.586783211678266525e-03 -7.139492034912109375e-02 1.684472709894180298e-02 -2.351719513535499573e-02 -9.266705811023712158e-02 7.938417792320251465e-02 -4.331513941287994385e-01 -2.472362853586673737e-02 5.918824672698974609e-02 -1.552418619394302368e-01 -1.038395464420318604e-01 -1.336041986942291260e-01 -9.909215383231639862e-03 3.972981274127960205e-01 1.758959740400314331e-01 1.082614734768867493e-01 -2.502025365829467773e-01 3.271253407001495361e-02 8.427553623914718628e-02 -3.224711418151855469e-01 -1.587298959493637085e-01 1.941288560628890991e-01 1.833274215459823608e-01 -1.862164735794067383e-01 1.598306447267532349e-01 2.671872973442077637e-01 -7.418327778577804565e-02 2.127329260110855103e-01
1.045153737068176270e-01 3.466511368751525879e-01 2.075050175189971924e-01 -1.328632514923810959e-02 2.605135180056095123e-02 1.145872399210929871e-01 -7.597561180591583252e-02 -3.869364559650421143e-01 -1.060624197125434875e-01 -2.794176712632179260e-02 -3.799469396471977234e-02 -3.411743417382240295e-02 -1.808223873376846313e-02 -1.980964392423629761e-01 3.967038989067077637e-01 -7.992020249366760254e-02 3.346324339509010315e-02 2.164553701877593994e-01 1.687373667955398560e-01 1.713065952062606812e-01 7.086941599845886230e-02 1.463500857353210449e-01 1.171988174319267273e-01 4.378518089652061462e-02 1.349285244941711426e-01 3.181388378143310547e-01 -2.066934667527675629e-02 5.379439890384674072e-02 2.730506062507629395e-01 -1.843365877866744995e-01 -1.087822318077087402e-01 2.177429348230361938e-01
4.241935163736343384e-02 5.168773978948593140e-02 -1.231223642826080322e-01 4.106074944138526917e-02 1.013461425900459290e-01 -3.852989524602890015e-02 -1.172416582703590393e-01 -1.855013668537139893e-01 -1.838211864233016968e-01 2.834120392799377441e-01 -2.783212661743164062e-01 2.657187730073928833e-02 -2.112849429249763489e-02 -1.196727231144905090e-01 -4.269451368600130081e-03 -9.138709865510463715e-03 1.591943800449371338e-01 4.615531563758850098e-01 6.919796019792556763e-02 2.388442903757095337e-01 -3.216309845447540283e-01 -1.149663105607032776e-01 1.395339071750640869e-01 2.588797919452190399e-02 2.639032006263732910e-01 2.247903943061828613e-01 -4.371464252471923828e-02 -2.307028472423553467e-01 1.323953717947006226e-01 2.493441700935363770e-01 -1.392136663198471069e-01 -1.469890400767326355e-02
1.044834107160568237e-01 3.775306344032287598e-01 1.196262240409851074e-01 -9.768412448465824127e-03 1.179569810628890991e-01 1.702328026294708252e-01 1.827175766229629517e-01 -2.146608829498291016e-01 1.029459992423653603e-03 -3.448723852634429932e-01 -5.692349746823310852e-02 8.637319505214691162e-02 7.283483445644378662e-02 1.082699596881866455e-01 3.071382082998752594e-02 1.986731775104999542e-02 1.576881706714630127e-01 2.575769126415252686e-01 -6.521321833133697510e-02 8.543399162590503693e-03 -1.942671090364456177e-01 -4.419480636715888977e-02 3.027595579624176025e-01 -4.340036809444427490e-01 2.312483638525009155e-01 1.222894489765167236e-01 -5.237076804041862488e-02 7.348933070898056030e-02 1.297087371349334717e-01 1.682792007923126221e-01 2.480813860893249512e-02 1.555691510438919067e-01
-1.390499770641326904e-01 1.894067674875259399e-01 -1.435098946094512939e-01 1.069654375314712524e-01 2.211482673883438110e-01 -1.634315103292465210e-01 -3.218611702322959900e-02 -3.222835063934326172e-01 2.516012191772460938e-01 3.182460665702819824e-01 -9.250009804964065552e-02 7.178344577550888062e-02 1.054063811898231506e-01 -1.337669193744659424e-01 8.535580337047576904e-02 -2.760919928550720215e-01 2.851437032222747803e-01 1.430755853652954102e-01 -2.129936516284942627e-01 -2.472943626344203949e-02 5.223282054066658020e-02 4.384887579362839460e-04 5.317337438464164734e-02 -3.367178738117218018e-01 8.218737691640853882e-02 1.312223523855209351e-01 7.396902143955230713e-02 -1.067557409405708313e-01 -2.673514932394027710e-02 4.251708835363388062e-02 1.082135960459709167e-01 3.459191322326660156e-01
2.409691810607910156e-01 2.803460657596588135e-01 5.668861791491508484e-02 8.816564083099365234e-02 -2.111253701150417328e-02 1.161892190575599670e-01 3.698709188029170036e-03 -1.546659022569656372e-01 -9.563693404197692871e-02 -2.548315227031707764e-01 -3.798590973019599915e-02 5.059016123414039612e-02 2.113751471042633057e-01 2.634116709232330322e-01 1.295925229787826538e-01 -6.221123039722442627e-02 1.978986561298370361e-01 3.995954990386962891e-01 -8.614395558834075928e-02 1.438123285770416260e-01 8.340352028608322144e-02 2.246430329978466034e-02 2.176390141248703003e-01 -1.375119686126708984e-01 3.133626580238342285e-01 2.417714148759841919e-01 -1.003052294254302979e-01 2.168613253161311150e-03 2.464912682771682739e-01 1.164436340332031250e-01 1.436859965324401855e-01 1.982325166463851929e-01
-3.268884122371673584e-02 2.601854801177978516e-01 -8.840844035148620605e-02 4.093114286661148071e-02 1.059800013899803162e-01 -2.350205928087234497e-01 -1.136869192123413086e-01 -3.839363753795623779e-01 8.538417518138885498e-02 2.639267444610595703e-01 -1.008200645446777344e-01 -2.164127217838540673e-04 -9.519361704587936401e-02 -2.805092930793762207e-01 1.667716950178146362e-01 -2.926208637654781342e-02 2.123250067234039307e-01 1.926305890083312988e-01 -1.575220525264739990e-01 -7.139954715967178345e-03 -4.584700614213943481e-02 -7.362854480743408203e-02 1.287506520748138428e-01 -3.468518257141113281e-01 1.999733150005340576e-01 2.260535024106502533e-03 2.125817537307739258e-01 1.786595880985260010e-01 5.236219242215156555e-02 -3.564887493848800659e-02 1.451561897993087769e-01 3.126817941665649414e-01
2.130782306194305420e-01 1.317825317382812500e-01 -3.791132569313049316e-01 -2.047399133443832397e-01 2.157273516058921814e-02 1.354106068611145020e-01 1.082225441932678223e-01 -2.445884943008422852e-01 8.732151985168457031e-02 3.133586049079895020e-02 -3.231504559516906738e-01 -2.391457557678222656e-01 -4.905722662806510925e-02 -4.836547747254371643e-02 -2.393460869789123535e-01 -1.909041255712509155e-01 2.351632863283157349e-01 1.864023059606552124e-01 1.205229386687278748e-01 6.527826189994812012e-02 -9.338614344596862793e-02 1.759687066078186035e-01 -1.911646872758865356e-02 3.794625401496887207e-02 2.593950927257537842e-01 2.313897311687469482e-01 -1.040273457765579224e-01 2.705407142639160156e-01 6.320463865995407104e-02 2.475918829441070557e-02 2.395565249025821686e-02 1.794413924217224121e-01
1.426842510700225830e-01 2.926452830433845520e-02 4.869463294744491577e-02 5.881180614233016968e-02 -3.998170793056488037e-02 9.901995956897735596e-02 -6.388257443904876709e-02 -1.562126874923706055e-01 -1.822935491800308228e-01 -3.404134213924407959e-01 -1.866232454776763916e-01 -6.701321899890899658e-02 6.096056103706359863e-02 -2.448632121086120605e-01 -4.955562949180603027e-02 -1.316977292299270630e-01 3.083106875419616699e-01 2.971217930316925049e-01 -1.133943200111389160e-01 5.953968036919832230e-03 -2.200450599193572998e-01 2.442687153816223145e-01 3.901295959949493408e-01 -1.028862968087196350e-01 -1.803728640079498291e-01 -4.273929074406623840e-02 3.429815114941447973e-04 -2.122029513120651245e-01 2.795364260673522949e-01 8.546403050422668457e-02 -1.389395445585250854e-01 9.958914667367935181e-02
7.367109507322311401e-02 3.098295256495475769e-02 -1.354059390723705292e-02 6.186314299702644348e-02 1.459138542413711548e-01 -2.716203331947326660e-01 2.696087956428527832e-01 -3.438479304313659668e-01 -1.255525499582290649e-01 -4.638678953051567078e-02 -6.472133845090866089e-02 -1.897093206644058228e-01 -2.176459282636642456e-01 -2.173202186822891235e-01 -1.213745325803756714e-01 -9.480391442775726318e-02 2.263566702604293823e-01 5.203875154256820679e-02 2.551755607128143311e-01 1.923761963844299316e-01 -9.590526670217514038e-02 2.479957342147827148e-01 9.650605916976928711e-02 -2.181791216135025024e-01 2.043742388486862183e-01 1.365317255258560181e-01 8.301532827317714691e-03 -8.512285351753234863e-02 1.684865653514862061e-01 5.244647338986396790e-02 3.198953345417976379e-02 3.789888620376586914e-01
-4.118289053440093994e-02 1.752614527940750122e-01 4.736206680536270142e-02 -4.605860635638237000e-02 1.567975133657455444e-01 -1.972912251949310303e-01 -4.150419235229492188e-01 -3.176287114620208740e-01 -1.785141974687576294e-01 6.181918829679489136e-02 -1.745157986879348755e-01 1.553256413899362087e-03 7.727819681167602539e-02 -1.168978214263916016e-01 -2.123293466866016388e-02 -2.440273612737655640e-01 -1.059823408722877502e-01 3.068090975284576416e-01 3.775130724534392357e-03 2.096229344606399536e-01 1.278876215219497681e-01 9.645323455333709717e-02 3.280311524868011475e-01 7.834743708372116089e-02 2.753966152667999268e-01 7.943517714738845825e-02 -5.595636740326881409e-02 4.664376378059387207e-02 7.656574994325637817e-02 -1.184308752417564392e-01 -1.156085506081581116e-01 2.671076953411102295e-01
9.132826700806617737e-03 1.376195847988128662e-01 1.694343239068984985e-01 2.417331039905548096e-01 1.237895712256431580e-01 -6.503217667341232300e-02 1.318088620901107788e-01 -3.707282841205596924e-01 -7.778598368167877197e-02 -6.954099982976913452e-02 -1.245959177613258362e-01 -2.810532599687576294e-02 1.423098295927047729e-01 1.525606121867895126e-02 6.779795140027999878e-02 -2.278552800416946411e-01 4.159471765160560608e-02 4.611085355281829834e-01 2.024022191762924194e-01 2.296502888202667236e-02 1.874569803476333618e-01 -2.295948714017868042e-01 -1.671303622424602509e-02 2.496587298810482025e-02 -1.596308127045631409e-02 -8.379984647035598755e-03 -5.522010847926139832e-02 6.413296610116958618e-02 2.445857077836990356e-01 4.001384973526000977e-01 -1.215650215744972229e-01 1.687253564596176147e-01
1.337433159351348877e-01 2.949071228504180908e-01 -1.813500225543975830e-01 -2.205146476626396179e-02 1.682786494493484497e-01 -4.251946136355400085e-02 -3.129240870475769043e-02 -1.595442593097686768e-01 2.357264906167984009e-01 3.141967952251434326e-02 -2.860956192016601562e-01 -1.583411544561386108e-01 -1.543816477060317993e-01 7.729000598192214966e-02 -1.956029832363128662e-01 -3.330287039279937744e-01 8.936809748411178589e-02 3.600457906723022461e-01 -2.058372348546981812e-01 -7.755771279335021973e-02 1.430590730160474777e-02 9.195595979690551758e-02 1.391777992248535156e-01 1.175326555967330933e-01 2.819296419620513916e-01 1.275710165500640869e-01 -1.987129598855972290e-01 -6.375674903392791748e-02 1.600160449743270874e-01 2.581768482923507690e-02 2.021135985851287842e-01 1.687471717596054077e-01
2.871642708778381348e-01 2.223600447177886963e-01 -8.386117964982986450e-02 9.858252853155136108e-02 -7.077585905790328979e-02 2.542040348052978516e-01 1.498183310031890869e-01 -1.358268707990646362e-01 -2.541680634021759033e-01 -6.926150619983673096e-02 -3.962658643722534180e-01 -2.270058728754520416e-02 8.056776225566864014e-02 -2.481946535408496857e-02 1.497044265270233154e-01 4.792235326021909714e-03 1.913030296564102173e-01 1.252370029687881470e-01 1.448018252849578857e-01 3.468406796455383301e-01 -9.107260964810848236e-03 1.642283350229263306e-01 2.627025544643402100e-01 2.419330179691314697e-01 1.972444057464599609e-01 1.016397625207901001e-01 -7.105244440026581287e-04 1.397147029638290405e-01 -7.019986957311630249e-02 -9.003415703773498535e-02 -8.084733039140701294e-02 2.187774032354354858e-01
-9.320420026779174805e-02 1.131862848997116089e-01 1.742875576019287109e-01 -1.396737694740295410e-01 8.871328085660934448e-02 -1.338432133197784424e-01 1.125136315822601318e-01 -8.641730993986129761e-02 -2.737410366535186768e-01 -1.754122525453567505e-01 -1.731243133544921875e-01 -2.226224690675735474e-01 2.685229778289794922e-01 3.081253729760646820e-02 3.211745619773864746e-01 -2.744522392749786377e-01 7.064543664455413818e-02 2.195380330085754395e-01 -2.944546379148960114e-02 1.858194470405578613e-01 -2.379645109176635742e-01 9.192831814289093018e-03 1.251355260610580444e-01 -1.026933118700981140e-01 -2.019024221226572990e-03 2.411296963691711426e-01 -2.155227810144424438e-01 1.065357699990272522e-01 2.477948218584060669e-01 1.518122702836990356e-01 -1.032182276248931885e-01 2.517682313919067383e-01
-1.357679367065429688e-01 -8.559238165616989136e-02 1.499751210212707520e-01 3.194245696067810059e-02 -1.636475622653961182e-01 1.224460527300834656e-01 9.535176306962966919e-02 -1.925250887870788574e-01 1.576668322086334229e-01 -8.729782886803150177e-03 -1.972014904022216797e-01 6.149625033140182495e-02 -9.853304922580718994e-02 1.412220895290374756e-01 3.291699290275573730e-01 -2.159761339426040649e-01 2.325893789529800415e-01 3.499773442745208740e-01 3.163618594408035278e-02 -1.585248857736587524e-01 -1.759232729673385620e-01 3.776479661464691162e-01 2.048279047012329102e-01 3.122412264347076416e-01 -3.924933448433876038e-02 -1.164599806070327759e-01 -7.000031322240829468e-02 4.767515510320663452e-02 5.728980153799057007e-02 -1.389595959335565567e-02 -1.512999832630157471e-01 2.148678600788116455e-01
-1.236979961395263672e-01 2.899651229381561279e-01 3.028168082237243652e-01 -9.432403743267059326e-02 1.326112002134323120e-01 1.400818079710006714e-01 9.642221778631210327e-02 -1.545768380165100098e-01 -8.915697038173675537e-02 9.445867687463760376e-02 -3.720079064369201660e-01 -1.611286401748657227e-01 -3.135121986269950867e-02 -6.814579665660858154e-02 -2.456747181713581085e-02 -2.343159466981887817e-01 -2.446920275688171387e-01 2.536489367485046387e-01 1.289876997470855713e-01 2.705820463597774506e-02 -3.302351012825965881e-02 1.069868206977844238e-01 1.457260083407163620e-02 -3.092398643493652344e-01 -1.338838785886764526e-01 3.446713685989379883e-01 5.714425444602966309e-02 -1.546968817710876465e-01 3.056287392973899841e-02 6.973811239004135132e-02 -7.087243348360061646e-02 2.501308917999267578e-01
1.517718434333801270e-01 2.425544857978820801e-01 -5.831850320100784302e-02 7.263270765542984009e-02 -2.796005271375179291e-02 -3.939658701419830322e-01 1.732869148254394531e-01 -2.616477012634277344e-01 -1.217380464076995850e-01 -1.533449739217758179e-01 -4.110517501831054688e-01 3.322389721870422363e-01 9.659651666879653931e-02 1.796290874481201172e-01 9.814405441284179688e-02 -2.157222926616668701e-01 6.729014962911605835e-02 1.329393237829208374e-01 2.023289911448955536e-02 6.370209902524948120e-02 6.232061237096786499e-02 -8.584377914667129517e-02 1.495636999607086182e-01 7.515834644436836243e-03 1.409471929073333740e-01 -6.707319617271423340e-02 -1.418877989053726196e-01 9.156678803265094757e-03 1.579844951629638672e-01 2.803917825222015381e-01 1.430606395006179810e-01 1.027494519948959351e-01
1.469216495752334595e-01 2.988562285900115967e-01 8.161858469247817993e-02 6.555445492267608643e-02 4.486155509948730469e-02 9.641242772340774536e-02 5.976980179548263550e-02 -5.256437137722969055e-02 1.417852789163589478e-01 -2.117096930742263794e-01 -3.204969167709350586e-01 -4.816089943051338196e-02 -1.331514269113540649e-01 -2.123676538467407227e-01 2.406018972396850586e-01 -1.919768452644348145e-01 9.608656913042068481e-02 1.807119101285934448e-01 1.602255254983901978e-01 1.269635707139968872e-01 -3.524599596858024597e-02 3.185550272464752197e-01 -4.871175438165664673e-02 -1.437487751245498657e-01 -8.223226666450500488e-02 -1.168378069996833801e-01 -2.763462662696838379e-01 -4.221370816230773926e-01 -1.790247112512588501e-01 4.396287724375724792e-03 4.875202104449272156e-02 1.187335178256034851e-01
-4.711365699768066406e-02 1.701923087239265442e-02 -1.680558733642101288e-02 2.783204913139343262e-01 3.154055774211883545e-01 -5.266079306602478027e-02 -5.386684462428092957e-02 -1.184609979391098022e-01 6.014517322182655334e-02 1.243315190076828003e-01 -3.864404261112213135e-01 4.738851636648178101e-02 -2.077121585607528687e-01 1.914522647857666016e-01 2.394023537635803223e-01 -3.017582297325134277e-01 2.137124985456466675e-01 2.547397017478942871e-01 -1.576681584119796753e-01 1.595363765954971313e-02 8.374651521444320679e-02 -5.033681914210319519e-02 4.647179692983627319e-02 4.681557044386863708e-02 7.988973706960678101e-02 1.275035589933395386e-01 -3.177659511566162109e-01 -3.175949677824974060e-02 -1.819041818380355835e-01 -6.121076643466949463e-02 -7.103750109672546387e-02 2.926546335220336914e-01
-3.233314678072929382e-02 -1.078607738018035889e-01 2.808866500854492188e-01 -1.498720347881317139e-01 1.032743137329816818e-02 2.401052974164485931e-03 -4.444947466254234314e-02 -2.846262454986572266e-01 -8.650040626525878906e-02 -2.037238925695419312e-01 -1.115071326494216919e-01 7.906043529510498047e-02 3.260525763034820557e-01 -2.418479472398757935e-01 -2.399783581495285034e-02 -2.661804854869842529e-02 1.250869631767272949e-01 -8.030131459236145020e-02 1.621315926313400269e-01 2.199606448411941528e-01 -7.020822912454605103e-02 1.420493051409721375e-02 1.992287635803222656e-01 6.141557916998863220e-02 1.315790265798568726e-01 1.225613728165626526e-01 3.155872225761413574e-01 -1.855043172836303711e-01 1.881776750087738037e-01 3.569062054157257080e-01 9.362329542636871338e-02 2.929966449737548828e-01
-1.404546946287155151e-01 3.384527862071990967e-01 6.863376498222351074e-02 -1.098059192299842834e-01 1.919582933187484741e-01 8.525094389915466309e-02 9.538751840591430664e-02 -6.785669177770614624e-02 -5.997693911194801331e-02 -4.618455097079277039e-02 -3.734031021595001221e-01 -1.579966023564338684e-02 8.249324560165405273e-02 -1.847904771566390991e-01 2.199257463216781616e-01 -2.630852460861206055e-01 4.354728162288665771e-01 -1.745319813489913940e-01 1.858422011137008667e-01 3.496590256690979004e-02 2.068030089139938354e-02 -1.269889622926712036e-01 1.001097857952117920e-01 1.000219397246837616e-02 -2.164831385016441345e-02 2.346930950880050659e-01 7.902512699365615845e-02 -1.485633403062820435e-01 -3.035546839237213135e-02 1.375180780887603760e-01 -1.100123673677444458e-01 2.980887591838836670e-01
8.473865455016493797e-04 3.127434849739074707e-02 1.016791686415672302e-01 -1.429033651947975159e-02 -1.381196379661560059e-01 4.576151445508003235e-02 1.250188946723937988e-01 -2.714300714433193207e-02 2.709020860493183136e-02 1.407727599143981934e-01 -3.455148637294769287e-01 4.970675334334373474e-03 -2.251050667837262154e-03 -1.606980264186859131e-01 -4.136554151773452759e-02 -3.155458867549896240e-01 1.048087030649185181e-01 3.647532165050506592e-01 3.944814503192901611e-01 2.164420187473297119e-01 -9.105329960584640503e-02 -2.032572776079177856e-01 1.034818738698959351e-01 -1.254153102636337280e-01 2.348638027906417847e-01 6.891050189733505249e-02 -4.995898529887199402e-02 -1.998654305934906006e-01 1.350156664848327637e-01 1.833855174481868744e-02 3.275735974311828613e-01 1.819867193698883057e-01
-9.920189529657363892e-02 1.748524606227874756e-01 1.933336555957794189e-01 -1.491131354123353958e-02 8.934060460887849331e-04 1.253920234739780426e-02 -2.292409241199493408e-01 -2.876099348068237305e-01 3.920464515686035156e-01 -2.216438800096511841e-01 -3.342816829681396484e-01 3.643467323854565620e-03 -7.391905039548873901e-02 1.201786324381828308e-01 1.772453822195529938e-02 -1.141263619065284729e-01 7.579535990953445435e-02 7.148679345846176147e-03 1.769674420356750488e-01 1.344961114227771759e-02 1.649868302047252655e-02 6.665848195552825928e-02 3.878272837027907372e-03 7.622658740729093552e-03 7.710540294647216797e-02 3.294546604156494141e-01 3.029856383800506592e-01 -2.941920459270477295e-01 -8.178336173295974731e-02 2.526267170906066895e-01 -1.186600252985954285e-01 1.386350393295288086e-01
4.444133043289184570e-01 -5.231116712093353271e-02 1.667061150074005127e-01 2.079011406749486923e-03 -2.558541856706142426e-02 -3.706383705139160156e-02 1.239356584846973419e-02 -2.871754020452499390e-02 -6.036109477281570435e-02 1.914599686861038208e-01 -1.392713934183120728e-01 1.102144420146942139e-01 9.947792440652847290e-02 -6.154535338282585144e-02 -4.840686544775962830e-02 -9.003150463104248047e-02 1.171966642141342163e-01 4.208502173423767090e-01 1.335730310529470444e-02 1.410894244909286499e-01 -2.311764508485794067e-01 -6.075250729918479919e-02 3.561853617429733276e-02 -5.727360770106315613e-02 7.731872051954269409e-02 9.131854027509689331e-02 8.288060128688812256e-02 -2.312711626291275024e-01 1.158627420663833618e-01 1.069064661860466003e-01 -3.260458409786224365e-01 4.410588145256042480e-01
1.058970540761947632e-01 7.047672569751739502e-02 -1.327077951282262802e-02 -5.235070362687110901e-02 -2.758230641484260559e-02 -2.305922955274581909e-01 9.287615865468978882e-02 -3.553541600704193115e-01 1.624122858047485352e-01 -1.135712265968322754e-01 -3.170900046825408936e-01 1.128846183419227600e-01 1.417435407638549805e-01 3.641650080680847168e-02 -3.173939138650894165e-02 -2.581094801425933838e-01 -2.443134337663650513e-01 2.964730560779571533e-02 -5.761862918734550476e-02 -1.257488690316677094e-02 -1.039602980017662048e-01 1.926614493131637573e-01 2.069318853318691254e-02 -3.023673593997955322e-01 1.871657818555831909e-01 1.678455621004104614e-01 -1.509549617767333984e-01 -1.557687520980834961e-01 2.929770350456237793e-01 6.185355130583047867e-03 2.756170332431793213e-01 2.730127573013305664e-01
4.233352839946746826e-02 1.827343255281448364e-01 -2.162758558988571167e-01 -5.634465254843235016e-03 -7.863374426960945129e-03 -4.733341559767723083e-02 -1.029865965247154236e-01 -2.961017787456512451e-01 -1.239022389054298401e-01 1.529018729925155640e-01 -2.153852730989456177e-01 1.592905819416046143e-01 7.315997779369354248e-02 9.830644726753234863e-02 1.290145665407180786e-01 -2.247798591852188110e-01 6.612466275691986084e-02 5.481243878602981567e-02 9.279144555330276489e-02 -4.571700096130371094e-02 2.552307397127151489e-02 3.354949355125427246e-01 1.173395663499832153e-01 1.527681499719619751e-01 -2.243222296237945557e-01 2.209611982107162476e-02 1.603473871946334839e-01 -7.942888140678405762e-02 9.804483503103256226e-03 3.818406164646148682e-01 3.954873979091644287e-01 2.668559849262237549e-01
2.062688767910003662e-01 2.067283093929290771e-01 -1.353149651549756527e-03 -7.317070662975311279e-02 -2.992807924747467041e-01 -4.657693207263946533e-02 1.447264403104782104e-01 -2.346850782632827759e-01 1.651041060686111450e-01 1.024423690978437662e-04 -2.238159477710723877e-01 -3.284922987222671509e-02 1.405841764062643051e-02 -2.740776836872100830e-01 7.157874107360839844e-02 -2.465613335371017456e-01 2.415761947631835938e-01 -4.311183467507362366e-02 9.653472155332565308e-02 -3.654942214488983154e-01 7.181095425039529800e-03 1.125500202178955078e-01 5.273286253213882446e-02 -1.507164835929870605e-01 -4.374067112803459167e-02 9.822849184274673462e-02 -1.359829120337963104e-02 -6.187175214290618896e-02 3.176557421684265137e-01 2.171260118484497070e-01 -9.501105546951293945e-02 3.285520672798156738e-01
-9.027631580829620361e-02 4.038808047771453857e-01 -4.888891242444515228e-03 1.916547119617462158e-01 9.732088446617126465e-02 -1.773381382226943970e-01 -1.344056241214275360e-02 -2.471361756324768066e-01 -1.644653528928756714e-01 -5.094970762729644775e-02 -6.782252341508865356e-02 -1.111148744821548462e-01 -3.200450539588928223e-01 1.121357306838035583e-01 -3.000589907169342041e-01 -2.507781386375427246e-01 -7.390329986810684204e-02 2.911740541458129883e-01 6.333252042531967163e-02 -6.035600230097770691e-02 -3.528488054871559143e-02 1.976596713066101074e-01 1.682045310735702515e-01 5.875952914357185364e-02 1.177951619029045105e-01 5.689807981252670288e-02 -5.714292079210281372e-02 -2.274720221757888794e-01 9.531553834676742554e-02 2.993565201759338379e-01 -2.424427308142185211e-02 1.841511726379394531e-01
2.056498080492019653e-02 1.147198453545570374e-01 1.423910856246948242e-01 9.340825676918029785e-02 1.282133609056472778e-01 3.083508014678955078e-01 -1.950539797544479370e-01 -2.445810735225677490e-01 -1.798304468393325806e-01 3.581755235791206360e-02 -3.533233404159545898e-01 5.283201113343238831e-02 3.413678705692291260e-02 1.429387032985687256e-01 2.749387919902801514e-02 -1.022714301943778992e-01 -1.817595362663269043e-01 2.650243043899536133e-01 -9.426227211952209473e-02 1.271857619285583496e-01 -1.403989344835281372e-01 -1.325404196977615356e-01 3.699204027652740479e-01 3.884999454021453857e-02 -8.353078737854957581e-03 3.735236451029777527e-02 5.789925530552864075e-02 1.249361317604780197e-02 2.559928894042968750e-01 1.277144402265548706e-01 -1.059885844588279724e-01 3.898116052150726318e-01
-4.724813625216484070e-02 1.659320443868637085e-01 1.933663934469223022e-01 -4.657814800739288330e-01 1.080835387110710144e-01 9.256792254745960236e-03 -1.401053369045257568e-01 -9.696272015571594238e-02 5.560134723782539368e-02 5.096253380179405212e-02 -1.616631895303726196e-01 -4.635072126984596252e-02 7.114812731742858887e-03 -1.406414210796356201e-01 2.267547398805618286e-01 -5.830825492739677429e-02 8.811052888631820679e-02 1.631661355495452881e-01 1.749810390174388885e-02 1.295194625854492188e-01 6.074375007301568985e-03 -1.935403048992156982e-01 1.931120604276657104e-01 2.050523459911346436e-02 7.689879834651947021e-02 3.222804144024848938e-02 5.456162616610527039e-02 -4.330869615077972412e-01 1.184097528457641602e-01 1.412782073020935059e-01 5.177669972181320190e-02 4.534772634506225586e-01
-3.048008307814598083e-02 2.239114046096801758e-01 2.198716849088668823e-01 1.850334927439689636e-02 1.333154886960983276e-01 2.774024009704589844e-01 -4.434671252965927124e-02 -2.157472521066665649e-01 -9.203663468360900879e-02 -2.068289741873741150e-02 -3.906477615237236023e-02 1.197642162442207336e-01 -2.029306292533874512e-01 -1.915356665849685669e-01 3.176856338977813721e-01 -5.590030923485755920e-02 1.955751180648803711e-01 3.862591683864593506e-01 -1.284275501966476440e-01 -4.503668285906314850e-03 1.190558820962905884e-02 1.868045479059219360e-01 2.434685230255126953e-01 9.419117867946624756e-02 2.281138449907302856e-01 -1.248867884278297424e-01 2.560339868068695068e-01 1.324760913848876953e-01 6.706731021404266357e-02 5.411880090832710266e-02 -1.196536868810653687e-01 2.658953070640563965e-01
1.129460111260414124e-01 2.893988192081451416e-01 1.572949066758155823e-02 2.321556657552719116e-01 1.179499998688697815e-01 -4.136380553245544434e-02 1.072706431150436401e-01 -1.484991908073425293e-01 1.350260991603136063e-02 -4.901484400033950806e-02 -4.137025475502014160e-01 4.382649809122085571e-02 -7.138573378324508667e-02 -1.390684247016906738e-01 6.765631586313247681e-02 -2.654363811016082764e-01 -7.131565362215042114e-02 2.618281543254852295e-01 1.490836739540100098e-01 -2.411162108182907104e-01 -2.672067284584045410e-01 1.505285501480102539e-01 1.496823430061340332e-01 1.869158744812011719e-01 2.727807164192199707e-01 -9.349048882722854614e-02 -3.141871690750122070e-01 -2.065972052514553070e-02 3.491635620594024658e-02 1.669868826866149902e-01 -3.544186428189277649e-02 8.358860015869140625e-02
-6.545595824718475342e-02 2.243736982345581055e-01 3.699103891849517822e-01 1.954314261674880981e-01 3.067236766219139099e-02 6.003219634294509888e-02 2.611328847706317902e-02 -3.199014961719512939e-01 1.575681865215301514e-01 1.466382592916488647e-01 -2.549117207527160645e-01 -2.495746314525604248e-02 -1.545833349227905273e-01 -3.673516213893890381e-02 6.916923820972442627e-02 -4.775075614452362061e-02 1.356403976678848267e-01 -1.238755881786346436e-01 1.312442272901535034e-01 9.434474259614944458e-02 -1.902772039175033569e-01 9.567081928253173828e-02 -1.155409216880798340e-01 -1.843505948781967163e-01 -9.299310296773910522e-02 2.039481550455093384e-01 -1.540692299604415894e-01 -3.058049678802490234e-01 1.381845772266387939e-01 5.542257800698280334e-02 -2.495785653591156006e-01 3.376726210117340088e-01
1.120454631745815277e-02 -1.798989623785018921e-01 2.045109719038009644e-01 3.728035604581236839e-03 6.324969977140426636e-02 -1.358565241098403931e-01 1.427416652441024780e-01 -1.295132935047149658e-01 -4.284874349832534790e-02 -1.525433063507080078e-01 -4.503028988838195801e-01 -1.959610879421234131e-01 -2.413742709904909134e-03 -1.792584061622619629e-01 1.100342422723770142e-01 -3.189465999603271484e-01 2.520025670528411865e-01 7.858253270387649536e-02 2.286061793565750122e-01 -2.110993303358554840e-02 -3.652734458446502686e-01 -9.955144673585891724e-02 -8.692389354109764099e-03 -1.349628716707229614e-01 1.507285237312316895e-01 1.985799968242645264e-01 1.715174317359924316e-02 -2.220681011676788330e-01 8.833450824022293091e-02 4.308414086699485779e-02 1.071988120675086975e-01 1.920627951622009277e-01
-2.107874006032943726e-01 4.021703004837036133e-01 2.269354164600372314e-01 9.267696738243103027e-02 -2.440321445465087891e-02 1.634555011987686157e-01 -6.620547175407409668e-02 -1.563015878200531006e-01 -2.449549734592437744e-01 -1.114668473601341248e-01 -1.464181393384933472e-01 6.152611970901489258e-02 -1.046981886029243469e-01 -1.109998449683189392e-01 3.555743694305419922e-01 3.030627407133579254e-02 3.108743391931056976e-02 2.962851524353027344e-01 -3.614168614149093628e-02 2.304497659206390381e-01 -2.007900476455688477e-01 5.300883576273918152e-02 2.436653077602386475e-01 2.132946066558361053e-02 3.497495949268341064e-01 1.564408093690872192e-01 1.203109472990036011e-01 -3.810070455074310303e-02 8.678691089153289795e-02 -3.545610606670379639e-02 -1.639139605686068535e-03 1.081245318055152893e-01
1.903742086142301559e-03 4.375838488340377808e-02 3.039991259574890137e-01 -8.820362389087677002e-02 2.064610272645950317e-01 4.710642248392105103e-02 1.592401862144470215e-01 -2.783952355384826660e-01 2.121910452842712402e-02 2.775688469409942627e-01 -3.431696295738220215e-01 1.212455406785011292e-01 1.161874234676361084e-01 -1.299816370010375977e-02 2.170295864343643188e-01 -3.047174215316772461e-01 -2.548292279243469238e-02 -7.380506396293640137e-02 7.588963955640792847e-02 4.090731218457221985e-02 1.192598044872283936e-02 -4.407620429992675781e-02 -2.852175012230873108e-02 -1.145000830292701721e-01 2.223547175526618958e-02 2.382326722145080566e-01 2.077082097530364990e-01 -3.510695993900299072e-01 -8.402459323406219482e-02 1.929336041212081909e-01 1.675412952899932861e-01 2.471087127923965454e-01
-8.181478083133697510e-02 -2.205771580338478088e-02 1.062753200531005859e-01 -5.980222672224044800e-02 2.030438631772994995e-01 -2.158776521682739258e-01 2.245156019926071167e-01 -2.236430943012237549e-01 -2.006108909845352173e-01 -8.886073715984821320e-03 -2.749184072017669678e-01 -2.107857167720794678e-01 -1.128851994872093201e-01 -2.369001507759094238e-01 5.201549082994461060e-02 -9.393605589866638184e-02 1.580116003751754761e-01 2.196350842714309692e-01 2.810157537460327148e-01 -1.266362797468900681e-02 -2.709954380989074707e-01 2.464727312326431274e-01 7.088145613670349121e-02 -1.489646434783935547e-01 1.838039457798004150e-01 -9.631010703742504120e-03 4.581457469612360001e-03 -2.196003049612045288e-01 2.355796545743942261e-01 -7.127288728952407837e-02 2.125113457441329956e-01 2.176387310028076172e-01
-6.170047819614410400e-02 -1.129563990980386734e-02 -8.148892968893051147e-02 1.578420698642730713e-01 1.597618162631988525e-01 -1.280947327613830566e-01 3.040816783905029297e-01 -1.268777698278427124e-01 -1.097327098250389099e-01 -7.793363928794860840e-02 -2.630747556686401367e-01 2.533053234219551086e-02 -2.623068392276763916e-01 -2.107972651720046997e-01 3.475738822089624591e-06 -2.410454452037811279e-01 2.750405967235565186e-01 5.223895609378814697e-02 3.341489732265472412e-01 1.868928372859954834e-01 -1.161528974771499634e-01 2.723589241504669189e-01 -4.997763317078351974e-03 -2.268735170364379883e-01 1.460794955492019653e-01 -1.086389552801847458e-02 -1.863075420260429382e-02 -1.291908025741577148e-01 2.772330939769744873e-01 -1.007778495550155640e-01 -7.801357656717300415e-02 2.428660541772842407e-01
2.244067192077636719e-01 9.702269732952117920e-02 1.166037023067474365e-01 -7.561854552477598190e-03 -1.888477802276611328e-01 -3.982869982719421387e-01 5.258292332291603088e-02 -1.485410034656524658e-01 1.730157285928726196e-01 -1.776602566242218018e-01 -2.229321897029876709e-01 -1.528816670179367065e-01 3.843077719211578369e-01 -1.528548300266265869e-01 1.686209440231323242e-01 -1.376116275787353516e-01 1.217942237854003906e-01 1.853168196976184845e-02 -1.254192739725112915e-01 1.085008755326271057e-01 -3.641149774193763733e-02 7.357572671025991440e-03 1.099585071206092834e-01 -1.536161750555038452e-01 2.748136222362518311e-01 -6.856787204742431641e-02 -1.842095553874969482e-01 -1.186394467949867249e-01 2.577784359455108643e-01 9.011322259902954102e-02 1.192373111844062805e-01 2.401755750179290771e-01
-7.192819565534591675e-02 -1.065327599644660950e-01 8.700051158666610718e-02 3.903560573235154152e-03 1.498276144266128540e-01 2.127041667699813843e-01 -8.121334761381149292e-02 -1.708159446716308594e-01 1.057033315300941467e-01 4.475497175008058548e-03 -3.275538384914398193e-01 -3.272356837987899780e-02 1.754752732813358307e-02 -8.527375012636184692e-02 7.118522375822067261e-02 -2.397761940956115723e-01 1.671779453754425049e-01 -3.354448452591896057e-02 -1.419059634208679199e-01 -3.195302188396453857e-02 -4.152699112892150879e-01 6.454264745116233826e-03 7.070443034172058105e-02 -2.150494456291198730e-01 9.722036868333816528e-02 1.288698166608810425e-01 1.502989977598190308e-01 -3.286246657371520996e-01 4.828314855694770813e-02 3.836948275566101074e-01 -8.295030146837234497e-02 3.093343675136566162e-01
-1.429081261157989502e-01 -1.551261693239212036e-01 2.624915167689323425e-02 -1.658669710159301758e-01 1.077981814742088318e-01 -4.270151853561401367e-01 1.003255844116210938e-01 -3.077132105827331543e-01 -1.018881052732467651e-01 -1.034320611506700516e-02 -1.647519320249557495e-01 -1.858270168304443359e-01 -1.535752266645431519e-01 -1.521338615566492081e-02 3.721819072961807251e-02 -2.339230775833129883e-01 9.549374133348464966e-02 1.155863851308822632e-01 7.246027886867523193e-02 5.231009796261787415e-02 3.024422191083431244e-02 -7.232341170310974121e-02 1.400099396705627441e-01 2.672496251761913300e-03 2.021147608757019043e-01 3.133192360401153564e-01 2.948937118053436279e-01 2.632165513932704926e-02 -4.397874698042869568e-02 3.114670217037200928e-01 -3.360886499285697937e-02 3.058445453643798828e-01
-8.183192461729049683e-02 -5.930570885539054871e-02 1.515194326639175415e-01 -1.085777580738067627e-01 1.805844753980636597e-01 -8.779842406511306763e-02 1.544606834650039673e-01 -1.164413467049598694e-01 -2.537466958165168762e-02 6.190638057887554169e-03 -4.458188712596893311e-01 -2.455238252878189087e-01 -3.033451437950134277e-01 -2.001423388719558716e-01 -8.317591995000839233e-02 -2.675444483757019043e-01 4.963349923491477966e-02 -1.767787523567676544e-02 2.753918804228305817e-02 7.387881726026535034e-02 -1.017951145768165588e-01 5.243910476565361023e-02 1.122234910726547241e-01 -1.158981844782829285e-01 5.564158782362937927e-02 2.852593548595905304e-02 1.404147297143936157e-01 -2.597127258777618408e-01 2.055832445621490479e-01 -6.912221014499664307e-02 2.156447917222976685e-01 4.174425303936004639e-01
1.810496449470520020e-01 4.780263081192970276e-02 2.662485539913177490e-01 7.448132336139678955e-02 3.552355244755744934e-02 -1.925589516758918762e-02 4.436771869659423828e-01 -1.570623815059661865e-01 5.032865330576896667e-02 -2.140471041202545166e-01 -2.707084417343139648e-01 -1.102171912789344788e-01 2.979419194161891937e-02 1.263360120356082916e-02 1.480350196361541748e-01 -6.245761364698410034e-02 2.242835462093353271e-01 3.118954896926879883e-01 6.772798299789428711e-02 4.108098521828651428e-02 5.048058927059173584e-02 -1.186269670724868774e-01 1.854860186576843262e-01 -1.832997309975326061e-03 -1.365870386362075806e-01 1.874285563826560974e-02 -1.605161577463150024e-01 -4.371294379234313965e-02 4.162575602531433105e-01 1.194911897182464600e-01 -1.630693823099136353e-01 1.974776983261108398e-01
6.091934442520141602e-02 1.079081520438194275e-01 2.930951416492462158e-01 -2.708606719970703125e-01 1.361806839704513550e-01 -4.871438816189765930e-02 -9.331852942705154419e-02 -7.116294931620359421e-03 -1.858450472354888916e-01 -1.282825022935867310e-01 -4.319148361682891846e-01 5.505540408194065094e-03 6.383028626441955566e-02 -7.925109565258026123e-02 3.402989357709884644e-02 -4.875138029456138611e-02 2.577296197414398193e-01 3.145316988229751587e-02 3.775506094098091125e-02 2.172319740056991577e-01 -1.261716634035110474e-01 -8.273757994174957275e-02 2.476038932800292969e-01 1.369225978851318359e-01 -5.066755041480064392e-02 -3.185058012604713440e-02 3.535141348838806152e-01 -1.017630696296691895e-01 1.253606528043746948e-01 1.883363723754882812e-01 2.757719159126281738e-01 2.433862388134002686e-01
7.600903511047363281e-02 2.129544317722320557e-02 2.216179817914962769e-01 3.165926933288574219e-01 -1.726903021335601807e-02 5.200948938727378845e-02 -2.865671217441558838e-01 -3.026244044303894043e-01 -6.186339631676673889e-02 1.246066018939018250e-02 -3.791971802711486816e-01 -1.030429303646087646e-01 -3.951051458716392517e-02 6.958102434873580933e-02 1.800589710474014282e-01 -2.300156354904174805e-01 7.946860790252685547e-02 2.886539399623870850e-01 -5.179980024695396423e-02 -2.743397839367389679e-02 4.340880364179611206e-02 -1.469044983386993408e-01 1.621744483709335327e-01 -3.251267224550247192e-02 -1.413425337523221970e-02 9.802788496017456055e-02 -1.232778877019882202e-01 2.082158774137496948e-01 9.157912433147430420e-02 3.661358356475830078e-01 -1.072307452559471130e-01 2.267164736986160278e-01
2.180734574794769287e-01 3.301446884870529175e-02 1.132308170199394226e-01 7.087173312902450562e-02 2.190206944942474365e-01 -2.023258805274963379e-02 -2.259777784347534180e-01 -2.798024713993072510e-01 -6.571463495492935181e-02 -1.725658215582370758e-02 -3.136954009532928467e-01 -9.610991179943084717e-02 1.608459502458572388e-01 -4.418680816888809204e-02 1.026162430644035339e-01 -1.766629517078399658e-01 -2.192924357950687408e-02 2.277822196483612061e-01 1.588258147239685059e-02 3.622372075915336609e-02 1.103271767497062683e-01 8.602065593004226685e-02 2.880900502204895020e-01 2.464444190263748169e-01 1.740492433309555054e-01 -1.054877862334251404e-01 -1.537244468927383423e-01 1.295702718198299408e-02 1.673465073108673096e-01 -2.987039089202880859e-01 -1.460134088993072510e-01 3.910910487174987793e-01
2.059275507926940918e-01 3.257024884223937988e-01 1.230810508131980896e-01 4.805907141417264938e-03 3.896150365471839905e-02 5.893482640385627747e-02 -3.055835664272308350e-01 -2.201696485280990601e-01 -1.948706358671188354e-01 7.906021177768707275e-02 -8.615216612815856934e-02 -6.515150424093008041e-03 2.939936146140098572e-02 -5.483903735876083374e-02 7.050518691539764404e-02 1.785685122013092041e-02 2.396368049085140228e-02 2.844672799110412598e-01 2.328245639801025391e-01 3.207077085971832275e-02 1.231103464961051941e-01 2.337620854377746582e-01 2.412158995866775513e-01 -5.240719392895698547e-02 2.056183293461799622e-02 2.547258436679840088e-01 1.032029092311859131e-02 1.469203978776931763e-01 3.048562705516815186e-01 -1.219495460391044617e-01 -2.614940404891967773e-01 3.130312561988830566e-01
8.039697259664535522e-02 -1.673010587692260742e-01 4.055179655551910400e-01 4.211239144206047058e-02 -2.550014853477478027e-02 4.494213312864303589e-02 2.961412817239761353e-02 -1.200990527868270874e-01 -1.751401228830218315e-03 -1.114643886685371399e-01 -3.157150149345397949e-01 -2.292357534170150757e-01 -1.125789619982242584e-02 -6.576676666736602783e-02 -6.063602119684219360e-02 -5.156944692134857178e-02 1.262357234954833984e-01 1.225591525435447693e-01 1.711783111095428467e-01 4.850810766220092773e-01 -7.576525956392288208e-02 -1.138057783246040344e-01 2.054611146450042725e-01 5.821823328733444214e-02 1.226230263710021973e-01 -1.126530952751636505e-02 3.183304518461227417e-02 -1.549707055091857910e-01 1.861963421106338501e-01 2.961200475692749023e-01 5.546611547470092773e-02 2.836096584796905518e-01
1.520003378391265869e-02 4.009398818016052246e-02 8.336876332759857178e-02 -9.469133615493774414e-02 1.892370581626892090e-01 -1.580029875040054321e-01 6.822369247674942017e-02 7.109939306974411011e-02 -1.948646008968353271e-01 4.763113707304000854e-02 -2.001495808362960815e-01 -3.851752728223800659e-02 9.177082777023315430e-02 -3.546432405710220337e-02 3.517616689205169678e-01 -2.126358151435852051e-01 1.413191854953765869e-01 2.660466730594635010e-01 3.357969969511032104e-02 -2.674402855336666107e-02 -1.802588999271392822e-01 3.063322007656097412e-01 1.029659807682037354e-01 -1.121136546134948730e-01 1.779571771621704102e-01 2.285577356815338135e-02 -3.185784816741943359e-01 3.268531560897827148e-01 2.329510599374771118e-01 1.982035934925079346e-01 1.458652168512344360e-01 2.321684658527374268e-01
-9.570246189832687378e-02 7.581435889005661011e-02 3.570916950702667236e-01 -6.030940636992454529e-02 -1.737111657857894897e-01 1.027930602431297302e-01 -6.313756108283996582e-02 -4.149878025054931641e-01 -9.341483563184738159e-02 7.348455488681793213e-02 -1.897741407155990601e-01 1.045561879873275757e-01 9.074230492115020752e-02 -2.284072488546371460e-01 2.633425295352935791e-01 1.141792759299278259e-01 2.012402862310409546e-01 1.765845119953155518e-01 1.918719112873077393e-01 1.309816688299179077e-01 -2.029535025358200073e-01 2.273922711610794067e-01 5.245408788323402405e-02 8.237002044916152954e-02 9.120426326990127563e-02 -3.156706318259239197e-02 -7.065588980913162231e-02 1.654108315706253052e-01 3.771798312664031982e-01 1.249966099858283997e-01 5.997092276811599731e-02 4.356864839792251587e-02
1.697859913110733032e-01 -4.448780417442321777e-02 8.754097670316696167e-02 6.583485752344131470e-02 1.167887300252914429e-01 4.493926092982292175e-02 1.177305877208709717e-01 -1.739292889833450317e-01 -4.160291850566864014e-01 -1.499367952346801758e-01 -1.206354647874832153e-01 -2.966618239879608154e-01 6.201211363077163696e-02 -1.249761953949928284e-01 9.828256070613861084e-02 -2.160185873508453369e-01 2.265885472297668457e-01 1.134979128837585449e-01 -1.972600817680358887e-03 1.327384561300277710e-01 -2.410032972693443298e-02 7.666168361902236938e-02 -1.203352734446525574e-01 -2.054219245910644531e-01 1.099261641502380371e-01 1.684363186359405518e-01 1.376149952411651611e-01 -2.131406068801879883e-01 -2.105583399534225464e-01 -8.769997209310531616e-02 -5.295739695429801941e-02 4.678443074226379395e-01
1.610405510291457176e-03 1.498382240533828735e-01 -2.160697616636753082e-02 -2.465991079807281494e-01 3.928498923778533936e-02 -1.162795796990394592e-01 2.103427946567535400e-01 -2.724550962448120117e-01 -1.914913058280944824e-01 -2.303406298160552979e-01 -3.756749927997589111e-01 -1.999058425426483154e-01 -2.630082368850708008e-01 -2.192421108484268188e-01 -2.281841188669204712e-01 -2.007400393486022949e-01 1.626403480768203735e-01 2.218154817819595337e-01 -2.243760228157043457e-02 7.077318429946899414e-02 1.785085722804069519e-02 2.740864455699920654e-01 -7.680186629295349121e-02 1.139109209179878235e-02 1.845884695649147034e-02 -7.869996130466461182e-02 -2.459008693695068359e-01 -9.537629038095474243e-02 4.561532754451036453e-03 1.326216906309127808e-01 1.755379885435104370e-01 1.230670660734176636e-01
-5.446025356650352478e-02 1.118329837918281555e-01 6.071171164512634277e-02 -2.011010050773620605e-01 -1.671564877033233643e-01 -2.011572718620300293e-01 2.083984762430191040e-01 -4.542101025581359863e-01 6.672416627407073975e-02 -2.848549745976924896e-02 -2.149289846420288086e-01 -1.735056489706039429e-01 -8.263900130987167358e-02 2.128113508224487305e-01 3.377025425434112549e-01 -1.623480170965194702e-01 1.808444261550903320e-01 6.413695216178894043e-02 -2.205804735422134399e-01 2.218638807535171509e-01 7.941805571317672729e-02 3.818755969405174255e-02 4.760817438364028931e-02 -7.361332327127456665e-02 2.443002611398696899e-01 -3.733058273792266846e-02 -8.948024362325668335e-02 5.141431838274002075e-02 -6.713020801544189453e-02 -1.115433201193809509e-01 1.134164705872535706e-01 3.106303513050079346e-01
5.431689694523811340e-02 -1.596071422100067139e-01 1.158805340528488159e-01 -1.063070073723793030e-02 -1.681007631123065948e-02 6.258713454008102417e-02 2.238995023071765900e-02 -2.362507730722427368e-01 1.707606762647628784e-01 -1.087064296007156372e-01 -3.669148087501525879e-01 -2.173988670110702515e-01 -1.358031630516052246e-01 4.974604025483131409e-02 1.883192360401153564e-01 -2.973232269287109375e-01 3.633657693862915039e-01 3.342728316783905029e-01 1.513158529996871948e-01 5.424355715513229370e-02 -2.680545747280120850e-01 1.823021769523620605e-01 -2.001634985208511353e-02 -2.292493134737014771e-01 -1.092071160674095154e-01 5.857656151056289673e-02 2.025539577007293701e-01 -3.718933463096618652e-02 1.277569085359573364e-01 7.055233418941497803e-02 1.458756625652313232e-01 4.322282224893569946e-02
-2.079238146543502808e-01 -9.631388634443283081e-02 1.904426068067550659e-01 -1.438838392496109009e-01 8.265773952007293701e-02 5.488942563533782959e-02 1.287199854850769043e-01 -7.691817730665206909e-02 -6.621626671403646469e-03 -2.126277610659599304e-02 -3.718776106834411621e-01 -2.217616587877273560e-01 -1.262511759996414185e-01 -9.689524024724960327e-02 4.178667068481445312e-02 -3.143769204616546631e-01 1.472722738981246948e-01 1.514843385666608810e-02 2.289359420537948608e-01 2.241417020559310913e-01 -1.801436766982078552e-02 -3.451304137706756592e-02 1.217400580644607544e-01 -1.209769025444984436e-01 2.449817210435867310e-01 2.204758226871490479e-01 1.760248690843582153e-01 -1.957073062658309937e-01 2.726901173591613770e-01 1.488914638757705688e-01 1.814902126789093018e-01 2.852988839149475098e-01
9.931862354278564453e-02 2.837181091308593750e-01 2.051958255469799042e-02 -1.537728011608123779e-01 -2.935065655037760735e-03 1.573442518711090088e-01 1.313125044107437134e-01 -1.099545732140541077e-01 -1.667796671390533447e-01 -1.884074807167053223e-01 -7.653777301311492920e-02 1.986648589372634888e-01 3.060877323150634766e-02 1.215318739414215088e-01 -7.066406309604644775e-03 -1.683581247925758362e-02 2.892002165317535400e-01 3.109810352325439453e-01 -2.314207889139652252e-02 -5.528964847326278687e-02 -1.263601928949356079e-01 1.810452491044998169e-01 4.003425538539886475e-01 -4.124838709831237793e-01 2.806535959243774414e-01 1.286295503377914429e-01 3.824809566140174866e-02 -7.042025029659271240e-02 1.308588981628417969e-01 1.065739914774894714e-01 -3.344195336103439331e-02 1.111789271235466003e-01
-9.529686719179153442e-02 -1.086872592568397522e-01 -9.704093635082244873e-02 3.162820041179656982e-01 3.283521533012390137e-01 -2.121967524290084839e-01 1.152085326611995697e-02 4.419393464922904968e-02 1.336953043937683105e-01 4.749054834246635437e-02 -2.416681349277496338e-01 -2.554702460765838623e-01 -8.100288361310958862e-02 7.511110603809356689e-02 1.942816376686096191e-01 -3.469921350479125977e-01 1.067623794078826904e-01 2.362517714500427246e-01 -2.792990067973732948e-03 -1.035916358232498169e-01 8.351175487041473389e-02 3.469672426581382751e-02 3.614769130945205688e-02 1.234023347496986389e-01 2.444796115159988403e-01 9.586330503225326538e-02 -1.986264586448669434e-01 -5.285322666168212891e-03 9.596411883831024170e-02 1.287631541490554810e-01 1.107833907008171082e-02 4.044233262538909912e-01
9.896764531731605530e-03 8.685967326164245605e-02 1.558975130319595337e-01 2.999400794506072998e-01 1.594854146242141724e-01 8.812677115201950073e-02 1.770382672548294067e-01 -1.286672055721282959e-01 1.594015210866928101e-01 -1.877901256084442139e-01 -1.481667459011077881e-01 3.477939590811729431e-02 1.590811610221862793e-01 -1.119679585099220276e-01 -1.362250070087611675e-03 -2.703898847103118896e-01 -1.671716454438865185e-03 3.814506530761718750e-01 2.492193877696990967e-01 2.041059136390686035e-01 -9.769895114004611969e-04 -9.765531867742538452e-02 1.024128720164299011e-01 -1.314157694578170776e-01 -3.627324849367141724e-02 5.793531611561775208e-02 -1.962344795465469360e-01 -2.860129475593566895e-01 2.610005140304565430e-01 2.645390331745147705e-01 -1.331351548433303833e-01 1.865819841623306274e-01
2.884399294853210449e-01 4.211717098951339722e-02 2.160439938306808472e-01 3.246216773986816406e-01 -2.936786599457263947e-02 8.507683873176574707e-02 -3.656469285488128662e-02 -3.256876766681671143e-01 -3.098744451999664307e-01 -2.214806675910949707e-01 1.538668875582516193e-03 9.312461130321025848e-03 -1.708301156759262085e-01 -1.219741106033325195e-01 1.842347830533981323e-01 -2.636235654354095459e-01 3.219847083091735840e-01 1.351268291473388672e-01 -8.844608068466186523e-02 -5.536103248596191406e-02 3.506535664200782776e-02 1.430490165948867798e-01 -3.391560539603233337e-02 -1.949996873736381531e-02 1.828346252441406250e-01 1.203112676739692688e-01 -5.195869877934455872e-02 -1.553273797035217285e-01 -4.370199982076883316e-03 -1.286075115203857422e-01 -1.220321357250213623e-01 3.042605221271514893e-01
-7.989008724689483643e-02 -1.195775195956230164e-01 5.001224204897880554e-02 1.111522763967514038e-01 4.691430926322937012e-02 3.157057464122772217e-01 -3.677479177713394165e-02 -4.299673810601234436e-02 -1.406143158674240112e-01 -1.749591529369354248e-01 -3.017612099647521973e-01 2.713576257228851318e-01 -1.681559905409812927e-02 -2.269684225320816040e-01 2.108080238103866577e-01 -1.241683587431907654e-01 2.295944988727569580e-01 3.636711835861206055e-01 1.383648961782455444e-01 4.861671477556228638e-02 -1.505738794803619385e-01 1.304977536201477051e-01 1.527556031942367554e-01 -3.181751370429992676e-01 2.132258415222167969e-01 2.740070223808288574e-01 9.249445796012878418e-02 -7.672847062349319458e-02 1.595944017171859741e-01 -1.010128948837518692e-02 1.738549093715846539e-03 3.665668889880180359e-02
-2.666989713907241821e-02 5.511279404163360596e-02 -6.747794151306152344e-02 8.393870294094085693e-02 2.242080122232437134e-02 -4.277659580111503601e-02 -1.805780082941055298e-01 -2.164671719074249268e-01 5.153907835483551025e-02 -5.323956906795501709e-02 -2.996791712939739227e-02 -1.502016782760620117e-01 1.504255533218383789e-01 -2.360093034803867340e-02 -1.003425568342208862e-02 -2.581939101219177246e-01 3.600617349147796631e-01 2.785161733627319336e-01 -1.040247306227684021e-01 -1.116179823875427246e-01 -2.047827001661062241e-03 3.804070055484771729e-01 3.605197966098785400e-01 -2.756333947181701660e-01 -2.996216416358947754e-01 6.094562634825706482e-02 -7.140855491161346436e-02 -4.601295292377471924e-02 2.051735520362854004e-01 1.562816500663757324e-01 -3.993798047304153442e-02 1.843308657407760620e-01
9.299945086240768433e-02 1.483980119228363037e-01 -2.760893404483795166e-01 2.961365878582000732e-01 -1.091691572219133377e-02 3.201694041490554810e-02 -7.666505873203277588e-02 -1.692750006914138794e-01 -2.248657494783401489e-01 -6.700165569782257080e-02 -2.683577239513397217e-01 8.945605158805847168e-02 7.608850300312042236e-02 4.350445792078971863e-02 3.609513342380523682e-01 -2.815727293491363525e-01 2.437287718057632446e-01 1.646288931369781494e-01 2.515232563018798828e-02 2.039319872856140137e-01 -1.314354687929153442e-01 1.124696359038352966e-01 1.219688355922698975e-01 -2.936252579092979431e-02 1.469442844390869141e-01 4.067878425121307373e-01 1.074406690895557404e-02 -3.924164175987243652e-02 -2.948377467691898346e-02 1.972249001264572144e-01 -1.148286536335945129e-01 3.660989552736282349e-02
-1.551077365875244141e-01 -1.251582335680723190e-02 6.089715287089347839e-02 -4.136397540569305420e-01 1.788395643234252930e-01 -5.820031464099884033e-02 1.102196201682090759e-01 -2.317841351032257080e-02 1.473016440868377686e-01 -4.399057850241661072e-02 -1.137291416525840759e-01 1.833957433700561523e-01 8.406555652618408203e-02 -3.231041133403778076e-01 3.415685147047042847e-02 -3.902820348739624023e-01 -1.216584816575050354e-01 1.906275749206542969e-01 -2.967648766934871674e-02 9.821596741676330566e-02 -3.850490599870681763e-02 3.758662939071655273e-02 2.957535982131958008e-01 -4.598585888743400574e-02 2.852251231670379639e-01 1.344078332185745239e-01 9.495273232460021973e-02 -1.665381640195846558e-01 2.330464422702789307e-01 6.691408902406692505e-02 7.320742309093475342e-02 2.516078352928161621e-01
-8.841980993747711182e-02 -9.632908552885055542e-02 1.701068133115768433e-01 -7.104672491550445557e-02 -2.527314238250255585e-02 4.821674525737762451e-02 4.567746818065643311e-02 -1.731997281312942505e-01 -7.266338169574737549e-02 -1.708092838525772095e-01 -4.502672553062438965e-01 -8.626983314752578735e-02 -8.345817029476165771e-02 -1.470671892166137695e-01 3.341207653284072876e-02 -4.160597622394561768e-01 -6.447146087884902954e-02 7.027100771665573120e-02 2.717288136482238770e-01 3.780617713928222656e-01 -7.254044711589813232e-02 1.464989129453897476e-02 1.665733568370342255e-02 -2.594931423664093018e-02 2.070150673389434814e-01 2.249089032411575317e-01 1.206944584846496582e-01 -1.518872082233428955e-01 1.250439435243606567e-01 6.112727895379066467e-02 1.027862653136253357e-01 2.703929841518402100e-01
4.145094659179449081e-03 4.013052880764007568e-01 1.585541218519210815e-01 -1.700474619865417480e-01 2.345982193946838379e-01 5.007514730095863342e-02 -1.198072917759418488e-02 -7.967290282249450684e-02 -1.966273635625839233e-01 -1.042499095201492310e-01 -1.760855168104171753e-01 2.091324478387832642e-01 1.084383502602577209e-01 -1.160578951239585876e-01 1.696960479021072388e-01 -1.039773821830749512e-01 4.235327243804931641e-01 -1.065818592905998230e-01 8.206810802221298218e-02 3.022537529468536377e-01 5.032909289002418518e-02 -8.538060635328292847e-02 -1.096342224627733231e-02 -6.940809544175863266e-03 1.044261455535888672e-02 1.371988803148269653e-01 8.172738552093505859e-02 -1.721397191286087036e-01 3.606261312961578369e-02 1.407634466886520386e-01 -6.839634734205901623e-04 3.956692814826965332e-01
1.490283906459808350e-01 -5.769188515841960907e-03 1.138243079185485840e-01 1.846618205308914185e-01 1.578830629587173462e-01 -1.494311541318893433e-01 2.244863100349903107e-02 1.480940729379653931e-01 6.988325715065002441e-02 -1.607772707939147949e-01 -2.872726321220397949e-01 -1.987747102975845337e-02 3.507261350750923157e-02 -1.349396258592605591e-01 -1.593202650547027588e-01 -2.419737130403518677e-01 1.816224120557308197e-02 3.462513983249664307e-01 8.155307918787002563e-02 1.661599427461624146e-01 -2.016551420092582703e-02 -1.826017647981643677e-01 1.691348105669021606e-01 -1.826428025960922241e-01 2.723938226699829102e-01 1.985402554273605347e-01 -3.819232806563377380e-02 -2.204012572765350342e-01 2.789520919322967529e-01 1.870843917131423950e-01 1.562252044677734375e-01 3.048179745674133301e-01
8.547622710466384888e-02 1.291617304086685181e-01 -1.543309167027473450e-02 7.070858776569366455e-02 -7.002820819616317749e-02 -3.654709756374359131e-01 2.988627552986145020e-02 -5.040270090103149414e-01 -9.370201081037521362e-02 -1.581623852252960205e-01 -2.953013479709625244e-01 1.209322139620780945e-01 1.744467467069625854e-01 1.328564584255218506e-01 2.759827375411987305e-01 -8.329277485609054565e-02 6.067410111427307129e-02 1.148477382957935333e-02 -1.238894760608673096e-01 1.516901850700378418e-01 -2.256331443786621094e-01 5.532169342041015625e-02 3.471983224153518677e-02 -7.510442286729812622e-02 -6.496476382017135620e-02 8.777939528226852417e-02 4.725870117545127869e-02 -7.348150014877319336e-02 -9.062474966049194336e-02 2.714879810810089111e-01 2.783202826976776123e-01 1.691938638687133789e-01
3.896151855587959290e-02 2.235881686210632324e-01 -1.312205195426940918e-01 -3.228516131639480591e-02 1.257833540439605713e-01 2.499031871557235718e-01 -1.731305420398712158e-01 -5.022351145744323730e-01 3.101158700883388519e-02 -7.598718255758285522e-02 -4.083465337753295898e-01 1.179317608475685120e-01 -8.379527926445007324e-02 1.613163053989410400e-01 1.018146425485610962e-01 -1.650914698839187622e-01 7.871730625629425049e-02 5.388413369655609131e-02 -7.801038678735494614e-03 -1.551480740308761597e-01 2.266069948673248291e-01 2.450659722089767456e-01 2.432046234607696533e-01 6.606508046388626099e-02 -2.036710977554321289e-01 5.367134232074022293e-03 8.484470099210739136e-02 -8.794052153825759888e-02 2.636966295540332794e-02 1.598294675350189209e-01 1.412963122129440308e-01 2.973458915948867798e-02
2.477210611104965210e-01 1.759591251611709595e-01 -8.360393345355987549e-02 1.071648821234703064e-01 1.451814919710159302e-01 -1.987475454807281494e-01 2.340023517608642578e-01 -2.679614126682281494e-01 -1.046219244599342346e-01 -1.034680232405662537e-01 -3.586012721061706543e-01 -1.665563881397247314e-01 -1.954625546932220459e-01 -1.072971243411302567e-02 2.402904182672500610e-01 -2.527645826339721680e-01 -3.398263454437255859e-02 2.267757654190063477e-01 4.484356846660375595e-03 6.465904414653778076e-02 -3.096124343574047089e-02 3.115433454513549805e-01 1.964462846517562866e-01 -2.370834350585937500e-02 -9.621408581733703613e-02 3.551625460386276245e-02 2.240233570337295532e-01 1.072480529546737671e-01 -6.485008448362350464e-02 -2.227710634469985962e-01 1.538394093513488770e-01 1.430463045835494995e-01
1.565399765968322754e-01 2.987052500247955322e-01 -3.592781424522399902e-01 -2.846628893166780472e-03 2.044759094715118408e-01 7.125077396631240845e-02 -5.158909782767295837e-02 -2.410371899604797363e-01 1.606122702360153198e-01 -5.372057110071182251e-02 -3.911466002464294434e-01 3.720213100314140320e-02 -9.248639643192291260e-02 4.397413507103919983e-02 -5.938386172056198120e-02 -2.202633619308471680e-01 1.594590842723846436e-01 -9.110759198665618896e-02 -6.320280022919178009e-03 7.203775644302368164e-02 1.131450310349464417e-01 1.818957477807998657e-01 7.961969822645187378e-02 9.579787403345108032e-02 1.060539558529853821e-01 -7.816514931619167328e-03 -1.338784098625183105e-01 -6.831577420234680176e-02 1.970445364713668823e-01 2.624906301498413086e-01 3.815252184867858887e-01 1.280324161052703857e-01
-2.398187220096588135e-01 -8.584769442677497864e-03 2.684423029422760010e-01 1.194751188158988953e-01 1.255090981721878052e-01 -2.252742648124694824e-01 -1.118208989500999451e-01 -2.651616744697093964e-02 -2.232897840440273285e-02 -1.661504805088043213e-01 -1.671807169914245605e-01 1.512899696826934814e-01 6.811166182160377502e-03 -8.208986371755599976e-03 9.507387131452560425e-02 -1.872861683368682861e-01 1.173996776342391968e-01 1.007954850792884827e-01 1.395794600248336792e-01 -3.281817585229873657e-02 -2.486020624637603760e-01 4.319194853305816650e-01 -6.058517098426818848e-02 1.328981667757034302e-01 3.086346089839935303e-01 -9.606806933879852295e-02 -3.907487168908119202e-02 3.556790947914123535e-02 4.599085822701454163e-02 3.780381679534912109e-01 1.426738500595092773e-01 2.575779259204864502e-01
-2.779695205390453339e-02 3.525847792625427246e-01 -1.227972060441970825e-01 -1.235454604029655457e-01 1.420572549104690552e-01 -2.680628001689910889e-02 1.897836029529571533e-01 -1.761573851108551025e-01 2.998571097850799561e-01 -1.415354013442993164e-01 -3.437871634960174561e-01 5.763035267591476440e-02 1.213057041168212891e-01 2.592631280422210693e-01 2.917392924427986145e-02 -8.075464516878128052e-02 2.072538137435913086e-01 1.678529530763626099e-01 -1.920002885162830353e-02 6.871969997882843018e-02 1.398374885320663452e-01 3.374135792255401611e-01 5.320151150226593018e-02 -8.588455617427825928e-02 5.481674149632453918e-02 7.964108139276504517e-02 -2.130573093891143799e-01 -6.720747053623199463e-02 -5.124966055154800415e-02 -2.646184861660003662e-01 6.639838218688964844e-02 2.823359668254852295e-01
2.028155624866485596e-01 2.984081506729125977e-01 2.516596317291259766e-01 3.079364895820617676e-01 1.148194670677185059e-01 2.553184051066637039e-03 -7.592892646789550781e-02 -2.283343970775604248e-01 2.462491989135742188e-01 -1.716865599155426025e-01 -2.490587979555130005e-01 -9.394419193267822266e-02 -1.766110956668853760e-01 9.554181993007659912e-02 -1.177329290658235550e-02 9.619808942079544067e-02 2.200872451066970825e-02 5.803684145212173462e-02 2.745609581470489502e-01 -2.119664251804351807e-01 -8.645588904619216919e-02 3.524022698402404785e-01 1.082786545157432556e-01 -2.818786166608333588e-02 1.123788654804229736e-01 1.456069797277450562e-01 2.090525925159454346e-01 -1.270155459642410278e-01 -3.796507790684700012e-02 2.319689840078353882e-02 8.887450397014617920e-02 2.408207207918167114e-01
2.440867424011230469e-01 1.891623437404632568e-01 2.034879773855209351e-01 2.300729602575302124e-01 2.488918900489807129e-01 -1.167509704828262329e-01 1.605605781078338623e-01 -7.671612501144409180e-02 -5.354944244027137756e-02 -5.278901010751724243e-02 -2.584987580776214600e-01 5.615743249654769897e-02 -1.774970740079879761e-01 -9.732966870069503784e-02 8.543437719345092773e-02 -3.246269524097442627e-01 -3.802417591214179993e-02 4.295372366905212402e-01 2.994776368141174316e-01 -1.572666913270950317e-01 7.980376482009887695e-03 1.275396160781383514e-02 2.356505095958709717e-01 -1.641452312469482422e-01 -5.861508660018444061e-03 1.016477867960929871e-02 -2.422877997159957886e-01 -1.027668341994285583e-01 5.175321549177169800e-02 1.089973598718643188e-01 4.881819244474172592e-03 8.192805200815200806e-02
1.904671788215637207e-01 1.190640125423669815e-02 -2.038949867710471153e-03 1.608012765645980835e-01 2.581441104412078857e-01 1.552063077688217163e-01 -2.976753711700439453e-01 -3.045672178268432617e-01 1.963629201054573059e-02 6.339460611343383789e-02 -3.834111392498016357e-01 -1.131960973143577576e-01 -1.566436290740966797e-01 2.315179407596588135e-01 3.588047623634338379e-02 -1.904695034027099609e-01 1.202540993690490723e-01 3.197764754295349121e-01 3.010210394859313965e-02 5.294610932469367981e-02 -8.378612250089645386e-02 -6.418734788894653320e-02 1.203132793307304382e-01 4.584348935168236494e-04 1.651752926409244537e-02 5.091869458556175232e-02 -6.497699022293090820e-02 2.739486694335937500e-01 5.051598325371742249e-02 3.192334175109863281e-01 -1.259866356849670410e-01 1.928246915340423584e-01
-1.866770833730697632e-01 3.012652099132537842e-01 7.644117623567581177e-02 -1.280412822961807251e-01 1.872397810220718384e-01 1.231864616274833679e-01 -1.690460294485092163e-01 -1.663217246532440186e-01 4.265853017568588257e-02 -1.542986929416656494e-01 -3.368225395679473877e-01 5.860722810029983521e-02 -5.264241620898246765e-02 -3.394544720649719238e-01 3.663602471351623535e-01 -4.948321729898452759e-02 1.593117564916610718e-01 2.484662681818008423e-01 -1.751850694417953491e-01 -2.046796865761280060e-02 -1.696369959972798824e-03 4.609756544232368469e-02 8.710814267396926880e-02 -3.823674051091074944e-03 2.331356704235076904e-01 1.860211193561553955e-01 -1.106619238853454590e-01 -5.825112457387149334e-04 2.209974825382232666e-01 2.317725718021392822e-01 -1.266538053750991821e-01 2.724375762045383453e-02
-6.326963007450103760e-02 8.935214579105377197e-02 1.787178367376327515e-01 1.184997186064720154e-01 3.978173248469829559e-03 -1.751938015222549438e-01 1.021622046828269958e-01 -8.060096949338912964e-02 -1.477018743753433228e-01 -1.327135860919952393e-01 -2.111961841583251953e-01 -1.961902529001235962e-02 -1.734004728496074677e-02 2.290572592755779624e-04 1.187974438071250916e-01 -3.965201228857040405e-02 -8.454057388007640839e-04 2.963444888591766357e-01 2.508567832410335541e-02 3.716544806957244873e-02 -2.198734581470489502e-01 3.667473196983337402e-01 -2.485332638025283813e-01 1.120302975177764893e-01 3.256926238536834717e-01 -1.338283866643905640e-01 7.532025128602981567e-02 -9.161194413900375366e-02 1.063678413629531860e-01 4.110840857028961182e-01 1.529326885938644409e-01 3.244104981422424316e-01
2.418507076799869537e-02 3.027105927467346191e-01 1.144870836287736893e-02 -6.918638944625854492e-02 -3.724422771483659744e-03 1.335264593362808228e-01 -6.552472710609436035e-02 -2.460653334856033325e-01 -2.242712527513504028e-01 -2.579838270321488380e-03 -1.711669564247131348e-01 1.293019056320190430e-01 -3.291788697242736816e-02 -1.931893825531005859e-01 3.967196047306060791e-01 -1.312311887741088867e-01 2.326104342937469482e-01 1.378605514764785767e-01 1.369961798191070557e-01 -3.237325325608253479e-02 -5.254813283681869507e-02 1.223434880375862122e-01 2.161688953638076782e-01 3.052957169711589813e-02 2.436190545558929443e-01 3.709482252597808838e-01 1.208926513791084290e-01 5.183847993612289429e-02 2.231634706258773804e-01 -7.162335515022277832e-02 -2.733106911182403564e-01 9.294345974922180176e-02
1.177065148949623108e-01 2.769751101732254028e-02 3.029991686344146729e-01 1.096095517277717590e-01 -1.322515308856964111e-01 -1.435986906290054321e-01 2.384563982486724854e-01 -1.243912726640701294e-01 5.261329934000968933e-02 -1.981825567781925201e-03 -1.678140014410018921e-01 -3.189476430416107178e-01 -1.144129782915115356e-01 -1.584161072969436646e-01 -1.762987375259399414e-01 -3.920908868312835693e-01 6.121417135000228882e-02 4.056860804557800293e-01 -1.144107617437839508e-02 4.482060298323631287e-02 8.200889080762863159e-02 1.863480545580387115e-02 1.521341800689697266e-01 8.766768872737884521e-02 3.341798484325408936e-01 9.908913075923919678e-02 5.600380152463912964e-02 -1.096280366182327271e-01 9.992840141057968140e-02 2.084711492061614990e-01 -1.676310040056705475e-02 1.292210072278976440e-01
-8.371076732873916626e-02 2.229753583669662476e-01 -3.363787010312080383e-02 -2.413059771060943604e-01 2.432923205196857452e-02 6.838588416576385498e-02 8.392944186925888062e-02 -7.034138590097427368e-02 1.410740464925765991e-01 -7.058954238891601562e-02 -5.455511156469583511e-03 1.140032932162284851e-01 -1.601493060588836670e-01 1.110904067754745483e-01 -3.029489703476428986e-02 -4.233715590089559555e-03 1.947057247161865234e-01 2.917008399963378906e-01 -1.347974389791488647e-01 7.127228379249572754e-02 9.146868437528610229e-02 4.998414218425750732e-01 2.049991786479949951e-01 -4.633157700300216675e-02 9.163086861371994019e-02 -1.049222773872315884e-03 -3.035417795181274414e-01 -1.390464305877685547e-01 1.754274964332580566e-02 1.761938184499740601e-01 2.937314286828041077e-02 4.348621368408203125e-01
1.073514074087142944e-01 -1.720171868801116943e-01 -5.484469234943389893e-03 2.013543248176574707e-01 -1.062896177172660828e-01 2.063680142164230347e-01 1.046639755368232727e-01 -3.470564782619476318e-01 1.020771563053131104e-01 -1.797137409448623657e-01 -2.640588581562042236e-01 2.234689444303512573e-01 -7.325463742017745972e-02 -1.416383385658264160e-01 -4.195418208837509155e-02 2.810150571167469025e-02 4.319822192192077637e-01 2.339513003826141357e-01 2.056860923767089844e-01 2.392038144171237946e-02 -1.514032632112503052e-01 1.821655780076980591e-01 6.794403493404388428e-02 4.294535145163536072e-03 4.375079646706581116e-02 -1.311316899955272675e-02 3.118426799774169922e-01 -2.476678788661956787e-01 6.886912137269973755e-02 1.568391770124435425e-01 4.305368289351463318e-02 7.638707756996154785e-02
-1.097903326153755188e-01 3.052709102630615234e-01 2.181936353445053101e-01 -1.392595469951629639e-01 -4.430293664336204529e-02 3.482698649168014526e-02 -2.066129297018051147e-01 -3.491792976856231689e-01 -7.492824643850326538e-02 -3.140759766101837158e-01 -2.157574743032455444e-01 7.704851031303405762e-02 -1.189493536949157715e-01 -1.980985254049301147e-01 1.372833997011184692e-01 1.089804321527481079e-01 2.470446974039077759e-01 2.454448342323303223e-01 1.818807981908321381e-02 1.229764893651008606e-01 5.812055990099906921e-02 2.274286746978759766e-01 -1.085897162556648254e-01 -1.735744625329971313e-01 1.461754739284515381e-01 -3.512454777956008911e-02 -3.299885615706443787e-02 7.775195408612489700e-03 3.179897069931030273e-01 2.024601548910140991e-01 -1.324964463710784912e-01 -4.403520002961158752e-02
3.090589940547943115e-01 1.806263476610183716e-01 -4.648949205875396729e-02 -6.182892620563507080e-02 -1.372427027672529221e-02 -1.894989609718322754e-01 7.052839547395706177e-02 -3.220597505569458008e-01 1.397331357002258301e-01 -8.095312118530273438e-02 -2.177136540412902832e-01 -4.217377007007598877e-01 -1.460112184286117554e-01 -1.189619489014148712e-02 4.946009814739227295e-02 -1.016040146350860596e-01 1.403781771659851074e-01 2.582797408103942871e-01 -8.361038565635681152e-02 -3.091185353696346283e-02 5.730672553181648254e-02 1.770387589931488037e-01 -1.967140734195709229e-01 7.880193740129470825e-02 1.106252372264862061e-01 -1.183244660496711731e-01 -1.456009596586227417e-01 -1.733248829841613770e-01 7.895200699567794800e-02 -1.343178097158670425e-02 1.207891181111335754e-01 4.038927257061004639e-01
-8.706727623939514160e-02 1.591341644525527954e-01 1.229000017046928406e-01 -2.256811112165451050e-01 2.489762455224990845e-01 1.021824106574058533e-01 -7.864692062139511108e-02 -2.734920568764209747e-02 -2.129414081573486328e-01 3.693697601556777954e-02 -1.053812950849533081e-01 9.482508897781372070e-02 -1.901653222739696503e-02 9.285456500947475433e-03 2.659432590007781982e-01 -1.615685224533081055e-01 3.817076086997985840e-01 -8.046627044677734375e-02 1.944728791713714600e-01 2.878966629505157471e-01 1.099063232541084290e-01 -2.269552089273929596e-02 6.714334338903427124e-02 6.288327276706695557e-02 5.023785680532455444e-02 4.497374594211578369e-02 1.224035397171974182e-02 -1.305376142263412476e-01 1.158287823200225830e-01 1.300839483737945557e-01 -3.057391010224819183e-02 5.573741793632507324e-01
-1.817874312400817871e-01 2.814891040325164795e-01 4.643424972891807556e-02 -1.511355787515640259e-01 -2.969399094581604004e-01 9.780097007751464844e-02 1.983627825975418091e-01 -3.488245010375976562e-01 -1.301739215850830078e-01 -3.801799379289150238e-03 -1.129271313548088074e-01 9.439937770366668701e-02 3.654467640444636345e-03 9.886999428272247314e-02 -1.066133156418800354e-01 -2.036982178688049316e-01 8.666267991065979004e-02 3.590241670608520508e-01 7.173341512680053711e-02 -7.601818442344665527e-02 -2.862781584262847900e-01 2.697312831878662109e-01 3.347214311361312866e-02 -2.017403393983840942e-01 1.088433489203453064e-01 -1.345118433237075806e-01 -1.402260363101959229e-01 -2.223698198795318604e-01 1.679297089576721191e-01 -4.353919625282287598e-02 5.492509528994560242e-02 1.632639169692993164e-01
1.627371311187744141e-01 9.673802554607391357e-02 7.449518144130706787e-02 2.414035201072692871e-01 1.031145155429840088e-01 2.124845385551452637e-01 -3.095804899930953979e-02 -2.392752021551132202e-01 -8.545272052288055420e-02 -4.465596750378608704e-02 -7.150068283081054688e-01 5.579918622970581055e-02 -1.477740556001663208e-01 -1.109798625111579895e-02 2.798088639974594116e-02 3.742496669292449951e-02 -6.696859374642372131e-03 1.799381338059902191e-02 -1.965324431657791138e-01 -4.463499877601861954e-03 -2.272156067192554474e-02 3.205861449241638184e-01 1.881649345159530640e-01 -6.636607646942138672e-02 5.568768829107284546e-02 3.758008405566215515e-02 6.317120045423507690e-02 -3.179794549942016602e-02 1.180450171232223511e-01 1.777652651071548462e-01 3.713691607117652893e-02 -2.452590037137269974e-03
-3.006648458540439606e-02 1.274296939373016357e-01 -3.588486462831497192e-02 -6.009598076343536377e-02 2.037572711706161499e-01 -3.392617404460906982e-02 2.153080254793167114e-01 -3.924841284751892090e-01 1.970777958631515503e-01 2.258992344141006470e-01 -3.543792665004730225e-01 1.301437467336654663e-01 2.107108710333704948e-03 8.626680076122283936e-02 1.502654254436492920e-01 -2.423036247491836548e-01 5.801796540617942810e-02 6.247137114405632019e-02 -2.027814984321594238e-01 5.834301188588142395e-02 -2.393923550844192505e-01 3.127186596393585205e-01 -4.786360263824462891e-02 2.553141303360462189e-02 -1.006135866045951843e-01 2.404421120882034302e-01 2.126249074935913086e-01 -1.857965290546417236e-01 1.489109694957733154e-01 7.623175531625747681e-02 1.674658060073852539e-01 1.505611650645732880e-02
2.370820939540863037e-01 -2.569563500583171844e-02 1.353370957076549530e-02 3.616822510957717896e-02 -6.981476396322250366e-02 9.923361241817474365e-02 -5.079966504126787186e-03 -1.417116969823837280e-01 -1.393098235130310059e-01 -3.437202051281929016e-02 -3.254250437021255493e-02 1.165871769189834595e-01 -1.120385676622390747e-01 -3.202179968357086182e-01 1.942320317029953003e-01 -2.056218981742858887e-01 1.418574452400207520e-01 3.326292634010314941e-01 9.012892842292785645e-02 -1.605694890022277832e-01 -5.041888728737831116e-02 -1.449746359139680862e-02 5.617731437087059021e-02 -2.262155264616012573e-01 -1.400918960571289062e-01 4.540872275829315186e-01 -1.644788086414337158e-01 1.078355610370635986e-01 1.111474931240081787e-01 2.187927216291427612e-01 4.795785993337631226e-03 3.605125546455383301e-01
-1.025545597076416016e-01 4.468905031681060791e-01 -8.775406330823898315e-02 -3.625132516026496887e-02 8.626771718263626099e-02 -1.747405827045440674e-01 1.631774008274078369e-01 -2.987242043018341064e-01 2.021496593952178955e-01 -2.454277724027633667e-01 -2.852283120155334473e-01 -1.380307693034410477e-02 4.640236496925354004e-02 -1.283866167068481445e-01 1.485541164875030518e-01 -6.070578470826148987e-02 9.716108441352844238e-02 4.741479158401489258e-01 5.739955231547355652e-02 -1.144579146057367325e-02 1.073659807443618774e-01 1.119679659605026245e-01 -2.256941646337509155e-01 2.205041050910949707e-01 9.765952080488204956e-02 -6.447719642892479897e-04 -5.030253529548645020e-02 -7.132481783628463745e-02 -1.027335878461599350e-02 4.850928857922554016e-02 3.825993835926055908e-02 1.322800964117050171e-01
-9.893501549959182739e-02 -8.067306131124496460e-02 1.037087813019752502e-01 -2.833295166492462158e-01 8.822645992040634155e-02 1.035345569252967834e-01 1.059185564517974854e-01 -7.927895337343215942e-02 2.352279126644134521e-01 -1.585598438978195190e-01 -3.054658174514770508e-01 1.799435354769229889e-03 -2.515617012977600098e-02 -2.014103382825851440e-01 1.310302019119262695e-01 -4.062179327011108398e-01 -4.223935678601264954e-02 1.110052838921546936e-01 2.435585558414459229e-01 1.114472374320030212e-01 5.328920111060142517e-02 -5.870531871914863586e-02 1.785177439451217651e-01 -3.302453085780143738e-02 2.758697867393493652e-01 1.567394733428955078e-01 2.577801346778869629e-01 -2.656951546669006348e-01 1.149236485362052917e-01 4.361503943800926208e-02 1.286353766918182373e-01 2.550152242183685303e-01
-1.221912056207656860e-01 2.759867720305919647e-02 6.102510914206504822e-02 -4.769276827573776245e-02 -1.917228102684020996e-01 1.756479293107986450e-01 -1.028212234377861023e-01 -1.329352706670761108e-01 -6.273122876882553101e-02 -2.739743590354919434e-01 -1.616403907537460327e-01 -2.532550692558288574e-02 -3.213335201144218445e-02 1.116560250520706177e-01 -1.202294416725635529e-02 8.967443369328975677e-03 1.859079301357269287e-01 4.768309295177459717e-01 -2.444485276937484741e-01 -9.497906267642974854e-02 -1.878739446401596069e-01 3.290102481842041016e-01 2.382450699806213379e-01 -1.669134199619293213e-01 2.964130043983459473e-02 2.992823533713817596e-02 -1.956722140312194824e-02 -4.295618832111358643e-02 2.237496078014373779e-01 -1.275823917239904404e-02 9.251541644334793091e-02 3.759061396121978760e-01
2.790545485913753510e-02 7.796180993318557739e-02 1.491313725709915161e-01 -2.217203080654144287e-01 1.632083654403686523e-01 -2.326719695702195168e-03 -7.545037567615509033e-02 -2.486724406480789185e-01 7.964011281728744507e-02 -1.514101922512054443e-01 6.485547125339508057e-02 2.424602955579757690e-01 4.756083711981773376e-02 -1.430650353431701660e-01 1.318034082651138306e-01 -3.772186934947967529e-01 4.649208486080169678e-01 1.032750606536865234e-01 2.626794576644897461e-01 3.178371787071228027e-01 -9.594283998012542725e-02 -3.918696939945220947e-02 1.563723832368850708e-01 3.980917856097221375e-02 5.785209685564041138e-02 -2.284388057887554169e-02 -6.318849325180053711e-02 -9.198705852031707764e-02 -2.043223241344094276e-03 1.077272444963455200e-01 9.296590834856033325e-02 2.876154482364654541e-01
9.038881957530975342e-02 -3.810760751366615295e-02 -3.687733039259910583e-02 7.103534415364265442e-03 -2.376635372638702393e-01 2.434398531913757324e-01 3.870877996087074280e-02 -1.715512573719024658e-01 -1.031286939978599548e-01 -1.372577697038650513e-01 -1.437792330980300903e-01 1.099259257316589355e-01 1.778238713741302490e-01 -2.066894769668579102e-01 1.891104727983474731e-01 -1.617089658975601196e-01 1.395941674709320068e-01 2.357879430055618286e-01 9.326436370611190796e-02 -2.611320614814758301e-01 -2.473352849483489990e-01 -2.343623153865337372e-02 6.349854916334152222e-02 -8.122487366199493408e-02 -1.583866328001022339e-01 4.060367941856384277e-01 -7.243584841489791870e-02 -2.560314163565635681e-02 2.421546131372451782e-01 2.191072851419448853e-01 2.239363640546798706e-02 3.412904739379882812e-01
-7.648594677448272705e-02 2.960700690746307373e-01 4.364258609712123871e-03 2.298895120620727539e-01 -5.091846734285354614e-02 1.414640396833419800e-01 3.280735313892364502e-01 -1.807946115732192993e-01 -2.290663272142410278e-01 -1.339161843061447144e-01 -2.005202174186706543e-01 -3.739513223990797997e-03 -1.608350686728954315e-02 -5.987416580319404602e-02 1.066318526864051819e-01 -1.254319101572036743e-01 3.617966175079345703e-01 4.884614422917366028e-02 -1.236036866903305054e-01 1.077924296259880066e-01 -1.000429317355155945e-01 1.399342864751815796e-01 4.192863404750823975e-01 -3.964446112513542175e-02 -7.912013679742813110e-02 1.359791457653045654e-01 2.464373111724853516e-01 2.072929590940475464e-01 2.589368633925914764e-02 7.137776352465152740e-03 -9.556723758578300476e-03 2.296053767204284668e-01
1.085113212466239929e-01 4.495795071125030518e-01 1.285009980201721191e-01 -1.001353859901428223e-01 -7.305516302585601807e-02 -3.428938612341880798e-02 1.358870863914489746e-01 -2.396433651447296143e-01 2.118627913296222687e-02 1.431667804718017578e-01 -4.404445290565490723e-01 -5.031956359744071960e-03 -9.052436798810958862e-02 1.422768235206604004e-01 2.203672751784324646e-02 -6.452289968729019165e-02 1.590211838483810425e-01 -6.137680727988481522e-03 -1.561141610145568848e-01 2.664971351623535156e-01 1.043850183486938477e-01 9.997278451919555664e-02 2.034364640712738037e-01 2.967809326946735382e-02 2.986049652099609375e-01 -3.991166129708290100e-02 -2.499969750642776489e-01 -1.100925803184509277e-01 -1.324402820318937302e-02 -1.163533329963684082e-01 1.025602072477340698e-01 2.358473986387252808e-01
1.328859180212020874e-01 3.028776943683624268e-01 -8.902538567781448364e-02 1.021874099969863892e-01 1.857972890138626099e-01 -1.431510001420974731e-01 -2.993204891681671143e-01 -2.912238240242004395e-01 -1.747315675020217896e-01 1.021780520677566528e-01 -3.178270161151885986e-01 -1.383304148912429810e-01 2.301190942525863647e-01 -2.737669050693511963e-01 8.459339290857315063e-02 -1.462484896183013916e-01 1.839111186563968658e-02 2.283560782670974731e-01 -3.596977517008781433e-02 1.153860241174697876e-01 3.039325401186943054e-02 -4.286834225058555603e-02 2.374889105558395386e-01 1.512653976678848267e-01 1.212120279669761658e-01 -8.486243896186351776e-03 9.979335218667984009e-02 -6.925290822982788086e-02 8.825836330652236938e-02 -1.497498899698257446e-01 -1.497674286365509033e-01 3.065174520015716553e-01
1.536961495876312256e-01 -1.700123399496078491e-01 2.416695803403854370e-01 -2.002231776714324951e-01 1.450191140174865723e-01 -2.734800279140472412e-01 4.006597399711608887e-02 -3.946428894996643066e-01 -2.031050622463226318e-01 8.112453669309616089e-02 -2.900269925594329834e-01 7.469949126243591309e-02 1.939391344785690308e-02 -1.550751179456710815e-01 -1.165237352252006531e-01 -2.699860334396362305e-01 1.202087253332138062e-01 1.048424914479255676e-01 2.302695661783218384e-01 5.462917312979698181e-02 3.885227069258689880e-02 1.976653374731540680e-02 -5.407394841313362122e-02 5.065972451120615005e-03 -3.405428305268287659e-02 3.129685521125793457e-01 1.908068358898162842e-01 7.259210944175720215e-02 8.017124980688095093e-02 2.625536024570465088e-01 8.219727128744125366e-02 1.954023092985153198e-01
7.711757719516754150e-02 2.658717632293701172e-01 -3.750994428992271423e-02 -5.835651233792304993e-02 6.805704534053802490e-02 1.603974848985671997e-01 -9.371958673000335693e-02 -2.647035419940948486e-01 -1.211327612400054932e-01 -1.589540988206863403e-01 -1.286405622959136963e-01 1.412466615438461304e-01 1.024713069200515747e-01 -2.869046330451965332e-01 3.294765353202819824e-01 -5.503657460212707520e-02 8.504194021224975586e-02 2.724165916442871094e-01 4.576003924012184143e-02 -1.740973740816116333e-01 -1.808430999517440796e-02 2.208164334297180176e-01 1.452316194772720337e-01 1.787590980529785156e-02 2.002813071012496948e-01 3.210554122924804688e-01 1.263403147459030151e-01 5.458825454115867615e-02 3.674246370792388916e-01 -3.547117486596107483e-02 -1.031466722488403320e-01 1.874308586120605469e-01
1.262587457895278931e-01 5.720563977956771851e-02 -3.890428692102432251e-02 3.109665811061859131e-01 1.322954148054122925e-01 4.163150861859321594e-02 -6.970165669918060303e-02 -2.414741665124893188e-01 -2.161793261766433716e-01 1.512027233839035034e-01 -3.430435955524444580e-01 3.690143302083015442e-02 1.980855315923690796e-02 2.836234867572784424e-01 1.689049303531646729e-01 -1.094258502125740051e-01 7.250419352203607559e-03 3.153071105480194092e-01 2.896902561187744141e-01 1.526409834623336792e-01 -1.413486003875732422e-01 -1.324692964553833008e-01 2.335620671510696411e-01 7.660015672445297241e-02 1.400307714939117432e-01 1.554896682500839233e-01 -4.288444295525550842e-02 1.682615280151367188e-01 8.715999871492385864e-02 -1.064604427665472031e-02 7.208775728940963745e-02 3.141886293888092041e-01
-1.165929064154624939e-01 5.024440959095954895e-02 -6.960905343294143677e-02 -5.505103990435600281e-02 -2.653127014636993408e-01 9.355835616588592529e-02 6.405100971460342407e-02 -3.602623939514160156e-01 -2.090589888393878937e-02 -1.214819550514221191e-01 3.379455581307411194e-02 1.520364731550216675e-02 -5.113364383578300476e-02 6.235793977975845337e-02 3.869052603840827942e-02 -2.338937371969223022e-01 8.314359933137893677e-02 5.468536019325256348e-01 1.640406250953674316e-01 4.280453175306320190e-02 -7.502942532300949097e-02 3.934753239154815674e-01 2.338459789752960205e-01 4.499810189008712769e-02 6.644244492053985596e-02 -1.394077390432357788e-01 3.056205809116363525e-02 -1.312656700611114502e-01 1.940542906522750854e-01 3.247776534408330917e-03 1.184050217270851135e-01 1.952695995569229126e-01
2.613374590873718262e-02 1.684308201074600220e-01 1.732087880373001099e-01 1.444726344197988510e-02 1.606987565755844116e-01 1.992199718952178955e-01 1.152430921792984009e-01 -1.643685549497604370e-01 -6.913249939680099487e-02 -1.273632645606994629e-01 -2.532687187194824219e-01 1.348165720701217651e-01 2.251568064093589783e-02 -9.774762392044067383e-02 8.427282422780990601e-02 -8.022407442331314087e-02 3.454114794731140137e-01 -2.145374566316604614e-01 8.034715801477432251e-02 3.440813720226287842e-01 1.064424887299537659e-01 1.110385507345199585e-01 6.329419091343879700e-03 1.259896010160446167e-01 6.289792060852050781e-02 2.601173520088195801e-01 2.524682581424713135e-01 -1.009109094738960266e-01 -6.989628821611404419e-02 5.614752322435379028e-02 -2.709234133362770081e-02 4.732211530208587646e-01
6.624371558427810669e-02 1.884349882602691650e-01 -8.470817655324935913e-02 2.747394144535064697e-01 9.778232872486114502e-02 -1.498933732509613037e-01 6.166140735149383545e-02 -2.238221764564514160e-01 4.155453741550445557e-01 -2.277138642966747284e-02 -5.190119147300720215e-01 1.560461968183517456e-01 1.363719701766967773e-01 -1.346103195101022720e-02 3.644427517428994179e-03 -1.054991632699966431e-01 7.610745728015899658e-02 3.506077453494071960e-02 1.424701511859893799e-01 -3.023183159530162811e-02 -9.760965406894683838e-02 6.882951408624649048e-02 -3.241062536835670471e-02 2.845372445881366730e-02 1.668146997690200806e-01 2.151242941617965698e-01 3.580518960952758789e-01 -1.265623867511749268e-01 -4.673073068261146545e-02 -4.491868242621421814e-02 6.648074835538864136e-02 1.528802365064620972e-01
-3.804604336619377136e-02 2.602335214614868164e-01 1.025551408529281616e-01 1.136158108711242676e-01 2.330405265092849731e-01 1.907969638705253601e-02 -2.206998467445373535e-01 -2.572897672653198242e-01 1.374170929193496704e-01 -4.049990093335509300e-05 -2.101137787103652954e-01 -2.652812190353870392e-02 1.777355223894119263e-01 -8.257263153791427612e-02 3.942957893013954163e-02 -1.765747517347335815e-01 3.294403431937098503e-03 3.959305584430694580e-01 -5.480537936091423035e-02 1.440431326627731323e-01 1.022351905703544617e-01 1.217276528477668762e-01 2.004338949918746948e-01 7.434657961130142212e-02 2.185598909854888916e-01 8.720508217811584473e-02 -2.207081317901611328e-01 3.999228775501251221e-02 1.989268511533737183e-01 -3.269102573394775391e-01 -5.266886577010154724e-02 3.107325136661529541e-01
-2.525255084037780762e-01 3.120473921298980713e-01 1.357140243053436279e-01 1.109946742653846741e-01 2.581319957971572876e-02 4.353084042668342590e-02 -2.905409038066864014e-02 -3.706961125135421753e-02 3.107335418462753296e-02 1.812956109642982483e-02 -3.571387827396392822e-01 -3.501579165458679199e-02 -7.991361618041992188e-02 -2.099675089120864868e-01 4.076909720897674561e-01 -1.882754117250442505e-01 9.327425807714462280e-02 4.127544760704040527e-01 -4.357506707310676575e-02 5.875030159950256348e-02 -2.107632458209991455e-01 2.248211205005645752e-02 1.662043482065200806e-01 7.202672958374023438e-02 2.304347753524780273e-01 -1.444130390882492065e-01 -1.512632519006729126e-01 1.185489967465400696e-01 1.315755695104598999e-01 1.694743172265589237e-03 -8.218111842870712280e-02 1.550027132034301758e-01
2.342308871448040009e-02 5.402344465255737305e-02 1.389308869838714600e-01 -1.525317579507827759e-01 1.012997031211853027e-01 6.587295234203338623e-02 -3.288260102272033691e-02 -1.352164596319198608e-01 -1.360419243574142456e-01 -3.774468973278999329e-02 -2.879488170146942139e-01 3.957343846559524536e-02 -4.405649006366729736e-02 2.707781828939914703e-02 2.189078740775585175e-02 -1.713782101869583130e-01 3.889821171760559082e-01 -1.756784021854400635e-01 1.524810343980789185e-01 2.578206062316894531e-01 4.683848842978477478e-02 1.239976212382316589e-01 7.765018939971923828e-02 2.784471511840820312e-01 -4.230004549026489258e-02 1.818111352622509003e-02 2.390991896390914917e-01 -6.624194979667663574e-02 1.978291757404804230e-02 1.637791544198989868e-01 -1.273201256990432739e-01 5.503978133201599121e-01
-7.568656653165817261e-02 1.826409101486206055e-01 1.417478173971176147e-01 -5.422629043459892273e-02 -3.413045778870582581e-02 1.000539287924766541e-01 -1.812329143285751343e-01 -2.995906472206115723e-01 -1.057737618684768677e-01 -1.111634075641632080e-02 -3.783873021602630615e-01 1.942545771598815918e-01 1.987539231777191162e-01 1.145212054252624512e-01 3.426678776741027832e-01 1.998025774955749512e-01 2.398596704006195068e-01 1.964129358530044556e-01 1.594485491514205933e-01 1.461530197411775589e-02 -1.453964561223983765e-01 2.904883623123168945e-01 1.746782660484313965e-01 -5.341411009430885315e-02 1.495073437690734863e-01 -7.254881411790847778e-02 -6.935565173625946045e-02 3.275400400161743164e-02 3.117795884609222412e-01 7.775969803333282471e-02 6.470022350549697876e-02 -1.860242709517478943e-02
-1.166031509637832642e-01 9.325496107339859009e-02 4.474402964115142822e-02 1.645171493291854858e-01 -1.050576493144035339e-01 -3.303519636392593384e-02 3.600339591503143311e-01 -7.367945462465286255e-02 -3.250461518764495850e-01 3.509526839479804039e-03 -9.205539710819721222e-03 3.814232349395751953e-02 1.043170243501663208e-01 -6.523995846509933472e-02 -1.514430642127990723e-01 -2.863523364067077637e-01 1.796794384717941284e-01 4.503155648708343506e-01 -7.730277720838785172e-03 -5.576309189200401306e-02 6.789709627628326416e-02 9.161376953125000000e-02 3.276724219322204590e-01 5.009057372808456421e-02 4.275401681661605835e-02 1.308259740471839905e-02 -4.739769548177719116e-02 -2.209184765815734863e-01 2.653998434543609619e-01 1.628260016441345215e-01 6.444968283176422119e-02 2.427068352699279785e-01
2.352304197847843170e-02 2.726300060749053955e-01 2.353839762508869171e-02 4.538042098283767700e-02 -9.126489609479904175e-02 -2.663032710552215576e-02 -6.785932183265686035e-02 -2.970075905323028564e-01 -7.702572736889123917e-03 1.733098179101943970e-01 -2.619015276432037354e-01 2.464261800050735474e-01 -1.284064054489135742e-01 1.888159662485122681e-01 1.603154838085174561e-01 -1.395529359579086304e-01 3.369642049074172974e-02 2.888339459896087646e-01 -2.633185312151908875e-02 -9.804422408342361450e-02 -2.591560781002044678e-01 3.064272105693817139e-01 3.204561769962310791e-02 8.673744648694992065e-02 -3.542159795761108398e-01 8.974558115005493164e-02 1.066147312521934509e-01 -2.450279146432876587e-01 4.220842942595481873e-02 2.459017187356948853e-01 1.553572118282318115e-01 9.016481786966323853e-02
6.602226640097796917e-04 -9.238407760858535767e-02 2.245223522186279297e-01 -4.684054106473922729e-02 1.415074914693832397e-01 -6.403688341379165649e-02 1.640548743307590485e-02 4.225771129131317139e-02 -1.600025147199630737e-01 -1.759274117648601532e-02 -4.415392875671386719e-01 3.482008725404739380e-02 -1.469727307558059692e-01 -1.709104925394058228e-01 -1.365160495042800903e-01 -3.624101877212524414e-01 1.662064641714096069e-01 2.929594218730926514e-01 3.166871070861816406e-01 2.870383113622665405e-02 -1.882564276456832886e-01 1.771311461925506592e-01 1.695999354124069214e-01 -8.618655055761337280e-02 2.807768583297729492e-01 -7.097990810871124268e-02 1.050410494208335876e-01 6.455280631780624390e-02 -2.244202941656112671e-01 1.298020035028457642e-01 7.261851429939270020e-02 2.604231797158718109e-02
1.156279891729354858e-01 1.987857371568679810e-01 5.102312937378883362e-02 8.932467550039291382e-02 -1.149774119257926941e-01 -7.338269054889678955e-02 1.929152458906173706e-01 1.196749955415725708e-01 -9.556679427623748779e-02 -6.709561496973037720e-02 -3.525516390800476074e-01 -5.670832097530364990e-02 2.091534286737442017e-01 -1.631689816713333130e-01 5.275447666645050049e-02 -1.016588285565376282e-01 3.481038808822631836e-01 1.326248496770858765e-01 -1.083888858556747437e-01 2.168783359229564667e-02 2.465521544218063354e-01 2.914665639400482178e-01 7.050629705190658569e-02 -2.023520916700363159e-01 1.563076046295464039e-03 2.321594953536987305e-02 6.684134900569915771e-02 -3.183630853891372681e-02 7.949098199605941772e-02 3.894259631633758545e-01 -2.909728288650512695e-01 2.246264666318893433e-01
1.568848341703414917e-01 2.747873663902282715e-01 3.039850890636444092e-01 -4.961533006280660629e-03 2.499992772936820984e-02 -8.128660172224044800e-02 2.046762406826019287e-01 -3.321436047554016113e-01 -5.563216656446456909e-02 2.123474329710006714e-01 -2.947653234004974365e-01 -1.032543601468205452e-03 -2.446161955595016479e-01 -2.461444735527038574e-01 -1.165602728724479675e-01 -1.854049712419509888e-01 -7.583348546177148819e-03 2.227698117494583130e-01 2.125784605741500854e-01 -4.811406880617141724e-02 1.458922750316560268e-03 3.071500957012176514e-01 2.193764969706535339e-02 -8.367475122213363647e-03 -1.570700109004974365e-01 9.624276310205459595e-02 -2.916928380727767944e-02 2.111069159582257271e-03 1.101932395249605179e-02 1.050606593489646912e-01 3.254984021186828613e-01 2.373419888317584991e-02
1.806117743253707886e-01 2.823960781097412109e-01 -1.251950711011886597e-01 -4.563439637422561646e-02 1.191215123981237411e-02 -6.102434918284416199e-02 3.175822496414184570e-01 -1.889302134513854980e-01 4.664028435945510864e-02 -2.687865793704986572e-01 -3.056229352951049805e-01 -3.679380118846893311e-01 -5.676228180527687073e-02 -1.436980366706848145e-01 1.002566292881965637e-01 -1.136356592178344727e-01 2.908301353454589844e-01 2.173892557621002197e-01 2.192522026598453522e-02 2.727550454437732697e-02 5.558075383305549622e-02 9.945179522037506104e-02 -5.516283214092254639e-02 2.734547853469848633e-02 1.433642059564590454e-01 -1.451792865991592407e-01 -2.299498021602630615e-01 -2.330773025751113892e-01 -7.341869920492172241e-02 -6.111904606223106384e-02 8.726578205823898315e-02 2.529952526092529297e-01
-6.031479313969612122e-02 3.317938446998596191e-01 1.244306489825248718e-01 9.137300401926040649e-02 -3.999597579240798950e-02 1.277917623519897461e-01 6.429319828748703003e-02 5.190908908843994141e-02 -1.520771682262420654e-01 -1.565517187118530273e-01 -3.004317283630371094e-01 -1.583899743854999542e-02 7.924193888902664185e-02 -1.145127937197685242e-01 3.898112773895263672e-01 -8.787485957145690918e-02 1.714925020933151245e-01 4.285268485546112061e-01 -3.331078216433525085e-02 1.934595555067062378e-01 -3.010147213935852051e-01 1.550182104110717773e-01 1.195395290851593018e-01 1.496863067150115967e-01 1.297937035560607910e-01 -7.850541919469833374e-02 -1.483787298202514648e-01 3.675239160656929016e-02 1.900644600391387939e-01 9.852645918726921082e-03 -1.424691230058670044e-01 1.210708990693092346e-01
-1.987663470208644867e-02 4.016987085342407227e-01 -1.177407801151275635e-01 8.627989888191223145e-02 2.172066867351531982e-01 -7.329469174146652222e-02 2.565627731382846832e-02 -4.884267598390579224e-02 6.367260217666625977e-02 -1.787125170230865479e-01 -3.847958147525787354e-01 1.555359959602355957e-01 -9.030587039887905121e-03 -8.346699923276901245e-02 -6.486751884222030640e-02 -1.127000227570533752e-01 -3.522866964340209961e-02 2.947230339050292969e-01 3.152566850185394287e-01 2.736539244651794434e-01 -1.213354393839836121e-01 1.350664347410202026e-01 3.112699985504150391e-01 1.002008020877838135e-01 2.143348753452301025e-01 1.000941395759582520e-01 -2.162858694791793823e-01 5.638318136334419250e-02 -7.996014505624771118e-02 9.230550378561019897e-02 3.821509331464767456e-02 6.760501116514205933e-02
1.056062802672386169e-01 2.863397300243377686e-01 -5.891786515712738037e-02 -1.453627794981002808e-01 2.240032255649566650e-01 2.922740392386913300e-02 2.250668257474899292e-01 -2.572954595088958740e-01 3.937658295035362244e-02 -1.034162268042564392e-01 -3.480688929557800293e-01 -2.380722910165786743e-01 -1.878216713666915894e-01 -3.900619968771934509e-02 -3.824183717370033264e-02 7.584726903587579727e-03 3.654589354991912842e-01 5.119803920388221741e-02 -3.975747153162956238e-03 -1.157010495662689209e-01 -1.076509654521942139e-01 7.315089553594589233e-02 4.200658574700355530e-02 1.094065606594085693e-01 2.763000130653381348e-02 -1.210417747497558594e-01 -2.987860739231109619e-01 1.746482998132705688e-01 1.539414096623659134e-02 1.988808065652847290e-02 9.016337990760803223e-02 4.021980762481689453e-01
8.774574100971221924e-02 2.238817662000656128e-01 1.372339129447937012e-01 -3.246866166591644287e-02 7.950339466333389282e-02 -6.849579513072967529e-02 -1.981807174161076546e-03 -1.602644026279449463e-01 -2.577880583703517914e-02 1.700529754161834717e-01 -3.090410530567169189e-01 -1.198277994990348816e-01 -7.634364068508148193e-02 -3.100116252899169922e-01 2.719062939286231995e-02 -1.728908866643905640e-01 -1.375722736120223999e-01 2.301826179027557373e-01 2.499182969331741333e-01 6.423965096473693848e-02 -9.139262884855270386e-02 4.380018711090087891e-01 7.337617874145507812e-02 -2.209844440221786499e-01 -2.088580876588821411e-01 1.318382378667593002e-02 -5.689447373151779175e-02 -2.327719181776046753e-01 -1.129663661122322083e-01 1.352791190147399902e-01 1.810960322618484497e-01 2.357755005359649658e-01
-1.981198489665985107e-01 9.134843945503234863e-03 1.339444071054458618e-01 -1.440251022577285767e-01 1.669296808540821075e-02 -2.724945843219757080e-01 1.763257533311843872e-01 -1.762403249740600586e-01 -1.468704342842102051e-01 -2.580026350915431976e-02 -1.502448618412017822e-01 -3.384103178977966309e-01 -1.753847450017929077e-01 -1.953670978546142578e-01 1.573504656553268433e-01 -1.130408495664596558e-01 2.806039750576019287e-01 1.381497383117675781e-01 3.105531334877014160e-01 -9.987821802496910095e-03 -1.782384961843490601e-01 1.335585713386535645e-01 1.592654138803482056e-01 -9.343244135379791260e-02 2.689940631389617920e-01 7.446282356977462769e-02 1.043471395969390869e-01 -2.312916666269302368e-01 2.240198105573654175e-01 8.701232820749282837e-02 1.348372548818588257e-01 1.523403823375701904e-01
-9.457647800445556641e-02 7.043947279453277588e-02 -8.481615781784057617e-02 -7.046997547149658203e-02 -1.922975182533264160e-01 7.314120233058929443e-02 -4.215589910745620728e-02 -3.570846021175384521e-01 -4.420991614460945129e-02 -3.248064965009689331e-02 -3.620551899075508118e-02 -6.148170307278633118e-02 -1.459691077470779419e-01 8.818987756967544556e-02 7.763060182332992554e-02 1.627338081598281860e-01 2.719217538833618164e-01 4.801820218563079834e-01 -1.697211861610412598e-01 1.639845967292785645e-01 1.069280225783586502e-02 2.619500160217285156e-01 2.841680645942687988e-01 1.905987411737442017e-01 2.197794318199157715e-01 2.276983708143234253e-01 7.909463346004486084e-02 1.391356289386749268e-01 9.971100836992263794e-03 1.702325604856014252e-02 -1.500799041241407394e-02 2.454037368297576904e-01
-6.571849435567855835e-02 -6.458301097154617310e-02 1.648789048194885254e-01 -1.650754660367965698e-01 3.736512362957000732e-01 4.402708634734153748e-02 1.629807502031326294e-01 -7.605110108852386475e-02 -2.971256375312805176e-01 -9.371747821569442749e-02 -8.233787864446640015e-02 -3.581400960683822632e-02 -5.876532196998596191e-02 -9.868098795413970947e-02 -9.130820631980895996e-02 -2.618953585624694824e-01 1.459701806306838989e-01 1.520558148622512817e-01 8.847497403621673584e-02 4.246002435684204102e-02 -1.242614388465881348e-01 2.867944538593292236e-01 9.948176145553588867e-02 -8.200678974390029907e-02 2.041231691837310791e-01 2.659380435943603516e-01 3.268433213233947754e-01 -3.046858496963977814e-02 -2.238088548183441162e-01 1.657329052686691284e-01 1.485441476106643677e-01 2.824685275554656982e-01
8.547000586986541748e-03 2.566764056682586670e-01 2.208556979894638062e-02 2.368936836719512939e-01 2.028695344924926758e-01 7.058140635490417480e-02 -1.569333970546722412e-01 -3.431535661220550537e-01 -1.415804475545883179e-01 2.424076572060585022e-02 -3.244143426418304443e-01 -2.017188668251037598e-01 -4.033115133643150330e-02 -3.881817311048507690e-02 -1.109607592225074768e-01 -3.273768126964569092e-01 7.236826419830322266e-02 3.562252521514892578e-01 2.932766638696193695e-02 1.089483350515365601e-01 -1.014864519238471985e-01 1.010101735591888428e-01 2.129202932119369507e-01 4.989666119217872620e-02 -1.192211639136075974e-02 8.242022246122360229e-02 -6.447077542543411255e-02 8.154848963022232056e-02 1.397413853555917740e-02 -3.089661002159118652e-01 -5.872940272092819214e-02 2.639910280704498291e-01
-1.573770195245742798e-01 3.067020475864410400e-01 -1.789767444133758545e-01 -2.928276360034942627e-01 2.682387828826904297e-02 6.861664354801177979e-02 8.938703685998916626e-02 -8.104681968688964844e-02 -1.752801090478897095e-01 3.686670586466789246e-02 -3.250396847724914551e-01 3.222881257534027100e-01 -4.332169424742460251e-03 -9.991228580474853516e-02 2.336904592812061310e-02 -7.963431626558303833e-02 1.206076368689537048e-01 4.104748666286468506e-01 -6.736913323402404785e-02 1.712513715028762817e-01 -8.193667232990264893e-02 1.211843192577362061e-01 2.356869280338287354e-01 1.160656884312629700e-01 3.096184730529785156e-01 2.097815126180648804e-01 6.416555494070053101e-02 1.315859407186508179e-01 -3.386919572949409485e-02 -5.999528989195823669e-02 -3.096381202340126038e-02 1.028493344783782959e-01
9.807290136814117432e-02 2.066531479358673096e-01 -7.942894846200942993e-02 1.191839277744293213e-01 -5.971603840589523315e-02 -2.272773981094360352e-01 8.206608891487121582e-02 -3.395085334777832031e-01 -1.812569648027420044e-01 -3.801487684249877930e-01 6.740600336343050003e-03 -3.583640977740287781e-02 9.017395973205566406e-02 -2.053055465221405029e-01 3.083083331584930420e-01 -2.106100171804428101e-01 2.407580018043518066e-01 1.903993934392929077e-01 -7.419712096452713013e-02 -5.486898869276046753e-02 -1.443799436092376709e-01 1.027905344963073730e-01 1.775836497545242310e-01 7.647460699081420898e-02 3.157294169068336487e-02 3.116935491561889648e-01 1.343209147453308105e-01 -1.790077239274978638e-01 -3.622494405135512352e-03 -1.349891275167465210e-01 -8.836364746093750000e-02 1.890621334314346313e-01
2.563958615064620972e-02 -7.679390907287597656e-02 1.929074823856353760e-01 2.646654248237609863e-01 1.439919322729110718e-01 -5.461212992668151855e-02 -6.356931407935917377e-05 7.452113926410675049e-02 2.086587622761726379e-02 4.865036346018314362e-03 -1.749491691589355469e-01 -4.939585179090499878e-02 -7.198373973369598389e-02 -2.432845979928970337e-01 3.126483038067817688e-02 -4.974980056285858154e-01 1.049036309123039246e-01 2.322681844234466553e-01 1.229033991694450378e-01 -1.993654109537601471e-02 3.712482005357742310e-02 -1.947515755891799927e-01 2.115820199251174927e-01 -2.185015082359313965e-01 1.938498765230178833e-01 2.006419301033020020e-01 -2.866889163851737976e-02 -9.734146296977996826e-02 1.596882194280624390e-01 3.421339392662048340e-01 4.095956310629844666e-02 2.567479908466339111e-01
-1.650443375110626221e-01 -3.720800951123237610e-02 9.302676655352115631e-03 1.158458441495895386e-01 1.863950043916702271e-01 1.293090879917144775e-01 1.587401181459426880e-01 -1.654211580753326416e-01 -8.226303011178970337e-02 -2.269981354475021362e-01 -5.101006627082824707e-01 2.914852462708950043e-03 -5.820797383785247803e-02 -6.807898730039596558e-02 -4.927966743707656860e-02 -1.123671829700469971e-01 1.005661338567733765e-01 -9.001666679978370667e-03 -1.401056945323944092e-01 -1.308230459690093994e-01 -2.591796815395355225e-01 1.688701212406158447e-01 8.117403090000152588e-02 -7.552279531955718994e-02 -2.125149071216583252e-01 2.684701792895793915e-02 -1.538642048835754395e-01 -6.041993200778961182e-02 1.009188964962959290e-01 3.419631123542785645e-01 -3.206134140491485596e-01 2.328322082757949829e-01
-1.919982023537158966e-02 1.578601598739624023e-01 -1.320212334394454956e-01 2.687142416834831238e-02 -1.458443328738212585e-02 -1.645612865686416626e-01 2.176268249750137329e-01 1.015239860862493515e-02 6.083284318447113037e-02 1.599980294704437256e-01 -3.146182596683502197e-01 9.273514896631240845e-02 8.396137505769729614e-02 -1.043467000126838684e-01 1.960448622703552246e-01 -1.123180761933326721e-01 2.148621529340744019e-01 1.908958852291107178e-01 2.860864400863647461e-01 2.758987620472908020e-02 1.471059173345565796e-01 4.261486232280731201e-02 1.678201407194137573e-01 -4.051511883735656738e-01 -8.085604012012481689e-02 -1.929696463048458099e-02 -1.474998611956834793e-02 -1.771800071001052856e-01 3.158741593360900879e-01 1.059017553925514221e-01 -2.155382782220840454e-01 3.146129548549652100e-01
-1.611737757921218872e-01 2.786255776882171631e-01 1.956374645233154297e-01 2.221130207180976868e-02 1.453872770071029663e-01 -5.911482498049736023e-02 -1.560927480459213257e-01 -1.551597714424133301e-01 1.070786938071250916e-01 6.308264285326004028e-02 -3.040546476840972900e-01 1.992115564644336700e-02 5.763634666800498962e-02 -1.296816915273666382e-01 4.094242453575134277e-01 -5.514530465006828308e-02 1.120365932583808899e-01 5.369719862937927246e-01 2.391847409307956696e-02 2.879596687853336334e-02 -2.257258296012878418e-01 1.123268082737922668e-01 -6.980655249208211899e-03 -4.152067005634307861e-02 6.554427742958068848e-02 -2.545498013496398926e-01 5.333196371793746948e-03 8.158596605062484741e-02 -6.580990739166736603e-03 -8.384525030851364136e-02 -1.352545469999313354e-01 1.291279494762420654e-01
-3.010231554508209229e-01 -1.137583181262016296e-01 7.022495567798614502e-02 -1.631297022104263306e-01 1.872585713863372803e-01 -3.477023169398307800e-02 -4.472246021032333374e-02 -1.989269703626632690e-01 -1.335271894931793213e-01 -1.320545375347137451e-01 -1.596565395593643188e-01 -1.936481148004531860e-01 -1.530323475599288940e-01 4.860646650195121765e-02 1.164389550685882568e-01 -2.917676270008087158e-01 1.779520362615585327e-01 3.156113624572753906e-01 1.804253906011581421e-01 1.730092167854309082e-01 -4.130800068378448486e-02 -1.233195140957832336e-01 -1.291954666376113892e-01 -1.705517768859863281e-01 2.319789677858352661e-01 2.034108042716979980e-01 2.014868259429931641e-01 -3.148313164710998535e-01 6.410216540098190308e-02 8.393907546997070312e-02 9.335312247276306152e-02 2.304274886846542358e-01
1.494106799364089966e-01 4.164925962686538696e-02 -4.698850959539413452e-02 -2.588973343372344971e-01 1.221501678228378296e-01 -5.825878586620092392e-03 8.243899792432785034e-02 -4.988407194614410400e-01 1.168434396386146545e-01 -1.275220811367034912e-01 -1.367207914590835571e-01 4.891423508524894714e-02 -1.957475766539573669e-02 6.612221896648406982e-02 -9.855362586677074432e-03 -1.437195688486099243e-01 -1.101846098899841309e-01 2.721170186996459961e-01 6.725728511810302734e-02 -2.385610342025756836e-01 -1.950070410966873169e-01 1.076178923249244690e-01 6.231135874986648560e-02 -2.488515079021453857e-01 2.789726257324218750e-01 -1.060421988368034363e-01 -4.236305505037307739e-02 2.191848158836364746e-01 -9.334739297628402710e-02 7.294608652591705322e-02 2.022483795881271362e-01 3.204949200153350830e-01
1.596668362617492676e-01 2.199085205793380737e-01 2.593506686389446259e-02 1.244996786117553711e-01 5.391200631856918335e-02 -3.928485512733459473e-02 -7.095578312873840332e-02 -8.091342449188232422e-02 1.683139353990554810e-01 4.307694733142852783e-02 -1.402284353971481323e-01 7.959381490945816040e-02 -2.347465008497238159e-01 -1.470539420843124390e-01 2.473040223121643066e-01 -2.354501783847808838e-01 3.787680715322494507e-02 4.053723216056823730e-01 1.914615631103515625e-01 -5.251206830143928528e-02 -6.601639837026596069e-02 3.397859036922454834e-01 9.076908975839614868e-02 9.223013371229171753e-02 -1.226380094885826111e-01 1.274126172065734863e-01 1.545792520046234131e-01 -4.290870577096939087e-02 -3.662068545818328857e-01 2.004160881042480469e-01 5.223933979868888855e-02 2.620759308338165283e-01
2.763372361660003662e-01 9.075310826301574707e-02 1.152477338910102844e-01 7.827263325452804565e-02 -1.234817057847976685e-01 4.453320056200027466e-02 9.472249448299407959e-02 -3.119100034236907959e-01 7.495205104351043701e-02 1.762400269508361816e-01 -3.217190802097320557e-01 1.557698249816894531e-01 1.661602407693862915e-01 -2.712204754352569580e-01 1.480492204427719116e-01 -2.038004994392395020e-01 2.399606704711914062e-01 9.724292904138565063e-02 -8.438433706760406494e-02 -1.175260618329048157e-01 3.260371088981628418e-02 1.282321810722351074e-01 -1.135815009474754333e-01 -1.185147911310195923e-01 -3.134388476610183716e-02 -1.649326533079147339e-01 -5.156274884939193726e-02 3.433305397629737854e-02 2.920399606227874756e-01 2.916463017463684082e-01 -2.125739902257919312e-01 2.519012391567230225e-01
1.615154892206192017e-01 1.493957638740539551e-01 -3.349382877349853516e-01 -2.225152775645256042e-02 -1.555767059326171875e-01 -6.320878118276596069e-02 -1.092150360345840454e-01 -2.362420707941055298e-01 -5.819790437817573547e-02 -1.342486962676048279e-02 -2.233360558748245239e-01 -1.189226731657981873e-01 -5.564299970865249634e-02 -1.869105249643325806e-01 -5.289372056722640991e-02 -2.684374153614044189e-01 3.105716705322265625e-01 2.599863409996032715e-01 4.025364294648170471e-02 1.725446432828903198e-01 2.241286076605319977e-02 1.709550470113754272e-01 -7.636548578739166260e-02 2.321561276912689209e-01 3.128467202186584473e-01 2.040367573499679565e-01 -2.427391111850738525e-01 7.057935930788516998e-03 1.283736154437065125e-02 2.483300864696502686e-01 -2.369334921240806580e-03 1.314917057752609253e-01
3.772672638297080994e-02 1.743579804897308350e-01 7.258976250886917114e-02 -2.669319808483123779e-01 3.153835237026214600e-01 1.223353967070579529e-01 -5.143399909138679504e-02 -1.244470849633216858e-01 -7.118855416774749756e-02 6.148980930447578430e-02 -2.070468664169311523e-01 1.648669093847274780e-01 -5.476564634591341019e-03 -8.127902448177337646e-02 1.599477380514144897e-01 -3.446382582187652588e-01 4.165989160537719727e-01 -1.254628747701644897e-01 1.291301101446151733e-01 3.002226650714874268e-01 3.390935435891151428e-02 4.460471495985984802e-02 1.499762237071990967e-01 7.853647321462631226e-02 4.589268937706947327e-02 7.750291377305984497e-02 1.275321394205093384e-01 -1.072354838252067566e-01 1.022722721099853516e-01 6.048630550503730774e-02 -1.218368485569953918e-02 3.887775242328643799e-01
1.941949874162673950e-01 3.081133365631103516e-01 5.146395042538642883e-02 3.379417955875396729e-01 1.278578341007232666e-01 1.127177551388740540e-01 2.307187207043170929e-02 -2.140049487352371216e-01 1.117743328213691711e-01 -1.655973494052886963e-01 -1.236264035105705261e-01 -1.778401993215084076e-02 -1.036082208156585693e-01 -1.754351109266281128e-01 1.192622259259223938e-02 2.166667580604553223e-01 1.374372541904449463e-01 1.210234090685844421e-01 2.204679846763610840e-01 1.239483281970024109e-01 -1.781197637319564819e-01 1.062944531440734863e-01 -1.396907716989517212e-01 9.318819642066955566e-02 -5.538218840956687927e-02 1.505414396524429321e-01 2.186786532402038574e-01 -1.937784403562545776e-01 -3.450107201933860779e-02 1.246457621455192566e-01 3.440578579902648926e-01 3.406945466995239258e-01
8.289744704961776733e-02 -7.266043871641159058e-02 3.598515689373016357e-01 2.412480674684047699e-02 -4.199603572487831116e-02 -2.568467333912849426e-02 7.178774569183588028e-03 -1.171227768063545227e-01 -3.447184711694717407e-02 -1.186309382319450378e-01 -4.053279459476470947e-01 -1.769990287721157074e-02 1.684278100728988647e-01 7.980319857597351074e-02 1.405021250247955322e-01 -3.682669997215270996e-02 9.790305793285369873e-02 2.323634326457977295e-01 1.002633571624755859e-01 1.276279054582118988e-02 -1.081260070204734802e-01 3.094760179519653320e-01 -2.237003892660140991e-01 1.961094290018081665e-01 3.465728163719177246e-01 -1.433163285255432129e-01 2.518928050994873047e-01 1.352208554744720459e-01 -2.049539797008037567e-02 2.634938061237335205e-01 8.776456117630004883e-02 1.902161389589309692e-01
3.961786627769470215e-03 5.641207098960876465e-02 3.488067984580993652e-01 -8.250674605369567871e-02 -2.002174109220504761e-01 -1.193196792155504227e-02 -1.601002067327499390e-01 -3.143437504768371582e-01 -1.046069785952568054e-01 -2.538489550352096558e-02 -2.990172505378723145e-01 3.442423343658447266e-01 1.150207966566085815e-01 -1.932385563850402832e-01 1.272507160902023315e-01 2.631321549415588379e-01 1.573202013969421387e-01 3.103357553482055664e-01 1.253633201122283936e-01 -1.263810098171234131e-01 -1.892559826374053955e-01 1.960413008928298950e-01 1.543598026037216187e-01 4.708675295114517212e-02 1.427936106920242310e-01 -1.226527988910675049e-02 -8.214169740676879883e-02 1.690403744578361511e-02 1.636613756418228149e-01 1.272849589586257935e-01 1.425658613443374634e-01 6.501218676567077637e-02
-2.268246710300445557e-01 -1.674967855215072632e-01 1.012843325734138489e-01 1.356408596038818359e-01 1.435907036066055298e-01 1.387318372726440430e-01 -6.273560971021652222e-02 -1.106038838624954224e-01 -1.216820478439331055e-01 -6.830393522977828979e-02 -3.988070785999298096e-01 1.506568789482116699e-01 -9.699360281229019165e-02 1.721409521996974945e-02 3.005869686603546143e-01 -1.368492096662521362e-01 1.050804704427719116e-01 -2.048069685697555542e-01 8.975012600421905518e-02 9.932273626327514648e-02 -1.455669552087783813e-01 2.455975562334060669e-01 -1.427170913666486740e-02 1.084271594882011414e-01 -6.884553283452987671e-02 2.366562187671661377e-02 1.645980477333068848e-01 -1.236054152250289917e-01 3.227715939283370972e-02 1.284517347812652588e-01 -1.402530539780855179e-02 5.348073840141296387e-01
-1.668081134557723999e-01 -2.324534207582473755e-02 2.105904966592788696e-01 -8.373982459306716919e-02 -1.626946330070495605e-01 -1.500095706433057785e-02 -6.495838053524494171e-03 -1.601853817701339722e-01 6.905265152454376221e-02 -5.042685940861701965e-02 -3.511383235454559326e-01 -1.632090657949447632e-01 -1.776131391525268555e-01 -2.106106132268905640e-01 -9.728199988603591919e-02 -2.828598916530609131e-01 3.974999859929084778e-02 1.471823155879974365e-01 1.882219761610031128e-01 1.792858839035034180e-01 -3.740029782056808472e-02 7.076691091060638428e-02 9.213715791702270508e-02 -4.181444179266691208e-03 1.751998811960220337e-01 2.165552377700805664e-01 -6.555749475955963135e-02 -3.099130392074584961e-01 2.439602613449096680e-01 9.421550482511520386e-02 4.039425551891326904e-01 1.732912361621856689e-01
-5.272715538740158081e-02 3.055863976478576660e-01 1.910726875066757202e-01 -2.022007852792739868e-01 -2.051904797554016113e-02 -1.485705673694610596e-01 -3.053100779652595520e-02 -5.528779700398445129e-02 -3.423692584037780762e-01 -1.945155709981918335e-01 -2.774343192577362061e-01 -1.137256100773811340e-01 -7.346002757549285889e-02 1.599132269620895386e-01 1.954578310251235962e-01 -1.624755412340164185e-01 1.207560449838638306e-01 3.326972723007202148e-01 -1.135157048702239990e-01 -1.230622362345457077e-02 -2.368441224098205566e-01 7.668756693601608276e-02 1.513946428894996643e-02 -2.105561494827270508e-01 8.618421852588653564e-02 -3.124766424298286438e-02 -2.225401103496551514e-01 1.104262247681617737e-01 2.348477989435195923e-01 1.259109079837799072e-01 1.080222353339195251e-01 2.485731393098831177e-01
-9.574348106980323792e-03 1.170245632529258728e-01 -2.061262354254722595e-02 2.013215422630310059e-01 1.031977012753486633e-01 9.336227178573608398e-02 1.159164905548095703e-01 -1.853979676961898804e-01 -1.125480756163597107e-01 2.602145075798034668e-02 -3.712293505668640137e-02 1.216228678822517395e-01 1.739811450242996216e-01 -2.620510756969451904e-01 -1.255579758435487747e-02 -3.449339270591735840e-01 1.715932190418243408e-01 9.244653582572937012e-02 -3.622849658131599426e-02 9.046147577464580536e-03 -1.740474253892898560e-01 2.674973905086517334e-01 2.401965707540512085e-01 -1.375717818737030029e-01 -1.315361410379409790e-01 -8.095639944076538086e-02 1.628900766372680664e-01 -2.782399058341979980e-01 3.382747769355773926e-01 3.154828548431396484e-01 1.929709911346435547e-01 1.833998560905456543e-01
-2.466744184494018555e-01 1.399939209222793579e-01 1.375960856676101685e-01 -1.308183372020721436e-01 -1.232286915183067322e-01 2.432934939861297607e-01 -1.556173115968704224e-01 -4.019540920853614807e-02 -3.823671862483024597e-02 8.334985375404357910e-02 -1.003064736723899841e-01 3.478154167532920837e-02 -1.704808026552200317e-01 -1.074869930744171143e-01 5.006097629666328430e-02 -1.463792622089385986e-01 3.037058711051940918e-01 5.010212063789367676e-01 -1.702326089143753052e-01 -1.067737769335508347e-02 -1.278738677501678467e-01 2.627950012683868408e-01 1.865741461515426636e-01 1.166282743215560913e-01 2.214971482753753662e-01 -1.742560118436813354e-01 3.885434195399284363e-02 8.429486304521560669e-03 1.258209496736526489e-01 -7.209490984678268433e-02 -5.042169615626335144e-02 2.971729636192321777e-01
4.189374670386314392e-02 1.431571245193481445e-01 -3.433487191796302795e-02 4.254879802465438843e-02 3.348038345575332642e-02 2.858919836580753326e-02 -8.355618268251419067e-02 -1.920955330133438110e-01 -1.540768193081021309e-03 -3.996357023715972900e-01 -2.338778674602508545e-01 2.988009527325630188e-02 -2.184714376926422119e-01 2.360762357711791992e-01 1.042669788002967834e-01 1.175350546836853027e-01 1.982168406248092651e-01 4.227378070354461670e-01 -1.234166622161865234e-01 8.231805264949798584e-02 -1.643560826778411865e-01 3.471390008926391602e-01 3.078338801860809326e-01 -1.409755349159240723e-01 2.499250695109367371e-02 9.413397312164306641e-02 1.324662193655967712e-02 -2.552397176623344421e-02 1.862248480319976807e-01 -7.527015358209609985e-02 -6.411863118410110474e-02 1.690030694007873535e-01
3.042673766613006592e-01 2.046888470649719238e-01 -5.138913542032241821e-02 3.582894802093505859e-02 -1.435269862413406372e-01 -1.903884112834930420e-01 9.425260126590728760e-03 -2.627920210361480713e-01 -1.160219591110944748e-02 -3.653230667114257812e-01 -1.917008906602859497e-01 2.052991986274719238e-01 -1.408435404300689697e-01 -4.890984296798706055e-02 3.154467344284057617e-01 -1.236943379044532776e-01 1.507719457149505615e-01 4.112496227025985718e-02 1.881390511989593506e-01 -1.702678389847278595e-02 -1.746464967727661133e-01 1.243226081132888794e-01 2.689024806022644043e-01 4.415678977966308594e-02 3.067235350608825684e-01 1.354857683181762695e-01 -6.160439178347587585e-02 -6.297735124826431274e-02 -7.570343464612960815e-02 3.256184980273246765e-02 -1.923882067203521729e-01 2.043222934007644653e-01
-2.643419988453388214e-02 1.081917434930801392e-01 1.752043813467025757e-01 -3.056202828884124756e-01 9.543574601411819458e-02 -6.850596517324447632e-02 -1.023124456405639648e-01 -2.419542372226715088e-01 1.336077302694320679e-01 1.805201619863510132e-01 -1.962247043848037720e-01 -6.922150403261184692e-02 8.371410518884658813e-02 -2.492892295122146606e-01 2.833615541458129883e-01 -9.594576060771942139e-02 6.785951554775238037e-02 6.559406965970993042e-02 -4.022057726979255676e-02 9.771589934825897217e-02 -5.498527083545923233e-03 -1.232258826494216919e-01 -2.916467376053333282e-03 1.378604024648666382e-02 -3.067988902330398560e-02 2.417746931314468384e-03 -1.059849513694643974e-03 -4.568437039852142334e-01 1.613796204328536987e-01 4.213327541947364807e-02 -5.829980946145951748e-04 5.053095221519470215e-01
1.009798720479011536e-01 -3.637127578258514404e-02 -4.972013831138610840e-02 4.692059755325317383e-02 2.029109597206115723e-01 -1.353369932621717453e-02 3.021472394466400146e-01 -1.984004974365234375e-01 -2.317430451512336731e-02 -7.484902441501617432e-02 -3.285711705684661865e-01 -1.211932897567749023e-01 -2.687944471836090088e-01 -2.162774056196212769e-01 -1.063230931758880615e-01 -1.429123431444168091e-01 3.238984346389770508e-01 1.263083815574645996e-01 9.153804183006286621e-02 3.278770148754119873e-01 -3.072991371154785156e-01 1.923933774232864380e-01 1.215016245841979980e-01 -3.329277038574218750e-02 3.482550755143165588e-02 -1.418331265449523926e-02 -1.298124939203262329e-01 -1.165220811963081360e-01 1.585428416728973389e-01 -9.406786412000656128e-02 8.850453794002532959e-02 2.729978561401367188e-01
4.566428810358047485e-02 1.970928907394409180e-01 1.907594203948974609e-01 -1.232267469167709351e-01 2.757725119590759277e-01 -3.974724560976028442e-03 -5.941187217831611633e-02 -7.265395671129226685e-02 -2.336335629224777222e-01 -4.830961301922798157e-02 -1.581573486328125000e-01 2.678956389427185059e-01 -2.060349658131599426e-02 1.004733741283416748e-01 1.449493616819381714e-01 -2.352834790945053101e-01 4.210045635700225830e-01 -5.437470972537994385e-02 9.582945704460144043e-02 3.341044485569000244e-01 2.081545069813728333e-03 3.153961151838302612e-02 -1.139739062637090683e-02 1.030820831656455994e-01 1.225448772311210632e-02 1.572112292051315308e-01 4.526809602975845337e-02 -1.759462803602218628e-01 1.172999218106269836e-01 1.256754994392395020e-01 -1.856144890189170837e-02 4.260245263576507568e-01
-1.049019694328308105e-01 5.360097438097000122e-02 -2.003250718116760254e-01 1.227671653032302856e-01 1.880289316177368164e-01 1.784552633762359619e-01 -1.891651153564453125e-01 -3.797347843647003174e-01 5.223479121923446655e-02 -1.906641572713851929e-01 -3.931254148483276367e-01 -1.714232116937637329e-01 -8.758444339036941528e-02 2.194425910711288452e-01 8.939176797866821289e-03 -2.692927420139312744e-01 1.826370954513549805e-01 3.125649690628051758e-01 -4.086827859282493591e-02 -1.961112581193447113e-02 7.332617044448852539e-02 -8.283440768718719482e-02 1.812544763088226318e-01 -6.469689309597015381e-02 4.807406291365623474e-02 -1.613378152251243591e-02 -1.367783993482589722e-01 2.285013673827052116e-03 4.508256912231445312e-02 2.985508143901824951e-01 -5.182253196835517883e-02 1.864873766899108887e-01
8.583012968301773071e-02 -1.348238885402679443e-01 2.070391774177551270e-01 -2.218954563140869141e-01 5.991547927260398865e-02 -2.801878154277801514e-01 -3.058369271457195282e-03 -3.140674829483032227e-01 -1.890671998262405396e-01 -1.187730506062507629e-01 -2.288065701723098755e-01 -3.055790439248085022e-02 -1.769139021635055542e-01 -2.337239235639572144e-01 -1.399154812097549438e-01 -2.204102277755737305e-01 6.287647783756256104e-02 1.787375807762145996e-01 1.332687288522720337e-01 6.988368183374404907e-02 -4.099242761731147766e-02 4.109331965446472168e-02 7.500974833965301514e-02 -6.261479854583740234e-02 -2.285341732203960419e-02 2.624004781246185303e-01 3.521246314048767090e-01 2.393420599400997162e-02 8.911605179309844971e-02 2.240708768367767334e-01 2.311167567968368530e-01 2.596569359302520752e-01
2.358537316322326660e-01 2.038716375827789307e-01 1.428968012332916260e-01 3.167409002780914307e-01 6.622517108917236328e-02 1.590135097503662109e-01 -1.367238461971282959e-01 -2.656143307685852051e-01 5.707196518778800964e-02 -8.396422863006591797e-02 -4.667134582996368408e-01 3.588024973869323730e-01 -9.825300425291061401e-03 -1.925274282693862915e-01 -2.181484550237655640e-01 -4.107133671641349792e-02 4.707223549485206604e-02 3.864482417702674866e-02 1.722109504044055939e-02 5.202054977416992188e-02 1.578086614608764648e-01 1.960802078247070312e-01 1.875428706407546997e-01 1.422212272882461548e-01 -4.104627668857574463e-02 1.934547536075115204e-02 9.258979558944702148e-02 -1.660044640302658081e-01 -6.271691620349884033e-02 1.213838532567024231e-01 1.098096296191215515e-01 1.595796644687652588e-01
-2.789804041385650635e-01 2.104121297597885132e-01 -6.097321957349777222e-02 -3.534341603517532349e-02 2.998588085174560547e-01 1.821811348199844360e-01 -2.848581969738006592e-02 -9.310830384492874146e-02 -1.016785576939582825e-01 -1.251656413078308105e-01 -3.108643591403961182e-01 1.897065155208110809e-02 4.389409348368644714e-02 -1.013910248875617981e-01 2.191422730684280396e-01 -2.437686622142791748e-01 2.756796479225158691e-01 -1.724734902381896973e-01 -2.246400155127048492e-02 2.235337048768997192e-01 4.071671515703201294e-02 -1.888248920440673828e-01 1.557390838861465454e-01 -7.211369276046752930e-02 1.227097585797309875e-01 1.455791890621185303e-01 9.101448208093643188e-02 -2.330074459314346313e-01 -9.406696259975433350e-02 1.613795906305313110e-01 1.427880525588989258e-01 3.472687602043151855e-01
2.897101044654846191e-01 3.987335786223411560e-02 8.401132188737392426e-03 1.014621555805206299e-01 3.627769052982330322e-01 3.414571285247802734e-02 1.712569445371627808e-01 1.685696095228195190e-02 7.844222337007522583e-02 1.421170383691787720e-01 -3.204726576805114746e-01 -4.494203627109527588e-02 2.755920886993408203e-01 2.558585954830050468e-03 8.054176345467567444e-03 -1.239779591560363770e-01 1.988595128059387207e-01 4.952152073383331299e-01 5.719047039747238159e-03 -1.788977086544036865e-01 -9.162718057632446289e-02 -1.338471621274948120e-01 3.292097011581063271e-03 -7.031965255737304688e-02 1.385735720396041870e-01 2.064313292503356934e-01 6.027206405997276306e-02 -1.485346406698226929e-01 1.126240789890289307e-01 8.301559835672378540e-02 -4.672838002443313599e-02 2.488041520118713379e-01
7.724077999591827393e-02 -2.631305158138275146e-01 2.109329849481582642e-01 1.279760990291833878e-02 8.745631575584411621e-02 6.524980813264846802e-02 -3.102133870124816895e-01 -2.750636041164398193e-01 -8.697100728750228882e-02 1.870201714336872101e-02 -2.393454462289810181e-01 -2.089756913483142853e-02 2.584261298179626465e-01 -2.035138905048370361e-01 1.817063838243484497e-01 -1.499898433685302734e-01 2.837418913841247559e-01 2.566352859139442444e-02 1.918344944715499878e-01 6.438842415809631348e-02 -9.349308162927627563e-02 -2.128999233245849609e-01 -2.625982835888862610e-02 -8.686400949954986572e-02 3.240710198879241943e-01 1.838181763887405396e-01 -6.291946768760681152e-02 9.931220673024654388e-03 3.232381343841552734e-01 5.648126825690269470e-02 1.657302081584930420e-01 6.755370646715164185e-02
1.395265907049179077e-01 3.141622543334960938e-01 2.688551694154739380e-02 2.843893766403198242e-01 1.550856679677963257e-01 -1.499269902706146240e-01 1.361673884093761444e-02 -1.051422655582427979e-01 -3.392398059368133545e-01 -2.500159740447998047e-01 -3.812852501869201660e-01 5.176144186407327652e-03 -2.597489655017852783e-01 -1.239801645278930664e-01 -5.732257664203643799e-02 -1.877657771110534668e-01 7.703890651464462280e-02 1.014761477708816528e-01 1.233095154166221619e-01 -1.477147936820983887e-01 -3.801467269659042358e-02 7.696218043565750122e-02 1.345200985670089722e-01 4.304108023643493652e-02 3.029194846749305725e-02 1.833900809288024902e-01 -3.140345215797424316e-02 1.924839913845062256e-01 -1.004488468170166016e-01 -2.723630145192146301e-02 3.763077035546302795e-02 3.642493188381195068e-01
-2.250605821609497070e-01 -1.048683077096939087e-01 1.975891441106796265e-01 -7.000887393951416016e-02 -9.055837243795394897e-02 1.807011477649211884e-02 1.544587165117263794e-01 -1.901179254055023193e-01 -9.769497811794281006e-02 -8.221112936735153198e-02 -4.109682738780975342e-01 -9.225621819496154785e-02 1.435572467744350433e-02 -1.293721348047256470e-01 4.590571671724319458e-02 -2.390864938497543335e-01 -1.702695935964584351e-01 1.461364924907684326e-01 2.095929086208343506e-01 2.134478986263275146e-01 1.990470662713050842e-02 -5.152891576290130615e-02 1.368736326694488525e-01 8.410473167896270752e-02 3.890447318553924561e-01 2.105800807476043701e-01 9.568390250205993652e-02 -9.727173298597335815e-02 1.729803234338760376e-01 5.232179909944534302e-02 2.420302629470825195e-01 2.858397066593170166e-01
-6.575602293014526367e-02 3.457557410001754761e-02 8.028600364923477173e-02 -2.716726250946521759e-02 1.683536618947982788e-01 -2.802331745624542236e-01 1.182902902364730835e-01 -1.550131589174270630e-01 -1.130979880690574646e-01 -1.302018910646438599e-01 -2.680486738681793213e-01 -6.194639578461647034e-02 -1.662876456975936890e-01 -2.322361916303634644e-01 4.806470125913619995e-02 -2.192660719156265259e-01 -3.278026357293128967e-02 1.287087649106979370e-01 2.028542011976242065e-01 -5.880889296531677246e-02 -3.135032057762145996e-01 4.031650125980377197e-01 -6.019973754882812500e-02 -2.542410492897033691e-01 -1.692356914281845093e-01 3.792976960539817810e-02 -9.647498279809951782e-02 -1.641473174095153809e-01 -1.724672690033912659e-02 7.932430505752563477e-02 7.975867390632629395e-02 3.665748834609985352e-01
3.957157954573631287e-02 2.752222716808319092e-01 6.215264555066823959e-03 2.601778805255889893e-01 1.869748383760452271e-01 9.818837791681289673e-02 4.685461893677711487e-02 -6.652975827455520630e-02 5.873243510723114014e-02 -1.661859154701232910e-01 -2.741509079933166504e-01 1.955551803112030029e-01 2.153680920600891113e-01 -2.494969218969345093e-02 -6.594449281692504883e-02 -1.570146381855010986e-01 1.164915878325700760e-02 2.099872231483459473e-01 3.418774902820587158e-01 1.460535824298858643e-01 -2.017192840576171875e-01 -2.408212721347808838e-01 3.082582950592041016e-01 7.325474917888641357e-02 4.317209124565124512e-02 1.525728148408234119e-03 -1.537341028451919556e-01 4.280271753668785095e-02 1.879327297210693359e-01 1.108992770314216614e-01 -1.380495447665452957e-02 3.558094501495361328e-01
2.332517504692077637e-02 8.331435918807983398e-02 -4.188368096947669983e-02 1.066823452711105347e-01 -1.208259984850883484e-01 -3.183475732803344727e-01 -6.518510729074478149e-02 -3.592359125614166260e-01 5.277319625020027161e-02 -3.624545335769653320e-01 -3.939671814441680908e-01 1.930059790611267090e-01 5.489465594291687012e-02 7.706808298826217651e-02 1.492829620838165283e-01 -7.562068849802017212e-02 2.874153554439544678e-01 2.410493791103363037e-01 -1.192890182137489319e-01 -1.365088101010769606e-04 2.109004743397235870e-02 -9.033984690904617310e-02 1.771630942821502686e-01 -1.115218177437782288e-01 2.054560184478759766e-01 -8.868716657161712646e-02 -1.898250430822372437e-01 9.825714677572250366e-02 3.908473998308181763e-02 8.087924122810363770e-02 1.439773887395858765e-01 1.860715299844741821e-01
5.137233063578605652e-02 3.939117863774299622e-02 1.583104878664016724e-01 -4.235953688621520996e-01 5.681637674570083618e-02 9.710682183504104614e-02 -2.604924738407135010e-01 -3.407946228981018066e-01 5.749262869358062744e-02 6.293183192610740662e-03 -1.728511154651641846e-01 -8.405334502458572388e-02 -1.652297563850879669e-02 -4.595064371824264526e-02 7.871366292238235474e-02 -2.309915721416473389e-01 1.993302404880523682e-01 1.905506402254104614e-01 1.004449427127838135e-01 1.996291801333427429e-02 1.182242557406425476e-01 -1.557639390230178833e-01 -2.947187423706054688e-02 4.463734105229377747e-02 -8.165443316102027893e-03 -2.408275380730628967e-02 1.881035715341567993e-01 -3.671232461929321289e-01 9.511295706033706665e-02 -4.265083000063896179e-02 -1.887379772961139679e-02 4.275194108486175537e-01
5.253940448164939880e-02 -1.539793908596038818e-01 2.522099316120147705e-01 -1.780053973197937012e-01 2.000892758369445801e-01 -9.671435691416263580e-03 -8.170158416032791138e-02 -3.505218327045440674e-01 -1.383188664913177490e-01 -4.033218324184417725e-02 -3.049404323101043701e-01 9.495533257722854614e-02 3.416049778461456299e-01 -1.761172413825988770e-01 -1.793915480375289917e-01 -1.931599825620651245e-01 2.006061524152755737e-01 1.536172698251903057e-03 1.134087070822715759e-01 1.115170195698738098e-01 -1.778581179678440094e-02 1.032723207026720047e-02 6.093426421284675598e-02 1.329830586910247803e-01 1.438806205987930298e-01 -8.324346691370010376e-02 3.767549693584442139e-01 -1.573558151721954346e-01 2.043556720018386841e-01 1.506696641445159912e-01 8.372921496629714966e-02 1.241941526532173157e-01
-1.249442920088768005e-01 2.475391179323196411e-01 1.767831891775131226e-01 2.912109792232513428e-01 1.091994792222976685e-01 -9.539846330881118774e-03 1.365203410387039185e-01 -5.576444417238235474e-02 -1.519080102443695068e-01 -7.576889544725418091e-02 -2.694913744926452637e-01 -2.959680743515491486e-02 -9.282511472702026367e-02 -6.514868885278701782e-02 -2.432674542069435120e-02 -3.340456187725067139e-01 1.226175203919410706e-01 4.270118176937103271e-01 2.487189695239067078e-02 -1.581567972898483276e-01 -9.849802404642105103e-02 3.287902474403381348e-02 2.513948678970336914e-01 2.407740205526351929e-01 7.200303673744201660e-02 -1.576043479144573212e-02 -1.055060625076293945e-01 -2.213140279054641724e-01 2.237446159124374390e-01 2.007836252450942993e-01 1.527235209941864014e-01 1.083110794425010681e-01
-3.751423656940460205e-01 2.139674425125122070e-01 1.629892289638519287e-01 3.808229044079780579e-02 2.221996486186981201e-01 1.120804324746131897e-01 -8.119852095842361450e-02 -3.012120127677917480e-01 5.006635934114456177e-02 -1.078781038522720337e-01 -7.680177688598632812e-02 2.080450206995010376e-01 -3.450651094317436218e-02 -1.686632484197616577e-01 4.419715702533721924e-01 3.545183688402175903e-02 1.606668084859848022e-01 3.386572003364562988e-01 8.471050858497619629e-02 -2.805747464299201965e-02 -1.094593899324536324e-03 1.248836964368820190e-01 3.004986234009265900e-02 -1.237044110894203186e-01 9.910462051630020142e-02 -1.590290218591690063e-01 -2.699186503887176514e-01 -3.834256529808044434e-02 -5.263605155050754547e-03 -3.648041933774948120e-02 -1.414168328046798706e-01 1.599706709384918213e-01
-3.049974441528320312e-01 1.038999706506729126e-01 1.902533918619155884e-01 3.727688789367675781e-01 1.409017890691757202e-01 1.204658374190330505e-01 -1.118967086076736450e-01 -1.654375940561294556e-01 -1.975988000631332397e-01 -2.008488774299621582e-01 -5.024484992027282715e-01 5.802176147699356079e-02 -5.765592679381370544e-02 -7.934000343084335327e-02 -1.189482631161808968e-03 3.519148752093315125e-02 1.275068894028663635e-02 -2.678241394460201263e-02 -7.128241658210754395e-02 -1.548115462064743042e-01 5.491366982460021973e-02 6.686284393072128296e-02 -2.647775784134864807e-02 -4.151957109570503235e-03 -2.404952421784400940e-03 -8.566380478441715240e-03 -9.486377984285354614e-02 -3.122848570346832275e-01 1.125330999493598938e-01 2.235493510961532593e-01 3.139851987361907959e-02 3.038927614688873291e-01
-2.122885584831237793e-01 -1.530701965093612671e-01 6.229064464569091797e-01 -2.249779179692268372e-02 1.229753047227859497e-01 -3.270488977432250977e-02 -8.415842056274414062e-02 -9.648995846509933472e-02 5.854884535074234009e-02 2.033190056681632996e-02 -2.390318661928176880e-01 2.412154376506805420e-01 9.122361429035663605e-03 -1.601005047559738159e-01 4.205903410911560059e-02 -3.551190197467803955e-01 1.428209543228149414e-01 -1.192346960306167603e-02 7.020467519760131836e-02 1.697079390287399292e-01 -3.179299458861351013e-02 2.038357406854629517e-01 1.215679794549942017e-01 -2.457028953358530998e-03 -6.566738337278366089e-02 8.739829063415527344e-02 3.766351193189620972e-02 5.718683078885078430e-02 -7.569033652544021606e-02 5.119916051626205444e-02 1.611313819885253906e-01 2.739983797073364258e-01
-2.222429811954498291e-01 1.720705181360244751e-01 -2.195820510387420654e-01 -1.032742485404014587e-01 -1.713054478168487549e-01 -2.557477355003356934e-01 1.117869559675455093e-02 -1.945555210113525391e-01 -1.654964238405227661e-01 -1.547938585281372070e-01 -2.353476583957672119e-01 1.586944013833999634e-01 -1.267357468605041504e-01 -3.121791779994964600e-02 1.120360568165779114e-01 -5.085807666182518005e-02 1.981582343578338623e-01 1.520359367132186890e-01 -1.386526972055435181e-01 -2.494968622922897339e-01 6.349437683820724487e-02 -4.763890802860260010e-02 1.576491445302963257e-01 -1.821568012237548828e-01 -2.268229611217975616e-03 4.408804327249526978e-02 1.545649170875549316e-01 -2.752149105072021484e-01 1.543830037117004395e-01 1.651086360216140747e-01 3.090273141860961914e-01 3.300383090972900391e-01
3.243682980537414551e-01 2.659084200859069824e-01 -3.510746732354164124e-02 -7.410541176795959473e-02 -6.563759595155715942e-02 4.458082094788551331e-02 7.525403797626495361e-02 -2.717021703720092773e-01 2.622194029390811920e-02 -1.401964481920003891e-02 -1.875873059034347534e-01 1.809223890304565430e-01 -8.665011823177337646e-02 1.325538754463195801e-01 -3.435545042157173157e-02 -2.667008936405181885e-01 2.587504126131534576e-02 2.652872502803802490e-01 -2.994036972522735596e-01 1.586460918188095093e-01 9.820427000522613525e-02 1.730965077877044678e-01 -2.720254100859165192e-02 -4.847448319196701050e-03 4.347629249095916748e-01 4.226822778582572937e-02 -4.435354378074407578e-03 2.922550030052661896e-02 1.430307924747467041e-01 1.399205029010772705e-01 1.346569210290908813e-01 2.988365590572357178e-01
7.347133755683898926e-02 -2.279719710350036621e-02 1.675201952457427979e-01 -1.340679526329040527e-01 -5.797074362635612488e-02 -7.130739092826843262e-02 -7.907810062170028687e-02 -2.326838970184326172e-01 2.324739396572113037e-01 1.154786869883537292e-01 -4.009842574596405029e-01 -1.498890817165374756e-01 1.153197735548019409e-01 -1.503565758466720581e-01 1.712502837181091309e-01 -2.425158172845840454e-01 4.952216893434524536e-02 3.591789398342370987e-03 2.429927736520767212e-01 -2.971426956355571747e-02 -3.599875792860984802e-02 -1.396907269954681396e-01 1.892006397247314453e-01 -6.133103370666503906e-02 8.278238773345947266e-02 -2.939709722995758057e-01 1.081334352493286133e-01 1.718995571136474609e-01 2.128517627716064453e-01 5.104375630617141724e-02 3.343543037772178650e-02 4.452175796031951904e-01
-1.414527837187051773e-02 1.027085781097412109e-01 -3.828951716423034668e-02 1.050864458084106445e-01 1.779521703720092773e-01 2.749609351158142090e-01 -8.607084304094314575e-02 -3.986929655075073242e-01 1.112885400652885437e-02 -1.024144589900970459e-01 -2.384942770004272461e-01 -7.833871245384216309e-02 -4.742335528135299683e-02 2.357296645641326904e-01 8.636330068111419678e-02 -3.131435215473175049e-01 7.806842029094696045e-02 3.345706760883331299e-01 3.686281293630599976e-02 -1.076782420277595520e-01 -2.416321309283375740e-03 -2.304938584566116333e-01 4.231215715408325195e-01 4.413291346281766891e-03 1.428885906934738159e-01 1.317940354347229004e-01 -8.067169040441513062e-02 4.712411388754844666e-02 4.965570196509361267e-02 1.180350109934806824e-01 -4.816072434186935425e-02 1.942669749259948730e-01
-4.927759245038032532e-02 3.653930723667144775e-01 -1.283019781112670898e-02 8.260726183652877808e-02 -1.166010871529579163e-01 8.875218778848648071e-02 1.282736957073211670e-01 -1.805675774812698364e-01 -7.518849335610866547e-03 -1.239886283874511719e-01 -3.370928764343261719e-01 3.690378740429878235e-02 1.654221862554550171e-02 -1.329947263002395630e-01 3.611943125724792480e-02 3.766727447509765625e-02 2.291090935468673706e-01 4.028440415859222412e-01 6.920168548822402954e-02 3.024549484252929688e-01 -3.969211876392364502e-02 -6.085910648107528687e-02 2.962896227836608887e-01 1.111156865954399109e-01 1.876227855682373047e-01 1.725510507822036743e-01 -6.618145853281021118e-03 3.437980711460113525e-01 -1.427183002233505249e-01 -2.175816707313060760e-02 -1.816304028034210205e-02 1.207766681909561157e-01
3.341589495539665222e-02 2.753192186355590820e-02 2.500571012496948242e-01 1.266060918569564819e-01 2.361972332000732422e-01 2.776150777935981750e-02 1.620908677577972412e-01 -1.999606043100357056e-01 -3.024624586105346680e-01 -3.495719432830810547e-01 -2.014739625155925751e-02 -3.980830684304237366e-02 -5.316750705242156982e-02 -1.212433874607086182e-01 3.556819558143615723e-01 -2.139910608530044556e-01 2.427243441343307495e-01 5.061349272727966309e-02 -9.879083186388015747e-02 -4.019828513264656067e-02 -9.160967171192169189e-02 3.326298594474792480e-01 9.193743020296096802e-02 6.067361682653427124e-02 4.431195557117462158e-02 5.084537714719772339e-02 9.317897260189056396e-02 -1.683172136545181274e-01 -1.715146750211715698e-01 7.009391486644744873e-02 -9.311342239379882812e-02 3.204114139080047607e-01
-3.018142580986022949e-01 1.803616434335708618e-02 -6.658317148685455322e-02 5.237787589430809021e-02 2.236866801977157593e-01 -1.342169046401977539e-01 3.482611477375030518e-01 -2.745792567729949951e-01 -7.212700694799423218e-02 -1.794375479221343994e-02 -1.410230696201324463e-01 -5.561338737607002258e-02 1.431480795145034790e-02 -9.002891927957534790e-02 1.644017547369003296e-01 -2.186556607484817505e-01 4.143965989351272583e-02 3.643888235092163086e-02 -1.053610816597938538e-02 2.599982917308807373e-01 -1.938644945621490479e-01 2.615878880023956299e-01 -4.885012656450271606e-02 9.454859793186187744e-02 3.157889246940612793e-01 -3.611013293266296387e-02 2.860220894217491150e-02 -2.655776739120483398e-01 2.453085482120513916e-01 1.901832292787730694e-03 1.583536267280578613e-01 2.816007137298583984e-01
2.463388741016387939e-01 6.582231074571609497e-02 6.544440984725952148e-02 1.206454932689666748e-01 2.819617688655853271e-01 -2.818762511014938354e-02 1.183954700827598572e-01 -1.807886064052581787e-01 8.235178887844085693e-02 -1.722349971532821655e-01 -2.384374290704727173e-01 -2.097164988517761230e-01 -2.753578424453735352e-01 -1.893651932477951050e-01 1.608962714672088623e-01 2.073971740901470184e-02 3.366928994655609131e-01 -1.461432222276926041e-02 7.685866951942443848e-02 6.741337478160858154e-03 -1.294968724250793457e-01 1.842148602008819580e-01 1.131447404623031616e-01 1.491166502237319946e-01 -6.725761294364929199e-02 1.981277391314506531e-02 -2.728648185729980469e-01 1.347671896219253540e-01 4.474709555506706238e-02 5.672276392579078674e-02 1.898403763771057129e-01 4.120741486549377441e-01
1.478943228721618652e-01 9.363243728876113892e-02 -1.087640896439552307e-01 4.997653141617774963e-02 2.058964222669601440e-02 -3.343171775341033936e-01 2.012773603200912476e-01 8.145067095756530762e-02 7.097381353378295898e-02 7.942184805870056152e-02 -1.716445237398147583e-01 -6.391892582178115845e-02 9.458714723587036133e-02 -2.011334151029586792e-01 1.880936622619628906e-01 -2.181600630283355713e-01 9.680449217557907104e-02 1.980193257331848145e-01 9.094558656215667725e-03 -5.225202813744544983e-02 7.119373232126235962e-02 1.970024779438972473e-03 2.868788838386535645e-01 -1.085571721196174622e-01 3.998197615146636963e-02 1.720858924090862274e-02 1.897675395011901855e-01 -2.547720372676849365e-01 2.565268874168395996e-01 1.274637281894683838e-01 -3.390251994132995605e-01 4.099616110324859619e-01
-1.912057250738143921e-01 -7.975891232490539551e-02 1.169505193829536438e-01 7.356388028711080551e-03 -1.435942649841308594e-01 -7.432102411985397339e-02 -5.442490801215171814e-02 -7.489655166864395142e-02 1.876647919416427612e-01 1.339343190193176270e-01 -3.339692056179046631e-01 1.768895536661148071e-01 -1.613131910562515259e-01 -1.052302494645118713e-01 2.187364995479583740e-01 -1.920956224203109741e-01 1.393599659204483032e-01 1.079948544502258301e-01 2.992711663246154785e-01 -2.526156231760978699e-02 1.765966974198818207e-02 3.640476763248443604e-01 1.252149939537048340e-01 3.724168986082077026e-02 -1.011947984807193279e-03 1.835542172193527222e-01 -2.622949481010437012e-01 -1.758633852005004883e-01 -2.146399766206741333e-01 3.112225234508514404e-02 3.091025054454803467e-01 2.088361680507659912e-01
-1.078456416726112366e-01 4.445133805274963379e-01 4.556303098797798157e-02 -9.002561122179031372e-02 7.304834574460983276e-02 6.149702891707420349e-02 5.474589765071868896e-03 4.092272371053695679e-02 -2.598424553871154785e-01 -8.989999443292617798e-02 -3.971170186996459961e-01 -6.290473043918609619e-02 1.039922758936882019e-01 -5.484697967767715454e-02 1.695492118597030640e-01 -2.127165645360946655e-01 -4.979476705193519592e-02 1.568647772073745728e-01 -1.458302885293960571e-01 -5.174590274691581726e-02 -1.617955416440963745e-01 3.736380313057452440e-04 1.939824074506759644e-01 6.143265590071678162e-02 -3.790900483727455139e-02 3.233970701694488525e-01 4.282297194004058838e-02 8.493649214506149292e-02 1.605424135923385620e-01 -1.699802577495574951e-01 1.929012835025787354e-01 3.451622128486633301e-01
-3.801681101322174072e-02 -7.822737842798233032e-02 1.374744027853012085e-01 1.050305739045143127e-02 -5.203296989202499390e-02 -1.502623856067657471e-01 6.689487397670745850e-02 -7.451021671295166016e-02 -1.455301940441131592e-01 1.586358696222305298e-01 -2.611784636974334717e-01 -1.745144426822662354e-01 -8.007505536079406738e-02 -1.086602434515953064e-01 6.012502685189247131e-02 -2.957367002964019775e-01 -2.308832667768001556e-02 1.799698621034622192e-01 2.125921398401260376e-01 3.374657630920410156e-01 -1.091690384782850742e-03 -4.944235831499099731e-02 5.056895315647125244e-02 -2.168924957513809204e-01 3.208610117435455322e-01 2.037903964519500732e-01 -6.685318797826766968e-02 -1.228758022189140320e-01 1.962985545396804810e-01 2.501098513603210449e-01 1.696060150861740112e-01 3.819086253643035889e-01
-2.081637233495712280e-01 -9.917929023504257202e-02 9.171313047409057617e-02 -2.455548197031021118e-01 5.367155745625495911e-02 -2.604481875896453857e-01 2.797470688819885254e-01 -1.483241319656372070e-01 -2.399206310510635376e-01 -1.033587083220481873e-01 -2.784791886806488037e-01 -7.662784308195114136e-02 -1.471267193555831909e-01 -5.992740020155906677e-02 1.053894609212875366e-01 -2.881003916263580322e-01 2.865576446056365967e-01 8.272170275449752808e-02 1.170816645026206970e-01 -1.202586013823747635e-02 -1.837828159332275391e-01 1.199831664562225342e-01 1.020208895206451416e-01 -1.968721598386764526e-01 3.584183752536773682e-01 1.696415692567825317e-01 -5.271020531654357910e-02 -1.555064767599105835e-01 1.384454518556594849e-01 1.140102222561836243e-01 7.115909457206726074e-02 1.206443756818771362e-01
-1.328415423631668091e-01 9.216199815273284912e-02 2.278147079050540924e-02 1.613466143608093262e-01 1.629802733659744263e-01 -1.260739099234342575e-02 -1.455532759428024292e-01 -2.933500707149505615e-01 -2.194724977016448975e-02 6.877588573843240738e-03 -1.580569595098495483e-01 1.015760526061058044e-01 1.575485616922378540e-01 -5.191654339432716370e-02 3.873396292328834534e-02 -2.184915840625762939e-01 2.295408770442008972e-02 3.413774967193603516e-01 1.734649986028671265e-01 1.964461058378219604e-01 -6.366891413927078247e-02 1.405736207962036133e-01 4.458532631397247314e-01 2.271548062562942505e-01 4.054062813520431519e-02 9.438953548669815063e-02 -5.503379181027412415e-02 2.018203735351562500e-01 1.871248334646224976e-01 -2.277628034353256226e-01 -2.149908617138862610e-02 3.148792386054992676e-01
4.588409513235092163e-02 -1.551184952259063721e-01 3.138608857989311218e-02 -3.043947219848632812e-01 5.341365188360214233e-02 1.526595652103424072e-01 2.303838543593883514e-02 -1.984310895204544067e-01 1.030747368931770325e-01 -2.274540364742279053e-01 -4.754653871059417725e-01 -1.242690626531839371e-02 -6.152412295341491699e-02 -2.032925188541412354e-01 6.473597884178161621e-02 -3.898261189460754395e-01 4.663894325494766235e-02 1.509523391723632812e-01 1.497992426156997681e-01 2.334931641817092896e-01 -1.259812116622924805e-01 -1.534437537193298340e-01 6.162061542272567749e-02 -4.386829212307929993e-02 1.090607717633247375e-01 2.021105587482452393e-01 2.308127731084823608e-01 -1.407362371683120728e-01 -3.648769110441207886e-02 8.129047602415084839e-02 1.201441138982772827e-02 2.081151753664016724e-01
-2.100280821323394775e-01 2.012048661708831787e-01 1.135199815034866333e-01 1.589936576783657074e-02 1.468454450368881226e-01 3.695653378963470459e-01 -2.444961071014404297e-01 -7.563564181327819824e-02 -1.809140853583812714e-02 -5.898951739072799683e-02 -2.100798636674880981e-01 -3.963857889175415039e-02 -1.233028098940849304e-01 -1.977674812078475952e-01 2.587234675884246826e-01 -6.674527376890182495e-02 1.869208514690399170e-01 3.600956499576568604e-01 -1.222289949655532837e-01 -8.557896316051483154e-02 -5.421021208167076111e-02 3.014587163925170898e-01 1.130101978778839111e-01 7.871497422456741333e-02 2.799676656723022461e-01 -8.618783950805664062e-02 1.603140383958816528e-01 3.949844837188720703e-02 4.329851642251014709e-02 -9.048788249492645264e-02 6.931913085281848907e-03 2.838428616523742676e-01
1.258891820907592773e-01 2.632283866405487061e-01 1.253558099269866943e-01 -1.374061554670333862e-01 1.863081604242324829e-01 8.346159011125564575e-02 -1.367528736591339111e-01 -5.050642415881156921e-03 -3.166807591915130615e-01 -1.271386593580245972e-01 -3.190938532352447510e-01 1.783447153866291046e-02 -3.614450618624687195e-02 -5.986435338854789734e-02 5.031089112162590027e-02 -2.921420037746429443e-01 8.156178891658782959e-02 2.263911217451095581e-01 -6.814119219779968262e-02 -1.361209303140640259e-01 -8.226599544286727905e-02 3.136418461799621582e-01 1.796476393938064575e-01 8.929936587810516357e-02 -8.786479011178016663e-03 1.695265024900436401e-01 -1.287595629692077637e-01 2.943382859230041504e-01 -7.887286134064197540e-03 -1.123804897069931030e-01 7.867640256881713867e-02 3.621197938919067383e-01
4.713233187794685364e-02 1.919301301240921021e-01 -6.691204011440277100e-02 1.320257484912872314e-01 2.040694504976272583e-01 5.067917332053184509e-02 -1.140499114990234375e-01 -1.523956805467605591e-01 1.466627120971679688e-01 1.971031576395034790e-01 -2.094161361455917358e-01 1.676847934722900391e-01 8.255048841238021851e-02 1.190939322113990784e-01 4.303694665431976318e-01 -2.708490788936614990e-01 4.880455881357192993e-02 3.701121509075164795e-01 3.380320966243743896e-02 4.600309208035469055e-02 -1.536480337381362915e-01 1.061981394886970520e-01 2.773592770099639893e-01 2.218810468912124634e-02 -6.331652402877807617e-02 -2.312017045915126801e-02 1.148503348231315613e-01 -2.866018004715442657e-02 2.467003315687179565e-01 1.147896125912666321e-01 -2.101906538009643555e-01 2.344724833965301514e-01
2.751311287283897400e-02 -2.977275848388671875e-01 6.549214571714401245e-02 1.494040489196777344e-01 1.921400725841522217e-01 3.324257209897041321e-02 2.032226324081420898e-01 -2.468308359384536743e-01 -2.027460932731628418e-01 4.120596684515476227e-03 -2.604205012321472168e-01 -4.257256910204887390e-02 -2.267817854881286621e-01 -2.877660095691680908e-01 5.684814229607582092e-02 -9.106263518333435059e-02 2.626372575759887695e-01 2.788083441555500031e-02 1.269918382167816162e-01 9.214084595441818237e-02 -1.233253721147775650e-02 3.231888115406036377e-01 2.173164784908294678e-01 -1.893248260021209717e-01 1.794120818376541138e-01 1.352081149816513062e-01 -4.610596969723701477e-02 -1.248734965920448303e-01 2.494139522314071655e-01 -5.658034235239028931e-02 -5.604258552193641663e-02 2.616120576858520508e-01
1.743241213262081146e-02 8.177111856639385223e-03 1.961999833583831787e-01 -3.457440137863159180e-01 1.035650819540023804e-01 6.561251729726791382e-02 -1.711108684539794922e-01 -1.928562521934509277e-01 3.980029746890068054e-02 -4.177982360124588013e-02 -4.041242226958274841e-02 1.594433039426803589e-01 -5.803127214312553406e-02 -4.419111460447311401e-02 2.130324095487594604e-01 -4.032110571861267090e-01 3.377403020858764648e-01 1.473323404788970947e-01 2.376686595380306244e-02 2.378143966197967529e-01 -1.494709402322769165e-01 -1.158388331532478333e-01 2.615715563297271729e-01 1.275394409894943237e-01 -9.125724434852600098e-02 7.991648465394973755e-02 4.247791320085525513e-02 -1.393931061029434204e-01 3.173287212848663330e-02 1.774932444095611572e-01 1.437589675188064575e-01 3.375743627548217773e-01
-6.414144486188888550e-02 -1.234054788947105408e-01 2.479237876832485199e-02 6.023195106536149979e-03 2.020030021667480469e-01 -1.397897005081176758e-01 4.154659211635589600e-01 -3.356586098670959473e-01 -1.637049168348312378e-01 3.729205578565597534e-02 -1.957160234451293945e-01 -2.042311942204833031e-03 -1.273789256811141968e-01 -1.506994813680648804e-01 1.272268742322921753e-01 -5.169580876827239990e-02 7.767035067081451416e-02 2.030131667852401733e-01 7.776009291410446167e-02 5.427454411983489990e-02 -1.001502498984336853e-01 2.048294842243194580e-01 -7.714630663394927979e-02 7.230730354785919189e-02 3.557116091251373291e-01 -5.332943052053451538e-02 -5.090709030628204346e-02 -2.290541082620620728e-01 2.583172321319580078e-01 -3.471703082323074341e-02 1.185088455677032471e-01 3.525242805480957031e-01
1.531925499439239502e-01 1.847976446151733398e-01 1.578035354614257812e-01 1.100969165563583374e-01 2.855297178030014038e-02 -9.613924473524093628e-02 2.999844551086425781e-01 -2.051579803228378296e-01 1.639324128627777100e-01 -5.626391991972923279e-02 -5.193656086921691895e-01 5.392385646700859070e-02 -4.128015786409378052e-02 6.453835964202880859e-02 1.196044757962226868e-01 2.171673066914081573e-02 1.716934591531753540e-01 2.653717398643493652e-01 6.224499642848968506e-02 -3.852780759334564209e-01 -9.643850848078727722e-03 -1.030884757637977600e-01 -1.228177919983863831e-02 -1.998699903488159180e-01 2.174938917160034180e-01 1.361228972673416138e-01 -8.625735342502593994e-02 1.951492875814437866e-01 9.344173222780227661e-02 1.358665246516466141e-02 -1.233608052134513855e-01 3.691022843122482300e-02
6.271529197692871094e-02 1.358414739370346069e-01 1.375913619995117188e-01 -1.720674932003021240e-01 1.462543150410056114e-03 3.691757842898368835e-02 -1.100645959377288818e-01 -2.974611520767211914e-01 2.170327864587306976e-02 5.892993882298469543e-03 -9.880577027797698975e-02 2.139677256345748901e-01 -1.447399146854877472e-02 -1.249798834323883057e-01 9.919167309999465942e-02 -3.473106324672698975e-01 4.491653740406036377e-01 8.690754324197769165e-02 1.022900566458702087e-01 4.199075996875762939e-01 -2.162534929811954498e-02 -2.060260623693466187e-01 1.305211633443832397e-01 7.266895473003387451e-02 -9.631107002496719360e-02 -4.952903371304273605e-03 -7.017004489898681641e-02 -8.453284204006195068e-02 7.905113697052001953e-02 7.661525905132293701e-02 9.419928491115570068e-02 3.479766547679901123e-01
9.259304963052272797e-03 1.932809501886367798e-02 3.147634863853454590e-01 -2.411989420652389526e-01 -2.281962707638740540e-02 1.669918894767761230e-01 -3.831743076443672180e-02 -1.718996912240982056e-01 1.000205278396606445e-01 -1.508747637271881104e-01 -2.076231539249420166e-01 8.101420104503631592e-02 4.444845020771026611e-02 -1.357506364583969116e-01 2.375687658786773682e-02 -2.467695176601409912e-01 1.801143884658813477e-01 5.733609944581985474e-02 1.802565902471542358e-01 3.592993617057800293e-01 1.310914605855941772e-01 -2.765542864799499512e-01 1.508746594190597534e-01 -1.337942630052566528e-01 -8.642449975013732910e-02 4.694275557994842529e-02 -2.722420170903205872e-02 -1.468597203493118286e-01 4.912691190838813782e-02 1.550613194704055786e-01 -3.416367620229721069e-02 4.767672717571258545e-01
4.376649484038352966e-02 9.968548268079757690e-02 1.969031840562820435e-01 1.446826308965682983e-01 -8.535201847553253174e-02 1.964948773384094238e-01 2.493249624967575073e-02 -1.669781506061553955e-01 -4.960322976112365723e-01 -1.356912106275558472e-01 -1.819121986627578735e-01 9.389890730381011963e-02 1.413607597351074219e-01 -1.709793210029602051e-01 3.645613491535186768e-01 -1.926336884498596191e-01 6.077779084444046021e-02 1.445355564355850220e-01 4.677040874958038330e-02 -1.949521750211715698e-01 1.050612404942512512e-01 4.242348484694957733e-03 7.575385272502899170e-02 1.121921166777610779e-01 2.673662602901458740e-01 1.269273757934570312e-01 3.626981005072593689e-02 3.163252770900726318e-02 -3.754296526312828064e-02 6.822873651981353760e-02 -2.219119518995285034e-01 2.984380125999450684e-01
-1.048014238476753235e-01 3.523150980472564697e-01 -2.478846162557601929e-01 7.319620251655578613e-02 1.910451799631118774e-01 6.304164975881576538e-02 -1.211776211857795715e-02 -1.024109423160552979e-01 -5.460267141461372375e-02 6.830170005559921265e-02 -4.569690227508544922e-01 1.722679845988750458e-02 -1.351374238729476929e-01 -7.332375645637512207e-02 -1.029333546757698059e-01 -1.648918353021144867e-02 6.677530705928802490e-02 3.903165161609649658e-01 1.541230827569961548e-01 -2.233546078205108643e-01 6.691978871822357178e-02 -7.719949632883071899e-02 1.799421459436416626e-01 8.961884677410125732e-02 7.880444079637527466e-02 1.865107268095016479e-01 -2.093536257743835449e-01 -9.814258664846420288e-02 4.189905244857072830e-03 2.659616172313690186e-01 -8.727505803108215332e-02 2.039263546466827393e-01
-1.798009499907493591e-02 -1.066956594586372375e-01 2.439806312322616577e-01 6.076153833419084549e-03 7.011427730321884155e-02 -1.917653679847717285e-01 -5.527878925204277039e-02 -4.596783965826034546e-02 -2.040192931890487671e-01 -2.058805674314498901e-01 -3.529412746429443359e-01 6.979979574680328369e-02 9.769642353057861328e-02 -7.553414255380630493e-02 1.074005365371704102e-01 -3.520098328590393066e-02 6.835295259952545166e-02 9.196051955223083496e-02 9.164404124021530151e-02 -1.156724244356155396e-01 -1.471863687038421631e-01 3.453232944011688232e-01 -2.192627787590026855e-01 1.614034920930862427e-02 2.938474416732788086e-01 -1.363660097122192383e-01 -1.685128174722194672e-02 -1.132309660315513611e-01 -4.686237871646881104e-02 2.995083332061767578e-01 -1.294604130089282990e-02 4.540085494518280029e-01
-2.263611257076263428e-01 1.620402187108993530e-02 1.968659013509750366e-01 -1.635156273841857910e-01 -9.916796535253524780e-02 1.992993429303169250e-02 2.374075353145599365e-01 -2.189572602510452271e-01 -1.106914803385734558e-01 1.084081158041954041e-01 -4.840803742408752441e-01 1.365988142788410187e-02 -1.838563531637191772e-01 -6.079582497477531433e-02 4.346732050180435181e-02 -3.111360371112823486e-01 -8.299703896045684814e-02 4.972463101148605347e-02 1.060320436954498291e-01 3.030756413936614990e-01 -1.365501284599304199e-01 -8.045361936092376709e-02 1.386278122663497925e-01 3.165479004383087158e-02 2.896795570850372314e-01 1.843957006931304932e-01 -1.211202144622802734e-01 -1.150298491120338440e-01 1.055896803736686707e-01 1.487660855054855347e-01 1.596879959106445312e-01 1.065505817532539368e-01
7.275017350912094116e-02 3.376068770885467529e-01 -2.766176313161849976e-02 -1.220039743930101395e-02 -1.611721217632293701e-01 4.840703308582305908e-02 -2.287579514086246490e-02 -2.142140269279479980e-01 1.567958295345306396e-02 2.017334252595901489e-01 -3.110988736152648926e-01 2.492804452776908875e-02 -7.451863586902618408e-02 2.650762535631656647e-02 1.195517033338546753e-01 -5.139952525496482849e-02 2.635486423969268799e-01 1.782971918582916260e-01 -3.415125906467437744e-01 1.391466259956359863e-01 1.899566352367401123e-01 -3.176025301218032837e-02 7.639754563570022583e-02 -1.026513427495956421e-01 2.287613600492477417e-01 6.493649631738662720e-02 -1.494760066270828247e-01 1.115155071020126343e-01 -1.157515048980712891e-01 -2.573490515351295471e-02 1.430020034313201904e-01 4.764492511749267578e-01
7.495667785406112671e-02 1.110023409128189087e-01 -6.986677646636962891e-03 1.485318839550018311e-01 -7.483985275030136108e-02 9.466590732336044312e-02 1.690847128629684448e-01 -4.593810737133026123e-01 -5.855483934283256531e-02 6.855642050504684448e-02 -2.183081358671188354e-01 3.605910763144493103e-02 -3.475845977663993835e-02 -3.730606287717819214e-03 1.431496292352676392e-01 -1.341868340969085693e-01 5.712587386369705200e-03 2.621949613094329834e-01 3.561061322689056396e-01 3.327271640300750732e-01 -4.264947026968002319e-02 2.124710083007812500e-01 9.832232445478439331e-02 4.112517461180686951e-02 -8.765450119972229004e-02 -3.883243724703788757e-02 -3.296398371458053589e-02 -2.077451199293136597e-01 -3.753851056098937988e-01 1.880906373262405396e-01 1.076526194810867310e-01 5.497928708791732788e-02
1.312559284269809723e-02 1.082562878727912903e-01 3.335218876600265503e-02 3.890912234783172607e-02 3.227106928825378418e-01 8.708339184522628784e-02 -2.564589679241180420e-01 -3.552566766738891602e-01 -2.825994975864887238e-03 2.668151445686817169e-02 -2.542682290077209473e-01 -1.527881920337677002e-01 4.808611422777175903e-02 2.430507168173789978e-02 8.251069113612174988e-03 -2.003525793552398682e-01 -1.881968230009078979e-02 4.150323271751403809e-01 3.822328150272369385e-02 1.346127688884735107e-01 -6.804841011762619019e-02 3.324031829833984375e-02 2.644262909889221191e-01 9.090828150510787964e-02 5.299273505806922913e-02 1.839973181486129761e-01 -1.487161666154861450e-01 7.368306815624237061e-02 1.583260446786880493e-01 -2.859400808811187744e-01 6.991846021264791489e-03 3.205524086952209473e-01
1.290766298770904541e-01 6.146071478724479675e-02 3.013534247875213623e-01 -3.328957557678222656e-01 -3.495186939835548401e-02 -1.155046653002500534e-02 -2.454137615859508514e-02 -1.454434990882873535e-01 1.746477931737899780e-02 -6.983068585395812988e-02 -1.466471254825592041e-01 8.957380801439285278e-02 -1.145908758044242859e-01 -5.436887219548225403e-02 1.021659821271896362e-01 -2.978993952274322510e-01 1.193125545978546143e-01 1.470951288938522339e-01 3.535191714763641357e-02 3.399369418621063232e-01 -5.797954648733139038e-02 -2.107666581869125366e-01 3.246714472770690918e-01 -7.443392276763916016e-02 -9.893690049648284912e-02 4.675227403640747070e-02 1.347244232892990112e-01 -3.300963938236236572e-01 2.424649149179458618e-01 1.768889874219894409e-01 6.159499287605285645e-03 2.534110248088836670e-01
-1.495297551155090332e-01 2.574985027313232422e-01 3.287430107593536377e-02 6.776412576436996460e-02 -3.874995186924934387e-02 -1.582270562648773193e-01 1.295296996831893921e-01 -2.808255255222320557e-01 2.429831176996231079e-01 -5.328283458948135376e-02 -4.467669129371643066e-01 -1.444994658231735229e-01 1.735595762729644775e-01 -1.245455741882324219e-01 -3.211290808394551277e-03 5.675420165061950684e-02 2.304098755121231079e-01 -6.781539320945739746e-02 7.751893252134323120e-02 -9.901501238346099854e-02 -1.579090207815170288e-01 1.266643404960632324e-01 -6.716690212488174438e-02 1.081057265400886536e-02 1.058034449815750122e-01 1.534156799316406250e-01 4.038603901863098145e-01 -3.080356717109680176e-01 1.020493209362030029e-01 -2.855074033141136169e-02 4.094456881284713745e-02 1.659043729305267334e-01
-2.973650023341178894e-02 1.531504839658737183e-01 -1.142927035689353943e-01 -6.371093541383743286e-02 9.787420928478240967e-02 1.499993652105331421e-01 -2.694358825683593750e-01 -2.027081251144409180e-01 1.201739814132452011e-02 -4.403522238135337830e-03 -2.963643968105316162e-01 -8.853132021613419056e-04 -4.212839305400848389e-01 1.582305282354354858e-01 1.982003264129161835e-02 4.241348244249820709e-03 8.701522648334503174e-02 1.469694077968597412e-01 -1.107308045029640198e-01 -3.530665114521980286e-02 -4.960788786411285400e-02 3.855035603046417236e-01 3.770903050899505615e-01 -1.516437381505966187e-01 1.321074217557907104e-01 9.030702710151672363e-02 2.287257313728332520e-01 1.066411510109901428e-01 6.534145027399063110e-02 6.878653913736343384e-02 -1.623276174068450928e-01 1.955907344818115234e-01
-7.008204609155654907e-02 -1.121116429567337036e-01 1.193532627075910568e-02 -4.522954672574996948e-02 -9.620021283626556396e-02 -3.140388801693916321e-02 -2.408869266510009766e-01 -2.501069903373718262e-01 -2.383604645729064941e-01 -1.616218239068984985e-01 -2.212649583816528320e-01 5.700455605983734131e-02 -7.720579206943511963e-02 -3.371876478195190430e-01 2.783299386501312256e-01 -2.735286056995391846e-01 1.828602105379104614e-01 1.881196349859237671e-01 5.031313374638557434e-02 -4.117412120103836060e-02 -2.914045155048370361e-01 9.190807491540908813e-02 1.680442243814468384e-01 8.374172449111938477e-02 1.647832244634628296e-01 3.099516630172729492e-01 -3.024013340473175049e-01 2.565990202128887177e-02 8.259251713752746582e-03 1.373103447258472443e-02 2.503332798369228840e-04 1.586498171091079712e-01
-1.707593649625778198e-01 -1.322329342365264893e-01 1.392318308353424072e-01 1.283082216978073120e-01 7.662097364664077759e-02 -1.654868423938751221e-01 1.299701780080795288e-01 -1.403024643659591675e-01 -5.429907515645027161e-02 6.931062787771224976e-02 -2.631728351116180420e-01 1.147579252719879150e-01 -1.987872878089547157e-03 -1.441619545221328735e-01 8.492263406515121460e-02 -2.009530216455459595e-01 1.296116560697555542e-01 1.754231005907058716e-01 8.196767419576644897e-02 1.350936386734247208e-02 -2.343648374080657959e-01 2.222809046506881714e-01 -2.435375899076461792e-01 9.499055147171020508e-02 4.329549074172973633e-01 -2.295513451099395752e-01 1.869752444326877594e-02 -1.684558838605880737e-01 6.980434525758028030e-03 1.750725209712982178e-01 1.775046437978744507e-01 3.617873787879943848e-01
1.923709549009799957e-02 6.993710994720458984e-02 2.772910594940185547e-01 -5.787150934338569641e-02 -1.841035485267639160e-02 -3.982574492692947388e-02 3.052396140992641449e-02 -1.672987639904022217e-01 1.499056816101074219e-01 -1.466867029666900635e-01 -2.467251718044281006e-01 -3.243215680122375488e-01 -1.171370446681976318e-01 -2.666971981525421143e-01 2.671976946294307709e-02 -3.658615648746490479e-01 1.936039179563522339e-01 3.205738067626953125e-01 7.644575554877519608e-03 9.751058369874954224e-02 -2.534793317317962646e-01 -1.978690773248672485e-01 -3.480390086770057678e-02 -2.225480042397975922e-02 -3.172462806105613708e-03 -1.542852073907852173e-02 1.958547681570053101e-01 9.402111917734146118e-02 1.224263235926628113e-01 -2.476805634796619415e-02 2.506867349147796631e-01 2.708692550659179688e-01
6.265109032392501831e-02 -9.805315732955932617e-02 1.701079122722148895e-02 -7.245404273271560669e-02 3.549604117870330811e-01 -2.933930158615112305e-01 1.650841683149337769e-01 -2.458527833223342896e-01 7.346996665000915527e-02 3.365690633654594421e-02 -2.701756954193115234e-01 -9.902169555425643921e-02 -1.531427949666976929e-01 -2.172815985977649689e-02 1.781607745215296745e-03 -2.325073182582855225e-01 1.331174075603485107e-01 8.749258518218994141e-02 3.452868163585662842e-01 1.577709801495075226e-02 -1.601864099502563477e-01 1.792938262224197388e-01 -3.032752126455307007e-02 -4.640679433941841125e-02 -3.548423945903778076e-02 3.014347851276397705e-01 2.489042431116104126e-01 -7.246881723403930664e-02 -7.029794156551361084e-02 2.741644084453582764e-01 2.646030299365520477e-02 2.607081830501556396e-01
2.582683563232421875e-01 3.319445550441741943e-01 -1.108923181891441345e-02 1.186096295714378357e-01 3.764092177152633667e-02 1.479172147810459137e-02 8.822772651910781860e-02 -1.360005140304565430e-01 -4.049339890480041504e-01 -2.952376008033752441e-01 -2.085974961519241333e-01 -2.816116623580455780e-02 -5.761094763875007629e-02 -1.210645362734794617e-01 1.738175451755523682e-01 -3.926429152488708496e-02 3.549399971961975098e-01 3.039327859878540039e-01 -3.873641788959503174e-02 5.828017368912696838e-02 8.308354020118713379e-02 3.122366219758987427e-02 1.031855791807174683e-01 -1.062535867094993591e-01 -6.014880165457725525e-02 -3.504681214690208435e-02 3.282545506954193115e-01 -4.182536154985427856e-02 -1.307140588760375977e-01 -5.829743295907974243e-02 -2.433459274470806122e-02 2.175719439983367920e-01
1.276929210871458054e-02 -2.459112741053104401e-02 5.666134878993034363e-02 -1.726912707090377808e-01 8.574970811605453491e-02 8.050131797790527344e-02 8.660461008548736572e-02 -1.828105449676513672e-01 -5.434469878673553467e-02 -2.530807852745056152e-01 -4.710844457149505615e-01 -1.610745638608932495e-01 -2.424080483615398407e-02 -2.602441608905792236e-01 6.954041868448257446e-02 -3.079021275043487549e-01 5.852745473384857178e-02 2.574755549430847168e-01 1.450858116149902344e-01 2.613700032234191895e-01 -1.728413701057434082e-01 -2.092923671007156372e-01 1.913566887378692627e-01 -8.648671209812164307e-02 1.161704808473587036e-01 3.791122883558273315e-02 1.899378895759582520e-01 -2.594090700149536133e-01 2.699093893170356750e-02 -8.785954117774963379e-02 1.060113385319709778e-01 1.173731312155723572e-01
-2.727824747562408447e-01 -3.338410705327987671e-02 4.618084803223609924e-02 -6.224270164966583252e-02 1.693208515644073486e-02 -6.700309365987777710e-02 1.643344312906265259e-01 -9.879349172115325928e-02 -1.236784011125564575e-01 -4.204227775335311890e-02 -2.216520607471466064e-01 4.617585986852645874e-02 -1.529421657323837280e-01 8.594854921102523804e-02 -3.199622267857193947e-03 -4.311926662921905518e-01 -7.686887867748737335e-03 1.709375977516174316e-01 2.116141319274902344e-01 2.124740630388259888e-01 1.266903337091207504e-02 -1.864288002252578735e-02 1.072190925478935242e-01 -1.192712225019931793e-02 2.651550471782684326e-01 2.303362637758255005e-01 -2.798370830714702606e-02 -1.669475287199020386e-01 2.457291632890701294e-01 2.451734244823455811e-01 3.536648452281951904e-01 2.508903443813323975e-01
-4.087055474519729614e-02 -9.951053559780120850e-02 1.723367162048816681e-02 5.861501768231391907e-02 2.499764561653137207e-01 -1.814439706504344940e-02 8.431982249021530151e-02 -9.970976412296295166e-02 1.898171305656433105e-01 1.999339610338211060e-01 -3.390561640262603760e-01 6.132077053189277649e-02 -7.800918817520141602e-02 1.975176930427551270e-01 1.951413899660110474e-01 -2.519968450069427490e-01 9.055932611227035522e-02 1.867295652627944946e-01 4.327153041958808899e-02 9.802478551864624023e-02 -4.845405742526054382e-02 -1.042948812246322632e-01 8.010269375517964363e-04 -2.897096574306488037e-01 -1.330468803644180298e-01 2.209285795688629150e-01 1.235304102301597595e-01 -2.521494030952453613e-01 2.342924624681472778e-01 2.525635361671447754e-01 -1.177118625491857529e-02 3.841131627559661865e-01
-2.058776766061782837e-01 1.347188353538513184e-01 1.421897262334823608e-01 1.244007721543312073e-01 -5.783454328775405884e-02 8.520799875259399414e-02 -4.402777180075645447e-02 -3.420151472091674805e-01 3.194486796855926514e-01 1.383406519889831543e-01 -3.743386864662170410e-01 1.784355193376541138e-01 7.143461704254150391e-02 -1.842865161597728729e-02 1.606474630534648895e-02 -7.860918343067169189e-02 1.365675479173660278e-01 6.170638278126716614e-02 2.958680689334869385e-01 1.531524118036031723e-02 -1.997472718358039856e-02 3.152910619974136353e-02 -2.489079833030700684e-01 -2.606792747974395752e-01 5.111555010080337524e-02 1.202335283160209656e-01 1.327808648347854614e-01 -1.890153288841247559e-01 -7.622568309307098389e-02 1.728370338678359985e-01 -2.051225602626800537e-01 2.819609344005584717e-01
4.024300351738929749e-02 1.120656579732894897e-01 1.648059189319610596e-01 -1.814226508140563965e-01 2.601866126060485840e-01 1.204895898699760437e-01 -1.175913289189338684e-01 -8.631445467472076416e-02 -2.130468636751174927e-01 -2.426663041114807129e-02 -3.239608108997344971e-01 9.888452477753162384e-03 1.749514043331146240e-02 -2.087698131799697876e-02 -8.359804749488830566e-03 -2.184465080499649048e-01 4.610370397567749023e-01 -4.019258171319961548e-02 6.571337580680847168e-02 3.274888992309570312e-01 -6.771213561296463013e-02 -3.170597180724143982e-02 1.621331721544265747e-01 1.023751571774482727e-01 -1.549775339663028717e-02 1.744799315929412842e-02 1.732541769742965698e-01 -8.796628564596176147e-02 6.389132142066955566e-02 1.722313910722732544e-01 -4.304540157318115234e-02 4.250915050506591797e-01
-1.367411911487579346e-01 -1.066984087228775024e-01 8.439284563064575195e-02 1.315273344516754150e-01 -1.704793274402618408e-01 1.008247062563896179e-01 -4.425408691167831421e-02 -1.408772915601730347e-01 -9.332323819398880005e-02 -1.800043284893035889e-01 -1.389721482992172241e-01 1.383631527423858643e-01 1.924453973770141602e-01 1.180858090519905090e-01 -2.881761267781257629e-02 -1.344320476055145264e-01 9.531615674495697021e-02 2.548930943012237549e-01 2.367631494998931885e-01 -8.444874733686447144e-02 -6.498131901025772095e-02 2.342075109481811523e-01 3.584156632423400879e-01 -1.655842065811157227e-01 1.262676119804382324e-01 -1.102257445454597473e-01 1.546476315706968307e-02 -1.748209893703460693e-01 3.497228920459747314e-01 -1.673341393470764160e-01 8.914164453744888306e-02 4.070184528827667236e-01
2.195265740156173706e-01 2.597651779651641846e-01 2.344379946589469910e-02 2.285005897283554077e-01 2.082640230655670166e-01 3.452327549457550049e-01 1.007164716720581055e-01 -4.404237270355224609e-01 -6.854926235973834991e-03 -1.379749178886413574e-01 -2.564480602741241455e-01 1.482245773077011108e-01 -1.767729036509990692e-02 5.847057700157165527e-02 9.967260807752609253e-02 2.453743852674961090e-02 1.411174833774566650e-01 2.407076209783554077e-01 -2.680711150169372559e-01 1.252318322658538818e-01 -3.688016161322593689e-02 5.665784329175949097e-02 -8.476565033197402954e-02 -2.322001159191131592e-01 1.174738407135009766e-01 1.364753693342208862e-01 1.913949549198150635e-01 -5.100416764616966248e-02 -3.318874910473823547e-02 6.780194491147994995e-02 -3.376952558755874634e-02 1.850227415561676025e-01
7.338261697441339493e-03 -1.072705090045928955e-01 -9.151060879230499268e-02 -3.729645907878875732e-02 4.495874047279357910e-03 3.706075623631477356e-02 -1.326580196619033813e-01 -3.933932185173034668e-01 -1.460748761892318726e-01 -1.160414963960647583e-01 -2.365383654832839966e-01 2.823468483984470367e-02 -6.802326440811157227e-02 4.968257248401641846e-02 1.609580814838409424e-01 -1.922417432069778442e-01 1.474340409040451050e-01 3.634128570556640625e-01 8.451341837644577026e-02 -1.457550376653671265e-01 2.446277439594268799e-02 -2.814177051186561584e-02 1.180352196097373962e-01 2.296172678470611572e-01 -9.752964973449707031e-02 2.697293758392333984e-01 -1.945876181125640869e-01 6.566449534147977829e-03 -1.446622312068939209e-01 4.101778566837310791e-01 -2.348918765783309937e-01 1.692710518836975098e-01
5.695946048945188522e-03 2.045644074678421021e-02 1.434997469186782837e-01 6.744898855686187744e-02 1.633425205945968628e-01 -2.943042851984500885e-02 1.754044294357299805e-01 -1.843300312757492065e-01 -2.880895696580410004e-02 -3.804959058761596680e-01 -3.005938827991485596e-01 1.352564841508865356e-01 7.044601719826459885e-03 -1.707739010453224182e-02 1.622816361486911774e-02 -3.483012914657592773e-01 3.441777825355529785e-01 -3.084011375904083252e-02 -2.949026525020599365e-01 8.702953904867172241e-02 1.159088462591171265e-01 1.342701762914657593e-01 -2.685796236619353294e-03 5.522292852401733398e-02 8.729983866214752197e-02 6.962269544601440430e-02 2.721534073352813721e-01 -2.693345546722412109e-01 -2.052861899137496948e-01 -6.299842894077301025e-02 9.798429906368255615e-02 2.065898329019546509e-01
6.293256580829620361e-02 -3.253687918186187744e-02 1.149201095104217529e-01 -1.749570071697235107e-01 -1.982545256614685059e-01 -1.010051742196083069e-01 -2.975565791130065918e-01 -1.208821907639503479e-01 -3.125080168247222900e-01 -1.935430802404880524e-02 -2.898288071155548096e-01 -1.150952279567718506e-02 -1.836274936795234680e-02 -1.824318915605545044e-01 2.366321980953216553e-01 -2.921549975872039795e-01 2.044096887111663818e-01 9.788278490304946899e-02 -8.039596490561962128e-03 1.801347434520721436e-01 -1.895061880350112915e-01 -2.266670316457748413e-01 1.577649414539337158e-01 -1.938576251268386841e-02 1.997954249382019043e-01 2.780108526349067688e-02 -7.444616407155990601e-02 -3.378104567527770996e-01 -6.558969616889953613e-02 -5.309746041893959045e-02 1.155628040432929993e-01 2.531975209712982178e-01
2.256567776203155518e-01 8.232695609331130981e-02 8.565028756856918335e-02 1.304419785737991333e-01 2.074847221374511719e-01 1.798171848058700562e-01 -8.361923694610595703e-02 -3.906034529209136963e-01 -1.270259171724319458e-01 1.960823126137256622e-02 -2.386712580919265747e-01 -5.249235033988952637e-02 -4.125778004527091980e-02 1.248707771301269531e-01 1.875614225864410400e-01 -5.718640238046646118e-02 -9.567094594240188599e-02 3.845871090888977051e-01 6.367413327097892761e-03 3.070800751447677612e-02 4.944814369082450867e-03 -1.043188348412513733e-01 3.553808927536010742e-01 8.476249128580093384e-02 1.058797761797904968e-01 7.412648200988769531e-02 -7.788918912410736084e-02 2.044168710708618164e-01 2.007122188806533813e-01 4.786351928487420082e-04 -3.800642117857933044e-02 3.772265017032623291e-01
-1.681428849697113037e-01 4.058091342449188232e-02 1.721530556678771973e-01 1.369778215885162354e-01 4.089080914855003357e-02 1.091428622603416443e-01 1.062130481004714966e-01 -2.904201447963714600e-01 -3.094595372676849365e-01 2.888590283691883087e-02 -5.645464658737182617e-01 2.048574239015579224e-01 -5.281176045536994934e-02 -1.479729562997817993e-01 7.451910525560379028e-02 -3.960930928587913513e-02 -1.594940274953842163e-01 1.326515376567840576e-01 -1.400853991508483887e-01 -6.816139817237854004e-02 7.302177697420120239e-02 1.883107721805572510e-01 1.140746548771858215e-01 1.492287665605545044e-01 -1.507545262575149536e-01 1.154798641800880432e-01 -9.633884578943252563e-02 -2.289457917213439941e-01 4.390950314700603485e-03 2.436866015195846558e-01 -8.350604772567749023e-02 1.259782314300537109e-01
-2.640827894210815430e-01 -1.060469821095466614e-01 1.924209743738174438e-01 -8.327164500951766968e-02 9.140153229236602783e-02 -2.184300869703292847e-01 1.092981621623039246e-01 8.895529061555862427e-02 -2.901060581207275391e-01 -1.151637285947799683e-01 -3.523596525192260742e-01 1.074691191315650940e-01 -5.130346864461898804e-02 -1.119453459978103638e-01 5.729806795716285706e-02 -1.644410490989685059e-01 1.022886559367179871e-01 8.157827705144882202e-02 2.491416037082672119e-01 9.359264367958530784e-06 -2.116432934999465942e-01 2.292899191379547119e-01 -1.148790791630744934e-01 -1.456789821386337280e-01 2.371736317873001099e-01 1.133904382586479187e-01 -4.942593351006507874e-02 -1.761206239461898804e-01 -3.984930459409952164e-03 1.833921372890472412e-01 1.370678395032882690e-01 3.931009769439697266e-01
4.293635487556457520e-02 -1.249652802944183350e-01 5.650299414992332458e-02 -3.653982579708099365e-01 4.881935194134712219e-02 1.343281269073486328e-01 7.521665096282958984e-02 -2.150017321109771729e-01 9.712053835391998291e-02 -1.916118860244750977e-01 -4.827540814876556396e-01 7.164007518440485001e-03 3.563172370195388794e-02 -1.961867809295654297e-01 -6.458068382926285267e-04 -3.958706259727478027e-01 -5.747875943779945374e-02 1.572216749191284180e-01 1.881149858236312866e-01 1.921728551387786865e-01 -1.095256209373474121e-01 -7.700524479150772095e-02 9.557170420885086060e-02 -3.962353989481925964e-02 5.711017176508903503e-02 2.502177357673645020e-01 2.215083092451095581e-01 -1.119037866592407227e-01 -1.119450628757476807e-01 3.199960291385650635e-02 1.350662764161825180e-02 1.662261337041854858e-01
2.523756213486194611e-02 1.138569563627243042e-01 -1.609914563596248627e-02 2.049990296363830566e-01 -2.254984527826309204e-02 -1.274995803833007812e-01 1.213109269738197327e-01 -4.340981245040893555e-01 -4.678213968873023987e-02 -1.669569611549377441e-01 -1.714661717414855957e-01 -1.262331455945968628e-01 -7.995398342609405518e-02 1.313384175300598145e-01 -1.449809074401855469e-01 -8.314207941293716431e-02 7.746452093124389648e-02 5.291916429996490479e-02 -9.762594848871231079e-02 2.838205732405185699e-02 -1.998849362134933472e-01 4.713786244392395020e-01 1.595699340105056763e-01 -1.908386200666427612e-01 1.777811199426651001e-01 2.241089046001434326e-01 2.593449652194976807e-01 -1.492271721363067627e-01 -5.662405118346214294e-02 -4.520466923713684082e-02 1.718089133501052856e-01 2.189101129770278931e-01
1.710973978042602539e-01 -1.622164398431777954e-01 2.511203289031982422e-01 -2.828757166862487793e-01 1.038749739527702332e-01 -2.721190154552459717e-01 -1.861862838268280029e-01 -3.574303686618804932e-01 -1.665992885828018188e-01 -4.650625213980674744e-02 -2.668040692806243896e-01 1.490082126110792160e-02 -5.310504510998725891e-02 -2.393669337034225464e-01 -1.974705010652542114e-01 -1.056150421500205994e-01 1.319704800844192505e-01 2.008115351200103760e-01 1.492999494075775146e-01 1.312871575355529785e-01 4.481468349695205688e-02 -2.695001475512981415e-02 6.998576223850250244e-02 -1.536874026060104370e-01 5.685612559318542480e-02 1.549670696258544922e-01 3.054772317409515381e-01 -6.198967248201370239e-02 -2.018716000020503998e-02 2.095719426870346069e-01 7.007414102554321289e-02 2.007860541343688965e-01
-1.017851233482360840e-01 1.410823762416839600e-01 5.549935251474380493e-02 4.587042704224586487e-02 1.440615504980087280e-01 2.487508356571197510e-01 -7.772953063249588013e-02 -1.495478600263595581e-01 4.486433789134025574e-02 6.815205514430999756e-02 -2.596639990806579590e-01 -8.763635903596878052e-02 1.522477716207504272e-02 1.952772885560989380e-01 2.765890061855316162e-01 -2.667322754859924316e-01 -1.458934992551803589e-01 2.809983491897583008e-01 -5.272110551595687866e-02 5.228262394666671753e-03 -1.284097135066986084e-01 3.187958896160125732e-02 2.249993383884429932e-01 -1.751019805669784546e-01 5.471192672848701477e-02 1.806187815964221954e-02 -1.871750690042972565e-03 -4.074809700250625610e-02 2.523110508918762207e-01 1.108618453145027161e-01 -3.690669536590576172e-01 4.083513021469116211e-01
-3.485253453254699707e-01 -3.414880484342575073e-02 -3.576622530817985535e-02 -5.864796414971351624e-02 -1.855834275484085083e-01 5.194485560059547424e-02 -4.717154428362846375e-02 -2.031202614307403564e-01 2.395433932542800903e-02 -2.156419306993484497e-01 7.040430791676044464e-03 4.404827207326889038e-02 4.086250066757202148e-02 9.988453239202499390e-02 7.919302582740783691e-02 -3.490556403994560242e-02 1.133998259902000427e-01 3.855516612529754639e-01 -6.644403934478759766e-02 -2.719106851145625114e-03 -3.670582771301269531e-01 2.859453856945037842e-01 2.486551403999328613e-01 -9.867379069328308105e-02 -4.577574785798788071e-03 -4.833187907934188843e-03 -1.100544109940528870e-01 -1.892448961734771729e-01 3.129807412624359131e-01 1.546367853879928589e-01 7.194880396127700806e-03 3.161257207393646240e-01
3.282152861356735229e-02 1.065763011574745178e-01 -1.124761477112770081e-01 1.161223836243152618e-02 8.254617452621459961e-02 9.163798764348030090e-03 3.544122874736785889e-01 -3.173729777336120605e-01 -2.244808375835418701e-01 1.176756396889686584e-01 -1.701203435659408569e-01 -6.345082819461822510e-02 1.172736361622810364e-01 -1.906739324331283569e-01 9.312473237514495850e-02 1.102715954184532166e-01 1.991050876677036285e-02 8.174572885036468506e-02 -6.453061103820800781e-02 3.063677251338958740e-01 -6.784541159868240356e-02 1.867399513721466064e-01 2.294316738843917847e-01 -1.688090264797210693e-01 1.045026779174804688e-01 -2.158981859683990479e-01 -1.266077812761068344e-02 -7.987844944000244141e-02 2.334389537572860718e-01 1.000825166702270508e-01 -2.644757926464080811e-01 3.862037956714630127e-01
-2.159009575843811035e-01 -1.174626052379608154e-01 3.258994594216346741e-02 -2.035819925367832184e-02 3.851660992950201035e-03 -3.716450883075594902e-03 -2.171018347144126892e-02 -1.217698082327842712e-01 -2.389370091259479523e-02 -3.395001962780952454e-02 -3.331479132175445557e-01 -1.584433764219284058e-01 2.002670615911483765e-02 4.412010894156992435e-04 -5.560562387108802795e-02 -4.047518968582153320e-01 -1.942895911633968353e-02 7.760811597108840942e-02 1.485501527786254883e-01 3.201079368591308594e-01 1.322444295510649681e-04 -1.079628020524978638e-01 1.771337389945983887e-01 -5.245571583509445190e-02 3.507798612117767334e-01 5.059433355927467346e-02 1.148260384798049927e-02 -1.664711833000183105e-01 1.449755877256393433e-01 2.058840692043304443e-01 3.000776171684265137e-01 3.660984635353088379e-01
-9.960075467824935913e-02 2.363054305315017700e-01 3.018323481082916260e-01 8.343819528818130493e-02 9.887932986021041870e-02 -1.032713279128074646e-01 2.408719062805175781e-02 -2.922512292861938477e-01 6.856936216354370117e-02 7.272043079137802124e-02 -2.359929829835891724e-01 -1.336820572614669800e-01 2.165786325931549072e-01 -1.364015135914087296e-02 3.052718378603458405e-02 1.032270565629005432e-01 1.918743364512920380e-02 3.241269886493682861e-01 2.080965638160705566e-01 -7.570027373731136322e-03 8.826809003949165344e-03 4.118217229843139648e-01 1.407850980758666992e-01 -7.627246528863906860e-02 -5.230408161878585815e-02 2.571805715560913086e-01 -2.709644287824630737e-02 -2.661121487617492676e-01 -2.510005533695220947e-01 -3.965939953923225403e-02 -7.344242185354232788e-02 1.816915422677993774e-01
2.397885471582412720e-01 2.169824987649917603e-01 -1.076958477497100830e-01 -2.193603962659835815e-01 -6.308200303465127945e-03 1.099036335945129395e-01 1.383205652236938477e-01 -4.280486404895782471e-01 -1.581258885562419891e-02 -1.206083521246910095e-01 -9.083794057369232178e-02 -1.623488366603851318e-01 1.066437885165214539e-01 1.943626403808593750e-01 6.791149079799652100e-02 1.180235203355550766e-02 -1.164983958005905151e-01 1.521874070167541504e-01 -9.593054652214050293e-02 1.464060544967651367e-01 -1.818204112350940704e-02 1.096560880541801453e-01 1.432965546846389771e-01 3.601367771625518799e-02 3.046640753746032715e-01 -1.430954337120056152e-01 2.845343900844454765e-03 1.128259487450122833e-02 -5.882769450545310974e-02 5.889101326465606689e-02 -9.255304187536239624e-02 5.361310839653015137e-01
1.452238708734512329e-01 4.160028100013732910e-01 -1.155597940087318420e-01 4.501790739595890045e-03 -3.385500237345695496e-02 -1.347426474094390869e-01 7.895781844854354858e-02 -3.651375472545623779e-01 1.838736385107040405e-01 1.645240038633346558e-01 -1.256041675806045532e-01 8.577999472618103027e-02 7.690142095088958740e-02 -3.038246631622314453e-01 -2.215836569666862488e-02 -1.911620050668716431e-01 1.732272356748580933e-01 1.913977116346359253e-01 -9.663991630077362061e-02 1.266109198331832886e-01 -1.079303212463855743e-02 1.075120493769645691e-01 1.175287961959838867e-01 -2.941647768020629883e-01 9.521484375000000000e-02 -8.095324784517288208e-02 5.049648880958557129e-02 -8.489035069942474365e-02 2.867310047149658203e-01 -1.607964038848876953e-01 1.226606070995330811e-01 2.486434131860733032e-01
-1.089348644018173218e-02 1.280148327350616455e-01 2.905365452170372009e-02 3.008231520652770996e-01 1.936417669057846069e-01 9.920921921730041504e-02 1.450197547674179077e-01 3.690872981678694487e-04 -5.418416857719421387e-02 -6.675717234611511230e-02 -3.218649029731750488e-01 -4.062189906835556030e-02 -1.016625091433525085e-01 -1.078791469335556030e-01 8.885592967271804810e-02 -1.481617838144302368e-01 1.218823716044425964e-01 4.384639561176300049e-01 -1.826183684170246124e-02 2.016218006610870361e-01 1.533300280570983887e-01 -4.525100067257881165e-02 7.352887839078903198e-02 -8.803111314773559570e-02 -1.661266945302486420e-02 2.959878146648406982e-01 2.162547223269939423e-02 -2.362743467092514038e-01 2.304728627204895020e-01 4.175939261913299561e-01 -5.154076963663101196e-03 2.850807271897792816e-02
2.232549339532852173e-01 3.694691136479377747e-02 -2.859171666204929352e-02 -2.861143648624420166e-01 1.220426186919212341e-01 1.010673791170120239e-01 -3.495413661003112793e-01 -1.228047981858253479e-01 -2.550618536770343781e-02 6.706355605274438858e-03 -2.951678633689880371e-01 1.057413667440414429e-01 -5.293180793523788452e-02 -4.205541312694549561e-02 2.411116063594818115e-01 -8.588278293609619141e-02 3.908421844244003296e-02 -2.572001144289970398e-02 3.256271183490753174e-01 1.885951608419418335e-01 -2.512273490428924561e-01 -6.758500635623931885e-02 -1.032507717609405518e-01 -2.775399088859558105e-01 3.394330143928527832e-01 9.279877692461013794e-02 -7.930349558591842651e-02 -5.658739432692527771e-02 -2.645096555352210999e-02 1.554832160472869873e-01 8.698629587888717651e-02 2.640851736068725586e-01
-6.398302316665649414e-02 7.738466560840606689e-02 1.518400907516479492e-01 6.418269872665405273e-02 1.659006625413894653e-01 -1.475668400526046753e-01 2.502374947071075439e-01 -1.549710482358932495e-01 -2.786400020122528076e-01 -5.810444056987762451e-02 -2.513269186019897461e-01 -1.679178923368453979e-01 -8.044994622468948364e-02 -2.723790407180786133e-01 1.001614779233932495e-01 -1.736928373575210571e-01 1.939155906438827515e-01 1.741072833538055420e-01 3.170176446437835693e-01 -1.439562141895294189e-01 -2.091190814971923828e-01 3.139411807060241699e-01 8.835879713296890259e-02 -2.476333081722259521e-01 3.469930216670036316e-02 5.208980292081832886e-02 -1.925050653517246246e-02 -1.713964343070983887e-01 1.592942178249359131e-01 1.593167930841445923e-01 1.779741793870925903e-01 1.300435811281204224e-01
1.909969374537467957e-02 1.839430928230285645e-01 -1.554265618324279785e-01 1.833301931619644165e-01 2.111197113990783691e-01 2.365547418594360352e-01 -1.668764948844909668e-01 -2.331272065639495850e-01 3.055116394534707069e-03 -2.437215670943260193e-02 -3.459152281284332275e-01 -2.066096849739551544e-02 -2.733294963836669922e-01 1.211415827274322510e-01 3.106577880680561066e-02 -3.071684241294860840e-01 2.538752257823944092e-01 2.348883897066116333e-01 1.189830601215362549e-01 -7.338385283946990967e-02 3.010866641998291016e-01 -4.820498079061508179e-02 2.253451943397521973e-01 -6.594517733901739120e-03 1.886641047894954681e-02 3.545650094747543335e-02 -1.265606582164764404e-01 -1.004247227683663368e-03 9.302837401628494263e-02 2.243484258651733398e-01 -1.354061961174011230e-01 2.049301713705062866e-01
-3.811037912964820862e-02 -5.299182608723640442e-02 -4.780068248510360718e-02 -2.006362527608871460e-01 6.653714925050735474e-02 3.173636272549629211e-02 -2.500829100608825684e-01 -9.730425477027893066e-02 1.525554456748068333e-03 -1.588088721036911011e-01 -3.258372843265533447e-01 2.051955312490463257e-01 -6.243021227419376373e-03 -2.025193907320499420e-02 4.733898341655731201e-01 -1.137387938797473907e-02 9.432624280452728271e-02 7.683169841766357422e-02 2.044438421726226807e-01 -1.194984316825866699e-01 -2.581435143947601318e-01 -3.454735130071640015e-02 -1.010670661926269531e-01 -3.133326768875122070e-01 2.258775383234024048e-01 2.521131336688995361e-01 7.606925442814826965e-03 -1.426051408052444458e-01 1.345609426498413086e-01 1.799586974084377289e-02 1.365269571542739868e-01 2.417321652173995972e-01
-1.141208931803703308e-01 7.406958937644958496e-02 1.889741718769073486e-01 3.911500796675682068e-02 -4.627383872866630554e-02 6.920777261257171631e-02 -3.799523413181304932e-02 -2.106258720159530640e-01 -2.731359302997589111e-01 -1.918811649084091187e-01 -1.841291636228561401e-01 -6.221825256943702698e-02 1.415551900863647461e-01 -1.234505027532577515e-01 -1.933454573154449463e-01 1.413173526525497437e-01 2.759436964988708496e-01 3.337739706039428711e-01 4.173066318035125732e-01 1.222170665860176086e-01 8.264118432998657227e-02 1.758454293012619019e-01 -2.037126012146472931e-02 -1.245280206203460693e-01 2.317236065864562988e-01 -7.037847489118576050e-02 -1.444041845388710499e-03 -1.424720138311386108e-01 2.792719900608062744e-01 1.040411591529846191e-01 -1.778719127178192139e-01 1.413266360759735107e-01
1.003275960683822632e-01 1.104905679821968079e-01 -6.944140791893005371e-02 5.565609899349510670e-04 -8.002086728811264038e-02 3.472559526562690735e-02 -1.410664469003677368e-01 -1.901722997426986694e-01 1.532589197158813477e-01 -2.443051636219024658e-01 -3.104601204395294189e-01 8.612148463726043701e-02 -1.851907521486282349e-01 -1.550866067409515381e-01 8.007963001728057861e-02 -4.089523553848266602e-01 1.773918122053146362e-01 2.951328456401824951e-01 1.349816173315048218e-01 4.771605506539344788e-02 -1.567129343748092651e-01 2.604437172412872314e-01 -2.763980813324451447e-02 -6.159476190805435181e-02 -4.596575349569320679e-02 -1.306925117969512939e-01 -2.227948457002639771e-01 -2.037079632282257080e-01 -3.415533304214477539e-01 7.106285542249679565e-02 2.821321785449981689e-02 1.462976634502410889e-01
1.285501290112733841e-02 3.878715336322784424e-01 -1.967945843935012817e-01 2.583943121135234833e-02 2.683973312377929688e-01 9.040382504463195801e-02 -9.377334266901016235e-02 -2.988701499998569489e-02 -1.597461849451065063e-01 -1.903834789991378784e-01 -2.998912334442138672e-01 -4.676927626132965088e-02 -2.715032398700714111e-01 -1.749528050422668457e-01 -1.456685662269592285e-01 5.018108338117599487e-02 8.202982693910598755e-02 2.999341189861297607e-01 9.284610860049724579e-03 -1.778873205184936523e-01 -1.045616567134857178e-01 -3.964369371533393860e-02 2.815212123095989227e-02 1.758454181253910065e-02 2.536123096942901611e-01 1.228023245930671692e-01 -1.684433072805404663e-01 -8.912389725446701050e-02 2.115594744682312012e-01 2.000676840543746948e-01 -8.950775861740112305e-02 2.959956526756286621e-01
-1.451519876718521118e-02 2.480193972587585449e-01 -7.887418568134307861e-02 3.675280138850212097e-02 4.305906593799591064e-02 1.060713529586791992e-01 -9.156259894371032715e-02 -1.023246571421623230e-01 -3.080041334033012390e-02 2.261075526475906372e-01 -2.294452786445617676e-01 1.506099384278059006e-02 -1.157698109745979309e-01 1.656354665756225586e-01 4.316759407520294189e-01 -1.775192171335220337e-01 -1.158499643206596375e-01 3.717530071735382080e-01 -9.050733596086502075e-02 1.119279712438583374e-01 -1.669317483901977539e-01 -8.143842220306396484e-02 7.123826444149017334e-02 -6.131520867347717285e-02 1.286128312349319458e-01 4.577190428972244263e-02 4.683818668127059937e-02 -1.746008992195129395e-01 2.271394878625869751e-01 1.869481354951858521e-01 -1.846168041229248047e-01 3.840435743331909180e-01
-5.321104079484939575e-02 -4.422134160995483398e-02 9.585358947515487671e-02 -2.444153651595115662e-02 4.902639389038085938e-01 6.675714254379272461e-02 1.979504078626632690e-01 -2.440016120672225952e-01 -1.165231317281723022e-01 -1.682988852262496948e-01 -3.838338702917098999e-02 -2.170141339302062988e-01 3.454846516251564026e-02 -2.597247958183288574e-01 1.764917075634002686e-01 -3.116918504238128662e-01 1.305318027734756470e-01 4.789159446954727173e-02 8.110889047384262085e-02 -9.843187034130096436e-02 -3.045359440147876740e-02 2.209998220205307007e-01 2.749549597501754761e-02 -1.092631090432405472e-02 7.834152132272720337e-02 6.183633580803871155e-02 2.035238146781921387e-01 1.709588915109634399e-01 -2.366416603326797485e-01 1.186755150556564331e-01 1.556621193885803223e-01 3.054535984992980957e-01
1.210867837071418762e-01 3.724309802055358887e-01 -6.472937762737274170e-02 9.510964900255203247e-02 6.350789964199066162e-02 -1.511661261320114136e-01 -2.279623411595821381e-03 -2.615373432636260986e-01 -1.268883049488067627e-01 -2.063462436199188232e-01 -3.465696573257446289e-01 -1.313181072473526001e-01 -2.403448969125747681e-01 -1.584991812705993652e-02 3.898958675563335419e-03 -2.713959813117980957e-01 -7.190089672803878784e-02 2.436892986297607422e-01 -2.198926731944084167e-02 4.247275739908218384e-02 -1.781600415706634521e-01 1.689388453960418701e-01 3.084942512214183807e-02 2.530705332756042480e-01 6.900142878293991089e-02 6.879482418298721313e-02 -2.038251310586929321e-01 2.080605924129486084e-01 -9.097241796553134918e-03 -1.072233729064464569e-02 9.639876335859298706e-02 3.382987976074218750e-01
-2.630973793566226959e-02 -1.617464721202850342e-01 3.282918334007263184e-01 2.317633181810379028e-01 1.328203082084655762e-01 1.009308248758316040e-01 -1.583901979029178619e-02 -2.690314948558807373e-01 -1.597517728805541992e-01 -2.048847973346710205e-01 -2.131563425064086914e-01 2.365479320287704468e-01 4.328276216983795166e-02 -5.951753631234169006e-02 1.742941588163375854e-01 -2.019417434930801392e-01 2.612384855747222900e-01 -2.100083231925964355e-02 1.225172281265258789e-01 -8.291526697576045990e-03 -1.246629655361175537e-01 1.272746622562408447e-01 1.677213469520211220e-03 1.197230815887451172e-01 -8.443315327167510986e-02 2.039243280887603760e-01 2.656184732913970947e-01 -2.552710473537445068e-01 -1.760030090808868408e-01 1.541926264762878418e-01 1.012241840362548828e-01 2.940478324890136719e-01
-1.236942503601312637e-02 -1.712080687284469604e-01 7.098883390426635742e-02 1.338007953017950058e-02 1.426175385713577271e-01 -2.457245998084545135e-02 -9.756988286972045898e-02 -5.449702963232994080e-02 -4.418640956282615662e-02 -1.857120841741561890e-01 -2.256426215171813965e-01 3.144596889615058899e-02 -3.107872977852821350e-02 -1.057045906782150269e-02 -6.822321098297834396e-03 -3.597771227359771729e-01 1.831748783588409424e-01 1.296596527099609375e-01 3.241830170154571533e-01 -2.414228022098541260e-02 -1.793218404054641724e-01 -2.913849353790283203e-01 2.880863249301910400e-01 -1.023123785853385925e-01 1.721787154674530029e-01 1.196103245019912720e-01 -1.821852847933769226e-02 -3.584442734718322754e-01 5.440776795148849487e-02 2.157466262578964233e-01 1.935151368379592896e-01 2.944282293319702148e-01
-4.471834748983383179e-02 -7.443370670080184937e-02 2.778700590133666992e-01 1.364934630692005157e-02 2.846921384334564209e-01 -7.345448434352874756e-02 -1.770506054162979126e-01 -8.931082487106323242e-02 1.320133637636899948e-02 -1.286635268479585648e-02 -2.083509862422943115e-01 1.124501749873161316e-01 -1.436187922954559326e-01 1.297647207975387573e-01 2.178120017051696777e-01 -2.774965465068817139e-01 1.814381331205368042e-01 6.669487059116363525e-02 -9.651898592710494995e-02 2.812423184514045715e-02 -8.645337820053100586e-02 3.045795261859893799e-01 -1.805454641580581665e-01 1.108455359935760498e-01 -2.376676797866821289e-01 1.973126381635665894e-01 2.005950361490249634e-01 -2.114418148994445801e-01 5.366320535540580750e-02 2.149268239736557007e-01 2.686347365379333496e-01 2.770984172821044922e-01
-3.278342634439468384e-02 -1.558641046285629272e-01 5.654883384704589844e-02 -1.480611264705657959e-01 5.142358690500259399e-02 7.402970641851425171e-02 3.995986655354499817e-02 -2.296832352876663208e-01 -3.405818715691566467e-02 -1.667426079511642456e-01 -3.401745855808258057e-01 -1.818638294935226440e-01 -4.357296228408813477e-02 -2.388391345739364624e-01 5.389808863401412964e-02 -3.838474154472351074e-01 -3.620477020740509033e-02 2.660515606403350830e-01 3.028398156166076660e-01 2.466509491205215454e-01 -1.304022222757339478e-01 -1.241310536861419678e-01 1.571670472621917725e-01 -3.469131141901016235e-02 9.220229089260101318e-02 1.539895236492156982e-01 2.446560710668563843e-01 -1.675523966550827026e-01 1.163144707679748535e-01 -8.685684949159622192e-02 -3.539834544062614441e-02 2.732421457767486572e-01
-1.679099351167678833e-01 1.309627890586853027e-01 9.875485301017761230e-02 -1.941957697272300720e-02 3.843169659376144409e-02 5.197205767035484314e-02 -1.054206746630370617e-03 -4.172273352742195129e-02 -9.385232627391815186e-02 -1.100992783904075623e-01 -2.544252574443817139e-01 -8.543340116739273071e-02 1.519163399934768677e-01 -1.329901516437530518e-01 -2.223526239395141602e-01 1.934108585119247437e-01 3.622482419013977051e-01 3.187554776668548584e-01 3.574308156967163086e-01 6.574764847755432129e-02 -1.728867553174495697e-02 2.044969797134399414e-01 9.335622191429138184e-02 3.748209029436111450e-02 1.940745264291763306e-01 2.930086478590965271e-02 1.486077308654785156e-01 -8.234240859746932983e-02 4.090619683265686035e-01 1.958417743444442749e-01 -1.392119973897933960e-01 9.181892126798629761e-02
2.320682704448699951e-01 -1.655891090631484985e-01 6.418134272098541260e-02 -5.394477024674415588e-02 -6.025990587659180164e-04 -1.174173057079315186e-01 7.138315588235855103e-02 -1.922440230846405029e-01 -1.449074149131774902e-01 -1.971096694469451904e-01 -2.864831089973449707e-01 -1.357500255107879639e-01 2.000073529779911041e-02 -3.022363781929016113e-01 1.213779821991920471e-01 -2.340708673000335693e-01 9.669753164052963257e-02 1.658085733652114868e-01 -4.421988874673843384e-02 2.448672354221343994e-01 -4.431925714015960693e-01 -1.412036269903182983e-01 3.639993444085121155e-02 -6.771348416805267334e-02 6.505303084850311279e-02 2.330298125743865967e-01 -6.451366096735000610e-02 -2.746577858924865723e-01 7.065358757972717285e-02 -2.752166427671909332e-02 -6.918099243193864822e-03 2.632064819335937500e-01
2.012903392314910889e-01 3.295229971408843994e-01 1.233357265591621399e-01 2.422977089881896973e-01 2.076642215251922607e-01 9.772777557373046875e-03 -1.514325588941574097e-01 -2.344353646039962769e-01 7.836559414863586426e-02 1.482871011830866337e-03 -2.941504418849945068e-01 2.222499698400497437e-01 5.734411254525184631e-02 -7.389774918556213379e-02 -1.197439208626747131e-01 9.826256893575191498e-03 2.146295607089996338e-01 -3.861902281641960144e-02 -2.760398387908935547e-01 -1.624698042869567871e-01 1.689009135589003563e-03 2.531966567039489746e-01 2.794120013713836670e-01 1.620339453220367432e-01 6.420970708131790161e-02 1.053165271878242493e-01 3.637181222438812256e-02 5.132985860109329224e-02 1.055887863039970398e-01 3.233579397201538086e-01 -4.303203523159027100e-02 1.878716200590133667e-01
-4.395990446209907532e-02 1.229019612073898315e-01 -1.638615876436233521e-01 4.342206753790378571e-03 1.709924787282943726e-01 1.133119165897369385e-01 7.041482627391815186e-02 -9.381173551082611084e-02 -1.450735330581665039e-02 4.839129000902175903e-02 -6.067116856575012207e-01 -1.593844890594482422e-01 -1.650254279375076294e-01 -1.955922693014144897e-02 2.411637604236602783e-01 -8.150810003280639648e-02 -7.038707286119461060e-02 -8.409315720200538635e-03 1.717460453510284424e-01 3.696146979928016663e-02 -3.006426617503166199e-02 2.154630273580551147e-01 7.193206250667572021e-02 1.621951907873153687e-01 8.373929560184478760e-02 -1.567505002021789551e-01 7.309852167963981628e-03 -3.595614433288574219e-01 -1.839143484830856323e-01 2.329807281494140625e-01 9.058704972267150879e-02 1.996326893568038940e-01
-1.155791804194450378e-03 1.531755179166793823e-01 -1.862054318189620972e-01 -6.995667237788438797e-03 -2.732622027397155762e-01 -3.148250579833984375e-01 -9.302115067839622498e-03 -2.585718035697937012e-01 -1.369161903858184814e-01 5.149300210177898407e-03 -3.983926177024841309e-01 1.049945577979087830e-01 -1.240232139825820923e-01 1.598634175024926662e-03 1.225138232111930847e-01 -1.030880212783813477e-01 1.017299294471740723e-01 1.288732439279556274e-01 -6.163637712597846985e-02 -1.768192350864410400e-01 -7.549216598272323608e-02 -6.418926175683736801e-03 2.137857079505920410e-01 1.047530323266983032e-01 6.870701164007186890e-02 -9.177361428737640381e-02 2.920530438423156738e-01 -1.887224614620208740e-01 8.324126899242401123e-02 3.556912764906883240e-02 2.344458848237991333e-01 3.871625363826751709e-01
4.006368517875671387e-01 4.805126413702964783e-02 -1.087912768125534058e-01 2.034909278154373169e-01 1.585282832384109497e-01 -9.467982500791549683e-02 1.476032733917236328e-01 -1.952893100678920746e-03 -4.926436766982078552e-02 -1.782662719488143921e-01 -3.615049719810485840e-01 1.648328453302383423e-01 3.515733405947685242e-02 3.458759188652038574e-02 1.719625592231750488e-01 1.081036999821662903e-01 1.183884367346763611e-01 3.724526762962341309e-01 4.638624936342239380e-02 1.968983858823776245e-01 8.780034631490707397e-02 1.500702798366546631e-01 2.572635412216186523e-01 -1.962269693613052368e-01 7.061329483985900879e-02 8.503489196300506592e-02 -3.294183686375617981e-02 -1.376540511846542358e-01 2.940011322498321533e-01 8.608293533325195312e-02 -1.562802642583847046e-01 1.148961335420608521e-01
-1.159163415431976318e-01 1.661393493413925171e-01 1.459094882011413574e-01 1.582544296979904175e-01 6.588804721832275391e-02 -5.364681035280227661e-02 4.867961630225181580e-02 -2.936221063137054443e-01 5.186286568641662598e-02 -5.078579857945442200e-02 1.238135024905204773e-01 -2.846470773220062256e-01 8.822668343782424927e-02 1.414279788732528687e-01 -2.066375017166137695e-01 -2.859511971473693848e-01 3.923261761665344238e-01 2.551791667938232422e-01 4.683124274015426636e-02 -1.484599262475967407e-01 -8.208329230546951294e-02 1.731881052255630493e-01 3.029535710811614990e-01 1.089929044246673584e-01 1.623882502317428589e-01 2.354991137981414795e-01 -1.070309132337570190e-01 -2.190067023038864136e-01 1.158901154994964600e-01 8.868507295846939087e-02 -6.896493583917617798e-02 1.094797179102897644e-01
2.354456037282943726e-01 -3.742241486907005310e-02 4.835848882794380188e-02 -2.223050780594348907e-02 2.465023100376129150e-01 -1.337290555238723755e-01 3.472395613789558411e-02 1.042408053763210773e-03 -8.546056598424911499e-02 1.635901331901550293e-01 -1.369573026895523071e-01 -1.085823923349380493e-01 2.396445721387863159e-01 -3.213057667016983032e-02 -2.480295002460479736e-01 -1.594361066818237305e-01 3.145813345909118652e-01 4.285427331924438477e-01 7.184930611401796341e-03 -2.333794981241226196e-01 4.414353147149085999e-02 -5.012243986129760742e-02 -3.198152035474777222e-02 -9.398712962865829468e-02 7.750093936920166016e-02 5.372028052806854248e-02 2.415593527257442474e-02 -2.085754424333572388e-01 1.747815459966659546e-01 2.475738227367401123e-01 -1.107456982135772705e-01 3.767424225807189941e-01
1.711087375879287720e-01 1.689331382513046265e-01 -2.148990035057067871e-01 -2.392537193372845650e-03 -1.400532424449920654e-01 -2.509166672825813293e-02 1.679904907941818237e-01 -7.321950048208236694e-02 1.379175633192062378e-01 -3.846827447414398193e-01 -3.647137880325317383e-01 -6.654037535190582275e-02 -2.201267480850219727e-01 -7.613822072744369507e-02 -3.113788366317749023e-02 -1.192157045006752014e-01 2.427761107683181763e-01 3.155149519443511963e-01 9.185457974672317505e-02 2.899620532989501953e-01 -6.080907955765724182e-02 1.769236624240875244e-01 -1.232325434684753418e-01 -2.417495287954807281e-02 6.062654778361320496e-02 -9.419313818216323853e-02 -1.927364617586135864e-01 -2.404647618532180786e-01 1.394043792970478535e-03 2.053243964910507202e-01 -2.968994155526161194e-02 1.263075619935989380e-01
4.330027848482131958e-02 4.083725512027740479e-01 -1.525264084339141846e-01 3.695289418101310730e-02 -1.741097420454025269e-01 9.448794275522232056e-02 -1.706144362688064575e-01 -1.847498714923858643e-01 9.131253510713577271e-02 -3.502621352672576904e-01 -4.192987680435180664e-01 6.973006576299667358e-02 -7.365781068801879883e-02 5.883020162582397461e-02 -1.534965448081493378e-02 1.270973309874534607e-02 1.631269454956054688e-01 2.974631786346435547e-01 1.744496077299118042e-01 -5.378746613860130310e-02 3.868630528450012207e-02 4.589413106441497803e-02 -3.275199979543685913e-02 -1.121250838041305542e-01 2.293514646589756012e-02 -1.096173524856567383e-01 -2.836786806583404541e-01 -2.029013186693191528e-01 -1.314738988876342773e-01 2.373729273676872253e-02 1.421795189380645752e-01 2.129500061273574829e-01
2.592272758483886719e-01 1.526857726275920868e-02 7.218854129314422607e-02 1.626838743686676025e-01 2.133696675300598145e-01 9.799210727214813232e-02 1.173028573393821716e-01 -1.787281483411788940e-01 -3.425940871238708496e-02 -1.652450859546661377e-01 3.833413124084472656e-02 -1.511516720056533813e-01 -6.838807463645935059e-02 -2.410848587751388550e-01 9.725793451070785522e-02 -3.816033601760864258e-01 3.224507570266723633e-01 3.522219136357307434e-02 -1.375112086534500122e-01 -8.285214006900787354e-02 6.232477724552154541e-02 2.413573414087295532e-01 -1.995526067912578583e-02 4.436949640512466431e-02 2.726059556007385254e-01 1.016617044806480408e-01 2.196995615959167480e-01 -1.961822807788848877e-01 -6.503739207983016968e-02 -1.088136211037635803e-01 7.422981411218643188e-02 3.753726184368133545e-01
1.675664931535720825e-01 2.383557111024856567e-01 -1.702110916376113892e-01 -4.691673070192337036e-02 3.447034955024719238e-02 5.882213823497295380e-03 4.601481929421424866e-02 -2.740920782089233398e-01 -1.130622625350952148e-01 -2.076210677623748779e-01 -2.319520115852355957e-01 2.108073234558105469e-01 1.741450428962707520e-01 2.406594753265380859e-01 1.625209152698516846e-01 -4.266486316919326782e-02 2.462584674358367920e-01 3.551556169986724854e-01 -1.693469732999801636e-01 1.511832326650619507e-01 4.527142643928527832e-02 -1.235743425786495209e-02 1.568488478660583496e-01 -1.659940034151077271e-01 3.803661167621612549e-01 1.987688839435577393e-01 -1.036999300122261047e-01 2.410261891782283783e-02 7.978814095258712769e-02 -9.611908346414566040e-02 -2.783549018204212189e-02 1.740323752164840698e-01
-8.732563257217407227e-02 1.974469572305679321e-01 4.008660092949867249e-02 1.234820559620857239e-01 -2.239155024290084839e-01 8.556248247623443604e-02 2.349587380886077881e-01 -1.911806464195251465e-01 -1.442927271127700806e-01 -3.803383558988571167e-02 -3.613313138484954834e-01 4.644385352730751038e-02 -1.548456847667694092e-01 -1.276886016130447388e-01 3.027409315109252930e-02 1.173786073923110962e-01 9.465163946151733398e-02 2.471152544021606445e-01 1.488503068685531616e-01 -4.607093334197998047e-02 1.298674382269382477e-02 1.479942053556442261e-01 7.790524978190660477e-03 -2.431947141885757446e-01 -4.933459684252738953e-02 -2.064588218927383423e-01 -2.787189744412899017e-02 -2.307896912097930908e-01 3.686867356300354004e-01 -1.492369174957275391e-01 -1.194554660469293594e-02 3.799158334732055664e-01
-1.041598841547966003e-01 -3.426310047507286072e-02 1.380707025527954102e-01 -3.669702112674713135e-01 1.812782585620880127e-01 -4.240247979760169983e-02 1.601263731718063354e-01 -1.636250913143157959e-01 2.288925945758819580e-01 1.042645424604415894e-01 -2.699189484119415283e-01 1.132876425981521606e-01 -1.211479231715202332e-01 -3.187684118747711182e-01 7.704816013574600220e-02 -1.405446678400039673e-01 -3.097609616816043854e-02 1.768145263195037842e-01 1.358946599066257477e-02 -7.430218905210494995e-02 -6.990276277065277100e-02 -1.589156836271286011e-01 1.895710639655590057e-02 1.136320177465677261e-02 4.244223535060882568e-01 -5.791594088077545166e-02 1.674748212099075317e-01 -2.057576030492782593e-01 1.773095726966857910e-01 2.205844074487686157e-01 1.640202291309833527e-02 2.311813682317733765e-01
-6.126888841390609741e-02 1.677416414022445679e-01 1.373750865459442139e-01 -1.225620433688163757e-01 3.079853355884552002e-01 6.126205995678901672e-02 3.359112516045570374e-02 -1.656888127326965332e-01 -1.255493760108947754e-01 5.620457604527473450e-02 -8.854447305202484131e-02 1.345252096652984619e-01 6.483926437795162201e-03 -6.075109913945198059e-02 1.790035218000411987e-01 -1.823953390121459961e-01 4.262888133525848389e-01 -3.559197112917900085e-02 1.442708820104598999e-01 2.778494060039520264e-01 3.010428510606288910e-02 -1.189529448747634888e-01 1.123390570282936096e-01 6.027844175696372986e-02 -1.555715221911668777e-02 2.666056454181671143e-01 -3.442509099841117859e-02 -1.913931965827941895e-01 1.852373592555522919e-02 2.159528285264968872e-01 5.571850016713142395e-02 4.707346856594085693e-01
2.322551235556602478e-02 1.458617672324180603e-02 3.213141486048698425e-02 1.676971763372421265e-01 -9.801123291254043579e-02 -2.627590000629425049e-01 3.574743121862411499e-02 -2.293806821107864380e-01 -1.180618479847908020e-01 -2.510213255882263184e-01 -5.075963735580444336e-01 1.713958829641342163e-01 1.277390569448471069e-01 6.020002439618110657e-02 3.355954959988594055e-02 -1.596390008926391602e-01 2.236454486846923828e-01 6.512156128883361816e-02 8.244574815034866333e-02 -1.146565452218055725e-01 1.136961132287979126e-01 -2.687746286392211914e-01 2.160729765892028809e-01 -6.969094276428222656e-02 1.318899542093276978e-01 -1.805091835558414459e-02 -2.464711666107177734e-01 1.170937344431877136e-01 5.812397971749305725e-02 1.145526841282844543e-01 1.250618696212768555e-01 3.029599785804748535e-01
-3.454478457570075989e-02 1.587865650653839111e-01 1.406462639570236206e-01 1.187401339411735535e-01 1.567012518644332886e-01 4.212750121951103210e-02 -3.314166665077209473e-01 -3.562729060649871826e-01 -5.772337317466735840e-02 1.222699647769331932e-03 -3.484704196453094482e-01 -1.153718382120132446e-01 -2.223037481307983398e-01 1.257881373167037964e-01 1.554972082376480103e-01 -2.077138572931289673e-01 1.054842919111251831e-01 3.684404492378234863e-01 -1.267234086990356445e-01 1.976682804524898529e-03 1.218189969658851624e-01 -9.582212567329406738e-02 3.134498298168182373e-01 -1.017243340611457825e-01 -9.109577536582946777e-02 2.813641040120273829e-04 -5.659204721450805664e-02 -4.226626083254814148e-02 -1.133300065994262695e-01 2.314451485872268677e-01 -1.512818634510040283e-01 8.849236369132995605e-02
-5.305153876543045044e-02 2.380801439285278320e-01 -1.950838267803192139e-01 -4.450679197907447815e-02 6.374061852693557739e-02 -3.407180607318878174e-01 -1.425198838114738464e-02 -2.596527040004730225e-01 5.764067173004150391e-02 -1.214529424905776978e-01 -2.651123404502868652e-01 -2.572018206119537354e-01 1.276839058846235275e-03 6.341140251606702805e-03 1.459200400859117508e-02 -2.386261373758316040e-01 -5.572418496012687683e-02 2.477952539920806885e-01 2.268864959478378296e-01 2.771399356424808502e-02 -5.287115275859832764e-02 3.156095445156097412e-01 1.037536337971687317e-01 1.556150913238525391e-01 -6.073818728327751160e-02 -5.651239678263664246e-02 -3.275198042392730713e-01 -2.355091422796249390e-01 8.807476609945297241e-02 7.915174216032028198e-02 2.091410942375659943e-02 2.505355477333068848e-01
-9.863994270563125610e-02 5.019491165876388550e-02 4.805162847042083740e-01 -6.087543442845344543e-02 -2.415700443089008331e-02 -7.306192815303802490e-02 2.076616510748863220e-02 -3.856952488422393799e-02 1.840902566909790039e-01 -1.417179405689239502e-01 -3.538729548454284668e-01 -1.291249096393585205e-01 9.575483389198780060e-03 -5.932688340544700623e-02 2.051934748888015747e-01 -3.246951103210449219e-01 1.181473284959793091e-01 2.783855795860290527e-01 1.189166903495788574e-01 9.166599810123443604e-02 -1.513469517230987549e-01 -1.654922813177108765e-01 -9.071645140647888184e-02 -1.135372668504714966e-01 -2.507481910288333893e-02 -4.530663788318634033e-02 1.870176941156387329e-01 1.511022895574569702e-01 2.467876970767974854e-01 2.257948070764541626e-01 6.433273106813430786e-02 1.906915754079818726e-01
1.411314159631729126e-01 5.937920138239860535e-02 1.222548186779022217e-01 3.415514528751373291e-02 -4.302632212638854980e-01 9.382810443639755249e-02 -4.000728018581867218e-03 5.964682251214981079e-02 -7.823755592107772827e-02 2.236723341047763824e-02 -1.717801392078399658e-01 1.345272064208984375e-01 9.998635947704315186e-02 -2.907730042934417725e-01 1.693812385201454163e-02 -3.203509151935577393e-01 1.984456926584243774e-01 1.419501602649688721e-01 3.438097238540649414e-02 -1.360410898923873901e-01 1.108540669083595276e-01 2.537120878696441650e-01 9.248846024274826050e-02 -1.812851727008819580e-01 -2.158607915043830872e-02 -1.125001069158315659e-02 2.548055723309516907e-02 1.091334149241447449e-01 9.041189402341842651e-02 2.778241038322448730e-01 -1.351126730442047119e-01 4.440605044364929199e-01
8.310790359973907471e-02 1.299576461315155029e-01 -3.296792507171630859e-02 -9.174968302249908447e-02 1.270498801022768021e-02 4.005420953035354614e-02 -1.774291396141052246e-01 -6.502705067396163940e-02 -1.294641941785812378e-01 2.940984442830085754e-02 -3.123048543930053711e-01 -2.101798504590988159e-01 6.136871874332427979e-02 -3.142300546169281006e-01 5.096216872334480286e-02 -2.206811606884002686e-01 1.499895155429840088e-01 3.423098921775817871e-01 -1.576346904039382935e-02 -5.684706196188926697e-02 -2.890495359897613525e-01 6.076678633689880371e-02 -4.491249099373817444e-02 1.817729473114013672e-01 2.256296128034591675e-01 3.425894975662231445e-01 -3.016951382160186768e-01 -2.190465033054351807e-01 -1.060729175806045532e-01 1.334115713834762573e-01 7.773447781801223755e-02 9.088362753391265869e-02
-7.791560888290405273e-02 1.851291581988334656e-02 2.537249922752380371e-01 -1.850084811449050903e-01 1.525036394596099854e-01 -2.451838925480842590e-02 7.933373749256134033e-02 -1.384523510932922363e-01 -6.655219197273254395e-02 -4.053530842065811157e-02 -1.824867427349090576e-01 -3.097282163798809052e-02 2.069384902715682983e-01 -4.130946993827819824e-01 1.482414156198501587e-01 6.069801747798919678e-02 2.112401425838470459e-01 4.301334619522094727e-01 -5.180887505412101746e-02 -1.855215579271316528e-01 -1.656695306301116943e-01 1.387930959463119507e-01 -1.449531316757202148e-01 1.191025078296661377e-01 1.085401102900505066e-01 1.190662980079650879e-01 -9.515066631138324738e-03 1.282504349946975708e-01 1.122394017875194550e-02 -2.245056629180908203e-01 -1.149218827486038208e-01 3.336440622806549072e-01
-2.108341455459594727e-01 1.269076317548751831e-01 1.701429784297943115e-01 9.575618058443069458e-02 4.107323288917541504e-02 1.696473062038421631e-01 -1.129669845104217529e-01 -1.483391821384429932e-01 7.674889266490936279e-02 -9.673558175563812256e-02 -3.107847571372985840e-01 1.382146775722503662e-01 1.256575621664524078e-02 6.242344155907630920e-02 2.186785340309143066e-01 -2.743614315986633301e-01 2.517938613891601562e-01 -1.910867542028427124e-01 7.081350684165954590e-02 3.771991655230522156e-02 -1.355826258659362793e-01 1.617343574762344360e-01 1.600115597248077393e-01 -1.644641458988189697e-01 2.747456431388854980e-01 2.228152751922607422e-01 2.919810414314270020e-01 -2.784889005124568939e-02 -2.251287549734115601e-01 1.537959426641464233e-01 -2.316884249448776245e-01 1.878405064344406128e-01
2.598066031932830811e-01 -1.701986789703369141e-01 5.666444450616836548e-02 2.932716347277164459e-02 -5.807394906878471375e-02 -1.453990936279296875e-01 1.797113418579101562e-01 -1.405377388000488281e-01 -3.548289835453033447e-02 5.145918577909469604e-03 -4.558797180652618408e-02 -5.377469584345817566e-02 1.521505862474441528e-01 -2.732034027576446533e-01 1.404853612184524536e-01 -3.156636953353881836e-01 9.026776999235153198e-03 1.540889441967010498e-01 -8.016200363636016846e-02 -1.552230268716812134e-01 1.270853877067565918e-01 1.554025709629058838e-01 2.164606899023056030e-01 -3.997088968753814697e-02 6.716241687536239624e-02 -1.945612207055091858e-02 1.161652803421020508e-01 -7.281292974948883057e-02 3.386584520339965820e-01 2.119130939245223999e-01 -1.970488429069519043e-01 4.840120375156402588e-01
-8.886269479990005493e-02 8.868489414453506470e-02 -6.895869225263595581e-02 9.449008852243423462e-03 -1.735874265432357788e-01 5.083369091153144836e-02 -1.462056189775466919e-01 -3.883479833602905273e-01 8.746807277202606201e-02 -4.527998715639114380e-02 -3.597120046615600586e-01 -3.026455081999301910e-02 3.722920715808868408e-01 9.583611972630023956e-03 -1.427474170923233032e-01 -3.048129566013813019e-02 1.737498342990875244e-01 1.548719853162765503e-01 2.301460057497024536e-01 -1.455149799585342407e-01 -2.075582593679428101e-01 1.750754863023757935e-01 5.849545821547508240e-02 -1.624219417572021484e-01 3.190186321735382080e-01 -2.202845960855484009e-01 1.954306215047836304e-01 -9.344301372766494751e-02 1.246664822101593018e-01 -9.389609843492507935e-02 -1.233214233070611954e-02 1.445489227771759033e-01
-1.398216933012008667e-01 3.522452116012573242e-01 7.930294424295425415e-02 -8.325400762259960175e-03 2.845795750617980957e-01 8.055133372545242310e-02 -1.967926174402236938e-01 -4.432601109147071838e-02 8.328404277563095093e-02 1.693030893802642822e-01 -2.747638821601867676e-01 -3.427335619926452637e-02 5.540297180414199829e-02 5.542774870991706848e-02 3.945131897926330566e-01 -1.634814590215682983e-01 6.042189151048660278e-02 4.532522857189178467e-01 -1.376330386847257614e-03 -1.308797746896743774e-01 -1.359737217426300049e-01 1.124295443296432495e-01 1.191134452819824219e-01 1.342858821153640747e-01 2.476079165935516357e-01 6.329432874917984009e-02 5.524323135614395142e-02 9.533014148473739624e-02 8.975668251514434814e-02 2.369894646108150482e-02 1.799961365759372711e-02 2.123757153749465942e-01
-2.884615957736968994e-02 -4.674223065376281738e-02 2.652368545532226562e-01 -1.641245037317276001e-01 -8.189796656370162964e-02 4.220452683512121439e-04 1.494757235050201416e-01 -8.937109261751174927e-02 -1.286677569150924683e-01 8.682703971862792969e-02 -3.171504139900207520e-01 -4.817308112978935242e-02 -2.939001321792602539e-01 -1.933760195970535278e-01 1.287615150213241577e-01 -2.620546519756317139e-01 -8.725084626348689198e-05 4.685842618346214294e-02 1.306671351194381714e-01 1.698600202798843384e-01 1.740930378437042236e-01 3.125394508242607117e-02 2.923091948032379150e-01 -8.617860078811645508e-02 2.666120231151580811e-01 1.269925534725189209e-01 -6.783987581729888916e-02 -1.086911559104919434e-01 1.853723526000976562e-01 2.154740244150161743e-01 3.183081746101379395e-01 2.619524300098419189e-01
-1.491699218750000000e-01 1.150996088981628418e-01 5.071055144071578979e-02 9.362939000129699707e-02 2.439349144697189331e-01 -3.345184326171875000e-01 2.384848594665527344e-01 -2.953978776931762695e-01 1.483013480901718140e-01 1.578743457794189453e-01 -3.869299888610839844e-01 -4.278000816702842712e-02 7.501077651977539062e-02 -1.251941174268722534e-01 6.741242855787277222e-02 -1.243648454546928406e-01 2.010698914527893066e-01 3.266451880335807800e-03 1.337833516299724579e-02 -7.819776237010955811e-02 -1.066616028547286987e-01 6.580593436956405640e-02 -1.591284014284610748e-02 -8.161159604787826538e-02 -7.183074206113815308e-02 3.066412508487701416e-01 3.607355654239654541e-01 -2.091227769851684570e-01 7.264718413352966309e-02 2.014892846345901489e-01 8.452722430229187012e-02 4.920343682169914246e-02
7.968410849571228027e-02 3.052586913108825684e-01 -6.744869053363800049e-02 1.144145131111145020e-01 1.614082753658294678e-01 2.279524058103561401e-01 -1.487382352352142334e-01 -3.138805031776428223e-01 -1.331417262554168701e-01 -1.958762556314468384e-01 -2.404447495937347412e-01 -4.239398613572120667e-02 -1.087824404239654541e-01 1.995745301246643066e-01 3.626280277967453003e-02 -6.566030532121658325e-02 -5.004255473613739014e-02 2.624099552631378174e-01 1.248187422752380371e-01 5.955845117568969727e-03 -3.655034676194190979e-02 -4.667915403842926025e-02 3.600068092346191406e-01 -1.034215018153190613e-01 4.149996489286422729e-02 2.923995852470397949e-01 -2.654250338673591614e-02 2.328177727758884430e-02 2.676349878311157227e-01 -9.985317289829254150e-02 -1.383217871189117432e-01 3.019618391990661621e-01
-1.724940687417984009e-01 4.052559733390808105e-01 1.861332058906555176e-01 -1.300173997879028320e-01 -1.339584030210971832e-02 -1.467772107571363449e-02 -1.513557229191064835e-02 -1.984312236309051514e-01 3.075271844863891602e-01 -3.724503144621849060e-02 -1.978215426206588745e-01 -5.079378932714462280e-02 2.233504205942153931e-01 2.350058108568191528e-01 -1.401518434286117554e-01 1.875846982002258301e-01 8.538690954446792603e-02 2.458813488483428955e-01 4.359992593526840210e-02 2.283589541912078857e-01 -3.846342861652374268e-02 1.455852538347244263e-01 4.270597919821739197e-02 -1.087483838200569153e-01 8.689655363559722900e-02 2.724672257900238037e-01 -2.212302982807159424e-01 -9.168603271245956421e-02 2.375207841396331787e-02 1.298029869794845581e-01 -4.875169135630130768e-03 3.196093142032623291e-01
2.349553704261779785e-01 3.179160952568054199e-01 -1.370209455490112305e-01 -1.551442146301269531e-01 -9.522184729576110840e-02 6.759519875049591064e-02 1.135111376643180847e-01 -3.203502595424652100e-01 -5.709104239940643311e-02 7.423542439937591553e-02 -2.351283729076385498e-01 4.184353630989789963e-03 -2.249867767095565796e-01 -1.607971638441085815e-01 9.723429381847381592e-02 -6.591462343931198120e-02 3.100354671478271484e-01 1.052209287881851196e-01 -1.856911033391952515e-01 1.744920611381530762e-01 1.284085214138031006e-01 1.384596973657608032e-01 1.643013805150985718e-01 -1.560230460017919540e-02 3.878459036350250244e-01 2.396012395620346069e-01 -5.941861867904663086e-02 1.689623743295669556e-01 -1.121845617890357971e-01 -3.892555087804794312e-02 3.685003891587257385e-02 1.643083393573760986e-01
9.583063423633575439e-02 1.302997171878814697e-01 -1.766363084316253662e-01 1.017303690314292908e-01 -1.078926101326942444e-01 -1.131069567054510117e-02 -2.165812402963638306e-01 -2.216312140226364136e-01 1.256227493286132812e-03 -7.913235574960708618e-02 -4.558661282062530518e-01 7.808743417263031006e-02 -1.756540387868881226e-01 1.229396536946296692e-01 2.482882887125015259e-01 -2.151309996843338013e-01 7.527504116296768188e-02 8.006388694047927856e-02 -5.080651864409446716e-02 1.860416233539581299e-01 2.725885808467864990e-01 1.371246725320816040e-01 7.883709669113159180e-02 9.927932173013687134e-03 -1.045848503708839417e-01 -2.520433366298675537e-01 2.383015602827072144e-01 -7.886490225791931152e-02 1.264617294073104858e-01 1.896057277917861938e-01 1.178215146064758301e-01 3.137411773204803467e-01
6.627782434225082397e-02 1.054422482848167419e-01 2.458205819129943848e-02 -1.395417302846908569e-01 -1.422598958015441895e-01 2.959892526268959045e-02 5.080373957753181458e-02 -1.044826358556747437e-01 2.964837551116943359e-01 -1.610499769449234009e-01 -3.184395134449005127e-01 -2.093190848827362061e-01 -9.848895668983459473e-02 9.058193117380142212e-02 7.790273427963256836e-02 6.805608980357646942e-03 1.272440552711486816e-01 8.490631729364395142e-02 -6.555679283337667584e-05 -9.516906738281250000e-02 4.620790481567382812e-02 3.991183340549468994e-01 6.112376973032951355e-02 2.039302438497543335e-01 -3.978041466325521469e-03 9.219970554113388062e-02 -1.540528982877731323e-01 -9.922406822443008423e-02 -1.558314561843872070e-01 2.598603367805480957e-01 -8.637984097003936768e-02 5.158925056457519531e-01
6.550185382366180420e-02 2.271653264760971069e-01 2.429423779249191284e-01 2.101975977420806885e-01 4.527854546904563904e-02 -9.829796850681304932e-02 2.023058235645294189e-01 2.836917340755462646e-02 -4.178211092948913574e-02 1.863523572683334351e-01 -3.051037490367889404e-01 -1.902671754360198975e-01 2.863779664039611816e-02 -1.519319862127304077e-01 5.361662432551383972e-02 3.166034072637557983e-02 -2.187433838844299316e-02 3.641246855258941650e-01 1.542855948209762573e-01 2.154638469219207764e-01 6.946343928575515747e-03 3.144838511943817139e-01 -1.747572608292102814e-02 -2.718269526958465576e-01 -7.386476546525955200e-02 1.801093816757202148e-01 9.322497248649597168e-02 -1.732248067855834961e-01 1.169750019907951355e-01 9.482169896364212036e-02 -8.020856231451034546e-02 3.343270421028137207e-01
-3.002921640872955322e-01 1.270786374807357788e-01 1.314770281314849854e-01 6.740594655275344849e-02 1.011443138122558594e-01 -1.978779137134552002e-01 1.172133162617683411e-02 1.593895405530929565e-01 -9.081631898880004883e-02 -1.329459249973297119e-01 -3.829824328422546387e-01 -1.161458902060985565e-02 -1.561180204153060913e-01 -2.049882262945175171e-01 1.819329150021076202e-02 -2.507571578025817871e-01 2.789068222045898438e-01 3.653669059276580811e-01 1.254520416259765625e-01 -1.842534989118576050e-01 -2.226988226175308228e-01 1.681370884180068970e-01 -3.617872670292854309e-02 1.365093141794204712e-02 3.102315068244934082e-01 2.580065652728080750e-02 -6.581006944179534912e-02 -2.153836376965045929e-02 -5.346929281949996948e-02 2.156973481178283691e-01 -4.846320301294326782e-02 2.854987233877182007e-02
1.392042338848114014e-01 -2.686132863163948059e-02 1.566586941480636597e-01 -1.446592248976230621e-02 2.590652704238891602e-01 1.484544854611158371e-02 -1.560982614755630493e-01 -2.878551483154296875e-01 -4.577027261257171631e-02 5.489468201994895935e-02 -2.124041318893432617e-01 1.940597295761108398e-01 -4.180688038468360901e-02 -9.527197107672691345e-03 7.341971248388290405e-02 -1.782271414995193481e-01 -5.940149724483489990e-02 2.618183493614196777e-01 1.369698494672775269e-01 -7.922378927469253540e-02 -5.573451519012451172e-02 -5.775743350386619568e-02 3.942374587059020996e-01 1.155269518494606018e-01 1.363500356674194336e-01 2.126683741807937622e-01 -2.485966831445693970e-01 2.611324191093444824e-01 1.067814007401466370e-01 -9.295033663511276245e-02 -1.681095361709594727e-01 3.731905221939086914e-01
2.144868224859237671e-01 1.648965328931808472e-01 1.416678354144096375e-02 7.133308053016662598e-02 3.479708358645439148e-02 -2.548604905605316162e-01 4.349259659647941589e-02 -2.129719704389572144e-01 1.075510233640670776e-01 3.476980030536651611e-01 -2.598839998245239258e-01 6.524868309497833252e-02 3.334015011787414551e-01 -3.498076498508453369e-01 -1.087401295080780983e-03 -1.381709724664688110e-01 2.421099692583084106e-01 1.739687025547027588e-01 -1.484190523624420166e-01 8.575277775526046753e-02 -6.032858043909072876e-02 8.801791071891784668e-02 4.966545104980468750e-02 -2.358094155788421631e-01 1.038000285625457764e-01 -3.509167954325675964e-02 7.453748583793640137e-02 1.117696836590766907e-01 1.546233147382736206e-01 -1.510568708181381226e-01 7.376420497894287109e-02 2.851034700870513916e-01
-1.260604709386825562e-01 2.601269781589508057e-01 8.692533522844314575e-02 1.659678965806961060e-01 6.373954564332962036e-02 4.277494177222251892e-02 4.884304106235504150e-02 -3.990875780582427979e-01 6.311624497175216675e-02 2.646214962005615234e-01 -1.849789768457412720e-01 1.993763297796249390e-01 9.933755546808242798e-02 -2.771617285907268524e-02 4.674663301557302475e-03 -3.045021183788776398e-02 -2.257816679775714874e-02 1.551881730556488037e-01 -2.086799293756484985e-01 2.122496068477630615e-02 1.328579783439636230e-01 1.690096855163574219e-01 -3.535768389701843262e-02 -3.205244541168212891e-01 1.117696985602378845e-01 9.281911700963973999e-02 3.351783752441406250e-02 2.262066351249814034e-03 1.289424002170562744e-01 8.300316333770751953e-02 3.265480697154998779e-01 4.278464317321777344e-01
-1.698580384254455566e-01 1.889431849122047424e-02 2.106761932373046875e-01 -9.236765652894973755e-02 -2.276933044195175171e-01 2.834696173667907715e-01 8.713752031326293945e-02 -3.575170636177062988e-01 3.502240404486656189e-02 5.176924541592597961e-02 -1.772861480712890625e-01 1.119424104690551758e-01 -9.803079068660736084e-02 1.151590943336486816e-01 8.309755474328994751e-02 -4.857206344604492188e-02 2.688462734222412109e-01 3.575040698051452637e-01 -3.501738607883453369e-02 -5.021131131798028946e-03 -7.294704020023345947e-02 3.145718276500701904e-01 1.209017410874366760e-01 1.940725930035114288e-02 3.139345347881317139e-01 -8.562938123941421509e-02 -1.609445810317993164e-01 -2.349880523979663849e-02 1.568411588668823242e-01 -7.581929676234722137e-04 -2.646414339542388916e-01 1.505766212940216064e-01
1.165370792150497437e-01 2.391125112771987915e-01 -1.903205066919326782e-01 -6.285764276981353760e-02 -2.116259336471557617e-01 -2.589356005191802979e-01 -3.410958498716354370e-02 -6.566626019775867462e-03 -9.941040724515914917e-02 7.115771528333425522e-03 -6.907375156879425049e-02 5.723220109939575195e-02 -1.134034022688865662e-01 -5.924683529883623123e-03 2.024603337049484253e-01 -5.465652048587799072e-02 1.079927682876586914e-01 2.531864643096923828e-01 -1.016981806606054306e-02 3.229091167449951172e-01 5.366654694080352783e-02 5.744999647140502930e-02 -6.006840243935585022e-02 -3.651420474052429199e-01 2.433966398239135742e-01 -1.193348020315170288e-01 5.584016442298889160e-02 -1.098889559507369995e-01 7.195346057415008545e-02 3.494614958763122559e-01 2.287799306213855743e-02 4.017727971076965332e-01
-9.407237917184829712e-02 1.249464750289916992e-01 -1.104237809777259827e-01 1.334317177534103394e-01 7.630553096532821655e-02 2.183828055858612061e-01 2.345902472734451294e-01 -3.492887914180755615e-01 -1.740658432245254517e-01 -5.677614361047744751e-02 -1.665510833263397217e-01 7.526528835296630859e-02 -2.283902913331985474e-01 1.589150726795196533e-01 9.263295680284500122e-03 -2.940891087055206299e-01 7.236817479133605957e-02 3.898892104625701904e-01 8.186085522174835205e-02 -5.723756924271583557e-02 -4.670087993144989014e-02 -1.175867021083831787e-01 4.087864756584167480e-01 -5.407834053039550781e-02 1.677925884723663330e-01 3.932476788759231567e-02 -5.883796140551567078e-02 -2.241844385862350464e-01 6.791451573371887207e-02 5.868738144636154175e-02 -2.344075590372085571e-02 1.969305723905563354e-01
5.968291684985160828e-02 4.399922192096710205e-01 -2.517311647534370422e-02 1.692215055227279663e-01 -1.066242624074220657e-02 4.016573354601860046e-02 2.638298086822032928e-02 -3.788264989852905273e-01 -1.259292364120483398e-01 -5.463451147079467773e-02 -2.081873267889022827e-01 3.712576627731323242e-02 1.508242338895797729e-01 -1.144880503416061401e-01 2.623628079891204834e-01 -2.170878350734710693e-01 2.727639973163604736e-01 3.886450231075286865e-01 1.351855397224426270e-01 -6.241047009825706482e-02 -2.306197769939899445e-02 9.114753454923629761e-02 4.138288646936416626e-02 1.135744079947471619e-01 2.140283584594726562e-01 8.596918731927871704e-02 -1.014182567596435547e-01 1.958565264940261841e-01 -1.542523354291915894e-01 1.014716252684593201e-01 2.730070985853672028e-02 -6.720028817653656006e-02
-3.304222971200942993e-02 7.135049253702163696e-02 -1.346185356378555298e-01 2.428690940141677856e-01 4.029137082397937775e-03 1.609061956405639648e-01 -1.924520879983901978e-01 -1.692418158054351807e-01 -1.113734692335128784e-01 -2.425174042582511902e-02 -2.335378825664520264e-01 -9.157895110547542572e-03 8.594558387994766235e-02 1.262574791908264160e-01 9.235659241676330566e-02 -1.322664469480514526e-01 -8.302655071020126343e-02 4.177445173263549805e-01 3.185594677925109863e-01 2.366896718740463257e-01 -4.802641272544860840e-02 -6.797382980585098267e-02 2.960294187068939209e-01 -7.115460187196731567e-02 1.180495880544185638e-02 1.506410092115402222e-01 1.030795741826295853e-02 1.683251559734344482e-01 -5.368237197399139404e-02 3.532655537128448486e-02 -5.228412523865699768e-02 4.598803222179412842e-01
-1.792707741260528564e-01 2.064927965402603149e-01 5.434230342507362366e-02 -1.189878433942794800e-01 1.415288001298904419e-01 1.821795850992202759e-01 1.893403232097625732e-01 -1.389390230178833008e-01 1.784429401159286499e-01 -1.195898503065109253e-01 -3.158396184444427490e-01 1.231914088129997253e-01 -6.757396459579467773e-02 1.628772467374801636e-01 3.167833983898162842e-01 -2.950667738914489746e-01 2.136863470077514648e-01 -1.377107650041580200e-01 -1.335024088621139526e-01 6.609838455915451050e-02 -1.566409915685653687e-01 -9.132952243089675903e-02 2.987889051437377930e-01 -9.861285984516143799e-02 8.995953947305679321e-02 1.869179010391235352e-01 1.959109306335449219e-01 -3.030387163162231445e-01 6.709691882133483887e-02 9.892338514328002930e-02 8.678907901048660278e-02 7.995362579822540283e-02
1.056395750492811203e-02 3.517435118556022644e-02 2.008588612079620361e-01 -3.276754915714263916e-01 9.528088569641113281e-02 9.090523421764373779e-02 -2.802870571613311768e-01 -2.499428093433380127e-01 2.381153404712677002e-02 -4.675823077559471130e-02 -2.093120664358139038e-01 2.375409454107284546e-01 -8.943491429090499878e-02 -7.724094390869140625e-02 7.189457863569259644e-02 -2.555926144123077393e-01 3.048171401023864746e-01 1.705152094364166260e-01 1.628037840127944946e-01 3.145198225975036621e-01 2.520611137151718140e-02 -9.738790243864059448e-02 1.319872289896011353e-01 -2.896931022405624390e-02 -6.230623647570610046e-02 -8.299158513545989990e-02 1.360246166586875916e-02 -2.925647199153900146e-01 1.084891613572835922e-02 4.411167651414871216e-02 -9.668330848217010498e-02 3.483580350875854492e-01
-3.107649981975555420e-01 1.522274166345596313e-01 -9.583369642496109009e-02 9.883861988782882690e-02 8.224752545356750488e-02 1.045702546834945679e-01 -2.898275852203369141e-02 -1.683943569660186768e-01 -6.271249055862426758e-02 3.353479132056236267e-02 -4.784446060657501221e-01 2.279178798198699951e-01 -1.201905012130737305e-01 -1.064063906669616699e-01 2.777840197086334229e-01 2.061066776514053345e-01 3.139815479516983032e-02 3.638983666896820068e-01 1.464550346136093140e-01 -1.487193852663040161e-01 -4.000728484243154526e-03 1.728875786066055298e-01 3.626891225576400757e-02 1.314146220684051514e-01 1.440446525812149048e-01 -1.510794907808303833e-01 6.959630642086267471e-03 -3.091446124017238617e-02 -1.292431652545928955e-01 8.147236704826354980e-02 -1.932405829429626465e-01 2.288015633821487427e-01
2.400403022766113281e-01 -8.325355499982833862e-02 1.450276672840118408e-01 1.646579056978225708e-01 1.054297294467687607e-02 8.355583250522613525e-02 4.697704315185546875e-02 -8.655510842800140381e-02 1.092743873596191406e-01 -8.636106550693511963e-02 -2.670192122459411621e-01 1.634466946125030518e-01 9.656910598278045654e-02 -2.694828622043132782e-02 2.736181318759918213e-01 -6.756377965211868286e-02 3.570577204227447510e-01 2.961960434913635254e-01 -6.180958822369575500e-02 8.771941810846328735e-02 -3.486778736114501953e-01 -2.098456956446170807e-02 2.018938809633255005e-01 -2.834106683731079102e-01 2.605799958109855652e-02 -9.896326810121536255e-02 8.558365702629089355e-02 -5.409227311611175537e-02 1.491875499486923218e-01 2.517609298229217529e-01 -6.839127093553543091e-02 2.876428663730621338e-01
6.029919907450675964e-02 4.461318850517272949e-01 1.624831371009349823e-02 8.296226710081100464e-02 1.992817223072052002e-02 9.740776568651199341e-02 -2.125941365957260132e-01 -4.199938476085662842e-01 -1.631440818309783936e-01 1.516074221581220627e-02 -8.912823349237442017e-02 8.085164427757263184e-02 1.039626896381378174e-01 -1.357664316892623901e-01 6.682507693767547607e-02 -2.042275071144104004e-01 2.696937322616577148e-01 3.382700383663177490e-01 -3.501360490918159485e-02 -1.263453215360641479e-01 2.499443292617797852e-01 1.663967967033386230e-01 1.075985431671142578e-01 1.772756576538085938e-01 2.358769178390502930e-01 -2.402831567451357841e-03 -7.990250363945960999e-03 1.221333369612693787e-01 -5.841548368334770203e-02 1.523614227771759033e-01 8.017940074205398560e-02 2.777189947664737701e-02
-4.754502698779106140e-02 6.078680977225303650e-02 -2.038928307592868805e-02 1.350547093898057938e-02 -7.068602740764617920e-02 -4.087479040026664734e-02 -1.787572056055068970e-01 -2.305117696523666382e-01 4.970286786556243896e-02 -2.244701683521270752e-01 -1.352814733982086182e-01 1.240994632244110107e-01 2.514284849166870117e-01 1.026472747325897217e-01 -3.307240456342697144e-02 -1.214932352304458618e-01 1.699358522891998291e-01 2.763271629810333252e-01 2.308384478092193604e-01 -2.487597763538360596e-01 -1.494234502315521240e-01 2.463923096656799316e-01 2.978666424751281738e-01 -1.754126995801925659e-01 2.561191618442535400e-01 -1.243689954280853271e-01 -1.423557251691818237e-01 -7.283038645982742310e-02 2.739431560039520264e-01 -1.336269676685333252e-01 1.350583136081695557e-01 2.912283539772033691e-01
-7.780671864748001099e-02 -1.224535554647445679e-01 2.323178946971893311e-02 -1.595121175050735474e-01 -6.988220661878585815e-02 -1.016124412417411804e-01 -2.461137622594833374e-01 -3.027847409248352051e-01 1.840983927249908447e-01 2.008455097675323486e-01 -2.392439395189285278e-01 -9.355716407299041748e-02 9.913540631532669067e-02 -1.880958229303359985e-01 2.120367139577865601e-01 -3.391645252704620361e-01 4.429857060313224792e-02 5.187485739588737488e-02 2.755418717861175537e-01 -3.930148854851722717e-02 1.071461811661720276e-01 -1.012170985341072083e-01 1.638090312480926514e-01 -1.190376877784729004e-01 1.502362936735153198e-01 -1.287934929132461548e-01 1.069328710436820984e-01 1.646549850702285767e-01 1.171579509973526001e-01 1.366095095872879028e-01 1.330000162124633789e-02 4.300779998302459717e-01
-7.988769561052322388e-02 4.980767890810966492e-02 1.468513309955596924e-01 -2.070837020874023438e-01 7.992371916770935059e-02 1.105179935693740845e-01 8.386539667844772339e-02 -1.598167121410369873e-01 8.734448999166488647e-02 2.601394355297088623e-01 -1.612096875905990601e-01 2.154827304184436798e-02 9.025318175554275513e-02 -1.462239772081375122e-01 2.661271691322326660e-01 4.130087327212095261e-03 -4.039676487445831299e-02 1.274887472391128540e-01 -1.009997427463531494e-01 6.607308238744735718e-02 5.648835375905036926e-02 4.474337026476860046e-02 1.681833118200302124e-01 -2.102531120181083679e-02 -1.211742907762527466e-01 2.244136631488800049e-01 3.890726249665021896e-03 -5.157306790351867676e-01 8.127052336931228638e-02 4.236033186316490173e-02 1.828657835721969604e-01 4.838795363903045654e-01
-2.507135272026062012e-01 6.130293756723403931e-02 2.118813991546630859e-01 -3.892199993133544922e-01 1.391020566225051880e-01 1.249387394636869431e-02 -8.757925033569335938e-02 -3.165224194526672363e-01 2.337194792926311493e-02 -9.658766537904739380e-02 -3.485409617424011230e-01 -4.809091985225677490e-02 7.440930604934692383e-02 2.523425966501235962e-02 1.429837197065353394e-01 -2.041821628808975220e-01 1.781228184700012207e-01 1.979290246963500977e-01 1.145400665700435638e-02 -8.232017979025840759e-03 1.450978815555572510e-01 -2.346166819334030151e-01 4.720757156610488892e-02 -3.943932801485061646e-02 -7.588402181863784790e-02 -1.975449919700622559e-01 1.028645411133766174e-01 -3.429501056671142578e-01 -2.339659631252288818e-02 3.034893982112407684e-02 -1.317919194698333740e-01 2.546733915805816650e-01
5.633142311125993729e-03 -4.215984418988227844e-02 1.173829287290573120e-01 8.354084938764572144e-02 -8.151748776435852051e-02 7.162293046712875366e-02 2.232135087251663208e-02 -3.131400048732757568e-01 4.577587544918060303e-02 -5.723777413368225098e-02 -3.950473070144653320e-01 2.200426347553730011e-02 5.174602195620536804e-02 8.012881875038146973e-02 -3.592560440301895142e-02 -1.449948102235794067e-01 1.945314109325408936e-01 -1.281484961509704590e-01 8.561053127050399780e-02 -3.509509935975074768e-02 3.921125084161758423e-02 -1.484569013118743896e-01 1.842236146330833435e-02 -6.503986567258834839e-02 1.830992698669433594e-01 1.400186717510223389e-01 3.444956839084625244e-01 -4.103339612483978271e-01 -1.643496453762054443e-01 1.475530117750167847e-01 -4.795513302087783813e-02 4.376486241817474365e-01
5.648118257522583008e-02 1.522063910961151123e-01 2.913223206996917725e-01 1.188460960984230042e-01 1.049016937613487244e-01 3.048613965511322021e-01 2.872173190116882324e-01 -2.881388068199157715e-01 -1.793763041496276855e-01 -2.755538523197174072e-01 -1.812275499105453491e-01 1.609754115343093872e-01 8.314563333988189697e-02 -6.299790740013122559e-02 2.946352586150169373e-02 -2.636440396308898926e-01 1.681200414896011353e-01 -4.192778468132019043e-02 -7.749859988689422607e-02 -1.113915815949440002e-02 3.134733811020851135e-02 2.047144621610641479e-01 -3.956879675388336182e-02 1.006501168012619019e-01 1.748848408460617065e-01 -9.145051985979080200e-02 8.671960979700088501e-02 -1.929768770933151245e-01 -2.242041826248168945e-01 -8.022187650203704834e-02 1.566426903009414673e-01 3.184010386466979980e-01
1.048759967088699341e-01 2.009841240942478180e-02 1.124858334660530090e-01 1.566572934389114380e-01 8.417715132236480713e-02 7.747779786586761475e-02 1.142852157354354858e-01 -2.517409920692443848e-01 1.652292162179946899e-02 -1.277417987585067749e-01 -1.305460333824157715e-01 6.508798804134130478e-03 1.487637311220169067e-01 -2.429331392049789429e-01 2.423602901399135590e-02 -5.093439221382141113e-01 6.631644070148468018e-02 5.260054767131805420e-02 1.703980751335620880e-02 -8.396104723215103149e-02 -1.782080903649330139e-02 2.335576713085174561e-01 2.921374440193176270e-01 -2.064727395772933960e-01 -1.860815137624740601e-01 -8.090089261531829834e-02 1.126047521829605103e-01 -2.034486085176467896e-01 3.054484128952026367e-01 5.130450427532196045e-02 -1.254779100418090820e-01 2.877038717269897461e-01
-1.116763353347778320e-01 3.845067918300628662e-01 6.096951663494110107e-02 1.947601884603500366e-02 -1.324529647827148438e-01 3.558275848627090454e-02 2.689391672611236572e-01 -1.753311753273010254e-01 3.463370501995086670e-01 -1.210635229945182800e-01 -1.639540046453475952e-01 1.758063137531280518e-01 -4.747763648629188538e-02 2.552634179592132568e-01 -4.628019779920578003e-02 -7.483962923288345337e-03 5.286639556288719177e-02 2.002762258052825928e-01 -1.323096752166748047e-01 1.469081193208694458e-01 -3.526457399129867554e-02 1.965320259332656860e-01 1.492434293031692505e-01 -1.048328578472137451e-01 3.885655477643013000e-02 2.914388291537761688e-02 -6.231563538312911987e-02 5.244063585996627808e-02 1.451447457075119019e-01 -7.475551217794418335e-03 5.034297332167625427e-02 5.137377381324768066e-01
-1.004895344376564026e-01 1.160500384867191315e-02 1.784915924072265625e-01 -1.235335543751716614e-01 1.905497312545776367e-01 -8.012656867504119873e-02 -2.253185957670211792e-02 -2.033132910728454590e-01 2.766898134723305702e-03 1.942624449729919434e-01 -1.311508417129516602e-01 -2.649335935711860657e-02 2.110369652509689331e-01 -1.873756498098373413e-01 1.433482170104980469e-01 -1.957141160964965820e-01 3.058257326483726501e-02 5.836076289415359497e-02 -2.019118070602416992e-01 -1.934004575014114380e-01 5.668737366795539856e-02 2.421488165855407715e-01 6.280277669429779053e-02 -2.022126466035842896e-01 -1.690338850021362305e-01 1.514126807451248169e-01 1.640666872262954712e-01 -4.507217109203338623e-01 1.759039759635925293e-01 4.284727573394775391e-02 8.365084975957870483e-02 3.916479349136352539e-01
-4.357505589723587036e-02 -2.315711677074432373e-01 1.901150941848754883e-01 -2.798631321638822556e-03 -1.590326130390167236e-01 3.283811674918979406e-04 5.095091834664344788e-02 -2.771452367305755615e-01 5.423804745078086853e-03 -8.179418742656707764e-02 -4.258584678173065186e-01 -3.374029994010925293e-01 6.319300085306167603e-02 -1.640269905328750610e-01 1.504826843738555908e-01 -2.518983185291290283e-01 3.082595765590667725e-01 2.025919258594512939e-01 9.295482188463211060e-02 -6.287185102701187134e-02 -2.512718737125396729e-01 1.936540603637695312e-01 -4.195469617843627930e-02 -2.337080687284469604e-01 -2.681232988834381104e-02 5.769243836402893066e-02 1.648286432027816772e-01 -1.466981321573257446e-01 7.649090141057968140e-02 4.610107839107513428e-02 9.574282914400100708e-02 9.569060057401657104e-02
8.089244365692138672e-02 4.858981817960739136e-02 -6.475186347961425781e-02 3.112561702728271484e-01 3.970029950141906738e-02 -9.614889509975910187e-03 -1.433642655611038208e-01 -9.357543289661407471e-02 -7.848361879587173462e-02 4.798230901360511780e-02 -4.220659136772155762e-01 1.185373365879058838e-01 1.005221456289291382e-01 -5.536215007305145264e-02 5.713590979576110840e-02 -2.091260552406311035e-01 8.506216853857040405e-02 4.184744358062744141e-01 2.909392714500427246e-01 -7.558399438858032227e-02 -2.147949934005737305e-01 -9.606526233255863190e-03 3.724444210529327393e-01 1.224322617053985596e-01 3.842796012759208679e-02 1.312462519854307175e-02 -4.051914066076278687e-02 -5.435195937752723694e-02 3.802374005317687988e-02 3.231107890605926514e-01 -1.496489252895116806e-02 1.151498109102249146e-01
-1.963586062192916870e-01 -9.807360172271728516e-02 1.555467396974563599e-01 3.254039213061332703e-02 2.198788970708847046e-01 -1.631682855077087879e-03 -4.897817969322204590e-02 -2.280991971492767334e-01 -3.722918033599853516e-02 3.927822411060333252e-02 -1.671765893697738647e-01 1.934545696713030338e-03 2.024273872375488281e-01 -1.704941987991333008e-01 3.079954981803894043e-01 1.254421621561050415e-01 2.424366623163223267e-01 5.935108065605163574e-01 7.238011807203292847e-02 -1.749309599399566650e-01 -9.708943217992782593e-02 1.705190353095531464e-02 -3.774471953511238098e-02 9.659725241363048553e-03 1.180013567209243774e-01 1.127400174736976624e-01 -1.132729277014732361e-01 1.553575694561004639e-01 3.114725463092327118e-02 -6.760824006050825119e-03 -1.600503772497177124e-01 2.528487145900726318e-01
1.347425132989883423e-01 -2.214057594537734985e-01 -1.802584901452064514e-02 -8.911889791488647461e-02 1.700867414474487305e-01 -4.486599564552307129e-01 6.959605216979980469e-02 -9.552803635597229004e-02 -1.421210914850234985e-02 -9.904836118221282959e-02 -3.317432403564453125e-01 1.107442453503608704e-01 -1.204328313469886780e-01 -1.700285822153091431e-02 -1.208384111523628235e-01 -1.355073451995849609e-01 2.396734207868576050e-01 1.040447130799293518e-01 3.126215934753417969e-01 -2.751518599689006805e-02 1.210590898990631104e-01 9.868428856134414673e-02 2.241565585136413574e-01 -5.329164490103721619e-02 7.372445613145828247e-02 2.977304458618164062e-01 1.489593833684921265e-01 1.051349192857742310e-01 4.819318652153015137e-02 1.517798006534576416e-01 -6.715962290763854980e-02 3.143970668315887451e-01
-7.040080428123474121e-02 -1.003055348992347717e-01 3.397575318813323975e-01 -1.966966241598129272e-01 8.665214478969573975e-02 2.195177413523197174e-02 -1.294999122619628906e-01 -1.803344190120697021e-01 -4.428741987794637680e-03 -1.984894275665283203e-02 -4.787864387035369873e-01 1.719567575491964817e-03 1.947015821933746338e-01 -1.289749741554260254e-01 5.154283717274665833e-02 -2.153619676828384399e-01 1.973684430122375488e-01 -5.010043829679489136e-02 2.269405126571655273e-01 -4.524388164281845093e-02 1.061441563069820404e-02 -1.778446286916732788e-01 7.975455373525619507e-02 -1.425711959600448608e-01 3.635418415069580078e-01 2.116407752037048340e-01 2.209291234612464905e-02 -1.220602542161941528e-02 3.028810322284698486e-01 2.837566472589969635e-02 -1.083478257060050964e-01 -7.090882956981658936e-02
-6.901487708091735840e-02 1.951773315668106079e-01 2.764458060264587402e-01 2.307623773813247681e-01 1.426061391830444336e-01 9.819335304200649261e-03 1.275968849658966064e-01 -2.197211086750030518e-01 2.246728241443634033e-01 -5.617187172174453735e-02 -3.868183866143226624e-02 -4.830125346779823303e-02 3.960709553211927414e-03 -1.362480372190475464e-01 2.211003452539443970e-01 1.268764585256576538e-02 5.966864153742790222e-02 -1.609470136463642120e-02 3.169719278812408447e-01 -4.271937906742095947e-02 -2.152204811573028564e-01 2.908156812191009521e-01 -2.738496661186218262e-01 1.858982145786285400e-01 1.496683806180953979e-01 2.769106999039649963e-02 -4.450184851884841919e-02 -1.285468935966491699e-01 -2.178091183304786682e-02 8.756969124078750610e-02 -1.574530750513076782e-01 4.429703056812286377e-01
6.846316158771514893e-02 1.477919518947601318e-01 2.526317909359931946e-02 -1.498082876205444336e-01 -6.823334842920303345e-02 1.134136039763689041e-02 -7.007468026131391525e-03 -2.418048530817031860e-01 3.128871694207191467e-02 1.653971523046493530e-01 -3.351845741271972656e-01 -8.499173820018768311e-02 -1.630196124315261841e-01 2.052190750837326050e-01 4.975431039929389954e-02 -1.449930965900421143e-01 2.100904583930969238e-01 2.743293344974517822e-01 -2.282239794731140137e-01 2.024138271808624268e-01 1.945583075284957886e-01 1.803790032863616943e-02 1.263480931520462036e-01 -2.249870151281356812e-01 4.199426174163818359e-01 1.469490826129913330e-01 -1.141752749681472778e-01 4.759547486901283264e-02 -7.110670674592256546e-03 -8.724728971719741821e-02 1.508517563343048096e-01 2.934466004371643066e-01
4.849001765251159668e-02 2.871872186660766602e-01 1.820618212223052979e-01 -4.935647919774055481e-02 8.508032560348510742e-02 7.428401708602905273e-02 -2.559075951576232910e-01 -1.956721395254135132e-01 -6.241214647889137268e-02 -1.621601171791553497e-02 -1.097398996353149414e-01 -2.859841845929622650e-02 -1.127036809921264648e-01 2.117397785186767578e-01 3.321605920791625977e-01 -1.072826515883207321e-02 9.167555719614028931e-02 2.924325168132781982e-01 3.634374961256980896e-02 -2.892457693815231323e-02 -1.097500175237655640e-01 1.585379689931869507e-01 4.620510339736938477e-01 9.211247414350509644e-02 1.159963160753250122e-01 2.428334206342697144e-01 3.307386636734008789e-01 -1.172580048441886902e-01 -3.237669914960861206e-02 1.298119220882654190e-02 -6.990987807512283325e-02 1.454554051160812378e-01
-5.562404915690422058e-02 -1.323012113571166992e-01 1.502224206924438477e-01 3.192652761936187744e-02 3.480003401637077332e-02 -1.562698744237422943e-02 -4.457571078091859818e-03 -2.332898676395416260e-01 -3.056618198752403259e-02 -6.868608295917510986e-03 -4.790981709957122803e-01 -1.886079758405685425e-01 -2.645790576934814453e-01 -1.372926831245422363e-01 3.704349324107170105e-02 -4.246629178524017334e-01 8.481812477111816406e-02 1.279698759317398071e-01 1.188840419054031372e-01 2.578968405723571777e-01 3.332764655351638794e-02 -1.237166486680507660e-02 3.692387789487838745e-02 -3.311466425657272339e-02 -7.058625924400985241e-04 7.743293046951293945e-02 -4.761483985930681229e-03 -1.138316765427589417e-01 1.778017133474349976e-01 -1.695897430181503296e-01 3.303700983524322510e-01 2.585181891918182373e-01
-1.905408687889575958e-02 3.433987796306610107e-01 3.054547309875488281e-02 6.770864129066467285e-02 4.058118164539337158e-02 -1.793175190687179565e-01 -9.995950013399124146e-02 -2.669022679328918457e-01 -1.271760314702987671e-01 1.941882073879241943e-01 -2.079441212117671967e-02 1.118574663996696472e-01 -1.236335635185241699e-01 -1.488088965415954590e-01 -8.176286518573760986e-02 -3.245717585086822510e-01 3.193613588809967041e-01 2.014600634574890137e-01 -3.032672405242919922e-02 -8.737346529960632324e-02 -1.413074582815170288e-01 1.542693525552749634e-01 4.225979000329971313e-02 3.046436607837677002e-01 -2.010146901011466980e-02 1.910473853349685669e-01 -2.792849838733673096e-01 -2.006122618913650513e-01 -7.268171012401580811e-02 2.417938262224197388e-01 3.683910146355628967e-02 1.874382048845291138e-01
7.174763083457946777e-02 8.018065243959426880e-02 3.228843584656715393e-02 1.032120268791913986e-02 5.796875804662704468e-03 -2.783987522125244141e-01 -9.046729654073715210e-02 -3.265862166881561279e-01 -5.224733054637908936e-02 3.081591129302978516e-01 -3.764064610004425049e-01 -1.892823129892349243e-01 1.915910989046096802e-01 -3.093405812978744507e-02 5.732072889804840088e-02 -1.193544790148735046e-01 1.228500679135322571e-01 -3.833818063139915466e-02 -2.500368952751159668e-01 -4.195073992013931274e-02 2.583781816065311432e-02 2.579269111156463623e-01 5.228952504694461823e-03 -2.655095756053924561e-01 -2.769933454692363739e-02 6.378531455993652344e-02 -6.149108707904815674e-02 -1.825273782014846802e-01 -7.955127209424972534e-02 -1.292812675237655640e-01 1.026187762618064880e-01 4.128349423408508301e-01
6.346751004457473755e-02 3.895045220851898193e-01 -8.183576166629791260e-02 1.379567086696624756e-01 -1.815018989145755768e-02 1.681545078754425049e-01 5.272207409143447876e-02 -2.880829870700836182e-01 -3.498359397053718567e-02 -7.621720433235168457e-02 -2.412827610969543457e-01 -6.004330143332481384e-02 1.050919201225042343e-02 -1.166277099400758743e-02 1.043909117579460144e-01 -3.141486048698425293e-01 2.808299362659454346e-01 1.903299987316131592e-01 -1.717974841594696045e-01 -8.240615576505661011e-02 1.450419425964355469e-01 1.590698957443237305e-01 1.252207309007644653e-01 2.540384531021118164e-01 3.010006844997406006e-01 2.280760854482650757e-01 -9.718403220176696777e-02 1.347267925739288330e-01 -1.738657057285308838e-01 1.750172376632690430e-01 1.465600728988647461e-02 1.273571848869323730e-01
8.473759144544601440e-02 -1.113570854067802429e-01 2.062906622886657715e-01 2.980771958827972412e-01 -2.139979302883148193e-01 -1.646931022405624390e-01 1.086777523159980774e-01 -2.716991007328033447e-01 -9.448850154876708984e-02 -2.685559540987014771e-02 -1.749214529991149902e-01 -1.307258568704128265e-02 1.074769571423530579e-01 -2.218448519706726074e-01 1.554886549711227417e-01 -2.627500295639038086e-01 2.711836993694305420e-01 1.321338713169097900e-01 1.436179578304290771e-01 -1.608836352825164795e-01 -6.483143568038940430e-02 -8.338768035173416138e-02 2.748967707157135010e-01 -2.140741348266601562e-01 1.419827044010162354e-01 -1.334358602762222290e-01 1.527330279350280762e-01 -2.475088648498058319e-02 1.920207589864730835e-02 3.288704454898834229e-01 -7.003117352724075317e-03 2.356368899345397949e-01
-2.397221140563488007e-02 5.213721096515655518e-02 -2.979179285466670990e-02 1.690472513437271118e-01 2.169678062200546265e-01 1.875098645687103271e-01 -2.435415387153625488e-01 -3.343345820903778076e-01 6.059505417943000793e-02 -4.444348067045211792e-02 -2.413229495286941528e-01 5.459585040807723999e-02 -2.139164209365844727e-01 1.314211040735244751e-01 5.279887467622756958e-03 -2.401034086942672729e-01 1.645547002553939819e-01 2.649999856948852539e-01 3.442763537168502808e-02 2.069941908121109009e-01 -4.011587426066398621e-02 -6.134224683046340942e-02 1.563001871109008789e-01 -4.434202983975410461e-02 -8.201163262128829956e-02 7.165651768445968628e-02 -2.519285976886749268e-01 2.355297505855560303e-01 3.624309785664081573e-03 4.121474027633666992e-01 -8.059445023536682129e-02 2.146201282739639282e-01
2.437753677368164062e-01 -5.909052491188049316e-02 3.044830448925495148e-02 2.363332360982894897e-01 -5.049646273255348206e-02 -5.263044964522123337e-03 -5.063969176262617111e-03 -2.396566048264503479e-02 3.385839462280273438e-01 4.606100544333457947e-02 -3.454825282096862793e-01 6.818286329507827759e-02 7.719413191080093384e-02 -4.112184047698974609e-02 6.183132529258728027e-02 -4.291516542434692383e-02 3.356853425502777100e-01 1.886506378650665283e-01 3.688240423798561096e-02 4.281292110681533813e-02 -9.288975596427917480e-02 4.099469482898712158e-01 -7.892940193414688110e-02 4.038625583052635193e-02 2.187909036874771118e-01 2.345221191644668579e-01 2.387271374464035034e-01 4.418619349598884583e-02 1.194710135459899902e-01 2.327295094728469849e-01 2.093530148267745972e-01 1.137985959649085999e-01
-9.933874942362308502e-03 3.000475764274597168e-01 -2.462293766438961029e-02 6.091608852148056030e-02 8.826512843370437622e-02 1.973509043455123901e-02 9.445767104625701904e-02 -3.749378621578216553e-01 5.285359919071197510e-02 -2.342920191586017609e-02 -2.497105300426483154e-01 -5.437496304512023926e-02 -3.552108258008956909e-02 -1.388310939073562622e-01 -2.247050590813159943e-02 -1.876629143953323364e-01 -8.597217500209808350e-02 3.545847237110137939e-01 2.181607037782669067e-01 -2.589873969554901123e-01 1.662354618310928345e-01 -4.598469287157058716e-02 2.858565151691436768e-01 2.261916697025299072e-01 7.403005659580230713e-02 -7.552715390920639038e-02 -1.317617893218994141e-01 -2.619698047637939453e-01 -6.263897567987442017e-02 3.208160102367401123e-01 -3.063699789345264435e-02 8.710666745901107788e-02
2.332130447030067444e-02 -1.514390707015991211e-01 3.010016977787017822e-01 -4.480803012847900391e-02 1.073471829295158386e-01 -2.706935815513134003e-02 -8.384285122156143188e-02 -7.137350272387266159e-03 -2.489311806857585907e-02 -7.578696310520172119e-02 -3.577607870101928711e-01 -1.247400045394897461e-01 3.044578060507774353e-02 -1.307966113090515137e-01 -1.662295497953891754e-02 -1.366235911846160889e-01 1.515210866928100586e-01 2.060147374868392944e-01 6.815183907747268677e-02 3.149370849132537842e-01 -1.827040761709213257e-01 -3.070179224014282227e-01 3.102867007255554199e-01 -4.950815439224243164e-02 1.176237761974334717e-01 1.642151325941085815e-01 9.168035537004470825e-02 -3.175201714038848877e-01 2.363340705633163452e-01 7.655347138643264771e-02 5.492066964507102966e-02 2.594715356826782227e-01
3.671903978101909161e-04 -1.038275361061096191e-01 1.602220535278320312e-01 -2.197490930557250977e-01 -5.340174585580825806e-02 7.319272309541702271e-02 -1.536690294742584229e-01 -1.476973742246627808e-01 -1.699567139148712158e-01 4.500108584761619568e-02 -1.190081089735031128e-01 2.263151668012142181e-02 -7.685135304927825928e-02 -1.562805622816085815e-01 1.326795816421508789e-01 -3.092947006225585938e-01 2.218764126300811768e-01 2.103190273046493530e-01 2.684374526143074036e-02 -2.266299724578857422e-02 -1.937152259051799774e-02 -1.575504243373870850e-01 2.250968366861343384e-01 2.209629416465759277e-01 -4.393092915415763855e-02 1.851724227890372276e-03 2.263650596141815186e-01 -4.144743978977203369e-01 6.621733307838439941e-02 1.288165599107742310e-01 1.642112969420850277e-03 4.550893902778625488e-01
9.349590539932250977e-02 2.810371108353137970e-03 1.211755871772766113e-01 5.960161611437797546e-02 -1.685451716184616089e-03 1.502263695001602173e-01 -9.508382529020309448e-02 -2.171954363584518433e-01 9.839220345020294189e-02 -1.160386502742767334e-01 -5.663314089179039001e-02 -8.403680473566055298e-02 2.741062343120574951e-01 -6.809964030981063843e-02 -7.685983180999755859e-02 -4.038657844066619873e-01 1.518960893154144287e-01 1.965913027524948120e-01 -6.903252005577087402e-02 -6.057613343000411987e-02 -1.011688113212585449e-01 5.283778905868530273e-01 9.937167912721633911e-02 -1.545998752117156982e-01 -8.101875334978103638e-02 -2.941435761749744415e-02 -1.546599864959716797e-01 -5.829262360930442810e-02 2.282627373933792114e-01 -7.903777807950973511e-02 -2.694734558463096619e-02 3.533458113670349121e-01
-1.191157922148704529e-01 3.042596280574798584e-01 3.624156862497329712e-02 2.839153110980987549e-01 7.644306123256683350e-02 -1.042587310075759888e-01 1.944697797298431396e-01 -1.984339207410812378e-01 -6.712155044078826904e-02 3.851767256855964661e-02 -2.688437700271606445e-01 7.627847138792276382e-03 6.999305635690689087e-02 -1.431979835033416748e-01 -1.648380458354949951e-01 -2.298452556133270264e-01 1.313609778881072998e-01 3.620295226573944092e-01 5.442582815885543823e-02 -1.011368185281753540e-01 2.456627786159515381e-02 -6.965201348066329956e-02 3.401603996753692627e-01 2.675951421260833740e-01 1.305199563503265381e-01 -9.524280577898025513e-02 -1.011317968368530273e-01 -2.304411381483078003e-01 1.529031544923782349e-01 2.009819447994232178e-01 3.244850784540176392e-02 1.585328876972198486e-01
9.531576186418533325e-02 3.015458285808563232e-01 -1.829934865236282349e-01 5.935440585017204285e-02 1.150483265519142151e-01 1.027657240629196167e-01 3.705217316746711731e-02 -3.350584805011749268e-01 1.425186097621917725e-01 -1.542738080024719238e-01 -1.992890238761901855e-01 2.941280417144298553e-02 -1.500155925750732422e-01 -1.238776817917823792e-01 2.363241463899612427e-01 -2.452452927827835083e-01 3.474044054746627808e-02 2.255384325981140137e-01 2.829336524009704590e-01 4.814088717103004456e-02 -5.023760721087455750e-02 3.049982786178588867e-01 -8.728771656751632690e-02 -3.355349227786064148e-02 1.951224752701818943e-03 -2.993666566908359528e-03 -1.268583983182907104e-01 -3.685338497161865234e-01 -1.776821017265319824e-01 8.165678381919860840e-02 2.177302539348602295e-01 1.034373566508293152e-01
2.838834375143051147e-02 1.552475392818450928e-01 1.499767750501632690e-01 -4.003711789846420288e-02 1.955020576715469360e-01 2.544811069965362549e-01 -9.083506464958190918e-02 -3.301104009151458740e-01 -3.572871908545494080e-02 7.347762584686279297e-02 -1.643238514661788940e-01 -2.046789042651653290e-02 -4.435125365853309631e-02 -9.384804219007492065e-02 3.725405931472778320e-01 -3.154620528221130371e-02 -1.445722132921218872e-01 3.585905432701110840e-01 2.785249054431915283e-02 -4.333152621984481812e-02 8.820093423128128052e-02 1.663210839033126831e-01 4.377177655696868896e-01 8.544716984033584595e-02 1.229467168450355530e-01 1.596657186746597290e-01 1.023773401975631714e-01 7.743187248706817627e-02 1.202533841133117676e-01 -8.161418884992599487e-02 -7.654983550310134888e-02 2.749337255954742432e-01
-1.597713977098464966e-01 5.578132811933755875e-03 3.291721940040588379e-01 1.061215102672576904e-01 2.637713551521301270e-01 -2.191012948751449585e-01 6.217245012521743774e-02 -1.586621999740600586e-01 -6.115045771002769470e-02 -2.119664251804351807e-01 -1.148037165403366089e-01 2.304070442914962769e-01 1.287875771522521973e-01 3.298515826463699341e-02 4.243600741028785706e-02 -2.360672876238822937e-02 5.943749472498893738e-02 1.129213124513626099e-01 3.125318288803100586e-01 6.088704615831375122e-02 -1.896730065345764160e-01 2.956232428550720215e-01 -2.801778353750705719e-02 1.551025062799453735e-01 3.700595200061798096e-01 1.080186218023300171e-01 -5.965036153793334961e-02 -1.447109580039978027e-01 -3.742315620183944702e-02 2.170708924531936646e-01 9.865904226899147034e-03 2.926263809204101562e-01
1.921291947364807129e-01 1.279663890600204468e-01 1.888142675161361694e-01 2.384223192930221558e-01 6.735529750585556030e-02 7.484623044729232788e-02 1.499754488468170166e-01 -2.145519256591796875e-01 -3.057546615600585938e-01 -2.709066867828369141e-01 -1.774589568376541138e-01 -2.024624794721603394e-01 2.123163044452667236e-01 -2.225389629602432251e-01 1.002170220017433167e-01 -1.867319047451019287e-01 3.612543940544128418e-01 8.439175039529800415e-02 -2.613717615604400635e-01 5.745957046747207642e-02 -1.033691838383674622e-01 -2.475911378860473633e-02 4.277990758419036865e-02 1.458335518836975098e-01 -7.429296523332595825e-02 -2.752300538122653961e-02 2.846751920878887177e-02 -1.846911758184432983e-01 -1.110136136412620544e-01 -4.451399669051170349e-02 -8.652596734464168549e-03 3.121862709522247314e-01
2.940529584884643555e-02 2.195964306592941284e-01 4.064845666289329529e-02 3.784713149070739746e-01 1.697377264499664307e-01 3.288156166672706604e-02 -1.266675591468811035e-01 -2.277642786502838135e-01 1.746474206447601318e-01 -1.750311255455017090e-01 -3.863747417926788330e-01 9.631455689668655396e-02 6.931671500205993652e-02 -2.282299101352691650e-01 -1.783700287342071533e-01 3.258331120014190674e-02 6.036559492349624634e-02 -8.107899129390716553e-02 -3.993498627096414566e-03 1.729564741253852844e-02 2.717168815433979034e-02 2.397485077381134033e-01 1.883562356233596802e-01 7.899031788110733032e-02 3.956201672554016113e-02 1.779395937919616699e-01 5.709555000066757202e-02 -9.621798992156982422e-02 -1.050951555371284485e-01 3.058085739612579346e-01 2.564684748649597168e-01 2.686672806739807129e-01
-1.724183261394500732e-01 1.159952506422996521e-01 7.304661720991134644e-02 4.073621332645416260e-02 -4.857691749930381775e-02 1.237029135227203369e-01 -2.884744107723236084e-01 -3.033406528629711829e-06 -1.405290961265563965e-01 -1.866977065801620483e-01 -2.256454825401306152e-01 2.610527910292148590e-02 -3.646019473671913147e-02 4.062724858522415161e-02 -1.308469176292419434e-01 -2.812509797513484955e-02 1.727911084890365601e-01 3.110087811946868896e-01 -8.304818533360958099e-03 -1.747084707021713257e-01 -1.718777976930141449e-02 1.844582259654998779e-01 4.388943314552307129e-01 -3.342824876308441162e-01 1.758057326078414917e-01 -1.977858543395996094e-01 8.151351660490036011e-02 -3.724021837115287781e-02 1.958775371313095093e-01 -5.506890639662742615e-02 1.056073233485221863e-01 3.088174760341644287e-01
2.700504064559936523e-01 2.190523147583007812e-01 1.043694466352462769e-01 6.832528859376907349e-03 1.913063824176788330e-01 1.306857019662857056e-01 -1.830033510923385620e-01 -2.286410778760910034e-01 -8.758548647165298462e-02 -1.337892860174179077e-01 -1.701835244894027710e-01 3.432687744498252869e-02 -1.305669993162155151e-01 -2.264226227998733521e-02 8.820396661758422852e-02 -1.893718838691711426e-01 -2.534643374383449554e-02 2.450342178344726562e-01 6.587823480367660522e-02 8.684720098972320557e-02 2.362826140597462654e-03 2.189311683177947998e-01 3.986100852489471436e-01 -7.848809659481048584e-02 1.073683053255081177e-02 2.876423001289367676e-01 -2.792578563094139099e-02 1.918929666280746460e-01 5.943349003791809082e-02 -2.915877997875213623e-01 1.433582752943038940e-01 3.109261095523834229e-01
-3.830637410283088684e-02 -5.479947105050086975e-02 -1.743824407458305359e-02 -1.300299447029829025e-02 1.713667958974838257e-01 -9.433990716934204102e-02 2.227580696344375610e-01 -3.445884585380554199e-01 -3.441147506237030029e-02 7.149472832679748535e-02 -2.117987722158432007e-01 -1.138958409428596497e-01 -2.419461756944656372e-01 -2.626115679740905762e-01 3.294062614440917969e-02 -1.297215223312377930e-01 3.119080364704132080e-01 -1.452717632055282593e-01 1.308479905128479004e-01 1.177406609058380127e-01 4.332039505243301392e-02 3.170714378356933594e-01 3.093298375606536865e-01 -1.505968719720840454e-01 2.790504992008209229e-01 -4.610795900225639343e-02 -1.579950451850891113e-01 -6.912020593881607056e-02 2.293100506067276001e-01 6.561955064535140991e-02 -8.634791523218154907e-02 1.861599534749984741e-01
-1.131721064448356628e-01 1.124898642301559448e-01 9.833192080259323120e-02 -1.984156221151351929e-01 1.029234305024147034e-01 2.366338483989238739e-02 -1.021042168140411377e-01 -1.348657459020614624e-01 5.419972911477088928e-02 -1.176619157195091248e-01 -2.812108490616083145e-03 2.446978241205215454e-01 -6.745399534702301025e-02 -1.646225005388259888e-01 2.281146794557571411e-01 -4.589421153068542480e-01 4.199759960174560547e-01 6.196257472038269043e-02 7.182747125625610352e-02 2.964582741260528564e-01 -1.205821037292480469e-01 -3.109971620142459869e-02 2.898683845996856689e-01 -6.363810971379280090e-03 4.637152329087257385e-02 -7.887718081474304199e-02 -1.171983107924461365e-01 -1.509703975170850754e-02 6.700434535741806030e-02 -6.456188857555389404e-02 1.054848134517669678e-01 3.159017860889434814e-01
5.608319491147994995e-02 4.569962620735168457e-01 1.320669660344719887e-03 7.035766541957855225e-02 -8.957190811634063721e-02 -1.114648282527923584e-01 1.501075923442840576e-02 -1.501596719026565552e-01 -4.587466269731521606e-02 1.214399114251136780e-01 -1.909680515527725220e-01 -2.285233465954661369e-03 -6.043667346239089966e-02 -3.517361730337142944e-02 1.461830884218215942e-01 4.854528605937957764e-02 1.175265759229660034e-01 1.542836725711822510e-01 -2.110671997070312500e-01 6.163151934742927551e-02 2.253420054912567139e-01 1.314540058374404907e-01 8.987525105476379395e-02 -3.020822107791900635e-01 1.200083345174789429e-01 3.125643134117126465e-01 -1.880743913352489471e-02 1.433801203966140747e-01 1.699303537607192993e-01 1.227524280548095703e-01 2.665984332561492920e-01 3.956145644187927246e-01
1.468733251094818115e-01 -1.430343240499496460e-01 1.158295646309852600e-01 1.962306201457977295e-01 1.017017364501953125e-01 1.791089922189712524e-01 8.877837657928466797e-02 -2.122574001550674438e-01 6.594126671552658081e-02 -6.478009372949600220e-02 -2.951194941997528076e-01 5.836571380496025085e-02 2.550404965877532959e-01 9.743104130029678345e-02 2.324316948652267456e-01 -1.192812900990247726e-02 2.806063294410705566e-01 3.269696235656738281e-01 -2.555551379919052124e-02 5.521981045603752136e-02 -1.949507892131805420e-01 -3.895560046657919884e-03 7.679501920938491821e-02 -1.095499694347381592e-01 -1.846759468317031860e-01 -3.389628231525421143e-02 1.730018705129623413e-01 5.842489004135131836e-02 1.031384840607643127e-01 2.181089073419570923e-01 -3.657364845275878906e-01 2.776617407798767090e-01
2.211805619299411774e-02 2.753173112869262695e-01 2.730585634708404541e-01 6.581888347864151001e-02 1.253582239151000977e-01 1.244139745831489563e-01 -2.729165852069854736e-01 -3.113572001457214355e-01 2.231852114200592041e-01 1.824861764907836914e-01 -1.255086213350296021e-01 3.737539350986480713e-01 7.181020826101303101e-02 -9.480045735836029053e-02 -3.500808030366897583e-02 -1.223494336009025574e-01 -7.122718542814254761e-02 -4.830632731318473816e-02 4.405502602458000183e-02 -5.808176472783088684e-03 -1.546366959810256958e-01 2.639729976654052734e-01 8.288688957691192627e-02 -1.610298305749893188e-01 7.379777263849973679e-03 1.598831862211227417e-01 -7.464398443698883057e-02 -1.071712970733642578e-01 2.605504915118217468e-02 2.009310126304626465e-01 -2.027047723531723022e-01 3.357223868370056152e-01
-2.910312078893184662e-02 1.079173684120178223e-01 -9.754216670989990234e-02 1.268447637557983398e-01 -2.831400036811828613e-01 8.584067970514297485e-02 -2.717870660126209259e-02 -1.076877266168594360e-01 -1.155107617378234863e-01 -8.445845544338226318e-02 -4.878915846347808838e-01 1.131473556160926819e-01 2.423365712165832520e-01 -1.975154429674148560e-01 -1.635454893112182617e-01 6.705794483423233032e-02 1.840896904468536377e-01 3.487107455730438232e-01 1.952814012765884399e-01 -8.873049169778823853e-02 1.674839411862194538e-03 1.264604926109313965e-01 1.037063971161842346e-01 -1.022261008620262146e-01 -8.588178455829620361e-02 -1.122160702943801880e-01 -1.150688380002975464e-01 -5.390791222453117371e-02 3.142005801200866699e-01 -5.814120918512344360e-02 1.135765761137008667e-01 2.681742608547210693e-01
[truncated: 3,264,169 more chars]
