# Supplementary material for: The Language of Innovation
Source: PLoS One. 2020 Apr 30;15(4):e0230107. doi: 10.1371/journal.pone.0230107 (PMC7194493; doi:10.1371/journal.pone.0230107)
Supplement: S12 File — (GZ) [file pone.0230107.s012.tar.gz › 1990-1994/V2Run_29_VS_4500_embeddings1990-1994ED32.txt]

4.326331019401550293e-01 -5.700304359197616577e-02 -7.451165467500686646e-02 2.049287408590316772e-01 -1.629635877907276154e-02 -2.654436528682708740e-01 -6.425201892852783203e-02 3.142739236354827881e-01 -1.838959306478500366e-01 1.760598272085189819e-01 -1.114080771803855896e-01 -2.680675387382507324e-01 -6.558932829648256302e-03 -2.215029448270797729e-01 -5.290571600198745728e-02 1.138742938637733459e-01 5.552475899457931519e-02 -8.886992931365966797e-02 7.958455383777618408e-02 4.119627177715301514e-02 3.806653618812561035e-02 -5.683222040534019470e-02 -1.318351179361343384e-01 2.070138417184352875e-02 3.394415676593780518e-01 -1.019546464085578918e-01 1.689526289701461792e-01 -9.240015596151351929e-02 -2.197594195604324341e-01 1.853914409875869751e-01 1.394443660974502563e-01 -2.610419690608978271e-01
3.662413954734802246e-01 -1.665930002927780151e-01 4.723069444298744202e-02 1.414766069501638412e-02 -1.136958748102188110e-01 -3.344858884811401367e-01 8.425168693065643311e-02 1.962528526782989502e-01 -2.639665268361568451e-02 1.931457966566085815e-01 -5.664623156189918518e-02 1.197739988565444946e-01 -5.224137008190155029e-02 -2.571983635425567627e-01 2.788341641426086426e-01 -2.780395746231079102e-02 -1.291378028690814972e-02 -5.642573814839124680e-03 1.151465401053428650e-01 -1.091681420803070068e-01 -7.000789046287536621e-02 -1.525839120149612427e-01 2.142332792282104492e-01 1.600443869829177856e-01 3.471218049526214600e-01 5.121421441435813904e-02 1.510307192802429199e-01 -1.225057318806648254e-01 -2.688726186752319336e-01 2.715619504451751709e-01 4.227428510785102844e-02 -1.687475740909576416e-01
1.866021603345870972e-01 -7.784088701009750366e-02 2.661360800266265869e-01 -2.966654486954212189e-02 -4.238249734044075012e-02 -4.466917216777801514e-01 -5.127806216478347778e-02 -2.511057630181312561e-02 -8.043025434017181396e-02 -1.607165634632110596e-01 2.758189663290977478e-02 -7.245042920112609863e-02 -1.885302178561687469e-02 -1.423863172531127930e-01 -3.656966239213943481e-02 -5.468803271651268005e-02 -1.248843148350715637e-01 -3.995019197463989258e-01 -2.336086332798004150e-01 1.166569516062736511e-01 -1.984692513942718506e-01 -3.228763341903686523e-01 7.376316189765930176e-02 8.579234778881072998e-02 3.376300036907196045e-01 2.131277024745941162e-01 2.863330021500587463e-02 -3.027015179395675659e-02 -2.372590824961662292e-03 -2.342109233140945435e-01 6.099822744727134705e-02 -1.097209053114056587e-03
4.067232310771942139e-01 -7.548809796571731567e-02 3.703480064868927002e-01 -1.113352403044700623e-01 -1.071511879563331604e-01 -8.185714483261108398e-02 -5.362987890839576721e-02 1.520937215536832809e-02 -1.719360947608947754e-01 -4.932825639843940735e-02 -4.392586648464202881e-03 1.573963277041912079e-02 -2.656363844871520996e-01 1.191048845648765564e-01 1.764710992574691772e-01 -9.506679326295852661e-02 2.817534282803535461e-02 -2.438378632068634033e-01 -3.680073320865631104e-01 2.184887044131755829e-02 -2.324808835983276367e-01 -7.763655483722686768e-02 1.628023386001586914e-01 -1.498218178749084473e-01 9.399946779012680054e-02 -2.075689733028411865e-01 1.561266630887985229e-01 -2.004748433828353882e-01 4.380370676517486572e-02 5.181319639086723328e-02 2.615067660808563232e-01 -7.864539325237274170e-02
4.074180424213409424e-01 -8.974178880453109741e-02 2.433274127542972565e-02 7.285076379776000977e-02 -3.209941089153289795e-01 -4.161596000194549561e-01 -5.042711738497018814e-03 -9.794299304485321045e-02 -6.010931730270385742e-02 6.583855301141738892e-02 -2.819581329822540283e-01 -1.946070417761802673e-02 -2.309476584196090698e-01 -2.565117478370666504e-01 7.130462676286697388e-02 -9.552250802516937256e-02 1.851596534252166748e-01 -3.797274231910705566e-01 -1.559932380914688110e-01 2.659455873072147369e-02 -6.152165681123733521e-02 -1.128158438950777054e-02 -1.963342353701591492e-02 -1.269912160933017731e-02 1.863293796777725220e-01 -2.924206480383872986e-02 1.720363348722457886e-01 -9.111925214529037476e-02 -1.599992066621780396e-02 -1.529958378523588181e-02 1.018134951591491699e-01 -1.440011262893676758e-01
4.089702367782592773e-01 -1.889105588197708130e-01 1.361441463232040405e-01 1.378634572029113770e-01 1.022318080067634583e-01 -4.071361422538757324e-01 1.955573856830596924e-01 1.900501549243927002e-01 -5.354962497949600220e-02 1.279806941747665405e-01 -1.662087291479110718e-01 -1.176115125417709351e-01 1.017095074057579041e-01 -2.124773412942886353e-01 3.619254007935523987e-02 1.483910679817199707e-01 -1.545227766036987305e-01 1.931767165660858154e-01 -1.884651035070419312e-01 2.281652688980102539e-01 9.772122651338577271e-02 -2.239415943622589111e-01 -7.934691011905670166e-02 -1.502380222082138062e-01 -2.436743862926959991e-02 -9.141069650650024414e-02 1.716478765010833740e-01 -2.270455956459045410e-01 1.967530548572540283e-01 5.711546912789344788e-02 -9.599708952009677887e-03 6.911806296557188034e-03
2.801825106143951416e-01 1.658013612031936646e-01 1.972340047359466553e-01 -1.421325723640620708e-03 -5.116161331534385681e-02 -3.051959872245788574e-01 -7.421328872442245483e-02 6.812616437673568726e-02 -5.653371661901473999e-02 -1.299655735492706299e-01 -1.249920725822448730e-01 -2.440846413373947144e-01 -8.115103095769882202e-02 -1.224877312779426575e-01 2.145727127790451050e-01 -1.267822533845901489e-01 -2.383295148611068726e-01 2.000048011541366577e-02 9.771233052015304565e-02 3.226399421691894531e-01 -4.948559403419494629e-02 -9.334355592727661133e-02 2.662642300128936768e-01 2.477899193763732910e-01 2.546845376491546631e-01 -1.097850427031517029e-01 2.169208824634552002e-01 -2.377305477857589722e-01 -1.827116161584854126e-01 1.515784114599227905e-01 -6.953805685043334961e-02 -1.192311421036720276e-01
2.307271063327789307e-01 1.526938229799270630e-01 1.828046292066574097e-01 8.998137712478637695e-02 -3.234976232051849365e-01 -5.561207532882690430e-01 7.506066560745239258e-02 8.641163259744644165e-02 1.635126769542694092e-01 2.575569786131381989e-03 7.700240612030029297e-02 -1.191406622529029846e-01 -1.058819517493247986e-01 -6.807354092597961426e-02 9.989172220230102539e-03 6.385553628206253052e-02 -1.089099273085594177e-01 -4.702808707952499390e-02 -1.445109546184539795e-01 1.076525971293449402e-01 -7.165077328681945801e-02 1.275678277015686035e-01 8.426178246736526489e-02 3.628228232264518738e-02 3.973414897918701172e-01 -2.682372331619262695e-01 1.940054818987846375e-03 1.690532639622688293e-02 9.255831688642501831e-02 2.159847766160964966e-01 -1.581837236881256104e-01 3.598740324378013611e-02
5.562835931777954102e-01 -7.707488723099231720e-03 2.565365731716156006e-01 7.981205731630325317e-02 -1.369297355413436890e-01 -2.016618847846984863e-01 1.578780263662338257e-02 8.983652293682098389e-02 -2.366427779197692871e-01 7.905226200819015503e-02 9.771813452243804932e-02 -3.000236451625823975e-01 5.937208235263824463e-02 -2.804268002510070801e-01 5.848824512213468552e-03 -1.776371896266937256e-01 8.206731081008911133e-02 -1.370016485452651978e-01 -1.399554498493671417e-02 1.745262742042541504e-01 -2.432915866374969482e-01 -2.050857096910476685e-01 4.514908045530319214e-02 1.144895404577255249e-01 1.756108999252319336e-01 1.938492059707641602e-02 9.394162893295288086e-02 -1.086126491427421570e-01 3.281347453594207764e-03 -1.809235811233520508e-01 1.333875060081481934e-01 8.688792586326599121e-03
2.600366771221160889e-01 1.861223131418228149e-01 -1.021086573600769043e-01 1.410316377878189087e-01 7.162291556596755981e-02 -2.518478631973266602e-01 -6.415999680757522583e-02 1.543826460838317871e-01 -1.374842673540115356e-01 2.242740616202354431e-02 3.890681639313697815e-02 -1.964439898729324341e-01 -2.021779119968414307e-01 -9.619188308715820312e-02 3.783230483531951904e-01 -1.225076392292976379e-01 -8.502528071403503418e-02 -9.940394014120101929e-02 2.232259511947631836e-02 -1.715156286954879761e-01 -1.069828271865844727e-01 -3.390502035617828369e-01 1.838110685348510742e-01 1.226820424199104309e-01 3.676192164421081543e-01 -7.134451717138290405e-02 -1.332198977470397949e-01 -8.316244930028915405e-02 -9.634407609701156616e-02 2.634301483631134033e-01 1.857261061668395996e-01 -5.299265310168266296e-02
2.482391893863677979e-01 6.106098368763923645e-02 2.296756953001022339e-01 3.408114612102508545e-02 -9.197859466075897217e-02 -2.486713379621505737e-01 -1.382984071969985962e-01 -3.814318624790757895e-04 1.316948421299457550e-02 -7.157626678235828876e-04 2.473158761858940125e-02 3.868297487497329712e-02 3.738936036825180054e-02 -2.366438955068588257e-01 4.206450581550598145e-01 -6.308922916650772095e-02 -2.836995124816894531e-01 4.301534220576286316e-02 7.760988920927047729e-02 1.978152692317962646e-01 4.343787953257560730e-02 -2.843986153602600098e-01 2.599298357963562012e-01 -1.014137491583824158e-01 3.817577958106994629e-01 -9.437294304370880127e-02 -2.011161893606185913e-01 -7.824998348951339722e-02 5.831760540604591370e-02 1.860749870538711548e-01 5.470439046621322632e-02 1.427187770605087280e-01
2.898790240287780762e-01 -4.244732856750488281e-02 3.003144860267639160e-01 8.940302580595016479e-02 3.363774344325065613e-02 -2.504073679447174072e-01 6.059583276510238647e-02 1.920698434114456177e-01 -1.551408320665359497e-02 -9.845075011253356934e-02 -7.915680110454559326e-02 -1.880657821893692017e-01 -1.049236208200454712e-01 -1.306437999010086060e-01 1.158427819609642029e-01 -8.984530717134475708e-02 -2.783034741878509521e-01 7.368176430463790894e-02 -1.120276283472776413e-02 3.372010290622711182e-01 -3.326654434204101562e-01 -2.060347497463226318e-01 1.221625953912734985e-01 2.237542718648910522e-01 1.155751049518585205e-01 1.907150000333786011e-01 -1.760070621967315674e-01 -1.192296370863914490e-01 -1.835414022207260132e-01 1.224466413259506226e-01 -1.039190068840980530e-01 -2.030526846647262573e-01
4.588715136051177979e-01 -1.789999008178710938e-01 2.997564077377319336e-01 1.286931633949279785e-01 -1.515678912401199341e-01 -2.093289494514465332e-01 6.927311420440673828e-02 -1.491697039455175400e-02 2.146317390725016594e-03 9.751126170158386230e-02 -8.428036235272884369e-03 -1.072630360722541809e-01 -2.381815761327743530e-01 -2.580054402351379395e-01 8.140742033720016479e-02 -1.739886105060577393e-01 -1.056628152728080750e-01 -5.654329434037208557e-02 8.898749947547912598e-02 2.723901271820068359e-01 1.101621091365814209e-01 -1.006967648863792419e-01 -7.885423302650451660e-02 9.017690271139144897e-02 3.393981754779815674e-01 -9.659228846430778503e-03 -9.988334774971008301e-02 7.224761694669723511e-02 2.021552473306655884e-01 -2.708627879619598389e-01 -1.342826485633850098e-01 4.509040340781211853e-02
3.622003197669982910e-01 1.196770891547203064e-01 2.843942940235137939e-01 -8.930044621229171753e-02 -1.412354260683059692e-01 -3.005041778087615967e-01 -1.231655254960060120e-01 -4.315841570496559143e-02 -1.153933554887771606e-01 8.064296096563339233e-02 -1.004314422607421875e-01 -1.461990773677825928e-01 -6.686215847730636597e-02 -8.715808391571044922e-02 1.593670845031738281e-01 9.832435101270675659e-02 -3.405112326145172119e-01 -4.160331487655639648e-01 -2.128233015537261963e-02 1.558692846447229385e-02 -5.113454535603523254e-02 -5.411336198449134827e-02 1.375767961144447327e-02 -7.570493221282958984e-02 2.161458134651184082e-01 2.641846425831317902e-02 1.037824749946594238e-01 -2.553188800811767578e-01 -1.639397628605365753e-02 -3.203675150871276855e-01 -1.078839302062988281e-01 2.880256623029708862e-02
1.308937966823577881e-01 -1.953804194927215576e-01 1.444187909364700317e-01 -5.204024538397789001e-02 -2.658777832984924316e-01 -2.789029181003570557e-01 5.344750359654426575e-02 -1.254996955394744873e-01 -1.776289641857147217e-01 4.884330928325653076e-02 -1.655790954828262329e-01 -1.891100853681564331e-01 -1.596475094556808472e-01 -2.890621125698089600e-01 7.875052094459533691e-02 -7.724433392286300659e-02 -2.989331819117069244e-02 1.637085974216461182e-01 -1.422556191682815552e-01 9.436249732971191406e-02 -1.941812187433242798e-01 -2.730925977230072021e-01 1.770837455987930298e-01 -1.409303694963455200e-01 3.797704875469207764e-01 -2.776561379432678223e-01 7.638877630233764648e-02 -2.368551045656204224e-01 1.756690740585327148e-01 -8.471789769828319550e-03 2.990780584514141083e-02 -1.712804660201072693e-02
3.740460574626922607e-01 5.236218497157096863e-02 3.518001437187194824e-01 -6.807748228311538696e-02 4.212341457605361938e-02 -1.849440783262252808e-01 3.200137615203857422e-02 1.367509365081787109e-01 1.566209495067596436e-01 1.542506925761699677e-02 9.839937090873718262e-02 -1.751318871974945068e-01 -1.957359164953231812e-02 -3.277965784072875977e-01 3.444966673851013184e-01 -1.481854021549224854e-01 3.914279490709304810e-02 4.084719717502593994e-02 -7.747887820005416870e-02 3.786138445138931274e-02 -8.425500243902206421e-02 -2.297311127185821533e-01 7.611615210771560669e-02 1.281066685914993286e-01 3.697969913482666016e-01 -4.836925119161605835e-02 7.001524418592453003e-02 1.694992929697036743e-01 -4.820729792118072510e-02 1.044207885861396790e-01 1.629533767700195312e-01 2.333104759454727173e-01
3.173075616359710693e-01 -8.492486923933029175e-02 3.601345121860504150e-01 -1.651440560817718506e-01 -9.080906212329864502e-02 -1.366211622953414917e-01 1.110615022480487823e-02 -1.863896697759628296e-01 1.446367353200912476e-01 -1.007312312722206116e-01 -8.390090614557266235e-02 -2.341883927583694458e-01 -2.962705790996551514e-01 2.099818736314773560e-02 8.532795310020446777e-02 -3.216154873371124268e-02 1.369547098875045776e-01 -1.191777586936950684e-01 -1.289715915918350220e-01 -3.955397754907608032e-02 -2.593801617622375488e-01 -4.081103950738906860e-02 -6.515024602413177490e-02 5.099095776677131653e-02 3.584893345832824707e-01 -1.518998444080352783e-01 1.548206657171249390e-01 -1.881804615259170532e-01 2.351927310228347778e-01 -6.220435351133346558e-02 2.164424657821655273e-01 -1.998181194067001343e-01
4.612475037574768066e-01 -9.521500207483768463e-03 2.025063335895538330e-01 2.160961553454399109e-02 -2.363428175449371338e-01 -2.711030840873718262e-01 7.377492147497832775e-04 -9.939561784267425537e-02 8.751360327005386353e-02 5.977289285510778427e-03 1.345009952783584595e-01 -1.541075408458709717e-01 -1.497345119714736938e-01 -5.295825749635696411e-02 -1.127147302031517029e-02 -2.473018914461135864e-01 -1.375098228454589844e-01 -2.437430471181869507e-01 1.570452004671096802e-01 2.098882198333740234e-01 8.520256727933883667e-02 -2.547801434993743896e-01 -2.562264166772365570e-02 2.134092003107070923e-01 3.035472929477691650e-01 2.227408811450004578e-02 7.259753346443176270e-02 -8.679952472448348999e-02 1.864958852529525757e-01 -1.724975556135177612e-02 2.125660926103591919e-01 -1.388982385396957397e-01
2.619202435016632080e-01 -2.079670578241348267e-01 3.985995426774024963e-02 -3.748723492026329041e-02 -1.810462214052677155e-02 -4.180388152599334717e-01 -3.273919224739074707e-01 2.361832931637763977e-02 -1.042250916361808777e-01 4.404368698596954346e-01 -7.646765559911727905e-02 -1.515346169471740723e-01 -1.875068545341491699e-01 5.033251643180847168e-02 1.934286323375999928e-03 -6.425254046916961670e-02 -2.224510014057159424e-01 1.385607123374938965e-01 7.486432790756225586e-02 1.021959725767374039e-02 1.711063683032989502e-01 -9.944260865449905396e-02 -1.810746341943740845e-01 8.685124106705188751e-03 2.894515693187713623e-01 -3.944107517600059509e-02 4.886514320969581604e-02 -2.344251424074172974e-02 2.059191614389419556e-01 1.850562840700149536e-01 -5.845710635185241699e-02 -1.099120453000068665e-01
3.608133494853973389e-01 8.008872717618942261e-02 2.439606487751007080e-01 4.982930794358253479e-02 1.833333261311054230e-02 -2.196836471557617188e-01 -5.797611922025680542e-02 -4.033331573009490967e-02 -2.180882990360260010e-01 2.824616134166717529e-01 -1.216146945953369141e-01 -1.465385258197784424e-01 -2.492400258779525757e-01 -1.413357108831405640e-01 -5.474263336509466171e-03 -2.436298429965972900e-01 -2.302444577217102051e-01 -1.150763705372810364e-01 3.705402463674545288e-02 1.032213047146797180e-01 -5.527663510292768478e-03 -2.879141867160797119e-01 -1.073928475379943848e-01 -6.681760400533676147e-02 3.936650753021240234e-01 -4.087846353650093079e-02 1.491235792636871338e-01 -1.348066180944442749e-01 -9.606129676103591919e-02 -1.419900059700012207e-01 -1.775302886962890625e-01 -8.692893385887145996e-02
4.998598098754882812e-01 -1.651387289166450500e-02 2.001054137945175171e-01 1.685182005167007446e-02 -2.985078692436218262e-01 -1.943085640668869019e-01 -1.088832616806030273e-01 1.030853018164634705e-01 5.654861032962799072e-02 5.557199567556381226e-02 1.203643679618835449e-01 -6.986042857170104980e-02 -2.490276247262954712e-01 -2.302027493715286255e-01 1.251951754093170166e-01 3.209824487566947937e-02 2.026194706559181213e-02 -2.641887068748474121e-01 -3.665528725832700729e-03 1.485837846994400024e-01 8.649072796106338501e-02 -3.887098729610443115e-01 1.281131207942962646e-01 1.093041449785232544e-01 1.515833735466003418e-01 -1.373971998691558838e-01 8.995788544416427612e-02 3.558699041604995728e-02 6.561202555894851685e-02 -2.373807430267333984e-01 4.939933307468891144e-03 -1.081823557615280151e-01
2.312753051519393921e-01 -1.296875178813934326e-01 4.203455150127410889e-01 -3.989839181303977966e-02 -3.700362145900726318e-02 -6.780659407377243042e-02 7.340462505817413330e-02 1.872828602790832520e-01 8.959190547466278076e-02 9.828471392393112183e-02 -4.961325228214263916e-02 -1.514042764902114868e-01 -1.651160866022109985e-01 -1.693549752235412598e-01 7.026906311511993408e-02 1.362366043031215668e-02 -3.827478587627410889e-01 -3.035379946231842041e-01 -1.902107745409011841e-01 -6.968507170677185059e-02 -2.993921637535095215e-01 -4.690061509609222412e-02 1.740863025188446045e-01 -7.841771841049194336e-02 1.397595703601837158e-01 -1.458839476108551025e-01 7.039306312799453735e-02 2.062087506055831909e-01 -2.273532152175903320e-01 2.075590193271636963e-01 -5.613071471452713013e-02 8.167146146297454834e-02
3.369989991188049316e-01 2.010210454463958740e-01 4.032381772994995117e-01 3.791087120771408081e-02 -2.335805892944335938e-01 4.950129985809326172e-02 -5.319828540086746216e-02 9.794010967016220093e-02 7.128730416297912598e-03 -2.112481147050857544e-01 1.364764873869717121e-03 -1.521831303834915161e-01 4.550484567880630493e-02 -1.246763244271278381e-01 1.147371232509613037e-01 1.827299594879150391e-01 -1.210513338446617126e-01 -9.239991009235382080e-02 -1.066824495792388916e-01 -3.010535240173339844e-01 1.188087314367294312e-01 -1.305035948753356934e-01 6.495769321918487549e-02 6.855207681655883789e-02 4.598851203918457031e-01 9.610751271247863770e-02 1.168522238731384277e-01 -2.625872194766998291e-01 -2.647779695689678192e-02 8.201696723699569702e-02 9.157762862741947174e-03 -6.650707125663757324e-02
2.316204607486724854e-01 -2.842626720666885376e-02 3.229080140590667725e-02 5.220091342926025391e-02 -4.618872702121734619e-02 -3.778049349784851074e-01 -7.165797054767608643e-03 3.365536630153656006e-01 1.801205426454544067e-01 -1.629319936037063599e-01 -1.561315059661865234e-01 -2.095214128494262695e-01 -2.426849901676177979e-01 -1.420505493879318237e-01 -1.556737273931503296e-01 1.318995952606201172e-01 1.611850410699844360e-01 -3.279112279415130615e-02 -9.794797748327255249e-02 9.496553987264633179e-02 -2.020633965730667114e-02 -5.398670211434364319e-03 1.105717867612838745e-01 -1.596851199865341187e-01 3.631598651409149170e-01 1.388347893953323364e-01 -1.068803369998931885e-01 1.612600684165954590e-01 -1.696849614381790161e-02 1.498001515865325928e-01 3.405075967311859131e-01 1.565922647714614868e-01
5.347921252250671387e-01 -4.742884635925292969e-02 1.388857960700988770e-01 -6.044149398803710938e-02 -1.898294985294342041e-01 -1.850552707910537720e-01 1.363309323787689209e-01 -4.228277131915092468e-02 -6.543249636888504028e-02 6.899673491716384888e-02 1.751912236213684082e-01 -1.361569464206695557e-01 -1.714133024215698242e-01 -2.505163550376892090e-01 -1.567777097225189209e-01 -3.457646816968917847e-02 -1.567509397864341736e-02 -1.776230633258819580e-01 1.372727304697036743e-01 2.448871880769729614e-01 1.156107708811759949e-01 -1.055299043655395508e-01 -1.649988256394863129e-02 1.949658244848251343e-01 2.596106827259063721e-01 -2.682007551193237305e-01 1.257982011884450912e-02 -6.060723215341567993e-03 1.405600756406784058e-01 1.341554056853055954e-02 2.170615456998348236e-02 -2.977151572704315186e-01
5.336145162582397461e-01 -1.551160961389541626e-01 -7.209802977740764618e-03 -1.179320439696311951e-01 1.481835842132568359e-01 -2.337775826454162598e-01 1.236807256937026978e-01 6.873656809329986572e-02 -6.752023100852966309e-02 -3.131469488143920898e-01 -2.935561351478099823e-03 -1.813976168632507324e-01 -3.092836774885654449e-02 -2.624886296689510345e-02 4.761166404932737350e-03 2.953235805034637451e-01 -1.191260218620300293e-01 3.719182610511779785e-01 -5.413078889250755310e-02 -1.209216713905334473e-01 -9.839054942131042480e-02 4.149966686964035034e-02 -1.147980839014053345e-01 -5.860661622136831284e-03 2.802725434303283691e-01 -9.003140032291412354e-02 1.657651811838150024e-01 -1.644735932350158691e-01 -5.465678498148918152e-02 1.087146848440170288e-01 -6.559919565916061401e-02 -3.471017628908157349e-02
3.206344544887542725e-01 1.529531329870223999e-01 1.812449544668197632e-01 2.318346351385116577e-01 1.586872637271881104e-01 -2.625299394130706787e-01 6.548845022916793823e-02 2.498137950897216797e-01 9.106861799955368042e-02 -7.303363829851150513e-02 -2.082210332155227661e-01 -2.246096581220626831e-01 -1.488356143236160278e-01 -2.276644296944141388e-02 -7.314231712371110916e-03 2.976327538490295410e-01 -1.237487196922302246e-01 8.881442248821258545e-03 -2.170484364032745361e-01 2.112865149974822998e-01 1.573238372802734375e-01 -2.553652040660381317e-02 1.712087690830230713e-01 -1.576011329889297485e-01 3.400142490863800049e-01 -9.294965863227844238e-02 9.558824449777603149e-02 1.078285649418830872e-01 -1.482701115310192108e-02 2.563451528549194336e-01 9.250225126743316650e-02 3.820603713393211365e-02
3.417671918869018555e-01 -9.049356728792190552e-02 3.107934892177581787e-01 -1.217330768704414368e-01 -8.373891003429889679e-03 -2.201850265264511108e-01 1.243556104600429535e-02 8.129442483186721802e-02 -1.505524814128875732e-01 -1.204858708661049604e-04 3.192516863346099854e-01 -2.170662879943847656e-01 -1.811824142932891846e-01 1.229638382792472839e-01 2.655688822269439697e-01 -1.112482771277427673e-01 -2.180522680282592773e-02 -3.424507677555084229e-01 -8.833365887403488159e-02 1.644246280193328857e-01 4.344791173934936523e-02 -1.279937922954559326e-01 3.170746564865112305e-01 2.567342519760131836e-01 1.865968108177185059e-01 2.340633422136306763e-02 4.893865063786506653e-02 -8.853452652692794800e-02 -4.878461360931396484e-02 1.404738724231719971e-01 -5.017088260501623154e-03 2.609664946794509888e-02
1.758759766817092896e-01 1.101097241044044495e-01 2.863700687885284424e-01 -5.219650268554687500e-02 -7.676659524440765381e-02 -3.558761179447174072e-01 -1.383244991302490234e-02 2.172222584486007690e-01 -9.208639711141586304e-02 -1.638887450098991394e-02 -9.194402396678924561e-02 1.353074759244918823e-01 -5.291186571121215820e-01 -1.324636936187744141e-01 4.343929141759872437e-02 -1.343114227056503296e-01 -8.062689006328582764e-02 6.940682977437973022e-02 -1.988361328840255737e-01 1.449132859706878662e-01 5.098394304513931274e-02 -2.251051813364028931e-01 6.526653468608856201e-02 1.249807849526405334e-01 2.697369456291198730e-01 -9.797305613756179810e-02 -8.056947588920593262e-02 -9.929685294628143311e-02 1.402517315000295639e-03 2.234112173318862915e-01 -1.236997842788696289e-01 1.743957698345184326e-01
2.127186208963394165e-01 8.320741355419158936e-03 3.315783292055130005e-02 -5.184171721339225769e-02 -1.087543517351150513e-01 -4.001124203205108643e-02 1.448003798723220825e-01 2.446645796298980713e-01 1.684223115444183350e-01 -1.624347716569900513e-01 2.289808541536331177e-01 -9.435787051916122437e-02 -2.872177027165889740e-02 -1.802078932523727417e-01 5.468323454260826111e-02 1.216041371226310730e-01 -2.223834991455078125e-01 -4.936434328556060791e-02 3.010292053222656250e-01 3.083413653075695038e-02 3.577133174985647202e-03 -3.143173456192016602e-01 -1.508560031652450562e-01 -2.361441552639007568e-01 4.073900282382965088e-01 -2.683472931385040283e-01 -1.165029034018516541e-01 1.082981228828430176e-01 2.006755471229553223e-01 8.829978108406066895e-02 2.249611467123031616e-01 -8.203588426113128662e-02
9.585497528314590454e-02 -2.462046146392822266e-01 7.277718931436538696e-02 -1.483125388622283936e-01 1.189167425036430359e-02 -4.297268092632293701e-01 2.202927693724632263e-02 1.663467288017272949e-02 -3.641856908798217773e-01 1.548595130443572998e-01 -1.396519094705581665e-01 -2.204481363296508789e-01 -3.478837013244628906e-01 -1.278720498085021973e-01 5.069608613848686218e-02 -1.264189481735229492e-01 -9.049846976995468140e-02 -2.267968356609344482e-01 3.829421103000640869e-02 1.122201457619667053e-01 -3.867421299219131470e-02 5.109662935137748718e-02 -2.707318067550659180e-01 1.538355797529220581e-01 2.563979029655456543e-01 -6.892304867506027222e-02 -5.262467637658119202e-02 1.074525862932205200e-01 -5.127286165952682495e-02 2.253970652818679810e-01 -1.319240480661392212e-01 7.935910671949386597e-02
5.330578684806823730e-01 -8.946370333433151245e-02 8.241938054561614990e-02 -4.177631810307502747e-02 -3.380010724067687988e-01 -1.281721144914627075e-01 -4.782086610794067383e-02 -1.747532561421394348e-02 -2.460143864154815674e-01 -6.319635361433029175e-02 4.888610169291496277e-02 -1.227290555834770203e-01 -9.084864705801010132e-02 -2.651495337486267090e-01 1.093113794922828674e-01 -4.841873422265052795e-02 -1.960984617471694946e-01 -2.079858481884002686e-01 1.565864309668540955e-02 1.908921897411346436e-01 1.894444525241851807e-01 -2.455509305000305176e-01 1.061512455344200134e-01 2.190356552600860596e-01 1.447772234678268433e-01 -3.848931193351745605e-02 -8.266706764698028564e-02 -2.143630981445312500e-01 6.192098557949066162e-02 -1.007702127099037170e-01 1.473812311887741089e-01 -8.036074042320251465e-02
2.344699054956436157e-01 2.715885266661643982e-02 3.324836492538452148e-01 2.164259552955627441e-01 3.107555806636810303e-01 -7.327006757259368896e-02 -1.164381057024002075e-01 3.926861584186553955e-01 -4.200539551675319672e-03 -1.798752099275588989e-01 1.956212706863880157e-02 5.790170282125473022e-03 -2.201328724622726440e-01 -1.276587396860122681e-01 3.728901967406272888e-03 -1.373322159051895142e-01 -1.153035834431648254e-02 -9.215766564011573792e-03 -1.750895753502845764e-02 1.905410587787628174e-01 -2.560277581214904785e-01 -1.040351837873458862e-01 1.387331783771514893e-01 -1.719236373901367188e-01 3.272799551486968994e-01 1.492659300565719604e-01 1.562561653554439545e-02 -2.516153454780578613e-01 -1.468463242053985596e-01 2.564467862248420715e-02 8.512645959854125977e-02 1.279103159904479980e-01
3.507077321410179138e-02 -1.168190240859985352e-01 2.091576606035232544e-01 1.056231558322906494e-01 -9.258081018924713135e-02 -2.663035988807678223e-01 -1.881090700626373291e-01 4.065365493297576904e-01 8.222284913063049316e-02 -9.533938020467758179e-02 -3.681116998195648193e-01 -9.174325317144393921e-02 -7.943531125783920288e-02 5.841599032282829285e-02 6.647516973316669464e-03 1.186223253607749939e-01 -4.019827544689178467e-01 -3.898967802524566650e-02 -1.503767669200897217e-01 1.749786287546157837e-01 1.517015397548675537e-01 -2.003045827150344849e-01 -9.709522873163223267e-02 -1.355810463428497314e-01 1.821964792907238007e-02 -7.475445419549942017e-02 -1.461932361125946045e-01 -1.548604071140289307e-01 2.823526859283447266e-01 1.590910702943801880e-01 -5.356971919536590576e-02 1.411728153470903635e-04
1.578292846679687500e-01 1.576059311628341675e-01 3.797761499881744385e-01 1.153063029050827026e-01 -3.767509162425994873e-01 -2.282038182020187378e-01 1.462043970823287964e-01 3.390112221240997314e-01 -1.127257198095321655e-01 -1.165072247385978699e-02 2.240624651312828064e-02 -7.257702201604843140e-02 -3.722589090466499329e-02 -2.720225453376770020e-01 -1.023704856634140015e-01 -2.494138479232788086e-02 -1.892749667167663574e-01 -1.215978339314460754e-01 -1.355413347482681274e-01 -1.754479706287384033e-01 -2.551055699586868286e-02 -1.494837105274200439e-01 1.836330890655517578e-01 6.735687702894210815e-02 2.209374904632568359e-01 3.821462020277976990e-02 1.377924382686614990e-01 -2.570162117481231689e-01 9.160824120044708252e-02 1.994945257902145386e-01 -4.336922615766525269e-02 -1.043964996933937073e-01
5.409209132194519043e-01 -1.241011768579483032e-01 1.712940931320190430e-01 7.551814615726470947e-02 -1.858337968587875366e-01 -1.190586313605308533e-01 -1.564772576093673706e-01 3.408992663025856018e-02 -1.381013095378875732e-01 1.015482190996408463e-02 1.152310222387313843e-01 -1.581395417451858521e-01 -1.416065841913223267e-01 -2.935594022274017334e-01 1.044166162610054016e-01 -1.815131008625030518e-01 -1.322099119424819946e-01 -2.672434449195861816e-01 1.836772412061691284e-01 2.327903658151626587e-01 2.658325433731079102e-02 -1.451077163219451904e-01 1.952947527170181274e-01 -7.810744643211364746e-02 1.168924421072006226e-01 1.967176981270313263e-02 -3.417059034109115601e-02 3.978882730007171631e-02 1.287309974431991577e-01 3.448158735409379005e-03 -2.378094941377639771e-02 -3.134962022304534912e-01
1.722241044044494629e-01 -1.303665190935134888e-01 3.198982477188110352e-01 9.723129123449325562e-02 1.268273741006851196e-01 -2.285559177398681641e-01 -1.654531806707382202e-01 3.616567552089691162e-01 3.787172436714172363e-01 -4.700293764472007751e-02 9.999038279056549072e-02 7.050448656082153320e-02 -4.179116487503051758e-01 -1.083584353327751160e-01 -3.924818709492683411e-02 -8.346799761056900024e-02 3.775414451956748962e-02 -7.981476187705993652e-02 -7.162762433290481567e-02 -1.504916884005069733e-02 1.223829835653305054e-01 -2.330420315265655518e-01 2.132436484098434448e-01 -1.361483782529830933e-01 2.574863433837890625e-01 1.202382296323776245e-01 -1.206868439912796021e-01 -6.789403408765792847e-02 -7.536338176578283310e-03 6.160257384181022644e-02 9.638793021440505981e-02 5.950499325990676880e-03
3.991681337356567383e-01 -2.332869470119476318e-01 -8.081841468811035156e-02 2.692552097141742706e-02 -5.116117373108863831e-02 -3.025250732898712158e-01 -1.436721384525299072e-01 2.754802405834197998e-01 -2.027707248926162720e-01 2.853520214557647705e-01 -1.172313541173934937e-01 -3.561115264892578125e-01 -2.136821597814559937e-01 1.522764265537261963e-01 7.981540262699127197e-02 3.093867003917694092e-01 -8.429362624883651733e-02 3.765904903411865234e-02 -6.907995790243148804e-02 1.871351301670074463e-01 9.711682796478271484e-02 -1.167374849319458008e-01 -2.557037584483623505e-02 4.008683934807777405e-02 -4.230679571628570557e-02 1.496580392122268677e-01 4.636033996939659119e-02 -1.160200461745262146e-01 1.059989035129547119e-01 1.262462437152862549e-01 7.593733817338943481e-02 -8.889965713024139404e-02
5.080495476722717285e-01 -3.004064224660396576e-02 1.785206794738769531e-01 -3.541234731674194336e-01 2.709793858230113983e-02 -3.613448739051818848e-01 -8.425266295671463013e-02 3.810086101293563843e-02 1.465251892805099487e-01 -1.312963664531707764e-01 -4.373141750693321228e-02 8.162513375282287598e-02 -1.421421170234680176e-01 -4.931487888097763062e-02 -3.333484008908271790e-02 1.015234924852848053e-02 1.547375470399856567e-01 2.560132741928100586e-01 -2.413212880492210388e-02 1.685841083526611328e-01 7.129269093275070190e-02 -1.092840805649757385e-01 -2.436362206935882568e-01 3.770975768566131592e-02 9.605505317449569702e-02 -1.157253459095954895e-01 -2.106016576290130615e-01 5.670137703418731689e-02 -2.745571136474609375e-01 1.504047513008117676e-01 -1.160606183111667633e-02 -9.000532329082489014e-02
3.820871114730834961e-01 -4.127927869558334351e-02 2.721446156501770020e-01 -1.069211214780807495e-01 -1.035014837980270386e-01 -2.617817223072052002e-01 -3.014972200617194176e-03 -3.156284242868423462e-02 -6.793382763862609863e-02 -2.499503642320632935e-02 1.363624334335327148e-01 -2.598083913326263428e-01 -7.621853798627853394e-02 -1.965835541486740112e-01 -9.430259466171264648e-02 -5.234273895621299744e-02 -1.777523756027221680e-01 -5.040870308876037598e-01 2.830404229462146759e-02 2.430699169635772705e-01 1.502566188573837280e-01 -1.124746426939964294e-01 1.778488904237747192e-01 -5.520499777048826218e-03 -3.073387220501899719e-02 -2.053760141134262085e-01 1.573769450187683105e-01 1.521425843238830566e-01 -2.781194448471069336e-02 -7.836207747459411621e-02 1.153998002409934998e-01 -1.240925863385200500e-01
2.995876371860504150e-01 -3.627698719501495361e-01 2.561683058738708496e-01 1.668903976678848267e-02 9.724519215524196625e-03 -3.042797446250915527e-01 -3.909930214285850525e-02 1.864699125289916992e-01 -1.480672806501388550e-01 1.586131602525711060e-01 -2.536904811859130859e-01 -3.620371520519256592e-01 1.036534532904624939e-01 3.957347199320793152e-02 -1.660657674074172974e-01 1.156260445713996887e-01 -9.594915807247161865e-02 2.712382189929485321e-02 9.798143059015274048e-03 2.381612062454223633e-01 8.959420770406723022e-02 -3.176580667495727539e-01 -2.094807177782058716e-01 -2.722814492881298065e-02 -1.998906955122947693e-02 1.263834629207849503e-02 1.153880963101983070e-03 -3.531284630298614502e-02 1.457922011613845825e-01 1.029116287827491760e-01 5.033995211124420166e-02 -1.774571985006332397e-01
2.580991089344024658e-01 -2.656775116920471191e-01 8.134641498327255249e-02 -3.860567510128021240e-02 -2.041098847985267639e-02 -4.602962434291839600e-01 -6.139292940497398376e-02 1.170181706547737122e-01 2.154320105910301208e-02 2.556543946266174316e-01 -2.146687060594558716e-01 -2.424585670232772827e-01 8.910235948860645294e-03 6.195014342665672302e-02 6.387924309819936752e-03 2.750265002250671387e-01 -3.095837868750095367e-02 -7.948639243841171265e-02 -8.518174290657043457e-02 1.997489482164382935e-01 -2.736564725637435913e-02 -7.161608338356018066e-02 -5.304840579628944397e-02 -1.955038309097290039e-01 7.461560517549514771e-02 1.139153987169265747e-01 -1.041856631636619568e-01 -2.787275612354278564e-01 2.900824248790740967e-01 2.195473164319992065e-01 4.113411530852317810e-02 -1.793794184923171997e-01
-4.271832222002558410e-05 -1.628422588109970093e-01 2.622267305850982666e-01 7.001698762178421021e-02 -3.394439443945884705e-02 -2.940439283847808838e-01 3.314011730253696442e-03 3.506424278020858765e-02 -2.527412585914134979e-02 2.136442959308624268e-01 8.907443843781948090e-03 -7.705456018447875977e-02 -3.849360942840576172e-01 -1.939541548490524292e-01 1.892848163843154907e-01 -4.088129475712776184e-02 -2.528819441795349121e-01 -3.334417343139648438e-01 2.686653286218643188e-03 -1.074117980897426605e-02 -2.016491591930389404e-01 -2.105143619701266289e-03 -8.997955918312072754e-02 8.909150213003158569e-02 4.239393174648284912e-01 -4.951747506856918335e-02 -1.301748752593994141e-01 -1.783874332904815674e-01 2.249598503112792969e-01 -5.048009916208684444e-04 -1.402618885040283203e-01 -4.678429290652275085e-02
-2.438361197710037231e-02 -2.591908574104309082e-01 3.839613795280456543e-01 -6.454406678676605225e-02 2.513715997338294983e-02 -2.178339511156082153e-01 -5.769230797886848450e-02 2.155480682849884033e-01 -6.524939090013504028e-02 -1.302491128444671631e-01 -2.661535739898681641e-01 -1.902921944856643677e-01 -1.823551803827285767e-01 -2.893479764461517334e-01 2.876064181327819824e-01 9.302201867103576660e-02 1.777623742818832397e-01 1.016567200422286987e-01 -1.319620311260223389e-01 1.111515462398529053e-01 -5.145318061113357544e-02 -2.542052268981933594e-01 -1.067756935954093933e-01 -1.037785932421684265e-01 3.875757753849029541e-02 5.235431715846061707e-02 -2.385316938161849976e-01 1.316788494586944580e-01 -2.281524688005447388e-01 1.842735558748245239e-01 -1.397072672843933105e-01 -3.152462840080261230e-02
5.589500069618225098e-01 -4.855390265583992004e-02 8.966024219989776611e-02 2.154294848442077637e-01 -1.871973425149917603e-01 -1.620060801506042480e-01 -3.885570913553237915e-03 3.938089311122894287e-02 -2.157370597124099731e-01 -6.724326312541961670e-02 -1.411464158445596695e-02 -2.120470106601715088e-01 -8.859421312808990479e-02 2.900384552776813507e-02 5.319691076874732971e-02 -8.413079380989074707e-02 -1.694910824298858643e-01 -2.537323236465454102e-01 -1.001004353165626526e-01 1.021018475294113159e-01 -9.861400723457336426e-02 -1.498652100563049316e-01 -5.761947110295295715e-02 -1.489078104496002197e-01 4.177031815052032471e-01 -1.663948446512222290e-01 -2.113496884703636169e-02 1.020317897200584412e-01 -5.544639006257057190e-02 -2.040795534849166870e-01 -4.304492473602294922e-02 -1.492059081792831421e-01
2.984612286090850830e-01 -3.654460310935974121e-01 1.052071079611778259e-01 -1.286597251892089844e-01 -2.552385674789547920e-03 -4.465645551681518555e-01 -1.912166178226470947e-02 2.395478039979934692e-01 -7.668036222457885742e-02 -9.910888969898223877e-02 -1.861038953065872192e-01 -1.535198688507080078e-01 1.012032255530357361e-01 -4.078719764947891235e-02 2.187846750020980835e-01 -9.721262380480766296e-03 -1.432963758707046509e-01 -1.685477048158645630e-01 -6.368222832679748535e-02 -1.524071544408798218e-01 1.964274942874908447e-01 1.200920194387435913e-01 5.829648673534393311e-02 -7.689739763736724854e-02 -1.916283518075942993e-01 -1.845144629478454590e-01 1.111911311745643616e-01 -8.600335568189620972e-02 2.050338387489318848e-01 5.924439057707786560e-02 2.787788212299346924e-01 -8.039925992488861084e-02
3.864065706729888916e-01 -4.050130397081375122e-02 8.219013363122940063e-02 1.369368135929107666e-01 -3.393726795911788940e-02 -8.144312351942062378e-02 -3.468113765120506287e-02 1.119550615549087524e-01 3.272749111056327820e-02 -1.849388331174850464e-01 -5.597335845232009888e-02 -2.102674692869186401e-01 -1.477862596511840820e-01 -3.782642483711242676e-01 -1.531638503074645996e-01 1.246342062950134277e-01 -4.298535361886024475e-02 -2.193244695663452148e-01 -1.083197221159934998e-01 -4.858811572194099426e-02 2.276905179023742676e-01 -1.627107411623001099e-01 1.331995278596878052e-01 5.306367576122283936e-02 3.659070432186126709e-01 1.699121147394180298e-01 1.531255543231964111e-01 -2.159205377101898193e-01 -7.622846961021423340e-02 -1.936178058385848999e-01 -2.560571134090423584e-01 -1.042758002877235413e-01
1.683010607957839966e-01 6.871335953474044800e-02 8.813244104385375977e-02 -1.128487139940261841e-01 -8.978402614593505859e-02 -3.498119413852691650e-01 -4.443138465285301208e-02 -6.586326658725738525e-02 1.376676857471466064e-01 -1.098531186580657959e-01 -9.163214825093746185e-03 -4.270227551460266113e-01 4.201760888099670410e-02 -4.117694199085235596e-01 1.084038019180297852e-01 1.382527798414230347e-01 -1.284206956624984741e-01 -3.125015199184417725e-01 8.045393973588943481e-02 2.934286296367645264e-01 1.067593321204185486e-01 -1.462784856557846069e-01 5.974093452095985413e-02 1.759495288133621216e-01 1.309029757976531982e-01 1.098451316356658936e-01 6.898559164255857468e-03 -1.052763611078262329e-01 -2.252746932208538055e-02 -2.751016020774841309e-01 -2.742033824324607849e-02 5.249064043164253235e-02
2.694785892963409424e-01 2.477911859750747681e-02 5.009233579039573669e-02 -2.733143568038940430e-01 -2.113091647624969482e-01 -3.457191288471221924e-01 -1.426875442266464233e-01 -8.378531783819198608e-02 1.414936780929565430e-01 3.616565465927124023e-02 -1.572092063724994659e-02 -4.850111305713653564e-01 -4.104654490947723389e-02 -4.194541275501251221e-01 9.103959053754806519e-02 1.346433162689208984e-01 -3.121731057763099670e-02 -2.106285095214843750e-01 1.245834082365036011e-01 5.269476771354675293e-02 1.536513119935989380e-01 -1.073257531970739365e-02 1.630214229226112366e-02 -1.313137859106063843e-01 1.886301785707473755e-01 -8.220415562391281128e-02 3.440570086240768433e-02 1.283221244812011719e-01 9.957221150398254395e-02 -1.258354038000106812e-01 -5.710832029581069946e-02 -5.727148056030273438e-02
3.906541168689727783e-01 -5.474186688661575317e-02 -6.235563009977340698e-02 3.794522956013679504e-02 -9.330955147743225098e-02 -4.052274823188781738e-01 1.210053637623786926e-02 1.417683511972427368e-01 -1.795358657836914062e-01 2.012395113706588745e-01 -1.788736581802368164e-01 -3.164213597774505615e-01 -9.190419316291809082e-02 -7.392178755253553391e-03 7.434988021850585938e-02 2.197868973016738892e-01 -1.449510753154754639e-01 -7.590647786855697632e-02 -6.605705618858337402e-02 -1.386614795774221420e-02 -3.323550894856452942e-02 -1.476432085037231445e-01 -1.942889690399169922e-01 -8.628664165735244751e-02 -1.801414638757705688e-01 7.125162333250045776e-02 -1.328422427177429199e-01 -4.814231768250465393e-02 1.520220935344696045e-01 3.282750844955444336e-01 2.061631232500076294e-01 -2.200546115636825562e-01
1.932240277528762817e-01 -1.317117549479007721e-02 1.527775675058364868e-01 1.088914200663566589e-01 3.031075596809387207e-01 -2.096222937107086182e-01 1.838038414716720581e-01 1.504266560077667236e-01 -1.995837688446044922e-01 5.728504061698913574e-02 -1.019519716501235962e-01 -6.227654218673706055e-02 -3.992477953433990479e-01 -1.348074227571487427e-01 2.452734261751174927e-01 -1.863472163677215576e-01 8.368486911058425903e-02 -2.888772785663604736e-01 2.944324314594268799e-01 1.676838546991348267e-01 1.354215294122695923e-01 -1.625927239656448364e-01 -1.201016753911972046e-01 -9.094931185245513916e-02 1.667976528406143188e-01 1.145403310656547546e-01 1.852292269468307495e-01 -1.370161026716232300e-01 2.006358094513416290e-02 1.021553128957748413e-01 1.320777833461761475e-01 -1.009011194109916687e-01
3.087018728256225586e-01 1.741590648889541626e-01 3.487716913223266602e-01 1.436715126037597656e-01 1.893874108791351318e-01 -1.612722873687744141e-01 -9.902308136224746704e-02 2.148714363574981689e-01 1.375848948955535889e-01 -1.482303738594055176e-01 -2.471452802419662476e-01 -1.361325681209564209e-01 -9.023624472320079803e-03 -6.439165771007537842e-02 4.916273429989814758e-02 3.072976507246494293e-02 1.069234386086463928e-01 4.751999303698539734e-02 -3.548068925738334656e-02 2.517751753330230713e-01 1.443915218114852905e-01 -1.809498071670532227e-01 -3.951096907258033752e-02 -1.737951040267944336e-01 3.903004527091979980e-01 -2.768051112070679665e-03 1.057514771819114685e-01 5.500976741313934326e-02 7.458458840847015381e-02 3.615964353084564209e-01 6.080805137753486633e-02 -1.259810775518417358e-01
3.020963072776794434e-01 -2.104997634887695312e-01 3.545775711536407471e-01 -2.618001773953437805e-02 -6.573271006345748901e-02 -2.781086564064025879e-01 7.863301038742065430e-02 -1.337719112634658813e-01 -1.367613822221755981e-01 6.833529472351074219e-02 2.706713974475860596e-01 8.630282431840896606e-02 -1.416904479265213013e-01 -3.010415434837341309e-01 9.089086949825286865e-02 -5.540620535612106323e-02 -7.170943915843963623e-02 -1.879537999629974365e-01 3.492867052555084229e-01 4.492950811982154846e-02 -8.183440193533897400e-03 -2.606908977031707764e-01 1.237119436264038086e-01 -1.575001925230026245e-01 1.670659184455871582e-01 -1.896751075983047485e-01 1.134925782680511475e-01 -1.912734657526016235e-01 6.355389207601547241e-02 -8.061946183443069458e-02 1.335731707513332367e-02 9.725540131330490112e-02
2.545706927776336670e-01 2.569988928735256195e-02 3.606168031692504883e-01 7.732829451560974121e-02 1.550776660442352295e-01 -1.984546482563018799e-01 2.899328246712684631e-02 3.957779705524444580e-01 3.310757130384445190e-02 -6.480582058429718018e-03 -5.263328552246093750e-02 -3.647826313972473145e-01 -2.105792760848999023e-01 -1.374848186969757080e-01 -6.905451416969299316e-02 1.105146706104278564e-01 2.666283957660198212e-02 2.591160833835601807e-01 -1.910464465618133545e-01 7.606042921543121338e-02 3.058250807225704193e-02 -1.404135078191757202e-01 2.275947481393814087e-01 -1.711201518774032593e-01 2.199009656906127930e-01 4.483177140355110168e-02 -1.015426516532897949e-01 1.338297873735427856e-01 2.175338938832283020e-02 2.098403275012969971e-01 1.563273221254348755e-01 3.149654343724250793e-02
4.101861417293548584e-01 -5.722877383232116699e-02 5.775503814220428467e-02 -1.299068480730056763e-01 -1.965332627296447754e-01 -6.144997198134660721e-03 -5.756791681051254272e-02 1.724871248006820679e-01 -5.289294198155403137e-02 -3.149185180664062500e-01 3.899756353348493576e-03 -2.283674627542495728e-01 -1.506789028644561768e-01 -2.464513331651687622e-01 1.549729853868484497e-01 -1.755999326705932617e-01 3.759756684303283691e-02 -3.231181800365447998e-01 -1.983391866087913513e-02 2.812299430370330811e-01 -8.745556324720382690e-02 -2.597194314002990723e-01 1.634098589420318604e-01 2.290308177471160889e-01 2.136465758085250854e-01 -2.263694815337657928e-02 -4.615861177444458008e-02 -4.766568168997764587e-02 -2.786719426512718201e-02 -1.905112415552139282e-01 5.792277306318283081e-02 -1.164038702845573425e-01
3.205665349960327148e-01 -1.974469423294067383e-01 8.668435364961624146e-02 -9.319100528955459595e-02 -3.189364671707153320e-01 -4.940326139330863953e-02 -1.318534016609191895e-01 -2.011992931365966797e-01 -1.339094787836074829e-01 -4.836699739098548889e-02 -1.169638931751251221e-01 -2.358125597238540649e-01 -2.686910629272460938e-01 -6.524373777210712433e-03 7.149621099233627319e-02 -9.590557962656021118e-02 4.733458906412124634e-02 -1.857268363237380981e-01 -2.733320295810699463e-01 2.079204171895980835e-01 5.468798428773880005e-02 -1.843562573194503784e-01 5.494887381792068481e-02 -1.528535336256027222e-01 4.195467233657836914e-01 -9.443429112434387207e-02 4.830807447433471680e-02 -1.243043988943099976e-01 -2.296849619597196579e-03 -5.165354534983634949e-02 2.760684490203857422e-01 -6.535669416189193726e-02
2.413997203111648560e-01 -8.862254209816455841e-03 5.771534889936447144e-02 4.271372780203819275e-02 5.590341985225677490e-03 -1.063485816121101379e-01 8.180265873670578003e-02 2.937343418598175049e-01 -4.436825215816497803e-02 -1.552546769380569458e-01 -2.344432920217514038e-01 -2.415393143892288208e-01 -8.917416632175445557e-02 -8.529019355773925781e-02 -9.863341227173805237e-03 1.890394091606140137e-01 4.441657662391662598e-02 -2.336483299732208252e-01 -1.143459137529134750e-02 2.988473884761333466e-02 1.402468681335449219e-01 -2.830746769905090332e-01 -3.319426998496055603e-02 4.341682419180870056e-02 4.525552093982696533e-01 2.025189697742462158e-01 -1.816736310720443726e-01 -4.682183638215065002e-02 4.485164210200309753e-02 3.539575040340423584e-01 -5.233052745461463928e-02 2.651656270027160645e-01
1.110163852572441101e-01 -1.926638185977935791e-01 3.376542627811431885e-01 -1.557466853410005569e-02 1.431546956300735474e-01 -2.645120918750762939e-01 -7.056780159473419189e-02 3.244124352931976318e-01 -5.730308964848518372e-02 2.403202354907989502e-01 -2.659229338169097900e-01 -1.750426590442657471e-01 4.473282769322395325e-02 1.227306947112083435e-01 7.856640219688415527e-02 1.018697395920753479e-01 -2.010569125413894653e-01 1.503528803586959839e-01 -9.704295545816421509e-02 1.864187233150005341e-02 2.185706049203872681e-01 -2.325832694768905640e-01 -1.755361706018447876e-01 -6.994161754846572876e-02 2.173933833837509155e-01 -7.398670911788940430e-02 4.905422776937484741e-02 -2.252034395933151245e-01 9.441518783569335938e-02 2.956513315439224243e-02 3.050736188888549805e-01 -1.432864814996719360e-01
1.788199543952941895e-01 6.783072650432586670e-02 6.700245290994644165e-02 -1.001442968845367432e-02 -3.517760634422302246e-01 -1.101924031972885132e-01 -1.596881151199340820e-01 1.795757561922073364e-01 1.185109987854957581e-01 -7.193092722445726395e-03 1.875386238098144531e-01 -3.284133672714233398e-01 2.235290408134460449e-02 -1.787694394588470459e-01 2.966174781322479248e-01 -1.956616900861263275e-02 -6.767071038484573364e-02 -3.111420869827270508e-01 2.072555944323539734e-02 2.085975706577301025e-01 2.225401066243648529e-02 -9.570761024951934814e-02 -4.939112812280654907e-02 1.883010417222976685e-01 2.665262520313262939e-01 1.364949941635131836e-01 9.512590616941452026e-02 6.343937944620847702e-03 -3.698013722896575928e-02 3.390811681747436523e-01 2.709476351737976074e-01 7.651853561401367188e-02
2.539575994014739990e-01 2.551593258976936340e-02 4.234771430492401123e-01 1.086597666144371033e-01 -3.396952524781227112e-02 -3.512130677700042725e-01 -1.124579459428787231e-01 1.399178951978683472e-01 -9.398735314607620239e-02 -2.294043153524398804e-01 -3.001012206077575684e-01 -1.808481216430664062e-01 -2.413300126791000366e-01 -1.150112152099609375e-01 9.856860339641571045e-02 9.315371513366699219e-02 2.057142183184623718e-02 -5.815365165472030640e-02 2.237720638513565063e-01 4.230552911758422852e-02 -8.116664737462997437e-02 -6.118387356400489807e-02 1.240445896983146667e-01 4.998665675520896912e-02 1.925019919872283936e-01 2.083580493927001953e-01 -2.343075424432754517e-01 5.438862740993499756e-02 -2.524222433567047119e-01 1.348040699958801270e-01 -8.946534991264343262e-02 2.812336012721061707e-02
2.686673104763031006e-01 4.965622723102569580e-02 2.084203958511352539e-01 -3.364416956901550293e-02 -1.001000627875328064e-01 -2.264070808887481689e-01 -1.668736636638641357e-01 -6.554169207811355591e-02 -2.131445705890655518e-01 1.325751990079879761e-01 -5.659225955605506897e-02 -2.928131222724914551e-01 3.310662135481834412e-02 -3.506065309047698975e-01 3.675137087702751160e-02 4.941155668348073959e-03 -6.690589338541030884e-02 -2.773160934448242188e-01 4.933614656329154968e-02 3.588336706161499023e-01 1.503983587026596069e-01 -1.913346350193023682e-01 -2.545431628823280334e-02 -9.031816571950912476e-02 1.443204730749130249e-01 -2.308356165885925293e-01 2.830931246280670166e-01 1.306401640176773071e-01 -3.694570809602737427e-02 -2.256408631801605225e-01 5.996116623282432556e-02 -4.697916284203529358e-02
1.367055922746658325e-01 1.544402390718460083e-01 3.298585414886474609e-01 -1.140421107411384583e-01 -1.698757857084274292e-01 -3.264344036579132080e-01 -6.178493425250053406e-02 1.348908543586730957e-01 1.475970447063446045e-01 -6.712742149829864502e-02 7.624154537916183472e-02 -3.903400599956512451e-01 2.416220121085643768e-02 -1.039133816957473755e-01 1.482660174369812012e-01 -1.275200247764587402e-01 -5.568452179431915283e-02 -2.702958285808563232e-01 -1.475899070501327515e-01 2.068158239126205444e-01 1.152102127671241760e-01 -1.318395882844924927e-01 -2.405528351664543152e-02 9.554284065961837769e-02 1.500476151704788208e-01 -2.723977901041507721e-02 2.877320647239685059e-01 4.177369922399520874e-02 2.075035572052001953e-01 -2.263088822364807129e-01 2.433805465698242188e-01 4.177843779325485229e-02
3.297602534294128418e-01 6.000721454620361328e-02 1.475829780101776123e-01 -1.109973043203353882e-01 1.056757122278213501e-01 -5.055581331253051758e-01 1.076800525188446045e-01 2.625578045845031738e-01 -9.787020087242126465e-02 -1.755368262529373169e-01 1.326934695243835449e-01 -1.120038181543350220e-01 -5.800255760550498962e-02 -1.211872603744268417e-02 8.678025007247924805e-02 1.350432336330413818e-01 -2.075812071561813354e-01 4.518827423453330994e-02 -2.838824391365051270e-01 -5.472337454557418823e-02 1.365857869386672974e-01 -4.630470573902130127e-01 5.327293649315834045e-03 1.551325060427188873e-02 -7.877380400896072388e-02 -5.820988118648529053e-02 6.259854882955551147e-02 -5.974752083420753479e-02 -8.422297984361648560e-02 2.282407507300376892e-02 -7.643580436706542969e-02 1.176996380090713501e-01
2.891764044761657715e-01 -7.704067975282669067e-02 2.364560961723327637e-01 4.830338805913925171e-02 -1.973645240068435669e-01 -3.524301648139953613e-01 1.531958729028701782e-01 -6.959020346403121948e-02 -1.018069568090140820e-03 -2.197991460561752319e-01 -2.453570961952209473e-01 -3.504902124404907227e-01 -1.418769508600234985e-01 -1.124008074402809143e-01 -5.321230273693799973e-04 1.803462803363800049e-01 -1.242187619209289551e-01 -1.897013932466506958e-01 -1.604464650154113770e-01 3.097357414662837982e-02 -3.256660997867584229e-01 -1.865258663892745972e-01 -6.950303912162780762e-02 1.271968632936477661e-01 1.952883899211883545e-01 1.427030116319656372e-01 -9.296029806137084961e-03 -5.500518158078193665e-02 -8.518350124359130859e-02 -1.753791421651840210e-01 -9.624249488115310669e-02 -1.233351603150367737e-01
2.166105806827545166e-01 -3.819558620452880859e-01 2.879526317119598389e-01 -8.480008691549301147e-02 -1.216900497674942017e-01 -2.102808058261871338e-01 -4.584540799260139465e-02 7.862494885921478271e-02 -2.408363074064254761e-01 1.217733696103096008e-01 7.041460275650024414e-02 -1.823139488697052002e-01 9.197866171598434448e-02 7.736304402351379395e-02 -6.964478641748428345e-02 -1.937606632709503174e-01 -3.767278194427490234e-01 -8.038202673196792603e-02 -4.480009153485298157e-02 -4.803573712706565857e-02 1.484504789113998413e-01 -1.681361794471740723e-01 -3.326884936541318893e-03 2.998585253953933716e-02 2.857000529766082764e-01 2.508961856365203857e-01 2.033580392599105835e-01 -2.260801047086715698e-01 -1.631618738174438477e-01 2.981019206345081329e-02 1.138502061367034912e-01 2.182034589350223541e-02
3.066935837268829346e-01 1.108413040637969971e-01 1.947181969881057739e-01 3.319729492068290710e-02 -2.244255095720291138e-01 -2.686770558357238770e-01 -1.796263307332992554e-01 1.861959546804428101e-01 -1.264448650181293488e-02 -6.803053431212902069e-03 -1.043503358960151672e-01 -3.204440474510192871e-01 4.833313077688217163e-02 -2.308717221021652222e-01 1.314248293638229370e-01 -6.926532834768295288e-02 -5.441781133413314819e-02 -2.926994562149047852e-01 1.389394700527191162e-01 1.906441748142242432e-01 2.402057200670242310e-01 -6.080906465649604797e-02 -6.356511265039443970e-02 1.575154811143875122e-01 1.693098992109298706e-01 -2.828001081943511963e-01 1.970827281475067139e-01 1.805668026208877563e-01 5.092667043209075928e-02 -1.319296509027481079e-01 1.177777051925659180e-01 -1.586491614580154419e-01
2.464562952518463135e-01 8.269752562046051025e-02 1.807918846607208252e-01 -4.221528302878141403e-03 -1.150277778506278992e-01 -3.433361351490020752e-01 -6.971715390682220459e-02 1.730409264564514160e-01 -7.706858962774276733e-02 1.264398247003555298e-01 -1.511269062757492065e-01 -9.965049475431442261e-02 -1.115698143839836121e-01 -2.076112329959869385e-01 -1.302319616079330444e-01 2.910763956606388092e-02 -1.575496792793273926e-01 -1.464423537254333496e-01 -8.976689726114273071e-02 -2.408720366656780243e-02 -3.050522208213806152e-01 -1.959601193666458130e-01 2.091867923736572266e-01 -1.379513889551162720e-01 4.488140344619750977e-01 -2.106707096099853516e-01 2.513416670262813568e-02 4.451244696974754333e-02 -2.096088379621505737e-01 1.110930219292640686e-01 -1.019353121519088745e-01 2.037108540534973145e-01
4.734850227832794189e-01 -1.358687132596969604e-02 3.153604567050933838e-01 -4.075846448540687561e-02 2.973083853721618652e-01 -1.434480696916580200e-01 -7.957074791193008423e-03 1.816044896841049194e-01 2.419815026223659515e-02 -1.070998795330524445e-02 -8.330503106117248535e-02 -2.871207594871520996e-01 2.877194061875343323e-02 -1.334001272916793823e-01 -5.067240446805953979e-02 5.636059679090976715e-03 3.215833753347396851e-02 -2.070951908826828003e-01 -8.479525893926620483e-02 9.460097551345825195e-02 1.469950079917907715e-01 1.645151525735855103e-02 1.222379952669143677e-01 -2.255932092666625977e-01 3.323323130607604980e-01 -9.721395373344421387e-02 7.495650649070739746e-02 1.767296046018600464e-01 1.145028416067361832e-02 2.535694837570190430e-01 1.899462640285491943e-01 1.271592229604721069e-01
2.433922737836837769e-01 -1.588345691561698914e-02 6.179559230804443359e-02 1.657600328326225281e-02 1.365308165550231934e-01 -2.490857988595962524e-01 1.772358417510986328e-01 2.039021402597427368e-01 -1.212138682603836060e-01 -3.059318661689758301e-01 -1.829730421304702759e-01 -2.911444306373596191e-01 -1.822788417339324951e-01 -5.500063672661781311e-02 9.531848132610321045e-02 -1.945522427558898926e-01 -1.870773583650588989e-01 -3.519408032298088074e-02 -4.241228848695755005e-02 2.607497572898864746e-01 -9.495713561773300171e-02 2.465628981590270996e-01 6.455354392528533936e-02 -1.520499736070632935e-01 2.916189730167388916e-01 2.055597603321075439e-01 -5.999991670250892639e-02 -1.445963978767395020e-01 1.910136938095092773e-01 -5.190214607864618301e-03 2.853340804576873779e-01 1.295175403356552124e-02
1.174861043691635132e-01 -2.773801051080226898e-02 9.146321564912796021e-02 1.330513954162597656e-01 -2.124379724264144897e-01 -2.063755840063095093e-01 1.850410550832748413e-01 -4.993737488985061646e-02 2.180184721946716309e-01 -4.338348284363746643e-02 4.076179862022399902e-02 -3.217507004737854004e-01 2.050402946770191193e-02 -1.826196461915969849e-01 3.492941260337829590e-01 -3.079136274755001068e-02 -8.340481668710708618e-02 -1.624560803174972534e-01 1.197504531592130661e-02 3.256693780422210693e-01 -2.100691795349121094e-01 -5.140105634927749634e-02 -6.309761106967926025e-02 3.903828188776969910e-02 3.716579079627990723e-01 1.236423626542091370e-01 4.780859500169754028e-02 1.014173030853271484e-02 -7.032674551010131836e-02 1.293686926364898682e-01 3.897255659103393555e-01 -4.876821860671043396e-02
8.979440480470657349e-02 1.016396805644035339e-01 4.557147324085235596e-01 1.858047097921371460e-01 8.822815865278244019e-02 -2.536201477050781250e-01 -7.636860758066177368e-02 3.822301328182220459e-01 2.263544052839279175e-01 -7.461568713188171387e-02 1.110117062926292419e-01 -4.694353044033050537e-02 -2.304414361715316772e-01 -3.051440715789794922e-01 1.381603768095374107e-03 -1.083598360419273376e-01 -7.998009212315082550e-03 -3.829066082835197449e-02 -2.760351402685046196e-03 1.751635372638702393e-01 -5.402656272053718567e-02 9.385658800601959229e-02 6.355579942464828491e-02 -1.085431352257728577e-01 3.148590326309204102e-01 7.493478059768676758e-02 -2.394242137670516968e-01 -5.487510561943054199e-02 -7.622365839779376984e-03 6.701479107141494751e-02 2.373795062303543091e-01 -1.797169633209705353e-02
4.843144416809082031e-01 -5.092849954962730408e-02 3.723869621753692627e-01 -1.328002288937568665e-02 2.033077329397201538e-01 -9.801065921783447266e-02 -3.981706798076629639e-01 5.478293169289827347e-03 -1.046079695224761963e-01 1.123367920517921448e-01 8.505058288574218750e-02 -2.280231565237045288e-01 -8.112880587577819824e-02 -1.505315452814102173e-01 -7.149951905012130737e-02 -1.061128675937652588e-01 1.279100310057401657e-02 -2.961101233959197998e-01 1.258667260408401489e-01 6.998901069164276123e-02 -1.784446835517883301e-01 -2.684048935770988464e-02 -2.169938981533050537e-01 -1.268123686313629150e-01 -1.301389653235673904e-02 -2.244931831955909729e-02 2.059953510761260986e-01 -1.056834384799003601e-01 -1.079394370317459106e-01 1.162298545241355896e-01 -4.216779768466949463e-02 -2.349113486707210541e-02
9.600604325532913208e-02 -1.397580653429031372e-01 2.770575881004333496e-01 2.278685122728347778e-01 1.524861305952072144e-01 -1.686830371618270874e-01 -3.303752541542053223e-01 1.195863187313079834e-01 2.818549610674381256e-02 -2.883261442184448242e-01 -9.907371550798416138e-02 -2.135509103536605835e-01 -1.895189285278320312e-01 -1.052791699767112732e-01 9.968966990709304810e-02 2.005237787961959839e-01 1.569938808679580688e-01 -1.612791121006011963e-01 -1.134696900844573975e-01 5.371030047535896301e-02 -2.910353010520339012e-03 -1.727291196584701538e-01 -2.207732796669006348e-01 3.746112287044525146e-01 2.242586016654968262e-01 9.330067783594131470e-02 -1.683810353279113770e-02 -1.403506994247436523e-01 -9.950543195009231567e-02 -1.465338319540023804e-01 1.825754493474960327e-01 4.351496696472167969e-02
3.547437489032745361e-01 -2.106203138828277588e-01 4.189698770642280579e-02 7.231378555297851562e-02 -1.359730660915374756e-01 -3.250221610069274902e-01 6.816724687814712524e-02 1.171867400407791138e-01 6.135512143373489380e-03 -1.997951865196228027e-01 -1.226439327001571655e-01 -2.627176642417907715e-01 -4.260716587305068970e-02 -1.784072369337081909e-01 -6.851794570684432983e-02 -2.051898390054702759e-01 -1.149238273501396179e-01 -6.719338148832321167e-02 -1.996939769014716148e-03 1.880343705415725708e-01 -2.583394348621368408e-01 -2.769753932952880859e-01 9.144050627946853638e-02 1.257862746715545654e-01 2.409995049238204956e-01 -1.546126008033752441e-01 2.474686205387115479e-01 -1.054969355463981628e-01 -1.220583617687225342e-01 -6.672254204750061035e-02 -2.423861324787139893e-01 1.505487710237503052e-01
2.118839137256145477e-02 2.022671252489089966e-01 1.380458772182464600e-01 -1.286928541958332062e-02 -6.597256660461425781e-02 -3.049690425395965576e-01 -1.902598738670349121e-01 -2.998339571058750153e-02 -2.219195850193500519e-02 5.941697582602500916e-02 -1.325136572122573853e-01 -2.645833976566791534e-02 -3.695195615291595459e-01 -3.195643424987792969e-01 -1.056946441531181335e-02 6.339293718338012695e-02 -2.209372222423553467e-01 -1.335869282484054565e-01 -2.010682523250579834e-01 1.781863421201705933e-01 -3.155474960803985596e-01 -2.118805795907974243e-01 -7.773306965827941895e-02 -2.014197558164596558e-01 2.511773705482482910e-01 7.784698158502578735e-02 6.451712548732757568e-02 -1.824190169572830200e-01 -2.903970479965209961e-01 -2.620960026979446411e-02 -1.353846192359924316e-01 -5.655177403241395950e-03
3.007708191871643066e-01 1.652296632528305054e-01 3.891175985336303711e-01 2.515318691730499268e-01 1.514052450656890869e-01 -1.981991678476333618e-01 -1.386964619159698486e-01 3.127273619174957275e-01 4.268805310130119324e-02 3.641368821263313293e-02 1.018838584423065186e-02 1.388739645481109619e-01 -2.841090857982635498e-01 -3.441178202629089355e-01 4.329511150717735291e-02 1.649586483836174011e-02 -8.982563763856887817e-02 1.345196366310119629e-01 -7.361859828233718872e-02 -6.702291965484619141e-02 -2.782694622874259949e-02 -2.108457833528518677e-01 4.089873656630516052e-02 -2.621157169342041016e-01 1.607113778591156006e-01 5.423245206475257874e-02 -1.699950248003005981e-01 -1.646163314580917358e-01 -1.399484574794769287e-01 -7.060381025075912476e-02 4.171122610569000244e-02 -4.164386168122291565e-02
3.897028565406799316e-01 2.271202355623245239e-01 9.416214376688003540e-02 -2.041157707571983337e-02 -5.846929922699928284e-02 -1.937877684831619263e-01 -1.222425997257232666e-01 3.485233336687088013e-02 -1.305986344814300537e-01 4.943042248487472534e-02 -3.514062762260437012e-01 -2.341670691967010498e-01 -2.909847795963287354e-01 -2.415154576301574707e-01 -6.385405361652374268e-02 1.584057509899139404e-02 -3.585048019886016846e-02 5.689575895667076111e-02 -1.290955990552902222e-01 7.061585038900375366e-02 -2.420661300420761108e-01 -1.869099587202072144e-01 1.528866142034530640e-01 -1.999910324811935425e-01 2.019859850406646729e-01 -1.038137376308441162e-01 -6.737302988767623901e-02 -4.066132009029388428e-02 2.858728766441345215e-01 9.888511896133422852e-02 5.645723431371152401e-04 2.294293940067291260e-01
2.865876555442810059e-01 -3.523231446743011475e-01 1.506088674068450928e-01 -1.914114207029342651e-01 -4.641940072178840637e-02 -4.082948565483093262e-01 -1.004164814949035645e-01 -5.912356823682785034e-02 -8.398512005805969238e-02 1.997530758380889893e-01 5.609019100666046143e-02 -1.963848173618316650e-01 -2.177996039390563965e-01 6.993652880191802979e-02 2.466592341661453247e-01 -5.917189270257949829e-02 -1.281514577567577362e-02 -8.538129739463329315e-03 -1.068580001592636108e-01 1.313477307558059692e-01 8.904190361499786377e-02 7.965705543756484985e-02 -1.678501814603805542e-01 -2.247199229896068573e-02 2.662454843521118164e-01 -1.859927549958229065e-02 -1.107583791017532349e-01 -9.638856351375579834e-02 -1.411125510931015015e-01 3.275456726551055908e-01 -2.320475727319717407e-01 3.069785423576831818e-02
2.326843440532684326e-01 -8.430745452642440796e-02 4.780758637934923172e-03 1.447849273681640625e-01 -2.575554251670837402e-01 -3.784328401088714600e-01 1.672322750091552734e-01 9.346783906221389771e-02 -4.736931249499320984e-02 -1.030561327934265137e-01 -9.738124161958694458e-02 -2.912832200527191162e-01 -1.921873167157173157e-02 -1.473582983016967773e-01 -1.016963496804237366e-01 -9.490071237087249756e-02 -9.588067978620529175e-02 -1.426023542881011963e-01 2.533144690096378326e-02 3.320774435997009277e-01 -2.257286459207534790e-01 -1.560108810663223267e-01 1.907490938901901245e-01 -2.247292734682559967e-02 3.432683348655700684e-01 -8.511713147163391113e-02 1.184357330203056335e-01 -2.798498841002583504e-03 -2.040898799896240234e-01 3.306189551949501038e-02 -6.489828228950500488e-02 2.901566922664642334e-01
1.470805555582046509e-01 1.343527883291244507e-01 2.681904435157775879e-01 7.243081927299499512e-02 -1.447012573480606079e-01 -4.033115506172180176e-01 -1.167155131697654724e-01 -1.068821772933006287e-01 8.047700673341751099e-02 -3.010951541364192963e-02 -1.822948604822158813e-01 -1.087730601429939270e-01 -1.665814071893692017e-01 -2.614749073982238770e-01 -1.708671599626541138e-01 -1.557731181383132935e-01 -2.569547295570373535e-01 -1.667197942733764648e-01 7.171787321567535400e-02 7.294812798500061035e-02 -3.202485442161560059e-01 -2.163228988647460938e-01 -8.707644790410995483e-02 -1.831072419881820679e-01 3.257908523082733154e-01 -9.933236241340637207e-02 3.274486213922500610e-02 -4.851260036230087280e-02 -8.033885061740875244e-02 1.493494957685470581e-02 -1.743082851171493530e-01 1.457030177116394043e-01
3.643196225166320801e-01 -2.787961959838867188e-01 -1.887252330780029297e-01 -3.846069099381566048e-03 -8.784050494432449341e-02 -4.297352135181427002e-01 6.033799797296524048e-02 3.999163210391998291e-01 -5.199501290917396545e-02 1.063007190823554993e-01 -1.787097156047821045e-01 -2.882854640483856201e-01 -1.847711354494094849e-01 -1.142967715859413147e-01 -1.634898968040943146e-02 1.541911214590072632e-01 -7.636606693267822266e-02 6.070131063461303711e-02 1.244168803095817566e-01 1.600678265094757080e-02 -7.180171459913253784e-02 -1.143187507987022400e-01 -1.066269278526306152e-01 6.815194338560104370e-02 -7.461734861135482788e-02 1.411494910717010498e-01 -6.024983525276184082e-02 -2.564604580402374268e-02 2.144221067428588867e-01 2.150379568338394165e-01 2.712981589138507843e-02 -1.242223232984542847e-01
1.105630695819854736e-01 -1.796877980232238770e-01 9.830861538648605347e-02 8.257699757814407349e-02 7.720206677913665771e-02 -5.280289053916931152e-01 1.095396354794502258e-01 1.958017051219940186e-01 -1.468184683471918106e-02 2.163700163364410400e-01 -7.719884067773818970e-02 -3.157421350479125977e-01 -3.141237422823905945e-02 -9.739630669355392456e-02 -1.305417343974113464e-02 1.722364723682403564e-01 -2.117658406496047974e-01 1.358324196189641953e-02 -8.616061508655548096e-02 1.564559191465377808e-01 2.280399054288864136e-01 -3.483583033084869385e-01 -8.837179094552993774e-02 -2.929152920842170715e-02 -1.075591742992401123e-01 -1.593458205461502075e-01 4.253684729337692261e-02 -1.463281065225601196e-01 1.979753077030181885e-01 9.423712641000747681e-02 1.254392415285110474e-01 -1.671946495771408081e-01
2.345112860202789307e-01 -1.151501983404159546e-01 1.105365455150604248e-01 1.610622853040695190e-01 -9.170179069042205811e-02 -2.340170294046401978e-01 -7.127994298934936523e-02 1.125445887446403503e-01 2.222939282655715942e-01 -6.691557914018630981e-02 -1.984673291444778442e-01 -2.149537652730941772e-01 -1.170262247323989868e-01 -1.790794730186462402e-01 1.048480197787284851e-01 1.815997809171676636e-01 9.490969032049179077e-02 -1.031260006129741669e-02 1.210070103406906128e-01 4.689788073301315308e-02 -1.114948745816946030e-02 -1.266707330942153931e-01 2.050018608570098877e-01 -5.698008835315704346e-02 3.734123408794403076e-01 -1.187313906848430634e-02 -2.973261475563049316e-01 -1.982021890580654144e-02 -1.472534611821174622e-02 1.968370378017425537e-01 4.405249655246734619e-01 1.861358433961868286e-01
2.583203017711639404e-01 1.248168498277664185e-01 1.532074809074401855e-01 5.650211125612258911e-03 2.430035322904586792e-01 -1.330125778913497925e-01 2.124408259987831116e-02 2.964832186698913574e-01 6.809517741203308105e-02 -4.042083024978637695e-02 -3.467994332313537598e-01 -2.734140753746032715e-01 -2.892657928168773651e-02 -2.397054731845855713e-01 1.100369263440370560e-02 2.818547785282135010e-01 -1.675041019916534424e-01 9.109046310186386108e-02 -1.802539080381393433e-01 6.362736225128173828e-03 -4.046239703893661499e-02 -1.340214014053344727e-01 -9.720175713300704956e-02 -8.975716307759284973e-03 2.070276588201522827e-01 -1.621885448694229126e-01 -9.850116074085235596e-02 -4.483074694871902466e-02 -1.358994245529174805e-01 3.723261058330535889e-01 8.472653478384017944e-02 2.162615805864334106e-01
3.824410438537597656e-01 4.565416276454925537e-02 1.678229421377182007e-01 1.032651588320732117e-02 -2.414980232715606689e-01 -1.881265640258789062e-01 1.415800750255584717e-01 1.674518883228302002e-01 -3.419186174869537354e-01 1.358248442411422729e-01 1.170905381441116333e-01 -2.573253810405731201e-01 -1.194635182619094849e-01 1.818659831769764423e-03 1.048614904284477234e-01 1.036235466599464417e-01 -1.121772080659866333e-01 -1.242056339979171753e-01 2.983194589614868164e-01 2.722025513648986816e-01 1.470407545566558838e-01 -5.093062296509742737e-02 -1.150907203555107117e-01 -2.340861782431602478e-02 3.051987588405609131e-01 9.730187058448791504e-02 1.697519868612289429e-01 1.244229152798652649e-01 1.107431128621101379e-01 -1.892018169164657593e-01 7.772434502840042114e-02 1.312344893813133240e-02
3.689122498035430908e-01 -1.417913734912872314e-01 3.611545264720916748e-01 -8.454353362321853638e-02 -1.323621720075607300e-01 -1.288097053766250610e-01 -1.368377208709716797e-01 -2.874203398823738098e-02 -1.485026534646749496e-02 -5.978152528405189514e-02 -1.015149801969528198e-01 -2.867879271507263184e-01 -1.249875202775001526e-01 -2.430459409952163696e-01 1.207277923822402954e-01 2.157778106629848480e-02 -6.356525421142578125e-02 -3.953188955783843994e-01 1.602516174316406250e-01 2.921049296855926514e-01 8.093736134469509125e-03 -9.461113065481185913e-02 8.196606487035751343e-02 8.566997945308685303e-02 6.340545415878295898e-02 -1.188585236668586731e-01 7.802718877792358398e-02 6.710761785507202148e-02 5.855819582939147949e-02 -2.954922616481781006e-01 1.114402860403060913e-01 -2.004354894161224365e-01
1.535937786102294922e-01 -2.317545264959335327e-01 3.167636692523956299e-01 1.981274336576461792e-01 -6.746236234903335571e-02 -3.248244225978851318e-01 -5.605958402156829834e-02 1.011161580681800842e-01 -2.320954501628875732e-01 2.015350311994552612e-01 -2.919842675328254700e-02 -8.864562958478927612e-02 1.467238217592239380e-01 -2.215979099273681641e-01 -1.289590746164321899e-01 1.329214274883270264e-01 -4.881695806980133057e-01 6.749278306961059570e-02 9.667311608791351318e-02 1.584139317274093628e-01 4.677325487136840820e-03 -2.019891515374183655e-02 7.121672388166189194e-03 -1.013409420847892761e-01 1.574897319078445435e-01 9.519447572529315948e-03 -2.820335887372493744e-02 1.046124994754791260e-01 -2.117619961500167847e-01 1.658317446708679199e-02 2.831462025642395020e-01 3.962216526269912720e-02
4.740564227104187012e-01 -1.296455115079879761e-01 9.107929468154907227e-02 1.756585575640201569e-02 -2.676380872726440430e-01 -3.282934129238128662e-01 -1.222994849085807800e-01 -1.030882000923156738e-01 -1.956664919853210449e-01 1.030142679810523987e-01 8.127177506685256958e-02 -1.775563657283782959e-01 -3.181768059730529785e-01 -1.512132212519645691e-02 -2.162171453237533569e-01 -2.044086158275604248e-02 -1.205220222473144531e-01 -2.541173435747623444e-02 -1.075623556971549988e-03 1.088438108563423157e-01 -3.672258928418159485e-02 -1.872422546148300171e-01 -1.246123388409614563e-01 1.177883241325616837e-02 3.599977791309356689e-01 -3.069585189223289490e-02 -1.872657099738717079e-03 -1.041691675782203674e-01 -1.149700134992599487e-01 -2.745214402675628662e-01 8.472086861729621887e-03 8.020948618650436401e-03
2.330606877803802490e-01 3.687074407935142517e-02 3.541998565196990967e-01 -7.215355336666107178e-02 -3.061670362949371338e-01 -4.043410420417785645e-01 -2.652757465839385986e-01 -6.131106615066528320e-02 1.151896193623542786e-01 1.051613464951515198e-01 -6.556608527898788452e-02 -2.468580603599548340e-01 -3.648439794778823853e-02 -3.164147138595581055e-01 -2.058272482827305794e-03 -3.146229311823844910e-02 -4.231476783752441406e-02 -2.394830733537673950e-01 1.528392136096954346e-01 1.594390273094177246e-01 3.485259041190147400e-02 -2.156865298748016357e-01 4.533717036247253418e-02 1.680566221475601196e-01 -1.327422410249710083e-01 -5.829498544335365295e-02 1.848204135894775391e-01 2.782193012535572052e-02 -1.184807345271110535e-01 -4.117012768983840942e-02 1.795487552881240845e-01 2.028322592377662659e-02
3.943223357200622559e-01 1.449906677007675171e-01 1.872850805521011353e-01 1.302273757755756378e-02 -1.901768594980239868e-01 -2.815319895744323730e-01 -3.420822694897651672e-02 1.258538290858268738e-02 -1.357663571834564209e-01 -3.200884163379669189e-01 1.484636813402175903e-01 -1.865480095148086548e-01 -1.715902090072631836e-01 -3.588634431362152100e-01 -1.812393218278884888e-01 1.054391637444496155e-01 -1.175223290920257568e-01 -1.688028424978256226e-01 -5.268453061580657959e-02 -1.162007004022598267e-01 9.322123229503631592e-02 -9.084616601467132568e-02 1.075449660420417786e-01 -5.980086326599121094e-02 2.925793826580047607e-01 1.044259220361709595e-01 2.144287079572677612e-01 -1.433058679103851318e-01 6.971673108637332916e-03 -1.536515653133392334e-01 4.579249303787946701e-03 -1.191328912973403931e-01
3.132151663303375244e-01 -3.594079613685607910e-01 -6.056608259677886963e-02 3.157866187393665314e-03 1.363657712936401367e-01 -4.806287586688995361e-01 -5.155071616172790527e-02 1.564307212829589844e-01 -1.592786759138107300e-01 1.973750740289688110e-01 -1.850584596395492554e-01 -2.720618844032287598e-01 -1.898524537682533264e-02 7.896593213081359863e-02 1.787038706243038177e-02 1.172406822443008423e-01 -1.440958231687545776e-01 -1.096615865826606750e-01 -5.886448174715042114e-02 3.357053995132446289e-01 -9.725342690944671631e-02 -1.635312736034393311e-01 -3.559421375393867493e-02 -5.935138836503028870e-02 3.616968169808387756e-02 7.976133376359939575e-02 -4.339637234807014465e-02 -4.630828648805618286e-02 1.213538721203804016e-01 8.307912200689315796e-02 1.027005910873413086e-01 -2.554363012313842773e-01
3.917832374572753906e-01 -1.075265333056449890e-01 1.953674703836441040e-01 -1.219668984413146973e-01 -4.168584942817687988e-03 -3.459596037864685059e-01 7.195305824279785156e-02 9.067983925342559814e-02 1.458489056676626205e-02 -3.182794153690338135e-01 -2.164537906646728516e-01 -7.787842303514480591e-02 -8.174127340316772461e-02 -5.775712057948112488e-02 1.149887815117835999e-01 -2.226892262697219849e-01 -1.560912728309631348e-01 1.793617010116577148e-01 1.172265782952308655e-01 4.383756965398788452e-02 -3.972909972071647644e-02 -6.039519235491752625e-02 8.240345865488052368e-02 -2.744092047214508057e-01 2.106950432062149048e-01 2.177456766366958618e-01 -3.187564387917518616e-02 -1.158348172903060913e-01 1.028841435909271240e-01 1.102481260895729065e-01 3.643702864646911621e-01 -1.646914333105087280e-02
2.904643714427947998e-01 -8.905011229217052460e-03 2.762477695941925049e-01 -1.483570933341979980e-01 -2.944635748863220215e-01 -1.986863613128662109e-01 2.348766289651393890e-02 -1.033679815009236336e-03 1.723367869853973389e-01 4.846089053899049759e-03 2.856353521347045898e-01 -1.344948261976242065e-01 1.004005074501037598e-01 -2.019648402929306030e-01 1.723594367504119873e-01 1.734498739242553711e-01 -2.127314358949661255e-01 -3.391269147396087646e-01 1.053500697016716003e-01 6.405351310968399048e-02 1.691249385476112366e-02 -1.442929506301879883e-01 -1.753746569156646729e-01 -8.006541058421134949e-03 2.060664147138595581e-01 -1.427863985300064087e-01 2.841699719429016113e-01 -1.019117236137390137e-01 -1.311392337083816528e-01 -1.863702237606048584e-01 -4.508256167173385620e-02 -1.228178888559341431e-01
3.162891268730163574e-01 4.877951368689537048e-02 2.573406994342803955e-01 -6.786752026528120041e-03 -2.140035666525363922e-02 -2.170680314302444458e-01 8.553024381399154663e-03 2.821305990219116211e-01 2.087590694427490234e-01 -1.054525971412658691e-01 -1.931467503309249878e-01 -3.087838292121887207e-01 -1.420921236276626587e-01 -1.054337769746780396e-01 -9.012296795845031738e-02 -7.359139621257781982e-02 3.754124790430068970e-02 -4.248120263218879700e-02 3.836885467171669006e-02 8.768356591463088989e-02 -6.871808320283889771e-02 -1.134140118956565857e-01 9.380711615085601807e-02 -9.328550100326538086e-02 4.306172430515289307e-01 7.625210285186767578e-02 -2.077586054801940918e-01 1.201637759804725647e-01 -6.032355129718780518e-03 8.583629876375198364e-02 3.786938786506652832e-01 1.572979241609573364e-01
3.313246369361877441e-01 9.732765704393386841e-02 2.535130679607391357e-01 -3.829116374254226685e-02 -4.284327104687690735e-02 -3.783237636089324951e-01 2.952880784869194031e-02 1.745392382144927979e-01 -2.915264070034027100e-01 2.286570817232131958e-01 4.238846525549888611e-02 -2.670757472515106201e-01 -3.392460942268371582e-01 -1.761066168546676636e-01 3.922500833868980408e-02 -1.968148797750473022e-01 -2.139714509248733521e-01 -1.745321750640869141e-01 -5.490368604660034180e-02 -3.324602916836738586e-02 -1.536656636744737625e-02 -5.416192114353179932e-02 -8.128681778907775879e-02 -7.505842298269271851e-02 2.628723382949829102e-01 7.423228584229946136e-03 1.960514299571514130e-02 8.156850934028625488e-03 3.371773660182952881e-02 -1.419059038162231445e-01 -1.745562106370925903e-01 -1.575245261192321777e-01
3.980428278446197510e-01 -1.892327070236206055e-01 3.043532967567443848e-01 -5.796815454959869385e-02 1.463771909475326538e-01 -1.964376419782638550e-01 -3.552256226539611816e-01 -7.835169881582260132e-02 1.332058012485504150e-01 1.727488934993743896e-01 2.756543457508087158e-01 -2.041508108377456665e-01 -5.062765628099441528e-02 4.886687919497489929e-02 -7.647182792425155640e-02 2.826398413162678480e-04 -7.053875178098678589e-02 -4.058316946029663086e-01 1.743353307247161865e-01 -2.062643878161907196e-02 -8.017861843109130859e-02 -3.249051421880722046e-02 -4.551932215690612793e-02 2.416366524994373322e-02 3.521951660513877869e-02 -1.438996344804763794e-01 7.691822201013565063e-02 -2.296118438243865967e-01 -9.164600633084774017e-03 1.711208820343017578e-01 3.496710583567619324e-02 -1.398834735155105591e-01
1.973402500152587891e-01 9.014587849378585815e-02 2.140320986509323120e-01 -7.731749117374420166e-02 2.237166762351989746e-01 -5.718787908554077148e-01 -1.856851428747177124e-01 1.926138401031494141e-01 -4.658536927308887243e-04 1.012483891099691391e-02 -6.589851528406143188e-02 -1.597677767276763916e-01 -6.779752671718597412e-02 4.951297119259834290e-02 1.775946319103240967e-01 2.393970042467117310e-01 1.701983809471130371e-01 -3.401365876197814941e-02 -1.604286432266235352e-01 -4.164497554302215576e-02 -8.601087331771850586e-02 -2.606854736804962158e-01 -1.886082738637924194e-01 -1.270887255668640137e-02 -2.842846512794494629e-02 -3.461689352989196777e-01 1.322502493858337402e-01 5.468699336051940918e-02 -6.709094345569610596e-02 -9.648233652114868164e-02 1.831945404410362244e-02 5.144210159778594971e-02
4.555749893188476562e-01 3.127047419548034668e-02 5.925374105572700500e-02 1.256992220878601074e-01 2.299256771802902222e-01 4.128585383296012878e-02 -7.981871813535690308e-02 1.292542815208435059e-01 -7.022478431463241577e-02 -6.188228726387023926e-02 2.655767798423767090e-01 -1.848976463079452515e-01 2.311716973781585693e-02 -2.489567548036575317e-01 -3.001035004854202271e-02 1.867938935756683350e-01 6.900234520435333252e-02 -8.888851851224899292e-02 -1.109645441174507141e-01 1.876114755868911743e-01 -2.471572756767272949e-01 1.247097402811050415e-01 1.078937426209449768e-01 -5.679597333073616028e-02 3.402311503887176514e-01 -3.595683574676513672e-01 -9.505386650562286377e-02 2.852802164852619171e-02 -1.567109674215316772e-01 5.132307857275009155e-02 1.890172213315963745e-01 -1.150349751114845276e-01
1.948159337043762207e-01 1.812445372343063354e-02 4.616323411464691162e-01 -8.708620443940162659e-03 -1.677379161119461060e-01 -3.349442481994628906e-01 -1.234638765454292297e-01 1.237864494323730469e-01 -6.232937425374984741e-02 -2.144674509763717651e-01 -2.029449045658111572e-01 -1.667806208133697510e-01 -2.042132467031478882e-01 -1.176852881908416748e-01 9.583713114261627197e-02 1.452032476663589478e-01 -5.929267778992652893e-02 6.949076056480407715e-02 1.152643486857414246e-01 1.568869352340698242e-01 -1.014173030853271484e-01 -1.608050242066383362e-02 3.392151743173599243e-02 2.645759880542755127e-01 6.697466969490051270e-02 3.956823796033859253e-02 -2.850362360477447510e-01 -1.187314931303262711e-02 -2.584974467754364014e-01 2.967958450317382812e-01 1.162416767328977585e-02 -5.021714419126510620e-02
2.843338847160339355e-01 -8.655685931444168091e-02 1.804781556129455566e-01 -3.169753402471542358e-02 4.968201369047164917e-02 -1.915941834449768066e-01 2.525581046938896179e-03 3.612104952335357666e-01 2.412878274917602539e-01 -9.829351305961608887e-02 -6.915488094091415405e-02 -1.626810878515243530e-01 -1.274931281805038452e-01 -1.644574403762817383e-01 -7.191757857799530029e-02 1.246918644756078720e-02 -3.187420591711997986e-02 -5.366508662700653076e-02 -9.504914283752441406e-02 -3.061862289905548096e-02 -6.652210652828216553e-02 -9.816837310791015625e-02 1.515883058309555054e-01 -4.623065888881683350e-02 3.021373450756072998e-01 -8.556417375802993774e-02 -3.278029263019561768e-01 8.581852167844772339e-02 -1.120203211903572083e-01 9.445133060216903687e-02 5.074650645256042480e-01 -1.233185157179832458e-01
4.779109060764312744e-01 -1.992206722497940063e-01 -7.380256056785583496e-02 -1.476620435714721680e-01 -1.803357452154159546e-01 -3.070886433124542236e-01 -2.225525230169296265e-01 7.581456005573272705e-02 1.432861834764480591e-01 -1.501919352449476719e-03 1.033506169915199280e-01 -9.427379071712493896e-02 5.737059190869331360e-02 -1.367804259061813354e-01 2.611342370510101318e-01 1.530254930257797241e-01 3.295697867870330811e-01 -1.286074370145797729e-01 5.105472635477781296e-03 7.453183084726333618e-02 2.237875163555145264e-01 9.704416990280151367e-02 -5.177475139498710632e-02 -1.240268647670745850e-01 3.436904251575469971e-01 -3.054779954254627228e-02 -1.028588265180587769e-01 3.573844581842422485e-02 1.869640313088893890e-02 1.246622577309608459e-01 -1.162758991122245789e-01 1.505449973046779633e-02
4.147120192646980286e-02 -2.065198719501495361e-01 1.983779370784759521e-01 -4.084304964635521173e-04 1.658019125461578369e-01 -4.127385318279266357e-01 3.425733372569084167e-02 2.245283275842666626e-01 -9.617413580417633057e-02 1.250314414501190186e-01 -3.703301846981048584e-01 -2.946328818798065186e-01 -1.230795308947563171e-01 -6.096309982240200043e-03 -8.643031865358352661e-02 1.733995825052261353e-01 -1.989911496639251709e-01 -5.966194346547126770e-02 8.714878000319004059e-03 8.736853301525115967e-02 3.162838220596313477e-01 -2.543988227844238281e-01 -1.171656847000122070e-01 -2.003314644098281860e-01 3.100246749818325043e-02 5.167704075574874878e-02 7.933475822210311890e-02 -1.333563923835754395e-01 1.238715574145317078e-01 2.066750377416610718e-01 9.347880631685256958e-02 3.605097159743309021e-02
3.218394517898559570e-01 5.193249136209487915e-02 9.708536416292190552e-02 1.453960090875625610e-01 -2.683095335960388184e-01 5.871218070387840271e-02 -2.131276875734329224e-01 9.321061521768569946e-02 -1.764199882745742798e-01 -3.049481511116027832e-01 4.791716858744621277e-02 -1.442295163869857788e-01 -1.252863407135009766e-01 -4.131438732147216797e-01 -1.197979077696800232e-01 1.600391268730163574e-01 -1.022740080952644348e-01 -2.402080446481704712e-01 -6.949980556964874268e-02 1.537801474332809448e-01 -1.483781933784484863e-01 -1.475179493427276611e-01 -1.032098312862217426e-03 6.517437845468521118e-02 2.370597720146179199e-01 1.666547209024429321e-01 1.892055571079254150e-01 -1.513562202453613281e-01 1.763923466205596924e-01 1.008240133523941040e-01 -7.395649701356887817e-02 -1.610934436321258545e-01
2.289839535951614380e-01 1.999571621417999268e-01 3.095131218433380127e-01 -1.502216011285781860e-01 4.157647117972373962e-02 -3.611176908016204834e-01 7.163613289594650269e-02 -1.516307052224874496e-02 -1.834456920623779297e-01 1.833967715501785278e-01 -2.024205327033996582e-01 5.012309923768043518e-02 -2.507421672344207764e-01 -2.790171205997467041e-01 6.732583791017532349e-02 -5.411221086978912354e-02 1.486400957219302654e-03 -3.264956921339035034e-02 -2.240170985460281372e-01 2.179149985313415527e-01 -2.656234502792358398e-01 3.276753053069114685e-02 -4.276750609278678894e-02 -7.919664494693279266e-03 3.262755572795867920e-01 -9.417995810508728027e-02 1.775218546390533447e-01 -2.286565005779266357e-01 1.565665751695632935e-02 -4.935213178396224976e-02 1.367506384849548340e-01 -1.159629668109118938e-03
3.618991672992706299e-01 -3.510750457644462585e-02 1.485832631587982178e-01 9.791538119316101074e-02 -8.038149029016494751e-02 -3.653326630592346191e-01 -7.487820833921432495e-02 1.861862652003765106e-02 5.791604891419410706e-02 -1.282825134694576263e-02 -1.264207717031240463e-02 -1.392329335212707520e-01 -1.590902507305145264e-01 -9.222276508808135986e-02 6.921856105327606201e-02 -9.285553544759750366e-02 -1.735681481659412384e-02 -9.840735793113708496e-02 4.772714897990226746e-02 3.563979864120483398e-01 1.052418258041143417e-02 -1.520400494337081909e-01 3.173002600669860840e-01 2.111635506153106689e-01 2.168226540088653564e-01 1.929054260253906250e-01 -1.062843427062034607e-01 -3.277772665023803711e-01 1.175003051757812500e-01 5.013035144656896591e-03 -1.148339360952377319e-01 -2.867065370082855225e-01
3.251816630363464355e-01 -2.091201394796371460e-01 2.625942230224609375e-01 -8.065036684274673462e-02 -3.930543735623359680e-02 -2.711839377880096436e-01 -1.778711825609207153e-01 -1.402134150266647339e-01 2.070035040378570557e-01 -2.033336758613586426e-01 1.253572404384613037e-01 -2.209173887968063354e-01 -4.667206108570098877e-02 -1.267186254262924194e-01 2.882726788520812988e-01 -1.392988562583923340e-01 9.107379615306854248e-02 2.466813474893569946e-02 -5.960590206086635590e-03 2.720339894294738770e-01 -2.134302407503128052e-01 -3.258507549762725830e-01 1.768411248922348022e-01 -7.076300680637359619e-02 6.554791331291198730e-02 -8.661522530019283295e-03 2.513349056243896484e-01 -1.089948713779449463e-01 8.969517052173614502e-02 1.184822693467140198e-01 -6.354314833879470825e-02 5.227715149521827698e-02
1.297495216131210327e-01 -1.981180347502231598e-02 2.263970673084259033e-01 -9.690982103347778320e-02 -2.929222583770751953e-01 -2.916030883789062500e-01 -8.486983925104141235e-02 -4.537495225667953491e-02 3.469053283333778381e-02 -1.702101677656173706e-01 -1.009100303053855896e-01 -1.610821634531021118e-01 -2.179028391838073730e-01 1.181663870811462402e-01 1.939632743597030640e-01 8.415497094392776489e-02 -2.081653475761413574e-01 -1.421161741018295288e-01 8.362490683794021606e-02 2.124411463737487793e-01 -1.517589688301086426e-01 -2.008405923843383789e-01 3.290602266788482666e-01 -2.816537581384181976e-02 4.007320106029510498e-01 -7.756568491458892822e-02 -8.619654178619384766e-02 4.736895486712455750e-02 -2.517026960849761963e-01 1.523337364196777344e-01 -5.481151491403579712e-02 -1.250500380992889404e-01
2.993831336498260498e-01 -1.694654822349548340e-01 -5.553431063890457153e-02 6.450102478265762329e-02 -1.261604111641645432e-02 -5.594482421875000000e-01 -4.673100635409355164e-02 2.353169769048690796e-01 6.496002525091171265e-02 1.713669896125793457e-01 -1.299086809158325195e-01 -2.279270440340042114e-01 -1.120436787605285645e-01 4.498709365725517273e-02 -3.434750065207481384e-02 1.495957076549530029e-01 -8.379397541284561157e-02 1.467034127563238144e-02 -2.110093981027603149e-01 1.492552012205123901e-01 -3.203844651579856873e-02 -1.227293238043785095e-01 -1.459733992815017700e-01 -1.616509817540645599e-02 -2.150047570466995239e-02 1.943526417016983032e-01 -2.956433221697807312e-03 -1.165517643094062805e-01 5.337070673704147339e-02 2.830433547496795654e-01 -5.204709246754646301e-03 -3.415304124355316162e-01
4.096316397190093994e-01 1.582231521606445312e-01 1.120326668024063110e-01 -1.337316632270812988e-01 1.116501092910766602e-01 -3.583978414535522461e-01 -1.842933148145675659e-01 1.858353465795516968e-01 -2.156253308057785034e-01 -9.409810882061719894e-04 -1.952741742134094238e-01 6.898888386785984039e-04 -1.281574070453643799e-01 -2.116240262985229492e-01 -2.901163101196289062e-01 -1.468010246753692627e-01 -8.853498846292495728e-02 1.544003039598464966e-01 -1.402607113122940063e-01 8.029703795909881592e-02 -1.032444462180137634e-01 -8.516132831573486328e-02 1.719687432050704956e-01 1.403844505548477173e-01 3.213923573493957520e-01 -5.606587231159210205e-02 -1.410257071256637573e-01 -1.698419004678726196e-01 1.263007223606109619e-01 8.876012265682220459e-02 8.535096049308776855e-02 6.697756052017211914e-02
1.373260766267776489e-01 -6.006626412272453308e-02 2.362819463014602661e-01 1.101317927241325378e-01 4.164066910743713379e-02 -2.416379302740097046e-01 -1.845912784337997437e-01 2.417249381542205811e-01 1.353887915611267090e-01 -2.755144424736499786e-02 2.518034726381301880e-02 -7.007011026144027710e-02 -4.400772154331207275e-01 -1.314549446105957031e-01 -9.178835898637771606e-02 -1.039937436580657959e-01 7.661945372819900513e-02 5.176919326186180115e-02 9.374091774225234985e-02 1.405024528503417969e-01 -1.310212910175323486e-01 -2.235077023506164551e-01 8.647533506155014038e-02 -1.951600462198257446e-01 2.354039698839187622e-01 1.543080061674118042e-01 4.504262655973434448e-02 -4.112077131867408752e-02 -2.320175915956497192e-01 1.593868285417556763e-01 4.217529892921447754e-01 1.109157428145408630e-01
2.958660423755645752e-01 -1.730797737836837769e-01 1.658986955881118774e-01 -9.723356366157531738e-02 8.280877023935317993e-02 -5.030795931816101074e-01 1.603251323103904724e-02 1.005160659551620483e-01 -1.577443182468414307e-01 3.172319531440734863e-01 -9.746473282575607300e-02 -2.893291115760803223e-01 -6.420440226793289185e-02 1.275525391101837158e-01 9.772454202175140381e-02 1.699005812406539917e-02 -2.199501246213912964e-01 -1.392414420843124390e-01 1.145978569984436035e-01 5.441943183541297913e-02 3.834077715873718262e-02 -8.094465732574462891e-02 -1.100542992353439331e-01 -1.451729796826839447e-02 5.793457105755805969e-02 1.181639581918716431e-01 2.529631555080413818e-01 -2.017330005764961243e-02 1.613436490297317505e-01 3.270165622234344482e-01 -5.710413679480552673e-02 -6.409724056720733643e-02
1.579624414443969727e-01 1.032972037792205811e-01 2.929969727993011475e-01 -2.370448410511016846e-02 2.638569772243499756e-01 -3.702955842018127441e-01 5.895099788904190063e-02 4.804855212569236755e-02 2.052386850118637085e-01 8.780640363693237305e-02 -3.959774225950241089e-02 1.394000556319952011e-02 -2.021015286445617676e-01 -2.843682095408439636e-02 -5.044836923480033875e-02 3.348917067050933838e-01 -5.418625194579362869e-03 -6.100322306156158447e-02 -2.404906600713729858e-01 -1.893304474651813507e-02 1.794611811637878418e-01 -3.147353529930114746e-01 -2.344702370464801788e-02 -2.272148430347442627e-01 3.727757036685943604e-01 6.330322474241256714e-02 3.753516823053359985e-02 -4.469425603747367859e-02 1.591180860996246338e-01 1.292180120944976807e-01 1.145277544856071472e-01 1.029808893799781799e-01
3.625738918781280518e-01 1.108044832944869995e-01 -1.473994832485914230e-02 -2.070698738098144531e-01 -2.123430371284484863e-01 -2.608548700809478760e-01 -3.753618523478507996e-02 7.080145180225372314e-02 -1.133134961128234863e-01 -3.779761865735054016e-02 -9.031795710325241089e-02 -1.202571466565132141e-01 -2.710604965686798096e-01 -2.751579284667968750e-01 -1.327634453773498535e-01 -3.810958564281463623e-02 -6.573539227247238159e-02 7.080572843551635742e-02 -1.652643978595733643e-01 1.010631918907165527e-01 3.165436536073684692e-02 -3.393913507461547852e-01 1.790938675403594971e-01 -2.572046779096126556e-02 3.345623612403869629e-01 3.076978921890258789e-01 8.248127251863479614e-02 1.897879391908645630e-01 2.364835329353809357e-02 5.564011260867118835e-02 1.728847473859786987e-01 9.847223758697509766e-02
1.816179901361465454e-01 -8.152643591165542603e-02 4.075457751750946045e-01 -1.796759366989135742e-01 -1.334737986326217651e-01 -1.515966206789016724e-01 -2.577681560069322586e-03 8.402657508850097656e-02 1.110320389270782471e-01 -3.923786059021949768e-02 1.066155508160591125e-01 -1.590879410505294800e-01 6.872715055942535400e-02 -1.577506065368652344e-01 2.641342580318450928e-01 -1.218761038035154343e-02 -1.805746108293533325e-01 -1.207584589719772339e-01 -7.969974726438522339e-02 3.295979201793670654e-01 -7.127093523740768433e-02 -2.421269118785858154e-01 2.596829533576965332e-01 2.241200506687164307e-01 2.547026574611663818e-01 2.447660453617572784e-02 1.763435006141662598e-01 -2.295341193675994873e-01 -1.210324317216873169e-01 2.417878620326519012e-02 -1.236559748649597168e-01 -2.018256038427352905e-01
1.640269756317138672e-01 8.548476547002792358e-02 2.791978791356086731e-02 -4.105833545327186584e-02 3.307923302054405212e-02 -3.651536405086517334e-01 1.272782832384109497e-01 3.039680980145931244e-02 -1.148913800716400146e-01 -3.041642010211944580e-01 -1.061157137155532837e-01 -8.920270949602127075e-02 -2.887200117111206055e-01 -4.228971302509307861e-01 -2.395289763808250427e-02 -1.375645548105239868e-01 -9.802098572254180908e-02 -2.902159690856933594e-01 -1.517770886421203613e-01 1.266532838344573975e-01 -2.591839134693145752e-01 -8.770119398832321167e-02 -2.327633798122406006e-01 1.178381070494651794e-01 4.127789288759231567e-02 1.552924960851669312e-01 6.981226801872253418e-02 -1.236126571893692017e-01 -1.928611397743225098e-01 -1.192753836512565613e-01 1.638226360082626343e-01 7.112017273902893066e-02
2.528030276298522949e-01 1.851787120103836060e-01 3.237252533435821533e-01 -1.219181120395660400e-01 1.994417756795883179e-01 -3.143433630466461182e-01 1.467325910925865173e-02 1.882305294275283813e-01 -2.135848402976989746e-01 7.273864001035690308e-02 -4.709543660283088684e-02 -8.798724412918090820e-02 -9.997931867837905884e-02 9.288332611322402954e-02 -7.510422915220260620e-02 2.548477351665496826e-01 -2.205435037612915039e-01 -7.302238047122955322e-02 -1.800187528133392334e-01 1.907941885292530060e-02 -5.354717001318931580e-02 3.074229971389286220e-05 5.837750434875488281e-02 -4.770412296056747437e-02 2.599937021732330322e-01 -9.087374061346054077e-02 5.889246612787246704e-02 5.823719874024391174e-02 1.098247766494750977e-01 4.683375358581542969e-01 2.197053432464599609e-01 1.192363817244768143e-02
3.977331817150115967e-01 -1.323992386460304260e-02 1.836698800325393677e-01 2.764951623976230621e-02 2.343687713146209717e-01 -2.932375371456146240e-01 5.087849497795104980e-02 3.002385795116424561e-01 9.293927997350692749e-02 -1.039010435342788696e-01 -2.077698707580566406e-01 -2.566629946231842041e-01 -7.100174576044082642e-02 -8.194743841886520386e-02 2.866420522332191467e-02 4.625913128256797791e-02 -5.040423199534416199e-02 7.414902001619338989e-02 -1.734624803066253662e-01 1.163302585482597351e-01 2.390278130769729614e-01 -3.490522131323814392e-02 8.464885503053665161e-02 -1.052278354763984680e-01 4.055938124656677246e-01 -6.517036259174346924e-02 4.995523765683174133e-02 1.190725192427635193e-01 8.521437644958496094e-02 3.234420418739318848e-01 6.150418892502784729e-02 -3.084713779389858246e-02
1.756443232297897339e-01 -6.936249136924743652e-02 4.773041307926177979e-01 1.634577661752700806e-02 1.379382312297821045e-01 -2.030699253082275391e-01 -9.283044934272766113e-02 3.047617673873901367e-01 8.812572062015533447e-02 -1.751080006361007690e-01 -2.566441334784030914e-02 -9.198737889528274536e-02 -2.584312558174133301e-01 -2.066271146759390831e-03 -3.627937287092208862e-02 -1.304738521575927734e-01 1.752945631742477417e-01 -1.583548039197921753e-01 8.670075982809066772e-02 -1.339027583599090576e-01 1.035000458359718323e-01 -1.537303179502487183e-01 8.889116346836090088e-02 -3.114019036293029785e-01 2.512985169887542725e-01 9.288256615400314331e-02 -4.392748698592185974e-02 -6.355458498001098633e-02 -2.502121031284332275e-01 2.221714705228805542e-01 1.569896340370178223e-01 -8.355697244405746460e-02
7.806427776813507080e-02 -9.935175627470016479e-02 1.476905494928359985e-01 7.671274244785308838e-02 -3.869084268808364868e-02 -2.970096766948699951e-01 4.363080859184265137e-02 2.004247158765792847e-01 -2.049548774957656860e-01 1.202739849686622620e-01 4.245440661907196045e-02 3.324487060308456421e-02 -2.385560423135757446e-01 -2.935295403003692627e-01 4.624577462673187256e-01 -3.138008415699005127e-01 -2.332964688539505005e-01 -2.906166017055511475e-01 9.859488904476165771e-02 5.345261190086603165e-03 6.097239255905151367e-02 -2.037111371755599976e-01 6.076786294579505920e-02 -8.534302562475204468e-02 1.465459764003753662e-01 1.593092083930969238e-02 -2.052761614322662354e-02 5.221164971590042114e-02 -8.386423438787460327e-02 7.465217262506484985e-02 2.531178891658782959e-01 -5.819865316152572632e-02
1.080009713768959045e-01 -2.787514403462409973e-02 -7.493652403354644775e-02 1.310672760009765625e-01 -1.860575228929519653e-01 -2.072918713092803955e-01 -1.002489551901817322e-01 1.912911683320999146e-01 -3.526428043842315674e-01 -2.902993857860565186e-01 1.578507125377655029e-01 -2.454910874366760254e-01 -9.271955490112304688e-02 -5.043709874153137207e-01 7.079069316387176514e-02 1.351717412471771240e-01 -1.114086806774139404e-01 -2.573072314262390137e-01 -2.154112309217453003e-01 1.170962452888488770e-01 -1.150186806917190552e-01 -9.539387375116348267e-02 -9.679786860942840576e-03 -1.203572726808488369e-03 1.559873670339584351e-01 8.263912051916122437e-02 7.715781033039093018e-02 -1.351549029350280762e-01 1.382443457841873169e-01 -1.163019016385078430e-01 -6.397243589162826538e-02 -8.475494384765625000e-02
6.097465008497238159e-02 -1.459776461124420166e-01 2.022382766008377075e-01 -1.438195910304784775e-02 -7.996699959039688110e-02 -3.921393752098083496e-01 -1.682556569576263428e-01 2.454795502126216888e-02 2.727605402469635010e-01 -1.263123899698257446e-01 -1.162157803773880005e-01 -1.083996146917343140e-01 -1.656229943037033081e-01 -3.330699205398559570e-01 7.498050481081008911e-02 -1.844495832920074463e-01 -1.452681422233581543e-01 -4.730564057826995850e-01 9.874762594699859619e-02 8.400722406804561615e-03 -1.601360142230987549e-01 -1.375418901443481445e-01 1.875765174627304077e-01 4.544775001704692841e-03 1.148013621568679810e-01 -1.890624761581420898e-01 1.720453053712844849e-01 4.432335868477821350e-02 -5.257944762706756592e-02 -2.203316614031791687e-02 -7.326904684305191040e-02 -1.660859584808349609e-01
1.127050966024398804e-01 3.421629369258880615e-01 7.217318564653396606e-02 -6.284090131521224976e-02 2.627232372760772705e-01 -3.421165645122528076e-01 -2.107402682304382324e-02 2.577479183673858643e-01 1.267985254526138306e-01 3.000227734446525574e-02 -1.044989749789237976e-01 -1.307356059551239014e-01 -1.289646476507186890e-01 -2.158134728670120239e-01 9.548516571521759033e-02 1.920458227396011353e-01 -3.724286798387765884e-03 2.656428143382072449e-02 -1.417361199855804443e-01 1.862984597682952881e-01 1.982420682907104492e-01 -2.993752062320709229e-01 1.600019931793212891e-01 1.030953302979469299e-01 3.239138126373291016e-01 -4.880433157086372375e-02 1.067886948585510254e-01 2.765465900301933289e-02 -1.181827634572982788e-01 2.822595536708831787e-01 1.323632895946502686e-01 5.122315883636474609e-02
1.437650024890899658e-01 -8.466204255819320679e-02 -1.996008120477199554e-02 -2.755045518279075623e-02 -5.933433026075363159e-02 -4.627217352390289307e-01 7.351005822420120239e-02 2.034203857183456421e-01 -2.090553287416696548e-03 2.965713441371917725e-01 -3.072539865970611572e-01 -1.709215641021728516e-01 -2.637724578380584717e-02 -6.639535725116729736e-02 -4.972882568836212158e-02 1.472861915826797485e-01 -1.100188791751861572e-01 6.367288529872894287e-02 5.202757567167282104e-02 3.292784690856933594e-01 2.898634076118469238e-01 -2.679287493228912354e-01 -1.177948489785194397e-01 -9.818956255912780762e-02 3.463807702064514160e-02 -1.789734512567520142e-01 1.396893411874771118e-01 -1.546429395675659180e-01 -1.482230983674526215e-02 2.698624730110168457e-01 3.400642797350883484e-02 -9.093411266803741455e-02
4.491736181080341339e-03 1.319274306297302246e-01 5.570912361145019531e-02 -1.422415822744369507e-01 8.707772195339202881e-02 -2.326829731464385986e-01 -2.721617519855499268e-01 7.280303537845611572e-02 -1.906230300664901733e-01 1.275869738310575485e-02 1.726651936769485474e-01 -2.374823689460754395e-01 -1.717828661203384399e-01 1.224417472258210182e-03 -1.840670593082904816e-02 4.988150298595428467e-02 -1.189100444316864014e-01 -2.817261777818202972e-02 1.669281572103500366e-01 1.475109606981277466e-01 -1.484447419643402100e-01 -2.936004102230072021e-01 -9.351424127817153931e-02 -1.882212311029434204e-01 6.371007114648818970e-02 6.279230862855911255e-02 2.035468518733978271e-01 -4.967463314533233643e-01 -3.120936155319213867e-01 1.593728512525558472e-01 1.619723439216613770e-01 2.999258041381835938e-02
3.418722152709960938e-01 1.552712023258209229e-01 1.060924604535102844e-01 -1.397678405046463013e-01 -2.427433729171752930e-01 -1.544907242059707642e-01 7.122176885604858398e-02 5.951509252190589905e-02 1.112024858593940735e-01 5.514963343739509583e-02 -1.636697053909301758e-01 -2.499381154775619507e-01 -2.781150639057159424e-01 -3.941410183906555176e-01 -4.875756334513425827e-03 -6.266473978757858276e-02 1.389783062040805817e-02 -5.677742138504981995e-02 2.855428308248519897e-02 1.711946874856948853e-01 1.464095413684844971e-01 -2.360901385545730591e-01 1.117301434278488159e-01 1.635088175535202026e-01 3.789766132831573486e-01 2.964790761470794678e-01 4.299351572990417480e-02 5.278512369841337204e-03 8.775204420089721680e-02 4.062277451157569885e-02 3.668021783232688904e-02 -3.845646604895591736e-02
1.592221558094024658e-01 -2.161066979169845581e-01 1.807560324668884277e-01 1.581426337361335754e-02 -3.742270171642303467e-02 -2.908977568149566650e-01 -1.023444607853889465e-01 -1.927384138107299805e-01 8.410808444023132324e-02 -1.052551120519638062e-01 -2.373294979333877563e-01 -1.500810086727142334e-01 -3.039847910404205322e-01 -1.503704637289047241e-01 -2.048717625439167023e-02 6.661128252744674683e-02 -2.914108037948608398e-01 -2.097999751567840576e-01 8.200204372406005859e-02 2.586982846260070801e-01 -2.008367478847503662e-01 5.046816915273666382e-02 3.288658261299133301e-01 2.004000358283519745e-02 2.825219035148620605e-01 -2.506095170974731445e-02 8.277697116136550903e-02 7.635462284088134766e-02 -2.090882360935211182e-01 2.286841571331024170e-01 -2.579125761985778809e-02 -2.591171115636825562e-02
3.322015404701232910e-01 -8.942148089408874512e-02 3.699621260166168213e-01 2.259296476840972900e-01 -2.590889930725097656e-01 -3.207677602767944336e-01 -1.269367872737348080e-03 -1.346033215522766113e-01 -2.046348713338375092e-02 3.270539268851280212e-02 6.756377965211868286e-02 -1.891492605209350586e-01 -1.305017322301864624e-01 -3.572876378893852234e-02 1.726559996604919434e-01 8.191019296646118164e-02 -3.126729726791381836e-01 1.186445802450180054e-01 2.413762807846069336e-01 -6.976957619190216064e-02 -1.840616166591644287e-01 -5.963718518614768982e-02 1.645452575758099556e-03 4.611063748598098755e-02 7.713472843170166016e-02 1.405937820672988892e-01 -6.486103683710098267e-02 -2.326568365097045898e-01 5.573562905192375183e-02 3.146347999572753906e-01 -2.794166794046759605e-04 9.079728275537490845e-02
2.526776492595672607e-01 -5.350913107395172119e-02 1.108208671212196350e-01 -1.490847617387771606e-01 2.709933556616306305e-02 2.038882523775100708e-01 1.371464878320693970e-01 3.545241355895996094e-01 2.473293244838714600e-01 -2.788846939802169800e-02 5.635422840714454651e-02 -8.893857896327972412e-02 -3.964342772960662842e-01 -2.631063163280487061e-01 2.260563820600509644e-01 5.124684050679206848e-02 -2.005901783704757690e-01 -2.304692752659320831e-02 1.956138908863067627e-01 1.086120232939720154e-01 8.087830990552902222e-02 -2.774229347705841064e-01 -5.255449935793876648e-02 -3.940273076295852661e-02 1.936753541231155396e-01 -2.672359943389892578e-01 1.353414356708526611e-01 -1.747830957174301147e-01 -5.294325202703475952e-02 -4.972002282738685608e-02 1.260473281145095825e-01 3.508217260241508484e-02
5.521175637841224670e-02 -1.192495673894882202e-01 2.925395369529724121e-01 -8.194914460182189941e-02 1.699230521917343140e-01 -2.186000645160675049e-01 -2.293514907360076904e-01 1.259872466325759888e-01 5.399106070399284363e-02 1.162220090627670288e-01 1.731328815221786499e-01 -2.144193351268768311e-01 -2.987033724784851074e-01 -4.647244513034820557e-02 1.051326002925634384e-02 -1.032272949814796448e-01 5.297188088297843933e-02 -1.534021198749542236e-01 -4.109212011098861694e-02 4.294522106647491455e-01 8.419631421566009521e-02 -1.108291447162628174e-01 -2.901137769222259521e-01 -1.751733571290969849e-01 -9.282166138291358948e-03 -8.259109221398830414e-03 -8.647134900093078613e-02 -4.106778204441070557e-01 7.572718709707260132e-02 -1.033080443739891052e-01 -4.063300788402557373e-02 -9.875528514385223389e-02
6.612020730972290039e-02 -1.664561778306961060e-01 2.195715904235839844e-03 2.273800969123840332e-01 -2.820322811603546143e-01 -9.863974153995513916e-02 -4.153935313224792480e-01 3.052161633968353271e-01 -1.912538856267929077e-01 -1.630301475524902344e-01 -9.253549575805664062e-02 -4.903107881546020508e-02 -2.994393408298492432e-01 1.238778419792652130e-02 2.113928049802780151e-01 2.484409213066101074e-01 3.604584187269210815e-02 -1.166917532682418823e-01 1.780263930559158325e-01 8.542189002037048340e-02 -1.877463050186634064e-02 -2.277599871158599854e-01 -1.335887908935546875e-01 1.218725442886352539e-01 2.384345978498458862e-01 7.592140883207321167e-02 4.710947722196578979e-02 -1.488522887229919434e-01 2.443899400532245636e-03 2.423584833741188049e-02 1.936204135417938232e-01 -1.642435640096664429e-01
2.081281095743179321e-01 -7.511383295059204102e-02 1.846804618835449219e-01 2.788929827511310577e-02 3.949036449193954468e-02 -5.189148187637329102e-01 1.450689584016799927e-01 2.451161742210388184e-01 -3.139836341142654419e-02 1.974811851978302002e-01 -2.145894616842269897e-01 -2.920116484165191650e-01 -8.090601861476898193e-02 -8.561944216489791870e-02 -9.068950265645980835e-02 1.274078190326690674e-01 -1.256159693002700806e-01 2.882026508450508118e-02 -1.499621719121932983e-01 2.250487953424453735e-01 2.632312774658203125e-01 -2.330384403467178345e-01 -2.401462383568286896e-02 2.388434857130050659e-02 -1.866760998964309692e-01 -1.830764412879943848e-01 -1.085286661982536316e-01 -1.574352532625198364e-01 5.526487901806831360e-02 -6.477167457342147827e-02 1.055597066879272461e-01 -1.294097304344177246e-01
2.486699670553207397e-01 1.395897418260574341e-01 2.443260401487350464e-01 7.402983307838439941e-02 2.611030638217926025e-01 -3.597053587436676025e-01 -9.208443015813827515e-02 1.403217762708663940e-01 -8.678834885358810425e-03 -4.364783316850662231e-02 -1.457976400852203369e-01 -1.969179511070251465e-01 -2.626969665288925171e-02 -2.855839431285858154e-01 -1.064141690731048584e-01 7.893645763397216797e-02 3.538665920495986938e-02 -4.280716180801391602e-02 -1.441959142684936523e-01 -7.391865365207195282e-03 3.091081380844116211e-01 -1.481625586748123169e-01 2.301596999168395996e-01 -2.238809466361999512e-01 3.413264453411102295e-01 -2.270654542371630669e-03 -7.607214897871017456e-02 1.350604295730590820e-01 2.324503287672996521e-02 2.402193993330001831e-01 7.386441528797149658e-02 -1.310947239398956299e-01
3.096382021903991699e-01 -2.751411497592926025e-01 2.031495869159698486e-01 -1.078125387430191040e-01 1.279520057141780853e-02 -3.053847253322601318e-01 -9.295611828565597534e-02 1.105492711067199707e-01 -2.672614157199859619e-01 1.309745162725448608e-01 1.385261421091854572e-03 5.099163576960563660e-02 -3.168049454689025879e-01 5.770456045866012573e-02 2.582074105739593506e-01 2.033034563064575195e-01 -3.890598416328430176e-01 -5.760017037391662598e-02 4.107796028256416321e-02 9.774570912122726440e-02 -1.250915676355361938e-01 9.896373003721237183e-02 -2.871281802654266357e-01 -7.689739763736724854e-02 1.157914847135543823e-01 7.683104276657104492e-02 5.210072547197341919e-02 -1.824947446584701538e-02 8.817815780639648438e-02 1.801720112562179565e-01 -9.481588006019592285e-02 8.395928889513015747e-02
1.849143505096435547e-01 2.605624124407768250e-02 9.059874713420867920e-02 -6.341565400362014771e-02 -1.014893800020217896e-01 -6.607384234666824341e-02 2.856231927871704102e-01 1.265159398317337036e-01 2.589554190635681152e-01 -2.773141860961914062e-01 -6.517705321311950684e-02 -4.515902698040008545e-02 -2.069680392742156982e-01 -3.178106248378753662e-01 -2.816014457494020462e-03 1.492618918418884277e-01 -9.925709664821624756e-02 -2.529175877571105957e-01 2.188629060983657837e-01 9.280990064144134521e-02 -1.729924976825714111e-01 -2.080769985914230347e-01 -4.388302192091941833e-02 -1.707254797220230103e-01 5.046661943197250366e-02 -3.318374156951904297e-01 1.175191402435302734e-01 -1.190183162689208984e-01 1.032966673374176025e-01 1.168512180447578430e-01 3.464101850986480713e-01 -6.839339435100555420e-02
1.024044305086135864e-02 -1.527923047542572021e-01 2.095765620470046997e-01 6.942334771156311035e-02 4.700290737673640251e-04 -3.853923082351684570e-01 -7.331737130880355835e-02 1.042826399207115173e-01 9.495926648378372192e-02 -1.791194379329681396e-01 -9.567408822476863861e-03 -1.882171630859375000e-01 2.389639616012573242e-02 -5.658613517880439758e-02 1.463781744241714478e-01 -2.655023932456970215e-01 1.428101956844329834e-01 5.881239101290702820e-02 -1.696387305855751038e-02 1.669661104679107666e-01 -1.869010180234909058e-01 1.275984793901443481e-01 -2.852587997913360596e-01 -1.284925639629364014e-02 4.212032854557037354e-01 -3.199000060558319092e-01 -4.317433759570121765e-02 -1.344566419720649719e-02 -1.073602363467216492e-01 1.755996942520141602e-01 2.290391325950622559e-01 -1.712807416915893555e-01
3.646418452262878418e-01 -1.795678436756134033e-01 -1.921304687857627869e-02 -1.892081499099731445e-01 -7.044032961130142212e-02 -2.114918678998947144e-01 9.571658074855804443e-02 1.367698758840560913e-01 2.012333646416664124e-02 3.435884714126586914e-01 9.853220731019973755e-02 -2.753429412841796875e-01 2.118137199431657791e-03 -9.728356450796127319e-02 -1.613678336143493652e-01 -4.540247842669487000e-02 -6.725735217332839966e-02 -4.167762994766235352e-01 2.384690754115581512e-02 -1.214745789766311646e-01 1.590272039175033569e-02 -1.605636626482009888e-01 3.654108848422765732e-03 -1.380556523799896240e-01 3.594618737697601318e-01 -4.612253606319427490e-02 5.495293810963630676e-02 -2.522459030151367188e-01 -1.824672706425189972e-02 -1.699703484773635864e-01 -3.192956373095512390e-02 1.123718619346618652e-01
1.239021494984626770e-01 1.776701956987380981e-02 3.456074595451354980e-01 6.519082933664321899e-02 -1.548805832862854004e-02 1.121691055595874786e-02 1.174691542983055115e-01 7.463650405406951904e-02 -2.287078350782394409e-01 4.323248192667961121e-02 -2.075493633747100830e-01 -1.534781903028488159e-01 -3.968513607978820801e-01 -2.425265759229660034e-01 1.075272038578987122e-01 1.159916352480649948e-02 4.853848740458488464e-02 -5.907690525054931641e-02 -1.597130205482244492e-03 3.199188709259033203e-01 -1.415953189134597778e-01 -1.718511455692350864e-03 3.454940766096115112e-02 -1.285104304552078247e-01 2.955852746963500977e-01 -1.243707761168479919e-01 2.593981325626373291e-01 -1.409454047679901123e-01 7.866847515106201172e-02 1.510280966758728027e-01 2.239641994237899780e-01 -2.774530649185180664e-01
7.816290855407714844e-02 1.547600179910659790e-01 3.482809662818908691e-01 2.431611344218254089e-02 -2.041904628276824951e-01 -2.504395544528961182e-01 -1.444007456302642822e-01 -1.612506508827209473e-01 -7.353594154119491577e-02 -2.350847003981471062e-03 -1.075475066900253296e-01 -2.408520728349685669e-01 -2.760449051856994629e-01 -1.919516474008560181e-01 -1.390023976564407349e-01 7.086669653654098511e-02 -1.179931312799453735e-02 -3.317816853523254395e-01 -8.417328447103500366e-02 1.512580513954162598e-01 -3.620434701442718506e-01 -5.962124466896057129e-02 -1.188023984432220459e-01 3.305768221616744995e-02 3.435340225696563721e-01 -1.106725186109542847e-01 6.268183887004852295e-02 -4.120860248804092407e-02 -1.858391761779785156e-01 1.476276218891143799e-01 2.519103698432445526e-02 -3.908224403858184814e-02
8.617323637008666992e-02 -2.178590744733810425e-01 6.446021795272827148e-02 1.796682178974151611e-01 2.324566841125488281e-01 -3.535299897193908691e-01 -1.729512214660644531e-01 3.077226877212524414e-01 1.566609740257263184e-01 4.903816059231758118e-02 -3.334255516529083252e-01 -2.327447533607482910e-01 -8.415514975786209106e-02 -1.168235912919044495e-01 3.953497856855392456e-02 1.508659571409225464e-01 -7.857913523912429810e-02 -1.670316308736801147e-01 -1.970115751028060913e-01 3.736434876918792725e-02 2.908735573291778564e-01 -1.897860318422317505e-01 -2.450108379125595093e-01 -1.150177195668220520e-01 1.012946218252182007e-01 -1.813778132200241089e-01 -7.316514849662780762e-02 -1.323275119066238403e-01 1.464291810989379883e-01 3.916507586836814880e-02 -1.462124474346637726e-02 -1.016196459531784058e-01
2.995996177196502686e-01 2.633536756038665771e-01 1.217802241444587708e-01 -1.009506583213806152e-01 1.453189738094806671e-02 -1.614164561033248901e-01 6.580761400982737541e-04 2.356816828250885010e-01 5.067407712340354919e-02 -1.184452623128890991e-01 1.576365977525711060e-01 -3.384971618652343750e-02 1.708926260471343994e-02 -8.122503757476806641e-02 8.065477013587951660e-02 2.002488821744918823e-01 -1.530499011278152466e-01 -1.098605059087276459e-02 1.764209717512130737e-01 3.579673767089843750e-01 -1.068702414631843567e-01 -6.544964015483856201e-02 -3.301576077938079834e-01 2.350180223584175110e-02 2.396902889013290405e-01 -1.629284322261810303e-01 1.895707696676254272e-01 1.245113983750343323e-01 -2.489587664604187012e-01 4.250031337141990662e-02 3.566313087940216064e-01 -5.901677533984184265e-02
8.837363868951797485e-02 -5.681683495640754700e-02 3.393845558166503906e-01 5.074166879057884216e-02 5.271228030323982239e-02 -4.690441861748695374e-02 1.333947628736495972e-01 -1.017828136682510376e-01 -6.229196488857269287e-02 2.108674794435501099e-01 -3.320198655128479004e-01 -2.036209404468536377e-01 -3.995536267757415771e-01 -1.764289438724517822e-01 5.672938376665115356e-02 -3.832453489303588867e-02 -5.785794183611869812e-02 -1.116337478160858154e-01 -9.839928708970546722e-03 3.108725547790527344e-01 -2.807680517435073853e-02 -1.155724450945854187e-01 1.227349862456321716e-01 -2.162746191024780273e-01 2.320077568292617798e-01 -3.306542709469795227e-02 1.675316095352172852e-01 -2.214382588863372803e-01 -2.607798017561435699e-02 5.389202758669853210e-02 2.189741432666778564e-01 -2.654858529567718506e-01
3.457708060741424561e-01 -2.552033662796020508e-01 7.313729822635650635e-02 9.019097778946161270e-04 3.344806283712387085e-02 -4.492346048355102539e-01 -5.914810672402381897e-02 1.204798519611358643e-01 -1.896195262670516968e-01 1.963502764701843262e-01 -1.666836142539978027e-01 -6.622787564992904663e-02 8.023301512002944946e-02 3.461471945047378540e-02 -2.340918965637683868e-02 3.405178189277648926e-01 -2.029523253440856934e-01 -9.663888812065124512e-02 7.927161455154418945e-02 1.875070184469223022e-01 2.053799778223037720e-01 -2.161962091922760010e-01 -1.614468991756439209e-01 -2.556189335882663727e-02 6.176491454243659973e-02 1.090925782918930054e-01 1.115352734923362732e-01 -6.186667084693908691e-02 2.431270331144332886e-01 7.458889484405517578e-02 1.107654646039009094e-01 -2.041236311197280884e-01
3.625131845474243164e-01 -1.640051901340484619e-01 2.843172848224639893e-01 3.174705803394317627e-02 -2.653068900108337402e-01 -4.527195170521736145e-02 -4.359809309244155884e-02 -7.178048044443130493e-02 -1.385443843901157379e-02 1.759273260831832886e-01 -1.177598312497138977e-01 -1.062268167734146118e-01 -4.025880098342895508e-01 -9.456147253513336182e-02 1.023345291614532471e-01 -1.989012956619262695e-02 3.431642800569534302e-02 -1.747357845306396484e-02 -1.893187910318374634e-01 2.104733586311340332e-01 -7.462227344512939453e-02 -1.002504974603652954e-01 -1.128200367093086243e-01 -2.146602123975753784e-01 1.803073137998580933e-01 -4.161683376878499985e-03 2.872139513492584229e-01 -1.237197667360305786e-01 2.728425860404968262e-01 8.440934866666793823e-02 2.389180213212966919e-01 -1.309393644332885742e-01
5.696776136755943298e-02 -3.984952345490455627e-02 3.191084861755371094e-01 1.258684396743774414e-01 2.410011738538742065e-02 -3.287972211837768555e-01 -1.126836687326431274e-01 -7.318603992462158203e-02 7.121775299310684204e-02 8.431755751371383667e-02 -8.569141477346420288e-02 -2.509609460830688477e-01 -1.794324666261672974e-01 -1.822848767042160034e-01 3.543700557202100754e-03 4.008705914020538330e-02 -3.308024704456329346e-01 -1.246171668171882629e-01 1.021106094121932983e-01 -2.682625688612461090e-02 -4.742133319377899170e-01 -2.151068747043609619e-01 1.628599017858505249e-01 1.284174919128417969e-01 1.679430603981018066e-01 -1.016765162348747253e-01 1.088090464472770691e-01 2.796186599880456924e-03 -1.821601092815399170e-01 2.348201721906661987e-01 -8.200071752071380615e-03 -1.102383956313133240e-01
2.329543828964233398e-01 -1.929873824119567871e-01 1.992703080177307129e-01 2.566446959972381592e-01 -1.555985119193792343e-02 -6.370220333337783813e-02 -5.195387080311775208e-02 2.415902465581893921e-01 -7.584532350301742554e-02 1.737551987171173096e-01 -1.028071939945220947e-01 -5.249833464622497559e-01 -1.039226949214935303e-01 -6.014632433652877808e-02 2.192284911870956421e-01 1.701733171939849854e-01 1.092899441719055176e-01 -1.555918306112289429e-01 2.315180152654647827e-01 -1.255739778280258179e-01 -1.509854793548583984e-01 -1.764947362244129181e-02 1.139382570981979370e-01 -5.315997079014778137e-02 2.128467112779617310e-01 -1.311619579792022705e-01 1.006829813122749329e-01 9.914362430572509766e-02 -1.084566116333007812e-01 2.552460134029388428e-01 6.991630792617797852e-02 1.235970109701156616e-01
2.847401797771453857e-01 -3.347117453813552856e-02 1.539828777313232422e-01 1.995872855186462402e-01 -1.247400864958763123e-01 -1.281316578388214111e-02 2.855741791427135468e-02 2.237156182527542114e-01 1.121787130832672119e-01 1.001211535185575485e-02 5.286157876253128052e-02 -4.251111447811126709e-01 5.724729970097541809e-02 -1.470009684562683105e-01 3.632442057132720947e-01 -8.017925918102264404e-02 -1.239007413387298584e-01 -2.337581813335418701e-01 -5.864007398486137390e-02 2.032222598791122437e-01 -6.651832908391952515e-02 -5.580791458487510681e-02 -1.447545588016510010e-01 9.177960455417633057e-02 2.467342019081115723e-01 -4.799843765795230865e-03 8.139754086732864380e-02 -5.251681059598922729e-02 -2.227801829576492310e-01 2.205626219511032104e-01 2.475724071264266968e-01 2.161125987768173218e-01
2.116431742906570435e-01 -3.052766062319278717e-02 2.405516058206558228e-01 -1.774522215127944946e-01 -1.104980781674385071e-01 -1.864223182201385498e-01 -1.533513516187667847e-01 2.919501960277557373e-01 -2.753354795277118683e-02 -1.605688780546188354e-01 -9.477109462022781372e-02 -3.511341661214828491e-02 -1.588950604200363159e-01 6.500613689422607422e-02 4.387562349438667297e-02 1.429030895233154297e-01 -7.175958901643753052e-02 -1.440481394529342651e-01 -1.258935593068599701e-02 -1.403477638959884644e-01 2.071955054998397827e-01 -1.314818710088729858e-01 9.359887242317199707e-02 4.437921568751335144e-02 4.722931981086730957e-01 -5.254105105996131897e-02 -3.707581758499145508e-01 -1.188077554106712341e-01 -3.504928201436996460e-03 6.279392540454864502e-02 2.303225100040435791e-01 2.636783421039581299e-01
2.180316746234893799e-01 -5.973405390977859497e-02 3.906765952706336975e-03 -3.909048438072204590e-02 -8.980563282966613770e-02 -1.638881415128707886e-01 1.863512992858886719e-01 3.227953016757965088e-01 1.868131905794143677e-01 -2.185304164886474609e-01 -1.913443505764007568e-01 8.588901907205581665e-02 -2.668297886848449707e-01 -1.285438835620880127e-01 1.061320956796407700e-02 7.997436821460723877e-02 1.931405067443847656e-02 -2.092982530593872070e-01 1.483185887336730957e-01 -1.106954813003540039e-01 2.474192157387733459e-02 -4.829528927803039551e-01 -8.502316474914550781e-02 -1.655888408422470093e-01 3.161120414733886719e-01 -1.018912196159362793e-01 -6.247313693165779114e-02 4.848432540893554688e-02 -1.437957733869552612e-01 5.320696905255317688e-02 2.560710310935974121e-01 -7.092184852808713913e-03
2.418979406356811523e-01 6.327006220817565918e-02 -8.940587192773818970e-02 8.175741136074066162e-02 -1.524828821420669556e-01 -1.292831748723983765e-01 -6.469272822141647339e-02 1.995925009250640869e-01 -1.099517717957496643e-01 -2.546322941780090332e-01 1.220053657889366150e-01 -7.745970040559768677e-02 -5.023396387696266174e-02 -3.899588584899902344e-01 1.128087937831878662e-01 1.123016104102134705e-01 -9.169597923755645752e-02 -1.721960604190826416e-01 -8.585431426763534546e-02 9.255106747150421143e-02 -2.353799641132354736e-01 -2.553852200508117676e-01 1.455141007900238037e-01 -2.182515710592269897e-01 3.704417347908020020e-01 3.258402049541473389e-01 1.237548887729644775e-01 -1.661091148853302002e-01 -6.122243031859397888e-02 -9.742407500743865967e-02 1.329159736633300781e-01 -2.082122303545475006e-02
3.623855412006378174e-01 -8.957134932279586792e-02 1.631718277931213379e-01 -1.332793235778808594e-01 -1.754603087902069092e-01 -1.484508365392684937e-01 1.462381100282073021e-03 2.888909168541431427e-02 -2.797284126281738281e-01 -2.281264066696166992e-01 8.465023338794708252e-02 -1.123418658971786499e-01 -7.816092669963836670e-02 -4.633700847625732422e-01 -4.379448667168617249e-02 2.851575911045074463e-01 2.042163722217082977e-02 -1.965798139572143555e-01 -8.538783341646194458e-02 -6.809856742620468140e-02 -1.668004989624023438e-01 -4.035164043307304382e-02 1.126830503344535828e-01 -1.465368121862411499e-01 2.504390180110931396e-01 2.049850970506668091e-01 2.639392018318176270e-02 -1.616780310869216919e-01 1.016894578933715820e-01 1.117705702781677246e-01 -1.538476943969726562e-01 -1.256464421749114990e-01
2.041969448328018188e-01 -6.343357264995574951e-02 1.233710646629333496e-01 -3.034052066504955292e-02 -9.780915826559066772e-02 -5.163230299949645996e-01 1.112458780407905579e-01 4.982404410839080811e-02 4.700849950313568115e-02 1.695147901773452759e-01 -2.128198593854904175e-01 -2.998042702674865723e-01 -1.589599810540676117e-02 -1.068608239293098450e-01 -7.737179100513458252e-02 1.575142294168472290e-01 -1.985388398170471191e-01 -1.673094742000102997e-02 -2.199737131595611572e-01 2.483461946249008179e-01 2.990275621414184570e-01 -2.152420282363891602e-01 -1.435147672891616821e-01 -8.497273083776235580e-04 -1.292933076620101929e-01 -2.216786146163940430e-01 -3.084709867835044861e-03 -1.435000449419021606e-01 4.221357777714729309e-02 5.830064043402671814e-02 2.018705457448959351e-01 6.106197368353605270e-03
2.969190478324890137e-01 -1.380481272935867310e-01 8.405152708292007446e-02 1.380345970392227173e-02 3.354429453611373901e-02 -4.393544793128967285e-01 -6.233796011656522751e-03 2.379936575889587402e-01 -4.076204821467399597e-02 2.481638044118881226e-01 -1.240721940994262695e-01 -3.281624019145965576e-01 9.899387136101722717e-03 4.348285496234893799e-02 -2.441853471100330353e-02 3.200166225433349609e-01 -1.496351659297943115e-01 6.864733248949050903e-02 1.322689503431320190e-01 2.663171887397766113e-01 5.341359227895736694e-02 -8.047726005315780640e-02 -1.454239636659622192e-01 -9.741553664207458496e-02 -1.755600981414318085e-02 3.287703394889831543e-01 -1.367139164358377457e-03 -7.354290038347244263e-02 -6.663409993052482605e-03 2.526863217353820801e-01 -3.377343341708183289e-02 -9.501458704471588135e-02
2.090176641941070557e-01 -2.237954139709472656e-01 2.193371802568435669e-01 1.636204570531845093e-01 -5.069675669074058533e-02 -3.399845361709594727e-01 -1.641629189252853394e-01 1.858210265636444092e-01 -3.856697678565979004e-01 6.883845478296279907e-02 1.343615055084228516e-01 -4.615831375122070312e-01 6.514037400484085083e-02 -9.787859022617340088e-02 1.363687813282012939e-01 -1.506138872355222702e-02 -9.184359759092330933e-02 1.724187284708023071e-02 -2.313897162675857544e-01 -1.506309863179922104e-02 -1.744937747716903687e-01 7.818572968244552612e-02 -1.251092553138732910e-02 -6.191357225179672241e-02 2.068919837474822998e-01 2.316992282867431641e-01 4.831076785922050476e-02 -1.312960125505924225e-02 -1.161033138632774353e-01 4.130918160080909729e-02 -1.296991556882858276e-01 -2.036133594810962677e-02
7.167041301727294922e-02 -2.408500313758850098e-01 7.058236002922058105e-02 -1.307912468910217285e-01 -1.941915750503540039e-01 -3.172461688518524170e-01 -5.465339869260787964e-02 1.765246242284774780e-01 3.878207802772521973e-01 5.420716106891632080e-02 -9.492008388042449951e-02 8.981502056121826172e-02 -1.914882510900497437e-01 -1.512976288795471191e-01 1.799514575395733118e-04 9.947875887155532837e-02 6.259158253669738770e-02 -3.734828233718872070e-01 -1.236055716872215271e-01 2.561454474925994873e-01 -2.600071020424365997e-02 -1.078841462731361389e-01 -1.694382727146148682e-01 -1.370513290166854858e-01 2.710052430629730225e-01 -3.343541920185089111e-02 4.315375909209251404e-02 -1.542015969753265381e-01 -1.210468262434005737e-01 4.361135140061378479e-02 -1.318588256835937500e-01 2.900722324848175049e-01
2.229169607162475586e-01 -1.838260293006896973e-01 1.645082831382751465e-01 1.382561624050140381e-01 8.570498973131179810e-02 -2.457977086305618286e-01 -2.053891569375991821e-01 -2.872188761830329895e-02 -1.086716726422309875e-01 -3.285445570945739746e-01 -1.941232383251190186e-01 -1.612800508737564087e-01 7.385412603616714478e-02 -1.013794615864753723e-01 3.433063626289367676e-01 2.052379995584487915e-01 5.088273435831069946e-02 -1.095606312155723572e-01 -2.968226745724678040e-02 -2.842548787593841553e-01 -9.426029282622039318e-05 -2.499136179685592651e-01 2.016609907150268555e-02 -9.587113559246063232e-02 3.396925926208496094e-01 1.279545128345489502e-01 1.197424083948135376e-01 -2.607668936252593994e-01 1.142287999391555786e-01 6.765861064195632935e-02 9.339418262243270874e-03 1.622543483972549438e-02
2.885895073413848877e-01 -2.111816592514514923e-02 4.288147762417793274e-02 -8.687496930360794067e-02 -3.217301517724990845e-02 -2.540341913700103760e-01 -2.285048067569732666e-01 2.098344862461090088e-01 1.229915842413902283e-01 1.832318156957626343e-01 -1.297954618930816650e-01 -3.965077996253967285e-01 -1.170594990253448486e-02 -2.910787761211395264e-01 8.686412870883941650e-02 -8.782836049795150757e-02 -1.353227347135543823e-01 -3.238992691040039062e-01 8.493378758430480957e-02 2.627693414688110352e-01 7.647407799959182739e-02 -8.410294353961944580e-02 1.637618094682693481e-01 5.091253668069839478e-02 1.099016219377517700e-01 -4.169724509119987488e-02 2.814361453056335449e-01 -1.206404864788055420e-01 2.474509365856647491e-02 -2.500230073928833008e-01 9.173391759395599365e-02 3.534098342061042786e-02
4.102593958377838135e-01 1.061950773000717163e-01 1.126348301768302917e-01 -5.450512841343879700e-02 1.555184870958328247e-01 -2.464895844459533691e-01 2.648511230945587158e-01 1.671337634325027466e-01 2.619050741195678711e-01 5.820316448807716370e-02 -1.755124330520629883e-01 -1.256124824285507202e-01 -4.565322399139404297e-02 2.753005735576152802e-02 3.223719447851181030e-02 9.907343238592147827e-02 -2.027052491903305054e-01 2.022338099777698517e-03 -2.479954995214939117e-02 2.387859374284744263e-01 2.291952818632125854e-01 -1.853542178869247437e-01 -1.380957365036010742e-01 2.630592882633209229e-01 1.606940031051635742e-01 -1.550361216068267822e-01 1.450642496347427368e-01 -1.901092678308486938e-01 2.792414724826812744e-01 1.652662754058837891e-01 1.705386862158775330e-02 -5.440231040120124817e-02
1.100124865770339966e-01 9.129069745540618896e-02 2.756986021995544434e-01 -6.760446727275848389e-02 1.203194037079811096e-01 -4.717725217342376709e-01 3.195012360811233521e-02 3.323799669742584229e-01 -4.068051930516958237e-03 -4.570139944553375244e-02 -9.834311902523040771e-02 -2.526959478855133057e-01 1.580846309661865234e-01 -8.223856240510940552e-02 -1.322098672389984131e-01 1.167656630277633667e-01 -9.830783307552337646e-02 -9.339406341314315796e-02 -4.311808571219444275e-02 -1.217419654130935669e-01 -4.561160132288932800e-02 -4.007424116134643555e-01 -6.252131611108779907e-02 -5.830328911542892456e-02 2.107921428978443146e-02 2.901630848646163940e-02 2.112881988286972046e-01 -1.721597313880920410e-01 1.024201735854148865e-01 3.222125172615051270e-01 -1.168729811906814575e-01 5.789896473288536072e-02
2.455923259258270264e-01 -1.019014790654182434e-01 3.474488481879234314e-02 3.676459565758705139e-02 -1.671056449413299561e-01 -6.133499741554260254e-01 -3.422911511734127998e-03 1.590426266193389893e-01 1.853443868458271027e-02 2.169616222381591797e-01 -2.457362711429595947e-01 -1.992077827453613281e-01 -3.434004262089729309e-03 -2.056578919291496277e-02 3.669431433081626892e-02 1.777298003435134888e-01 -1.171732023358345032e-01 3.378314152359962463e-02 -1.188218668103218079e-01 2.023495584726333618e-01 2.738571465015411377e-01 -2.523986995220184326e-01 -1.399386376142501831e-01 -2.631176076829433441e-02 -3.140968456864356995e-02 -1.201530694961547852e-01 1.156036779284477234e-01 -1.756060421466827393e-01 3.614122420549392700e-02 1.503765583038330078e-01 5.837240442633628845e-02 -2.436185255646705627e-02
5.010904669761657715e-01 -1.158021092414855957e-01 1.285241246223449707e-01 -2.803222537040710449e-01 9.897986054420471191e-02 -1.553699225187301636e-01 -2.930497229099273682e-01 7.970237731933593750e-02 -3.067838028073310852e-02 1.889878697693347931e-02 1.218404099345207214e-01 1.293351650238037109e-01 -1.138024702668190002e-01 -9.669205546379089355e-02 1.213821619749069214e-01 1.069484204053878784e-01 1.545739024877548218e-01 -2.738677859306335449e-01 -2.600454725325107574e-02 -1.884896010160446167e-01 -2.430922985076904297e-01 -2.766244709491729736e-01 -2.340120226144790649e-01 4.493764042854309082e-02 -3.323279321193695068e-03 -2.193143218755722046e-02 -2.244251370429992676e-01 -1.547571718692779541e-01 -7.915320992469787598e-02 1.323888637125492096e-02 1.481234580278396606e-01 -4.692753404378890991e-02
2.435447275638580322e-01 -2.452663332223892212e-01 2.887597084045410156e-01 -2.365838140249252319e-01 1.818459481000900269e-01 -1.865810304880142212e-01 -1.265674084424972534e-01 1.591265350580215454e-01 1.282124817371368408e-01 -2.100393921136856079e-01 -1.996945440769195557e-01 -1.485141515731811523e-01 -9.770621359348297119e-02 4.366700351238250732e-02 3.620082736015319824e-01 2.074663341045379639e-01 2.416643500328063965e-01 -1.082379221916198730e-01 -2.358784899115562439e-02 9.693433344364166260e-02 -7.035933434963226318e-02 -1.546455919742584229e-01 8.764122426509857178e-02 -3.850542008876800537e-02 2.260805815458297729e-01 -8.802359551191329956e-02 -1.074702069163322449e-01 -2.002572268247604370e-01 1.692649126052856445e-01 -1.131548136472702026e-01 -1.802944988012313843e-01 1.461067497730255127e-01
2.104723155498504639e-01 -6.731388717889785767e-02 2.744800746440887451e-01 6.077918410301208496e-02 -1.945057064294815063e-01 -1.278075277805328369e-01 1.186721175909042358e-01 2.198450118303298950e-01 5.660653859376907349e-02 -1.888497173786163330e-01 -3.404237031936645508e-01 -1.235292032361030579e-01 -1.855439692735671997e-01 -1.970418542623519897e-01 3.115108609199523926e-01 2.015266269445419312e-01 -9.614757448434829712e-02 1.197040006518363953e-01 3.077808767557144165e-02 4.816161096096038818e-02 -8.988302946090698242e-02 -1.919221878051757812e-01 -9.988977760076522827e-02 -4.503562673926353455e-02 2.958414256572723389e-01 -1.671601384878158569e-01 -2.157375514507293701e-01 1.338537931442260742e-01 -1.132628023624420166e-01 2.873351275920867920e-01 1.067253276705741882e-01 6.458082795143127441e-02
3.642679154872894287e-01 8.511997759342193604e-02 2.728354930877685547e-01 9.376773983240127563e-02 -1.840994656085968018e-01 -2.901060283184051514e-01 -1.093582808971405029e-01 3.257035091519355774e-02 -1.485348194837570190e-01 1.843135058879852295e-01 -1.246827319264411926e-01 -3.315473198890686035e-01 -1.321774423122406006e-01 -7.086129486560821533e-02 -2.009961754083633423e-03 1.287049353122711182e-01 -1.207219734787940979e-01 -2.121371924877166748e-01 -1.674415022134780884e-01 -2.101779170334339142e-02 9.245939552783966064e-02 -2.594788670539855957e-01 -1.790166199207305908e-01 2.296445369720458984e-01 2.039142251014709473e-01 -5.755463242530822754e-02 1.827650330960750580e-02 -3.653076663613319397e-02 -7.807116210460662842e-02 -2.892524302005767822e-01 -8.369213901460170746e-03 -2.002072632312774658e-01
2.024264037609100342e-01 1.491431444883346558e-01 2.138899266719818115e-01 -1.089968346059322357e-02 -2.465929239988327026e-01 -2.510029077529907227e-01 -2.324867397546768188e-01 8.440466970205307007e-02 7.625963538885116577e-02 8.043750375509262085e-02 -2.463738620281219482e-01 -9.808799624443054199e-02 -1.261789053678512573e-01 -1.495951563119888306e-01 1.892080008983612061e-01 -9.654616937041282654e-03 -1.392058283090591431e-01 -1.234599798917770386e-01 -5.642578005790710449e-03 4.856647849082946777e-01 -3.238785266876220703e-01 3.807746991515159607e-02 1.478582024574279785e-01 8.547002822160720825e-02 2.753089964389801025e-01 -1.271847337484359741e-01 -6.671179551631212234e-03 7.745309919118881226e-02 -7.352610677480697632e-02 1.991658955812454224e-01 6.696306518279016018e-04 -1.565112383104860783e-03
1.552872508764266968e-01 -2.288162708282470703e-01 4.404187202453613281e-01 -1.863972749561071396e-03 -2.157687842845916748e-01 -1.250398810952901840e-02 -1.415825039148330688e-01 1.208706945180892944e-01 -1.642982661724090576e-01 9.754513204097747803e-02 1.453418582677841187e-01 -2.742072641849517822e-01 -2.380420863628387451e-01 -3.562911152839660645e-01 7.111516594886779785e-02 3.602793067693710327e-02 -7.437247782945632935e-02 -1.455322206020355225e-01 -5.757698416709899902e-02 -2.387071773409843445e-02 -2.562607638537883759e-02 1.074053496122360229e-01 -1.297148764133453369e-01 1.588511615991592407e-01 2.208457887172698975e-01 5.361926183104515076e-02 1.049031242728233337e-01 -2.730446457862854004e-01 -8.883842080831527710e-02 2.169323563575744629e-01 -1.918110102415084839e-01 -1.077313423156738281e-01
2.575922310352325439e-01 -1.046370193362236023e-01 3.031658828258514404e-01 -1.428652107715606689e-01 3.488759398460388184e-01 -2.647303640842437744e-01 -3.136802315711975098e-01 -9.341351687908172607e-02 8.163889497518539429e-02 -9.131849557161331177e-02 4.574038088321685791e-02 -1.552053987979888916e-01 -1.258831173181533813e-01 -1.466896235942840576e-01 4.019813239574432373e-02 2.751038670539855957e-01 -1.131968647241592407e-01 -2.673909068107604980e-01 1.660748869180679321e-01 8.304758928716182709e-03 -2.225386202335357666e-01 -2.289227992296218872e-01 -1.457077115774154663e-01 -1.635056436061859131e-01 -1.154580190777778625e-01 -7.811302691698074341e-02 -8.336705714464187622e-02 -7.628782093524932861e-02 -5.049286037683486938e-02 1.499374955892562866e-01 -1.896858960390090942e-01 2.330768853425979614e-02
5.486854538321495056e-02 -1.518000513315200806e-01 2.467312514781951904e-01 -2.884884923696517944e-02 -1.850894540548324585e-01 -2.361938729882240295e-02 -3.120387494564056396e-01 -6.809405237436294556e-02 -9.557413309812545776e-02 -1.141524389386177063e-01 1.376865357160568237e-01 -3.040129840373992920e-01 -2.913025915622711182e-01 -2.778820991516113281e-01 8.120706304907798767e-03 -1.154024153947830200e-01 -1.470735073089599609e-01 -2.355057448148727417e-01 -1.008496284484863281e-01 1.266704127192497253e-02 -4.659400135278701782e-02 -1.277979612350463867e-01 -4.304379224777221680e-02 -8.039725013077259064e-03 2.787235379219055176e-01 1.536409854888916016e-01 7.046927511692047119e-02 -3.706339001655578613e-01 -1.443722844123840332e-01 2.129666209220886230e-01 -1.293281018733978271e-01 -1.789235919713973999e-01
3.740723431110382080e-01 -1.897464245557785034e-01 1.984376460313796997e-01 -4.139185696840286255e-02 1.806671321392059326e-01 -8.177151530981063843e-02 -3.421293199062347412e-01 -1.586071252822875977e-01 -2.257781475782394409e-02 1.007489338517189026e-01 -5.097045376896858215e-02 -1.930633187294006348e-01 -9.487848728895187378e-02 -8.338550478219985962e-02 -1.783569157123565674e-01 2.788726687431335449e-01 -8.685293793678283691e-02 -2.343777567148208618e-01 1.771192848682403564e-01 1.822345852851867676e-01 -1.605561375617980957e-01 -3.823009729385375977e-01 8.498521894216537476e-02 -7.189568132162094116e-02 -1.856665126979351044e-03 1.244131773710250854e-01 -1.732958555221557617e-01 -1.985035389661788940e-01 -1.293428391218185425e-01 3.268563747406005859e-02 2.992068417370319366e-02 -1.018847152590751648e-01
1.712184548377990723e-01 4.900711402297019958e-02 3.039771616458892822e-01 -1.332356035709381104e-01 6.853394955396652222e-02 -1.695393919944763184e-01 2.661481313407421112e-02 2.308463156223297119e-01 2.725574076175689697e-01 2.734187245368957520e-01 8.665782958269119263e-02 -2.755106985569000244e-01 1.145480871200561523e-01 -1.558624058961868286e-01 -5.391056090593338013e-02 -1.711183935403823853e-01 -1.186345238238573074e-03 -2.897498756647109985e-02 7.787455618381500244e-02 7.506050914525985718e-02 -2.130643725395202637e-01 -1.858691722154617310e-01 -7.118697464466094971e-02 -1.494735181331634521e-01 3.521496653556823730e-01 8.024149388074874878e-02 -2.451517432928085327e-01 -7.997568696737289429e-02 -9.525763243436813354e-02 3.566253930330276489e-02 -3.646362572908401489e-03 -3.760727941989898682e-01
-4.825926851481199265e-03 -2.426786571741104126e-01 3.195469379425048828e-01 1.510489135980606079e-01 -2.128537893295288086e-01 -3.498179018497467041e-01 -5.146896466612815857e-02 -1.049098223447799683e-01 -1.049140766263008118e-01 -5.568049103021621704e-02 -5.438570678234100342e-02 -4.125259350985288620e-03 -3.752906322479248047e-01 -2.243019491434097290e-01 5.974035337567329407e-02 1.200380921363830566e-01 -5.073132365942001343e-02 -1.030812263488769531e-01 7.207637827377766371e-05 3.362327988725155592e-04 -2.031756751239299774e-02 -1.950269341468811035e-01 -5.192925687879323959e-03 6.317085772752761841e-02 3.411631286144256592e-01 -7.489366829395294189e-02 -7.575337588787078857e-02 8.301016688346862793e-02 -3.999218642711639404e-01 9.335549175739288330e-02 2.215496897697448730e-01 2.399793826043605804e-02
1.817941367626190186e-01 -5.942934751510620117e-02 3.634168207645416260e-01 1.549149304628372192e-01 1.561992764472961426e-01 -1.415145397186279297e-01 -1.304764896631240845e-01 5.560823678970336914e-01 2.477193623781204224e-01 8.101050043478608131e-04 1.101051047444343567e-01 -1.647994965314865112e-01 -1.757443398237228394e-01 -2.225059717893600464e-01 1.649661548435688019e-02 4.821257665753364563e-02 5.581846460700035095e-02 -1.195474714040756226e-02 9.166086465120315552e-02 -1.008487343788146973e-01 -5.565479397773742676e-02 -1.245773732662200928e-01 1.278759241104125977e-01 -1.553625613451004028e-01 2.008696794509887695e-01 -4.473489895462989807e-02 -1.010312419384717941e-02 -6.013357266783714294e-02 -7.071846723556518555e-02 9.490393102169036865e-02 3.315319418907165527e-01 -4.589526355266571045e-02
2.969279885292053223e-01 -1.272706240415573120e-01 1.676979660987854004e-01 -2.528821676969528198e-02 -4.985396936535835266e-02 -3.202230930328369141e-01 -1.512843519449234009e-01 -6.657940894365310669e-02 2.330962419509887695e-01 -1.021119356155395508e-01 -1.003850102424621582e-01 -2.011581808328628540e-01 -1.026956960558891296e-01 -3.078405261039733887e-01 5.235669761896133423e-02 -1.890657097101211548e-02 -2.414819747209548950e-01 -4.347988963127136230e-01 -9.550416842103004456e-03 8.416444808244705200e-02 1.015959531068801880e-01 -3.048263788223266602e-01 7.212182879447937012e-02 1.322727352380752563e-01 -5.063669010996818542e-02 -1.939376890659332275e-01 1.457152068614959717e-01 1.051892153918743134e-02 8.251885324716567993e-02 -2.459266930818557739e-01 2.739728055894374847e-02 -2.786103636026382446e-02
1.194612085819244385e-01 1.016757935285568237e-01 1.984256505966186523e-01 -1.034597903490066528e-01 -3.422292415052652359e-03 -2.130127400159835815e-01 -1.156173199415206909e-01 1.927672028541564941e-01 1.026214510202407837e-01 -9.299444407224655151e-02 6.021670624613761902e-02 -2.289712280035018921e-01 -1.774827763438224792e-02 -2.355759590864181519e-01 5.679261684417724609e-01 8.653858304023742676e-02 5.342515930533409119e-02 -2.022705972194671631e-01 -2.823003828525543213e-01 -8.065894991159439087e-02 -8.129046112298965454e-02 -2.679448425769805908e-01 3.104316443204879761e-02 -6.579807400703430176e-02 9.216836094856262207e-02 1.493408381938934326e-01 1.484333723783493042e-01 -2.515334188938140869e-01 -8.750014007091522217e-02 1.708647608757019043e-01 1.792468596249818802e-03 -4.138541594147682190e-02
2.671413123607635498e-01 7.952209562063217163e-02 1.680184751749038696e-01 -1.268486678600311279e-02 -6.024682149291038513e-02 -5.969913676381111145e-02 -2.376092672348022461e-01 1.704670339822769165e-01 1.385706663131713867e-01 -4.649417102336883545e-02 2.102793753147125244e-01 -3.728142976760864258e-01 9.655135683715343475e-03 -1.856594383716583252e-01 6.281109154224395752e-02 -2.271923869848251343e-01 9.694691002368927002e-02 -4.865828156471252441e-01 2.664982676506042480e-01 2.331032454967498779e-01 -1.329878717660903931e-01 -1.012411043047904968e-01 -7.792893052101135254e-02 -6.782821565866470337e-02 2.238884270191192627e-01 1.712073921225965023e-03 -4.506516456604003906e-02 -6.273363530635833740e-02 -1.271831095218658447e-01 9.298390895128250122e-02 1.048821136355400085e-01 -6.684200465679168701e-02
1.915034502744674683e-01 -9.721514582633972168e-02 2.435918897390365601e-01 -3.270679712295532227e-01 1.483477801084518433e-01 -4.912260770797729492e-01 7.441655546426773071e-02 -2.105807811021804810e-01 1.480969190597534180e-01 1.612628996372222900e-01 1.877067238092422485e-01 -2.517548799514770508e-01 -2.646729908883571625e-02 -2.910489141941070557e-01 7.811010815203189850e-03 -7.430814206600189209e-02 -2.270444333553314209e-01 -9.246791899204254150e-02 -6.425774097442626953e-02 1.522786263376474380e-02 -1.036597713828086853e-01 -2.948149852454662323e-02 -3.600439801812171936e-02 -5.961090698838233948e-02 3.284529447555541992e-01 4.647218808531761169e-02 -2.500051073729991913e-02 -1.057725921273231506e-01 -4.687565565109252930e-02 -7.790355384349822998e-02 -3.719820454716682434e-02 -1.562015712261199951e-01
2.864797115325927734e-01 1.194201526232063770e-03 2.143775671720504761e-01 5.466886982321739197e-02 -1.903430223464965820e-01 -2.411480098962783813e-01 -5.966726318001747131e-02 5.344324558973312378e-02 -1.038482934236526489e-01 -2.771863639354705811e-01 -5.109848827123641968e-02 -1.791938394308090210e-01 -3.991774469614028931e-02 -2.505917251110076904e-01 -2.188608795404434204e-01 1.396295875310897827e-01 -3.005091100931167603e-02 -1.108616963028907776e-01 -7.957985624670982361e-03 -1.702399849891662598e-01 -2.282110154628753662e-01 -9.551129490137100220e-02 1.814823150634765625e-01 5.189190432429313660e-02 4.396878480911254883e-01 1.609978675842285156e-01 -7.754947245121002197e-02 -2.967724502086639404e-01 8.421601355075836182e-02 1.726641207933425903e-01 -5.796119198203086853e-02 -1.462538838386535645e-01
2.562357485294342041e-01 5.276636034250259399e-02 2.216605693101882935e-01 -1.100178807973861694e-01 1.285397708415985107e-01 -1.281884461641311646e-01 3.951846659183502197e-01 1.576681137084960938e-01 -4.496540129184722900e-02 9.573395363986492157e-03 1.138219907879829407e-01 -3.527516126632690430e-02 -2.026072889566421509e-01 -2.106822431087493896e-01 3.517306149005889893e-01 -8.846282958984375000e-02 -2.414693534374237061e-01 -2.894085459411144257e-02 1.645921021699905396e-01 3.001751303672790527e-01 -1.098133437335491180e-02 -1.224115267395973206e-01 -1.033078953623771667e-01 -2.312973886728286743e-01 2.526673674583435059e-01 -1.560916099697351456e-02 1.854390949010848999e-01 -4.599526152014732361e-02 2.044826149940490723e-01 -1.267873942852020264e-01 7.582303881645202637e-02 -5.660954862833023071e-02
5.323010310530662537e-02 2.230065129697322845e-02 2.272597402334213257e-01 -4.126685857772827148e-02 -1.218648925423622131e-01 -1.893562525510787964e-01 1.915368139743804932e-01 2.130325883626937866e-01 1.732937246561050415e-01 -1.894486397504806519e-01 -1.379337459802627563e-01 -1.004227101802825928e-01 -3.018075525760650635e-01 -2.247545719146728516e-01 1.893796175718307495e-01 3.170213103294372559e-01 -1.585355699062347412e-01 -1.168571487069129944e-01 -1.818943470716476440e-01 -1.060284092091023922e-03 9.524413943290710449e-02 -6.005960330367088318e-02 -3.884360790252685547e-01 -1.161136925220489502e-01 1.843353062868118286e-01 -1.815678477287292480e-01 -4.169289767742156982e-02 2.675442099571228027e-01 1.027123183012008667e-01 1.120640188455581665e-01 4.096494242548942566e-02 -1.535303443670272827e-01
3.931498229503631592e-01 1.176763698458671570e-01 4.114257171750068665e-02 1.963617652654647827e-01 -1.789907664060592651e-01 -1.668905168771743774e-01 9.350023418664932251e-02 -1.059293746948242188e-02 -7.555667310953140259e-02 -4.989054799079895020e-02 2.124782949686050415e-01 -1.809991300106048584e-01 -1.010088548064231873e-01 -2.419975996017456055e-01 1.829630881547927856e-01 3.732446432113647461e-01 2.238488942384719849e-01 -4.685101285576820374e-02 -1.191018819808959961e-01 2.704015970230102539e-01 -2.090495228767395020e-01 -1.069118231534957886e-01 -5.671968683600425720e-02 -1.405779570341110229e-01 -2.949847839772701263e-03 8.669056743383407593e-02 8.947173506021499634e-02 -2.523349523544311523e-01 -8.585044741630554199e-02 1.589127331972122192e-01 2.429000288248062134e-01 7.993158698081970215e-02
1.208062693476676941e-01 -1.470904983580112457e-02 2.197725325822830200e-01 -2.506532967090606689e-01 -1.696535497903823853e-01 -2.080714702606201172e-01 2.465321719646453857e-01 2.997912466526031494e-01 1.332974582910537720e-01 -4.016618803143501282e-02 8.294882625341415405e-02 -6.470389664173126221e-02 -8.652114868164062500e-02 -1.916291713714599609e-01 -1.100553479045629501e-02 1.926071345806121826e-01 2.301093041896820068e-01 4.602570831775665283e-02 8.802086114883422852e-03 2.086417376995086670e-01 1.018894650042057037e-02 -2.903166413307189941e-01 2.176334708929061890e-02 -1.999808996915817261e-01 2.574587464332580566e-01 -2.988466024398803711e-01 7.080630958080291748e-02 -4.511596634984016418e-02 -1.909148395061492920e-01 -1.324545443058013916e-01 2.848270535469055176e-01 1.347781121730804443e-01
5.315214395523071289e-01 -7.184710819274187088e-03 -4.600578919053077698e-02 -2.333079427480697632e-01 3.880313038825988770e-02 -8.212686330080032349e-02 -8.684349805116653442e-02 8.875623345375061035e-02 2.813963592052459717e-01 -4.543494060635566711e-02 1.359295845031738281e-01 -2.421139478683471680e-01 -4.580677673220634460e-02 -1.512482613325119019e-01 2.900498211383819580e-01 1.412255614995956421e-01 2.154787443578243256e-02 -2.083611339330673218e-01 -2.762150252237915993e-04 3.850339651107788086e-01 -1.171707063913345337e-01 -3.776284307241439819e-02 9.994305670261383057e-02 -3.809471800923347473e-02 1.508684754371643066e-01 1.792279444634914398e-02 2.016824036836624146e-01 -1.121129915118217468e-01 1.219658646732568741e-02 6.011475250124931335e-02 -2.253253161907196045e-01 -1.535276789218187332e-02
1.927941739559173584e-01 -3.890035450458526611e-01 9.371867775917053223e-02 2.038465440273284912e-01 2.503063082695007324e-01 -2.598151266574859619e-01 -1.256798505783081055e-01 1.381925940513610840e-01 9.553305059671401978e-02 -9.256468713283538818e-02 -1.474908441305160522e-01 -2.364596724510192871e-01 -2.236612141132354736e-01 -1.437108591198921204e-02 -2.735048905014991760e-02 5.641775950789451599e-02 -1.948055773973464966e-01 1.688126474618911743e-01 -1.618724167346954346e-01 6.941607687622308731e-03 -1.076786443591117859e-01 -1.855416297912597656e-01 -9.419149905443191528e-02 7.386364974081516266e-03 1.134007275104522705e-01 -1.972438395023345947e-01 1.064005941152572632e-01 -9.816931933164596558e-02 2.254008948802947998e-01 3.970067203044891357e-01 -4.713700618594884872e-03 1.333675980567932129e-01
2.005976438522338867e-01 -2.466698735952377319e-01 1.398850977420806885e-01 -1.831933856010437012e-01 -5.221946537494659424e-02 -4.253463745117187500e-01 -2.663129568099975586e-02 2.930384874343872070e-01 -1.758964955806732178e-01 3.721535503864288330e-01 -2.254513353109359741e-01 -1.557530462741851807e-01 -8.281701058149337769e-02 4.968435969203710556e-03 1.159963533282279968e-01 1.842159032821655273e-01 -1.539738476276397705e-02 -3.145536780357360840e-02 -1.151537299156188965e-01 2.254953235387802124e-01 -3.566110506653785706e-02 -2.367825806140899658e-01 -1.587722301483154297e-01 -4.748518986161798239e-04 -5.819047242403030396e-02 1.072991341352462769e-01 9.632177650928497314e-02 -1.239725872874259949e-01 1.708325594663619995e-01 1.747433990240097046e-01 -2.831529639661312103e-02 -1.697402745485305786e-01
1.363496184349060059e-01 -5.172330886125564575e-02 1.851178109645843506e-01 -1.655650138854980469e-02 2.434885948896408081e-01 -3.567015528678894043e-01 1.285475641489028931e-01 1.811980009078979492e-01 4.298781603574752808e-02 -9.545432031154632568e-02 -7.622046023607254028e-02 -5.951265245676040649e-02 -6.729381531476974487e-02 3.250473365187644958e-02 2.153849452733993530e-01 1.473275870084762573e-01 1.228377036750316620e-02 2.847468480467796326e-02 -2.214566022157669067e-01 1.953321993350982666e-01 6.807243078947067261e-02 -3.102723360061645508e-01 1.646659225225448608e-01 -1.573257446289062500e-01 5.426326990127563477e-01 5.547856166958808899e-02 1.058153584599494934e-01 7.393556088209152222e-02 5.022068973630666733e-03 2.232920229434967041e-01 8.937606215476989746e-02 3.642220795154571533e-02
1.768767982721328735e-01 -2.016049176454544067e-01 -6.274021416902542114e-02 -3.321068882942199707e-01 1.236217617988586426e-01 -3.331725597381591797e-01 -1.395040471106767654e-02 1.632202714681625366e-01 2.304052002727985382e-02 -2.174131572246551514e-01 -7.697296142578125000e-02 -4.359650015830993652e-01 -3.053749799728393555e-01 6.898368895053863525e-02 -1.679442077875137329e-01 3.031123280525207520e-01 2.532033436000347137e-02 8.365390822291374207e-03 5.356274917721748352e-02 -8.528226613998413086e-02 -1.494630873203277588e-01 1.099230796098709106e-01 -1.671680361032485962e-01 -7.565526664257049561e-02 1.283197104930877686e-01 -3.296272084116935730e-02 9.174204617738723755e-02 -1.303143799304962158e-01 1.216115080751478672e-03 2.286833822727203369e-01 -8.840899169445037842e-02 -1.297046989202499390e-01
1.482952833175659180e-01 -1.414759308099746704e-01 4.635213613510131836e-01 1.076212078332901001e-01 -5.238416418433189392e-02 -3.373579680919647217e-01 -2.766816876828670502e-02 9.452522546052932739e-02 -3.101101145148277283e-02 -1.667712926864624023e-01 -3.936700522899627686e-01 -2.748895250260829926e-02 -1.258752942085266113e-01 -1.784031987190246582e-01 1.861335039138793945e-01 -3.434217348694801331e-02 -2.475883252918720245e-02 -4.825997725129127502e-02 2.219691425561904907e-01 1.919252574443817139e-01 8.496409282088279724e-03 -1.546671241521835327e-01 1.899142563343048096e-01 1.729224808514118195e-02 -6.429430097341537476e-02 -1.433478146791458130e-01 -1.011367961764335632e-01 -2.595201693475246429e-02 -2.336391508579254150e-01 2.658133804798126221e-01 -1.481495648622512817e-01 -7.152110338211059570e-02
2.268673330545425415e-01 -6.391687691211700439e-02 3.001067042350769043e-01 1.476160734891891479e-01 2.410985827445983887e-01 -1.156767308712005615e-01 -7.778606563806533813e-02 6.055569276213645935e-02 3.699284419417381287e-02 -2.522991001605987549e-01 1.249123960733413696e-01 -7.989784330129623413e-02 -1.364199817180633545e-01 -2.651090621948242188e-01 6.162780523300170898e-02 2.081910371780395508e-01 -2.177860587835311890e-02 2.319762296974658966e-02 -1.205334961414337158e-01 3.148297369480133057e-01 -1.313856393098831177e-01 1.433740705251693726e-01 -4.402939975261688232e-02 -1.967300176620483398e-01 1.200061757117509842e-02 -2.592275738716125488e-01 -2.197016924619674683e-01 -1.145623400807380676e-01 -2.543627619743347168e-01 2.637950778007507324e-01 2.003697603940963745e-01 1.789654642343521118e-01
1.540460884571075439e-01 2.524770097807049751e-04 1.209396496415138245e-01 -2.849817574024200439e-01 -5.934572219848632812e-02 -1.821824908256530762e-01 -1.165973469614982605e-01 -9.559128433465957642e-02 4.072159901261329651e-02 -3.771968483924865723e-01 4.081594571471214294e-02 4.006151854991912842e-02 2.192653948441147804e-03 -1.462333649396896362e-02 1.514895856380462646e-01 2.743250131607055664e-01 -2.726857364177703857e-01 -2.275590747594833374e-01 -5.782711133360862732e-02 2.923429906368255615e-01 -1.469408124685287476e-01 -1.745155155658721924e-01 -2.104297429323196411e-01 -1.624245643615722656e-01 1.667060703039169312e-01 -8.549319952726364136e-02 6.731483340263366699e-02 1.500095427036285400e-01 3.420808911323547363e-02 1.789441406726837158e-01 3.437716960906982422e-01 -1.555383652448654175e-01
-4.788267239928245544e-02 -9.107875078916549683e-02 1.626399606466293335e-01 1.940024457871913910e-02 -1.570488065481185913e-01 -1.795838028192520142e-01 -3.936129212379455566e-01 1.239402294158935547e-01 -4.426528140902519226e-02 -1.804606318473815918e-01 -3.790214192122220993e-03 -1.001248508691787720e-01 -1.663296967744827271e-01 -1.350219100713729858e-01 2.179463505744934082e-01 4.300780594348907471e-01 1.375739276409149170e-01 -8.910556882619857788e-02 -9.020497649908065796e-02 -2.589278155937790871e-03 -3.323778137564659119e-02 -2.443189918994903564e-01 -7.141979038715362549e-02 1.979249417781829834e-01 2.796060442924499512e-01 -1.534198373556137085e-01 -1.758205518126487732e-02 -2.439480423927307129e-01 -3.762255236506462097e-02 -5.655269697308540344e-02 1.995505541563034058e-01 -2.576729953289031982e-01
1.912603825330734253e-01 1.432418078184127808e-01 -1.063811257481575012e-01 2.954552322626113892e-02 -6.435012817382812500e-02 -8.972738683223724365e-02 -5.982827022671699524e-02 3.022971749305725098e-01 1.557300090789794922e-01 -1.368367671966552734e-01 1.502301841974258423e-01 -2.052994072437286377e-01 -4.210421442985534668e-02 -4.460828006267547607e-02 2.255972176790237427e-01 -1.642464846372604370e-01 -1.751926392316818237e-01 -3.972820639610290527e-01 -4.248647764325141907e-02 2.179821133613586426e-01 1.011217385530471802e-01 -7.624517381191253662e-02 -5.545917525887489319e-02 -1.379112154245376587e-01 2.991759181022644043e-01 -2.096057087182998657e-01 8.779890835285186768e-02 8.842162787914276123e-03 -2.530038654804229736e-01 2.314582616090774536e-01 3.068238198757171631e-01 7.277613878250122070e-02
3.245435059070587158e-01 -1.209285184741020203e-01 1.124605685472488403e-01 1.621561795473098755e-01 -5.540837347507476807e-02 -2.970401942729949951e-01 -2.419050633907318115e-01 -5.614512041211128235e-02 5.239821225404739380e-02 -2.285946607589721680e-01 1.017710939049720764e-01 -1.229082569479942322e-01 -1.327670961618423462e-01 -3.703581169247627258e-02 2.028291374444961548e-01 -5.989507585763931274e-02 -2.281409204006195068e-01 -1.684461385011672974e-01 3.846581652760505676e-02 2.827587127685546875e-01 2.196933701634407043e-02 -1.933344602584838867e-01 3.205729424953460693e-01 1.969704031944274902e-01 1.825108230113983154e-01 -7.395695149898529053e-02 -1.560375094413757324e-01 -8.201961964368820190e-02 -9.477672725915908813e-02 -3.121896088123321533e-02 5.390345305204391479e-02 -3.463303148746490479e-01
2.793072462081909180e-01 2.054473012685775757e-01 2.030743062496185303e-01 -1.494550257921218872e-01 5.343143269419670105e-02 -5.459591150283813477e-01 -1.400528252124786377e-01 3.771046996116638184e-01 -7.150775939226150513e-02 9.846113622188568115e-03 1.182232052087783813e-02 -5.676782876253128052e-02 2.317946776747703552e-02 -2.026329189538955688e-02 5.882498621940612793e-02 2.222342491149902344e-01 3.581603243947029114e-02 8.388001471757888794e-02 -1.615411192178726196e-01 7.933332771062850952e-02 9.552048891782760620e-02 -2.931159436702728271e-01 -6.245894357562065125e-02 -4.927697777748107910e-02 -3.433629497885704041e-02 -2.187949568033218384e-01 2.024147212505340576e-01 -1.411105245351791382e-01 -1.138158291578292847e-01 1.106505841016769409e-01 -9.078866243362426758e-02 7.504696398973464966e-02
4.999283254146575928e-01 -1.526575833559036255e-01 2.341633737087249756e-01 4.930910468101501465e-02 -2.567347884178161621e-01 -5.229577794671058655e-02 1.265328824520111084e-01 3.670557215809822083e-02 -2.987842559814453125e-01 1.862840801477432251e-01 9.033071249723434448e-02 -2.838509976863861084e-01 -8.487585932016372681e-02 -2.405167967081069946e-01 -3.758753836154937744e-02 -6.947793066501617432e-02 -1.973165273666381836e-01 4.293301329016685486e-02 2.161474972963333130e-01 6.117288023233413696e-02 -4.048339277505874634e-02 -1.693107783794403076e-01 -2.144421935081481934e-01 9.168793261051177979e-02 1.288205534219741821e-01 -2.753111906349658966e-02 2.718378603458404541e-01 1.253255456686019897e-01 -5.250481516122817993e-02 -2.382270060479640961e-02 1.110574007034301758e-01 -3.085044585168361664e-02
2.610988914966583252e-01 2.907027117908000946e-02 5.136255547404289246e-02 -9.798581898212432861e-02 -1.451008170843124390e-01 -1.257640868425369263e-01 4.181686416268348694e-02 1.675128638744354248e-01 9.195969998836517334e-02 -1.016409322619438171e-01 1.241962462663650513e-01 -2.792068421840667725e-01 3.706485405564308167e-02 -4.251547157764434814e-01 3.733291923999786377e-01 -5.269246175885200500e-02 -1.190255768597126007e-02 -1.113525405526161194e-01 -1.075338125228881836e-01 2.389553338289260864e-01 -2.505914270877838135e-01 5.300215911120176315e-03 7.164000719785690308e-02 -8.545701205730438232e-02 3.807315528392791748e-01 -2.752753347158432007e-02 1.519162803888320923e-01 -1.070464961230754852e-02 -9.608898311853408813e-02 -1.088842526078224182e-01 2.615776360034942627e-01 -2.701895125210285187e-02
2.928600907325744629e-01 -7.859972119331359863e-02 7.692405954003334045e-03 -5.677071586251258850e-02 8.651509135961532593e-02 -3.139021992683410645e-01 -7.662835717201232910e-02 3.211507499217987061e-01 2.365920841693878174e-01 -8.451318740844726562e-02 6.551738828420639038e-02 5.136279761791229248e-02 -3.243183493614196777e-01 -3.103669881820678711e-01 1.988858729600906372e-01 1.922590434551239014e-01 2.349534444510936737e-02 1.441952679306268692e-02 5.045089870691299438e-03 -2.135818898677825928e-01 4.426658153533935547e-02 5.940392985939979553e-02 -3.312287330627441406e-01 -7.599429041147232056e-02 4.589694365859031677e-02 -4.747258499264717102e-02 2.521689832210540771e-01 9.046673774719238281e-02 -2.559375762939453125e-02 2.234224975109100342e-01 8.736573159694671631e-02 -1.998699903488159180e-01
4.110248088836669922e-01 1.452125888317823410e-02 3.503558039665222168e-01 6.971753388643264771e-02 -4.179126396775245667e-02 -3.380954861640930176e-01 -6.519622355699539185e-02 2.972559630870819092e-01 2.641375362873077393e-02 -1.351026538759469986e-02 -2.561204135417938232e-01 -1.148166880011558533e-01 -1.062880307435989380e-01 -7.065027952194213867e-02 -1.338727027177810669e-01 1.169633716344833374e-01 -6.343027204275131226e-02 4.148944094777107239e-02 -4.132838919758796692e-03 -6.651144474744796753e-02 2.790323272347450256e-02 -7.502059638500213623e-02 1.612194776535034180e-01 5.877338722348213196e-02 3.984822034835815430e-01 4.125852882862091064e-02 -9.652854502201080322e-02 8.695014566183090210e-02 -6.519178301095962524e-02 2.305785864591598511e-01 2.332770675420761108e-01 1.782645583152770996e-01
3.077353239059448242e-01 9.698750823736190796e-02 1.093824133276939392e-01 -4.780708625912666321e-02 -3.049370944499969482e-01 -1.737523972988128662e-01 2.704908698797225952e-02 7.582532614469528198e-02 -1.929676830768585205e-01 2.214804440736770630e-01 -3.825809108093380928e-03 -3.491418659687042236e-01 -3.580148220062255859e-01 -8.157187700271606445e-02 -4.680500179529190063e-02 -1.674460023641586304e-01 -3.299413323402404785e-01 -2.092045098543167114e-01 2.963664010167121887e-02 8.514017611742019653e-02 -9.564617276191711426e-02 -2.009903788566589355e-01 -1.137796938419342041e-01 8.383759111166000366e-02 2.585195004940032959e-01 -2.420041710138320923e-02 9.473674744367599487e-02 -1.144767403602600098e-01 1.221772208809852600e-01 -6.375000625848770142e-02 7.840787619352340698e-02 -1.838759034872055054e-01
3.434770703315734863e-01 -3.731046617031097412e-01 1.070140227675437927e-01 -2.395024597644805908e-01 2.409407794475555420e-01 -4.592163264751434326e-01 -6.279072165489196777e-02 1.789837479591369629e-01 -9.965442121028900146e-02 -1.147419065237045288e-01 -2.413311153650283813e-01 4.170187562704086304e-02 -1.343797147274017334e-01 7.663126289844512939e-02 -4.417520016431808472e-03 2.294855415821075439e-01 -1.980753382667899132e-03 -2.169499360024929047e-02 -6.110780313611030579e-02 5.498435720801353455e-02 -8.914733678102493286e-02 -1.005616560578346252e-01 -2.171491459012031555e-02 -1.542236655950546265e-01 6.165195256471633911e-02 -2.315633893013000488e-01 -6.261362880468368530e-02 2.764997780323028564e-01 -5.825638398528099060e-02 1.255993247032165527e-01 4.711322858929634094e-02 2.590365521609783173e-02
3.135213553905487061e-01 5.188590288162231445e-02 2.655324637889862061e-01 2.609156966209411621e-01 4.698128625750541687e-02 -2.726151943206787109e-01 -4.894964769482612610e-02 3.469411730766296387e-01 2.338678985834121704e-01 3.593656048178672791e-02 -2.144237078027799726e-04 -2.775579094886779785e-01 -2.603243589401245117e-01 -7.285037636756896973e-02 -1.457194238901138306e-01 -3.644052147865295410e-02 1.044865772128105164e-01 -1.711249351501464844e-02 3.950946033000946045e-02 -1.049297824501991272e-01 3.489386662840843201e-02 -6.251838803291320801e-02 7.145497947931289673e-02 -1.792613863945007324e-01 3.230556845664978027e-01 1.259192377328872681e-01 -7.961712032556533813e-02 -4.820292349904775620e-03 -8.747512847185134888e-02 1.640804670751094818e-02 3.527190387248992920e-01 8.609485626220703125e-02
2.183271497488021851e-01 -1.036047190427780151e-01 3.909655213356018066e-01 2.185128927230834961e-01 1.548683941364288330e-01 -2.825271189212799072e-01 3.521985141560435295e-03 4.458937346935272217e-01 6.067418307065963745e-02 -1.320631951093673706e-01 1.948976889252662659e-02 -1.845840178430080414e-02 -2.295387834310531616e-01 -1.927509754896163940e-01 -6.891835480928421021e-02 -2.367535419762134552e-02 2.578530311584472656e-01 -2.223511226475238800e-02 -6.345509737730026245e-02 -2.062864974141120911e-02 -7.491289079189300537e-02 -1.348042786121368408e-01 1.177783086895942688e-01 -1.879537403583526611e-01 2.475602328777313232e-01 3.262231498956680298e-02 -8.187714964151382446e-02 -1.330674737691879272e-01 1.958128809928894043e-02 8.571148663759231567e-02 2.804056406021118164e-01 6.187657266855239868e-02
3.885941505432128906e-01 -2.220756262540817261e-01 4.240240156650543213e-01 2.107444405555725098e-01 -1.618379801511764526e-01 1.191143020987510681e-01 -5.528822913765907288e-02 1.681547984480857849e-02 -3.103350847959518433e-02 -9.867879748344421387e-02 1.239562407135963440e-01 -7.998027652502059937e-02 -1.635223329067230225e-01 -9.590995311737060547e-02 -3.513869643211364746e-02 4.584724605083465576e-01 1.710353493690490723e-01 -3.481562808156013489e-02 -1.115201413631439209e-01 1.882494837045669556e-01 3.942412137985229492e-02 -1.182267740368843079e-01 -4.314953088760375977e-02 -1.107274666428565979e-01 1.933535188436508179e-01 4.489381611347198486e-02 -1.528107970952987671e-01 -1.003136783838272095e-01 -1.724408864974975586e-01 1.566874384880065918e-01 8.585047721862792969e-02 9.720867127180099487e-02
2.846700549125671387e-01 -7.923581451177597046e-02 2.234558761119842529e-01 -1.268954873085021973e-01 2.347251959145069122e-02 -6.069160103797912598e-01 -3.973113000392913818e-02 2.284638434648513794e-01 -1.801847368478775024e-01 -1.625021845102310181e-01 -8.421091735363006592e-02 -1.374365389347076416e-01 -1.920890361070632935e-01 1.085913777351379395e-01 1.102960705757141113e-01 6.448893249034881592e-02 2.317911572754383087e-02 1.490881741046905518e-01 1.808050572872161865e-01 -7.221452426165342331e-03 -1.460081189870834351e-01 -3.021487034857273102e-02 -1.326637268066406250e-01 1.426760405302047729e-01 1.246361583471298218e-01 6.456732284277677536e-03 -3.371954709291458130e-02 7.314872741699218750e-02 -1.862756311893463135e-01 3.055674731731414795e-01 8.035012334585189819e-02 4.271841049194335938e-02
9.812680631875991821e-02 -1.036212295293807983e-01 3.038792610168457031e-01 -1.487470269203186035e-01 -2.477542497217655182e-02 -2.267681956291198730e-01 -2.205970883369445801e-01 1.970465630292892456e-01 1.636387407779693604e-01 -7.235781103372573853e-02 -1.520002353936433792e-02 -2.343474328517913818e-01 -9.491446614265441895e-02 -1.128674820065498352e-01 -2.270399183034896851e-01 2.512533366680145264e-01 8.855016529560089111e-02 1.645076572895050049e-01 -1.320584714412689209e-01 1.371280252933502197e-01 1.264800876379013062e-02 -1.925060749053955078e-01 2.071433961391448975e-01 -5.706574022769927979e-02 2.093978375196456909e-01 2.157402038574218750e-02 4.753687977790832520e-02 6.145874410867691040e-02 1.250968277454376221e-01 3.803670406341552734e-01 9.377601742744445801e-02 -3.578385114669799805e-01
2.884178757667541504e-01 2.504804916679859161e-02 3.510124981403350830e-01 -4.077716544270515442e-02 1.875323504209518433e-01 -1.990016251802444458e-01 -8.569995313882827759e-02 3.587521314620971680e-01 2.422017604112625122e-01 -1.057645380496978760e-01 -5.226404219865798950e-02 -8.902762085199356079e-02 -2.329589277505874634e-01 1.342620700597763062e-01 -4.827207326889038086e-02 3.491954505443572998e-02 4.876680299639701843e-02 -1.965267583727836609e-02 -3.554096817970275879e-01 4.715274646878242493e-02 9.177251160144805908e-02 -5.476600304245948792e-02 -1.377397179603576660e-01 -1.746356487274169922e-01 3.428780734539031982e-01 5.531224235892295837e-02 -2.206819057464599609e-01 -1.758699491620063782e-02 -1.328091043978929520e-02 1.738345623016357422e-01 1.276745796203613281e-01 -1.249844357371330261e-01
7.555814087390899658e-02 -1.888232380151748657e-01 3.441955745220184326e-01 1.950680613517761230e-01 -1.624498888850212097e-02 -1.768854707479476929e-01 -6.291032582521438599e-02 2.433254942297935486e-02 -1.082278904505074024e-03 -1.387631297111511230e-01 -4.240719974040985107e-02 -3.493170738220214844e-01 -7.457446306943893433e-02 -2.439033389091491699e-01 2.580841481685638428e-01 2.170235067605972290e-01 1.057973653078079224e-01 -6.861601024866104126e-02 -8.494672924280166626e-02 -2.631286382675170898e-01 1.084269676357507706e-02 -2.036152184009552002e-01 1.116640344262123108e-01 3.901212662458419800e-02 1.393742561340332031e-01 1.999187171459197998e-01 2.068377733230590820e-01 -3.461534380912780762e-01 -1.262248400598764420e-02 2.292822301387786865e-01 1.104807406663894653e-01 9.656465053558349609e-02
1.996811851859092712e-02 -6.853187829256057739e-02 -5.556372180581092834e-02 3.046161830425262451e-01 1.923508048057556152e-01 -3.078584074974060059e-01 -2.545006871223449707e-01 3.025417625904083252e-01 2.322135306894779205e-02 -3.929235786199569702e-02 -2.069612890481948853e-01 -3.580359816551208496e-01 1.487684715539216995e-02 -1.674992591142654419e-01 -3.933805227279663086e-02 2.055466920137405396e-01 -2.141501903533935547e-01 -1.420556381344795227e-02 -1.992859989404678345e-01 1.040482446551322937e-01 1.005516797304153442e-01 -2.521898746490478516e-01 -1.974506676197052002e-01 -1.797152459621429443e-01 1.529958844184875488e-01 -1.729765832424163818e-01 -9.099718183279037476e-02 -6.992201507091522217e-02 1.179419308900833130e-01 2.007270902395248413e-01 1.103681419044733047e-02 -5.787051469087600708e-02
3.869813680648803711e-01 2.912473492324352264e-02 2.110893577337265015e-01 -1.142414435744285583e-01 -1.877928078174591064e-01 -1.280990242958068848e-01 -5.871284008026123047e-02 -2.335117608308792114e-01 2.059448361396789551e-01 -1.723989695310592651e-01 2.435863390564918518e-02 -3.104324340820312500e-01 -8.140358328819274902e-02 -8.960159122943878174e-02 2.210046648979187012e-01 -2.789945527911186218e-02 -1.174179185181856155e-02 6.969819217920303345e-02 -2.183094918727874756e-01 2.105754613876342773e-01 -5.258232727646827698e-02 -3.328404128551483154e-01 7.772724330425262451e-02 -8.231554180383682251e-02 2.034987658262252808e-01 -9.701301902532577515e-02 -6.246395059861242771e-04 -2.439007610082626343e-01 -1.917425841093063354e-01 1.277948170900344849e-01 -1.689921617507934570e-01 -1.828553080558776855e-01
3.283180892467498779e-01 -2.023746371269226074e-01 7.954299449920654297e-02 9.826950728893280029e-02 -2.083704024553298950e-01 -2.973544895648956299e-01 1.014385186135768890e-02 -9.676013141870498657e-02 2.051641196012496948e-01 -1.286494452506303787e-02 -2.850337512791156769e-02 -2.992868721485137939e-01 -2.803870290517807007e-02 -1.418671011924743652e-01 2.118978463113307953e-02 2.929033637046813965e-01 -1.913989484310150146e-01 -3.849354088306427002e-01 4.745536297559738159e-02 4.792321473360061646e-02 -1.978249289095401764e-02 -1.608352661132812500e-01 2.429114878177642822e-01 1.722122877836227417e-01 1.181677654385566711e-01 -9.389542043209075928e-02 1.030076891183853149e-01 -3.386117517948150635e-02 6.289935857057571411e-02 -1.494876444339752197e-01 1.444953083992004395e-01 -2.610918283462524414e-01
2.981818616390228271e-01 -2.875540219247341156e-02 2.032749503850936890e-01 1.914666444063186646e-01 -1.017039343714714050e-01 -2.946493029594421387e-01 -1.830827742815017700e-01 -2.610445581376552582e-02 -1.533580869436264038e-01 1.001817211508750916e-01 -1.152284294366836548e-01 -3.684049248695373535e-01 -1.305970996618270874e-01 -1.777963936328887939e-01 -1.574287116527557373e-01 -3.951746330130845308e-04 -2.334889620542526245e-01 -1.664109826087951660e-01 -8.773092925548553467e-02 8.847211301326751709e-02 6.223441660404205322e-02 -2.835626900196075439e-01 1.555774509906768799e-01 -3.910780325531959534e-02 6.658899784088134766e-02 7.410289347171783447e-02 1.083167493343353271e-01 -5.696056038141250610e-02 -6.141852214932441711e-02 -2.535493671894073486e-01 -2.871455997228622437e-02 -3.786520361900329590e-01
5.890054255723953247e-02 -1.716432869434356689e-01 2.024434655904769897e-01 1.565590500831604004e-02 3.019187450408935547e-01 -1.728713661432266235e-01 -1.112609878182411194e-01 2.520626187324523926e-01 7.547760754823684692e-02 1.616990417242050171e-01 -4.003070294857025146e-01 6.004438549280166626e-02 -5.541033297777175903e-02 -1.751544326543807983e-01 2.140742838382720947e-01 5.870780348777770996e-02 -2.699787728488445282e-02 -6.502600014209747314e-02 -1.661839932203292847e-01 4.635399952530860901e-02 9.164331853389739990e-02 -3.150290548801422119e-01 6.605337560176849365e-02 -1.194490715861320496e-01 3.637470006942749023e-01 -2.543970346450805664e-01 1.951960772275924683e-01 -3.976353257894515991e-02 8.970896713435649872e-03 2.236257046461105347e-01 4.698472842574119568e-02 1.278791856020689011e-02
3.741635978221893311e-01 -1.301991473883390427e-02 1.777799725532531738e-01 -2.834545448422431946e-02 -1.241155266761779785e-01 -1.779245026409626007e-02 -3.712260723114013672e-02 2.240172773599624634e-01 -1.337769329547882080e-01 -1.319889128208160400e-01 -3.395974403247237206e-03 6.453620642423629761e-02 -7.881443947553634644e-02 -4.966769516468048096e-01 5.467052012681961060e-02 1.207736060023307800e-01 -4.191765189170837402e-02 2.816338464617729187e-02 -9.474401175975799561e-02 -1.507981717586517334e-01 -2.187338322401046753e-01 -1.910066753625869751e-01 4.086922481656074524e-02 -1.501517742872238159e-01 3.760592639446258545e-01 2.642355561256408691e-01 2.439430505037307739e-01 -9.542440623044967651e-02 4.805244505405426025e-02 -8.250397443771362305e-02 1.336757689714431763e-01 2.280892804265022278e-02
1.142291650176048279e-01 -3.383449465036392212e-02 1.769464164972305298e-01 -6.342393904924392700e-02 7.701539434492588043e-04 -1.540314257144927979e-01 2.331088036298751831e-01 -9.893579781055450439e-02 -2.129831761121749878e-01 1.675508171319961548e-01 -1.138097867369651794e-01 -3.265183568000793457e-01 -3.213630318641662598e-01 -2.108292877674102783e-01 3.177753835916519165e-02 8.160193264484405518e-02 6.510889530181884766e-02 -9.227416664361953735e-02 -1.293400824069976807e-01 1.653512120246887207e-01 -7.152400165796279907e-02 4.394353181123733521e-02 -6.442429125308990479e-02 -6.787244230508804321e-02 2.241063565015792847e-01 -1.384071260690689087e-01 2.884492874145507812e-01 -1.835201531648635864e-01 1.273853331804275513e-01 9.736461937427520752e-02 4.276655316352844238e-01 -2.161740660667419434e-01
1.670418381690979004e-01 -2.770652174949645996e-01 5.648959875106811523e-01 2.258249670267105103e-01 9.964711032807826996e-03 -3.251728117465972900e-01 1.265718042850494385e-01 8.786910027265548706e-02 1.109383478760719299e-01 2.230229079723358154e-01 -1.857907027006149292e-01 -4.507419094443321228e-02 -2.718299441039562225e-02 -6.143791601061820984e-02 -1.699034124612808228e-01 1.883567869663238525e-01 -9.345689415931701660e-02 5.176931153982877731e-03 -5.474916473031044006e-02 1.204507127404212952e-01 3.884584456682205200e-02 9.617859125137329102e-02 -2.066923230886459351e-01 -1.545344293117523193e-01 2.658658027648925781e-01 6.489970535039901733e-02 5.123936012387275696e-02 2.782215178012847900e-02 -1.561554074287414551e-01 -4.205435514450073242e-02 1.235783100128173828e-01 -6.960119307041168213e-02
3.306317925453186035e-01 -1.693166792392730713e-03 1.611219942569732666e-01 -9.621331840753555298e-02 -5.970671027898788452e-02 -1.060657277703285217e-01 -8.367425948381423950e-02 3.529019653797149658e-01 2.826976776123046875e-01 1.867694109678268433e-01 1.331497877836227417e-01 -4.383092001080513000e-02 -3.769111260771751404e-02 -1.114140972495079041e-01 -1.660177260637283325e-01 1.526059657335281372e-01 1.274544000625610352e-01 -1.178033947944641113e-01 1.856981515884399414e-01 8.360134810209274292e-02 -2.503688335418701172e-01 -1.940400302410125732e-01 -5.261641740798950195e-02 -3.042637705802917480e-01 3.576891124248504639e-01 2.493052482604980469e-01 -1.338069979101419449e-02 5.835455283522605896e-02 2.305679209530353546e-02 2.698247879743576050e-02 2.024864107370376587e-01 8.219336718320846558e-02
2.888738214969635010e-01 6.218999158591032028e-03 2.160144895315170288e-01 1.893456727266311646e-01 4.986892919987440109e-03 -9.937269240617752075e-02 -1.401134878396987915e-01 1.215603798627853394e-01 9.117589145898818970e-02 1.981513202190399170e-01 2.638868391513824463e-01 -3.254530131816864014e-01 -2.398490756750106812e-01 1.246567741036415100e-01 6.640300899744033813e-02 2.434337437152862549e-01 5.705090239644050598e-02 -9.945929050445556641e-02 -2.615870162844657898e-02 2.834273576736450195e-01 2.269818633794784546e-02 -1.489728391170501709e-01 -6.981147080659866333e-02 -2.238051593303680420e-01 1.166838593780994415e-02 -1.321558654308319092e-01 -2.279030233621597290e-01 -3.143249452114105225e-01 8.792310953140258789e-02 -1.639085561037063599e-01 1.215965449810028076e-01 -2.006621509790420532e-01
1.231693178415298462e-01 6.480087991803884506e-03 2.940150797367095947e-01 -2.121962904930114746e-01 1.137254759669303894e-01 -2.361573725938796997e-01 -2.027241699397563934e-02 1.350821554660797119e-01 -5.847794562578201294e-02 -4.813460633158683777e-02 -2.282335609197616577e-01 -1.674807816743850708e-01 -3.256835043430328369e-01 -1.228950694203376770e-01 -3.894506394863128662e-02 1.331046819686889648e-01 -1.090101972222328186e-01 -1.706821918487548828e-01 1.920984834432601929e-01 -1.037271916866302490e-01 2.590929158031940460e-02 -1.716131418943405151e-01 1.545163542032241821e-01 1.541480273008346558e-01 3.325955271720886230e-01 -1.422042492777109146e-02 -1.769693493843078613e-01 -1.719658076763153076e-01 7.482306659221649170e-02 2.042902261018753052e-01 2.396173179149627686e-01 3.110817074775695801e-01
3.173188865184783936e-01 1.960353553295135498e-02 3.597311973571777344e-01 2.758486568927764893e-02 2.881052494049072266e-01 -1.829694062471389771e-01 -1.245977059006690979e-01 4.143152832984924316e-01 -2.173685282468795776e-02 -1.974252983927726746e-02 -2.268816977739334106e-01 -2.000468373298645020e-01 -1.675237119197845459e-01 -9.856171905994415283e-03 -2.719173021614551544e-02 9.584400057792663574e-02 -8.700913190841674805e-02 1.114344503730535507e-02 -2.212717980146408081e-01 2.645297721028327942e-02 2.431638687849044800e-01 -1.113667115569114685e-01 8.522384613752365112e-02 -1.745485067367553711e-01 2.871320247650146484e-01 4.889501142315566540e-04 5.931511987000703812e-03 8.178633451461791992e-02 9.679201990365982056e-02 2.512213885784149170e-01 7.984926551580429077e-02 2.544486662372946739e-03
1.696978360414505005e-01 -1.136807724833488464e-01 3.817759454250335693e-01 -8.372831344604492188e-02 -2.534741163253784180e-01 -1.068512815982103348e-02 -1.590339094400405884e-01 1.244271621108055115e-01 -1.532498449087142944e-01 1.408329606056213379e-01 8.522254228591918945e-02 -1.685192883014678955e-01 -3.942470550537109375e-01 -2.878938615322113037e-01 1.598075032234191895e-01 3.595917671918869019e-02 -1.053561195731163025e-01 -2.929417192935943604e-01 9.195491671562194824e-02 -1.105807870626449585e-01 -5.870074778795242310e-02 4.279701039195060730e-02 -1.728279441595077515e-01 6.677469611167907715e-02 2.959096133708953857e-01 3.468976169824600220e-02 -7.890620082616806030e-02 -2.629801332950592041e-01 4.994508251547813416e-02 1.057298630475997925e-01 -8.956513553857803345e-02 -1.149027869105339050e-01
4.269058704376220703e-01 -9.280963242053985596e-02 8.427960425615310669e-02 -2.371453642845153809e-01 -1.848955601453781128e-01 -8.184002363122999668e-04 -2.090075165033340454e-01 1.771325021982192993e-01 3.331110775470733643e-01 6.453208625316619873e-02 1.307746022939682007e-01 -1.944294869899749756e-01 -8.332133293151855469e-02 -6.163303181529045105e-02 4.077648222446441650e-01 1.979474872350692749e-01 5.579321831464767456e-02 -1.215838268399238586e-02 -1.344653367996215820e-01 1.282560825347900391e-01 7.440792024135589600e-02 8.775506913661956787e-02 1.543567627668380737e-01 -9.292934089899063110e-02 3.501828312873840332e-01 -6.814290536567568779e-04 -1.026627719402313232e-01 -3.949904069304466248e-02 1.529059112071990967e-01 -4.194240644574165344e-02 6.497845053672790527e-02 5.234977230429649353e-02
4.148801267147064209e-01 -9.589339792728424072e-02 3.089392483234405518e-01 7.971852272748947144e-02 -3.322181478142738342e-02 -2.194353044033050537e-01 7.516684476286172867e-03 -9.370463341474533081e-02 7.372386008501052856e-02 -9.874994307756423950e-02 -1.344032287597656250e-01 -3.084962964057922363e-01 -1.964141614735126495e-03 -2.640097141265869141e-01 4.497277438640594482e-01 -7.726535946130752563e-02 9.378167800605297089e-03 -2.245128853246569633e-03 -1.759222298860549927e-01 -7.431943714618682861e-02 1.914047403261065483e-03 -2.300314009189605713e-01 1.082914415746927261e-02 1.043710038065910339e-01 8.488829433917999268e-02 9.113627672195434570e-02 -1.214397773146629333e-01 7.265412062406539917e-02 4.906120896339416504e-02 2.982904314994812012e-01 1.488150656223297119e-01 5.362015590071678162e-02
2.316213585436344147e-02 -1.416360586881637573e-01 3.407559692859649658e-01 1.146810650825500488e-01 -1.693269163370132446e-01 -4.024688601493835449e-01 7.487426698207855225e-02 1.029706373810768127e-01 -2.438588440418243408e-01 -4.025535285472869873e-02 -1.138896048069000244e-01 1.968101784586906433e-02 4.782628640532493591e-02 -1.807821691036224365e-01 -7.241338491439819336e-02 1.708608679473400116e-02 -3.643711805343627930e-01 -8.863584697246551514e-02 -1.476420611143112183e-01 1.359255909919738770e-01 1.405867487192153931e-01 1.373846735805273056e-02 -1.636041551828384399e-01 -2.447855770587921143e-01 3.208931982517242432e-01 1.540077105164527893e-02 1.169930845499038696e-01 3.027437254786491394e-03 -3.357354700565338135e-01 5.990602076053619385e-03 -4.689468443393707275e-02 -9.448681771755218506e-02
3.060881793498992920e-01 8.666313439607620239e-02 4.441887438297271729e-01 4.327620938420295715e-02 -3.665767610073089600e-02 -2.786459624767303467e-01 8.496789634227752686e-02 5.526851490139961243e-02 -2.083717882633209229e-01 9.031646698713302612e-02 5.700607434846460819e-04 9.108734317123889923e-03 -3.016723394393920898e-01 -6.765426695346832275e-02 9.784543886780738831e-03 -1.525842696428298950e-01 -2.722192108631134033e-01 3.922540694475173950e-02 3.648034110665321350e-02 -1.774439960718154907e-02 -2.024812549352645874e-01 -2.552294135093688965e-01 6.130267679691314697e-02 1.771720647811889648e-01 3.945831060409545898e-01 -1.160913705825805664e-01 -9.474410861730575562e-02 -1.241844817996025085e-01 6.335090100765228271e-02 8.637066930532455444e-02 1.255564093589782715e-01 -1.887346617877483368e-02
6.909499317407608032e-02 -2.501093149185180664e-01 1.650148034095764160e-01 3.347416594624519348e-02 -1.358748599886894226e-02 -4.868708550930023193e-02 -1.255618482828140259e-01 -2.305909804999828339e-02 6.808172166347503662e-02 -9.679521620273590088e-02 1.280940324068069458e-01 -5.317219719290733337e-02 -3.177829980850219727e-01 -2.229307740926742554e-01 1.930786371231079102e-01 2.174038290977478027e-01 -1.499155759811401367e-01 -2.452588379383087158e-01 2.314144670963287354e-01 -1.445745974779129028e-01 3.850146010518074036e-02 -3.913595378398895264e-01 -6.537092477083206177e-02 6.089349463582038879e-02 3.146550953388214111e-01 -2.072284556925296783e-02 1.916478946805000305e-02 -4.473789408802986145e-02 -4.188170433044433594e-01 -3.388311481103301048e-03 7.600429654121398926e-02 -1.195477545261383057e-01
1.118705496191978455e-01 -3.580412268638610840e-02 1.365554928779602051e-01 -2.308901250362396240e-01 -3.512914106249809265e-02 -4.206082522869110107e-01 -1.545622348785400391e-01 3.838345408439636230e-02 -1.339587569236755371e-02 -1.902543008327484131e-02 -1.325445920228958130e-01 5.165984481573104858e-02 -2.158094346523284912e-01 -7.000473886728286743e-02 1.637486368417739868e-01 -3.597847372293472290e-02 -2.145296782255172729e-01 -2.359063476324081421e-01 -1.250085532665252686e-01 2.011589556932449341e-01 -2.547931075096130371e-01 -6.610714644193649292e-02 -4.723831638693809509e-02 -7.785778492689132690e-02 4.088697433471679688e-01 -2.077785134315490723e-02 1.514653414487838745e-01 -5.547454953193664551e-02 -3.043764829635620117e-01 1.740911789238452911e-02 -2.682615816593170166e-01 -1.284098774194717407e-01
4.018175303936004639e-01 1.691619902849197388e-01 1.313251852989196777e-01 -7.292946334928274155e-03 8.960581570863723755e-02 -2.425237894058227539e-01 -6.662704795598983765e-02 3.267922401428222656e-01 -2.887302637100219727e-01 5.827284604310989380e-02 1.227480769157409668e-01 -5.111145786941051483e-03 -2.258148491382598877e-01 9.277515858411788940e-02 9.200682863593101501e-03 1.151579171419143677e-01 -1.777109652757644653e-01 2.040465548634529114e-02 -1.665910780429840088e-01 6.529906392097473145e-02 -6.106381490826606750e-02 -3.215429484844207764e-01 1.642532497644424438e-01 -4.763562232255935669e-02 4.018701985478401184e-02 -6.418968085199594498e-03 2.164239734411239624e-01 1.227242350578308105e-01 -1.499251462519168854e-02 3.789946436882019043e-01 1.711952388286590576e-01 5.139164254069328308e-02
1.958453804254531860e-01 -5.997806787490844727e-02 2.566664218902587891e-01 5.377593263983726501e-02 2.032340914011001587e-01 -1.177643388509750366e-01 1.631348952651023865e-02 2.035107016563415527e-01 3.206371888518333435e-02 -7.841838151216506958e-02 -2.645839154720306396e-01 -1.105805933475494385e-01 -1.285430490970611572e-01 -3.533979505300521851e-02 -1.328471004962921143e-01 1.559761017560958862e-01 -7.811725884675979614e-02 -1.396374255418777466e-01 -2.583387792110443115e-01 1.808506995439529419e-01 1.617132872343063354e-01 -3.187911212444305420e-02 1.033920049667358398e-01 -1.460975855588912964e-01 5.472714900970458984e-01 -1.168623119592666626e-01 2.705848589539527893e-02 7.866439968347549438e-02 4.449874535202980042e-02 3.559355735778808594e-01 9.776001423597335815e-02 2.653634920716285706e-02
1.825796365737915039e-01 -1.136021688580513000e-01 6.911144405603408813e-02 6.178640574216842651e-02 -8.489410579204559326e-02 -5.984396338462829590e-01 1.267907675355672836e-02 8.316897600889205933e-02 -2.657092362642288208e-02 1.425521224737167358e-01 -2.583929002285003662e-01 -2.708405852317810059e-01 -3.582560271024703979e-02 -7.159101217985153198e-02 3.934410586953163147e-02 1.141293942928314209e-01 -2.221411317586898804e-01 8.458071202039718628e-02 -1.216055750846862793e-01 2.501304149627685547e-01 2.126141041517257690e-01 -2.706133425235748291e-01 -1.200373992323875427e-01 -1.006173342466354370e-01 -6.532751023769378662e-02 -4.932512715458869934e-02 -3.279681131243705750e-02 -1.967392414808273315e-01 1.074737980961799622e-01 1.159233897924423218e-01 6.730034947395324707e-02 -1.944114118814468384e-01
1.274453103542327881e-01 6.899046152830123901e-02 3.334485590457916260e-01 -1.318300664424896240e-01 -7.609741389751434326e-02 -2.109369635581970215e-01 -7.969222962856292725e-02 1.208823025226593018e-01 -4.997862130403518677e-02 -1.071828454732894897e-01 -1.207927912473678589e-01 -2.508269250392913818e-01 9.038072824478149414e-02 -1.556987166404724121e-01 4.295331239700317383e-01 1.056938543915748596e-01 -8.977824449539184570e-02 -1.216156184673309326e-01 -1.163273900747299194e-01 -9.207899868488311768e-02 8.324831724166870117e-02 -1.065488681197166443e-01 1.429269164800643921e-01 -2.766751050949096680e-01 2.777991294860839844e-01 -7.290336489677429199e-02 -6.736357230693101883e-03 3.163814917206764221e-02 -1.831703037023544312e-01 4.257273674011230469e-01 2.002925239503383636e-02 2.755927294492721558e-02
2.856989502906799316e-01 -9.240290522575378418e-02 2.718400657176971436e-01 -6.598183512687683105e-02 -2.446015365421772003e-02 -1.413583904504776001e-01 4.804894700646400452e-02 -5.329189822077751160e-02 1.947471052408218384e-01 -2.798857092857360840e-01 1.801928281784057617e-01 -4.297094419598579407e-02 -9.519768506288528442e-02 -2.644917666912078857e-01 -6.948935985565185547e-02 2.320101708173751831e-01 6.358619034290313721e-02 8.081027306616306305e-03 2.116694450378417969e-01 3.661666810512542725e-01 -3.471961989998817444e-02 7.899233698844909668e-02 -2.646988630294799805e-01 1.487170159816741943e-01 -3.884538635611534119e-02 7.076166570186614990e-02 -2.162339538335800171e-02 -1.511292904615402222e-01 7.937791757285594940e-03 3.555563986301422119e-01 2.739496529102325439e-01 6.024972349405288696e-02
2.139944434165954590e-01 -1.592923253774642944e-01 7.416307926177978516e-02 -3.075673282146453857e-01 -7.994614541530609131e-02 -2.386853396892547607e-01 -1.913530230522155762e-01 -1.179825067520141602e-01 -2.639686129987239838e-02 -3.021687865257263184e-01 2.244723886251449585e-01 -1.265553086996078491e-01 -1.231908872723579407e-01 6.263364851474761963e-02 -5.905617028474807739e-03 -1.175631284713745117e-01 -4.871921613812446594e-02 -8.145648986101150513e-02 1.002356857061386108e-01 4.468580782413482666e-01 -9.507630020380020142e-02 -2.076829075813293457e-01 -2.453527748584747314e-01 1.690861210227012634e-02 1.936037689447402954e-01 -9.234881401062011719e-02 2.895606756210327148e-01 9.668511897325515747e-02 3.392478451132774353e-02 8.335661888122558594e-02 1.615134626626968384e-01 -1.367157995700836182e-01
3.478253483772277832e-01 7.665999233722686768e-02 1.826468408107757568e-01 -2.683983743190765381e-02 2.658682465553283691e-01 -1.329884380102157593e-01 -7.554700970649719238e-02 -6.848575919866561890e-02 2.801907062530517578e-01 -8.517520129680633545e-02 1.706444770097732544e-01 -8.308629691600799561e-02 1.419729366898536682e-02 -1.451204121112823486e-01 -8.361545205116271973e-02 1.701264530420303345e-01 -1.488953270018100739e-02 -1.667491048574447632e-01 -3.612062707543373108e-02 9.414476156234741211e-02 -8.344951085746288300e-03 1.434487998485565186e-01 -1.719413846731185913e-01 5.078126117587089539e-02 5.273753404617309570e-01 -1.004279255867004395e-01 8.725675195455551147e-02 6.860240548849105835e-02 -2.077012658119201660e-01 -2.092250883579254150e-01 2.405034303665161133e-01 -1.582354456186294556e-01
3.055177221540361643e-04 2.740597538650035858e-02 1.767253279685974121e-01 -2.289097309112548828e-01 3.408491611480712891e-02 -2.080349326133728027e-01 -1.386139541864395142e-01 -5.109395831823348999e-03 6.950441747903823853e-02 -2.217878252267837524e-01 1.539115309715270996e-01 -1.944107115268707275e-01 -5.314556881785392761e-03 1.148187741637229919e-01 4.100712016224861145e-02 -7.747933268547058105e-02 -9.313451126217842102e-03 -2.813422381877899170e-01 6.698094308376312256e-02 4.302432239055633545e-01 -2.481347173452377319e-01 -2.616078257560729980e-01 -2.221326231956481934e-01 -2.078804373741149902e-01 1.830364465713500977e-01 7.195968180894851685e-02 -1.432557702064514160e-01 -2.006863802671432495e-01 -1.037137806415557861e-01 2.041711956262588501e-01 1.966826468706130981e-01 -1.831091195344924927e-01
4.879975020885467529e-01 -1.807941682636737823e-02 5.792637914419174194e-02 -1.493131089955568314e-02 2.501580677926540375e-02 -2.474530637264251709e-01 -7.643801718950271606e-02 2.365990430116653442e-01 -1.179340109229087830e-01 -1.382203698158264160e-01 -2.661615312099456787e-01 4.204256460070610046e-02 -9.118037670850753784e-02 -3.153226971626281738e-01 -3.310256078839302063e-02 -9.824712574481964111e-02 -3.496897220611572266e-02 1.641908474266529083e-02 1.200251355767250061e-01 1.425106972455978394e-01 -2.719765529036521912e-02 1.065227314829826355e-01 5.436782911419868469e-02 -1.635027825832366943e-01 5.286156758666038513e-02 3.337482362985610962e-02 1.890344023704528809e-01 -5.701677501201629639e-02 4.883857071399688721e-02 -1.164091303944587708e-01 5.213695764541625977e-01 3.898397833108901978e-02
7.238539308309555054e-02 4.110928997397422791e-02 8.190378546714782715e-02 -1.031772568821907043e-01 -7.486420869827270508e-02 -7.291049510240554810e-02 -7.404219359159469604e-02 1.656571030616760254e-01 7.974412292242050171e-02 1.611509546637535095e-02 2.082792371511459351e-01 -2.147663235664367676e-01 -3.467009067535400391e-01 -2.483087219297885895e-02 -2.026958763599395752e-01 2.366369664669036865e-01 -1.326032578945159912e-01 -2.042527645826339722e-01 1.252614855766296387e-01 4.688189029693603516e-01 5.831446498632431030e-02 -1.737056374549865723e-01 -6.225151196122169495e-02 -2.003088146448135376e-01 1.255532205104827881e-01 -4.300321266055107117e-02 -2.509200200438499451e-02 -2.473436743021011353e-01 -3.307263255119323730e-01 3.489636117592453957e-03 -1.337074041366577148e-01 -1.969735771417617798e-01
-1.385569125413894653e-01 -3.550278767943382263e-02 -5.871626734733581543e-02 -3.291255533695220947e-01 1.889870502054691315e-02 -2.712329328060150146e-01 -1.751139014959335327e-01 1.548372954130172729e-01 1.265831589698791504e-01 -3.614800274372100830e-01 8.960282057523727417e-02 -1.010515615344047546e-01 -1.236845403909683228e-01 -1.701313853263854980e-01 8.719420060515403748e-03 1.896243989467620850e-01 -1.732069104909896851e-01 -3.176141297444701195e-03 1.456234455108642578e-01 2.279131859540939331e-02 2.381253391504287720e-01 -1.037611216306686401e-01 -1.134214224293828011e-03 -1.497858017683029175e-01 2.107781320810317993e-01 -3.514847159385681152e-02 1.383974701166152954e-01 -3.489248752593994141e-01 -2.914617359638214111e-01 1.851660609245300293e-01 2.013553828001022339e-01 -7.752432674169540405e-02
3.154444694519042969e-01 -6.548006832599639893e-02 -7.769109681248664856e-03 -2.478600665926933289e-02 -1.358479261398315430e-01 -4.445730149745941162e-02 -2.460258267819881439e-02 1.738169193267822266e-01 1.173628121614456177e-01 -1.161100789904594421e-01 7.739450037479400635e-02 -3.800094723701477051e-01 9.334596805274486542e-03 -3.267855048179626465e-01 2.604865133762359619e-01 1.328474432229995728e-01 8.381387591361999512e-02 4.738176241517066956e-03 -2.065769731998443604e-01 -7.659918069839477539e-02 -9.271452575922012329e-02 -1.270173788070678711e-01 1.710443347692489624e-01 5.713831260800361633e-02 3.681890964508056641e-01 -1.619164794683456421e-01 9.195164591073989868e-02 4.413505271077156067e-02 -3.673222362995147705e-01 -1.936337165534496307e-02 1.705026477575302124e-01 1.576695442199707031e-01
4.726740419864654541e-01 -1.394620984792709351e-01 3.335787653923034668e-01 -1.031784564256668091e-01 -1.457362622022628784e-01 -1.468690037727355957e-01 -1.119708418846130371e-01 -1.427484601736068726e-01 1.451241374015808105e-01 -2.683140635490417480e-01 1.257422268390655518e-01 -2.392956167459487915e-01 2.416395954787731171e-02 -1.827914714813232422e-01 2.824138104915618896e-01 7.679653353989124298e-03 -1.630616374313831329e-02 5.310605093836784363e-02 -7.173328101634979248e-02 2.170313596725463867e-01 -1.873627603054046631e-01 -9.424711763858795166e-02 1.266067475080490112e-01 4.400901868939399719e-02 1.443451046943664551e-01 -4.053204134106636047e-02 2.104019224643707275e-01 -1.129184961318969727e-01 -8.567239344120025635e-02 1.074530556797981262e-01 -1.196000948548316956e-01 -2.226409763097763062e-01
4.932335615158081055e-01 -1.495911628007888794e-01 2.280888706445693970e-02 9.543069452047348022e-02 -2.550498843193054199e-01 -5.575498938560485840e-02 -8.217590302228927612e-02 3.199616679921746254e-03 -1.254952996969223022e-01 -3.790921345353126526e-02 -9.104166924953460693e-02 -2.110401839017868042e-01 -3.286968171596527100e-01 -8.994684368371963501e-02 -6.351746618747711182e-02 -1.163802295923233032e-01 -5.664470791816711426e-02 -7.377048581838607788e-02 -2.672828733921051025e-02 2.039428800344467163e-01 -1.812516748905181885e-01 -2.137021869421005249e-01 -8.090207725763320923e-02 6.115932017564773560e-02 3.526927828788757324e-01 -1.047788187861442566e-01 1.358353346586227417e-01 -2.069174647331237793e-01 7.930667698383331299e-02 -2.284040451049804688e-01 2.052096873521804810e-01 9.539333730936050415e-02
2.759864926338195801e-01 -8.550646901130676270e-02 -5.975300446152687073e-02 -1.377762556076049805e-01 1.311292778700590134e-02 -1.965399682521820068e-01 -1.724556982517242432e-01 2.271701097488403320e-01 -4.537930712103843689e-02 -2.312756031751632690e-01 -2.175226658582687378e-01 -2.121761888265609741e-01 -1.807054132223129272e-01 -2.943598031997680664e-01 9.234795719385147095e-02 -1.128423735499382019e-01 -7.380818575620651245e-02 2.843393571674823761e-02 1.304901689291000366e-01 1.008583679795265198e-01 -1.871522888541221619e-02 1.880712211132049561e-01 7.622811477631330490e-03 -3.101967573165893555e-01 3.310777842998504639e-01 1.771645992994308472e-01 7.255040854215621948e-02 -2.292536050081253052e-01 -8.055531419813632965e-03 2.464869990944862366e-02 3.448495864868164062e-01 3.876009583473205566e-02
4.070968031883239746e-01 1.641584783792495728e-01 2.789104282855987549e-01 -1.610818319022655487e-02 -1.482725143432617188e-01 -3.774721324443817139e-01 -5.925139039754867554e-02 -7.282530516386032104e-02 -2.325877994298934937e-01 9.787806123495101929e-02 -5.084180459380149841e-02 -2.851727306842803955e-01 -3.098731040954589844e-01 5.308839306235313416e-02 -9.107228368520736694e-03 -1.006940007209777832e-01 -7.898695766925811768e-02 -1.506948918104171753e-01 -1.628270447254180908e-01 1.470903772860765457e-02 3.306088736280798912e-03 -1.085209548473358154e-01 -2.504745721817016602e-01 7.891053333878517151e-03 3.499682545661926270e-01 -3.388666361570358276e-02 2.887199260294437408e-02 -9.248644113540649414e-02 -3.096848912537097931e-02 -1.483455598354339600e-01 -6.774810701608657837e-02 -9.224364906549453735e-02
1.521864980459213257e-01 6.329515576362609863e-02 2.979997694492340088e-01 1.144344359636306763e-01 -1.379460543394088745e-01 -1.629263013601303101e-01 -1.946091651916503906e-01 2.211167067289352417e-01 1.146543174982070923e-01 -1.032526977360248566e-02 9.890840947628021240e-02 -3.109611570835113525e-01 -6.241198256611824036e-02 3.497512079775333405e-03 2.402631342411041260e-01 8.510186336934566498e-03 -5.659350007772445679e-02 -2.922955751419067383e-01 -1.981519460678100586e-01 -8.907254040241241455e-02 2.039936482906341553e-01 -1.244830042123794556e-01 -1.000992804765701294e-01 -1.136724501848220825e-01 3.614116907119750977e-01 1.766431331634521484e-02 3.878502175211906433e-02 2.823719978332519531e-01 -2.498396933078765869e-01 1.884618550539016724e-01 1.273145824670791626e-01 1.222806796431541443e-01
1.441132724285125732e-01 -6.519722193479537964e-02 4.453766159713268280e-03 5.507575720548629761e-02 1.953604817390441895e-02 1.367571577429771423e-02 1.687743701040744781e-02 3.617071211338043213e-01 -1.933508962392807007e-01 -2.948050014674663544e-02 7.804140448570251465e-02 -2.214391231536865234e-01 -3.321791589260101318e-01 4.379981756210327148e-02 2.188190817832946777e-02 2.430760674178600311e-02 1.241219695657491684e-02 -4.209886491298675537e-01 2.225191891193389893e-01 3.216923773288726807e-01 7.545228302478790283e-02 -7.205572724342346191e-02 -8.006856590509414673e-02 -2.284771949052810669e-01 2.232175171375274658e-01 5.416954681277275085e-02 1.423016339540481567e-01 -3.506926596164703369e-01 -1.887805163860321045e-01 -3.638048097491264343e-02 -4.805657546967267990e-03 -2.583216503262519836e-02
9.841262549161911011e-02 -2.103764563798904419e-01 1.196681782603263855e-01 -6.444524228572845459e-02 2.187178879976272583e-01 -1.907227039337158203e-01 4.350554198026657104e-02 1.566871702671051025e-01 -6.525007635354995728e-02 -1.404241472482681274e-01 7.172698527574539185e-02 -5.197698622941970825e-02 -3.530272245407104492e-01 -1.394900232553482056e-01 8.846688270568847656e-02 7.070301473140716553e-02 -2.752978205680847168e-01 2.737743556499481201e-01 -6.849020253866910934e-03 2.143137902021408081e-01 -1.129547432065010071e-01 4.215309768915176392e-02 8.632753044366836548e-02 2.200233638286590576e-01 3.440505862236022949e-01 -1.759440898895263672e-01 5.497140437364578247e-02 -3.196941316127777100e-01 1.338258851319551468e-02 2.728685438632965088e-01 1.471742391586303711e-01 1.011244952678680420e-01
3.299890756607055664e-01 -3.019804358482360840e-01 8.247642964124679565e-02 1.139545962214469910e-01 -1.531122028827667236e-01 1.744852587580680847e-02 -8.697760105133056641e-02 -1.146722733974456787e-01 -1.867358833551406860e-01 6.659130007028579712e-02 -2.656211256980895996e-01 -1.282104402780532837e-01 -3.568706214427947998e-01 -9.270860999822616577e-02 6.645862758159637451e-02 -6.367843598127365112e-02 -4.455139487981796265e-02 -6.033695489168167114e-02 -3.562388196587562561e-02 1.475675702095031738e-01 -5.045551434159278870e-02 -1.791224777698516846e-01 7.318434119224548340e-02 -6.544323265552520752e-02 2.170320153236389160e-01 -2.070938348770141602e-01 2.686899602413177490e-01 -2.788183987140655518e-01 8.535345643758773804e-02 5.662469938397407532e-02 3.745786547660827637e-01 -3.575720265507698059e-02
1.441711187362670898e-01 -1.110895946621894836e-01 1.263148039579391479e-01 -6.676828023046255112e-03 4.301958903670310974e-02 -2.354822903871536255e-01 4.264257848262786865e-02 2.912192940711975098e-01 1.713560819625854492e-01 1.665748059749603271e-01 9.386912733316421509e-02 -1.958111524581909180e-01 4.649532958865165710e-02 -8.537519723176956177e-02 -5.898753181099891663e-02 1.638704687356948853e-01 1.300574541091918945e-01 -2.921521067619323730e-01 1.306723356246948242e-01 3.556480407714843750e-01 -1.041333302855491638e-01 1.240532994270324707e-01 -8.939000964164733887e-02 -2.924293875694274902e-01 3.363485932350158691e-01 3.939714655280113220e-02 -1.799520701169967651e-01 -1.869523711502552032e-02 -2.496128827333450317e-01 1.681448519229888916e-02 2.519339919090270996e-01 -1.544506251811981201e-01
2.602300643920898438e-01 -1.754373162984848022e-01 1.238272488117218018e-01 -5.128388851881027222e-02 -8.205289021134376526e-03 -4.246789216995239258e-01 6.051684170961380005e-02 2.555845677852630615e-01 5.737541615962982178e-02 1.881634742021560669e-01 -4.997380077838897705e-02 -1.924050152301788330e-01 -3.913359344005584717e-02 -7.418625056743621826e-02 -1.432456225156784058e-01 2.255855873227119446e-02 -2.319918423891067505e-01 1.256288290023803711e-01 -1.946102678775787354e-01 1.738288551568984985e-01 3.566362559795379639e-01 -2.719674706459045410e-01 -1.593078821897506714e-01 -1.012746766209602356e-01 -9.697366505861282349e-02 -1.902605891227722168e-01 5.063543096184730530e-02 -2.098323255777359009e-01 1.650893390178680420e-01 7.736496627330780029e-02 1.271266043186187744e-01 -1.085100993514060974e-01
8.266386389732360840e-02 -1.703266799449920654e-01 1.295024603605270386e-01 1.207666024565696716e-01 6.575095653533935547e-02 -1.175527349114418030e-01 1.455776989459991455e-01 -2.248061075806617737e-02 -1.165810972452163696e-01 1.482998132705688477e-01 2.082369476556777954e-02 -1.583086252212524414e-01 -3.153447508811950684e-01 -4.398110210895538330e-01 2.306887954473495483e-01 3.051225282251834869e-02 -1.726072430610656738e-01 -2.749972343444824219e-01 2.307520359754562378e-01 1.702608019113540649e-01 1.215893551707267761e-01 -1.724855303764343262e-01 1.065586507320404053e-01 -2.750987410545349121e-01 7.946393638849258423e-02 1.689599603414535522e-01 -1.811586469411849976e-01 -1.252735853195190430e-01 -6.344281136989593506e-02 1.444904655218124390e-01 2.251396477222442627e-01 8.167573809623718262e-02
3.157218694686889648e-01 -6.170346960425376892e-02 1.461829096078872681e-01 -6.104415655136108398e-02 -1.206766515970230103e-01 -4.187578260898590088e-01 -4.198442026972770691e-02 -5.902752652764320374e-02 -3.138630464673042297e-02 -6.324629485607147217e-02 8.552358299493789673e-02 2.593251876533031464e-02 -1.276881098747253418e-01 -2.020012587308883667e-02 2.316999137401580811e-01 -2.364836335182189941e-01 1.761926114559173584e-01 1.743081510066986084e-01 9.604854881763458252e-02 2.078678160905838013e-01 -1.594118922948837280e-01 5.350964888930320740e-02 -2.681791484355926514e-01 -2.468866705894470215e-01 2.845897376537322998e-01 -1.722287535667419434e-01 1.452307850122451782e-01 -2.104817926883697510e-01 -2.128475606441497803e-01 1.112431883811950684e-01 4.153656959533691406e-02 -1.627631932497024536e-01
3.823021948337554932e-01 -1.716800779104232788e-01 1.252512931823730469e-01 -2.778303325176239014e-01 2.059568017721176147e-01 -1.279760897159576416e-01 -8.207090944051742554e-02 2.918073721230030060e-02 7.900181412696838379e-02 -2.178966403007507324e-01 -1.116648986935615540e-01 1.733089834451675415e-01 -1.913622915744781494e-01 -4.285650700330734253e-02 -1.210947781801223755e-01 3.986215963959693909e-02 4.378417134284973145e-02 -4.726125625893473625e-04 1.610878407955169678e-01 1.978739649057388306e-01 -2.786823809146881104e-01 -1.216221526265144348e-01 -2.012646794319152832e-01 3.871096670627593994e-02 3.374959528446197510e-01 7.204996421933174133e-03 5.989092215895652771e-02 2.791911549866199493e-02 -2.224768847227096558e-01 1.958546340465545654e-01 9.340891242027282715e-02 -3.127156794071197510e-01
3.443869650363922119e-01 1.957883685827255249e-02 2.614503353834152222e-02 3.681930899620056152e-01 -4.946970194578170776e-02 -3.227766752243041992e-01 -2.837010193616151810e-03 -8.622593432664871216e-02 1.451851725578308105e-01 -1.172653883695602417e-01 -1.521425694227218628e-01 -1.925564706325531006e-01 -1.131728142499923706e-01 1.843796968460083008e-01 1.315617412328720093e-01 2.062168270349502563e-01 -1.188129782676696777e-01 -1.462778151035308838e-01 6.090627051889896393e-03 -3.185607492923736572e-02 -1.037889197468757629e-01 -1.705466210842132568e-01 -1.438094582408666611e-02 1.363661047071218491e-02 4.717955589294433594e-01 -5.332782864570617676e-02 1.827889680862426758e-01 -1.838226765394210815e-01 -1.710226982831954956e-01 6.378757208585739136e-02 -4.052196443080902100e-02 1.567883342504501343e-01
2.608543038368225098e-01 -2.034210786223411560e-02 2.664841711521148682e-02 -3.852095901966094971e-01 -9.320627897977828979e-02 -1.551858782768249512e-01 6.838537007570266724e-02 2.125815898180007935e-01 -9.202807396650314331e-02 1.002429723739624023e-01 5.600310862064361572e-02 -1.116154119372367859e-01 7.022467441856861115e-03 -3.612022995948791504e-01 1.273024640977382660e-02 -2.426190115511417389e-02 1.532680839300155640e-01 -2.581216096878051758e-01 -8.640982955694198608e-02 3.663191795349121094e-01 -5.886940658092498779e-02 -2.450739741325378418e-01 -1.688304096460342407e-01 -2.513009905815124512e-01 3.337508440017700195e-02 2.032686918973922729e-01 -1.026736497879028320e-01 -8.546835184097290039e-02 -1.880368143320083618e-01 1.089247129857540131e-02 1.939204335212707520e-01 -1.187876537442207336e-01
3.430910408496856689e-01 1.138929352164268494e-01 2.088410407304763794e-01 -3.363557159900665283e-02 2.443842589855194092e-01 -2.283726185560226440e-01 -1.664687544107437134e-01 2.620684504508972168e-01 -2.221367806196212769e-01 6.948978453874588013e-02 -1.273382157087326050e-01 -1.671097278594970703e-01 -1.544715315103530884e-01 8.534339815378189087e-02 -1.665374636650085449e-01 1.941852420568466187e-01 -2.131309360265731812e-01 -5.463890731334686279e-02 -1.434190571308135986e-01 8.001538366079330444e-02 4.561667144298553467e-02 -2.557244896888732910e-01 1.219063550233840942e-01 -6.650480628013610840e-02 2.491945475339889526e-01 -5.433207005262374878e-02 4.952932521700859070e-02 1.958524435758590698e-01 -3.195571713149547577e-03 3.826007843017578125e-01 8.309933543205261230e-02 9.892247617244720459e-03
3.333680331707000732e-02 -2.040925063192844391e-02 3.456427454948425293e-01 1.754570603370666504e-01 -1.292076259851455688e-01 -2.078512907028198242e-01 1.811015903949737549e-01 -1.873862594366073608e-01 -1.875332295894622803e-01 3.131101140752434731e-03 8.916536718606948853e-02 -1.822117716073989868e-01 -3.096609711647033691e-01 -2.184206694364547729e-01 1.090031266212463379e-01 1.500311344861984253e-01 -1.496908068656921387e-01 -1.328195631504058838e-01 2.842599749565124512e-01 1.294358223676681519e-01 1.031643450260162354e-01 -1.989039480686187744e-01 -1.525856554508209229e-01 -2.648939788341522217e-01 2.524106502532958984e-01 -6.041048467159271240e-02 -4.336109757423400879e-02 -1.015019640326499939e-01 -1.330934464931488037e-01 3.956451267004013062e-02 -5.490250140428543091e-02 -2.880833745002746582e-01
2.693141996860504150e-01 1.383472606539726257e-02 8.185304701328277588e-02 1.026284247636795044e-01 2.659408748149871826e-02 -3.190068900585174561e-01 2.449076175689697266e-01 1.262005418539047241e-01 -2.852484770119190216e-02 1.932998746633529663e-01 -6.634718924760818481e-02 -3.173697888851165771e-01 1.308054327964782715e-01 -9.281983971595764160e-02 -1.005151122808456421e-01 1.421582400798797607e-01 -1.568098217248916626e-01 -5.145704746246337891e-02 -1.690940856933593750e-01 2.465165704488754272e-01 1.935033202171325684e-01 -2.516729533672332764e-01 -1.728081144392490387e-02 6.990508735179901123e-02 1.659302860498428345e-01 -1.882507205009460449e-01 -1.156603321433067322e-01 -4.279863536357879639e-01 1.628343388438224792e-02 2.114391326904296875e-01 6.569003313779830933e-02 3.080789186060428619e-02
2.117744088172912598e-01 -4.324240237474441528e-02 7.249327003955841064e-02 1.543368250131607056e-01 -1.245724037289619446e-01 -2.474214583635330200e-01 2.870166674256324768e-03 -3.988951444625854492e-02 1.517731249332427979e-01 -1.126547083258628845e-01 -1.215987950563430786e-01 -1.262672096490859985e-01 -2.900940179824829102e-01 6.511307507753372192e-02 9.521666169166564941e-02 1.967670321464538574e-01 -9.234765917062759399e-02 -6.956303119659423828e-02 1.366328597068786621e-01 -4.164144396781921387e-02 -1.991176903247833252e-01 -2.680652737617492676e-01 -1.248745769262313843e-01 2.775490581989288330e-01 4.257705211639404297e-01 7.701315730810165405e-02 2.987945675849914551e-01 -2.044308334589004517e-01 -5.985792353749275208e-02 2.247437089681625366e-01 -7.420273870229721069e-02 1.656923145055770874e-01
1.654471457004547119e-01 -1.610670685768127441e-01 2.540836930274963379e-01 -3.522220253944396973e-02 9.765148162841796875e-02 -2.415842711925506592e-01 1.117352023720741272e-02 -2.138938307762145996e-01 -3.741219639778137207e-02 6.113966926932334900e-02 1.830100715160369873e-01 -1.681630760431289673e-01 1.138524990528821945e-02 -1.337525546550750732e-01 1.313354074954986572e-01 7.208199054002761841e-02 -3.819141983985900879e-01 -2.344152182340621948e-01 -3.527680039405822754e-02 -2.749592810869216919e-02 3.434139490127563477e-02 5.162330344319343567e-02 -3.481543958187103271e-01 -6.929863989353179932e-02 5.075873732566833496e-01 4.775501042604446411e-02 -7.487412542104721069e-02 5.940135195851325989e-02 1.447653025388717651e-01 1.221200525760650635e-01 6.574098020792007446e-02 -1.334850788116455078e-01
2.669810652732849121e-01 -1.039733216166496277e-01 3.155401349067687988e-01 -3.496194630861282349e-02 -1.077609043568372726e-02 -1.916013509035110474e-01 -8.078252524137496948e-02 1.289042532444000244e-01 1.058186739683151245e-01 2.442253530025482178e-01 4.105729162693023682e-01 -2.617935836315155029e-01 -2.620946168899536133e-01 -7.946461439132690430e-02 -1.413767635822296143e-01 -1.149790063500404358e-01 -7.236923091113567352e-03 -1.408198773860931396e-01 -4.846595227718353271e-02 2.695581614971160889e-01 -1.611440032720565796e-01 -1.860978454351425171e-01 -2.569643557071685791e-01 -4.566103219985961914e-02 -8.395875990390777588e-02 -1.010853350162506104e-01 -9.000670164823532104e-02 -2.528868615627288818e-01 7.093654572963714600e-02 -4.082794487476348877e-02 1.461203992366790771e-01 3.002654993906617165e-03
2.205962687730789185e-01 -1.295698992908000946e-02 3.002813160419464111e-01 -2.124142833054065704e-02 -2.127419263124465942e-01 -3.684907257556915283e-01 -2.292232066392898560e-01 -3.412671759724617004e-02 2.785924375057220459e-01 1.654192656278610229e-01 -1.510296314954757690e-01 -1.107493136078119278e-02 7.075618486851453781e-04 -2.534886300563812256e-01 7.836368680000305176e-02 2.781449817121028900e-02 -1.491480171680450439e-01 -3.992288112640380859e-01 6.093293055891990662e-02 2.313229292631149292e-01 1.343075186014175415e-01 -1.677297502756118774e-01 6.086523830890655518e-02 4.341308400034904480e-02 8.937277644872665405e-02 -1.134172007441520691e-01 1.366872489452362061e-01 9.456986933946609497e-02 1.196555122733116150e-01 -6.367097795009613037e-02 1.221777871251106262e-01 -2.330791503190994263e-01
7.169150561094284058e-02 -3.352630734443664551e-01 1.897272020578384399e-01 -5.935436114668846130e-02 -8.390349685214459896e-04 -2.027583122253417969e-01 -1.241578981280326843e-01 2.876765429973602295e-01 2.050892263650894165e-01 -1.068077310919761658e-01 -1.038235351443290710e-01 -2.408520132303237915e-01 -6.540862470865249634e-02 -8.026595413684844971e-02 -1.069769561290740967e-01 1.579719483852386475e-01 -1.634087413549423218e-02 6.822614371776580811e-02 -1.401901543140411377e-01 2.054353430867195129e-02 -1.471300870180130005e-01 -2.862211763858795166e-01 1.473178863525390625e-01 7.607553619891405106e-03 2.488352507352828979e-01 -1.671174168586730957e-01 -5.600413773208856583e-03 4.726322740316390991e-02 3.620048463344573975e-01 2.810139358043670654e-01 2.525734305381774902e-01 -1.342645734548568726e-01
4.647603631019592285e-01 -7.139985263347625732e-02 2.145996987819671631e-01 9.647327475249767303e-03 -1.746419668197631836e-01 -3.323001563549041748e-01 2.457415917888283730e-03 -1.987875252962112427e-01 -2.590768337249755859e-01 -1.304355356842279434e-02 -9.328184276819229126e-02 -3.219845890998840332e-01 -2.141391634941101074e-01 -4.579348862171173096e-02 -6.602574139833450317e-02 -8.859935402870178223e-02 -1.704804748296737671e-01 -1.481201052665710449e-01 -9.998201578855514526e-02 5.540249124169349670e-02 4.977238178253173828e-02 -1.493352949619293213e-01 -1.046588122844696045e-01 -2.418738603591918945e-02 3.425644636154174805e-01 -7.582170516252517700e-02 -1.962861046195030212e-02 -1.750983446836471558e-01 -5.652920529246330261e-02 -2.127222418785095215e-01 -8.498265594244003296e-02 -4.776695743203163147e-02
8.668193966150283813e-02 1.971735060214996338e-02 2.361494302749633789e-01 4.906544461846351624e-02 -9.162157028913497925e-02 -3.463951051235198975e-01 -1.699081361293792725e-01 6.003404408693313599e-02 1.301589608192443848e-01 -1.852508261799812317e-02 5.207700654864311218e-02 -4.312845468521118164e-01 -6.509555876255035400e-02 -2.196621745824813843e-01 6.814914941787719727e-02 6.218096613883972168e-02 -2.549175620079040527e-01 4.767083376646041870e-02 3.564225137233734131e-02 2.232148200273513794e-01 -1.815874315798282623e-02 -2.036991566419601440e-01 3.193154931068420410e-01 1.093697994947433472e-01 1.855623275041580200e-01 2.510058283805847168e-01 1.924937516450881958e-01 -8.654286712408065796e-02 -1.723069995641708374e-01 -1.921634376049041748e-02 -1.031434386968612671e-01 -2.220083326101303101e-01
1.999279260635375977e-01 -1.307302620261907578e-02 5.055930092930793762e-02 1.341922879219055176e-01 1.219887509942054749e-01 -1.339565962553024292e-01 2.411983311176300049e-01 6.061954051256179810e-02 -2.648258022964000702e-02 2.051401883363723755e-01 6.726203858852386475e-02 -1.416503340005874634e-01 -3.514510989189147949e-01 -4.679388701915740967e-01 1.227205395698547363e-01 4.637790098786354065e-02 -8.924337103962898254e-03 -2.513966858386993408e-01 3.240545094013214111e-01 1.576584875583648682e-01 4.060698673129081726e-02 -5.123699828982353210e-02 -7.411560416221618652e-02 -6.589908152818679810e-02 3.344280719757080078e-01 1.240449100732803345e-01 -1.175478845834732056e-01 -5.758414044976234436e-02 -1.642424911260604858e-01 -9.763911366462707520e-03 1.970575153827667236e-01 5.072709638625383377e-03
5.151032283902168274e-02 -3.031869232654571533e-01 1.530920565128326416e-01 -1.212481316179037094e-02 1.025117114186286926e-01 -4.279984533786773682e-01 -8.213560283184051514e-02 2.753553390502929688e-01 -1.497891694307327271e-01 7.476364076137542725e-02 -2.251539975404739380e-01 -3.029349446296691895e-01 -4.206301644444465637e-02 6.203417852520942688e-02 -1.145571768283843994e-01 3.311903774738311768e-01 -2.450991421937942505e-01 1.390229761600494385e-01 -6.010803580284118652e-02 1.634143739938735962e-01 2.400304563343524933e-02 -1.101233810186386108e-01 -1.753481179475784302e-01 -9.397552907466888428e-02 -6.034702435135841370e-02 6.203515455126762390e-02 1.697108894586563110e-01 -1.515426784753799438e-01 1.164066568017005920e-01 -1.852804981172084808e-02 1.930728256702423096e-01 -1.850294023752212524e-01
1.516208499670028687e-01 -1.420145928859710693e-01 2.470995672047138214e-02 -1.796631217002868652e-01 3.237100541591644287e-01 -3.679327964782714844e-01 -7.781166583299636841e-02 -1.525493711233139038e-02 -7.669570297002792358e-02 -1.957208216190338135e-01 -1.045094206929206848e-01 -1.844076961278915405e-01 -9.328252822160720825e-02 -2.114200443029403687e-01 -1.182416826486587524e-01 4.036306142807006836e-01 -7.065619528293609619e-02 1.285811364650726318e-01 2.454726397991180420e-01 9.723749756813049316e-02 -8.847291022539138794e-02 1.609644591808319092e-01 -1.202145963907241821e-01 -1.879274398088455200e-01 2.710162699222564697e-01 -8.839141577482223511e-02 -1.325894147157669067e-02 -1.263032406568527222e-01 -2.144582569599151611e-01 2.071802504360675812e-02 -9.117479436099529266e-03 -1.986171901226043701e-01
4.719631671905517578e-01 -3.342577069997787476e-02 1.122354269027709961e-01 -2.509823255240917206e-02 1.691820099949836731e-02 -2.139712870121002197e-01 -1.968258917331695557e-01 2.350643277168273926e-02 1.000436171889305115e-01 4.451779648661613464e-02 5.517005920410156250e-03 -2.809963524341583252e-01 -6.364609301090240479e-02 -1.482617855072021484e-01 8.446460217237472534e-02 1.136344522237777710e-01 -2.051667273044586182e-01 -4.273867905139923096e-01 -1.589509844779968262e-02 3.858193010091781616e-02 4.172031208872795105e-02 -2.738032341003417969e-01 1.008428633213043213e-01 1.721916496753692627e-01 5.601482465863227844e-02 -8.547893166542053223e-02 2.905502319335937500e-01 1.065574809908866882e-01 1.405210345983505249e-01 -1.613604873418807983e-01 9.326557070016860962e-02 -1.917349249124526978e-01
4.551080465316772461e-01 1.215048730373382568e-01 1.068188175559043884e-01 -1.742835193872451782e-01 -3.092742562294006348e-01 1.201405376195907593e-02 5.806433409452438354e-02 5.263600125908851624e-02 2.356208162382245064e-03 6.909068673849105835e-02 -3.147159516811370850e-02 -3.086239993572235107e-01 -3.044063746929168701e-01 -3.110726773738861084e-01 1.032834053039550781e-01 2.051864750683307648e-02 -1.089251115918159485e-01 -1.930809319019317627e-01 -4.124963656067848206e-02 2.386511862277984619e-01 9.543696790933609009e-02 -2.340989410877227783e-01 8.801162242889404297e-02 2.897187694907188416e-02 2.156322598457336426e-01 2.898906171321868896e-01 4.256169125437736511e-02 -4.925041645765304565e-02 -1.290832459926605225e-02 -7.314117252826690674e-02 4.387446865439414978e-02 1.017157733440399170e-01
2.202738970518112183e-01 -2.311141043901443481e-01 -1.645443029701709747e-02 5.921021103858947754e-02 1.268734335899353027e-01 -2.490645200014114380e-01 3.221548860892653465e-03 3.571935594081878662e-01 -3.638328239321708679e-02 2.203662134706974030e-02 -1.713208258152008057e-01 -3.595615625381469727e-01 1.001496389508247375e-01 -1.688132248818874359e-02 5.720210447907447815e-02 1.780836284160614014e-01 -3.481359183788299561e-01 -3.765131905674934387e-02 -1.677282713353633881e-02 2.590939775109291077e-02 2.059637755155563354e-01 -2.651413977146148682e-01 -2.444012463092803955e-01 -2.103000134229660034e-01 2.303196350112557411e-03 7.855133153498172760e-03 2.805362641811370850e-02 -2.739077210426330566e-01 2.185546606779098511e-01 -6.804366130381822586e-03 1.361184418201446533e-01 -1.865347661077976227e-02
2.326957136392593384e-01 -6.783368438482284546e-02 2.726151049137115479e-01 -1.447531729936599731e-01 -2.939639054238796234e-02 -3.626439347863197327e-02 1.242624670267105103e-01 -9.716980159282684326e-02 -1.647403389215469360e-01 2.020221352577209473e-01 -8.888938277959823608e-02 -2.561463117599487305e-01 -4.504535794258117676e-01 -3.400283753871917725e-01 1.316915005445480347e-01 -6.858707219362258911e-02 -4.907786846160888672e-03 -1.991372182965278625e-02 -1.523405313491821289e-01 1.741055399179458618e-01 -1.302160024642944336e-01 -6.385987251996994019e-02 -9.259001910686492920e-02 -1.893905550241470337e-01 1.724589467048645020e-01 -1.032569855451583862e-01 3.066967725753784180e-01 -1.358795613050460815e-01 5.169769749045372009e-02 1.529939621686935425e-01 9.781263768672943115e-02 -1.699493080377578735e-01
1.899727880954742432e-01 3.771074488759040833e-02 3.873265534639358521e-02 3.284299969673156738e-01 7.670062035322189331e-02 -1.351316720247268677e-01 -1.303611844778060913e-01 1.867383718490600586e-01 5.045162048190832138e-03 2.169251292943954468e-01 7.136674225330352783e-02 -2.135629951953887939e-01 -3.011242449283599854e-01 -1.140997186303138733e-01 4.743055701255798340e-01 -7.162468880414962769e-02 -1.059800460934638977e-01 -2.231440991163253784e-01 -1.355988383293151855e-01 1.143827512860298157e-01 -3.177481144666671753e-02 -2.195252478122711182e-01 -4.715316742658615112e-02 -5.492321774363517761e-02 1.479153037071228027e-01 -1.364185959100723267e-01 6.839645653963088989e-02 -3.212339431047439575e-02 -2.402822822332382202e-01 1.141070872545242310e-01 1.878947168588638306e-01 2.152725458145141602e-01
2.716669440269470215e-01 4.047683253884315491e-02 1.997077018022537231e-01 -3.232707083225250244e-01 1.464690864086151123e-01 -1.121600531041622162e-02 1.566175669431686401e-01 7.511994242668151855e-02 -2.331230603158473969e-02 -4.372124671936035156e-01 7.552868872880935669e-02 1.123099401593208313e-01 -5.306207388639450073e-02 -6.937707960605621338e-02 1.461055576801300049e-01 7.794162631034851074e-02 -2.459618598222732544e-01 -8.796600252389907837e-02 1.031285598874092102e-01 2.902162969112396240e-01 -2.223174273967742920e-01 -2.849028408527374268e-01 -1.396774947643280029e-01 1.055211201310157776e-02 2.095335423946380615e-01 -7.288228720426559448e-02 1.261318475008010864e-01 1.464397832751274109e-02 -1.532139182090759277e-01 9.289910644292831421e-02 1.766386926174163818e-01 -2.034596353769302368e-01
1.592977195978164673e-01 1.397171467542648315e-01 1.625575870275497437e-01 -2.081481814384460449e-01 1.138940453529357910e-01 -1.809607297182083130e-01 1.032938584685325623e-01 1.898242980241775513e-01 -2.617253921926021576e-02 1.911736577749252319e-01 -2.513831853866577148e-01 -3.904454708099365234e-01 -1.976533830165863037e-01 -1.429082900285720825e-01 1.304999738931655884e-02 5.981567874550819397e-02 -9.141384810209274292e-02 -2.145389653742313385e-02 -1.366027295589447021e-01 1.898524314165115356e-01 7.413247600197792053e-03 -1.000970676541328430e-01 3.161205351352691650e-02 -9.301125258207321167e-02 2.647667229175567627e-01 7.837748154997825623e-03 -1.488788723945617676e-01 2.054830491542816162e-01 -6.377974152565002441e-02 1.501738131046295166e-01 4.471070468425750732e-01 1.802729517221450806e-01
2.556386888027191162e-01 -3.573604226112365723e-01 1.771875172853469849e-01 7.877566665410995483e-02 -1.335049867630004883e-01 1.035771369934082031e-01 -2.080281078815460205e-01 5.949071422219276428e-02 -1.610123515129089355e-01 -1.547440290451049805e-01 -9.876132756471633911e-02 -2.379728406667709351e-01 -6.424822658300399780e-02 -1.309334933757781982e-01 2.246098965406417847e-01 5.238124355673789978e-02 -1.104671061038970947e-01 2.324278093874454498e-02 1.963085234165191650e-01 -2.055337280035018921e-01 -7.465189695358276367e-02 -2.761189341545104980e-01 -2.479672282934188843e-01 2.021896652877330780e-02 3.016287684440612793e-01 -1.640638560056686401e-01 -2.013664096593856812e-01 -2.391968369483947754e-01 1.582068055868148804e-01 5.631175264716148376e-02 6.636169552803039551e-02 -1.332448124885559082e-01
3.202804327011108398e-01 1.617930531501770020e-01 5.552381277084350586e-02 -4.664183780550956726e-02 -1.198762208223342896e-01 1.207576692104339600e-02 -1.293677091598510742e-02 1.371215581893920898e-01 2.994371652603149414e-01 -2.284687906503677368e-01 3.705009073019027710e-02 -1.097355708479881287e-01 -1.147500574588775635e-01 -1.444933861494064331e-01 -7.516210898756980896e-03 9.506993740797042847e-02 -2.679309062659740448e-02 -2.094775438308715820e-01 1.436205357313156128e-01 -9.840988367795944214e-02 -6.136267259716987610e-02 -2.573909461498260498e-01 -1.340956240892410278e-01 -1.059866324067115784e-01 2.115825861692428589e-01 -2.515369653701782227e-01 7.722734659910202026e-02 -1.341855153441429138e-02 1.533232629299163818e-01 2.327765077352523804e-01 5.084584355354309082e-01 -9.766212105751037598e-02
2.732214331626892090e-02 -8.892512321472167969e-02 2.878093719482421875e-01 -2.118877619504928589e-01 -2.841143868863582611e-02 -2.369123250246047974e-01 -1.526436358690261841e-01 3.152680397033691406e-01 1.288851052522659302e-01 1.460971385240554810e-01 2.138649523258209229e-01 9.699480608105659485e-03 -9.186032414436340332e-02 -2.066131383180618286e-01 6.513042747974395752e-02 2.121819555759429932e-01 2.411827147006988525e-01 -2.072324454784393311e-01 -8.097828179597854614e-02 2.592141032218933105e-01 -6.335771828889846802e-02 -8.034877479076385498e-02 1.964071206748485565e-02 -3.276031315326690674e-01 2.368549257516860962e-01 1.080868393182754517e-02 4.673803970217704773e-02 3.018365427851676941e-02 -2.567557990550994873e-01 -1.407586783170700073e-01 2.076038718223571777e-01 -1.364402770996093750e-01
2.666895091533660889e-01 1.320233102887868881e-02 1.550053656101226807e-01 -2.448689490556716919e-01 -3.023537099361419678e-01 -2.384539395570755005e-01 1.006112843751907349e-01 -3.590667620301246643e-02 -1.346603333950042725e-01 6.885687261819839478e-02 6.603033095598220825e-02 -3.088499307632446289e-01 -4.169071018695831299e-01 -2.505621314048767090e-01 -1.539200451225042343e-02 -6.408238410949707031e-02 -1.876164227724075317e-01 -1.861221790313720703e-01 -1.065657809376716614e-01 1.125448718667030334e-01 1.550609618425369263e-02 -1.771669685840606689e-01 2.859121859073638916e-01 -1.097518876194953918e-01 1.809343695640563965e-01 2.340328246355056763e-01 8.886137604713439941e-02 -2.403153479099273682e-02 1.432121731340885162e-02 -1.745835505425930023e-02 2.921463362872600555e-02 6.954007595777511597e-02
-1.647008024156093597e-02 -2.682223170995712280e-02 -1.740867197513580322e-01 -2.909625172615051270e-01 -1.555497050285339355e-01 -3.493978381156921387e-01 -1.815337389707565308e-01 2.898660898208618164e-01 1.770295202732086182e-01 1.056453306227922440e-02 8.636972308158874512e-02 -5.135968923568725586e-01 -3.924571722745895386e-02 -3.012090921401977539e-01 1.077247262001037598e-01 6.063779443502426147e-02 -1.124909520149230957e-01 -2.446635812520980835e-01 -1.437717676162719727e-01 1.137763559818267822e-01 -3.666502982378005981e-02 -5.906623974442481995e-02 1.274475604295730591e-01 -1.945582404732704163e-02 2.446866333484649658e-01 -7.460837811231613159e-02 -3.848301619291305542e-02 -2.850292809307575226e-02 -6.522880494594573975e-02 -4.676258563995361328e-02 8.925430476665496826e-02 2.877174876630306244e-02
2.099739015102386475e-02 1.248156875371932983e-01 2.432546019554138184e-01 -1.804518280550837517e-03 1.274063438177108765e-01 -1.647247821092605591e-01 -5.792511999607086182e-02 2.002906054258346558e-01 1.509598046541213989e-01 2.341130226850509644e-01 2.178382426500320435e-01 -7.765214890241622925e-02 4.696199670433998108e-03 -4.495405033230781555e-02 -1.948246806859970093e-01 -4.873777553439140320e-02 -1.477625370025634766e-01 -1.639866083860397339e-01 7.476380467414855957e-02 3.143686950206756592e-01 -6.633866578340530396e-02 -2.846867442131042480e-01 1.611634492874145508e-01 -1.257413625717163086e-01 2.181904017925262451e-01 5.012679100036621094e-02 1.287975311279296875e-01 -2.180390208959579468e-01 -1.639488041400909424e-01 7.221856713294982910e-02 3.456964790821075439e-01 -3.439255356788635254e-01
3.461996316909790039e-01 -1.131383702158927917e-01 1.088493615388870239e-01 -4.120647162199020386e-02 -1.334464401006698608e-01 -1.154718920588493347e-01 8.474788814783096313e-02 3.041869699954986572e-01 2.735114693641662598e-01 -3.116424083709716797e-01 -1.175388973206281662e-02 9.315748512744903564e-02 -2.477823942899703979e-01 -2.500227093696594238e-01 -3.470545262098312378e-02 8.028193563222885132e-02 7.218082435429096222e-03 -4.025981202721595764e-02 1.198963969945907593e-01 7.855745032429695129e-03 1.007983367890119553e-02 -3.961738348007202148e-01 -8.410326391458511353e-02 -2.002288997173309326e-01 1.951111406087875366e-01 -2.159355282783508301e-01 -8.696943521499633789e-02 1.273790001869201660e-01 -7.309451699256896973e-02 7.372439652681350708e-02 2.632966637611389160e-01 4.151640459895133972e-02
3.076885342597961426e-01 1.081903278827667236e-01 3.540672957897186279e-01 6.048011034727096558e-02 1.032238975167274475e-01 -2.840257585048675537e-01 -2.125886827707290649e-01 3.537399470806121826e-01 1.221666261553764343e-01 -2.420096285641193390e-02 -7.394464313983917236e-02 -2.555055618286132812e-01 -3.213104307651519775e-01 -1.456121951341629028e-01 -2.173900306224822998e-01 -4.064082168042659760e-03 1.686125248670578003e-01 -9.263082593679428101e-02 -4.630864411592483521e-02 -3.587841242551803589e-02 1.151770502328872681e-01 1.318987905979156494e-01 2.536527216434478760e-01 -4.952979087829589844e-02 2.473612278699874878e-01 -4.175059497356414795e-02 1.434943638741970062e-02 -3.231790289282798767e-02 5.111327767372131348e-02 8.203546702861785889e-02 1.771092712879180908e-01 4.669490829110145569e-02
1.576124131679534912e-01 -1.670557111501693726e-01 7.347895950078964233e-02 -4.522509872913360596e-03 -6.967435032129287720e-02 -2.257032692432403564e-01 4.784217849373817444e-02 8.943700045347213745e-02 -1.099570617079734802e-01 1.230666860938072205e-01 1.151272058486938477e-01 -4.712316095829010010e-01 -2.978336215019226074e-01 -1.430568378418684006e-02 3.277923911809921265e-02 1.188942624139599502e-04 -3.536079823970794678e-02 -2.597891390323638916e-01 2.912573814392089844e-01 2.845867350697517395e-02 -6.332273781299591064e-02 -5.067766830325126648e-02 -5.824330449104309082e-02 -2.897146940231323242e-01 2.585107684135437012e-01 -2.451527863740921021e-03 -1.813915371894836426e-01 -1.812249720096588135e-01 -1.308681815862655640e-01 -1.895372271537780762e-01 -1.221970245242118835e-01 -2.726992964744567871e-01
1.740455329418182373e-01 -2.053488194942474365e-01 2.627637982368469238e-01 -9.539585560560226440e-02 2.360787689685821533e-01 -2.209272384643554688e-01 5.855991691350936890e-02 1.134184449911117554e-01 3.965446352958679199e-02 5.521821603178977966e-02 -2.713417410850524902e-01 -2.787754535675048828e-01 1.492070686072111130e-02 -2.861385345458984375e-01 -2.439149171113967896e-01 1.068497672677040100e-01 -2.464069239795207977e-02 1.152160242199897766e-01 -8.899836242198944092e-02 -5.222260206937789917e-02 1.359072774648666382e-01 -1.662618666887283325e-01 -4.207520931959152222e-02 -2.531003206968307495e-02 1.155921667814254761e-01 3.003616631031036377e-02 1.776910573244094849e-01 1.826359182596206665e-01 -1.726244688034057617e-01 1.101721972227096558e-01 4.742096662521362305e-01 2.295264042913913727e-02
3.442497849464416504e-01 1.685043573379516602e-01 2.709289491176605225e-01 1.258180588483810425e-01 -4.914656654000282288e-02 -3.053501844406127930e-01 -1.806509643793106079e-01 9.346515871584415436e-03 2.285652756690979004e-01 -4.333886131644248962e-02 1.824209690093994141e-01 -3.515475094318389893e-01 -1.142347976565361023e-01 -1.951377093791961670e-01 1.357021629810333252e-01 5.131066963076591492e-02 -1.613866388797760010e-01 -3.425278067588806152e-01 1.247552502900362015e-02 1.587230712175369263e-01 1.493052695877850056e-03 -1.674994379281997681e-01 -6.841421127319335938e-02 1.224969327449798584e-01 8.799305558204650879e-02 9.953023493289947510e-02 1.730226129293441772e-01 1.980273425579071045e-01 -9.210997819900512695e-02 -1.564273685216903687e-01 1.745097525417804718e-02 -1.257253438234329224e-01
3.786165118217468262e-01 -1.036191452294588089e-02 4.408298525959253311e-03 -2.327676862478256226e-01 -1.392698734998703003e-01 -2.605638504028320312e-01 5.861756205558776855e-02 1.350678950548171997e-01 -1.410336792469024658e-01 1.309079229831695557e-01 1.251820176839828491e-01 -5.543262958526611328e-01 6.812967360019683838e-02 -1.368026882410049438e-01 -1.921817958354949951e-01 -5.269243568181991577e-02 -1.581644564867019653e-01 -1.676734685897827148e-01 1.766390949487686157e-01 1.669150032103061676e-02 -1.420923173427581787e-01 5.276394262909889221e-02 2.600474515929818153e-03 -2.428235299885272980e-02 2.665926814079284668e-01 -1.651138812303543091e-01 -1.654025763273239136e-01 -9.155406802892684937e-02 1.405732780694961548e-01 -5.107652023434638977e-02 -7.552236318588256836e-02 -1.328474725596606731e-03
4.297422990202903748e-02 3.767360374331474304e-02 2.260109186172485352e-01 -1.352904364466667175e-03 -1.036152243614196777e-01 -5.496343970298767090e-01 -7.527830451726913452e-02 9.823466837406158447e-02 -2.288069874048233032e-01 8.631274104118347168e-02 -3.845785558223724365e-02 -1.933549642562866211e-01 -2.667933516204357147e-02 -1.227392628788948059e-01 -6.450974196195602417e-02 2.526029385626316071e-02 -2.837638258934020996e-01 -2.914998829364776611e-01 2.040671557188034058e-02 -2.633973583579063416e-02 -2.472654879093170166e-01 -2.615116350352764130e-02 -9.139794856309890747e-02 2.255636826157569885e-02 1.555182188749313354e-01 1.319979727268218994e-01 1.067275479435920715e-01 -1.345430165529251099e-01 -3.574862778186798096e-01 -1.123581677675247192e-01 1.501359492540359497e-01 1.640182733535766602e-01
1.441020965576171875e-01 5.201148614287376404e-02 2.205724865198135376e-01 3.182997927069664001e-02 -5.523434653878211975e-02 -2.449314147233963013e-01 -9.495075047016143799e-02 2.287787795066833496e-01 8.712198585271835327e-02 -3.938899189233779907e-02 -1.152287870645523071e-01 -4.197508096694946289e-01 -5.745296180248260498e-02 -5.980154871940612793e-02 4.004018902778625488e-01 1.791329085826873779e-01 -3.043668903410434723e-02 7.496339082717895508e-02 -2.701866626739501953e-01 5.356143228709697723e-03 6.350307166576385498e-02 -9.444404393434524536e-02 8.505976200103759766e-02 -5.264388769865036011e-02 4.590784609317779541e-01 -2.026593685150146484e-01 -4.915872216224670410e-02 8.520387858152389526e-02 6.632751226425170898e-02 1.698831468820571899e-01 -1.498371642082929611e-02 8.396751433610916138e-02
2.096251249313354492e-01 -4.194515049457550049e-01 1.495540738105773926e-01 8.308588713407516479e-02 -1.333234161138534546e-01 -2.744557559490203857e-01 8.264217525720596313e-02 5.761015042662620544e-02 8.390834927558898926e-02 -2.572678029537200928e-01 8.698854595422744751e-02 -2.001132816076278687e-01 7.745576556771993637e-03 -2.645619586110115051e-02 2.426312714815139771e-01 -3.971211239695549011e-02 9.668829292058944702e-02 1.707927733659744263e-01 -1.388217657804489136e-01 -6.108331959694623947e-03 -1.465667854063212872e-03 7.352504879236221313e-02 -2.482367455959320068e-01 1.030436605215072632e-01 3.619554936885833740e-01 -7.814144343137741089e-02 -9.180219471454620361e-02 -1.112510114908218384e-01 -1.335130929946899414e-01 6.038274243474006653e-02 2.734052240848541260e-01 -2.755576968193054199e-01
1.583785116672515869e-01 1.351403165608644485e-02 3.407024443149566650e-01 3.394168019294738770e-01 1.924505643546581268e-02 -3.550227880477905273e-01 -6.711931526660919189e-02 1.304846163839101791e-02 1.207876950502395630e-01 -1.554166227579116821e-01 -1.882934868335723877e-01 -1.703866273164749146e-01 -2.001394480466842651e-01 -1.854530274868011475e-01 2.276560217142105103e-01 2.943017184734344482e-01 1.315158754587173462e-01 8.875126950442790985e-03 9.342701733112335205e-02 -1.119695305824279785e-01 2.141302265226840973e-02 5.355141684412956238e-02 -3.186985850334167480e-01 -1.326067149639129639e-01 2.299103289842605591e-01 -1.019970979541540146e-02 -1.798387914896011353e-01 -1.964551061391830444e-01 -3.893917053937911987e-02 -1.543663092888891697e-04 8.172948844730854034e-03 -9.819638729095458984e-02
3.835361897945404053e-01 1.267469078302383423e-01 1.686524599790573120e-02 -2.378056943416595459e-01 -3.198504745960235596e-01 -1.379443407058715820e-01 3.546651080250740051e-02 4.798736423254013062e-02 -1.557848453521728516e-01 -5.461002141237258911e-02 -5.824302136898040771e-02 -2.190628945827484131e-01 -3.404563069343566895e-01 -1.109522655606269836e-01 -5.686867237091064453e-02 1.282924562692642212e-01 -1.975672692060470581e-02 -1.883000433444976807e-01 -1.256479788571596146e-02 1.967004388570785522e-01 2.933299243450164795e-01 -1.804824918508529663e-01 9.234344214200973511e-02 -1.007584296166896820e-02 1.779472529888153076e-01 2.913901209831237793e-01 2.679816782474517822e-01 -8.171850442886352539e-02 -3.609716892242431641e-02 -6.203722674399614334e-03 1.196311488747596741e-01 -1.260938495397567749e-01
2.915833592414855957e-01 1.834189146757125854e-01 3.250026106834411621e-01 -9.826344251632690430e-02 8.181482553482055664e-02 -4.548362195491790771e-01 2.356351912021636963e-02 2.351493537425994873e-01 1.308652311563491821e-01 1.056678146123886108e-01 -2.019009739160537720e-01 -2.033772468566894531e-01 5.128458724357187748e-04 -1.371661126613616943e-01 -1.171081811189651489e-01 1.218933090567588806e-01 1.012028679251670837e-01 2.039127424359321594e-02 -1.164918318390846252e-01 -1.650400161743164062e-01 1.602046936750411987e-01 -6.064837798476219177e-02 1.995481848716735840e-01 -1.910300850868225098e-01 2.481137067079544067e-01 1.719449907541275024e-01 6.769198179244995117e-02 -2.919994667172431946e-02 1.020125299692153931e-01 2.270363867282867432e-01 -2.188679389655590057e-02 -1.507168561220169067e-01
1.265130192041397095e-01 1.109092608094215393e-01 2.794660031795501709e-01 -1.041447278112173080e-02 7.951122522354125977e-02 1.332605034112930298e-01 1.366908941417932510e-02 2.392782717943191528e-01 -1.681228727102279663e-01 -4.335069283843040466e-02 1.350562423467636108e-01 -3.355235159397125244e-01 1.227824166417121887e-01 -3.000169396400451660e-01 1.131284702569246292e-02 2.734190225601196289e-01 -1.935338675975799561e-01 -1.555887162685394287e-01 -5.919863656163215637e-02 1.733959615230560303e-01 -2.145140916109085083e-01 -3.540179750416427851e-04 1.328767240047454834e-01 -1.162757501006126404e-01 1.142787709832191467e-01 -1.413304172456264496e-02 -3.800070658326148987e-02 -2.546716332435607910e-01 -1.809077411890029907e-01 6.497719138860702515e-02 3.756937980651855469e-01 -2.023539245128631592e-01
2.463489472866058350e-01 1.012701317667961121e-01 4.546920768916606903e-03 -2.562364339828491211e-01 -4.098318051546812057e-03 -2.123645395040512085e-01 1.972488015890121460e-01 1.376986205577850342e-01 1.809904277324676514e-01 -1.849833130836486816e-01 -1.649991609156131744e-02 6.221814453601837158e-02 -9.128187596797943115e-02 -2.694689631462097168e-01 -9.878522902727127075e-02 1.432529091835021973e-01 -2.867111563682556152e-01 -1.568881124258041382e-01 1.769384890794754028e-01 5.768594518303871155e-02 -3.734096512198448181e-02 -1.855957657098770142e-01 -5.603708326816558838e-02 -1.652485877275466919e-01 2.987183928489685059e-01 -2.812577486038208008e-01 2.495704144239425659e-01 -2.469048462808132172e-02 -2.112329453229904175e-01 -1.235459297895431519e-01 2.736103534698486328e-01 -6.581124663352966309e-02
6.828713230788707733e-03 -2.559528648853302002e-01 1.953741312026977539e-01 9.528390318155288696e-02 -1.409011036157608032e-01 -3.283030092716217041e-01 -4.073092937469482422e-01 9.340108931064605713e-02 -5.498390272259712219e-02 -2.661933898925781250e-01 -1.403281837701797485e-01 1.135591715574264526e-01 -1.757793873548507690e-01 -1.728997677564620972e-01 2.939798235893249512e-01 1.697580069303512573e-01 -5.166835710406303406e-02 -1.988461166620254517e-01 -1.024472992867231369e-02 -4.778951033949851990e-02 6.211325060576200485e-03 -1.091744005680084229e-01 -1.109500080347061157e-01 2.251754850149154663e-01 1.690346449613571167e-01 -1.673927158117294312e-02 -1.142338067293167114e-01 -1.878332644701004028e-01 -1.602581329643726349e-02 -1.278916187584400177e-02 2.369495779275894165e-01 -2.216021418571472168e-01
6.429673731327056885e-02 -8.502367883920669556e-02 1.650470346212387085e-01 -7.365552335977554321e-02 -2.938970327377319336e-01 -2.844648957252502441e-01 -1.921876370906829834e-01 1.801645457744598389e-01 2.535540163516998291e-01 2.615332603454589844e-01 9.491569548845291138e-02 -1.612284630537033081e-01 4.378512129187583923e-02 -4.967867955565452576e-02 -9.901645034551620483e-02 7.782351225614547729e-02 -7.410675287246704102e-02 -2.997779846191406250e-01 5.519902333617210388e-02 2.028239667415618896e-01 -1.946468204259872437e-01 -2.922370433807373047e-01 2.879544720053672791e-02 -1.694316416978836060e-01 2.992916405200958252e-01 4.346841946244239807e-02 -4.679806530475616455e-02 -2.419120669364929199e-01 -2.692515552043914795e-01 -3.014511987566947937e-02 -5.457119084894657135e-03 1.155885159969329834e-01
2.912549078464508057e-01 -1.117746010422706604e-01 8.731118589639663696e-02 4.746317863464355469e-02 6.123317033052444458e-02 -4.626625180244445801e-01 -3.006898565217852592e-03 2.442386746406555176e-01 -9.933025576174259186e-03 2.606320083141326904e-01 -2.034309804439544678e-01 -2.164192795753479004e-01 2.635393477976322174e-02 -1.183233782649040222e-01 -1.554614156484603882e-01 2.293562144041061401e-01 -2.615376114845275879e-01 -1.772625185549259186e-02 -5.033621191978454590e-02 1.603809893131256104e-01 2.234851419925689697e-01 -2.690850496292114258e-01 -7.183292508125305176e-02 -3.819637000560760498e-02 -9.713343344628810883e-03 -2.292679846286773682e-01 -2.313722856342792511e-02 -1.658364236354827881e-01 2.359885275363922119e-01 -3.022675402462482452e-02 6.491518020629882812e-02 -1.264822203665971756e-02
1.749460957944393158e-02 1.500014513731002808e-01 1.759329289197921753e-01 -4.318295717239379883e-01 1.161654219031333923e-01 -2.404374927282333374e-01 6.209472194314002991e-02 1.737316846847534180e-01 2.138808220624923706e-01 -7.649381458759307861e-02 9.095065295696258545e-02 -4.299173504114151001e-02 5.034731701016426086e-03 -2.443896085023880005e-01 -1.884884200990200043e-02 8.541756123304367065e-02 -2.097143977880477905e-01 1.624934226274490356e-01 8.773319423198699951e-02 -1.122492328286170959e-01 -4.441714379936456680e-03 -4.945081099867820740e-02 -1.847758293151855469e-01 -1.160317063331604004e-01 3.360317647457122803e-01 -1.051885262131690979e-01 1.093338578939437866e-01 -3.958363533020019531e-01 -2.023689448833465576e-02 1.185244135558605194e-02 2.441783845424652100e-01 -1.781976968050003052e-01
1.978375166654586792e-01 -1.380753368139266968e-01 1.557328253984451294e-01 -2.578172385692596436e-01 1.731186956167221069e-01 -9.023291617631912231e-02 -2.752794185653328896e-03 2.908330038189888000e-02 -1.598502099514007568e-01 -2.594690620899200439e-01 -4.123992621898651123e-01 -1.961623132228851318e-01 -2.882434129714965820e-01 -1.565956473350524902e-01 -1.707995124161243439e-02 -1.326100081205368042e-01 -1.459225863218307495e-01 4.411104321479797363e-02 5.500528961420059204e-02 1.566078215837478638e-01 3.264611959457397461e-02 -2.107869461178779602e-02 -8.710765093564987183e-02 -3.559184670448303223e-01 1.349215060472488403e-01 1.576169580221176147e-01 3.282028436660766602e-02 -2.396932393312454224e-01 -2.252317219972610474e-02 5.239231511950492859e-02 2.610635459423065186e-01 1.601406931877136230e-01
1.626141518354415894e-01 -3.359782695770263672e-02 2.528598010540008545e-01 -1.494966167956590652e-02 7.835225202143192291e-03 -1.370597034692764282e-01 2.455049008131027222e-01 -4.033058881759643555e-02 -1.830260604619979858e-01 1.246241778135299683e-01 -2.195844650268554688e-01 -1.390719711780548096e-01 -3.087914288043975830e-01 -1.645047366619110107e-01 3.507328778505325317e-02 -3.263644129037857056e-02 -6.886666268110275269e-02 -1.438420712947845459e-01 4.887573421001434326e-02 2.517888247966766357e-01 -2.399467527866363525e-01 4.052108898758888245e-02 -1.271855384111404419e-01 -1.746691316366195679e-01 3.004142940044403076e-01 -7.142185419797897339e-02 3.070236742496490479e-01 -1.154491901397705078e-01 -2.079856581985950470e-02 3.822099789977073669e-02 3.742044866085052490e-01 -2.103262543678283691e-01
2.671161592006683350e-01 -1.765289157629013062e-01 8.581948280334472656e-02 -1.392646282911300659e-01 6.325982511043548584e-02 -3.720178008079528809e-01 1.273629963397979736e-01 4.113722741603851318e-01 -4.259832948446273804e-02 -1.888118833303451538e-01 -1.120298206806182861e-01 -2.242657989263534546e-01 6.332032382488250732e-02 1.617979407310485840e-01 3.400886356830596924e-01 -6.292123347520828247e-02 -1.243293508887290955e-01 2.069690376520156860e-01 -5.168062448501586914e-02 1.230812147259712219e-01 4.535140097141265869e-02 -2.439136803150177002e-02 -1.332289129495620728e-01 -1.374586373567581177e-01 1.235083267092704773e-01 3.955323249101638794e-02 1.170888841152191162e-01 -6.541860848665237427e-02 1.235015317797660828e-01 1.585328131914138794e-01 3.021178841590881348e-01 -1.043202653527259827e-01
2.412703186273574829e-01 -4.496232792735099792e-02 4.052298963069915771e-01 -5.421313643455505371e-02 2.551878988742828369e-01 -1.934209167957305908e-01 -5.233328044414520264e-02 2.634320259094238281e-01 1.994200609624385834e-02 -1.884872913360595703e-01 -5.470013990998268127e-02 -4.106092825531959534e-02 -5.859513580799102783e-02 -7.148472964763641357e-02 -9.659583121538162231e-02 3.577381372451782227e-02 -1.426578164100646973e-01 -1.241731122136116028e-01 -1.029804572463035583e-01 1.431276798248291016e-01 2.961108982563018799e-01 -1.692617237567901611e-01 5.463904514908790588e-02 -2.217518836259841919e-01 3.736082315444946289e-01 -1.190667301416397095e-01 2.504002489149570465e-02 2.505578994750976562e-01 -4.373997822403907776e-02 2.151761054992675781e-01 1.209467053413391113e-01 1.511040031909942627e-01
2.044104337692260742e-01 -1.040592417120933533e-01 1.665398925542831421e-01 8.718382567167282104e-02 -1.947861462831497192e-01 4.962451383471488953e-02 1.326944082975387573e-01 1.987518072128295898e-01 -1.870446503162384033e-01 -2.776824235916137695e-01 2.326850593090057373e-02 -1.823968738317489624e-01 -1.406642645597457886e-01 -4.051515460014343262e-01 -1.040123179554939270e-01 1.340445876121520996e-01 -3.637453168630599976e-02 -2.678134739398956299e-01 -1.633574813604354858e-01 2.107343263924121857e-02 1.012980006635189056e-02 -1.518366634845733643e-01 7.439108192920684814e-02 -1.722197532653808594e-01 3.403355777263641357e-01 2.496098279953002930e-01 2.012417763471603394e-01 -2.483831197023391724e-01 7.784804794937372208e-03 6.487815082073211670e-02 3.807834163308143616e-02 -1.064898297190666199e-01
4.146291408687829971e-03 -1.706347465515136719e-01 2.040339708328247070e-01 -3.276760131120681763e-02 1.145511120557785034e-01 -3.273741900920867920e-01 -1.341724395751953125e-01 3.818959370255470276e-02 2.407130599021911621e-02 1.094951555132865906e-01 8.038642257452011108e-02 -8.166141062974929810e-02 -2.597223520278930664e-01 -2.388138771057128906e-01 4.379729628562927246e-01 9.556458145380020142e-02 -1.302925646305084229e-01 6.710660457611083984e-02 -1.562627847306430340e-03 -3.714658319950103760e-02 -1.973598599433898926e-01 -2.747336924076080322e-01 -1.358760744333267212e-01 1.541114449501037598e-01 1.713269501924514771e-01 6.126272957772016525e-03 -1.538698226213455200e-01 -4.942995309829711914e-02 -2.089130729436874390e-01 1.407080739736557007e-01 3.117833733558654785e-01 2.039621621370315552e-01
2.288500070571899414e-01 -1.255246996879577637e-01 2.002486884593963623e-01 -7.842265069484710693e-02 -1.127689555287361145e-01 -1.949779093265533447e-01 2.041129618883132935e-01 6.042905151844024658e-02 -1.394829899072647095e-01 1.371749788522720337e-01 7.094420492649078369e-02 -9.692515432834625244e-02 -3.595010936260223389e-01 -1.752167791128158569e-01 8.613303303718566895e-02 4.714613407850265503e-02 -4.385918006300926208e-02 -2.708923630416393280e-02 4.231849908828735352e-01 2.769528627395629883e-01 9.459257125854492188e-02 -2.716235816478729248e-01 -5.657683312892913818e-02 -1.079264655709266663e-02 3.097481131553649902e-01 8.671294897794723511e-02 2.249256074428558350e-01 -4.748615622520446777e-02 -3.361210599541664124e-02 -2.246394306421279907e-01 7.591303437948226929e-02 -9.557919204235076904e-02
5.559901893138885498e-02 2.813970111310482025e-02 2.112250328063964844e-01 4.210780188441276550e-02 -1.037496253848075867e-01 -4.173031449317932129e-01 7.710494101047515869e-02 -9.583193808794021606e-02 -1.647218763828277588e-01 -4.571442678570747375e-02 2.364316284656524658e-01 -1.843380182981491089e-01 -2.835948169231414795e-01 -3.527403771877288818e-01 -1.499336585402488708e-02 8.160018920898437500e-02 9.999907575547695160e-03 -1.624785214662551880e-01 2.488979697227478027e-01 1.480184048414230347e-01 -1.827539205551147461e-01 -4.620964080095291138e-02 -1.077383831143379211e-01 -1.372307986021041870e-01 3.044133484363555908e-01 -8.511206507682800293e-02 4.420685023069381714e-02 -2.284217178821563721e-01 -7.141536474227905273e-02 1.241676043719053268e-02 -2.185418009757995605e-01 -1.883190572261810303e-01
1.288914829492568970e-01 3.451880812644958496e-02 1.435153633356094360e-01 -2.164869308471679688e-01 -2.276654820889234543e-03 -4.202129542827606201e-01 1.049803644418716431e-01 -6.561616063117980957e-02 -6.557664275169372559e-02 -4.294014349579811096e-02 -5.949460342526435852e-02 -7.737331092357635498e-02 -1.373463571071624756e-01 -4.162400960922241211e-01 -1.034746393561363220e-01 2.737318165600299835e-02 -1.302848607301712036e-01 -2.309338897466659546e-01 -2.263035774230957031e-01 -5.879192799329757690e-02 -3.351775556802749634e-02 -1.238831803202629089e-01 -1.514916718006134033e-01 -5.923708900809288025e-02 1.708247959613800049e-01 -1.399879902601242065e-01 -1.150016300380229950e-02 -3.317524492740631104e-01 -3.501388728618621826e-01 -1.292428523302078247e-01 1.770201884210109711e-02 1.925816237926483154e-01
2.406281828880310059e-01 1.163950413465499878e-01 2.707659900188446045e-01 -1.433544307947158813e-01 1.917336434125900269e-01 -6.203765869140625000e-01 -1.676912456750869751e-01 2.141758501529693604e-01 1.690426096320152283e-02 -1.090269312262535095e-01 -1.871031150221824646e-02 -8.322610706090927124e-02 -3.009874746203422546e-02 1.624490879476070404e-02 8.385104686021804810e-02 1.846923828125000000e-01 -5.745434761047363281e-02 2.461488358676433563e-02 -1.262671500444412231e-01 3.919180482625961304e-03 -8.504168689250946045e-02 -3.740468025207519531e-01 -9.399580955505371094e-02 -9.133250266313552856e-02 -9.163949638605117798e-02 -2.129682004451751709e-01 7.491399347782135010e-02 -1.011816263198852539e-01 8.115354576148092747e-04 1.062825769186019897e-01 -1.999198272824287415e-02 1.087134778499603271e-01
1.111786365509033203e-01 6.507542729377746582e-02 3.318621814250946045e-01 1.084436923265457153e-01 1.667525619268417358e-01 -2.570535838603973389e-01 1.584899984300136566e-02 4.920860528945922852e-01 2.352216541767120361e-01 -5.806591361761093140e-02 -3.592766821384429932e-02 3.758179396390914917e-02 -1.434597074985504150e-01 -1.789659112691879272e-01 -6.835138052701950073e-02 -1.119725257158279419e-01 8.679766207933425903e-02 -1.341515332460403442e-01 -1.003755852580070496e-01 4.652448929846286774e-03 -1.406659334897994995e-01 -9.801436215639114380e-02 -5.740233231335878372e-03 -1.411361396312713623e-01 2.821719050407409668e-01 1.156723871827125549e-01 -3.521696478128433228e-02 -3.623803555965423584e-01 -1.231278330087661743e-01 1.990414261817932129e-01 1.652518510818481445e-01 -3.722106665372848511e-02
2.323583215475082397e-01 -1.942009180784225464e-01 1.852312684059143066e-01 7.174503058195114136e-02 4.892075061798095703e-02 -5.025459527969360352e-01 7.647820562124252319e-02 1.486787199974060059e-01 1.236838381737470627e-02 1.121456772089004517e-01 -2.212124019861221313e-01 -2.273292541503906250e-01 -6.992204487323760986e-02 -1.763277351856231689e-01 1.268669962882995605e-02 7.483133673667907715e-02 -6.904055178165435791e-02 1.033260896801948547e-01 -2.271464020013809204e-01 1.655269712209701538e-01 3.167568147182464600e-01 -2.464396953582763672e-01 -1.714520901441574097e-01 9.438188374042510986e-02 -1.360548138618469238e-01 -1.127603054046630859e-01 -2.276712097227573395e-03 -2.551688551902770996e-01 1.836991123855113983e-02 9.183945134282112122e-03 9.078209847211837769e-02 -1.789953857660293579e-01
3.622450232505798340e-01 -2.319221943616867065e-01 2.968000471591949463e-01 -1.367240697145462036e-01 -1.202833727002143860e-01 -1.768448352813720703e-01 -1.554751768708229065e-02 7.745145261287689209e-02 9.012410044670104980e-02 -2.215634137392044067e-01 3.277058303356170654e-01 -2.076818943023681641e-01 9.119279682636260986e-02 -2.638048827648162842e-01 2.779123783111572266e-01 -2.028299309313297272e-02 1.359439641237258911e-01 -1.711403876543045044e-01 -9.335198253393173218e-02 2.523683011531829834e-01 -9.644411504268646240e-02 -1.043960377573966980e-01 6.707121431827545166e-02 -2.976670302450656891e-02 1.180607974529266357e-01 -8.807418495416641235e-02 1.434534639120101929e-01 -1.150187626481056213e-01 -1.066739112138748169e-02 1.758115738630294800e-01 -1.684586554765701294e-01 -1.796353757381439209e-01
1.713364124298095703e-01 -1.615020930767059326e-01 1.801498979330062866e-01 -5.038079246878623962e-02 -3.194278338924050331e-03 -1.149314120411872864e-01 -2.145785838365554810e-01 4.266043305397033691e-01 1.596738100051879883e-01 -3.168382868170738220e-02 -6.104552000761032104e-02 -1.059109643101692200e-01 -1.020847354084253311e-02 -1.221492514014244080e-01 -1.509652584791183472e-01 1.845429688692092896e-01 -7.195904105901718140e-02 -3.358314186334609985e-02 -2.183143049478530884e-01 2.943357080221176147e-02 -6.402003020048141479e-02 -2.752844691276550293e-01 1.006583422422409058e-01 1.258953213691711426e-01 3.205191493034362793e-01 -1.265936195850372314e-01 -7.250235974788665771e-02 8.463327586650848389e-02 2.934781014919281006e-01 2.872556447982788086e-01 2.411525696516036987e-01 -1.905961483716964722e-01
5.232926085591316223e-02 -2.261876314878463745e-01 2.418029587715864182e-03 -2.345855385065078735e-01 -1.414315253496170044e-01 -4.523986876010894775e-01 -2.685756385326385498e-01 1.747196763753890991e-01 -7.754364050924777985e-03 -2.025542855262756348e-01 1.423590779304504395e-01 -1.601873524487018585e-02 7.086402177810668945e-02 -1.224387660622596741e-01 8.714208006858825684e-02 6.637097150087356567e-02 -1.170970275998115540e-01 1.218887418508529663e-01 2.994607090950012207e-01 -2.633289434015750885e-02 -2.411538362503051758e-01 -2.724573016166687012e-01 -2.069754302501678467e-01 -1.832307279109954834e-01 1.755279600620269775e-01 -6.237135082483291626e-02 1.603855639696121216e-01 -1.710775941610336304e-01 1.723103970289230347e-02 -1.818660944700241089e-01 1.257231831550598145e-01 -5.920554324984550476e-02
3.189835250377655029e-01 -2.191169261932373047e-01 1.688243895769119263e-01 -1.201276034116744995e-01 9.308469295501708984e-02 -5.602414011955261230e-01 -7.083082944154739380e-02 2.147431820631027222e-01 -2.372247576713562012e-01 2.298882603645324707e-01 -9.723046422004699707e-02 -2.180276513099670410e-01 -5.816328339278697968e-04 7.119501382112503052e-02 7.431313395500183105e-02 8.977262675762176514e-02 -1.361829489469528198e-01 -1.858259364962577820e-02 9.468149393796920776e-02 2.076843231916427612e-01 1.728555709123611450e-01 -2.208379507064819336e-01 7.767204195261001587e-02 -5.666567757725715637e-02 -6.351512670516967773e-02 -1.912303082644939423e-02 -8.282874524593353271e-02 1.439004484564065933e-02 2.170093357563018799e-01 1.256862580776214600e-01 5.511606857180595398e-02 -1.122370064258575439e-01
1.607653498649597168e-01 -2.389080226421356201e-01 3.803117573261260986e-01 8.023303747177124023e-02 -6.523797661066055298e-02 -1.742116063833236694e-01 -2.400342840701341629e-03 1.113733127713203430e-01 5.047441925853490829e-03 -6.555080413818359375e-02 -2.347683012485504150e-01 -3.506489396095275879e-01 1.284372806549072266e-01 9.791199117898941040e-02 3.571883738040924072e-01 -1.291586309671401978e-01 -8.433477953076362610e-03 -2.111580818891525269e-01 1.833942979574203491e-01 -5.568588897585868835e-02 5.750638991594314575e-02 -1.393002122640609741e-01 1.116507127881050110e-01 6.980857998132705688e-02 1.793079078197479248e-01 -1.582275032997131348e-01 -1.251540482044219971e-01 -2.339698076248168945e-01 -2.089284658432006836e-01 2.142437398433685303e-01 1.848358847200870514e-02 -1.652771532535552979e-01
2.258618175983428955e-01 3.990212082862854004e-02 2.033634483814239502e-01 -1.769998967647552490e-01 8.692220784723758698e-03 -1.868143826723098755e-01 -5.222770385444164276e-03 1.994320154190063477e-01 -3.036579191684722900e-01 4.816627874970436096e-02 -2.388567179441452026e-01 -1.615002155303955078e-01 -1.149193719029426575e-01 -3.435970982536673546e-03 3.143587335944175720e-02 1.233932077884674072e-01 1.999427080154418945e-01 1.147520989179611206e-01 -2.216024696826934814e-01 1.270440369844436646e-01 2.316303551197052002e-02 -1.047373749315738678e-02 2.859290838241577148e-01 9.547542035579681396e-02 3.562982678413391113e-01 -3.869251906871795654e-01 7.513705641031265259e-02 -3.050494790077209473e-01 1.244733389467000961e-02 -2.152116224169731140e-02 -7.988496869802474976e-02 2.382822334766387939e-02
1.459850668907165527e-01 2.603430747985839844e-01 1.126789972186088562e-01 -5.759736523032188416e-03 9.700220823287963867e-02 -3.035307526588439941e-01 -1.931208074092864990e-01 1.425954997539520264e-01 9.706421941518783569e-02 -1.263091564178466797e-01 2.091743499040603638e-01 -2.217897921800613403e-01 4.465518519282341003e-02 -4.093916118144989014e-01 5.005799978971481323e-02 -5.891966633498668671e-03 -2.336682677268981934e-01 -9.767354279756546021e-02 -7.891833037137985229e-02 1.612054556608200073e-01 -7.737835496664047241e-02 7.776217907667160034e-02 -9.512781351804733276e-02 4.213961958885192871e-02 4.114497900009155273e-01 -9.956320747733116150e-03 2.757256329059600830e-01 5.111962184309959412e-02 -8.858300745487213135e-02 -1.607075929641723633e-01 2.170777767896652222e-01 -2.267678640782833099e-02
2.379549890756607056e-01 7.964647561311721802e-02 2.835014760494232178e-01 6.292056292295455933e-02 2.154395729303359985e-01 -9.875223785638809204e-02 -7.920629531145095825e-02 9.168341010808944702e-02 -4.729599878191947937e-02 -4.749424010515213013e-02 -1.597107648849487305e-01 -1.555109471082687378e-01 -9.134213626384735107e-02 6.256754696369171143e-02 -1.565781235694885254e-02 7.521104812622070312e-02 -1.621601581573486328e-01 -1.617157906293869019e-01 -1.182102262973785400e-01 1.953428089618682861e-01 2.848653793334960938e-01 -1.018471717834472656e-01 2.412571460008621216e-01 -2.166487276554107666e-01 3.915778398513793945e-01 -9.185759350657463074e-03 6.456915289163589478e-02 2.624307014048099518e-02 -3.642590716481208801e-02 3.925111591815948486e-01 2.025578618049621582e-01 -2.314566075801849365e-01
3.218393325805664062e-01 -3.941338136792182922e-02 1.188151761889457703e-01 5.238041747361421585e-03 3.605142980813980103e-02 -3.450857102870941162e-01 -5.484915338456630707e-03 3.377703130245208740e-01 1.018798574805259705e-01 -1.653507202863693237e-01 -4.785658419132232666e-02 -9.160811454057693481e-02 -1.689993888139724731e-01 -1.549173593521118164e-01 -9.974189102649688721e-02 -4.086352139711380005e-02 6.028298288583755493e-02 -1.205569133162498474e-01 6.514457613229751587e-02 -1.092323958873748779e-01 -9.293730556964874268e-02 -6.842979043722152710e-02 2.644325233995914459e-02 -1.533132940530776978e-01 2.609738707542419434e-01 -1.228034868836402893e-01 -2.518249154090881348e-01 1.308828145265579224e-01 -7.572560757398605347e-02 -1.024849116802215576e-01 5.305343270301818848e-01 -1.820888742804527283e-02
-6.330167874693870544e-03 -2.146599143743515015e-01 1.644219309091567993e-01 -1.520762145519256592e-01 -7.490725070238113403e-02 -3.812501728534698486e-01 -6.236524507403373718e-02 1.225335225462913513e-01 1.793192476034164429e-01 -8.763097971677780151e-02 4.359175451099872589e-03 -4.483181238174438477e-01 -3.662004694342613220e-02 -2.760114669799804688e-01 3.369379341602325439e-01 4.715781658887863159e-02 -2.829748392105102539e-01 -1.340484619140625000e-01 -1.433166116476058960e-01 9.124401025474071503e-03 7.710467278957366943e-02 -8.421538025140762329e-02 2.339685410261154175e-01 1.328399479389190674e-01 1.233757510781288147e-01 1.215839907526969910e-01 -5.024436488747596741e-02 -5.446273460984230042e-02 -2.183610051870346069e-01 -1.847030478529632092e-03 9.117287397384643555e-02 6.443037092685699463e-02
2.599504292011260986e-01 6.107843481004238129e-03 9.750959277153015137e-02 1.165071129798889160e-01 -1.986369639635086060e-01 -2.478488981723785400e-01 1.103132776916027069e-02 -1.316323578357696533e-01 3.309665480628609657e-03 -8.593508601188659668e-02 2.678699195384979248e-01 -2.484614253044128418e-01 -1.442596912384033203e-01 -2.543520927429199219e-01 -1.304004937410354614e-01 3.635880351066589355e-01 1.747597008943557739e-01 -2.098414897918701172e-01 -1.659623235464096069e-01 2.548566460609436035e-01 -9.476909041404724121e-02 -4.029529541730880737e-02 -4.223290458321571350e-02 -2.368251234292984009e-01 9.217939525842666626e-02 1.688501983880996704e-02 9.526494890451431274e-02 -2.746687829494476318e-01 -8.708594739437103271e-02 2.570597231388092041e-01 5.286089703440666199e-02 -1.003981530666351318e-01
2.212911695241928101e-01 5.867052823305130005e-03 1.519076228141784668e-01 7.827206514775753021e-03 1.125017255544662476e-01 -6.255778670310974121e-01 -1.039269007742404938e-02 3.348758220672607422e-01 -9.564227424561977386e-03 -1.572137624025344849e-01 -2.806532010436058044e-02 9.726554155349731445e-03 8.970460295677185059e-02 -1.763009652495384216e-02 -1.580594927072525024e-01 2.659375071525573730e-01 -6.872607022523880005e-02 -2.086169421672821045e-01 -1.480687558650970459e-01 -3.689553122967481613e-03 1.463115960359573364e-01 -3.401593267917633057e-01 -1.064024791121482849e-01 -5.053786933422088623e-02 -5.345223844051361084e-02 -1.417535841464996338e-01 4.547680541872978210e-02 -7.706371694803237915e-02 1.409325934946537018e-02 1.675588935613632202e-01 -1.784448884427547455e-02 3.356679156422615051e-02
1.341808736324310303e-01 -3.457757830619812012e-01 -1.020037531852722168e-01 1.813805997371673584e-01 4.971211031079292297e-02 -3.242389857769012451e-01 -2.238994985818862915e-01 2.529232203960418701e-01 1.190507486462593079e-01 -3.380993008613586426e-02 -2.609941549599170685e-02 -4.020250961184501648e-02 -5.313983187079429626e-02 -3.641438856720924377e-02 5.209378898143768311e-02 1.756466776132583618e-01 -1.845221370458602905e-01 1.773840188980102539e-02 -2.566902637481689453e-01 -1.239131912589073181e-01 9.493205696344375610e-03 -2.568722665309906006e-01 -1.907757520675659180e-01 -6.290880590677261353e-02 2.849998772144317627e-01 -2.883071899414062500e-01 1.220377013087272644e-01 -1.729349642992019653e-01 1.834650188684463501e-01 2.719053030014038086e-01 -4.201814299449324608e-04 5.767977610230445862e-02
1.755405068397521973e-01 7.368743419647216797e-02 2.233668044209480286e-02 5.326073616743087769e-02 -1.511810123920440674e-01 -9.551040083169937134e-02 -1.640061661601066589e-02 1.530352234840393066e-01 3.444843227043747902e-03 1.101178005337715149e-01 2.510344795882701874e-02 -3.781858086585998535e-01 -9.300552308559417725e-02 -3.362347185611724854e-01 3.226823806762695312e-01 -6.181279197335243225e-02 -5.442903563380241394e-02 -3.103676736354827881e-01 -1.735924035310745239e-01 3.060949444770812988e-01 -1.424060482531785965e-02 -1.690234839916229248e-01 4.725144430994987488e-02 9.044470638036727905e-02 2.559673190116882324e-01 -1.866680197417736053e-02 6.304777413606643677e-02 -4.372812062501907349e-02 2.717969566583633423e-02 2.145237177610397339e-01 2.640502750873565674e-01 2.622441351413726807e-01
4.074231386184692383e-01 -2.631081044673919678e-01 2.857834398746490479e-01 -1.842916160821914673e-01 -2.613345682621002197e-01 8.842080086469650269e-02 3.074753880500793457e-01 9.808336198329925537e-02 -5.672977492213249207e-02 1.095022726804018021e-02 -1.924211680889129639e-01 -2.194819003343582153e-01 -2.972532212734222412e-01 -5.031408742070198059e-02 5.336698517203330994e-02 -4.169758409261703491e-03 -1.133330464363098145e-01 -3.043832778930664062e-01 -8.164056390523910522e-02 1.230454146862030029e-01 1.202873419970273972e-02 -1.968818753957748413e-01 4.617497324943542480e-02 -9.552875161170959473e-02 4.034670069813728333e-02 1.482588648796081543e-01 1.679286062717437744e-01 -6.047008093446493149e-03 5.581031739711761475e-02 1.347975153475999832e-02 1.511223167181015015e-01 -1.764462292194366455e-01
9.710880368947982788e-02 -1.466704010963439941e-01 -1.504952274262905121e-02 -1.985381692647933960e-01 -1.627436876296997070e-01 -3.899552822113037109e-01 -2.445489913225173950e-01 2.730944752693176270e-01 -5.217948183417320251e-02 -2.569113373756408691e-01 4.555935040116310120e-02 -2.754762470722198486e-01 -1.410653889179229736e-01 -1.331495866179466248e-02 2.019826918840408325e-01 -3.223865032196044922e-01 -7.991874963045120239e-02 3.042068779468536377e-01 -1.272952067665755749e-03 1.586669385433197021e-01 1.069326624274253845e-01 -1.167262643575668335e-01 -1.778732687234878540e-01 -1.716566532850265503e-01 1.746450811624526978e-01 -1.412957310676574707e-01 -8.974757045507431030e-02 -4.445463791489601135e-02 -5.117259919643402100e-02 -6.461768597364425659e-02 1.527379751205444336e-01 -6.397840380668640137e-02
2.986690104007720947e-01 -2.065294533967971802e-01 1.484567970037460327e-01 -4.211780428886413574e-02 2.356276214122772217e-01 -1.462774723768234253e-01 2.010170072317123413e-01 3.436334431171417236e-01 1.616308689117431641e-01 -1.179822012782096863e-01 -2.985936105251312256e-01 -1.619837135076522827e-01 1.108215451240539551e-01 1.114087328314781189e-01 -4.988082125782966614e-02 2.044913172721862793e-01 -1.491972804069519043e-01 -3.678511455655097961e-02 2.610945666674524546e-04 1.766843944787979126e-01 4.663259536027908325e-02 -1.206077449023723602e-02 -2.451139539480209351e-01 8.833106607198715210e-02 2.984139025211334229e-01 -7.348669320344924927e-02 -4.488399624824523926e-02 -1.734637469053268433e-01 2.239582687616348267e-01 1.689941138029098511e-01 1.994193643331527710e-01 1.200287416577339172e-01
1.534907817840576172e-01 3.547397628426551819e-02 3.132905960083007812e-01 6.768177449703216553e-02 5.162518098950386047e-02 -5.775661021471023560e-02 -1.930197179317474365e-01 1.193990111351013184e-01 -1.277460902929306030e-01 -2.771513164043426514e-01 -2.600503861904144287e-01 -2.138797789812088013e-01 -1.456972360610961914e-01 5.849348008632659912e-02 -8.923473954200744629e-02 2.181152403354644775e-01 1.499473303556442261e-01 -2.599278688430786133e-01 1.357990410178899765e-02 4.533185362815856934e-01 -3.822518512606620789e-02 -1.330500543117523193e-01 -2.433009147644042969e-01 8.145897090435028076e-02 2.195489592850208282e-02 8.424866199493408203e-02 -8.388703316450119019e-02 -2.742078006267547607e-01 -2.343242615461349487e-02 7.614159584045410156e-02 -3.202259913086891174e-02 -2.243781536817550659e-01
2.714062631130218506e-01 -6.366986315697431564e-03 2.997331321239471436e-01 -8.347402513027191162e-02 -1.156750023365020752e-01 -9.861057996749877930e-02 -2.800168395042419434e-01 -9.481158107519149780e-02 1.012544333934783936e-01 1.208740100264549255e-01 3.416362404823303223e-01 -3.170109987258911133e-01 -1.007183734327554703e-02 -1.135733649134635925e-01 -1.625392884016036987e-01 8.948209136724472046e-02 -1.653414219617843628e-02 -4.165195673704147339e-02 -4.707052931189537048e-02 1.087193489074707031e-01 2.423628121614456177e-01 3.669773926958441734e-03 -1.374693661928176880e-01 -2.247977107763290405e-01 2.876822948455810547e-01 -1.088706627488136292e-01 -9.031879901885986328e-02 -3.912959694862365723e-01 -6.992980837821960449e-02 1.271839439868927002e-01 -5.698820576071739197e-02 -7.113096863031387329e-02
2.200911641120910645e-01 -1.107872650027275085e-01 7.514940202236175537e-02 1.224532350897789001e-01 8.530654013156890869e-02 -2.563209235668182373e-01 -2.914118468761444092e-01 -5.665826797485351562e-02 -2.773089408874511719e-01 -1.726952046155929565e-01 -2.588257193565368652e-02 -1.185384765267372131e-01 -3.194212913513183594e-02 -1.408126503229141235e-01 -3.279305621981620789e-02 4.398843348026275635e-01 -6.138805672526359558e-02 -1.368913501501083374e-01 -1.532550454139709473e-01 1.203384175896644592e-01 4.227823391556739807e-02 -3.646895587444305420e-01 -1.114718466997146606e-01 -2.339576333761215210e-01 1.965339630842208862e-01 -9.160663187503814697e-02 -4.075122624635696411e-02 1.121107488870620728e-01 4.068544507026672363e-02 1.286016404628753662e-01 -9.919243305921554565e-02 2.626101374626159668e-01
3.561565279960632324e-01 -2.129914611577987671e-01 2.189198881387710571e-01 9.642750769853591919e-02 -4.177743569016456604e-02 -1.885262280702590942e-01 -5.384670570492744446e-02 9.145141392946243286e-02 9.255451709032058716e-02 -1.381103843450546265e-01 2.209017574787139893e-01 -4.173420369625091553e-01 -1.716917306184768677e-01 -4.161770641803741455e-02 2.268659770488739014e-01 -1.698259413242340088e-01 -1.095132306218147278e-01 -2.267507165670394897e-01 -1.146145015954971313e-01 1.842575371265411377e-01 -5.242708697915077209e-02 -5.610047280788421631e-02 9.496839344501495361e-02 1.420876085758209229e-01 1.775007992982864380e-01 3.165336698293685913e-02 1.438044309616088867e-01 -1.230046078562736511e-01 -5.055031552910804749e-02 1.446323990821838379e-01 -2.669100165367126465e-01 -2.263789772987365723e-01
1.574849635362625122e-01 -1.950163394212722778e-02 2.900427393615245819e-02 -3.194904029369354248e-01 1.389579325914382935e-01 -1.218441724777221680e-01 -1.482100337743759155e-01 8.432804793119430542e-02 -1.961292512714862823e-02 1.457089483737945557e-01 1.118516996502876282e-01 -5.776993632316589355e-01 -2.027638852596282959e-01 -1.030525788664817810e-01 -2.748121274635195732e-03 -6.102010980248451233e-02 -1.751163899898529053e-01 -2.342553883790969849e-01 -1.006927564740180969e-01 8.203987032175064087e-02 -5.893952026963233948e-02 -2.573007941246032715e-01 -2.358660846948623657e-02 -4.936561360955238342e-02 3.242717981338500977e-01 1.799781322479248047e-01 -2.858050540089607239e-02 -1.416903883218765259e-01 -3.362787887454032898e-02 -1.938194334506988525e-01 -1.116253286600112915e-01 2.582658454775810242e-02
1.438086926937103271e-01 -3.030499219894409180e-01 3.353328108787536621e-01 -8.698341436684131622e-03 -2.266979664564132690e-01 -3.428408801555633545e-01 -4.791952669620513916e-02 1.176331341266632080e-01 -2.552390331402420998e-03 2.562740258872509003e-02 -1.087661907076835632e-01 1.286602467298507690e-01 -7.897379249334335327e-02 -1.825917661190032959e-01 -1.064807176589965820e-01 2.293721213936805725e-02 -3.621232211589813232e-01 -1.257688701152801514e-01 -1.190723031759262085e-01 1.850018091499805450e-02 1.234512701630592346e-01 6.496648490428924561e-02 -1.465395390987396240e-01 -6.638765335083007812e-02 2.578961551189422607e-01 2.967459857463836670e-01 2.122467905282974243e-01 2.133851172402501106e-03 -1.994061321020126343e-01 2.143205702304840088e-02 2.503647208213806152e-01 -7.911173626780509949e-03
3.504713177680969238e-01 -8.183800429105758667e-02 2.267297357320785522e-02 1.958948671817779541e-01 1.275069862604141235e-01 -2.518664598464965820e-01 -2.541949748992919922e-01 2.991562485694885254e-01 1.272944062948226929e-01 3.249928355216979980e-02 4.963778704404830933e-02 -1.370030343532562256e-01 -1.650850474834442139e-01 -1.431468501687049866e-02 -1.137619987130165100e-01 -1.745488494634628296e-02 -5.213281512260437012e-02 1.746673434972763062e-01 2.040058225393295288e-01 1.029611974954605103e-01 3.163368999958038330e-02 1.787162944674491882e-02 2.686366140842437744e-01 -3.318357169628143311e-01 3.604694306850433350e-01 1.517903208732604980e-01 4.576817154884338379e-02 -2.774339020252227783e-01 -2.011357061564922333e-02 4.743445664644241333e-02 1.162808686494827271e-01 3.627032414078712463e-02
4.913913086056709290e-02 1.872446984052658081e-01 1.660657823085784912e-01 -9.805604815483093262e-03 1.433019787073135376e-01 -1.406410634517669678e-01 -1.735356077551841736e-02 3.742755949497222900e-01 2.696822285652160645e-01 4.665117338299751282e-02 1.408993303775787354e-01 -1.582031250000000000e-01 1.118116751313209534e-01 -2.235676795244216919e-01 -1.522592902183532715e-01 -1.179680675268173218e-01 -2.501706480979919434e-01 2.305216901004314423e-02 1.070007383823394775e-01 2.615481317043304443e-01 -1.426272988319396973e-01 -1.385050863027572632e-01 9.725960344076156616e-02 5.501264333724975586e-02 1.694815158843994141e-01 4.746762290596961975e-02 2.261903285980224609e-01 -2.970953881740570068e-01 -7.851985841989517212e-02 1.247230321168899536e-01 3.621009290218353271e-01 -1.286619305610656738e-01
1.804042905569076538e-01 -1.273176223039627075e-01 3.756785392761230469e-01 8.260214328765869141e-02 5.812834948301315308e-03 -2.252253890037536621e-01 -9.387610107660293579e-02 1.078437045216560364e-01 2.179200053215026855e-01 -2.552012540400028229e-02 -2.704329788684844971e-01 -1.503285318613052368e-01 -3.184335678815841675e-02 -2.247471958398818970e-01 3.277008235454559326e-01 3.094808161258697510e-01 1.094277277588844299e-01 9.250959753990173340e-02 -1.186483353376388550e-02 2.648765593767166138e-02 7.433477044105529785e-02 -1.607665717601776123e-01 -2.375666797161102295e-01 1.168510168790817261e-01 1.756873577833175659e-01 3.264702111482620239e-02 -2.641396224498748779e-01 -1.896697431802749634e-01 -1.721435040235519409e-01 -2.011183798313140869e-01 -5.350729078054428101e-02 -7.704045157879590988e-03
4.333246350288391113e-01 -1.733176410198211670e-01 1.690219789743423462e-01 -9.036505222320556641e-02 -1.537080854177474976e-01 -1.445685178041458130e-01 3.182031512260437012e-01 2.269863039255142212e-01 1.903722435235977173e-01 -8.734171278774738312e-03 1.155296247452497482e-02 -4.395101219415664673e-02 -1.561137735843658447e-01 2.398293167352676392e-01 -1.048250868916511536e-01 1.449819803237915039e-01 -5.125428736209869385e-02 1.222501695156097412e-01 2.906228303909301758e-01 8.265815675258636475e-02 -1.411735313013195992e-03 -1.712170541286468506e-01 9.815678000450134277e-02 -3.287345170974731445e-01 1.922298073768615723e-01 -9.191779792308807373e-02 1.819557547569274902e-01 -3.924082219600677490e-02 -5.918206274509429932e-02 4.076605662703514099e-02 2.204604595899581909e-01 -7.856616377830505371e-02
1.795882582664489746e-01 -1.630825102329254150e-01 1.394175291061401367e-01 1.432164013385772705e-01 -2.203983813524246216e-01 -3.204826712608337402e-01 -1.219371259212493896e-01 1.536441408097743988e-02 1.094861552119255066e-01 -2.406243830919265747e-01 2.247842401266098022e-01 -1.638649851083755493e-01 7.982629537582397461e-02 -4.380751848220825195e-01 -7.832207530736923218e-02 -1.905709132552146912e-02 -2.526168823242187500e-01 3.118868172168731689e-02 1.905000954866409302e-02 2.604720368981361389e-02 1.032390967011451721e-01 -1.759264618158340454e-01 -8.771531283855438232e-02 1.598390191793441772e-01 2.075164169073104858e-01 -9.181394428014755249e-02 1.517890244722366333e-01 -1.999624073505401611e-01 3.033748567104339600e-01 -1.881805211305618286e-01 7.126584649085998535e-03 8.421780541539192200e-03
2.473513185977935791e-01 3.922381624579429626e-02 3.521480858325958252e-01 9.648766368627548218e-02 1.425465643405914307e-01 -1.344313770532608032e-01 -6.445743888616561890e-02 3.146305680274963379e-01 1.966552436351776123e-01 -2.135215550661087036e-01 -1.689082831144332886e-01 -1.644187569618225098e-01 4.469458013772964478e-02 -2.286902517080307007e-01 1.496632844209671021e-01 1.519708782434463501e-01 -3.664948744699358940e-03 2.290843799710273743e-02 -1.603279858827590942e-01 1.414815783500671387e-01 1.576664447784423828e-01 -3.204642981290817261e-02 2.135698199272155762e-01 -1.532704383134841919e-01 3.741354942321777344e-01 -1.007181182503700256e-01 1.193253919482231140e-01 4.339956864714622498e-02 1.187867391854524612e-02 3.243797123432159424e-01 5.353778600692749023e-02 -8.414186537265777588e-02
2.984843552112579346e-01 -8.694351464509963989e-02 2.814224362373352051e-01 1.506958454847335815e-01 1.156925186514854431e-01 -3.616521060466766357e-01 -2.618938684463500977e-01 1.965636014938354492e-01 1.663206145167350769e-02 -8.005730807781219482e-02 -9.000115096569061279e-02 -2.830391526222229004e-01 -2.109479308128356934e-01 -7.730165868997573853e-02 -2.224325686693191528e-01 -9.756848216056823730e-02 1.738175600767135620e-01 -2.727494016289710999e-02 -1.008635759353637695e-02 -6.332387030124664307e-02 7.645964622497558594e-02 -1.272266507148742676e-01 2.658119201660156250e-01 -1.818541884422302246e-01 2.877074480056762695e-01 9.346908330917358398e-02 8.672028779983520508e-02 9.354742616415023804e-02 8.399499952793121338e-02 1.574113368988037109e-01 1.938632726669311523e-01 8.741891384124755859e-02
2.539248764514923096e-01 -6.979290395975112915e-02 1.693974733352661133e-01 -1.959690153598785400e-01 -6.687057018280029297e-02 -1.960198432207107544e-01 -1.993773430585861206e-01 3.119201166555285454e-03 2.305283397436141968e-01 -1.014784500002861023e-01 -1.040772944688796997e-01 -3.858520984649658203e-01 -1.414886116981506348e-01 -2.612147033214569092e-01 1.387081108987331390e-02 1.153917759656906128e-01 -2.989763021469116211e-01 -3.666926622390747070e-01 -7.994845509529113770e-03 -2.978955954313278198e-02 8.574894070625305176e-02 -2.490380406379699707e-01 9.692671149969100952e-02 2.268149554729461670e-01 1.256968826055526733e-01 1.094890609383583069e-01 1.343811750411987305e-01 2.766127325594425201e-02 -4.040226340293884277e-02 -2.098004817962646484e-01 5.272517446428537369e-03 -9.315901994705200195e-02
4.333160445094108582e-02 -3.665323555469512939e-02 2.292724996805191040e-01 -4.529577493667602539e-02 1.647563129663467407e-01 -4.107849895954132080e-01 1.387101262807846069e-01 2.866277396678924561e-01 -1.260922700166702271e-01 1.838758029043674469e-02 -1.198593005537986755e-01 -8.681004494428634644e-02 -2.276080995798110962e-01 2.385467290878295898e-02 -2.599067091941833496e-01 2.464712262153625488e-01 -9.673739224672317505e-02 -1.414770632982254028e-01 -2.187069803476333618e-01 5.895396694540977478e-02 -2.063320204615592957e-02 -2.092870473861694336e-01 -2.936286292970180511e-02 -6.296864897012710571e-02 3.022893369197845459e-01 -1.098380908370018005e-01 2.972723916172981262e-02 5.625125393271446228e-02 -2.478179335594177246e-02 4.235425889492034912e-01 6.832727044820785522e-02 6.453242897987365723e-02
4.195860624313354492e-01 -2.068132460117340088e-01 9.814612567424774170e-02 -1.315106749534606934e-01 -3.052180707454681396e-01 -1.131124123930931091e-01 1.463712751865386963e-01 9.478820860385894775e-02 -2.145670205354690552e-01 8.022377640008926392e-02 5.629331618547439575e-02 -1.667323410511016846e-01 -2.394497096538543701e-01 -1.206968054175376892e-01 2.376339212059974670e-02 4.189425334334373474e-02 -1.256760507822036743e-01 -8.070003241300582886e-02 3.347073197364807129e-01 1.721385568380355835e-01 3.647603839635848999e-02 -2.993620038032531738e-01 -1.059658708982169628e-03 2.564206346869468689e-02 2.932581901550292969e-01 -1.202771160751581192e-02 1.892402470111846924e-01 4.645508900284767151e-02 1.422959119081497192e-01 -1.904947608709335327e-01 5.940376594662666321e-02 -1.430537998676300049e-01
3.967206776142120361e-01 1.274113804101943970e-01 1.719325780868530273e-01 -1.302637606859207153e-01 -1.470841914415359497e-01 -3.253895938396453857e-01 -2.409790642559528351e-02 1.345782876014709473e-01 5.241563543677330017e-02 -1.718339025974273682e-01 9.812388569116592407e-02 -6.021977961063385010e-02 1.758324503898620605e-01 -3.152771592140197754e-01 -9.150643646717071533e-02 1.241888105869293213e-01 -1.565928608179092407e-01 -5.397553369402885437e-02 1.056705717928707600e-03 2.768028993159532547e-03 -1.074580755084753036e-02 -1.169161871075630188e-01 -9.743286669254302979e-02 2.494772709906101227e-02 4.053346514701843262e-01 1.398046761751174927e-01 1.866802573204040527e-01 -9.198399633169174194e-02 5.144706368446350098e-02 -2.949196696281433105e-01 1.493862271308898926e-02 -2.562420070171356201e-01
4.002729356288909912e-01 -9.784131497144699097e-02 1.528102904558181763e-01 3.250525519251823425e-02 -1.760922670364379883e-01 -3.128285706043243408e-01 -6.245685368776321411e-02 2.094997763633728027e-01 -4.367578309029340744e-03 -1.042965874075889587e-01 3.622429817914962769e-02 2.842745557427406311e-02 -2.238046377897262573e-01 -1.313432455062866211e-01 -7.940525189042091370e-03 -1.776381433010101318e-01 1.618400774896144867e-02 3.362157195806503296e-02 2.250212803483009338e-02 4.146193563938140869e-01 1.321367174386978149e-01 -1.975971013307571411e-01 2.191780954599380493e-01 3.508815169334411621e-01 1.824557483196258545e-01 1.691729128360748291e-01 -1.223783940076828003e-03 -1.948668807744979858e-01 -8.115583658218383789e-02 1.173988077789545059e-02 -9.116885811090469360e-02 -2.784035727381706238e-02
8.735950291156768799e-02 7.609575986862182617e-02 5.675765872001647949e-01 1.195692047476768494e-01 1.039479598402976990e-01 -3.591009378433227539e-01 -2.560697793960571289e-01 3.617443740367889404e-01 2.587777376174926758e-02 9.060569107532501221e-02 5.912905093282461166e-03 3.535252064466476440e-02 -2.984697520732879639e-01 -3.492504730820655823e-02 3.340707719326019287e-02 -7.586446404457092285e-02 8.317425847053527832e-03 -7.555972784757614136e-02 6.167563050985336304e-02 -9.609264880418777466e-02 -1.536011248826980591e-01 -8.299812674522399902e-02 2.245059236884117126e-02 -1.545183062553405762e-01 1.785868704319000244e-01 2.919012308120727539e-02 -5.334604158997535706e-02 -1.327719539403915405e-01 7.019018381834030151e-02 1.478527039289474487e-01 2.207203358411788940e-01 -6.486068665981292725e-02
2.437246292829513550e-01 -1.247895359992980957e-01 1.164968609809875488e-01 -8.334288746118545532e-02 7.724894583225250244e-02 -5.169769525527954102e-01 2.413321137428283691e-01 1.372572034597396851e-01 1.071907803416252136e-01 1.925133913755416870e-02 -2.014098763465881348e-01 -2.734369933605194092e-01 3.714572265744209290e-02 1.344609539955854416e-02 -1.014128103852272034e-01 -9.726223535835742950e-03 -1.926540210843086243e-02 -1.058934256434440613e-01 -1.615239381790161133e-01 8.196516335010528564e-02 8.539335429668426514e-02 -4.503999650478363037e-01 -6.997489929199218750e-02 -2.111019194126129150e-02 5.405272915959358215e-02 -7.444322854280471802e-02 6.949037779122591019e-03 -3.097050189971923828e-01 6.612715125083923340e-02 1.814275085926055908e-01 -6.549475342035293579e-02 9.574286639690399170e-02
1.926833987236022949e-01 -9.347760677337646484e-02 2.651808261871337891e-01 1.773765236139297485e-01 1.071339473128318787e-01 -3.406958878040313721e-01 -2.376293390989303589e-01 3.110999464988708496e-01 1.166249662637710571e-01 -4.461841657757759094e-02 -2.485799230635166168e-02 -1.608106940984725952e-01 -5.883692950010299683e-02 -2.752172946929931641e-01 -1.017154008150100708e-01 4.834780469536781311e-03 6.343884766101837158e-02 -4.962484166026115417e-02 2.146638184785842896e-01 -2.617681957781314850e-02 6.692121922969818115e-02 2.787576243281364441e-02 2.518352866172790527e-01 -4.164155423641204834e-01 2.209067791700363159e-01 1.815056204795837402e-01 5.433140695095062256e-02 -1.713234335184097290e-01 -8.062338829040527344e-02 3.905693814158439636e-02 1.495450586080551147e-01 -1.163374632596969604e-02
9.582582116127014160e-02 -6.217441707849502563e-02 1.150407269597053528e-01 7.767862081527709961e-02 -2.145804464817047119e-01 -2.374993711709976196e-01 -1.724883168935775757e-01 2.390839718282222748e-02 1.120591536164283752e-01 6.278342008590698242e-02 -5.671705305576324463e-02 -1.418444812297821045e-01 1.900045946240425110e-02 -2.847745418548583984e-01 1.569922417402267456e-01 7.007908821105957031e-02 2.448844462633132935e-01 1.524837804026901722e-03 -1.280066221952438354e-01 -6.635685916990041733e-03 6.864693015813827515e-02 5.015268549323081970e-02 -1.460817456245422363e-01 -1.553621292114257812e-01 2.863852977752685547e-01 1.354291290044784546e-01 2.934895753860473633e-01 -4.050925374031066895e-01 -3.691026866436004639e-01 1.384728252887725830e-01 -8.786255866289138794e-02 -2.030456513166427612e-01
3.193330466747283936e-01 1.300778612494468689e-02 4.612289369106292725e-02 1.019313782453536987e-01 1.388604789972305298e-01 -4.913397133350372314e-01 3.394196927547454834e-01 1.290487647056579590e-01 7.975880056619644165e-02 1.924252659082412720e-01 -1.370826810598373413e-01 -2.789443731307983398e-01 8.132567256689071655e-02 -1.785470098257064819e-01 2.371898852288722992e-02 7.705029845237731934e-02 -8.098139613866806030e-02 -8.478383719921112061e-02 -6.389541178941726685e-02 1.126981154084205627e-01 1.268054395914077759e-01 -2.609812915325164795e-01 -2.629840001463890076e-02 4.291807860136032104e-02 9.187283366918563843e-02 -2.088394314050674438e-01 -5.503543838858604431e-02 -3.380166590213775635e-01 -1.086705923080444336e-02 1.324821114540100098e-01 2.573313936591148376e-02 5.362994596362113953e-02
2.205757498741149902e-01 -1.289744228124618530e-01 1.524015516042709351e-01 -7.383568584918975830e-02 2.132939398288726807e-01 -4.282949566841125488e-01 -1.905060373246669769e-02 1.473210901021957397e-01 -1.248807460069656372e-01 1.326220333576202393e-01 -2.328480631113052368e-01 -2.418520748615264893e-01 1.248790025711059570e-01 5.976916849613189697e-02 5.805669352412223816e-02 1.623100340366363525e-01 -1.286147981882095337e-01 6.252489984035491943e-02 7.257790863513946533e-02 8.995750546455383301e-02 2.283940166234970093e-01 -3.311387002468109131e-01 8.177789300680160522e-02 -3.579855710268020630e-02 1.140795275568962097e-01 -2.782521545886993408e-01 8.307773619890213013e-02 -2.214702814817428589e-01 8.216577768325805664e-02 2.889106869697570801e-01 1.085031256079673767e-01 9.099637717008590698e-02
3.628389239311218262e-01 -1.206097230315208435e-01 3.144377171993255615e-01 2.944764494895935059e-01 -1.287043690681457520e-01 -2.778846621513366699e-01 1.304304450750350952e-01 1.802113465964794159e-02 -2.033198326826095581e-01 8.715106546878814697e-02 1.328013837337493896e-02 -7.051219046115875244e-02 -1.438077390193939209e-01 -1.359764039516448975e-01 9.377449750900268555e-02 -5.471218749880790710e-02 -4.599872529506683350e-01 -5.490360409021377563e-02 -2.290465533733367920e-01 -2.274325117468833923e-02 4.257566481828689575e-02 -5.742014199495315552e-02 -3.061640858650207520e-01 7.775484025478363037e-02 8.313953131437301636e-02 -4.524036869406700134e-02 1.611236631870269775e-01 2.161618694663047791e-02 -1.185098066926002502e-01 -1.406828463077545166e-01 5.934137105941772461e-02 8.266420662403106689e-02
5.166145041584968567e-02 -1.702836453914642334e-01 1.550018787384033203e-01 5.364656075835227966e-02 -3.233120143413543701e-01 -1.764122843742370605e-01 -1.398851424455642700e-01 3.244537711143493652e-01 1.314685344696044922e-01 -1.463977992534637451e-01 2.868466377258300781e-01 -2.486221790313720703e-01 9.449611604213714600e-02 -3.147944808006286621e-01 2.260230630636215210e-01 -4.727391898632049561e-02 -3.823593491688370705e-03 -1.855819225311279297e-01 -1.505468487739562988e-01 2.337949723005294800e-01 -5.891733616590499878e-02 -2.163304090499877930e-01 4.960400611162185669e-02 1.052312273532152176e-02 1.646306216716766357e-01 -2.241253405809402466e-01 1.344592422246932983e-01 -1.991879343986511230e-01 -1.533419191837310791e-01 -9.539050608873367310e-02 6.582708656787872314e-02 1.124433241784572601e-02
4.166469275951385498e-01 -2.096421420574188232e-01 9.166690707206726074e-02 -1.561762392520904541e-01 7.249613851308822632e-02 -1.894291788339614868e-01 -1.523084193468093872e-01 1.834414899349212646e-01 -6.880567222833633423e-02 -1.857765167951583862e-01 -3.079470992088317871e-01 -2.297605574131011963e-01 -1.848180294036865234e-01 -1.906497590243816376e-02 7.546817511320114136e-02 -1.193738356232643127e-01 -4.204852879047393799e-02 7.834420353174209595e-02 8.916099369525909424e-02 -2.829889394342899323e-02 1.032044179737567902e-02 2.367376908659934998e-02 9.059603512287139893e-02 -3.187395036220550537e-01 1.960377991199493408e-01 1.715291142463684082e-01 7.178961485624313354e-02 -5.833364278078079224e-02 -7.308939006179571152e-03 -9.886115044355392456e-02 4.249286949634552002e-01 -1.281084567308425903e-01
2.976632714271545410e-01 3.375380998477339745e-03 2.248031497001647949e-01 2.460268698632717133e-02 2.327501624822616577e-01 -1.710530966520309448e-01 -6.422732025384902954e-02 1.816574633121490479e-01 1.268726587295532227e-02 -4.178497940301895142e-02 -1.024735867977142334e-01 -4.699250683188438416e-02 -1.925346255302429199e-01 -3.963135648518800735e-03 -7.504600286483764648e-02 4.690452665090560913e-02 -1.028208658099174500e-01 -1.796998530626296997e-01 -1.697798073291778564e-01 2.541319131851196289e-01 2.932872176170349121e-01 -6.832532119005918503e-03 2.017673701047897339e-01 -2.620973587036132812e-01 3.988308608531951904e-01 -2.412257716059684753e-03 1.672346144914627075e-01 7.822951674461364746e-02 7.570195943117141724e-02 3.613744676113128662e-01 8.708747476339340210e-02 -1.065195500850677490e-01
3.900432288646697998e-01 -1.379864513874053955e-01 2.130772620439529419e-01 -1.473547220230102539e-01 5.293082073330879211e-02 -1.388490349054336548e-01 -1.523710936307907104e-01 -2.917821332812309265e-02 2.570644952356815338e-02 1.046046465635299683e-01 2.139560431241989136e-01 -3.881346285343170166e-01 -1.639847755432128906e-01 -1.648362167179584503e-02 -1.623075604438781738e-01 -9.236419945955276489e-02 1.024789214134216309e-01 -4.004283249378204346e-01 1.212559938430786133e-01 1.942059248685836792e-01 -8.467716723680496216e-02 -3.295684233307838440e-02 -2.178751975297927856e-01 -1.712889820337295532e-01 -1.662679947912693024e-02 3.747770562767982483e-02 -4.523098096251487732e-02 -3.233002126216888428e-01 -3.438419476151466370e-02 1.297921240329742432e-01 1.050331071019172668e-02 -1.038143485784530640e-01
2.750332355499267578e-01 5.896880477666854858e-02 8.606781810522079468e-02 -2.149246484041213989e-01 -1.234671995043754578e-01 -6.584768742322921753e-02 6.235203146934509277e-02 1.585391759872436523e-01 2.314838916063308716e-01 -2.158944904804229736e-01 -1.250991970300674438e-01 -1.211474984884262085e-01 -2.052102684974670410e-01 1.408788468688726425e-02 -6.928802281618118286e-02 9.384629875421524048e-02 -2.657691016793251038e-02 -1.234348788857460022e-01 3.830087184906005859e-01 1.862363368272781372e-01 -1.724162138998508453e-02 -1.004325300455093384e-01 1.386499851942062378e-01 -1.487739682197570801e-01 3.667259812355041504e-01 -3.123877346515655518e-01 -5.120928864926099777e-03 -7.926119491457939148e-03 -2.540550231933593750e-01 1.493372488766908646e-02 1.314229965209960938e-01 -2.626237571239471436e-01
3.633398115634918213e-01 -6.328125298023223877e-02 2.070388495922088623e-01 5.714952200651168823e-02 -6.289272010326385498e-02 -1.614304929971694946e-01 -2.177271693944931030e-01 -5.755091831088066101e-02 1.815165728330612183e-01 -6.450746953487396240e-02 4.745964705944061279e-02 -2.636807262897491455e-01 -1.680374294519424438e-01 -2.833799123764038086e-01 3.815694525837898254e-02 1.727200001478195190e-01 -1.820900142192840576e-01 -4.254456460475921631e-01 -3.267795965075492859e-02 1.514734625816345215e-01 -3.420985769480466843e-03 -9.668494760990142822e-02 1.331968754529953003e-01 2.632137238979339600e-01 8.570594340562820435e-02 8.593325316905975342e-02 2.665420472621917725e-01 1.804286427795886993e-02 2.636743709444999695e-02 -5.609102174639701843e-02 -2.750217728316783905e-02 -2.512850761413574219e-01
2.769979834556579590e-01 8.919728547334671021e-02 2.727515995502471924e-01 2.834016829729080200e-02 1.275536119937896729e-01 -3.466660380363464355e-01 5.284866318106651306e-02 2.851733267307281494e-01 4.918867349624633789e-02 2.331980466842651367e-01 -2.745222747325897217e-01 -1.158402040600776672e-01 2.912461012601852417e-02 -2.294988743960857391e-02 1.184576004743576050e-01 1.851163059473037720e-01 -1.374138742685317993e-01 -4.348361864686012268e-02 -2.591127529740333557e-02 1.754530891776084900e-02 5.481620319187641144e-03 -4.187733829021453857e-01 6.135867536067962646e-02 -6.578634679317474365e-02 1.180523727089166641e-02 -2.536816000938415527e-01 -5.064621567726135254e-02 -5.452121049165725708e-02 -4.852177575230598450e-02 3.703007996082305908e-01 -4.665240272879600525e-02 8.582846075296401978e-02
3.009805083274841309e-01 -2.098342627286911011e-01 1.864944100379943848e-01 -2.850435078144073486e-01 2.598354518413543701e-01 -1.383266150951385498e-01 -1.580653935670852661e-01 1.005034148693084717e-01 -1.216205582022666931e-01 -2.325908839702606201e-01 -2.434290945529937744e-02 -7.460653781890869141e-02 -1.667920500040054321e-01 -2.550947666168212891e-01 -5.523448437452316284e-02 3.285965323448181152e-01 -3.565647453069686890e-02 1.533673107624053955e-01 8.450475335121154785e-02 -1.268455665558576584e-02 -3.922432288527488708e-02 1.857835501432418823e-01 -7.753812521696090698e-02 -2.289001047611236572e-01 1.348202377557754517e-01 -1.812448203563690186e-01 -8.340460062026977539e-02 -1.781218647956848145e-01 4.444007761776447296e-03 1.088718026876449585e-01 7.991456985473632812e-02 -3.378201723098754883e-01
3.036888241767883301e-01 -1.324446499347686768e-01 3.581587076187133789e-01 -1.096830666065216064e-01 -1.868563294410705566e-01 -2.301599085330963135e-01 -3.559783846139907837e-02 -3.284746035933494568e-02 -3.962187469005584717e-02 -5.728926882147789001e-02 3.369081318378448486e-01 -1.466178447008132935e-01 -2.930107116699218750e-01 -1.478971540927886963e-01 1.343451291322708130e-01 -2.553158067166805267e-02 9.536563605070114136e-02 3.585989400744438171e-02 3.234856426715850830e-01 3.876042738556861877e-02 -2.213628143072128296e-01 -1.212791576981544495e-01 -1.646388471126556396e-01 4.836434498429298401e-02 9.776818007230758667e-02 -1.495330482721328735e-01 5.891778320074081421e-02 -2.168151140213012695e-01 1.165692731738090515e-01 -1.055132076144218445e-01 4.001230746507644653e-02 -2.738630473613739014e-01
2.423246502876281738e-01 1.305758804082870483e-01 2.655323036015033722e-02 8.089468628168106079e-02 -1.626925766468048096e-01 -3.084613084793090820e-01 1.551970839500427246e-01 1.777425110340118408e-01 -1.171610970050096512e-02 -5.587181076407432556e-02 -1.612697988748550415e-01 -8.618074655532836914e-02 -1.544405668973922729e-01 -2.326969802379608154e-01 -1.570292264223098755e-01 -3.750714287161827087e-02 -9.114907879848033190e-05 -2.587703764438629150e-01 -1.477783918380737305e-01 6.009145826101303101e-02 -3.550887405872344971e-01 -1.565470397472381592e-01 -8.861690014600753784e-02 2.792116999626159668e-02 3.770437836647033691e-01 -1.921921670436859131e-01 3.427682816982269287e-01 -1.440883427858352661e-01 -1.704474538564682007e-01 -2.482977136969566345e-02 1.551377307623624802e-02 5.013299174606800079e-03
4.748786687850952148e-01 -5.476348847150802612e-02 1.529107522219419479e-02 3.917792066931724548e-02 1.866877377033233643e-01 -2.312094271183013916e-01 -1.967625766992568970e-01 2.033595889806747437e-01 -1.511727273464202881e-01 -2.338197529315948486e-01 -2.294246554374694824e-01 -2.735592797398567200e-02 -3.413758939132094383e-03 -1.613645255565643311e-01 -1.786849275231361389e-02 -1.089688614010810852e-01 -3.027810342609882355e-02 1.043983995914459229e-01 1.960553377866744995e-01 1.262325048446655273e-01 3.339571645483374596e-03 5.207945033907890320e-02 2.476776689291000366e-01 -3.454272449016571045e-01 2.608094215393066406e-01 8.263316750526428223e-02 8.183719962835311890e-02 -7.415129989385604858e-02 -1.156053617596626282e-01 6.610272079706192017e-02 2.789183855056762695e-01 6.187810096889734268e-03
2.020588368177413940e-01 1.301034837961196899e-01 1.219456419348716736e-01 -6.490379571914672852e-02 2.760834805667400360e-02 -1.948684602975845337e-01 2.798285149037837982e-02 2.990220189094543457e-01 -8.464045077562332153e-02 -1.079661548137664795e-01 -1.242884993553161621e-01 -5.465459823608398438e-02 -6.736691296100616455e-02 -5.039471015334129333e-02 8.427483960986137390e-03 4.004225730895996094e-01 -1.553937047719955444e-01 -2.367526143789291382e-01 -1.999463140964508057e-01 -9.598868340253829956e-02 1.419031471014022827e-01 -3.540453612804412842e-01 4.828436672687530518e-02 -9.743987768888473511e-02 3.895917832851409912e-01 2.725170552730560303e-01 -1.796506345272064209e-01 -3.042184747755527496e-02 -1.592717505991458893e-02 1.469005942344665527e-01 1.053017601370811462e-01 1.030304580926895142e-01
1.438640654087066650e-01 -3.276561498641967773e-01 2.984070181846618652e-01 -1.006109192967414856e-01 2.066459208726882935e-01 -1.843398958444595337e-01 4.133576527237892151e-03 2.299835532903671265e-01 1.834691315889358521e-01 -1.826756447553634644e-01 -1.352576166391372681e-01 -2.144402563571929932e-01 -1.178843602538108826e-01 -1.203000620007514954e-01 -2.449474930763244629e-01 1.272912770509719849e-01 4.181818291544914246e-02 -9.623654186725616455e-02 -3.668900206685066223e-02 -1.928866654634475708e-02 -1.302685588598251343e-01 -1.165495999157428741e-02 8.427962660789489746e-02 2.026798576116561890e-02 2.719567716121673584e-01 -9.262523800134658813e-02 -1.450930684804916382e-01 1.099612265825271606e-01 8.506781607866287231e-02 1.592706739902496338e-01 3.838209509849548340e-01 -2.726661264896392822e-01
1.852341145277023315e-01 -1.487817913293838501e-01 2.684454619884490967e-01 -9.484880417585372925e-02 2.223503589630126953e-01 -2.992498576641082764e-01 -1.014622673392295837e-01 -8.356353640556335449e-02 -2.539250850677490234e-01 1.354466974735260010e-01 2.490555942058563232e-01 -2.369575947523117065e-01 -1.507522910833358765e-02 -1.482236981391906738e-01 1.934669725596904755e-02 7.438300177454948425e-03 -2.645011544227600098e-01 -2.120485156774520874e-02 -2.697392106056213379e-01 -2.262709476053714752e-02 -1.268331520259380341e-02 -1.272021830081939697e-01 -2.580391764640808105e-01 1.398139595985412598e-01 2.719590067863464355e-01 1.759874820709228516e-01 1.288623511791229248e-01 5.852006841450929642e-03 -1.241108551621437073e-01 -1.573279649019241333e-01 2.702339291572570801e-01 4.107303544878959656e-02
8.582244068384170532e-02 3.287621960043907166e-02 1.885730475187301636e-01 1.840485492721199989e-03 1.090757027268409729e-01 -3.679550290107727051e-01 8.826559036970138550e-02 1.749478280544281006e-01 -2.953382767736911774e-02 1.061427146196365356e-01 -9.981356561183929443e-02 2.175229229032993317e-02 -2.569744288921356201e-01 -3.540571406483650208e-02 -3.020738437771797180e-02 2.937209606170654297e-01 4.432116448879241943e-02 -1.583605408668518066e-01 -3.203467130661010742e-01 1.012211367487907410e-01 6.679307669401168823e-02 -2.225529104471206665e-01 4.768113419413566589e-02 -1.151635423302650452e-01 4.692565798759460449e-01 -5.705379322171211243e-02 -5.989735946059226990e-02 2.622997388243675232e-02 -5.659195035696029663e-02 3.842436373233795166e-01 6.074916943907737732e-02 3.936784714460372925e-02
2.691163122653961182e-01 -2.709781937301158905e-02 3.081290125846862793e-01 -3.371321037411689758e-02 3.048566877841949463e-01 -1.998892873525619507e-01 -1.728826612234115601e-01 8.399440348148345947e-02 1.316337883472442627e-01 -5.402308329939842224e-02 -9.204829484224319458e-02 -2.971273064613342285e-01 -1.354437023401260376e-01 -7.460592687129974365e-02 1.720384508371353149e-02 2.525826543569564819e-02 -2.099144458770751953e-02 6.693052500486373901e-02 -1.962623596191406250e-01 1.671754121780395508e-01 2.153375297784805298e-01 -1.648615896701812744e-01 2.495042234659194946e-01 -2.531884312629699707e-01 3.636523187160491943e-01 6.145266070961952209e-02 9.638068079948425293e-02 1.089613959193229675e-01 5.497410520911216736e-02 2.693466544151306152e-01 6.877202540636062622e-02 -1.015031635761260986e-01
3.937651515007019043e-01 -2.176990546286106110e-02 1.663681864738464355e-01 -1.015509292483329773e-01 1.527601480484008789e-02 -3.590882718563079834e-01 -7.167252153158187866e-02 1.701722741127014160e-01 4.102620854973793030e-02 -2.703223228454589844e-01 -1.259262412786483765e-01 -2.407442033290863037e-01 -5.138610675930976868e-02 5.868122354149818420e-02 3.356119394302368164e-01 3.634487390518188477e-01 1.827554777264595032e-02 4.244967177510261536e-02 1.401906758546829224e-01 -1.222020015120506287e-03 -6.798910349607467651e-02 -2.778204390779137611e-03 -6.046280637383460999e-02 -2.171581611037254333e-02 1.288889199495315552e-01 8.959840983152389526e-03 -1.773578524589538574e-01 2.173759043216705322e-01 9.604002535343170166e-02 3.104678392410278320e-01 -3.341506049036979675e-02 -1.055657863616943359e-01
3.328792452812194824e-01 -2.582226693630218506e-01 -1.017331928014755249e-01 -2.629561424255371094e-01 1.708338409662246704e-01 -2.362705916166305542e-01 -4.539890587329864502e-02 3.104173243045806885e-01 -8.289870619773864746e-02 -2.533287405967712402e-01 -6.841190159320831299e-03 7.225784938782453537e-03 -3.995563685894012451e-01 -1.827667057514190674e-01 1.230252459645271301e-01 2.537187337875366211e-01 -3.770587593317031860e-02 2.228346094489097595e-02 -4.856824129819869995e-02 -8.036666363477706909e-02 -6.037084385752677917e-02 2.487937733530998230e-02 -1.754624992609024048e-01 -9.479380398988723755e-02 -5.841747298836708069e-02 -4.412048682570457458e-02 -4.293952137231826782e-02 -1.376352310180664062e-01 4.936930537223815918e-02 2.503937482833862305e-01 5.567862652242183685e-03 -2.641981542110443115e-01
2.438247054815292358e-01 -1.444510668516159058e-01 5.821505934000015259e-02 1.730716377496719360e-01 1.688280403614044189e-01 -3.387769460678100586e-01 -6.696905940771102905e-02 3.424648940563201904e-01 1.150163114070892334e-01 2.048062384128570557e-01 -2.377468049526214600e-01 -2.188290506601333618e-01 5.431715771555900574e-02 -1.391945183277130127e-01 -4.689206555485725403e-02 1.494940668344497681e-01 -3.884468674659729004e-01 -3.329194337129592896e-02 -5.320833995938301086e-02 1.210281625390052795e-01 2.469215542078018188e-01 -3.398650884628295898e-01 -1.097913756966590881e-01 -6.466126441955566406e-02 -2.914039604365825653e-02 -3.465867042541503906e-02 -7.589723449200391769e-03 -9.033448249101638794e-02 1.369920819997787476e-01 6.676035374402999878e-02 1.022637858986854553e-01 -9.328448772430419922e-02
1.721343547105789185e-01 1.198856681585311890e-01 3.089023232460021973e-01 1.574920713901519775e-01 4.187770560383796692e-02 -2.280774265527725220e-01 5.659933015704154968e-02 -5.537753924727439880e-02 -1.892235428094863892e-01 1.235221922397613525e-01 5.673016607761383057e-02 1.049711629748344421e-01 -3.031852245330810547e-01 -3.638944625854492188e-01 2.197099179029464722e-01 1.498266756534576416e-01 -2.062239050865173340e-01 -2.413025945425033569e-01 1.153269261121749878e-01 1.857120096683502197e-01 2.146614044904708862e-01 -1.108652874827384949e-01 1.511589735746383667e-01 4.554160311818122864e-02 1.298068165779113770e-01 -9.720233082771301270e-02 -1.149209812283515930e-01 -2.621688842773437500e-01 -1.625374108552932739e-01 5.368754267692565918e-02 2.135088741779327393e-01 2.013830840587615967e-02
3.140678405761718750e-01 -2.346004694700241089e-01 5.908919125795364380e-02 -2.429970055818557739e-01 1.802112460136413574e-01 -2.295016795396804810e-01 -2.069932520389556885e-01 -3.864699974656105042e-02 -1.663787513971328735e-01 -6.890315562486648560e-02 1.787029653787612915e-01 -1.595998704433441162e-01 -8.379057794809341431e-02 -2.067904174327850342e-01 -7.728579640388488770e-02 -2.629154324531555176e-01 -2.235120087862014771e-01 -5.601672828197479248e-02 2.276130206882953644e-02 2.044582813978195190e-01 1.879529096186161041e-03 1.226668059825897217e-02 -1.848659813404083252e-01 2.000902593135833740e-01 1.887117326259613037e-01 9.127113223075866699e-02 1.553149074316024780e-01 -2.270434051752090454e-01 -2.473952323198318481e-01 2.585285305976867676e-01 1.257941313087940216e-02 1.482731848955154419e-01
3.065708279609680176e-01 -2.601062655448913574e-01 2.154882550239562988e-01 -1.344739794731140137e-01 -1.061577498912811279e-01 -2.212113738059997559e-01 1.675364524126052856e-01 -9.584847837686538696e-02 1.211819499731063843e-01 -1.891236454248428345e-01 4.344003647565841675e-02 -1.288040280342102051e-01 1.803922802209854126e-01 -1.439836528152227402e-02 8.614473044872283936e-02 2.193147391080856323e-01 -9.498870931565761566e-03 -3.599452972412109375e-01 -3.096101880073547363e-01 2.422059327363967896e-01 -1.616228669881820679e-01 -6.552803516387939453e-02 -5.924891680479049683e-03 9.580630064010620117e-02 2.079587429761886597e-01 -1.068700626492500305e-01 1.017528474330902100e-01 -2.221647650003433228e-01 -2.102670818567276001e-01 1.367621570825576782e-01 -1.126893833279609680e-01 7.338748872280120850e-02
3.133280277252197266e-01 -2.226385027170181274e-01 3.727322518825531006e-01 -2.179179154336452484e-02 -1.246083807200193405e-02 -2.711329758167266846e-01 -8.026149868965148926e-02 5.489384010434150696e-02 4.912728816270828247e-02 1.269634068012237549e-01 -6.487919390201568604e-02 -1.013213619589805603e-01 2.691378071904182434e-02 -1.803180202841758728e-02 -1.818094849586486816e-01 2.915698885917663574e-01 -2.759158313274383545e-01 3.019195199012756348e-01 -3.328640758991241455e-02 4.588939622044563293e-02 1.205628458410501480e-02 1.405267119407653809e-01 -1.810181289911270142e-01 -1.185536384582519531e-01 1.353691071271896362e-01 2.377257347106933594e-01 2.307865172624588013e-01 -1.915704905986785889e-01 -1.803126931190490723e-01 1.371151208877563477e-01 5.658983811736106873e-02 -1.451698988676071167e-01
2.359711080789566040e-01 4.165638238191604614e-03 1.014019101858139038e-01 3.876007348299026489e-02 1.573379188776016235e-01 -5.330409407615661621e-01 2.272597700357437134e-01 3.196027278900146484e-01 8.548565208911895752e-03 -9.232653677463531494e-02 -4.369034245610237122e-02 -1.829244643449783325e-01 -1.749309897422790527e-02 -1.309209614992141724e-01 -1.315630376338958740e-01 -6.676392257213592529e-02 9.924697875976562500e-02 -1.294763386249542236e-01 -2.221818864345550537e-01 9.888340532779693604e-02 -5.466193705797195435e-02 -1.490115672349929810e-01 9.841869026422500610e-02 6.948483735322952271e-02 2.370793074369430542e-01 -2.894043326377868652e-01 1.601280122995376587e-01 3.054010309278964996e-02 9.767573326826095581e-02 1.598337888717651367e-01 -2.411494106054306030e-01 3.762666136026382446e-02
3.160461783409118652e-01 -1.606283932924270630e-01 1.286144703626632690e-01 4.334940388798713684e-02 8.680197410285472870e-03 -1.783714741468429565e-01 -9.685196727514266968e-02 -1.789106279611587524e-01 5.486233532428741455e-02 -4.474624991416931152e-02 1.713372170925140381e-01 -2.362023890018463135e-01 -1.097317114472389221e-01 -3.129897117614746094e-01 7.080058753490447998e-02 5.825683847069740295e-02 -2.904468774795532227e-01 -2.378008514642715454e-01 -1.826341003179550171e-01 1.922444701194763184e-01 1.060921978205442429e-02 -2.117576450109481812e-01 3.360433578491210938e-01 2.044690996408462524e-01 2.123091667890548706e-01 -1.424159575253725052e-02 4.992850869894027710e-02 -1.888467222452163696e-01 -4.071946442127227783e-02 6.171585619449615479e-02 -1.011203378438949585e-01 -2.529949545860290527e-01
3.553807735443115234e-01 -3.083797991275787354e-01 1.740471273660659790e-01 1.365175843238830566e-01 -2.383408993482589722e-01 -2.994310259819030762e-01 1.845252886414527893e-02 2.492584288120269775e-01 -8.108531683683395386e-02 -3.312231004238128662e-01 1.271342486143112183e-02 -5.448365956544876099e-02 7.087331265211105347e-02 3.459483012557029724e-02 7.470846921205520630e-02 -3.882161974906921387e-01 2.117657288908958435e-02 7.745738327503204346e-02 -4.280536249279975891e-02 2.133594453334808350e-01 -1.536041647195816040e-01 -1.774608492851257324e-01 -2.330884486436843872e-01 -7.139222323894500732e-02 1.262659728527069092e-01 -4.836560413241386414e-02 -6.215865164995193481e-02 1.178187411278486252e-02 -1.425080448389053345e-01 -2.543409727513790131e-02 1.588074713945388794e-01 -4.514823481440544128e-02
4.541503489017486572e-01 -8.615997433662414551e-02 2.074402123689651489e-01 1.373219210654497147e-02 2.434857189655303955e-03 -2.484633773565292358e-01 -3.481088951230049133e-02 2.138061523437500000e-01 -4.552936553955078125e-02 -2.007658332586288452e-01 -1.902946680784225464e-01 -2.456334680318832397e-01 -1.324094384908676147e-01 -7.534161955118179321e-02 -4.932643473148345947e-02 -1.747624278068542480e-01 -1.786529831588268280e-02 1.353549063205718994e-01 5.658242851495742798e-02 -5.888427793979644775e-02 7.341463863849639893e-02 1.536661852151155472e-02 2.310984767973423004e-02 -2.614558935165405273e-01 2.823066115379333496e-01 6.608300656080245972e-02 -3.223368898034095764e-02 1.690648496150970459e-01 1.648451983928680420e-01 8.385363221168518066e-02 4.332027137279510498e-01 -6.280129402875900269e-02
9.458659589290618896e-02 3.459902363829314709e-04 8.696437627077102661e-02 -9.683030098676681519e-02 1.880870461463928223e-01 -3.459723591804504395e-01 5.149445496499538422e-03 2.531368434429168701e-01 -1.627195328474044800e-01 8.841869235038757324e-02 -1.877251565456390381e-01 -4.165118094533681870e-03 -8.413837105035781860e-02 -7.384475320577621460e-02 -2.951146960258483887e-01 2.258762121200561523e-01 -1.714309453964233398e-01 -1.989078223705291748e-01 -8.775373548269271851e-02 1.419142782688140869e-01 -2.549631521105766296e-02 -1.435830593109130859e-01 -5.744761973619461060e-02 -6.479300558567047119e-03 3.762730956077575684e-01 -1.250280737876892090e-01 1.991547411307692528e-03 1.014815345406532288e-01 1.037468835711479187e-01 4.824368953704833984e-01 4.547292739152908325e-02 -1.559279393404722214e-02
1.419335454702377319e-01 2.511445581912994385e-01 1.354780495166778564e-01 3.479470685124397278e-02 8.812172710895538330e-02 -1.535173207521438599e-01 -2.073879241943359375e-01 1.068550050258636475e-01 5.886644497513771057e-02 -8.253393322229385376e-02 1.815925240516662598e-01 -2.453210055828094482e-01 -3.082433640956878662e-01 1.656561344861984253e-01 1.588196493685245514e-02 1.852040737867355347e-01 -3.963950276374816895e-01 -1.408190578222274780e-01 1.603081375360488892e-01 -7.612133026123046875e-02 -1.383581757545471191e-01 4.950902238488197327e-02 -1.393097788095474243e-01 -1.119445189833641052e-01 2.487871050834655762e-01 -3.102760948240756989e-02 -7.847896963357925415e-02 -2.542646825313568115e-01 -1.831826269626617432e-01 1.853037029504776001e-01 2.900075912475585938e-01 -5.797749385237693787e-02
8.429185301065444946e-02 -3.281995654106140137e-01 1.329011023044586182e-01 -1.474470552057027817e-02 9.084021300077438354e-02 -1.866437643766403198e-01 -7.796699553728103638e-02 4.099530577659606934e-01 1.367542743682861328e-01 -5.771962925791740417e-02 -8.307342231273651123e-02 -1.176395192742347717e-01 2.606154233217239380e-02 -1.100846156477928162e-01 -5.000449717044830322e-02 3.072210252285003662e-01 -9.473314881324768066e-02 -2.102016657590866089e-02 -2.120573818683624268e-01 1.739721372723579407e-02 -1.566234081983566284e-01 -2.929929792881011963e-01 1.547046154737472534e-01 5.257735960185527802e-03 1.439291387796401978e-01 -1.440728753805160522e-01 -2.813366614282131195e-02 8.449410647153854370e-02 3.208124339580535889e-01 3.395084738731384277e-01 1.776330173015594482e-01 -9.719752520322799683e-02
5.292707085609436035e-01 -4.819838702678680420e-02 5.702286586165428162e-02 7.036682963371276855e-02 3.766417130827903748e-02 -2.364792078733444214e-01 -9.575968980789184570e-02 1.781138032674789429e-02 -4.329042881727218628e-02 -1.904488056898117065e-01 2.187512628734111786e-02 1.159889400005340576e-01 -5.235268548130989075e-02 -2.787820100784301758e-01 1.197436749935150146e-01 -1.169690266251564026e-01 -8.184236288070678711e-02 -9.760534018278121948e-02 4.285655170679092407e-02 3.725085854530334473e-01 5.269818753004074097e-02 -2.610466778278350830e-01 -2.537728287279605865e-02 3.811478912830352783e-01 2.038166522979736328e-01 1.240847036242485046e-01 -3.212078707292675972e-03 -1.044623330235481262e-01 2.096575684845447540e-02 1.090208515524864197e-01 -8.982549607753753662e-02 -1.415691524744033813e-01
6.889209896326065063e-02 1.993679255247116089e-02 3.312558829784393311e-01 1.667266935110092163e-01 1.653180718421936035e-01 -1.673785597085952759e-01 2.800569236278533936e-01 -9.508252143859863281e-03 -1.459811329841613770e-01 1.006473824381828308e-01 2.346532605588436127e-02 3.658583387732505798e-02 -4.141649305820465088e-01 -2.215131670236587524e-01 2.217005789279937744e-01 8.837380260229110718e-02 -2.898842990398406982e-01 -2.442354261875152588e-01 1.491647362709045410e-01 1.338074207305908203e-01 -5.686518549919128418e-02 -1.251743584871292114e-01 -3.812756389379501343e-02 -2.993123233318328857e-01 2.023928463459014893e-01 7.223045825958251953e-02 1.223029866814613342e-01 -1.172362267971038818e-01 -8.210130780935287476e-02 1.510626822710037231e-01 1.054914668202400208e-01 -5.670371651649475098e-02
2.322635352611541748e-01 -2.139514982700347900e-01 2.585818469524383545e-01 2.494322955608367920e-01 8.958460390567779541e-02 -3.546966938301920891e-03 -1.633504033088684082e-01 3.133620023727416992e-01 3.530928865075111389e-02 1.746122241020202637e-01 1.257689297199249268e-01 1.311408430337905884e-01 -2.247695811092853546e-02 -3.163387477397918701e-01 5.580725893378257751e-02 1.523355990648269653e-01 -6.774745136499404907e-02 1.472736746072769165e-01 1.817007660865783691e-01 -1.508012115955352783e-01 -3.853443264961242676e-02 -1.962062716484069824e-01 -1.030538305640220642e-01 -1.382149755954742432e-01 3.587148487567901611e-01 -1.858160272240638733e-02 -1.126166656613349915e-01 -2.653175294399261475e-01 -7.496616989374160767e-02 -1.090334355831146240e-02 -7.173507660627365112e-02 -2.681591212749481201e-01
1.492889970541000366e-01 -2.029338851571083069e-03 2.708865106105804443e-01 1.620475947856903076e-02 3.227456212043762207e-01 -2.355521917343139648e-01 -6.113113835453987122e-02 2.213145494461059570e-01 8.999914675951004028e-02 -1.217520385980606079e-01 -8.472665399312973022e-02 -2.827734649181365967e-01 -1.168112643063068390e-02 -1.307611446827650070e-02 4.666498675942420959e-02 1.422117203474044800e-01 8.089312165975570679e-02 -1.396293868310749531e-03 -2.431824654340744019e-01 2.477073371410369873e-01 2.424756437540054321e-01 -8.702226728200912476e-02 5.213300883769989014e-02 -1.824114918708801270e-01 4.721734821796417236e-01 -6.014344096183776855e-02 5.008296648156829178e-05 -1.907119527459144592e-02 -2.987257950007915497e-02 3.141043484210968018e-01 -3.691135719418525696e-02 -4.100436717271804810e-02
1.484514623880386353e-01 -1.445146501064300537e-01 -1.327836662530899048e-01 -1.610243022441864014e-01 -2.005997598171234131e-01 -9.893770515918731689e-02 8.848489820957183838e-02 1.743161082267761230e-01 3.856485188007354736e-01 -2.307440787553787231e-01 -1.804124563932418823e-02 -2.700739204883575439e-01 -3.383589088916778564e-01 -1.833400428295135498e-01 1.187015846371650696e-01 2.482539266347885132e-01 -2.629221975803375244e-01 -1.150395721197128296e-02 2.228594422340393066e-01 2.451507747173309326e-02 8.787985146045684814e-02 -1.903039366006851196e-01 6.922989338636398315e-02 -1.955608874559402466e-01 6.802269816398620605e-02 -1.988498419523239136e-01 4.291127622127532959e-02 -1.564916968345642090e-01 -2.663923986256122589e-02 1.982916742563247681e-01 4.054472222924232483e-02 -8.685582131147384644e-02
1.377828419208526611e-01 1.247804518789052963e-02 2.710621654987335205e-01 -4.263391718268394470e-02 2.576164435595273972e-03 -1.645217686891555786e-01 -2.579622566699981689e-01 1.774509996175765991e-01 -1.759479045867919922e-01 5.765425786375999451e-02 2.920868992805480957e-01 -3.462994098663330078e-01 3.982227295637130737e-02 -8.221379667520523071e-02 -1.089779753237962723e-02 2.912083566188812256e-01 -2.185200154781341553e-01 -2.055082470178604126e-01 1.593483388423919678e-01 2.126028984785079956e-01 -2.094828039407730103e-01 2.040785104036331177e-01 2.145891189575195312e-01 -1.214787587523460388e-01 1.014669686555862427e-01 -8.450359851121902466e-02 -1.442085802555084229e-01 -2.506295144557952881e-01 5.156418308615684509e-02 -1.078570261597633362e-01 4.454110190272331238e-02 -1.530938595533370972e-01
2.777754962444305420e-01 -3.817566335201263428e-01 1.611561328172683716e-01 2.240897864103317261e-01 1.530262380838394165e-01 -1.536791026592254639e-01 -3.757074475288391113e-01 -1.135378554463386536e-01 2.380720712244510651e-02 1.644357144832611084e-01 2.255017869174480438e-02 -7.542842626571655273e-02 -2.273027002811431885e-01 -3.819219470024108887e-01 -3.951847180724143982e-02 2.487171441316604614e-01 1.197319105267524719e-01 -8.658409118652343750e-02 9.447021782398223877e-02 9.380215406417846680e-02 4.954709205776453018e-03 -1.836349964141845703e-01 -8.031965233385562897e-03 -5.812977254390716553e-02 -2.709890715777873993e-02 -5.209750030189752579e-03 -1.018678843975067139e-01 -2.916186451911926270e-01 -1.273406296968460083e-01 3.285561129450798035e-02 1.180475279688835144e-01 -3.034589812159538269e-02
2.895804941654205322e-01 -1.457101851701736450e-01 1.402996182441711426e-01 1.514188107103109360e-02 -2.253071218729019165e-01 -7.033189386129379272e-02 -1.554413437843322754e-01 1.201187223196029663e-01 -1.385501772165298462e-01 -2.075583636760711670e-01 -1.048435717821121216e-01 -2.836110889911651611e-01 1.035831049084663391e-01 -1.584451794624328613e-01 4.163008332252502441e-01 -1.499437689781188965e-01 -8.218992501497268677e-02 9.341035783290863037e-02 -1.866207569837570190e-01 8.570680767297744751e-02 -7.970566302537918091e-02 -1.047119423747062683e-01 -7.950274646282196045e-02 -6.205203756690025330e-02 3.261418938636779785e-01 -1.239427328109741211e-01 2.531816810369491577e-02 -4.855791479349136353e-02 -6.062754988670349121e-02 4.169470369815826416e-01 1.010949816554784775e-02 8.874645084142684937e-02
3.181293010711669922e-01 2.648386359214782715e-01 1.613043546676635742e-01 4.793770611286163330e-02 6.253505498170852661e-02 -3.513086140155792236e-01 4.114089906215667725e-02 1.932013183832168579e-01 -9.635096043348312378e-02 8.514924906194210052e-03 -1.665664464235305786e-01 -8.583536744117736816e-02 -2.548731267452239990e-01 -3.777848184108734131e-01 -2.041856348514556885e-01 -8.600451797246932983e-02 -7.949956506490707397e-02 1.107077151536941528e-01 -1.498593091964721680e-01 5.256982520222663879e-02 -2.878741361200809479e-02 -6.623761355876922607e-02 -2.601201832294464111e-01 1.649887263774871826e-01 7.028920203447341919e-02 -2.809276878833770752e-01 8.056902885437011719e-02 -5.526350438594818115e-02 2.330170422792434692e-01 9.252185374498367310e-02 1.062975302338600159e-01 1.459140330553054810e-01
1.930311024188995361e-01 -4.463867843151092529e-02 2.895310223102569580e-01 9.097677469253540039e-02 -3.857477754354476929e-02 -2.693292796611785889e-01 -8.773962408304214478e-02 2.590748369693756104e-01 9.261111170053482056e-02 -1.684884168207645416e-02 -4.435147345066070557e-02 -1.937444210052490234e-01 -2.868040502071380615e-01 -2.133816629648208618e-01 1.983628142625093460e-03 -4.375626519322395325e-02 1.805068701505661011e-01 -3.563836216926574707e-02 -6.024239957332611084e-02 -3.010219149291515350e-02 -6.776612717658281326e-03 -1.254285573959350586e-01 1.000375300645828247e-01 -6.329051405191421509e-02 2.809307277202606201e-01 -1.311938464641571045e-01 -3.120730817317962646e-01 2.537689916789531708e-02 -5.796262528747320175e-03 2.573277615010738373e-02 5.075839757919311523e-01 1.450565755367279053e-01
3.416163027286529541e-01 -3.321880400180816650e-01 2.217479199171066284e-01 3.872125223278999329e-02 -5.912996828556060791e-02 -1.369320154190063477e-01 -5.086387693881988525e-02 5.657284334301948547e-02 1.016414612531661987e-01 -1.194272860884666443e-01 3.229650259017944336e-01 -2.440028488636016846e-01 1.271839588880538940e-01 -8.952815085649490356e-02 3.212910294532775879e-01 -1.245846822857856750e-01 -8.911349624395370483e-02 -1.684754937887191772e-01 -1.573015004396438599e-01 2.135527729988098145e-01 9.628653526306152344e-03 -2.955717444419860840e-01 1.426343023777008057e-01 -8.032096177339553833e-02 1.595289260149002075e-01 -1.372794061899185181e-01 1.689622849225997925e-01 -5.770130828022956848e-02 -7.911946624517440796e-02 1.407911926507949829e-01 -1.369388401508331299e-01 -1.446837931871414185e-01
3.211923539638519287e-01 2.543627321720123291e-01 8.246178925037384033e-02 -9.960616379976272583e-02 3.767480328679084778e-02 -3.214168250560760498e-01 -1.411648839712142944e-01 1.192053705453872681e-01 -5.454975739121437073e-02 5.569690093398094177e-02 -3.474060297012329102e-01 -4.787534475326538086e-02 -3.656934499740600586e-01 -2.984704673290252686e-01 -4.127554595470428467e-02 -1.136480420827865601e-01 -3.570249676704406738e-01 1.025491431355476379e-01 -2.466034144163131714e-01 -1.211957037448883057e-01 -1.181324571371078491e-01 -3.908327221870422363e-02 -1.729466468095779419e-01 2.359450981020927429e-02 1.145765483379364014e-01 -1.461481899023056030e-01 3.513666614890098572e-02 -4.851059988141059875e-02 7.198080420494079590e-02 4.340326786041259766e-02 6.648822128772735596e-02 3.249481692910194397e-02
4.325483366847038269e-02 -5.617932602763175964e-02 3.004506826400756836e-01 1.314028054475784302e-01 -2.225527167320251465e-01 -3.501777648925781250e-01 4.530717805027961731e-02 7.299215346574783325e-02 -2.171152979135513306e-01 -8.980858325958251953e-02 2.355105243623256683e-02 -2.120166271924972534e-01 -4.421632885932922363e-01 -2.134163677692413330e-01 -2.650782838463783264e-02 -4.706436023116111755e-02 3.214154765009880066e-02 3.282963857054710388e-02 1.178795099258422852e-02 6.231688708066940308e-02 3.290248513221740723e-01 1.658217012882232666e-01 6.968427449464797974e-02 -7.954655587673187256e-02 1.183245852589607239e-01 -2.820057272911071777e-01 9.627541899681091309e-02 -1.273039281368255615e-01 1.122776698321104050e-02 7.299495488405227661e-02 2.812560796737670898e-01 8.114410191774368286e-02
1.085324734449386597e-01 -1.353814750909805298e-01 2.433249503374099731e-01 -1.952970772981643677e-01 -1.427539736032485962e-01 -9.062232822179794312e-02 2.212005406618118286e-01 2.696646153926849365e-01 -5.243181250989437103e-03 -1.817671358585357666e-01 6.670732796192169189e-02 -1.938095241785049438e-01 -4.447222128510475159e-02 -1.338741332292556763e-01 -2.194180041551589966e-01 4.718433320522308350e-02 9.599976241588592529e-02 -2.306333035230636597e-01 1.568802595138549805e-01 1.327352374792098999e-01 -2.990695238113403320e-01 -3.049015402793884277e-01 1.075943559408187866e-01 -2.803869843482971191e-01 1.801488846540451050e-01 -2.118058204650878906e-01 2.186301201581954956e-01 6.238622963428497314e-02 -1.978781223297119141e-01 5.616132542490959167e-02 1.526636481285095215e-01 -7.137367874383926392e-02
5.889957770705223083e-02 -1.562975198030471802e-01 1.883675456047058105e-01 1.249639689922332764e-01 -3.626616597175598145e-01 -2.021138370037078857e-01 -1.402512341737747192e-01 2.573415040969848633e-01 9.963599592447280884e-02 -2.411582879722118378e-02 2.159598320722579956e-01 -2.751005887985229492e-01 -2.818788774311542511e-02 -3.010182380676269531e-01 -5.464496091008186340e-02 -2.358675003051757812e-01 1.916044019162654877e-02 -1.838847994804382324e-02 -1.042867600917816162e-01 3.477329909801483154e-01 -1.155983656644821167e-03 -2.514143288135528564e-01 -5.602998659014701843e-03 3.349210321903228760e-02 3.195606172084808350e-01 -9.649885445833206177e-02 -3.569528460502624512e-02 1.132444851100444794e-02 -1.790850460529327393e-01 -1.532219946384429932e-01 1.145908236503601074e-01 3.879910334944725037e-02
3.750149607658386230e-01 -4.281299188733100891e-02 2.863638401031494141e-01 -3.657452017068862915e-02 -2.386559247970581055e-01 -2.521946728229522705e-01 -1.947275102138519287e-01 -4.027833044528961182e-02 2.084344439208507538e-02 -6.896515190601348877e-02 -3.232150152325630188e-02 1.414029151201248169e-01 -1.335170120000839233e-01 -2.786361575126647949e-01 1.385160237550735474e-01 -2.078937552869319916e-02 -4.128196090459823608e-02 -1.107967831194400787e-02 2.823652140796184540e-02 4.771041870117187500e-01 1.022416129708290100e-01 -1.047181189060211182e-01 1.252264380455017090e-01 2.408616244792938232e-01 1.674076169729232788e-01 1.205864027142524719e-01 8.252220600843429565e-02 -1.753769218921661377e-01 1.304744333028793335e-01 1.353009939193725586e-01 -2.307149581611156464e-02 -1.772335916757583618e-01
3.748566284775733948e-02 -2.147691100835800171e-01 3.542656302452087402e-01 -6.792462617158889771e-02 -1.603155024349689484e-02 -2.320452332496643066e-01 -3.864528238773345947e-01 1.501150876283645630e-01 1.161577776074409485e-01 1.345918476581573486e-01 -9.409776329994201660e-02 -8.835126459598541260e-02 -2.616197615861892700e-02 -8.951693773269653320e-02 -2.325508296489715576e-01 -3.493377193808555603e-02 -2.649318575859069824e-01 8.036071062088012695e-02 -2.190465480089187622e-01 5.918266624212265015e-02 1.585293263196945190e-01 -2.189393937587738037e-01 -6.459881365299224854e-02 -7.272899150848388672e-02 1.742314249277114868e-01 1.586554758250713348e-02 1.409256756305694580e-01 1.756962388753890991e-02 -1.686533838510513306e-01 -1.503260135650634766e-01 4.126873314380645752e-01 -3.624747693538665771e-02
3.020187318325042725e-01 2.560565471649169922e-01 3.511362895369529724e-02 -5.313689634203910828e-02 9.896673262119293213e-02 -2.604870200157165527e-01 -2.027462236583232880e-02 2.074492573738098145e-01 1.563629359006881714e-01 -3.183175995945930481e-02 2.004949301481246948e-01 -2.219055294990539551e-01 1.433486193418502808e-01 -3.248808383941650391e-01 4.515462741255760193e-02 2.463512122631072998e-02 -1.490805149078369141e-01 -3.311681449413299561e-01 -2.714755758643150330e-02 2.002024650573730469e-01 -2.243119031190872192e-01 3.506527841091156006e-02 -9.916224516928195953e-04 -1.433758139610290527e-01 3.445402979850769043e-01 1.061543151736259460e-01 1.254210770130157471e-01 -6.509526073932647705e-02 -9.559258818626403809e-03 -2.485440224409103394e-01 1.261502355337142944e-01 -4.337515681982040405e-02
2.190847396850585938e-01 -4.182461202144622803e-01 1.677429080009460449e-01 -2.189592570066452026e-01 3.314426168799400330e-02 -4.569098353385925293e-01 9.046851843595504761e-02 2.106367200613021851e-01 1.153343096375465393e-01 -2.711950335651636124e-03 -2.051284462213516235e-01 1.150194182991981506e-01 4.077325761318206787e-02 4.622879996895790100e-02 2.347656339406967163e-02 1.400322765111923218e-01 -2.566969394683837891e-01 1.583646535873413086e-01 -6.969819217920303345e-02 2.609106339514255524e-02 -7.290364801883697510e-02 9.943056851625442505e-02 -1.623139232397079468e-01 2.084505744278430939e-02 1.889927089214324951e-01 -5.023626610636711121e-02 1.200354322791099548e-01 -1.266940236091613770e-01 4.733050242066383362e-02 1.001765802502632141e-01 3.477526009082794189e-01 7.480172812938690186e-02
1.658643335103988647e-01 3.289747238159179688e-02 1.620087474584579468e-01 1.528668496757745743e-02 2.845412790775299072e-01 -3.838992714881896973e-01 -4.143676906824111938e-02 1.908311694860458374e-01 8.629176765680313110e-02 1.655897647142410278e-01 -1.447995454072952271e-01 -3.563283383846282959e-01 -2.169557064771652222e-01 -9.308946318924427032e-03 3.740422800183296204e-02 1.048936024308204651e-01 9.128525853157043457e-02 9.330403804779052734e-02 -1.636531352996826172e-01 7.610322535037994385e-02 2.278378233313560486e-02 -2.809067964553833008e-01 2.280944883823394775e-01 1.825794577598571777e-01 3.731066286563873291e-01 -1.008860096335411072e-01 -6.377605348825454712e-02 5.607310682535171509e-02 -6.249525467865169048e-04 2.537773847579956055e-01 -2.540181204676628113e-02 6.297559477388858795e-03
3.065200150012969971e-01 -1.607479304075241089e-01 5.776483938097953796e-02 -1.745381504297256470e-01 1.913427561521530151e-02 -2.080436646938323975e-01 -8.265247941017150879e-02 2.557735145092010498e-01 1.715431213378906250e-01 -2.940027117729187012e-01 -3.218737840652465820e-01 -8.400595933198928833e-02 1.901138275861740112e-01 3.607356175780296326e-02 -7.323390245437622070e-02 1.835331022739410400e-01 -1.403322070837020874e-01 3.743287920951843262e-02 1.166176237165927887e-02 4.015430063009262085e-02 -1.571695357561111450e-01 -6.175354123115539551e-03 -3.026838898658752441e-01 5.000821780413389206e-03 1.426873058080673218e-01 -7.543371617794036865e-02 3.458512425422668457e-01 2.874850668013095856e-02 -5.333885550498962402e-02 2.080084383487701416e-01 3.086074590682983398e-01 2.056038752198219299e-02
7.571498304605484009e-02 1.791052669286727905e-01 1.958069056272506714e-01 1.172244995832443237e-01 6.965129077434539795e-02 -3.308389484882354736e-01 6.467094272375106812e-02 3.114368915557861328e-01 6.460768636316061020e-03 1.318622976541519165e-01 -6.201831996440887451e-02 -8.443441241979598999e-02 -1.724588125944137573e-01 4.200176522135734558e-02 -7.014975696802139282e-02 2.771836817264556885e-01 2.624208107590675354e-02 -6.658109277486801147e-02 -1.461677104234695435e-01 1.279237121343612671e-01 7.358100265264511108e-02 -1.614630967378616333e-01 6.214440613985061646e-02 -9.520152211189270020e-02 5.542628765106201172e-01 -3.710365667939186096e-02 7.933273911476135254e-02 -3.033895045518875122e-03 6.270322203636169434e-02 3.765218555927276611e-01 9.964629076421260834e-03 -7.081937789916992188e-02
3.526635095477104187e-02 -9.365577995777130127e-02 2.183521538972854614e-01 5.179344117641448975e-02 -2.203995138406753540e-01 -3.095194101333618164e-01 -6.327940523624420166e-02 2.315633445978164673e-01 -2.674652040004730225e-01 -1.763338893651962280e-01 3.748614341020584106e-02 -3.011834919452667236e-01 -4.503563046455383301e-01 -1.374435871839523315e-01 -7.995305210351943970e-02 -5.452615022659301758e-02 1.106869801878929138e-01 1.076075062155723572e-01 -8.361373841762542725e-02 7.918729633092880249e-02 2.853185832500457764e-01 8.558212220668792725e-02 8.661485463380813599e-02 -9.646664559841156006e-02 1.152644902467727661e-01 -2.571313977241516113e-01 1.970903724431991577e-01 -6.480270624160766602e-02 -1.225285008549690247e-01 -6.405821070075035095e-03 1.552891433238983154e-01 8.688164502382278442e-02
8.922083675861358643e-02 -6.258917972445487976e-03 3.939836025238037109e-01 5.364168807864189148e-02 -1.547052562236785889e-01 -4.144754111766815186e-01 5.605176463723182678e-02 3.273213505744934082e-01 -3.727240115404129028e-02 1.635233499109745026e-02 -1.823060214519500732e-01 -3.098783269524574280e-02 -1.295394301414489746e-01 -4.703764989972114563e-02 -1.527674049139022827e-01 2.212349623441696167e-01 -1.017110720276832581e-01 -5.231308937072753906e-02 -2.186312526464462280e-01 4.576781764626502991e-02 -2.099136710166931152e-01 1.559856114909052849e-03 1.220384687185287476e-01 -6.848520785570144653e-02 3.713953197002410889e-01 -9.023534506559371948e-02 -7.767964154481887817e-02 2.103633945807814598e-03 -1.515626013278961182e-01 2.759541869163513184e-01 -1.129295676946640015e-01 1.007505506277084351e-01
8.159387856721878052e-02 -2.086042910814285278e-01 8.578704297542572021e-02 -1.387767195701599121e-01 -8.057138882577419281e-03 -3.070796728134155273e-01 -1.905950903892517090e-01 8.795160800218582153e-02 -2.528826594352722168e-01 -3.439810574054718018e-01 1.438452899456024170e-01 -2.013686001300811768e-01 1.462246030569076538e-01 -5.850092694163322449e-02 2.558751031756401062e-02 -1.857665628194808960e-01 -1.715267300605773926e-01 -3.353761509060859680e-02 2.881102561950683594e-01 6.322184950113296509e-02 -9.607946872711181641e-02 -3.677873313426971436e-01 -2.886358499526977539e-01 -1.364936828613281250e-01 2.015262544155120850e-01 -1.137732490897178650e-01 1.165986955165863037e-01 -9.875439107418060303e-02 -1.389266252517700195e-01 4.270644113421440125e-02 -1.162215545773506165e-01 -7.599113136529922485e-02
2.529987692832946777e-01 3.147342428565025330e-02 2.493350505828857422e-01 -2.463685423135757446e-01 7.058050483465194702e-02 -3.540005385875701904e-01 1.525479108095169067e-01 2.847752273082733154e-01 2.055159956216812134e-01 -1.126892268657684326e-01 8.202061802148818970e-02 9.112166613340377808e-02 -6.622823327779769897e-02 1.573613435029983521e-01 2.945214807987213135e-01 6.734450161457061768e-02 1.166775077581405640e-01 -1.111885756254196167e-01 -1.614913046360015869e-01 1.878198832273483276e-01 -3.171715140342712402e-02 -8.533534407615661621e-02 -1.118828207254409790e-01 -2.747620344161987305e-01 6.264222413301467896e-02 7.356499135494232178e-02 1.223312616348266602e-01 -6.748461723327636719e-02 -1.908562332391738892e-01 -7.098378241062164307e-02 3.501307368278503418e-01 -1.026304438710212708e-01
2.740314602851867676e-01 1.344501376152038574e-01 -2.524497732520103455e-02 3.745374083518981934e-02 6.681259255856275558e-03 -1.648065000772476196e-01 -3.396480083465576172e-01 4.579879716038703918e-02 -1.454267352819442749e-01 -2.665916979312896729e-01 -1.434918344020843506e-01 9.852436371147632599e-03 -2.255796641111373901e-02 -1.934812404215335846e-02 5.662596970796585083e-02 2.959305942058563232e-01 -9.495814330875873566e-03 -9.545400738716125488e-02 -5.330654606223106384e-02 5.465990304946899414e-01 9.164270758628845215e-02 -1.975132077932357788e-01 -1.073202863335609436e-01 4.036565870046615601e-02 1.121525168418884277e-01 -5.286181345582008362e-03 -3.007685579359531403e-02 -3.359852135181427002e-01 -1.190146058797836304e-01 5.739508569240570068e-02 7.407250255346298218e-02 -1.866579353809356689e-01
2.702787518501281738e-01 -2.033822238445281982e-02 3.987998664379119873e-01 2.386271022260189056e-03 -6.709548179060220718e-03 -1.630232036113739014e-01 -1.066136434674263000e-01 -3.209996819496154785e-01 -1.815122812986373901e-01 -1.184266805648803711e-01 -8.868719637393951416e-02 -1.989853233098983765e-01 9.738178551197052002e-02 -3.039168119430541992e-01 2.230899631977081299e-01 3.144360706210136414e-02 -6.764667481184005737e-02 -8.785106241703033447e-02 1.293090358376502991e-02 3.262544795870780945e-02 -1.917548626661300659e-01 5.937523022294044495e-02 -3.649339452385902405e-02 -1.870209574699401855e-01 3.228706717491149902e-01 1.284626591950654984e-02 7.970779202878475189e-03 -5.732938274741172791e-02 -1.761096417903900146e-01 3.744099438190460205e-01 5.503527075052261353e-02 -8.546847105026245117e-02
5.040554702281951904e-02 -1.870810054242610931e-02 3.701619803905487061e-02 2.483887225389480591e-01 -1.423620581626892090e-01 -1.139344051480293274e-01 -1.293031126260757446e-01 3.849254846572875977e-01 -6.106571853160858154e-02 9.184135124087333679e-03 1.644926071166992188e-01 -3.770841360092163086e-01 -2.306291460990905762e-01 -1.535496301949024200e-02 1.892677992582321167e-01 -2.983559481799602509e-02 -3.075925707817077637e-01 -4.099488556385040283e-01 1.664124578237533569e-01 -7.932888716459274292e-02 -6.067578867077827454e-02 6.948444060981273651e-03 -8.416988700628280640e-02 -9.640263020992279053e-02 1.109630167484283447e-01 -8.514002710580825806e-02 2.038857340812683105e-01 6.933224201202392578e-02 -6.479950249195098877e-02 2.310349196195602417e-01 1.175228878855705261e-01 1.364355534315109253e-01
2.413489073514938354e-01 -1.523074954748153687e-01 2.523344755172729492e-01 1.905096918344497681e-01 -9.733383357524871826e-02 -2.171295881271362305e-01 -1.641433537006378174e-01 1.502825915813446045e-01 -1.280406713485717773e-01 1.916004903614521027e-02 -9.101549535989761353e-02 -3.663616180419921875e-01 1.944052055478096008e-03 -3.358181565999984741e-02 4.271310865879058838e-01 1.013971045613288879e-01 6.459460407495498657e-02 -2.475963085889816284e-01 1.449197344481945038e-02 -1.188353151082992554e-01 -2.706680819392204285e-02 -4.526712745428085327e-02 1.304521858692169189e-01 -5.412322282791137695e-02 -4.600108787417411804e-02 -3.177511394023895264e-01 -2.137753665447235107e-01 -1.263882964849472046e-02 -2.244551181793212891e-01 1.248912587761878967e-01 1.085803061723709106e-01 -1.734161078929901123e-01
1.353324055671691895e-01 -2.282405475853011012e-04 4.598178863525390625e-01 -1.014701053500175476e-01 -1.719273179769515991e-01 -1.017866805195808411e-01 2.877970412373542786e-02 4.307903945446014404e-01 -1.296898815780878067e-02 8.737955987453460693e-02 7.118253409862518311e-02 -5.342256277799606323e-02 -3.165829554200172424e-02 -1.214611083269119263e-01 -7.345781475305557251e-02 -2.065345272421836853e-02 1.840099543333053589e-01 -1.236787438392639160e-02 1.774084866046905518e-01 2.350737452507019043e-01 -3.128547668457031250e-01 -2.092551887035369873e-01 4.399828240275382996e-02 -3.029521107673645020e-01 2.335895001888275146e-01 1.636096835136413574e-02 -3.347736550495028496e-03 3.461479023098945618e-02 -2.425844818353652954e-01 1.449622213840484619e-01 4.411375895142555237e-02 -4.847820475697517395e-02
-1.129181776195764542e-02 -1.369323730468750000e-01 2.620504200458526611e-01 -3.213835060596466064e-01 -1.733507812023162842e-01 -2.794349566102027893e-02 6.008591502904891968e-02 1.508398354053497314e-01 6.617045402526855469e-02 -8.922918885946273804e-02 1.805961877107620239e-01 -1.880427747964859009e-01 -1.872441917657852173e-01 -2.815197110176086426e-01 -8.959118276834487915e-02 4.231365770101547241e-02 1.500147283077239990e-01 -7.621979713439941406e-02 6.381094455718994141e-02 4.469925165176391602e-01 -6.474796682596206665e-02 -3.611087203025817871e-01 4.656129330396652222e-02 -2.269891947507858276e-01 2.395622581243515015e-01 2.815672755241394043e-02 1.056769303977489471e-02 -6.002149358391761780e-02 -1.669652611017227173e-01 2.665856294333934784e-02 -3.468643128871917725e-02 -1.880520433187484741e-01
1.765806823968887329e-01 -2.074576616287231445e-01 6.150007247924804688e-01 8.112738281488418579e-02 -1.950900852680206299e-01 -2.885593175888061523e-01 -8.382358402013778687e-02 1.144879013299942017e-01 -3.628742322325706482e-02 1.452272385358810425e-01 4.820777103304862976e-03 -1.098074242472648621e-01 4.583264887332916260e-02 3.344760462641716003e-02 -1.486841440200805664e-01 -2.900076657533645630e-02 -2.509763538837432861e-01 1.500255018472671509e-01 -5.009166151285171509e-02 2.705059349536895752e-01 6.715419888496398926e-02 8.842635154724121094e-02 -1.227894723415374756e-01 -8.741421252489089966e-02 1.366729885339736938e-01 1.330102384090423584e-01 5.769043043255805969e-02 1.744826138019561768e-02 -1.796747297048568726e-01 6.704428791999816895e-02 2.563942074775695801e-01 1.048276759684085846e-02
1.393544375896453857e-01 -1.134948208928108215e-01 2.008134424686431885e-01 -4.369028285145759583e-02 -9.169054031372070312e-02 -4.138004407286643982e-02 -2.092317640781402588e-01 5.307453125715255737e-02 -1.278183013200759888e-01 2.945809252560138702e-02 2.706498503684997559e-01 -4.705289304256439209e-01 -2.133762240409851074e-01 -2.736177146434783936e-01 -7.213851064443588257e-02 3.394864499568939209e-02 -2.980322763323783875e-02 -2.335224747657775879e-01 -6.519415229558944702e-02 3.082195483148097992e-02 -3.141332864761352539e-01 -8.675662428140640259e-02 -1.319917589426040649e-01 2.120749801397323608e-01 2.692328393459320068e-01 9.562981873750686646e-02 1.050073071382939816e-03 -2.973620891571044922e-01 -5.801933258771896362e-02 6.088995933532714844e-02 -9.089677780866622925e-02 -1.246014386415481567e-01
1.155789494514465332e-01 -2.308875881135463715e-02 3.914108872413635254e-01 2.301199585199356079e-01 8.736621588468551636e-02 -1.599348038434982300e-01 3.858439251780509949e-02 -2.049800194799900055e-02 -8.939918130636215210e-02 -1.125092729926109314e-01 1.078313142061233521e-01 6.680748611688613892e-02 -2.113370001316070557e-01 -1.226323023438453674e-01 1.500744223594665527e-01 6.262500584125518799e-02 7.296629250049591064e-02 -1.158250644803047180e-01 3.971429914236068726e-02 -2.561575919389724731e-02 3.067641854286193848e-01 -4.542000964283943176e-02 -1.672670692205429077e-01 -3.001459538936614990e-01 3.679457306861877441e-01 -1.001119464635848999e-01 -1.293538510799407959e-01 -3.919202685356140137e-01 6.253792345523834229e-02 -1.131876185536384583e-02 2.110907584428787231e-01 -1.496577262878417969e-01
3.704180419445037842e-01 -4.553639888763427734e-02 1.494116485118865967e-01 -1.434239149093627930e-01 4.630408063530921936e-02 -3.176959753036499023e-01 -1.216162443161010742e-01 2.156376987695693970e-01 -3.887253627181053162e-02 2.612150274217128754e-02 4.834541305899620056e-02 -8.648695796728134155e-02 -1.868585348129272461e-01 -2.653486281633377075e-02 -1.902295798063278198e-01 -6.309115886688232422e-02 -1.649167090654373169e-01 -2.487777732312679291e-02 -2.424654923379421234e-02 -4.923554509878158569e-02 5.208791419863700867e-02 -2.995879054069519043e-01 3.923642262816429138e-02 -1.791797131299972534e-01 -5.590416118502616882e-02 -5.078298598527908325e-02 4.980625212192535400e-02 1.150102540850639343e-01 -2.647293508052825928e-01 5.119266510009765625e-01 1.280547678470611572e-01 1.968729794025421143e-01
2.626822292804718018e-01 -1.445252150297164917e-01 1.046268548816442490e-02 1.520429085940122604e-02 -1.020151842385530472e-02 -5.950967669486999512e-01 6.543393433094024658e-02 1.915887296199798584e-01 -1.096255034208297729e-01 2.199895977973937988e-01 -5.534645542502403259e-02 -2.892652153968811035e-01 6.813816726207733154e-02 -1.639056652784347534e-01 -1.059732362627983093e-01 1.687092483043670654e-01 -6.822318583726882935e-02 6.255517154932022095e-02 -1.066695377230644226e-01 2.445182651281356812e-01 2.952133417129516602e-01 -7.661657035350799561e-02 -1.090064495801925659e-01 4.369558021426200867e-02 -4.141149576753377914e-03 -1.758009493350982666e-01 -1.149884704500436783e-02 -4.601920396089553833e-02 1.321495920419692993e-01 1.058919429779052734e-01 2.063399404287338257e-01 -7.219569385051727295e-02
3.617222607135772705e-01 1.579914838075637817e-01 1.112200319766998291e-01 2.206739783287048340e-01 -1.398483067750930786e-01 -1.968981474637985229e-01 6.575194001197814941e-02 -3.940977156162261963e-02 -1.442684829235076904e-01 -1.803437769412994385e-01 1.295529752969741821e-01 -2.968348860740661621e-01 -1.033348366618156433e-01 -5.815524235367774963e-02 2.764459326863288879e-02 1.692863106727600098e-01 2.777769565582275391e-01 -7.422833144664764404e-02 -1.310576796531677246e-01 1.744516640901565552e-01 2.711780369281768799e-02 -2.416450530290603638e-01 -2.026136219501495361e-01 -2.088015377521514893e-01 1.003974750638008118e-01 1.319226026535034180e-01 1.083636283874511719e-01 -2.908577024936676025e-01 -1.020057648420333862e-01 3.201949000358581543e-01 7.971660792827606201e-02 6.716337054967880249e-03
4.384957849979400635e-01 -2.389241904020309448e-01 2.738347947597503662e-01 -1.185190528631210327e-01 -1.071332842111587524e-01 -1.617497056722640991e-01 2.301681637763977051e-01 -6.175395473837852478e-02 1.064478531479835510e-01 -2.860846817493438721e-01 1.611854285001754761e-01 -3.224442601203918457e-01 -2.271052822470664978e-02 -6.612411141395568848e-02 2.427006065845489502e-01 1.111324410885572433e-02 -1.740535348653793335e-02 -9.708145260810852051e-02 5.292953550815582275e-02 2.226451933383941650e-01 -6.274341046810150146e-02 -2.950287163257598877e-01 4.902033880352973938e-02 1.354555570287629962e-04 -4.763946309685707092e-02 -1.044823452830314636e-01 1.672398746013641357e-01 -1.288501620292663574e-01 -1.726363897323608398e-01 -4.884498566389083862e-02 -1.652341932058334351e-01 -8.602261543273925781e-02
2.057794928550720215e-01 -8.282355964183807373e-02 5.447339639067649841e-02 3.157024830579757690e-02 4.075143858790397644e-02 -1.669268161058425903e-01 -2.849674317985773087e-03 1.343924552202224731e-01 2.683843076229095459e-01 -1.054663062095642090e-01 4.450277984142303467e-02 4.356693848967552185e-02 -6.108047813177108765e-02 -4.056147336959838867e-01 2.977438457310199738e-02 -1.948393695056438446e-02 -7.113344036042690277e-03 -3.590372502803802490e-01 1.529956907033920288e-01 3.614756464958190918e-01 -8.817747235298156738e-02 -8.456378430128097534e-02 -1.302375346422195435e-01 -2.380215227603912354e-01 3.229029774665832520e-01 -2.388361096382141113e-02 -1.784347295761108398e-01 -5.238922312855720520e-02 -9.417261928319931030e-02 -5.844482034444808960e-02 2.870781719684600830e-01 1.923350840806961060e-01
1.847057789564132690e-01 1.645455062389373779e-01 1.583797633647918701e-01 -7.193156331777572632e-02 -3.195291757583618164e-02 -1.259732395410537720e-01 -1.953036873601377010e-03 3.424766361713409424e-01 -1.593336611986160278e-01 -1.428695619106292725e-01 -2.426462173461914062e-01 -2.378832101821899414e-01 -2.384669892489910126e-02 -2.433802336454391479e-01 5.008040368556976318e-02 3.083363473415374756e-01 -9.853702038526535034e-02 5.169170349836349487e-02 -7.576345652341842651e-02 -1.552502512931823730e-01 1.985388696193695068e-01 -2.785552740097045898e-01 -4.427201300859451294e-02 6.282447278499603271e-02 4.169383645057678223e-01 1.767306625843048096e-01 6.891953200101852417e-02 -3.457299992442131042e-02 1.823850572109222412e-01 2.039084583520889282e-01 1.325855776667594910e-02 6.739611923694610596e-02
7.917338609695434570e-02 -1.478378325700759888e-01 6.588038057088851929e-02 1.267534196376800537e-01 -1.239801645278930664e-01 -2.003746032714843750e-01 -3.850645422935485840e-01 7.607010006904602051e-02 -1.054090857505798340e-01 -2.334916293621063232e-01 -3.391354903578758240e-02 1.359246950596570969e-02 -2.286769151687622070e-01 -3.070019781589508057e-01 2.104036211967468262e-01 1.364519447088241577e-01 1.535917520523071289e-01 -2.011976987123489380e-01 5.833661556243896484e-02 8.503758907318115234e-02 4.795766249299049377e-02 -3.121227920055389404e-01 -2.014152854681015015e-01 1.351810246706008911e-01 2.719709575176239014e-01 -3.104297518730163574e-01 -6.112693622708320618e-02 -5.396812036633491516e-02 1.691668778657913208e-01 -3.885821998119354248e-02 1.565927416086196899e-01 2.427593432366847992e-02
2.057068347930908203e-01 -1.014204770326614380e-01 -7.779028266668319702e-02 3.459654003381729126e-02 -3.619675338268280029e-01 -3.105258345603942871e-01 -1.758507266640663147e-02 2.459316253662109375e-01 3.096949756145477295e-01 -8.033039420843124390e-02 -2.236744165420532227e-01 -1.776032596826553345e-01 -5.359262973070144653e-02 -1.077166721224784851e-01 -6.701526045799255371e-02 -5.094533041119575500e-02 1.940378174185752869e-02 -3.526667952537536621e-01 -1.321015413850545883e-02 1.566817909479141235e-01 -2.890695929527282715e-01 -1.071278303861618042e-01 7.476568222045898438e-02 -2.477473467588424683e-01 3.128709495067596436e-01 -3.167318552732467651e-02 1.038244515657424927e-01 -4.970014840364456177e-02 -3.175560012459754944e-02 7.528525590896606445e-02 -1.298824232071638107e-02 1.262805610895156860e-01
2.852984964847564697e-01 4.754440113902091980e-02 9.237902611494064331e-02 -1.108050644397735596e-01 -2.786756157875061035e-01 -1.463136970996856689e-01 1.063740774989128113e-01 3.312406688928604126e-02 -1.657332479953765869e-01 -2.195819616317749023e-01 -3.299588561058044434e-01 -3.887753486633300781e-01 2.510337717831134796e-02 -7.549396157264709473e-02 -1.883670836687088013e-01 2.298093438148498535e-01 -3.002746105194091797e-01 -6.379307806491851807e-02 1.487663984298706055e-01 1.343891471624374390e-01 -4.968165233731269836e-02 -7.356315106153488159e-02 5.532518401741981506e-02 -1.191113442182540894e-01 1.905754953622817993e-01 7.727358490228652954e-02 1.771943420171737671e-01 -6.844170391559600830e-02 -3.465464338660240173e-02 -9.765588492155075073e-02 2.527101337909698486e-01 -2.029741853475570679e-01
3.606851994991302490e-01 -3.969295695424079895e-02 -1.080725155770778656e-02 -3.792984411120414734e-02 -4.261971265077590942e-02 -5.013791918754577637e-01 -5.208984389901161194e-02 7.563342899084091187e-02 -1.147086247801780701e-01 1.473734676837921143e-01 2.192042209208011627e-02 -1.916212290525436401e-01 -2.078668922185897827e-01 9.986247867345809937e-02 -2.675392897799611092e-03 1.849145889282226562e-01 -2.188921719789505005e-01 1.652430444955825806e-01 3.199868276715278625e-02 -5.145862698554992676e-02 -1.572876870632171631e-01 1.933553516864776611e-01 -2.519069015979766846e-01 -9.825256466865539551e-02 1.852478384971618652e-01 1.423663645982742310e-01 1.660910397768020630e-01 -4.869755730032920837e-02 1.278389245271682739e-01 2.600473165512084961e-01 4.270011559128761292e-02 -2.474377751350402832e-01
2.085782289505004883e-01 -1.902375966310501099e-01 1.266021579504013062e-01 1.458198875188827515e-01 7.653176784515380859e-02 -7.820826768875122070e-02 -1.024284437298774719e-01 2.423539757728576660e-01 -7.850398868322372437e-02 4.113152623176574707e-02 -2.336840927600860596e-01 -1.786200106143951416e-01 4.230651259422302246e-02 -2.671306952834129333e-03 3.625651001930236816e-01 2.407105863094329834e-01 1.756640076637268066e-01 -1.948341578245162964e-01 1.594559103250503540e-02 1.055678725242614746e-01 3.141000866889953613e-02 -2.554024755954742432e-01 -1.276501566171646118e-01 2.328031510114669800e-01 2.780254185199737549e-01 -7.081200927495956421e-02 -1.359834522008895874e-01 -1.779665797948837280e-01 -2.946450114250183105e-01 -1.785358935594558716e-01 2.013870179653167725e-01 8.719548583030700684e-02
1.655227243900299072e-01 1.067241840064525604e-02 1.490927338600158691e-01 -1.667996048927307129e-01 1.162111982703208923e-01 -1.990487277507781982e-01 4.918781109154224396e-03 -5.140879750251770020e-02 -2.295127362012863159e-01 -1.500729005783796310e-02 1.067839413881301880e-01 1.066291332244873047e-01 -3.981376290321350098e-01 -3.744137883186340332e-01 5.506993085145950317e-02 3.992916941642761230e-01 -6.236663553863763809e-03 -1.475648432970046997e-01 1.310218423604965210e-01 1.650260090827941895e-01 2.395095080137252808e-01 4.953330382704734802e-02 -6.263317773118615150e-04 4.187099169939756393e-03 1.958429664373397827e-01 -1.703891605138778687e-01 -1.609717160463333130e-01 -2.498436421155929565e-01 -7.964457571506500244e-02 1.210509091615676880e-01 1.347845047712326050e-01 -9.418309479951858521e-02
4.913777112960815430e-01 -1.132356189191341400e-02 1.737623363733291626e-01 -1.657576262950897217e-01 -2.971383631229400635e-01 -7.183834165334701538e-02 -3.443486243486404419e-02 7.338106632232666016e-02 4.563471768051385880e-03 1.339643597602844238e-01 1.242695823311805725e-01 -1.301160454750061035e-01 -1.910873651504516602e-01 -3.644846081733703613e-01 -1.142375022172927856e-01 -3.331896290183067322e-02 -1.296542882919311523e-01 -1.996302604675292969e-01 5.513733997941017151e-02 2.600228190422058105e-01 2.511985041201114655e-02 -2.999740839004516602e-01 1.485984474420547485e-01 1.376318633556365967e-01 8.880746364593505859e-02 1.748289316892623901e-01 3.474609926342964172e-02 -1.116611510515213013e-01 2.025451064109802246e-01 -6.784881651401519775e-02 1.828600652515888214e-02 -9.909842908382415771e-02
2.559278309345245361e-01 7.517814636230468750e-02 2.478641569614410400e-01 -1.010887231677770615e-02 1.034562215209007263e-01 -4.403602331876754761e-02 -2.017815858125686646e-01 3.846713006496429443e-01 -8.946214616298675537e-02 -1.514683477580547333e-02 2.068128250539302826e-02 -1.259659975767135620e-01 1.927273906767368317e-02 -1.016579419374465942e-01 1.781314760446548462e-01 9.279390424489974976e-02 3.295221831649541855e-03 2.253925055265426636e-02 -1.797384023666381836e-01 1.891862452030181885e-01 2.747053205966949463e-01 -1.263822317123413086e-01 1.265781670808792114e-01 -3.478546440601348877e-01 3.472230732440948486e-01 -2.204985767602920532e-01 8.294546604156494141e-02 8.515895158052444458e-02 2.013729661703109741e-01 2.130494266748428345e-01 1.456238329410552979e-01 -5.352757871150970459e-02
3.457499146461486816e-01 -2.305614352226257324e-01 2.433086484670639038e-01 -2.743489444255828857e-01 2.707183063030242920e-01 -1.526658385992050171e-01 -1.082911416888237000e-01 5.348547920584678650e-02 5.665652453899383545e-02 -1.045826077461242676e-01 -1.872125416994094849e-01 -4.946371540427207947e-02 -9.477024525403976440e-02 -3.351441770792007446e-02 -7.616943120956420898e-02 3.335528969764709473e-01 1.156452670693397522e-01 1.438685059547424316e-01 1.129669845104217529e-01 -6.544753164052963257e-02 -8.700395375490188599e-02 -6.672892719507217407e-02 -5.160332843661308289e-02 -8.378137648105621338e-02 2.572973966598510742e-01 -1.163376942276954651e-01 -1.158733740448951721e-01 2.308438345789909363e-02 -1.677741259336471558e-01 4.070327803492546082e-02 2.251802980899810791e-01 -3.947328329086303711e-01
2.617942690849304199e-01 -1.548179388046264648e-01 2.257179170846939087e-01 1.859817802906036377e-01 -1.911939382553100586e-01 -2.808390557765960693e-01 -2.059106230735778809e-01 6.081465259194374084e-02 -4.495281726121902466e-02 1.974652893841266632e-02 2.498264610767364502e-01 -2.995905876159667969e-01 -1.831805258989334106e-01 -2.988442480564117432e-01 4.212530702352523804e-02 6.466270983219146729e-02 -2.268175333738327026e-01 -1.131274625658988953e-01 -2.070721983909606934e-01 8.987017720937728882e-02 7.456617895513772964e-03 -4.992678761482238770e-02 1.689825206995010376e-01 1.579761654138565063e-01 1.393481045961380005e-01 -5.261515453457832336e-02 1.007266417145729065e-01 -1.197447255253791809e-01 -6.487889587879180908e-02 -1.153958514332771301e-01 -2.574108541011810303e-01 -2.744460403919219971e-01
4.393191263079643250e-02 -2.552155256271362305e-01 4.076850041747093201e-02 4.276162385940551758e-02 3.991933539509773254e-02 1.400360092520713806e-02 1.784358769655227661e-01 3.601840138435363770e-01 -7.093019317835569382e-03 -4.997620731592178345e-02 8.925848454236984253e-02 -3.884558975696563721e-01 -3.464977443218231201e-01 -1.369237452745437622e-01 -1.805150657892227173e-01 1.779002100229263306e-01 -1.325747519731521606e-01 -1.744551211595535278e-01 2.358017861843109131e-01 2.298702448606491089e-01 -2.583807101473212242e-03 -6.931628286838531494e-02 -2.713290452957153320e-01 6.802326440811157227e-02 -1.050880458205938339e-02 -6.130616366863250732e-02 4.446736723184585571e-02 -1.418456584215164185e-01 -2.648715674877166748e-01 1.786488890647888184e-01 -5.128106474876403809e-02 -1.773324608802795410e-01
1.276262253522872925e-01 -1.288591790944337845e-02 1.286275684833526611e-01 -9.792316704988479614e-02 5.451172217726707458e-02 -3.866955041885375977e-01 -1.850339919328689575e-01 1.678430140018463135e-01 5.617559701204299927e-02 3.848974704742431641e-01 2.518503665924072266e-01 -2.376650869846343994e-01 -2.180598825216293335e-01 -9.203134477138519287e-02 -1.559306532144546509e-01 5.826371908187866211e-02 9.912966191768646240e-02 -2.601507008075714111e-01 1.346834283322095871e-02 1.018908098340034485e-01 -1.553734950721263885e-02 -3.163103386759757996e-02 -2.786064147949218750e-01 -3.543908707797527313e-03 2.437159270048141479e-01 -2.825054153800010681e-02 -1.139655150473117828e-02 -2.731409966945648193e-01 -1.264584958553314209e-01 -1.811072528362274170e-01 -1.333454847335815430e-01 -1.382228285074234009e-01
1.767408698797225952e-01 5.097321234643459320e-03 1.195877045392990112e-01 -2.039112597703933716e-01 -3.829548507928848267e-02 -2.907323241233825684e-01 -2.736348211765289307e-01 -1.042138785123825073e-01 3.922406211495399475e-02 -1.180428117513656616e-01 2.846213988959789276e-02 -5.965651944279670715e-02 8.081749826669692993e-02 1.683923453092575073e-01 1.797540187835693359e-01 2.253623902797698975e-01 5.982785671949386597e-02 2.353946305811405182e-02 -6.857112050056457520e-02 4.690092206001281738e-01 7.884792983531951904e-03 -1.903596669435501099e-01 -2.580095529556274414e-01 -1.183180883526802063e-01 2.433920502662658691e-01 1.428382843732833862e-02 2.395251542329788208e-01 -2.277197241783142090e-01 8.504593372344970703e-02 2.378257513046264648e-01 1.326590776443481445e-01 -8.695782721042633057e-02
2.605864703655242920e-01 -8.415397256612777710e-03 -5.381464585661888123e-02 -1.878817528486251831e-01 1.276253014802932739e-01 -9.639803320169448853e-02 -1.892977021634578705e-02 5.341876149177551270e-01 2.598566375672817230e-02 -8.569125086069107056e-02 1.207309514284133911e-01 -1.173828095197677612e-01 -1.496336907148361206e-01 1.146760676056146622e-02 -1.381335593760013580e-02 2.219169139862060547e-01 -8.693189918994903564e-02 -3.387494683265686035e-01 2.378690987825393677e-01 2.388348579406738281e-01 -9.016305208206176758e-02 1.520617157220840454e-01 -1.681727170944213867e-01 -2.058367580175399780e-01 1.756863445043563843e-01 2.217740006744861603e-02 1.236529946327209473e-01 -1.688164472579956055e-01 2.211971580982208252e-02 -7.443368434906005859e-02 1.889828890562057495e-01 -1.395507156848907471e-01
9.248495846986770630e-02 -2.819346487522125244e-01 2.753102183341979980e-01 4.619193077087402344e-02 -1.385185718536376953e-01 -1.295054703950881958e-01 2.186960577964782715e-01 2.595539689064025879e-01 1.545158177614212036e-01 -1.992273479700088501e-01 -1.511811017990112305e-01 -4.709668457508087158e-02 -2.008111029863357544e-01 -3.735873401165008545e-01 2.171777486801147461e-01 1.133505329489707947e-01 4.821921885013580322e-02 9.268772602081298828e-02 -2.350141294300556183e-02 -1.771346777677536011e-01 9.241017512977123260e-03 -1.911254674196243286e-01 -1.737044751644134521e-01 -3.038350045680999756e-01 1.331345587968826294e-01 -2.791569828987121582e-01 -1.232708469033241272e-01 -4.070363193750381470e-02 -1.222823932766914368e-01 1.473885476589202881e-01 5.307767540216445923e-02 -1.947123184800148010e-02
2.992170453071594238e-01 1.728019714355468750e-01 3.426788002252578735e-02 -7.956346124410629272e-02 -3.261249661445617676e-01 -2.625713944435119629e-01 -8.095444738864898682e-02 1.447051763534545898e-01 -5.538942292332649231e-02 1.648563444614410400e-01 -1.876349002122879028e-01 -2.607461512088775635e-01 -1.345373541116714478e-01 -1.713341474533081055e-01 -2.759822830557823181e-02 -8.691068738698959351e-02 -1.663633882999420166e-01 -6.049104779958724976e-02 -1.869046688079833984e-02 5.870037898421287537e-02 -8.538296073675155640e-02 -6.887938082218170166e-02 7.509849220514297485e-02 -4.128234684467315674e-01 2.916681468486785889e-01 1.955508589744567871e-01 -6.681171804666519165e-02 5.978433787822723389e-02 6.853365339338779449e-03 5.234053730964660645e-02 2.968149483203887939e-01 1.887723952531814575e-01
2.848452627658843994e-01 -1.527040302753448486e-01 4.394091665744781494e-02 -4.629952087998390198e-02 -5.445048213005065918e-02 -1.166885867714881897e-01 -7.412867993116378784e-02 -1.353228092193603516e-01 7.291626930236816406e-02 -4.068852588534355164e-02 -2.512439899146556854e-02 -3.503215909004211426e-01 -5.973891168832778931e-02 -4.620009660720825195e-01 8.370994776487350464e-02 1.734988391399383545e-01 -2.209740281105041504e-01 -2.238822728395462036e-01 -3.148039281368255615e-01 7.400606572628021240e-02 6.386962253600358963e-03 -1.974342167377471924e-01 3.066754341125488281e-01 8.793988823890686035e-02 1.579762697219848633e-01 -8.780899643898010254e-02 6.797628104686737061e-02 -1.286058872938156128e-01 -9.006015956401824951e-03 -2.395144104957580566e-02 -8.591400831937789917e-02 -2.458284944295883179e-01
2.500549256801605225e-01 -3.201507329940795898e-01 2.777941226959228516e-01 1.412126701325178146e-02 2.584774494171142578e-01 -4.953915998339653015e-02 -2.512701153755187988e-01 1.489856076659634709e-04 1.435861140489578247e-01 2.651912569999694824e-01 -1.656074970960617065e-01 -5.283911898732185364e-02 -7.969661802053451538e-02 -3.364880681037902832e-01 1.050693169236183167e-01 2.622844576835632324e-01 1.255512703210115433e-03 -1.948674172163009644e-01 1.965717822313308716e-01 1.743635237216949463e-01 -8.263719081878662109e-02 -2.508149445056915283e-01 -7.863271981477737427e-02 2.319711633026599884e-02 -1.171061396598815918e-02 -2.926649712026119232e-02 -1.477081477642059326e-01 -1.595084518194198608e-01 -2.428658455610275269e-01 7.934722304344177246e-02 8.637371659278869629e-02 -1.285457145422697067e-02
4.636251330375671387e-01 -8.753254264593124390e-02 2.156079411506652832e-01 -2.759969234466552734e-01 2.390442043542861938e-01 -1.629679650068283081e-01 -3.431438803672790527e-01 -2.927434258162975311e-02 9.322128444910049438e-02 8.230733871459960938e-02 3.952717781066894531e-02 -4.639458656311035156e-02 -1.096315216273069382e-02 -2.086555659770965576e-01 2.888672240078449249e-02 3.771357238292694092e-02 -1.270042508840560913e-01 -1.923081725835800171e-01 1.020802706480026245e-01 3.158353269100189209e-02 -6.024255603551864624e-02 -1.033362150192260742e-01 -1.182999163866043091e-01 -2.745279371738433838e-01 -7.529454678297042847e-02 -1.197750791907310486e-01 -9.354629367589950562e-02 -2.339559793472290039e-01 -2.990669906139373779e-01 1.785468012094497681e-01 8.907844871282577515e-02 -7.984168827533721924e-02
1.929568052291870117e-01 -1.723313778638839722e-01 1.670972704887390137e-01 -7.926031947135925293e-02 1.883980929851531982e-01 -1.802578568458557129e-01 2.567299902439117432e-01 1.407956629991531372e-01 -2.864634096622467041e-01 5.083738267421722412e-02 5.188896507024765015e-02 -2.461815476417541504e-01 -3.430920541286468506e-01 -3.240630328655242920e-01 2.811002433300018311e-01 -7.741873711347579956e-02 6.703311949968338013e-02 -1.941727250814437866e-01 2.103706300258636475e-01 1.602221131324768066e-01 7.045377790927886963e-02 -5.411465466022491455e-02 -1.122178882360458374e-01 -8.562456071376800537e-02 2.236298173666000366e-01 3.194045275449752808e-02 1.352206617593765259e-01 -1.369111239910125732e-01 5.550347268581390381e-02 -2.313716709613800049e-02 -2.901333943009376526e-02 -2.387563884258270264e-01
9.239688515663146973e-02 -5.758557841181755066e-02 2.082379311323165894e-01 4.560083895921707153e-02 -5.555175989866256714e-02 5.403031408786773682e-02 -2.614507973194122314e-01 2.177236676216125488e-01 -3.545060381293296814e-02 1.455784142017364502e-01 2.809984982013702393e-01 -3.265748023986816406e-01 -7.549015432596206665e-02 -3.667854070663452148e-01 7.601065188646316528e-02 2.828059196472167969e-01 3.919526189565658569e-02 1.153592541813850403e-01 -4.965790361166000366e-02 7.030693441629409790e-02 8.900186046957969666e-03 -1.336044520139694214e-01 -3.374944329261779785e-01 -1.818816214799880981e-01 1.572566926479339600e-01 -1.091971844434738159e-01 -2.556204982101917267e-02 -2.227634936571121216e-01 2.139130234718322754e-01 2.086745798587799072e-01 1.343910396099090576e-01 7.368336617946624756e-02
3.329141139984130859e-01 -7.213202118873596191e-02 3.993818908929824829e-02 1.868598610162734985e-01 7.328023016452789307e-02 -2.168155014514923096e-01 -1.090180128812789917e-01 7.768912613391876221e-02 1.132979616522789001e-02 -2.999642118811607361e-02 1.817944645881652832e-01 -3.395467102527618408e-01 -1.396385580301284790e-01 -1.558838635683059692e-01 3.381335139274597168e-01 -2.412610501050949097e-01 -2.137837707996368408e-01 -2.734843194484710693e-01 -8.716588467359542847e-02 2.419536709785461426e-01 -8.307344466447830200e-02 1.808374188840389252e-02 3.790247067809104919e-02 1.815834045410156250e-01 2.150844335556030273e-01 6.638039369136095047e-03 -5.475173145532608032e-02 -1.207709386944770813e-01 -7.090301066637039185e-02 3.225516974925994873e-01 -9.223101288080215454e-02 4.133625701069831848e-02
1.401544064283370972e-01 9.817395359277725220e-02 1.771946549415588379e-01 -3.711984157562255859e-01 -1.693427711725234985e-01 -2.033910602331161499e-01 -1.114830840378999710e-02 1.772511601448059082e-01 -4.089821130037307739e-02 4.753504320979118347e-02 2.224085386842489243e-03 -1.633641570806503296e-01 -1.980738341808319092e-02 -1.640440672636032104e-01 1.533368527889251709e-01 -2.017625421285629272e-01 -1.355821043252944946e-01 -3.445971906185150146e-01 -1.597588211297988892e-01 1.644972562789916992e-01 1.016360446810722351e-01 -2.636052072048187256e-01 -1.241178736090660095e-01 -1.189971342682838440e-01 3.353667259216308594e-01 1.457929015159606934e-01 5.008252710103988647e-02 7.699753623455762863e-04 -3.071092367172241211e-01 -1.098608747124671936e-01 -4.052982106804847717e-02 -1.855765432119369507e-01
7.265838980674743652e-02 2.164362184703350067e-02 2.019454985857009888e-01 -5.317374318838119507e-02 -1.056101247668266296e-01 -4.491594135761260986e-01 -1.662724018096923828e-01 -8.363685570657253265e-03 2.559528350830078125e-01 -5.427987501025199890e-02 1.173533052206039429e-01 -2.641005218029022217e-01 -1.629872173070907593e-01 -2.046988308429718018e-01 2.717069089412689209e-01 8.898791670799255371e-02 -1.708586215972900391e-01 4.674701392650604248e-02 -1.940684318542480469e-01 7.976068556308746338e-02 1.029030829668045044e-01 -1.612796783447265625e-01 1.669900268316268921e-01 6.014764681458473206e-02 2.015441209077835083e-01 -3.978502936661243439e-03 1.900633722543716431e-01 -8.803364634513854980e-02 -1.040879413485527039e-01 -5.777477473020553589e-02 -1.424186676740646362e-01 -3.812724947929382324e-01
4.643168747425079346e-01 -2.386810481548309326e-01 1.732080876827239990e-01 -2.113392949104309082e-01 2.094100974500179291e-02 -3.540522456169128418e-01 -1.916517913341522217e-01 1.267143189907073975e-01 -1.483433395624160767e-01 1.340133249759674072e-01 3.429638920351862907e-03 -5.660278722643852234e-02 -6.040108948945999146e-02 1.470017284154891968e-01 2.582283876836299896e-02 4.645204637199640274e-03 -3.615766465663909912e-01 1.939695775508880615e-01 1.402111500501632690e-01 7.129336148500442505e-02 1.435893923044204712e-01 -7.603245228528976440e-02 -9.546378627419471741e-03 -2.603286877274513245e-02 2.313686907291412354e-01 -3.666296601295471191e-02 6.538921594619750977e-02 2.665371634066104889e-02 5.419055372476577759e-02 2.415656298398971558e-01 -2.516595125198364258e-01 -1.772213727235794067e-02
3.418693542480468750e-01 9.583388268947601318e-02 1.788251101970672607e-01 -6.479322910308837891e-02 -3.005544468760490417e-02 -4.998364746570587158e-01 1.367496103048324585e-01 3.150296509265899658e-01 1.511041522026062012e-01 8.241418004035949707e-02 -1.828055977821350098e-01 -1.578882932662963867e-01 7.259046286344528198e-02 -2.305225236341357231e-03 -1.997998356819152832e-02 -2.141572721302509308e-02 -1.886259019374847412e-01 -3.074599616229534149e-02 -1.881606578826904297e-01 -4.283325374126434326e-02 -4.646898806095123291e-02 -3.953374922275543213e-01 -5.021864175796508789e-02 -7.233081012964248657e-02 -7.417319715023040771e-02 -6.584345549345016479e-02 -2.357154153287410736e-02 -2.887388765811920166e-01 3.192733600735664368e-02 1.960813105106353760e-01 -3.726041316986083984e-02 1.974128000438213348e-02
3.305399119853973389e-01 9.902703016996383667e-02 8.010219037532806396e-02 -1.439295411109924316e-01 -9.186376631259918213e-02 -2.034733146429061890e-01 1.829990893602371216e-01 5.684218555688858032e-02 -1.723154634237289429e-02 -1.522032320499420166e-01 -6.658832728862762451e-02 -2.153853476047515869e-01 -2.323004007339477539e-01 -4.946258195559494197e-05 1.902603954076766968e-01 -9.336014837026596069e-02 -8.803050965070724487e-02 -1.687589734792709351e-01 -1.747864298522472382e-03 4.000645279884338379e-01 1.765673309564590454e-01 -1.815832108259201050e-01 -2.029256522655487061e-01 -1.722313463687896729e-01 1.046957224607467651e-01 3.043212890625000000e-01 2.872946262359619141e-01 6.161937862634658813e-02 -8.470107614994049072e-02 -9.526747465133666992e-02 1.873749792575836182e-01 -1.467531919479370117e-01
2.797850966453552246e-01 -6.508391816169023514e-03 4.001984298229217529e-01 1.423939615488052368e-01 -1.846673525869846344e-02 -4.343855679035186768e-01 -1.500861793756484985e-01 1.745357513427734375e-01 -9.583130478858947754e-02 -9.214241057634353638e-02 -1.265484988689422607e-01 3.657704219222068787e-03 -1.872231662273406982e-01 -2.370003610849380493e-01 1.840786337852478027e-01 4.896352067589759827e-02 -7.095190882682800293e-02 -1.023590750992298126e-02 3.637196719646453857e-01 4.343847557902336121e-02 -8.403540402650833130e-02 -5.559978634119033813e-02 5.651111155748367310e-02 2.890979647636413574e-01 9.584815055131912231e-02 5.837834998965263367e-02 1.372643373906612396e-02 -1.278105229139328003e-01 -4.951279237866401672e-02 2.433790415525436401e-01 -2.016039937734603882e-02 1.027841940522193909e-01
1.939800977706909180e-01 -9.052720665931701660e-02 3.026308417320251465e-01 -2.930652499198913574e-01 -1.506257504224777222e-01 -2.754692435264587402e-01 2.259945869445800781e-02 2.305209189653396606e-01 -1.086447462439537048e-01 -5.172393098473548889e-02 9.557402133941650391e-02 -2.197878062725067139e-01 -6.627903878688812256e-02 1.036793552339076996e-02 1.932858489453792572e-02 -6.538218259811401367e-02 -7.143381237983703613e-02 -4.647545516490936279e-01 8.500264585018157959e-02 2.386039942502975464e-01 2.420959472656250000e-01 -4.459227249026298523e-02 -1.105472221970558167e-01 -2.671079151332378387e-02 2.097803950309753418e-01 -5.035483837127685547e-02 1.555684804916381836e-01 -6.500957999378442764e-03 -1.279194504022598267e-01 -2.705298066139221191e-01 -1.456252187490463257e-01 -5.548997968435287476e-02
2.466118633747100830e-01 -8.070304244756698608e-02 2.319623082876205444e-01 1.218792945146560669e-01 -3.597077354788780212e-02 -1.355359554290771484e-01 1.185580641031265259e-01 -9.053377062082290649e-02 -2.306539267301559448e-01 -5.782827734947204590e-02 1.593514233827590942e-01 9.598749130964279175e-02 -2.699204385280609131e-01 -3.462162017822265625e-01 8.558445423841476440e-02 2.832335829734802246e-01 -1.473592072725296021e-01 -2.880546450614929199e-01 -2.025482989847660065e-02 2.247400134801864624e-01 8.886252343654632568e-02 -2.438493818044662476e-02 1.240848228335380554e-01 -2.148341387510299683e-01 1.900949925184249878e-01 -1.488121002912521362e-01 -1.899727433919906616e-01 -2.058841586112976074e-01 -1.674731373786926270e-01 2.143119126558303833e-01 1.078152358531951904e-01 5.158757790923118591e-02
2.583160698413848877e-01 -6.732152402400970459e-02 2.646855115890502930e-01 1.239631623029708862e-01 5.974123999476432800e-02 -1.410966366529464722e-01 -2.796751558780670166e-01 -8.861080557107925415e-02 -1.884986609220504761e-01 -1.240474507212638855e-01 -1.000754013657569885e-01 -1.107428893446922302e-01 -8.533800393342971802e-02 -5.402017012238502502e-02 -2.793005481362342834e-02 3.858879208564758301e-01 -5.568099766969680786e-02 -8.054986596107482910e-02 -5.232946574687957764e-02 1.998668760061264038e-01 8.062685281038284302e-02 -4.539079666137695312e-01 -8.594256639480590820e-02 -1.643716841936111450e-01 5.517324805259704590e-02 -2.002538293600082397e-01 1.148695275187492371e-01 5.506931617856025696e-02 1.435097754001617432e-01 2.247945070266723633e-01 -1.573478430509567261e-02 2.659313678741455078e-01
4.446695148944854736e-01 1.127756536006927490e-01 1.350287944078445435e-01 -1.361538320779800415e-01 8.528519421815872192e-02 -4.237955212593078613e-01 -1.560499519109725952e-01 1.625080406665802002e-01 1.244227401912212372e-03 -7.869379222393035889e-02 -3.393805027008056641e-02 -1.741118878126144409e-01 -1.887393742799758911e-01 2.042939662933349609e-01 1.351004540920257568e-01 2.095493227243423462e-01 8.164383471012115479e-03 -1.087622791528701782e-01 -1.287568360567092896e-01 -7.853988558053970337e-02 -1.359796524047851562e-01 -3.070826530456542969e-01 -2.151739895343780518e-01 -1.188689246773719788e-01 4.021698608994483948e-03 -2.646605968475341797e-01 1.154466494917869568e-01 6.554029136896133423e-02 -1.377369761466979980e-01 -9.406310506165027618e-03 -1.199268475174903870e-01 9.471466392278671265e-02
1.672204434871673584e-01 -4.236497730016708374e-02 1.030612513422966003e-01 -1.004104763269424438e-01 1.167018115520477295e-01 -5.216282606124877930e-01 -1.233330145478248596e-01 4.336757659912109375e-01 -3.077357262372970581e-02 -1.142834872007369995e-02 -2.874859143048524857e-03 -9.990934282541275024e-02 -3.448467701673507690e-02 -1.603736281394958496e-01 4.788549989461898804e-02 1.818722486495971680e-01 -2.386086154729127884e-03 3.066609241068363190e-02 -5.805662646889686584e-02 2.405640110373497009e-02 4.032326862215995789e-02 -2.962796390056610107e-01 -9.565249085426330566e-02 -7.938422262668609619e-02 -2.486042678356170654e-01 -1.053332537412643433e-01 2.563815414905548096e-01 -1.327753216028213501e-01 -8.372426778078079224e-02 1.878608614206314087e-01 -1.152396947145462036e-01 2.561147212982177734e-01
3.472970724105834961e-01 -3.121990263462066650e-01 4.359430819749832153e-02 -3.763912320137023926e-01 1.774417608976364136e-01 -4.366014897823333740e-01 -1.339919418096542358e-01 1.184857487678527832e-01 -9.116587229073047638e-03 -2.282049693167209625e-02 -2.481232732534408569e-01 -1.955079138278961182e-01 -1.972795724868774414e-01 2.244568802416324615e-02 -6.140331178903579712e-02 2.540240287780761719e-01 -7.681745290756225586e-02 2.398166060447692871e-01 -8.923730999231338501e-02 -1.374215185642242432e-01 -1.947553642094135284e-02 -4.319695010781288147e-02 -5.426912754774093628e-02 -2.176443673670291901e-02 2.050448209047317505e-01 3.007583320140838623e-02 5.973559245467185974e-02 -1.569979041814804077e-01 -7.084753364324569702e-03 3.444449976086616516e-02 -8.663380146026611328e-02 -1.734504289925098419e-02
1.623577326536178589e-01 -2.927413582801818848e-01 3.677595853805541992e-01 -6.947095692157745361e-02 -8.464792370796203613e-02 -2.372814863920211792e-01 -9.457916766405105591e-02 2.152016460895538330e-01 -1.059408709406852722e-01 1.750052124261856079e-01 8.238999545574188232e-02 -9.000415354967117310e-02 -4.826530441641807556e-02 -1.233087256550788879e-01 -8.456669747829437256e-02 8.226759731769561768e-02 -2.504608929157257080e-01 2.296434789896011353e-01 5.373794212937355042e-02 1.091719195246696472e-01 1.324798259884119034e-02 1.147261783480644226e-01 -3.316553235054016113e-01 -2.223583161830902100e-01 1.191549077630043030e-01 2.225039452314376831e-01 3.157214820384979248e-01 -1.282412558794021606e-01 -5.895509198307991028e-02 4.765102639794349670e-02 2.227233648300170898e-01 5.213716998696327209e-02
-3.755582496523857117e-02 -2.407533675432205200e-01 2.906383872032165527e-01 1.053973063826560974e-01 8.833561092615127563e-02 -2.637619376182556152e-01 -1.232259273529052734e-01 -9.263429045677185059e-02 1.183520331978797913e-01 3.472750261425971985e-02 8.558648638427257538e-03 -2.077197581529617310e-01 -2.228201627731323242e-01 -2.903325669467449188e-02 3.980010151863098145e-01 2.194681614637374878e-01 -4.291969910264015198e-02 1.109207421541213989e-01 1.017070338129997253e-01 4.754859954118728638e-02 6.973679363727569580e-02 -4.044256210327148438e-01 -1.061345338821411133e-01 1.044184118509292603e-01 2.378177195787429810e-01 -1.852231323719024658e-01 -8.365906774997711182e-02 -4.019483551383018494e-02 -1.132669076323509216e-01 7.792060822248458862e-02 2.262553870677947998e-01 2.037112712860107422e-01
1.409859359264373779e-01 -7.674717903137207031e-02 2.652545273303985596e-01 2.157097309827804565e-01 4.787821695208549500e-02 4.690372198820114136e-02 -1.956299878656864166e-02 2.374570518732070923e-01 -1.478744894266128540e-01 -5.872171744704246521e-02 2.546283006668090820e-01 -2.381516247987747192e-01 -2.004538327455520630e-01 -4.785726219415664673e-02 -1.977049261331558228e-01 1.105644777417182922e-01 -2.683313190937042236e-01 -5.540988221764564514e-02 2.655363976955413818e-01 1.684160530567169189e-01 -7.986605912446975708e-02 -2.683085948228836060e-02 -2.356659919023513794e-01 -2.091286182403564453e-01 5.468949675559997559e-02 -1.540119051933288574e-01 1.904696226119995117e-01 -3.807049989700317383e-01 -1.394451260566711426e-01 1.808610409498214722e-01 -1.827654428780078888e-02 -1.212362349033355713e-01
3.265387415885925293e-01 -1.330044716596603394e-01 1.869688481092453003e-01 -5.076222121715545654e-02 2.286088764667510986e-01 -4.569334089756011963e-01 -1.496824026107788086e-01 1.963226050138473511e-01 8.136608451604843140e-02 -1.708822399377822876e-01 -4.844635725021362305e-02 -2.716651372611522675e-02 -2.018805444240570068e-01 8.387606590986251831e-02 1.302852034568786621e-01 1.493073552846908569e-01 6.506475061178207397e-02 1.565696671605110168e-03 1.498389244079589844e-01 -1.217521056532859802e-01 -2.261832058429718018e-01 -3.730267584323883057e-01 -1.098979637026786804e-01 -8.474741131067276001e-02 -6.919013708829879761e-02 -2.324447929859161377e-01 -1.006495952606201172e-01 1.013092398643493652e-01 -1.870415955781936646e-01 1.229882985353469849e-01 5.673569813370704651e-02 8.103385567665100098e-02
1.609842330217361450e-01 -6.232963409274816513e-03 2.621969580650329590e-01 -1.977440863847732544e-01 3.162856772541999817e-02 -2.775704264640808105e-01 -1.351192444562911987e-01 2.499281913042068481e-01 -1.675355434417724609e-02 -7.616140693426132202e-02 -2.000398635864257812e-01 4.916740581393241882e-02 -3.630080819129943848e-01 -5.524344369769096375e-02 -1.531319506466388702e-02 2.011594325304031372e-01 -3.828042000532150269e-02 -1.149343475699424744e-01 1.802271604537963867e-01 -7.220998406410217285e-02 1.314203888177871704e-01 -2.268135845661163330e-01 1.520823389291763306e-01 1.212838441133499146e-01 3.627249896526336670e-01 4.216567426919937134e-02 -2.286617755889892578e-01 -7.821261882781982422e-02 1.426551025360822678e-02 1.349063217639923096e-01 2.707267403602600098e-01 2.025205940008163452e-01
1.085315048694610596e-01 -8.860726654529571533e-02 1.575158685445785522e-01 -5.013369768857955933e-02 -1.683724820613861084e-01 -3.014336228370666504e-01 1.936550438404083252e-02 -2.407521707937121391e-03 1.106601282954216003e-01 -1.212705671787261963e-01 -2.144226804375648499e-02 -3.307879567146301270e-01 -1.788165122270584106e-01 -2.695954144001007080e-01 3.885608017444610596e-01 6.345353275537490845e-02 -6.739529967308044434e-02 1.542423665523529053e-02 -3.903430327773094177e-02 3.913027644157409668e-01 -1.954117715358734131e-01 -1.176536232233047485e-01 1.814345270395278931e-01 1.511496603488922119e-01 2.791465222835540771e-01 1.359364688396453857e-01 2.566480264067649841e-02 2.543365024030208588e-02 -1.900647729635238647e-01 1.246258765459060669e-01 1.409258544445037842e-01 2.278919517993927002e-02
2.936988174915313721e-01 6.343547254800796509e-02 2.455351799726486206e-01 -1.290132552385330200e-01 -7.956500351428985596e-02 1.023598611354827881e-01 1.706019192934036255e-01 -9.495975077152252197e-02 -3.840404748916625977e-02 -1.824832856655120850e-01 -2.195372879505157471e-01 -1.980736404657363892e-01 -1.070226579904556274e-01 -3.296307027339935303e-01 2.049491368234157562e-02 2.454507164657115936e-02 -3.573672771453857422e-01 -8.126346766948699951e-02 8.742694556713104248e-02 2.406601607799530029e-01 -9.471885859966278076e-02 -2.748253047466278076e-01 2.556363306939601898e-02 -1.416524779051542282e-02 1.292475461959838867e-01 1.690346002578735352e-01 3.267103731632232666e-01 9.079103358089923859e-03 4.104822874069213867e-02 1.106150001287460327e-01 1.930848062038421631e-01 -2.144394516944885254e-01
-2.660649828612804413e-02 -2.697121202945709229e-01 4.131797552108764648e-01 -2.184036523103713989e-01 -7.501102238893508911e-02 -1.655111014842987061e-01 -2.214865982532501221e-01 2.124768793582916260e-01 1.748061478137969971e-01 1.228438504040241241e-02 2.192682027816772461e-02 -2.322373539209365845e-01 -1.586897075176239014e-01 -1.880945116281509399e-01 -3.262071684002876282e-02 2.164306193590164185e-01 -6.536062806844711304e-02 3.030500933527946472e-02 -1.094638928771018982e-01 7.434204965829849243e-02 -9.256107360124588013e-02 -2.589830756187438965e-01 2.694134414196014404e-01 -1.538239270448684692e-01 3.509924560785293579e-02 2.811653353273868561e-02 5.611631274223327637e-02 8.722506463527679443e-02 2.727768719196319580e-01 1.839360743761062622e-01 1.734469383955001831e-01 -2.040277123451232910e-01
1.890373080968856812e-01 1.668780110776424408e-02 1.421588808298110962e-01 -1.148719713091850281e-01 9.445609152317047119e-02 -2.188317626714706421e-01 -1.420775055885314941e-01 6.038074567914009094e-02 -2.523494064807891846e-01 -8.649182319641113281e-02 -2.585469186305999756e-01 -1.840739697217941284e-01 -2.414496243000030518e-01 -4.347688332200050354e-02 -6.587105989456176758e-02 -4.738085716962814331e-02 2.432171255350112915e-01 -2.752023376524448395e-02 -3.736082911491394043e-01 2.409180626273155212e-02 1.701347231864929199e-01 -5.561421066522598267e-02 -1.199156641960144043e-01 5.583157390356063843e-02 4.146905839443206787e-01 -2.202138453722000122e-01 3.339782357215881348e-02 -9.552639722824096680e-02 -4.741978645324707031e-02 2.743956446647644043e-01 -7.062422484159469604e-02 -2.200768440961837769e-01
2.520761191844940186e-01 -3.035259246826171875e-01 -1.122388094663619995e-01 -1.415520757436752319e-01 -1.067548710852861404e-02 -3.101541697978973389e-01 8.255738765001296997e-03 9.700977243483066559e-03 1.670606881380081177e-01 -2.505815327167510986e-01 7.879416644573211670e-02 1.440505236387252808e-01 -3.469599187374114990e-01 -2.968808710575103760e-01 -4.277471080422401428e-02 1.480449885129928589e-01 -1.483488231897354126e-01 -1.650487035512924194e-01 -2.662943117320537567e-02 1.246315911412239075e-01 6.024624779820442200e-02 9.872552752494812012e-02 -6.381201744079589844e-02 -3.052819371223449707e-01 2.497904701158404350e-03 2.298949509859085083e-01 6.828133761882781982e-02 -1.414076704531908035e-02 3.256251662969589233e-02 8.090118318796157837e-02 3.196865320205688477e-01 -1.470926851034164429e-01
3.226102590560913086e-01 -9.401166439056396484e-02 2.495565861463546753e-01 -1.382743120193481445e-01 -5.864194408059120178e-02 -6.063895300030708313e-02 -1.969497501850128174e-01 1.249577254056930542e-01 4.170030821114778519e-03 2.467998415231704712e-01 2.952599525451660156e-01 -4.284518361091613770e-01 -1.984273791313171387e-01 7.934513851068913937e-04 -1.006763428449630737e-01 -6.057239696383476257e-02 1.482221037149429321e-01 -2.831170260906219482e-01 3.418205678462982178e-02 1.835990101099014282e-01 5.548481270670890808e-02 -1.394362151622772217e-01 -1.266463398933410645e-01 -1.195816248655319214e-01 -1.611668802797794342e-02 -1.905420869588851929e-01 -3.170100226998329163e-02 -3.259788751602172852e-01 4.006435722112655640e-02 1.379071474075317383e-01 -1.468016300350427628e-02 -6.911130249500274658e-02
4.470324218273162842e-01 2.837096527218818665e-02 2.015887051820755005e-01 -4.473129659891128540e-02 -1.265753656625747681e-01 -3.992684781551361084e-01 1.908419094979763031e-02 4.383966326713562012e-02 5.274808034300804138e-03 1.262158751487731934e-01 1.271421015262603760e-01 -1.766691952943801880e-01 -3.741210699081420898e-01 -1.272154897451400757e-01 7.034309674054384232e-04 -2.152070999145507812e-01 -2.307107746601104736e-01 -3.336929902434349060e-02 6.729900836944580078e-02 4.821143671870231628e-02 8.329176157712936401e-02 -1.672085970640182495e-01 -3.146114945411682129e-02 9.927146136760711670e-02 -4.554523155093193054e-02 -2.200511246919631958e-01 -5.883514508605003357e-02 9.273444302380084991e-03 -5.354336276650428772e-02 -9.896995872259140015e-02 -1.496142148971557617e-01 -3.422995209693908691e-01
2.776615917682647705e-01 6.549330055713653564e-02 2.369600683450698853e-01 -3.867230191826820374e-02 2.107033729553222656e-01 -2.020580619573593140e-01 8.527604490518569946e-02 2.464945465326309204e-01 1.974375844001770020e-01 -6.869636476039886475e-02 -2.290180884301662445e-02 -5.985561758279800415e-02 -5.147413467057049274e-04 -1.080603972077369690e-01 2.607560716569423676e-02 3.369859158992767334e-01 -5.009611323475837708e-02 -1.967197060585021973e-01 -3.175542056560516357e-01 2.843710407614707947e-02 2.051617056131362915e-01 -1.067104488611221313e-01 4.770719911903142929e-03 -2.070891261100769043e-01 4.161548018455505371e-01 5.553732812404632568e-02 -1.124938949942588806e-01 -6.836044043302536011e-02 7.071546465158462524e-02 2.757017016410827637e-01 1.415793001651763916e-01 -9.518877603113651276e-03
9.418885409832000732e-02 -2.341934144496917725e-01 8.576387912034988403e-02 -1.248423680663108826e-01 -1.839433014392852783e-01 -9.861879795789718628e-02 -8.133640140295028687e-02 1.032585427165031433e-01 2.873558998107910156e-01 3.811612958088517189e-03 5.187010020017623901e-02 -1.440396904945373535e-02 -3.477492183446884155e-02 -2.196497023105621338e-01 -2.254350483417510986e-02 1.005704551935195923e-01 -1.714580953121185303e-01 -4.956991374492645264e-01 -4.011091217398643494e-02 2.040064781904220581e-01 -1.051386892795562744e-01 -2.390426397323608398e-01 -2.015195786952972412e-01 -4.028552770614624023e-02 1.728051155805587769e-01 -1.402103900909423828e-01 1.875708699226379395e-01 -1.377749294042587280e-01 -2.823856472969055176e-02 7.775432616472244263e-02 1.706650704145431519e-01 3.721717596054077148e-01
4.461098015308380127e-01 -2.107622027397155762e-01 2.163988053798675537e-01 -6.054359255358576775e-04 2.035844624042510986e-01 -5.148085206747055054e-02 -1.585749238729476929e-01 1.630655378103256226e-01 1.211941018700599670e-01 1.140521839261054993e-02 2.213595807552337646e-01 -5.513797327876091003e-02 -1.947064250707626343e-01 -1.984337531030178070e-02 4.717021435499191284e-02 2.438357472419738770e-01 -6.543296575546264648e-02 -1.385214328765869141e-01 1.177186816930770874e-01 -5.343648418784141541e-02 -2.413581162691116333e-01 -1.864160895347595215e-01 -2.229393124580383301e-01 -9.575476287864148617e-04 3.406494110822677612e-02 1.878164149820804596e-02 -1.760634630918502808e-01 3.398100379854440689e-03 -3.857923448085784912e-01 -1.545874625444412231e-01 2.417125999927520752e-01 2.209783904254436493e-02
2.143134623765945435e-01 -1.187734156847000122e-01 2.654102146625518799e-01 -3.047221302986145020e-01 -1.692147366702556610e-02 -1.519743353128433228e-01 -1.339463293552398682e-01 2.367460876703262329e-01 -3.711209446191787720e-02 3.143230453133583069e-02 1.663106530904769897e-01 -3.552658855915069580e-01 9.779730439186096191e-02 3.894784720614552498e-03 9.627941250801086426e-02 -2.033798694610595703e-01 -2.149006873369216919e-01 -2.889044284820556641e-01 5.735754221677780151e-02 2.068258225917816162e-01 3.956802934408187866e-02 4.033575206995010376e-02 -2.207983732223510742e-01 -1.454927623271942139e-01 3.171718120574951172e-01 6.136598065495491028e-02 2.276674360036849976e-01 -5.345750972628593445e-02 -1.674284487962722778e-01 -3.213039413094520569e-02 -1.407115012407302856e-01 -7.806942611932754517e-02
3.193254172801971436e-01 1.113097593188285828e-01 2.639321684837341309e-01 1.335448622703552246e-01 1.878209039568901062e-02 -7.646779716014862061e-02 -2.506857216358184814e-01 2.216723859310150146e-01 3.319605812430381775e-02 1.642351038753986359e-02 3.384738738532178104e-05 -1.719140857458114624e-01 -2.354168593883514404e-01 -1.437561511993408203e-01 3.149194121360778809e-01 3.593906760215759277e-01 -9.312234818935394287e-02 1.029846351593732834e-02 5.636737123131752014e-02 4.841507971286773682e-02 -1.167216971516609192e-01 -1.495414376258850098e-01 1.194532588124275208e-01 3.264070153236389160e-01 1.951532661914825439e-01 3.426791867241263390e-03 -6.034798570908606052e-04 5.926445499062538147e-02 2.877717278897762299e-02 2.465034276247024536e-02 3.028317093849182129e-01 1.968947499990463257e-01
3.331251442432403564e-01 -3.091492950916290283e-01 1.938399523496627808e-01 -1.353141069412231445e-01 -1.707930862903594971e-01 -2.240099161863327026e-01 -8.002889901399612427e-02 -1.246125623583793640e-01 1.432744264602661133e-01 -2.901464700698852539e-01 1.017767339944839478e-01 -3.162750005722045898e-01 -1.759666390717029572e-02 -1.343165785074234009e-01 2.598287761211395264e-01 7.279532402753829956e-02 1.871650293469429016e-02 -1.555805746465921402e-02 -1.776830852031707764e-01 2.755551338195800781e-01 -2.158567011356353760e-01 -1.280916929244995117e-01 1.521615535020828247e-01 3.440741822123527527e-02 6.884591281414031982e-02 -3.977226838469505310e-02 1.349582523107528687e-01 -2.184618115425109863e-01 -1.337477415800094604e-01 1.304725557565689087e-01 -5.905064288526773453e-03 -1.654848158359527588e-01
1.855603158473968506e-01 -1.917621046304702759e-01 1.199168488383293152e-01 -2.544599175453186035e-01 1.415756344795227051e-01 -1.401608288288116455e-01 -3.111247345805168152e-02 8.253927528858184814e-02 -1.735808998346328735e-01 -2.355438619852066040e-01 -6.627690047025680542e-02 -1.669647693634033203e-01 -3.030079007148742676e-01 -7.738173007965087891e-02 -5.550085753202438354e-02 1.815175116062164307e-01 -2.816880866885185242e-02 8.644940704107284546e-02 1.319949030876159668e-01 2.767722494900226593e-02 -1.267565935850143433e-01 7.997529581189155579e-03 -1.481369882822036743e-01 1.131993066519498825e-02 2.386525869369506836e-01 -1.116366237401962280e-01 1.589374542236328125e-01 -2.178049683570861816e-01 -3.578820526599884033e-01 -3.123603388667106628e-02 2.214168161153793335e-01 4.069710671901702881e-01
9.150212258100509644e-02 -1.856302171945571899e-01 4.641884937882423401e-03 -1.172740608453750610e-01 -1.066052168607711792e-01 -9.570707380771636963e-02 5.359896644949913025e-02 2.676340341567993164e-01 1.391716599464416504e-01 -1.456020176410675049e-01 3.194480240345001221e-01 -3.204860687255859375e-01 5.699933692812919617e-02 -2.861467003822326660e-01 2.803112864494323730e-01 -3.205860778689384460e-02 -6.147782877087593079e-02 -1.795230656862258911e-01 -5.343414470553398132e-02 1.741212010383605957e-01 -7.855546474456787109e-02 -2.965504229068756104e-01 -5.467681679874658585e-03 -1.055089533329010010e-01 1.090144440531730652e-01 -8.457721769809722900e-02 2.625755965709686279e-01 2.717982046306133270e-02 -1.953548789024353027e-01 1.431307047605514526e-01 3.004456162452697754e-01 1.619085371494293213e-01
-1.227556355297565460e-02 1.526151224970817566e-02 3.458031117916107178e-01 4.498334601521492004e-03 1.421338319778442383e-01 -3.820922970771789551e-01 2.591436728835105896e-03 1.714084148406982422e-01 3.704512864351272583e-02 7.387074083089828491e-02 -2.598247230052947998e-01 -1.218948215246200562e-01 -1.062949597835540771e-01 6.378585845232009888e-02 1.811057329177856445e-01 1.684133857488632202e-01 -1.083837524056434631e-01 1.966480165719985962e-02 -1.111252009868621826e-01 -6.756055168807506561e-03 1.009978130459785461e-01 -2.431936860084533691e-01 4.121498018503189087e-02 -7.647099345922470093e-02 3.802841901779174805e-01 -3.795803189277648926e-01 -6.415631622076034546e-02 6.342410296201705933e-02 -9.800479561090469360e-02 3.288988769054412842e-01 9.215542115271091461e-03 -5.086651444435119629e-02
1.280139684677124023e-01 8.240542560815811157e-02 1.859971135854721069e-01 -1.712361723184585571e-01 1.310043931007385254e-01 -5.420989990234375000e-01 1.686843298375606537e-02 3.184793889522552490e-01 -3.795102238655090332e-02 -8.769403398036956787e-02 -5.264551192522048950e-02 -1.938474178314208984e-01 8.961764723062515259e-02 -3.002503328025341034e-02 -1.080056652426719666e-01 2.454463951289653778e-02 -2.599546872079372406e-02 -2.681025862693786621e-01 -1.182530224323272705e-01 -3.263153508305549622e-02 8.276338130235671997e-02 -3.876329958438873291e-01 -1.105473339557647705e-01 -7.580950390547513962e-03 1.306293904781341553e-01 4.521146416664123535e-03 -3.603792935609817505e-02 -1.372129619121551514e-01 4.305973649024963379e-02 2.880401015281677246e-01 -2.064177095890045166e-01 8.858826756477355957e-02
-9.383782744407653809e-02 -2.533644139766693115e-01 1.847109645605087280e-01 5.562475696206092834e-02 4.804045706987380981e-02 -1.610778272151947021e-01 -1.038651242852210999e-01 -9.258248656988143921e-02 1.489019840955734253e-01 2.693525515496730804e-02 4.250482842326164246e-02 -9.226847440004348755e-02 -3.761507570743560791e-01 -3.854891359806060791e-01 1.802981346845626831e-01 1.426806449890136719e-01 -1.146983727812767029e-01 -2.104912549257278442e-01 3.249267339706420898e-01 2.248294185847043991e-04 2.463205009698867798e-01 -1.869945824146270752e-01 -5.664101988077163696e-02 2.204628102481365204e-02 2.690402269363403320e-01 -2.296510189771652222e-01 6.686597317457199097e-02 -2.614237181842327118e-02 -1.859500259160995483e-01 8.642045408487319946e-02 1.748306155204772949e-01 -2.717377245426177979e-02
1.366061419248580933e-01 -3.340596705675125122e-02 6.991267204284667969e-02 1.473084837198257446e-01 -1.799228489398956299e-01 -1.922728121280670166e-01 -1.941272318363189697e-01 1.340818703174591064e-01 2.054971605539321899e-01 4.541100468486547470e-03 6.719596683979034424e-02 -3.420525789260864258e-01 -8.432330936193466187e-02 -1.847688853740692139e-01 3.921726346015930176e-01 -1.650117784738540649e-01 -1.146624833345413208e-01 -3.689067065715789795e-01 -4.861431568861007690e-02 2.873270213603973389e-01 5.856275558471679688e-02 -1.531892865896224976e-01 -6.563613563776016235e-02 3.501390293240547180e-02 1.005490422248840332e-01 4.714857786893844604e-02 -1.328007411211729050e-02 -6.722991168498992920e-02 -1.262593269348144531e-01 2.236478179693222046e-01 2.669239640235900879e-01 1.475112736225128174e-01
1.702836006879806519e-01 -9.593374282121658325e-02 1.369907408952713013e-01 -3.630802929401397705e-01 -9.520659595727920532e-02 -1.349133700132369995e-01 3.175707906484603882e-02 3.396762609481811523e-01 3.559900075197219849e-02 -1.592321097850799561e-01 6.740708649158477783e-02 1.193466261029243469e-01 -1.249513179063796997e-01 -2.627247273921966553e-01 -9.588818252086639404e-02 5.619999766349792480e-02 -2.217312343418598175e-02 -1.149578392505645752e-01 8.670180290937423706e-02 4.141855835914611816e-01 -1.929371953010559082e-01 -2.649291455745697021e-01 1.231359243392944336e-01 -1.389406025409698486e-01 1.571289300918579102e-01 -1.838791072368621826e-01 7.447448372840881348e-02 9.252858906984329224e-02 -2.048681080341339111e-01 -7.469779998064041138e-02 2.631616294384002686e-01 -3.295087441802024841e-02
4.288954138755798340e-01 -1.136983186006546021e-01 1.745588183403015137e-01 3.365988284349441528e-02 -1.725834012031555176e-01 -2.021150588989257812e-01 -1.248985901474952698e-01 5.653972551226615906e-02 -8.126137405633926392e-02 8.591743558645248413e-02 1.338614374399185181e-01 -1.756203919649124146e-01 -2.982091605663299561e-01 -1.136211082339286804e-01 -4.077815264463424683e-02 5.801777821034193039e-03 -1.168623194098472595e-01 -1.844000071287155151e-01 1.094775870442390442e-01 3.457740321755409241e-02 6.534658372402191162e-02 -2.878285944461822510e-01 1.641155779361724854e-01 3.270719349384307861e-01 1.223137378692626953e-01 8.238748461008071899e-02 1.376083940267562866e-01 -2.265484333038330078e-01 -5.618989840149879456e-02 -2.457807809114456177e-01 2.496961317956447601e-02 -2.788191139698028564e-01
4.360671639442443848e-01 -1.120127588510513306e-01 5.699834600090980530e-02 1.283700764179229736e-01 -1.311732735484838486e-02 -2.761768400669097900e-01 -1.527994573116302490e-01 2.590395808219909668e-01 4.352426156401634216e-02 -1.775209456682205200e-01 -1.642759293317794800e-01 -9.523003548383712769e-02 -2.493437379598617554e-01 -1.182806715369224548e-01 -1.907779872417449951e-01 -7.336370646953582764e-02 -1.133848577737808228e-01 1.850593602284789085e-03 1.853582412004470825e-01 1.084986552596092224e-01 -6.965688616037368774e-02 4.450076818466186523e-02 -2.104568108916282654e-02 -6.785683333873748779e-02 -6.115700677037239075e-02 2.893307507038116455e-01 1.689273715019226074e-01 3.201780095696449280e-02 -1.469043549150228500e-03 -3.732319921255111694e-02 4.837205410003662109e-01 2.770563121885061264e-03
2.445384627208113670e-03 -3.764456510543823242e-01 4.134202897548675537e-01 2.330468595027923584e-01 3.327562659978866577e-02 -4.681367874145507812e-01 -1.695212125778198242e-01 4.920525848865509033e-02 -4.077332839369773865e-02 4.232923500239849091e-03 -2.845122478902339935e-02 9.216925501823425293e-02 9.010295034386217594e-04 -1.148185133934020996e-01 -9.033346921205520630e-02 -1.735265925526618958e-02 -2.614895701408386230e-01 -3.296156227588653564e-02 -1.452517416328191757e-02 2.073239386081695557e-01 -4.086217284202575684e-02 6.680488586425781250e-02 -1.084629520773887634e-01 -9.801579266786575317e-02 2.706195414066314697e-01 -1.204003766179084778e-01 2.694136798381805420e-01 1.099485084414482117e-01 -1.111006811261177063e-01 -7.718806713819503784e-02 7.883109897375106812e-02 1.092081442475318909e-01
4.620243795216083527e-03 -2.573072612285614014e-01 8.771261572837829590e-02 -1.704394072294235229e-01 1.272787749767303467e-01 -4.058240056037902832e-01 -1.138376817107200623e-01 7.152389734983444214e-02 8.413770794868469238e-02 -3.339912295341491699e-01 2.452534437179565430e-01 -1.712792739272117615e-02 1.074039936065673828e-01 -2.723559923470020294e-02 1.326609998941421509e-01 1.397691667079925537e-02 -1.904723495244979858e-01 -4.337901715189218521e-03 2.097038328647613525e-01 -5.811623856425285339e-02 -6.877486407756805420e-02 -1.849757730960845947e-01 -1.957068741321563721e-01 -2.045076787471771240e-01 3.104816079139709473e-01 -2.740679383277893066e-01 3.185051307082176208e-02 -2.883206009864807129e-01 4.838227853178977966e-02 1.196317747235298157e-02 1.505059003829956055e-01 -7.350852340459823608e-02
2.206068783998489380e-01 8.796598762273788452e-02 3.730874657630920410e-01 -3.261289373040199280e-02 -2.738439142704010010e-01 -1.955373436212539673e-01 -2.915966615546494722e-04 -2.180642820894718170e-02 -3.148055970668792725e-01 -5.228684097528457642e-02 2.028545141220092773e-01 4.147059749811887741e-03 -2.483409792184829712e-01 -3.102158010005950928e-01 1.795769482851028442e-01 2.814054191112518311e-01 -4.048170987516641617e-03 -2.224861830472946167e-01 1.477474123239517212e-01 -2.591778151690959930e-02 2.332435995340347290e-01 -1.295880675315856934e-01 -3.277451172471046448e-02 -6.318403035402297974e-02 1.391368508338928223e-01 -1.525510549545288086e-01 -4.637878760695457458e-02 -1.222700849175453186e-01 -1.212929487228393555e-01 4.794516041874885559e-02 9.389207698404788971e-03 -2.284247428178787231e-01
4.150875210762023926e-01 9.548843652009963989e-02 1.539528220891952515e-01 8.505878597497940063e-02 1.720603406429290771e-01 -3.089989423751831055e-01 -7.485429197549819946e-02 3.925337456166744232e-03 2.556558698415756226e-02 3.328955918550491333e-02 1.558124572038650513e-01 -2.757951021194458008e-01 -1.147610396146774292e-01 -1.859044432640075684e-01 -3.064921312034130096e-02 1.133172214031219482e-01 -1.495068520307540894e-01 -1.095923557877540588e-01 -5.738475546240806580e-02 -1.442349702119827271e-01 -7.001208513975143433e-02 -1.060519814491271973e-01 4.745184630155563354e-02 2.070930898189544678e-01 2.208671271800994873e-01 4.044422879815101624e-02 2.602884769439697266e-01 -3.860129788517951965e-02 -1.611876934766769409e-01 -3.227393925189971924e-01 7.568284869194030762e-02 -3.435918390750885010e-01
2.291546911001205444e-01 6.465706974267959595e-02 3.226595520973205566e-01 1.987445354461669922e-01 6.089054979383945465e-03 -1.247528344392776489e-01 -2.575683593750000000e-01 5.947505831718444824e-01 1.612672023475170135e-02 9.928817301988601685e-02 2.571512386202812195e-02 -3.749114274978637695e-02 -3.348249197006225586e-01 -6.487296521663665771e-02 6.592771410942077637e-02 1.074285730719566345e-01 2.211008071899414062e-01 -1.540410984307527542e-02 -2.290576882660388947e-02 4.387224093079566956e-02 -3.596870601177215576e-02 -6.386182457208633423e-02 3.192868828773498535e-02 -2.593474984169006348e-01 1.727015674114227295e-01 9.893885254859924316e-02 6.775692850351333618e-02 -1.028533801436424255e-01 2.305621840059757233e-02 3.356872498989105225e-02 1.472014635801315308e-01 -1.276880055665969849e-01
2.916246652603149414e-01 4.910774901509284973e-02 6.869456171989440918e-02 6.973759829998016357e-02 1.738191768527030945e-02 -3.641183078289031982e-01 3.530924916267395020e-01 1.271252185106277466e-01 2.774614095687866211e-02 5.489673838019371033e-02 -2.191752791404724121e-01 -2.655114531517028809e-01 6.489417701959609985e-02 -1.045333594083786011e-01 -1.737870424985885620e-01 1.441028118133544922e-01 -1.144369170069694519e-01 3.410537540912628174e-02 -2.127484790980815887e-02 2.147754728794097900e-01 1.125209331512451172e-01 -3.354498147964477539e-01 -3.051607124507427216e-02 1.395431756973266602e-01 1.456823348999023438e-01 -8.292386680841445923e-02 3.768642246723175049e-02 -4.213215410709381104e-01 4.723239317536354065e-02 1.282181739807128906e-01 5.322959274053573608e-02 -7.649320363998413086e-02
3.273987472057342529e-01 -5.274135991930961609e-02 1.810200661420822144e-01 2.143495529890060425e-02 2.669247984886169434e-01 -2.525710463523864746e-01 -1.438063234090805054e-01 1.555425077676773071e-01 -4.986564069986343384e-02 2.838713228702545166e-01 2.102095335721969604e-01 -9.474545717239379883e-02 -3.644505748525261879e-03 -2.154599726200103760e-01 -1.364637166261672974e-01 -4.320855811238288879e-02 -4.033793509006500244e-02 -3.089877665042877197e-01 5.264129117131233215e-02 1.164325997233390808e-01 -1.431075930595397949e-01 -2.151449769735336304e-02 -2.073870450258255005e-01 -8.072552084922790527e-02 -5.298381298780441284e-02 1.993006467819213867e-02 -3.531474247574806213e-02 -3.524739742279052734e-01 -3.057834208011627197e-01 2.378062158823013306e-01 6.931508332490921021e-02 -7.924567162990570068e-02
1.453841775655746460e-01 -2.128739655017852783e-01 5.333290100097656250e-01 -1.571675762534141541e-02 -2.839378453791141510e-02 -4.616518020629882812e-01 -1.477844361215829849e-02 -1.001021265983581543e-02 1.578024774789810181e-01 -1.543649733066558838e-01 5.497653782367706299e-02 -2.869677357375621796e-02 -1.183710917830467224e-01 -3.333213925361633301e-02 2.322777360677719116e-01 1.188361197710037231e-01 -2.036805003881454468e-01 -2.804003015626221895e-04 2.912252247333526611e-01 -8.552752435207366943e-02 5.942539125680923462e-02 -9.242150932550430298e-02 1.471586409024894238e-03 1.717648506164550781e-01 1.562573909759521484e-01 1.188065409660339355e-01 -1.793901920318603516e-01 -1.091897189617156982e-01 -1.334612965583801270e-01 1.478492319583892822e-01 -3.551296517252922058e-02 9.045273065567016602e-03
[truncated: 3,277,461 more chars]
