# Supplementary material for: The Language of Innovation
Source: PLoS One. 2020 Apr 30;15(4):e0230107. doi: 10.1371/journal.pone.0230107 (PMC7194493; doi:10.1371/journal.pone.0230107)
Supplement: S12 File — (GZ) [file pone.0230107.s012.tar.gz › 1990-1994/V2Run_15_VS_4500_embeddings1990-1994ED32.txt]

-2.688821852207183838e-01 -1.167242825031280518e-01 -9.591881185770034790e-02 1.052000671625137329e-01 1.870930045843124390e-01 4.834737256169319153e-02 4.604871198534965515e-02 2.087452113628387451e-01 -2.589668929576873779e-01 -2.424126863479614258e-01 1.033233851194381714e-01 -2.477934807538986206e-01 5.707385390996932983e-02 -1.706238985061645508e-01 -3.015169799327850342e-01 -3.829024732112884521e-02 2.642073482275009155e-02 -3.782129660248756409e-02 -4.263075813651084900e-02 -1.388027220964431763e-01 -4.449693262577056885e-01 -1.231864839792251587e-01 -5.791406333446502686e-02 -3.626304492354393005e-02 -2.183450460433959961e-01 -1.108316052705049515e-02 -2.356074601411819458e-01 -2.121069282293319702e-01 3.541683033108711243e-02 2.643752694129943848e-01 6.459285318851470947e-02 -1.531276851892471313e-01
-6.736882776021957397e-02 1.241858378052711487e-01 6.469998508691787720e-02 2.396571338176727295e-01 1.874447613954544067e-01 1.607300937175750732e-01 5.756257474422454834e-02 -7.773897051811218262e-02 -1.626041382551193237e-01 -1.387330293655395508e-01 2.592139542102813721e-01 -2.704213261604309082e-01 -3.103710524737834930e-02 -5.387562140822410583e-02 -3.577000498771667480e-01 -5.417273938655853271e-02 2.670629918575286865e-01 -1.923981159925460815e-01 1.997369974851608276e-01 -1.544876098632812500e-01 -1.883573234081268311e-01 5.753772333264350891e-02 2.290585637092590332e-02 -2.352241128683090210e-01 -2.904276549816131592e-01 -2.856227569282054901e-02 -3.009193539619445801e-01 -1.176612600684165955e-01 -2.009079158306121826e-01 3.791296854615211487e-02 -1.320595443248748779e-01 -1.085726469755172729e-01
-2.248251587152481079e-01 2.328546792268753052e-01 1.725055128335952759e-01 4.748756811022758484e-02 6.328642368316650391e-02 5.276129767298698425e-02 1.069583371281623840e-01 -2.124828696250915527e-01 1.092280447483062744e-01 4.183432832360267639e-02 1.583490818738937378e-01 1.260014772415161133e-01 9.034719318151473999e-02 -7.447108626365661621e-02 -1.435232311487197876e-01 7.260807603597640991e-02 2.236605621874332428e-02 3.689088225364685059e-01 7.693410664796829224e-02 -1.307436730712652206e-02 -3.693321645259857178e-01 1.597860306501388550e-01 2.380756288766860962e-01 -5.176654458045959473e-01 -7.850318402051925659e-02 5.809139832854270935e-02 -1.350869983434677124e-01 -1.190825253725051880e-01 -1.149350553750991821e-01 1.192770805209875107e-02 -4.240220040082931519e-02 -1.386874765157699585e-01
-3.698573410511016846e-01 1.930607557296752930e-01 -2.481699287891387939e-01 8.740565180778503418e-02 2.675882279872894287e-01 1.029811501502990723e-01 2.416240125894546509e-01 -1.529720723628997803e-01 -3.559565916657447815e-02 -2.520317910239100456e-03 1.874891966581344604e-01 1.075941249728202820e-01 -2.181365787982940674e-01 -2.092130780220031738e-01 -3.496457636356353760e-02 1.687908619642257690e-01 2.169471979141235352e-01 -9.611542522907257080e-02 -1.782066076993942261e-01 2.297162078320980072e-02 -1.888051331043243408e-01 -1.467484235763549805e-01 1.954505145549774170e-01 -3.203915357589721680e-01 -5.355866253376007080e-02 -1.733816117048263550e-01 -2.862994745373725891e-02 -1.572271585464477539e-01 -1.613896191120147705e-01 3.811388835310935974e-02 1.858819127082824707e-01 -1.284536272287368774e-01
-3.296959996223449707e-01 2.411573827266693115e-01 -2.429806590080261230e-01 2.389061152935028076e-01 1.233108490705490112e-01 2.160492837429046631e-01 1.949166655540466309e-01 -4.468693584203720093e-02 -7.253738492727279663e-02 9.284391999244689941e-02 2.188056260347366333e-01 -1.593594700098037720e-01 1.968930512666702271e-01 1.323043406009674072e-01 -1.521048247814178467e-01 1.558569371700286865e-01 1.800599843263626099e-01 8.549784868955612183e-02 -9.886143729090690613e-03 4.224945604801177979e-02 -3.079232871532440186e-01 -1.414659321308135986e-01 5.942366644740104675e-02 -2.505029737949371338e-01 -1.475063338875770569e-02 -7.504703849554061890e-02 -2.778189182281494141e-01 -1.065206453204154968e-01 1.289695501327514648e-02 1.266386508941650391e-01 -1.343136187642812729e-02 -3.013533651828765869e-01
-2.126077115535736084e-01 -1.007766053080558777e-01 -1.715788245201110840e-02 1.861240118741989136e-01 3.490877151489257812e-02 -1.472337990999221802e-01 -6.585472822189331055e-02 -3.835168853402137756e-02 1.812685839831829071e-02 -1.147082597017288208e-01 3.647651374340057373e-01 -3.083970956504344940e-02 3.966068923473358154e-01 -2.878261804580688477e-01 -3.083983063697814941e-01 -1.062497310340404510e-02 1.641419529914855957e-01 2.677652835845947266e-01 -2.360149174928665161e-01 1.639447510242462158e-01 -1.909616887569427490e-01 -9.647328406572341919e-03 3.880700794979929924e-03 -1.008211299777030945e-01 9.211433678865432739e-02 4.021624475717544556e-02 -1.099895685911178589e-02 1.437243670225143433e-01 -7.196743041276931763e-02 2.782606184482574463e-01 2.371812611818313599e-01 2.103493735194206238e-02
1.741170883178710938e-01 1.301946491003036499e-01 -4.373094066977500916e-02 1.552239805459976196e-01 2.713788114488124847e-02 2.494018971920013428e-01 1.587834060192108154e-01 1.133365705609321594e-01 -1.184669435024261475e-01 -1.509333401918411255e-01 2.271143496036529541e-01 2.264231070876121521e-02 6.588894873857498169e-03 -4.149425029754638672e-01 -1.057784706354141235e-01 1.507290899753570557e-01 4.910695832222700119e-03 7.038760185241699219e-02 2.604620903730392456e-02 -2.622101604938507080e-01 -2.926988601684570312e-01 1.773463040590286255e-01 1.794604361057281494e-01 -1.695382744073867798e-01 1.926723495125770569e-02 -1.776347309350967407e-01 -3.337846398353576660e-01 -1.770209521055221558e-01 -2.111423015594482422e-01 1.851476132869720459e-01 4.330223426222801208e-02 -1.509905904531478882e-01
-1.153657864779233932e-02 -2.672483623027801514e-01 -1.567458063364028931e-01 3.115553855895996094e-01 1.100199893116950989e-01 3.065144829452037811e-02 1.814036443829536438e-02 -6.198274716734886169e-02 -2.120353579521179199e-01 -3.134534880518913269e-02 1.369625329971313477e-01 2.466096132993698120e-01 1.970739364624023438e-01 -3.136251568794250488e-01 -1.456287950277328491e-01 6.073441356420516968e-02 1.267224997282028198e-01 -4.154256358742713928e-02 8.624608814716339111e-02 -2.107625901699066162e-01 -2.153393924236297607e-01 2.169812321662902832e-01 2.126726657152175903e-01 -2.492879927158355713e-01 1.162197254598140717e-02 5.019373074173927307e-02 -3.580877482891082764e-01 -2.696302831172943115e-01 -7.187510281801223755e-02 -5.552298203110694885e-02 -1.596000976860523224e-02 -1.393824070692062378e-01
-6.294260174036026001e-02 1.895586103200912476e-01 5.169244110584259033e-02 -5.357709713280200958e-03 1.953213214874267578e-01 2.836567163467407227e-02 -1.184314414858818054e-01 -3.810403123497962952e-02 7.036361098289489746e-02 8.363778144121170044e-02 4.428060650825500488e-01 1.327590197324752808e-01 1.571093499660491943e-01 -6.693745963275432587e-03 -4.437205567955970764e-02 1.033818274736404419e-01 4.225080460309982300e-02 -6.912606209516525269e-02 -1.241468638181686401e-02 -9.033807367086410522e-02 -2.196954935789108276e-01 -1.907856017351150513e-01 7.401029020547866821e-02 -4.688258171081542969e-01 -6.842568516731262207e-02 3.466508165001869202e-02 -3.338374495506286621e-01 -3.390612900257110596e-01 -5.094445496797561646e-02 1.411420702934265137e-01 1.119878441095352173e-01 -2.185595929622650146e-01
8.771291375160217285e-02 4.308494925498962402e-02 8.680373430252075195e-02 2.949475049972534180e-01 3.388407826423645020e-01 2.598497569561004639e-01 2.115834206342697144e-01 -1.605979949235916138e-01 6.171820685267448425e-02 -2.657844126224517822e-02 2.007221132516860962e-01 -2.019518464803695679e-01 -5.623887106776237488e-02 -1.119200140237808228e-01 -9.365809708833694458e-02 -4.160407185554504395e-02 -7.398256659507751465e-02 -6.720216572284698486e-02 1.622268855571746826e-01 -1.089243888854980469e-01 -1.032432913780212402e-01 1.223536059260368347e-01 3.853076323866844177e-02 -1.330487132072448730e-01 -2.471106350421905518e-01 -9.317036718130111694e-02 -2.689336426556110382e-02 -4.199622571468353271e-01 -2.074760794639587402e-01 2.483273744583129883e-01 1.663215607404708862e-01 -2.429946959018707275e-01
2.969289012253284454e-02 -7.040940225124359131e-02 -4.617665894329547882e-03 2.281721979379653931e-01 2.117500305175781250e-01 -5.083489790558815002e-02 3.258613348007202148e-01 -1.491713523864746094e-01 -8.383973687887191772e-02 -2.332966774702072144e-01 5.885256081819534302e-02 -2.338579110801219940e-02 -8.559747040271759033e-02 -2.883003056049346924e-01 -1.103566884994506836e-01 -1.432022750377655029e-01 -4.538637399673461914e-02 7.811953872442245483e-02 1.151045113801956177e-01 -2.384390980005264282e-01 -2.456045746803283691e-01 -1.341499388217926025e-02 4.373180121183395386e-02 -6.371433287858963013e-02 -2.790497839450836182e-01 -4.283322021365165710e-02 -3.160648941993713379e-01 -2.033225446939468384e-01 -2.680721580982208252e-01 -3.891648724675178528e-02 8.786065131425857544e-02 -3.617250621318817139e-01
1.616041213274002075e-01 1.083467304706573486e-01 -2.391021512448787689e-02 -5.115631222724914551e-02 -4.188414290547370911e-02 1.427173167467117310e-01 1.789272725582122803e-01 -1.093946993350982666e-01 -5.500235408544540405e-02 -8.249240368604660034e-02 3.251650631427764893e-01 5.243624560534954071e-03 1.540818214416503906e-01 -3.321562707424163818e-01 -3.888437151908874512e-01 4.808429256081581116e-02 2.372676506638526917e-02 2.837215662002563477e-01 5.047044903039932251e-02 -7.977440208196640015e-02 -5.988135188817977905e-02 8.876932412385940552e-02 1.604059785604476929e-01 -1.145589351654052734e-02 -1.761139333248138428e-01 -1.030123904347419739e-01 -4.037612378597259521e-01 -8.905701339244842529e-02 -1.106368191540241241e-02 2.053210735321044922e-01 -4.059378057718276978e-02 -3.253813087940216064e-01
-5.123610422015190125e-02 2.537300586700439453e-01 -2.997157573699951172e-01 1.513525396585464478e-01 -2.890259027481079102e-02 -9.594799950718879700e-03 -2.441641129553318024e-02 -6.779694557189941406e-02 5.078446492552757263e-02 1.883879303932189941e-01 2.233377993106842041e-01 2.279229015111923218e-01 8.754681050777435303e-02 -1.243798360228538513e-01 -7.836922258138656616e-02 1.313251107931137085e-01 -1.029811277985572815e-01 6.500134617090225220e-02 -2.671305090188980103e-02 -3.747877478599548340e-02 -2.746877372264862061e-01 7.054125517606735229e-02 -4.838823154568672180e-02 -2.352635860443115234e-01 -2.530727162957191467e-02 2.306181788444519043e-01 -4.798943698406219482e-01 -1.808906048536300659e-01 -3.009925782680511475e-01 9.254545718431472778e-02 5.088244099169969559e-03 -2.379449754953384399e-01
3.231397643685340881e-02 3.129297196865081787e-01 -2.921525202691555023e-02 9.001358598470687866e-02 2.327518910169601440e-01 1.419245600700378418e-01 -4.453799128532409668e-02 1.527564376592636108e-01 -8.058100938796997070e-02 -7.389320433139801025e-02 1.820750832557678223e-01 -1.105108112096786499e-02 1.752290427684783936e-01 3.126560896635055542e-02 6.409743335098028183e-03 1.717411428689956665e-01 -9.872349351644515991e-02 1.415039151906967163e-01 -1.388347595930099487e-01 6.845267862081527710e-02 -3.430131971836090088e-01 2.550725936889648438e-01 1.691673696041107178e-02 -4.581751823425292969e-01 2.069070003926753998e-02 4.022414330393075943e-03 -2.483284920454025269e-01 -2.385086417198181152e-01 3.604519739747047424e-02 2.640620172023773193e-01 1.336800754070281982e-01 -1.773061901330947876e-01
-2.301777750253677368e-01 1.122105643153190613e-01 -9.364859014749526978e-02 3.616572916507720947e-02 4.832469299435615540e-02 7.888604700565338135e-02 1.684112399816513062e-01 -1.498277634382247925e-01 9.138686209917068481e-02 -1.222303360700607300e-01 3.616399466991424561e-01 3.963045403361320496e-02 2.000426054000854492e-01 -1.217435523867607117e-01 -5.553244426846504211e-02 4.346433654427528381e-02 -2.086246013641357422e-02 -1.805202215909957886e-01 -5.163361132144927979e-02 4.325357452034950256e-02 -3.247922360897064209e-01 -1.436188668012619019e-01 4.449476003646850586e-01 -1.370886117219924927e-01 -7.530789822340011597e-02 9.891350567340850830e-02 -2.600019574165344238e-01 2.193637751042842865e-02 -1.665559262037277222e-01 2.375958263874053955e-01 1.651572883129119873e-01 -2.721546590328216553e-01
-1.071363240480422974e-01 8.529001474380493164e-02 1.691020280122756958e-02 1.859914064407348633e-01 1.454595178365707397e-01 -1.360367387533187866e-01 3.674598932266235352e-01 -1.017982140183448792e-01 -5.001342669129371643e-02 -2.562892809510231018e-02 1.683154851198196411e-01 1.168735772371292114e-01 -4.525071755051612854e-02 -2.796453833580017090e-01 -1.134320646524429321e-01 -1.268617808818817139e-01 -7.969303429126739502e-02 -2.226599603891372681e-01 4.990981426090002060e-03 1.242088079452514648e-01 -2.766526639461517334e-01 1.744256913661956787e-01 -2.173686772584915161e-02 -1.396039575338363647e-01 -2.951398491859436035e-01 1.569040715694427490e-01 -2.480618655681610107e-01 -3.299368023872375488e-01 -1.325276941061019897e-01 9.446829557418823242e-02 4.745531827211380005e-02 -3.127197027206420898e-01
-3.984459936618804932e-01 1.172510460019111633e-01 -2.937428057193756104e-01 2.558401525020599365e-01 2.092663794755935669e-01 3.941991552710533142e-02 3.996712714433670044e-02 5.773610621690750122e-02 1.007351279258728027e-01 -4.245142266154289246e-02 3.878912925720214844e-01 1.740163266658782959e-01 -1.245628222823143005e-01 -5.652197822928428650e-02 -1.250405907630920410e-01 -1.585595011711120605e-01 1.659100949764251709e-01 -5.142768099904060364e-02 -1.655112653970718384e-01 -7.716812193393707275e-02 -5.863435193896293640e-02 -3.545909002423286438e-02 2.426405996084213257e-01 -1.882142871618270874e-01 -9.141057729721069336e-02 -1.029920950531959534e-01 -1.891916096210479736e-01 -1.686539053916931152e-01 5.227959156036376953e-02 -4.608352482318878174e-02 1.757337898015975952e-01 -3.030585050582885742e-01
-6.095977500081062317e-02 2.005387544631958008e-01 -1.873555481433868408e-01 1.539597809314727783e-01 6.122127175331115723e-02 -1.401879638433456421e-01 -4.294537939131259918e-03 1.053399965167045593e-01 -1.459633558988571167e-02 3.408551216125488281e-02 2.927043735980987549e-01 7.021783292293548584e-02 1.233786493539810181e-01 -6.651317328214645386e-02 -1.314804106950759888e-01 1.792375594377517700e-01 1.599133759737014771e-01 1.412289738655090332e-01 -1.450833082199096680e-01 -3.565636575222015381e-01 -8.403512835502624512e-02 -7.137002050876617432e-02 7.849605754017829895e-03 -3.193948268890380859e-01 1.716417074203491211e-02 1.286021769046783447e-01 -2.388355880975723267e-01 -2.397459149360656738e-01 -2.947069406509399414e-01 1.529805511236190796e-01 -1.010998412966728210e-01 -3.767504096031188965e-01
4.708335176110267639e-02 -3.539536520838737488e-02 -2.536190748214721680e-01 1.178848817944526672e-01 3.622664809226989746e-01 1.651376783847808838e-01 -1.302353143692016602e-01 -1.550332307815551758e-01 1.150596439838409424e-01 -9.284232743084430695e-03 2.353082448244094849e-01 -9.511477500200271606e-02 1.444262713193893433e-01 -1.916676461696624756e-01 -3.127621412277221680e-01 1.525541096925735474e-01 1.134514436125755310e-01 -4.806308820843696594e-02 -1.680303812026977539e-01 1.373361498117446899e-01 -2.201998680830001831e-01 2.308316677808761597e-01 5.742162466049194336e-02 1.024281792342662811e-02 2.238195575773715973e-02 2.902585566043853760e-01 -2.187826484441757202e-01 -6.681624799966812134e-02 -7.744067907333374023e-02 3.643720448017120361e-01 1.306916680186986923e-02 1.375160217285156250e-01
-8.002898842096328735e-02 1.551931947469711304e-01 -2.915043234825134277e-01 -2.232922427356243134e-02 2.289807200431823730e-01 -1.473912745714187622e-01 -1.228926181793212891e-01 -9.577067941427230835e-02 -5.446499213576316833e-02 -5.579696595668792725e-02 2.402355521917343140e-01 -8.815859258174896240e-02 5.493915453553199768e-02 2.135171368718147278e-02 -2.775268070399761200e-02 8.561730384826660156e-02 -1.807842552661895752e-01 9.412647038698196411e-02 3.436988219618797302e-02 -8.269211649894714355e-02 -2.293174564838409424e-01 1.743844300508499146e-01 1.440595537424087524e-01 -3.966009616851806641e-01 -8.035882562398910522e-02 1.382652968168258667e-01 -4.617883265018463135e-01 -1.316813677549362183e-01 -3.377382457256317139e-02 3.100802898406982422e-01 1.793271452188491821e-01 -7.905957847833633423e-02
2.744963578879833221e-02 1.005656123161315918e-01 -7.776347547769546509e-02 2.370142936706542969e-01 4.713629931211471558e-02 9.141606092453002930e-02 -3.448638319969177246e-02 6.059370934963226318e-02 1.953885331749916077e-02 2.067187428474426270e-02 1.771560907363891602e-01 8.828488737344741821e-02 1.211568489670753479e-01 3.267897665500640869e-02 -3.196754157543182373e-01 1.044043432921171188e-02 -1.674105376005172729e-01 1.044495552778244019e-01 -2.359602302312850952e-01 -2.479023113846778870e-02 -2.980683445930480957e-01 -2.131360471248626709e-01 -1.099663041532039642e-02 -4.145414233207702637e-01 8.499623835086822510e-02 2.144065648317337036e-01 -4.018694758415222168e-01 -1.645219922065734863e-01 -1.967061907052993774e-01 2.333553694188594818e-02 -1.058321073651313782e-01 -2.444797009229660034e-01
-1.034393459558486938e-01 -1.214774847030639648e-01 1.513552963733673096e-01 -4.094871133565902710e-02 1.292426288127899170e-01 3.775771707296371460e-02 1.271823495626449585e-01 -2.567143440246582031e-01 -2.594614960253238678e-02 4.638182744383811951e-02 -2.387828528881072998e-01 -4.453674703836441040e-02 9.655288606882095337e-02 -3.215870261192321777e-01 -2.606792747974395752e-01 6.512226536870002747e-03 4.798886179924011230e-02 -2.901397831737995148e-02 -2.207974940538406372e-01 -5.004568397998809814e-02 -2.136729508638381958e-01 1.459607481956481934e-01 2.206977009773254395e-01 -3.390758335590362549e-01 -2.797720730304718018e-01 -8.157750964164733887e-02 -3.791072666645050049e-01 -2.562271356582641602e-01 -7.428735494613647461e-02 1.476324647665023804e-01 1.908412203192710876e-02 -1.295466627925634384e-02
-5.277988314628601074e-02 2.186706475913524628e-02 -1.934222728013992310e-01 8.993779867887496948e-02 2.802682518959045410e-01 -1.832477003335952759e-02 1.700809746980667114e-01 1.174235120415687561e-01 3.176850453019142151e-02 -8.432578295469284058e-02 1.282166838645935059e-01 -2.756445854902267456e-02 -7.243878394365310669e-02 -3.441945314407348633e-01 1.046039722859859467e-02 1.086749285459518433e-01 -1.499207019805908203e-01 -1.397770196199417114e-01 4.329768940806388855e-02 -4.400165975093841553e-01 -2.128117382526397705e-01 7.317923754453659058e-02 1.426702737808227539e-01 -4.538521170616149902e-01 -3.037363588809967041e-01 9.638504683971405029e-02 -2.216812409460544586e-02 -1.766151189804077148e-01 -9.577759541571140289e-03 4.398232698440551758e-02 -6.787244230508804321e-02 1.197082698345184326e-01
-2.193868160247802734e-01 -1.490269154310226440e-01 1.103618815541267395e-01 4.158564284443855286e-02 -2.651776671409606934e-01 2.588595449924468994e-01 3.377807736396789551e-01 2.778899110853672028e-02 -2.859188430011272430e-02 -5.464615300297737122e-02 3.904851973056793213e-01 -2.616003155708312988e-01 -2.227393239736557007e-01 -2.479979246854782104e-01 -8.298527449369430542e-02 4.259206727147102356e-02 4.369174595922231674e-03 7.378819864243268967e-03 2.648130431771278381e-02 1.302815824747085571e-01 -2.740236818790435791e-01 -3.174256905913352966e-02 -2.693033590912818909e-02 -2.023162394762039185e-01 -6.628354638814926147e-02 2.748478651046752930e-01 -2.122796475887298584e-01 -6.850393116474151611e-02 -1.496886741369962692e-02 2.900702506303787231e-02 2.002139091491699219e-01 -1.126013100147247314e-01
4.757322743535041809e-02 1.663058549165725708e-01 -1.375056803226470947e-01 -3.369675204157829285e-02 3.745347261428833008e-02 -3.738151863217353821e-02 -1.732336878776550293e-01 -1.508139073848724365e-01 6.784248352050781250e-02 5.123294144868850708e-02 3.458816409111022949e-01 1.091298013925552368e-01 7.738223671913146973e-02 -3.840787336230278015e-02 -2.359324991703033447e-01 2.793570607900619507e-02 -1.044191718101501465e-01 1.322982907295227051e-01 -3.261024355888366699e-01 -3.286698162555694580e-01 -1.466959267854690552e-01 -6.949280947446823120e-02 -1.789800226688385010e-01 -3.640942871570587158e-01 5.695653613656759262e-03 1.434110403060913086e-01 -2.872725129127502441e-01 -4.168038070201873779e-02 -1.767267882823944092e-01 9.067641198635101318e-02 1.234589051455259323e-02 -3.370656073093414307e-01
-1.198708191514015198e-01 7.545251399278640747e-02 -1.390778869390487671e-01 2.584946751594543457e-01 -4.551620408892631531e-02 1.720792204141616821e-01 -6.970299035310745239e-02 7.236120104789733887e-02 2.440516203641891479e-01 -1.122328266501426697e-02 4.400739073753356934e-01 -3.249997496604919434e-01 -1.759008318185806274e-02 -6.691459566354751587e-02 -2.042752951383590698e-01 6.907856091856956482e-03 3.440295159816741943e-01 1.165761426091194153e-01 -6.713469047099351883e-03 -4.761747643351554871e-02 -3.317342996597290039e-01 1.533154696226119995e-01 -1.877360641956329346e-01 -7.442723959684371948e-03 9.805218130350112915e-02 2.063540071249008179e-01 -7.194520439952611923e-03 -3.035472892224788666e-02 -2.203124612569808960e-01 -1.617938578128814697e-01 -1.482988591305911541e-03 -1.243356987833976746e-01
-7.239533215761184692e-02 -1.745766401290893555e-01 -4.402746260166168213e-02 1.953170448541641235e-01 -6.820069253444671631e-02 -1.822603046894073486e-01 1.948287189006805420e-01 -1.489466279745101929e-01 -1.828168146312236786e-02 1.792421191930770874e-02 3.639239072799682617e-01 -1.458688676357269287e-01 5.925302952527999878e-02 -4.546067416667938232e-01 -2.104251235723495483e-01 -1.082491800189018250e-01 1.981783062219619751e-01 -1.423137076199054718e-02 -3.645255416631698608e-02 1.630475670099258423e-01 -2.612072229385375977e-01 -2.212975025177001953e-01 -7.991112023591995239e-02 -2.270588129758834839e-01 -1.592054963111877441e-01 3.417940065264701843e-02 -2.765671014785766602e-01 -1.951881945133209229e-01 -5.971051007509231567e-02 -3.912773355841636658e-02 1.215824708342552185e-01 4.602131992578506470e-02
1.914948076009750366e-01 1.874003931879997253e-02 -5.977710336446762085e-02 -5.556116253137588501e-02 2.384978979825973511e-01 -8.195217698812484741e-02 8.402220904827117920e-02 -1.660852134227752686e-01 2.367248535156250000e-01 -2.606332860887050629e-02 3.150113224983215332e-01 -1.065407413989305496e-03 -1.107031852006912231e-01 -2.591357827186584473e-01 -3.486419916152954102e-01 7.795166224241256714e-02 5.078457668423652649e-02 1.262432634830474854e-01 -8.639455586671829224e-02 -6.044043693691492081e-03 -8.224343508481979370e-02 6.947118788957595825e-02 -2.919685328379273415e-03 -2.747825682163238525e-01 -5.451600998640060425e-02 -1.234173849225044250e-01 -4.515856802463531494e-01 -7.110069692134857178e-02 -1.024359762668609619e-01 -3.902472555637359619e-02 -3.994664549827575684e-02 -3.757255375385284424e-01
7.489545643329620361e-02 9.424474090337753296e-02 -2.941798865795135498e-01 3.468319177627563477e-01 2.564469911158084869e-02 5.439624190330505371e-02 9.501620382070541382e-02 -2.004483938217163086e-01 -4.415398091077804565e-02 9.157741069793701172e-02 2.740633785724639893e-01 1.280787307769060135e-02 5.373551324009895325e-02 -3.483454883098602295e-01 -5.565951019525527954e-02 1.391428411006927490e-01 2.261010855436325073e-01 -1.374239921569824219e-01 1.176119968295097351e-01 -1.529095917940139771e-01 -1.606261432170867920e-01 2.186511009931564331e-01 2.624739706516265869e-01 -3.759143501520156860e-02 -1.787722408771514893e-01 3.291268274188041687e-02 -1.551213562488555908e-01 -4.435831680893898010e-02 -8.908189088106155396e-02 4.244363307952880859e-02 3.693031668663024902e-01 -1.929197311401367188e-01
-8.413743972778320312e-02 -4.302638396620750427e-02 2.639281749725341797e-01 1.116711646318435669e-01 -1.032081339508295059e-02 4.617207869887351990e-02 -1.504289656877517700e-01 2.277926802635192871e-01 -4.419282823801040649e-02 -2.931442297995090485e-02 2.159533649682998657e-01 4.250336438417434692e-02 -1.043515279889106750e-01 -5.280363559722900391e-02 -1.850413531064987183e-01 -1.141348737291991711e-03 8.230119943618774414e-02 9.447729587554931641e-02 5.170954018831253052e-02 1.179812029004096985e-01 1.249159686267375946e-02 -1.598903685808181763e-01 -1.572063714265823364e-01 -4.910244420170783997e-02 -4.145164787769317627e-01 3.152295947074890137e-01 -1.544087082147598267e-01 -5.702996850013732910e-01 -1.017434746026992798e-01 3.803434595465660095e-02 1.008264422416687012e-01 -7.503433525562286377e-02
-1.522866636514663696e-01 9.199240803718566895e-02 -3.753183782100677490e-01 1.782931536436080933e-01 1.235532015562057495e-01 1.424895972013473511e-01 1.043734028935432434e-01 -1.430429071187973022e-01 9.322018176317214966e-02 -5.730174854397773743e-02 -8.223904669284820557e-02 -2.791170179843902588e-01 2.329057455062866211e-02 -1.200339719653129578e-01 -2.773990631103515625e-01 -1.940014958381652832e-02 1.676379591226577759e-01 1.340213567018508911e-01 -4.778774082660675049e-02 7.680873572826385498e-02 1.251719705760478973e-02 1.877681016921997070e-01 1.399042159318923950e-01 -2.025872319936752319e-01 1.554622948169708252e-01 2.670775353908538818e-01 -4.972377419471740723e-01 -1.431527584791183472e-01 7.470457814633846283e-03 1.278107911348342896e-01 9.871002286672592163e-02 -1.422080956399440765e-02
1.193371340632438660e-01 2.193906903266906738e-01 -5.947170034050941467e-02 2.002175748348236084e-01 2.167740613222122192e-01 1.223090812563896179e-01 1.543074399232864380e-01 -3.935815393924713135e-02 7.604217622429132462e-03 6.907336413860321045e-02 2.067226171493530273e-01 8.004600554704666138e-02 -2.897845767438411713e-02 -1.789509057998657227e-01 -1.068847626447677612e-01 1.108617186546325684e-01 3.998034633696079254e-03 1.640448421239852905e-01 -1.967638880014419556e-01 -2.666906714439392090e-01 -3.145172297954559326e-01 -2.656078934669494629e-01 -3.000379353761672974e-02 -3.580719232559204102e-01 3.748597949743270874e-02 1.309362053871154785e-01 -1.394017338752746582e-01 -2.541754841804504395e-01 -2.071887850761413574e-01 2.409909665584564209e-01 -4.203527793288230896e-02 -2.354450076818466187e-01
-6.269248202443122864e-03 9.128561615943908691e-02 -1.199942529201507568e-01 2.881235182285308838e-01 6.373459100723266602e-02 1.261132359504699707e-01 2.615987360477447510e-01 -2.149254828691482544e-01 -3.784158825874328613e-02 1.457234621047973633e-01 4.200311303138732910e-01 1.861119121313095093e-01 -3.162559820339083672e-03 -3.169621825218200684e-01 -1.044262573122978210e-01 3.119973838329315186e-01 -5.210673436522483826e-02 7.077621668577194214e-02 -4.682094603776931763e-02 -2.977078408002853394e-02 -6.093962118029594421e-02 3.804988786578178406e-02 -1.163287982344627380e-01 3.550376743078231812e-02 -4.024071693420410156e-01 1.236613392829895020e-01 -2.480921298265457153e-01 -1.310120522975921631e-02 2.327919937670230865e-02 -1.951649338006973267e-01 3.955366089940071106e-02 -8.525894582271575928e-02
-2.400189787149429321e-01 -9.932841360569000244e-02 5.390822142362594604e-02 9.310249239206314087e-02 1.285277605056762695e-01 -2.436809837818145752e-01 -1.475288867950439453e-01 -8.396034827455878258e-04 -1.353614926338195801e-01 3.935926407575607300e-02 4.195070266723632812e-01 -9.648428112268447876e-02 1.622182577848434448e-01 -1.686956286430358887e-01 -9.330455213785171509e-02 -4.498021677136421204e-02 7.240262627601623535e-02 4.543200135231018066e-02 -3.213315904140472412e-01 5.370930582284927368e-02 -7.404362410306930542e-02 -1.604651473462581635e-02 1.685027778148651123e-02 -3.630263209342956543e-01 -2.246720194816589355e-01 -4.877944663166999817e-02 2.396489232778549194e-01 -3.048656582832336426e-01 -1.809649616479873657e-01 2.513535022735595703e-01 2.988854795694351196e-02 -3.615541011095046997e-02
-1.021665334701538086e-01 1.540323197841644287e-01 -1.394572854042053223e-01 4.591590166091918945e-02 -7.585100084543228149e-02 7.244890183210372925e-02 1.275378018617630005e-01 -5.716763809323310852e-02 -5.012883991003036499e-02 -6.722060590982437134e-02 1.419009864330291748e-01 -5.295903235673904419e-02 1.136566922068595886e-01 -2.419444620609283447e-01 -1.318913102149963379e-01 2.337475568056106567e-01 -7.219285517930984497e-02 -2.587915062904357910e-01 4.500665515661239624e-02 -3.061003386974334717e-01 -3.734041154384613037e-01 -5.726843327283859253e-02 3.306629061698913574e-01 -2.956193387508392334e-01 -3.800773322582244873e-01 7.580748945474624634e-02 -1.898303925991058350e-01 -8.605414628982543945e-02 9.856479614973068237e-02 8.742842078208923340e-02 2.674631401896476746e-02 1.456553936004638672e-01
9.602839127182960510e-03 2.508200705051422119e-01 -1.198165640234947205e-01 2.024599760770797729e-01 1.773798465728759766e-01 -2.563624875620007515e-03 -2.373709529638290405e-01 1.120504830032587051e-02 1.465602964162826538e-02 -2.611767314374446869e-02 2.529388070106506348e-01 -5.876871943473815918e-02 -2.058237046003341675e-02 -1.272419244050979614e-01 -2.019336223602294922e-01 2.736836671829223633e-01 -1.672467738389968872e-01 2.183835804462432861e-01 -4.038857668638229370e-02 -2.122814357280731201e-01 -3.852947056293487549e-01 -2.168623358011245728e-01 1.557009527459740639e-03 -1.254182606935501099e-01 6.136095896363258362e-02 3.026322089135646820e-02 -3.290888965129852295e-01 -2.235327064990997314e-01 -1.443587094545364380e-01 5.406559631228446960e-02 -6.619670987129211426e-02 -2.615814208984375000e-01
-2.308579720556735992e-02 -7.114814966917037964e-02 -5.887857079505920410e-02 7.470812648534774780e-02 -1.489177793264389038e-01 2.131523638963699341e-01 3.882860541343688965e-01 -1.341011077165603638e-01 -1.669854670763015747e-01 -7.295690476894378662e-02 1.843282729387283325e-01 1.843132227659225464e-01 1.291119903326034546e-01 -2.279542237520217896e-01 -2.381336390972137451e-01 1.773950308561325073e-01 3.894834592938423157e-02 -7.510348409414291382e-02 -1.008849740028381348e-01 1.435711830854415894e-01 -1.404709070920944214e-01 -3.981598839163780212e-02 -1.844095736742019653e-01 -2.110686004161834717e-01 -1.911259144544601440e-01 4.020551741123199463e-01 -2.227618098258972168e-01 -6.193220987915992737e-02 -1.471189111471176147e-01 -1.080716252326965332e-01 2.551147937774658203e-01 -5.628143996000289917e-02
-1.881439611315727234e-02 -4.233124852180480957e-02 9.963961690664291382e-02 1.835982352495193481e-01 1.807179749011993408e-01 -3.404520917683839798e-03 -4.182980582118034363e-02 -6.938727200031280518e-02 -1.644528061151504517e-01 -4.149106971453875303e-04 2.026322782039642334e-01 -9.115654230117797852e-02 1.633612364530563354e-01 -7.993651926517486572e-02 -4.680356681346893311e-01 -4.815488681197166443e-02 -1.020205840468406677e-01 3.148114979267120361e-01 -1.123147830367088318e-01 3.714474290609359741e-02 -1.966352164745330811e-01 3.448333144187927246e-01 -8.365659415721893311e-02 -1.245665475726127625e-01 -1.108707338571548462e-01 8.279429376125335693e-02 -2.160204807296395302e-03 -1.166910380125045776e-01 -3.402337804436683655e-02 4.647819399833679199e-01 9.431965649127960205e-02 1.472121626138687134e-01
-1.968702301383018494e-02 1.019725129008293152e-01 -8.544383198022842407e-02 -5.741764977574348450e-02 -1.403945963829755783e-02 1.447187662124633789e-01 -4.817503318190574646e-02 -1.646701395511627197e-01 8.368904888629913330e-02 -2.590660750865936279e-01 1.680398434400558472e-01 -2.889582216739654541e-01 -7.242502272129058838e-02 -2.349656671285629272e-01 -1.488658189773559570e-01 1.564020365476608276e-01 9.730139374732971191e-02 1.899594068527221680e-01 -3.997397050261497498e-02 -1.898027062416076660e-01 -2.859068512916564941e-01 1.660546474158763885e-02 3.171625360846519470e-02 -5.568560957908630371e-02 2.179443836212158203e-01 3.056867420673370361e-01 1.541282888501882553e-02 -3.958063423633575439e-01 -2.820562720298767090e-01 -2.528440393507480621e-02 1.949514299631118774e-01 2.230757027864456177e-01
-1.020621135830879211e-01 2.450707554817199707e-02 1.036405935883522034e-02 1.743863970041275024e-01 1.887232959270477295e-01 -1.716372072696685791e-01 -1.149242892861366272e-01 1.743481010198593140e-01 9.131557494401931763e-02 2.653993666172027588e-01 8.168557286262512207e-02 -5.962659046053886414e-02 8.434323221445083618e-02 -9.904098510742187500e-02 -2.698506712913513184e-01 1.929283142089843750e-01 -1.583458632230758667e-01 1.320365816354751587e-01 -3.092132806777954102e-01 -6.293823570013046265e-02 -2.732238173484802246e-01 -1.372059732675552368e-01 -8.709529414772987366e-03 -4.762977361679077148e-01 2.675992902368307114e-03 -1.596015691757202148e-01 -2.347686141729354858e-01 -8.349090069532394409e-02 -7.099454104900360107e-02 1.061922758817672729e-01 8.491709083318710327e-02 -2.454162240028381348e-01
-1.590103507041931152e-01 -1.815899759531021118e-01 -7.132595777511596680e-02 2.098896354436874390e-01 2.033676505088806152e-01 1.089761778712272644e-01 -1.107883080840110779e-01 -4.752796143293380737e-02 -9.228563867509365082e-03 -8.684705942869186401e-02 1.306738704442977905e-01 -2.037609219551086426e-01 1.826805323362350464e-01 -2.646157741546630859e-01 -5.629112124443054199e-01 4.185581952333450317e-02 6.428435444831848145e-02 2.600384652614593506e-01 -1.918494701385498047e-01 1.202896088361740112e-01 -1.604209393262863159e-01 -6.132671982049942017e-02 4.740313813090324402e-02 -1.051441803574562073e-01 -1.951000243425369263e-01 -1.268362849950790405e-01 8.314184844493865967e-03 2.786656143143773079e-03 -1.305454224348068237e-02 3.312289714813232422e-01 -4.153347387909889221e-02 7.023705542087554932e-02
-1.186700463294982910e-01 -1.012090295553207397e-01 -6.214604526758193970e-02 1.282718926668167114e-01 1.715642064809799194e-01 1.577007174491882324e-01 1.190987899899482727e-01 2.460668236017227173e-02 -1.382409632205963135e-01 -2.487669140100479126e-02 5.653882026672363281e-02 -7.286120951175689697e-02 2.479708194732666016e-01 -1.521517485380172729e-01 -5.945536494255065918e-01 -9.253433346748352051e-02 1.980772763490676880e-01 1.275129467248916626e-01 -2.553352415561676025e-01 2.029782384634017944e-01 -1.193713918328285217e-01 2.060382515192031860e-01 -6.791504472494125366e-02 -2.951458096504211426e-02 -7.215614314191043377e-04 -3.166431933641433716e-02 -9.199503809213638306e-02 -1.092234179377555847e-01 -1.601815968751907349e-01 3.345282673835754395e-01 1.588409990072250366e-01 -5.535639077425003052e-02
2.682467922568321228e-02 1.840841323137283325e-01 -2.292828708887100220e-01 7.678392529487609863e-02 2.235662937164306641e-01 9.236395359039306641e-02 -4.284810274839401245e-03 -2.093129009008407593e-01 -4.631628841161727905e-02 1.631523966789245605e-01 8.942880481481552124e-02 -1.428195238113403320e-01 -9.041652828454971313e-02 -1.068386137485504150e-01 -1.351177096366882324e-01 1.387710273265838623e-01 4.657397419214248657e-02 1.371847689151763916e-01 -2.321603894233703613e-01 1.109338253736495972e-01 -1.893117651343345642e-02 2.422388792037963867e-01 2.662651538848876953e-01 -4.110818207263946533e-01 -1.309243440628051758e-01 2.645964026451110840e-01 -3.815700709819793701e-01 7.950846105813980103e-02 -1.662115156650543213e-01 5.925044417381286621e-02 6.933776289224624634e-02 -1.708497405052185059e-01
1.260845065116882324e-01 1.861300878226757050e-02 -6.007401272654533386e-02 -2.357610911130905151e-01 -2.294364757835865021e-02 6.493879109621047974e-02 7.362926006317138672e-02 -9.316304326057434082e-02 6.456029601395130157e-03 2.847242057323455811e-01 2.211812436580657959e-01 -7.920639216899871826e-02 -2.552682720124721527e-02 -4.135127067565917969e-01 -3.484400212764739990e-01 1.951898038387298584e-01 2.110269106924533844e-02 8.172923326492309570e-02 8.903712965548038483e-03 -2.813345752656459808e-03 -8.567354828119277954e-02 8.891618996858596802e-02 9.561315923929214478e-02 -7.049196958541870117e-02 -1.592281460762023926e-01 2.032284140586853027e-01 8.829808235168457031e-02 -4.124972224235534668e-01 -3.742623627185821533e-01 -1.031783372163772583e-01 -6.754352897405624390e-02 -4.250105097889900208e-02
-1.593885123729705811e-01 -1.555276568979024887e-02 -1.110239177942276001e-01 1.048035323619842529e-01 1.974462866783142090e-01 1.036890670657157898e-01 -8.823385089635848999e-02 -6.453336030244827271e-02 -3.652524203062057495e-02 6.523446738719940186e-02 1.718975156545639038e-01 8.022107183933258057e-02 -2.762276306748390198e-02 -4.884747415781021118e-02 -1.091471165418624878e-01 3.651061654090881348e-02 1.047683805227279663e-01 -2.073959331028163433e-04 2.062280848622322083e-02 -1.141726896166801453e-01 -4.870263934135437012e-01 -3.835608065128326416e-02 8.877644315361976624e-03 -4.486693739891052246e-01 3.126992583274841309e-01 2.421222031116485596e-01 -3.021190464496612549e-01 -1.028093770146369934e-01 -5.857413262128829956e-02 7.383002340793609619e-02 2.332281917333602905e-01 -2.130144834518432617e-01
-2.220424823462963104e-02 -4.782872274518013000e-02 2.142864614725112915e-01 9.543348103761672974e-02 6.310746073722839355e-02 9.100010991096496582e-02 -9.880331158638000488e-02 -1.982065290212631226e-01 -4.328258335590362549e-03 2.292473614215850830e-02 3.725066483020782471e-01 -5.541088804602622986e-02 -1.179840490221977234e-01 -1.530276518315076828e-02 -4.672042131423950195e-01 1.819714754819869995e-01 -7.622929662466049194e-02 -1.048953533172607422e-01 -3.252193927764892578e-01 2.347154170274734497e-02 -2.403123974800109863e-01 1.225944161415100098e-01 -9.478180110454559326e-02 -1.862149387598037720e-01 6.950252503156661987e-02 -5.055613070726394653e-02 2.460510879755020142e-01 -9.289543330669403076e-02 -2.495943009853363037e-01 1.904783844947814941e-01 2.344042062759399414e-01 5.748692154884338379e-02
-3.047498501837253571e-02 1.390098333358764648e-01 -9.164097905158996582e-02 3.539066612720489502e-01 1.517907977104187012e-01 6.900578737258911133e-02 1.404063403606414795e-01 1.666703224182128906e-01 3.090497851371765137e-01 2.176024764776229858e-01 2.010730355978012085e-01 4.735805094242095947e-02 3.263895809650421143e-01 -1.958139985799789429e-01 -1.822226643562316895e-01 5.055106058716773987e-02 -1.727853268384933472e-01 8.460818231105804443e-02 -2.951651997864246368e-02 -2.254519611597061157e-01 -3.402988016605377197e-01 4.376424849033355713e-02 3.246439993381500244e-02 -3.614096641540527344e-01 -4.133568331599235535e-02 1.514606773853302002e-01 -1.678235083818435669e-01 4.814647603780031204e-03 1.053949296474456787e-01 1.001634821295738220e-02 -3.247531875967979431e-02 -3.784409165382385254e-02
1.327082794159650803e-02 4.714649915695190430e-02 1.790121644735336304e-01 3.736584261059761047e-02 -3.216279298067092896e-02 -1.008896529674530029e-01 1.351865679025650024e-01 1.814772784709930420e-01 6.382612138986587524e-02 1.640722900629043579e-01 2.070573419332504272e-01 8.695750683546066284e-02 1.252479255199432373e-01 -1.310440897941589355e-01 -3.300150036811828613e-01 3.746984004974365234e-01 -2.350363135337829590e-01 2.464647442102432251e-01 -3.525969386100769043e-02 -6.361224502325057983e-02 -2.413986623287200928e-01 2.296327203512191772e-01 -7.795037329196929932e-02 -3.741868734359741211e-01 3.764501959085464478e-02 1.632678657770156860e-01 -2.511281371116638184e-01 -1.060919314622879028e-01 2.955587022006511688e-02 6.434714049100875854e-02 -9.596513211727142334e-02 -2.077249437570571899e-01
6.197974458336830139e-02 2.111857235431671143e-01 -4.299883171916007996e-02 1.978811025619506836e-01 6.529895216226577759e-02 -1.658695638179779053e-01 2.005750238895416260e-01 2.667760550975799561e-01 -1.692185178399085999e-02 8.936443179845809937e-02 1.442369967699050903e-01 -1.136141568422317505e-01 7.254237681627273560e-02 3.438403084874153137e-02 -2.606565058231353760e-01 4.663448929786682129e-01 -2.394648641347885132e-01 2.399379312992095947e-01 -1.146234199404716492e-01 -6.202600523829460144e-02 -3.095111250877380371e-01 1.226963400840759277e-01 9.547613561153411865e-02 -1.748540103435516357e-01 -1.268582344055175781e-01 1.989898271858692169e-03 -1.547963619232177734e-01 -1.093367040157318115e-01 -2.312844991683959961e-02 1.357062906026840210e-01 2.188521251082420349e-02 -2.822127044200897217e-01
-4.358004033565521240e-02 9.439116716384887695e-02 -4.879225790500640869e-02 2.066390514373779297e-01 -9.104968607425689697e-02 3.423954918980598450e-02 -2.648996375501155853e-02 3.627057373523712158e-02 -1.362495273351669312e-01 -3.032120689749717712e-02 2.123548686504364014e-01 -2.842343151569366455e-01 2.471322566270828247e-01 3.097242675721645355e-02 -4.573324620723724365e-01 -4.199787601828575134e-02 -1.478980034589767456e-01 1.667969077825546265e-01 -2.873179018497467041e-01 5.837104842066764832e-02 -3.413926362991333008e-01 1.531827598810195923e-01 -2.074124664068222046e-02 1.188009753823280334e-01 -1.099146753549575806e-01 1.604851335287094116e-02 -2.187410928308963776e-02 -1.639786958694458008e-01 -4.282837361097335815e-02 3.860933780670166016e-01 1.805752217769622803e-01 -2.976300753653049469e-02
-3.416611626744270325e-02 1.947422027587890625e-01 -3.074342310428619385e-01 1.622683405876159668e-01 -7.994288206100463867e-02 9.134840965270996094e-02 -5.569829046726226807e-02 5.743989720940589905e-03 -4.002343863248825073e-02 -3.001393675804138184e-01 -3.695482388138771057e-02 -8.329579979181289673e-02 -2.387542277574539185e-01 -8.753504604101181030e-02 -3.566713333129882812e-01 6.823527067899703979e-02 -3.080268800258636475e-01 -5.518279597163200378e-02 -1.448905467987060547e-01 5.284786224365234375e-02 2.638761699199676514e-02 -7.196807861328125000e-02 4.772719368338584900e-02 -3.175317943096160889e-01 -2.841960191726684570e-01 -4.696578904986381531e-02 -3.108042180538177490e-01 -8.244101703166961670e-02 -7.820917665958404541e-02 1.051631271839141846e-01 3.021394610404968262e-01 -1.182529516518115997e-02
1.472554076462984085e-02 -1.615730524063110352e-01 -1.529337186366319656e-02 7.190747559070587158e-02 -1.819110214710235596e-01 -5.997572094202041626e-02 3.308776915073394775e-01 5.444236099720001221e-02 -2.193128764629364014e-01 6.329046562314033508e-03 4.693570137023925781e-01 -8.853628486394882202e-02 -8.173213899135589600e-02 -4.307037591934204102e-01 -1.372204869985580444e-01 -3.384191170334815979e-02 -1.909150369465351105e-02 1.228534244000911713e-02 -2.918944358825683594e-01 1.477930098772048950e-01 -2.231172472238540649e-01 -1.145933344960212708e-01 1.556303445249795914e-02 -2.340353280305862427e-01 -6.832858175039291382e-02 7.148954272270202637e-02 -1.235194280743598938e-01 -1.119569763541221619e-01 -2.071451395750045776e-01 -7.749518752098083496e-02 2.492800354957580566e-02 -1.345781385898590088e-01
5.708428099751472473e-02 2.045999169349670410e-01 -2.111540883779525757e-01 -8.375970274209976196e-02 1.530839502811431885e-01 3.226583451032638550e-02 -8.478716760873794556e-02 -4.181426484137773514e-03 -2.001258730888366699e-01 -9.250140935182571411e-02 2.560340054333209991e-02 2.117011100053787231e-01 4.090207442641258240e-02 -4.418795928359031677e-02 -3.078073263168334961e-01 8.466869592666625977e-02 -5.449659749865531921e-02 -4.490762576460838318e-02 6.382009387016296387e-02 -1.583433598279953003e-01 -8.815078996121883392e-03 -1.051205024123191833e-01 -1.114699691534042358e-01 -4.732575416564941406e-01 -2.243405580520629883e-01 -1.358392369002103806e-02 -3.105443418025970459e-01 -2.631639540195465088e-01 -3.543166816234588623e-01 2.510819211602210999e-02 1.694508492946624756e-01 -1.386656910181045532e-01
3.188575804233551025e-02 -3.104994893074035645e-01 1.219258606433868408e-01 1.078104078769683838e-01 -1.178121566772460938e-01 7.483032345771789551e-02 4.287986755371093750e-01 -2.196343392133712769e-01 -2.527576498687267303e-02 -9.235440194606781006e-02 2.491359561681747437e-01 -2.747118771076202393e-01 1.674214564263820648e-02 -3.545861244201660156e-01 -2.150044143199920654e-01 2.882088720798492432e-02 4.419961199164390564e-02 6.546923518180847168e-02 2.382799237966537476e-02 -6.755962967872619629e-03 -2.109013646841049194e-01 -4.352476075291633606e-02 -1.700484752655029297e-01 -2.353419810533523560e-01 -1.984727680683135986e-01 1.327696889638900757e-01 -8.410098403692245483e-02 -8.092334866523742676e-02 -1.361012011766433716e-01 3.136814385652542114e-02 2.700892388820648193e-01 -6.402381509542465210e-02
-8.246424794197082520e-02 1.011522114276885986e-01 -6.136475130915641785e-02 2.903471589088439941e-01 2.159631401300430298e-01 -1.089434772729873657e-01 2.326694130897521973e-01 -1.010973304510116577e-01 1.040067672729492188e-01 2.295506373047828674e-02 2.062424421310424805e-01 2.248505800962448120e-01 -5.671875178813934326e-02 -1.906625330448150635e-01 -2.928331494331359863e-01 1.272501796483993530e-02 -1.279226690530776978e-01 1.731569916009902954e-01 -1.823327839374542236e-01 -2.091927975416183472e-01 -2.626546621322631836e-01 -2.591268420219421387e-01 -2.412256225943565369e-02 -1.811590641736984253e-01 4.228776693344116211e-02 2.895445749163627625e-02 -3.300750553607940674e-01 -1.497039198875427246e-01 4.900642484426498413e-02 -1.329176500439643860e-02 -1.342877447605133057e-01 -3.076163530349731445e-01
-3.199964165687561035e-01 1.049486473202705383e-01 -2.172712236642837524e-01 1.265526115894317627e-01 1.854689866304397583e-01 3.214320838451385498e-01 9.220997244119644165e-02 -1.118639018386602402e-03 -8.673841506242752075e-02 -4.737872630357742310e-02 1.594081968069076538e-01 1.330910027027130127e-01 6.083338335156440735e-02 -1.500577032566070557e-01 -5.235625430941581726e-03 2.222305774921551347e-04 -1.630794554948806763e-01 -1.344078183174133301e-01 -1.369410157203674316e-01 -1.094725653529167175e-01 -3.369513750076293945e-01 -2.384050488471984863e-01 6.193866953253746033e-02 -1.199690178036689758e-01 8.061889559030532837e-02 2.547413483262062073e-02 -3.288090527057647705e-01 -1.772445887327194214e-01 -1.860849261283874512e-01 1.295698732137680054e-01 2.544056177139282227e-01 -2.668132483959197998e-01
7.684321608394384384e-03 -8.547186106443405151e-02 6.391560286283493042e-02 1.316053122282028198e-01 -1.963213086128234863e-01 -5.015458539128303528e-02 1.937519460916519165e-01 1.902620047330856323e-01 1.213895343244075775e-02 1.153195127844810486e-01 3.672483563423156738e-01 -4.647279903292655945e-02 1.730678528547286987e-01 -2.860850095748901367e-01 -1.504332870244979858e-01 -1.732740700244903564e-01 -3.757148236036300659e-02 4.277902841567993164e-02 2.315751016139984131e-01 -5.962012708187103271e-02 -2.543774545192718506e-01 -4.253393784165382385e-02 1.307842433452606201e-01 -3.674069643020629883e-01 -1.729635298252105713e-01 3.105763792991638184e-01 -1.458311919122934341e-02 -2.130485922098159790e-01 -2.814691066741943359e-01 -3.059206157922744751e-02 1.014389619231224060e-01 -6.734632421284914017e-03
-2.355947643518447876e-01 -1.387244164943695068e-01 -3.464957326650619507e-02 3.303840383887290955e-02 5.577793344855308533e-04 1.393142621964216232e-03 -1.180818490684032440e-02 1.534945424646139145e-02 -7.966795004904270172e-03 -5.283352360129356384e-02 2.471649199724197388e-01 -5.329887941479682922e-02 8.468598127365112305e-02 -2.380271106958389282e-01 -3.536833524703979492e-01 2.003335058689117432e-01 1.871376335620880127e-01 -2.939562872052192688e-02 -1.143518090248107910e-01 1.748420670628547668e-02 -1.650809347629547119e-01 -7.346932590007781982e-02 -9.374689310789108276e-02 -2.602320909500122070e-01 -1.337168365716934204e-01 -3.964524343609809875e-02 5.611041560769081116e-02 -1.345048993825912476e-01 -2.902284264564514160e-01 5.299517512321472168e-01 1.253028512001037598e-01 2.164292484521865845e-01
2.886597812175750732e-02 -6.607150193303823471e-03 1.554529666900634766e-01 1.730017662048339844e-01 3.323055803775787354e-01 -2.146563678979873657e-01 1.556486040353775024e-01 1.718914359807968140e-01 2.140243723988533020e-02 -1.424069404602050781e-01 1.345365792512893677e-01 -5.466035380959510803e-02 -5.467324052006006241e-03 -3.043482899665832520e-01 -3.904534876346588135e-02 2.854259610176086426e-01 -1.122554689645767212e-01 -1.835979074239730835e-01 -1.035036742687225342e-01 2.477053925395011902e-02 -9.952137619256973267e-02 9.819035232067108154e-02 -8.158516883850097656e-02 -1.470519006252288818e-01 -1.124579738825559616e-02 9.038041532039642334e-02 -3.261406719684600830e-01 -3.696283698081970215e-01 -5.859519168734550476e-02 1.606507226824760437e-02 1.479859501123428345e-01 -3.673321902751922607e-01
-1.547623574733734131e-01 1.085376366972923279e-01 -9.279763698577880859e-02 -5.343076586723327637e-02 3.432907909154891968e-02 2.824618518352508545e-01 2.105846107006072998e-01 -6.202014163136482239e-02 -4.924797266721725464e-02 1.004162356257438660e-01 2.781557142734527588e-01 -1.965751945972442627e-01 2.074940651655197144e-01 -5.127520561218261719e-01 -1.154521927237510681e-01 -1.223449632525444031e-01 -1.570247486233711243e-02 5.785991996526718140e-02 -3.072298876941204071e-02 -1.856170594692230225e-02 -1.052533686161041260e-01 3.689571321010589600e-01 1.852039098739624023e-01 2.152136713266372681e-02 -2.338922768831253052e-01 2.362852841615676880e-01 -1.723652780055999756e-01 -9.079357609152793884e-03 -1.165586486458778381e-01 -5.728613212704658508e-02 6.508856266736984253e-02 -1.121271997690200806e-01
-2.773784995079040527e-01 7.422295957803726196e-02 -1.009357050061225891e-01 4.415644332766532898e-02 1.029522791504859924e-01 -3.146866858005523682e-01 1.064008548855781555e-01 3.172196745872497559e-01 -3.532681986689567566e-02 -5.886444821953773499e-03 1.512380391359329224e-01 3.148499131202697754e-02 3.249542787671089172e-02 6.343144178390502930e-02 -1.665499508380889893e-01 2.596910893917083740e-01 -1.361462324857711792e-01 5.256870388984680176e-02 -2.435331642627716064e-01 3.951813653111457825e-02 -1.470566242933273315e-01 4.143744334578514099e-02 1.419296264648437500e-01 -4.361876845359802246e-01 7.988020032644271851e-02 9.227392077445983887e-02 -2.744934558868408203e-01 -1.805840283632278442e-01 -9.586657583713531494e-02 1.917235702276229858e-01 9.471467882394790649e-02 -2.544516026973724365e-01
-1.272370666265487671e-01 2.921450138092041016e-02 1.544977724552154541e-01 1.351485997438430786e-01 -1.383782736957073212e-02 9.313587844371795654e-02 4.060605540871620178e-02 1.072188168764114380e-01 2.625817656517028809e-01 1.645139157772064209e-01 1.813672184944152832e-01 2.643046155571937561e-02 -1.783316582441329956e-01 -9.662970900535583496e-02 -3.333908617496490479e-01 2.426256537437438965e-01 -2.393554747104644775e-01 1.999419927597045898e-01 -2.834259271621704102e-01 -7.802710868418216705e-03 -1.100077033042907715e-01 -2.229521982371807098e-02 1.293359994888305664e-01 -3.025431036949157715e-01 7.416857033967971802e-02 9.670214727520942688e-03 -7.260210067033767700e-02 -2.715638577938079834e-01 7.357739657163619995e-02 5.399110540747642517e-02 4.725649207830429077e-02 -4.293680787086486816e-01
8.735018223524093628e-02 -7.843719795346260071e-03 -6.992950290441513062e-02 2.476907819509506226e-01 -1.543341279029846191e-01 -2.910363078117370605e-01 -1.803120523691177368e-01 1.856772750616073608e-01 1.999811977148056030e-01 1.604071632027626038e-02 3.488496243953704834e-01 -2.386386543512344360e-01 2.276088595390319824e-01 -2.078681886196136475e-01 -3.819996118545532227e-01 1.663313210010528564e-01 1.650465279817581177e-01 1.422647573053836823e-02 3.423716640099883080e-03 -1.930897533893585205e-01 -7.702835649251937866e-02 -3.695894405245780945e-02 1.629049926996231079e-01 -1.129790097475051880e-01 -1.578814350068569183e-02 8.001502603292465210e-02 -1.213747262954711914e-01 -2.486091703176498413e-01 -1.503479033708572388e-01 2.214287035167217255e-02 1.640994697809219360e-01 1.360360234975814819e-01
-1.261990666389465332e-01 9.562543034553527832e-02 -4.570081830024719238e-02 -3.535369038581848145e-02 1.006980333477258682e-02 1.099002659320831299e-01 2.847991883754730225e-02 -6.921546906232833862e-02 1.269463449716567993e-01 2.948191715404391289e-03 3.070188462734222412e-01 -2.104042656719684601e-02 2.647702395915985107e-01 -1.601186692714691162e-01 -1.998368650674819946e-01 2.862608730792999268e-01 9.617958962917327881e-02 1.489924490451812744e-01 1.245053187012672424e-01 -3.345623239874839783e-02 -2.588857710361480713e-01 1.497173905372619629e-01 2.030862271785736084e-01 -5.425232648849487305e-01 1.297685950994491577e-01 1.246388107538223267e-01 -1.241293773055076599e-01 -1.996737122535705566e-01 2.032454684376716614e-02 -2.274775132536888123e-02 2.166610956192016602e-02 -2.514479756355285645e-01
-2.614453434944152832e-01 1.633914858102798462e-01 -2.811250090599060059e-02 2.517218887805938721e-01 1.421333700418472290e-01 6.142662093043327332e-02 -1.449751947075128555e-02 1.533704693429172039e-03 1.339201480150222778e-01 7.410491257905960083e-02 2.514871358871459961e-01 2.130334526300430298e-01 -1.449543684720993042e-01 -2.971090972423553467e-01 -1.752073615789413452e-01 5.970576032996177673e-02 9.162869304418563843e-02 1.801541745662689209e-01 -1.858121901750564575e-02 5.029227118939161301e-03 1.249410361051559448e-01 1.414110064506530762e-01 3.013421595096588135e-02 -2.427791357040405273e-01 -1.452497690916061401e-01 3.900593891739845276e-02 -1.377221941947937012e-01 9.158474393188953400e-03 -3.928443044424057007e-02 5.834425091743469238e-01 -6.070104613900184631e-02 -1.304699033498764038e-01
-1.993591636419296265e-01 8.320593275129795074e-03 -6.594906095415353775e-03 8.170162886381149292e-02 5.875277891755104065e-02 -7.663197815418243408e-02 2.076677978038787842e-01 3.042379021644592285e-01 4.332066699862480164e-02 2.300849258899688721e-01 1.327890753746032715e-01 -4.738242365419864655e-03 7.933715358376502991e-03 8.408467471599578857e-02 -4.304124712944030762e-01 1.467881500720977783e-01 -1.640112549066543579e-01 -1.947142370045185089e-02 -2.014292776584625244e-01 -1.056441068649291992e-01 -1.684018075466156006e-01 -4.296125844120979309e-02 1.710795462131500244e-01 -3.501003384590148926e-01 -4.555421695113182068e-02 -4.046020656824111938e-02 -1.535054445266723633e-01 -3.036285042762756348e-01 -1.952118277549743652e-01 2.642776668071746826e-01 -2.759512886404991150e-02 -1.811527907848358154e-01
-1.186503469944000244e-01 -1.926053166389465332e-01 5.932240188121795654e-02 1.806642860174179077e-01 1.330736428499221802e-01 2.078223526477813721e-01 6.454213708639144897e-02 -2.366250753402709961e-01 -1.790779083967208862e-01 -1.059813573956489563e-01 1.079563871026039124e-01 -8.061421662569046021e-02 4.002838861197233200e-03 -2.511580288410186768e-01 -1.311250776052474976e-01 -2.969536930322647095e-02 -3.022303804755210876e-02 8.576406538486480713e-02 -4.384788498282432556e-02 -1.071373671293258667e-01 -2.428310066461563110e-01 1.972126960754394531e-01 3.679759800434112549e-01 -2.225696891546249390e-01 -2.198381423950195312e-01 1.584396511316299438e-01 -2.422827780246734619e-01 -2.385363280773162842e-01 2.976862490177154541e-01 1.127648502588272095e-01 7.401508837938308716e-02 -2.206076085567474365e-01
-4.055297374725341797e-02 -3.197259306907653809e-01 5.955386161804199219e-02 3.034060001373291016e-01 2.624041959643363953e-02 9.398981928825378418e-02 2.869673371315002441e-01 8.993998169898986816e-02 5.969274416565895081e-02 -1.112812906503677368e-01 2.146651297807693481e-01 4.905155673623085022e-02 -3.949820995330810547e-02 -4.570703506469726562e-01 -1.507136374711990356e-01 -3.430080786347389221e-02 1.906218379735946655e-01 -3.755796700716018677e-02 -3.482412695884704590e-01 -1.094111986458301544e-02 -1.470941305160522461e-01 -1.277816295623779297e-01 -8.958772756159305573e-03 -2.458894848823547363e-01 -8.740635961294174194e-02 1.524291187524795532e-01 -1.091916337609291077e-01 -1.680305041372776031e-02 -2.853840291500091553e-01 -4.162727668881416321e-02 1.229153722524642944e-01 5.251690372824668884e-02
-2.353177666664123535e-01 -1.410986203700304031e-02 9.726750105619430542e-02 2.883015275001525879e-01 -9.800538420677185059e-02 1.648413483053445816e-03 8.688835799694061279e-02 -2.124392092227935791e-01 2.511135339736938477e-01 -2.101718485355377197e-01 2.757078409194946289e-01 -8.367349952459335327e-02 -1.609324961900711060e-01 -1.745319813489913940e-01 -6.189547106623649597e-02 5.118580162525177002e-02 -3.338806331157684326e-01 1.109530106186866760e-01 -2.244801372289657593e-01 1.128914505243301392e-01 -3.021224737167358398e-01 2.972387373447418213e-01 -3.333604335784912109e-02 -4.348127171397209167e-02 -1.241470202803611755e-01 7.552084978669881821e-03 -2.913855016231536865e-01 -3.038248047232627869e-02 1.397633701562881470e-01 -1.007503196597099304e-01 1.726936548948287964e-01 -7.837721705436706543e-02
-2.600461058318614960e-02 7.880006730556488037e-02 2.338869720697402954e-01 2.446754723787307739e-01 1.931498050689697266e-01 -5.067196860909461975e-02 1.000755801796913147e-01 4.174340516328811646e-02 1.169467791914939880e-01 -1.290722638368606567e-01 3.259592950344085693e-01 2.588349580764770508e-02 -9.647625684738159180e-02 -2.127701491117477417e-01 -1.315316259860992432e-01 3.197243809700012207e-01 -2.764189988374710083e-02 6.503110378980636597e-02 5.243231356143951416e-02 -3.848128393292427063e-02 -2.683617547154426575e-02 4.181320779025554657e-03 3.260554000735282898e-02 -2.256919443607330322e-01 8.228817954659461975e-03 1.175748649984598160e-02 -3.994843959808349609e-01 -3.630331158638000488e-01 -9.042635560035705566e-02 -2.889302968978881836e-01 -4.013644158840179443e-02 -2.621797919273376465e-01
2.056823223829269409e-01 4.213415458798408508e-02 -3.186889737844467163e-02 7.856335490942001343e-02 -5.047480762004852295e-02 4.144766628742218018e-01 2.854487299919128418e-01 -1.584447361528873444e-02 -1.616727709770202637e-01 -8.145039528608322144e-02 3.716075718402862549e-01 7.027738541364669800e-02 -9.042184054851531982e-02 -2.643643021583557129e-01 -8.138681948184967041e-02 2.831585705280303955e-01 -1.330162286758422852e-01 1.833369433879852295e-01 -2.666478976607322693e-03 1.609558761119842529e-01 -3.546387702226638794e-02 1.972076296806335449e-02 -1.054975986480712891e-01 -2.296551614999771118e-01 -2.632420659065246582e-01 2.098964303731918335e-01 -2.201339602470397949e-01 -5.897096171975135803e-02 -1.886853761970996857e-02 -8.504032343626022339e-02 1.200587972998619080e-01 -1.481949985027313232e-01
-6.389083340764045715e-03 1.505619436502456665e-01 9.138231724500656128e-02 -2.760787010192871094e-01 3.963965475559234619e-01 -1.133114397525787354e-01 -7.538996636867523193e-02 4.631903767585754395e-02 2.021435350179672241e-01 -1.474361866712570190e-01 1.269362270832061768e-01 -2.681674063205718994e-02 2.019648551940917969e-01 -5.205501616001129150e-02 -2.175039499998092651e-01 -7.704223692417144775e-02 1.329997926950454712e-01 1.640278249979019165e-01 -2.880293317139148712e-02 -9.276159107685089111e-02 -4.057094156742095947e-01 -6.487204879522323608e-02 2.948312461376190186e-01 -1.315144896507263184e-01 -8.303352445363998413e-02 5.069474130868911743e-02 -1.807099431753158569e-01 -1.261488795280456543e-01 -1.217567995190620422e-01 6.496892869472503662e-02 3.529430031776428223e-01 1.001990884542465210e-01
5.819512158632278442e-02 2.134954333305358887e-01 7.419773191213607788e-02 -1.820748150348663330e-01 1.102716699242591858e-01 -1.433994621038436890e-01 2.096572667360305786e-01 4.214098304510116577e-02 -5.010403320193290710e-02 4.424759000539779663e-02 4.577268660068511963e-01 2.772047929465770721e-02 2.105540335178375244e-01 -2.844094634056091309e-01 -1.780301481485366821e-01 -3.254973515868186951e-02 -2.534373104572296143e-01 2.173972129821777344e-01 -1.662872582674026489e-01 -9.230497479438781738e-02 1.482890844345092773e-01 1.910212188959121704e-01 2.438859269022941589e-02 -2.154512144625186920e-02 -2.190002053976058960e-01 3.415430784225463867e-01 2.042967826128005981e-02 -1.404334157705307007e-01 -1.532670706510543823e-01 1.206089481711387634e-01 1.536567658185958862e-01 -8.714382350444793701e-02
8.591704070568084717e-02 2.287968248128890991e-01 1.321795135736465454e-01 1.655011475086212158e-01 4.173032194375991821e-02 1.112223938107490540e-01 1.647774577140808105e-01 -1.206395700573921204e-01 1.908978819847106934e-02 -9.693495929241180420e-02 1.294331997632980347e-01 3.794850036501884460e-02 1.947132200002670288e-01 -8.320386707782745361e-02 -3.529742360115051270e-01 2.681087516248226166e-02 9.271940588951110840e-02 4.064328595995903015e-02 -8.276640623807907104e-02 -1.106676310300827026e-01 -3.574971556663513184e-01 1.246271431446075439e-01 2.493330687284469604e-01 -1.620566993951797485e-01 2.681914269924163818e-01 1.671732366085052490e-01 -2.564347982406616211e-01 -2.160879224538803101e-01 1.254134327173233032e-01 1.289737671613693237e-01 1.900684237480163574e-01 -3.155384361743927002e-01
-1.267450749874114990e-01 4.743082536151632667e-05 2.718851901590824127e-02 2.926972210407257080e-01 3.871999084949493408e-01 2.976498007774353027e-01 -1.048183441162109375e-01 -1.138649061322212219e-01 -1.748527735471725464e-01 -2.134383283555507660e-02 2.152709215879440308e-01 -9.066370129585266113e-02 2.786166071891784668e-01 -1.918352544307708740e-01 -2.920776605606079102e-02 2.424632608890533447e-01 -4.447825253009796143e-02 2.840321958065032959e-01 -7.031165063381195068e-02 -1.957499533891677856e-01 -5.484405905008316040e-02 1.436973512172698975e-01 2.211916744709014893e-01 -3.204663693904876709e-01 -7.116734981536865234e-02 2.564194053411483765e-02 -2.151529192924499512e-01 -3.224742785096168518e-02 6.177784502506256104e-02 -3.773766569793224335e-03 2.241152338683605194e-02 -1.296607255935668945e-01
1.256657689809799194e-01 4.772583395242691040e-02 5.795381497591733932e-03 2.326122820377349854e-01 4.268045350909233093e-02 3.935669660568237305e-01 2.087897509336471558e-01 -8.269894868135452271e-02 -1.074941828846931458e-01 1.271000131964683533e-03 2.847653031349182129e-01 -5.104940384626388550e-02 1.842889487743377686e-01 -9.531178325414657593e-02 -2.501822412014007568e-01 2.724081650376319885e-02 -1.889499649405479431e-02 -1.052941009402275085e-02 -2.185207605361938477e-01 1.673611439764499664e-02 -2.122582942247390747e-01 9.517566859722137451e-02 -2.165804989635944366e-02 -1.771992892026901245e-01 -4.882762134075164795e-01 2.292305827140808105e-01 -2.276158332824707031e-01 1.347211152315139771e-01 2.214924246072769165e-02 -1.321036517620086670e-01 -4.555769637227058411e-02 5.990870296955108643e-02
-1.282743811607360840e-01 -1.377238184213638306e-01 -5.439428612589836121e-02 2.374617606401443481e-01 1.563670933246612549e-01 1.690093725919723511e-01 -1.008614301681518555e-01 -3.022100031375885010e-01 9.120022505521774292e-02 1.054726392030715942e-01 4.632204473018646240e-01 -9.375803917646408081e-02 -7.660827785730361938e-02 -2.915773987770080566e-01 4.626332595944404602e-02 -7.016369700431823730e-02 -6.485400348901748657e-02 -5.126823484897613525e-02 -1.958201453089714050e-02 -2.715186476707458496e-01 -2.075616121292114258e-01 -1.665343195199966431e-01 2.540065646171569824e-01 -2.467741668224334717e-01 -2.966943429782986641e-03 1.537172943353652954e-01 -1.646879911422729492e-01 -1.697471439838409424e-01 6.371401995420455933e-02 -7.086978876031935215e-04 2.203800976276397705e-01 2.414886094629764557e-02
4.046478122472763062e-02 5.393194779753684998e-02 -2.647111713886260986e-01 -2.767207846045494080e-02 2.149663418531417847e-01 1.016416102647781372e-01 7.134278118610382080e-02 2.331344038248062134e-01 1.217453554272651672e-02 -1.851920932531356812e-01 2.810920774936676025e-01 -2.658355236053466797e-01 -2.420141249895095825e-01 -1.656407713890075684e-01 -2.663632631301879883e-01 -1.573482900857925415e-01 1.362234652042388916e-01 1.608975529670715332e-01 -1.570830643177032471e-01 1.416485309600830078e-01 -7.772431522607803345e-02 2.221238017082214355e-01 8.724817633628845215e-02 -4.898053780198097229e-02 3.383700549602508545e-02 2.079943418502807617e-01 -3.638597428798675537e-01 -8.177699893712997437e-02 2.420692145824432373e-02 2.317006438970565796e-01 -1.136301532387733459e-01 -1.937664598226547241e-01
4.499499499797821045e-02 5.429031699895858765e-02 1.657228618860244751e-01 1.750774234533309937e-01 -8.423144929111003876e-03 2.660657837986946106e-02 1.406883746385574341e-01 -1.058018580079078674e-01 -1.435541808605194092e-01 -2.198676466941833496e-01 1.254503577947616577e-01 -2.006706967949867249e-02 1.656543761491775513e-01 -5.085628479719161987e-02 -1.310011297464370728e-01 1.521655824035406113e-02 1.032683551311492920e-01 6.717303395271301270e-02 -2.486824803054332733e-02 -7.294989377260208130e-02 -3.165348470211029053e-01 1.103519871830940247e-01 2.649859189987182617e-01 -2.331449538469314575e-01 1.681605726480484009e-01 2.418110519647598267e-01 -3.894702792167663574e-01 -3.673707842826843262e-01 3.062858432531356812e-02 -5.852580652572214603e-04 1.596897393465042114e-01 -3.387244641780853271e-01
-5.862143263220787048e-02 5.581726133823394775e-02 2.369462512433528900e-03 2.691912055015563965e-01 1.137183308601379395e-01 2.321442663669586182e-01 -1.199838221073150635e-01 -1.675150692462921143e-01 -1.171841919422149658e-01 -1.321730166673660278e-01 3.757622838020324707e-02 -5.432651937007904053e-02 2.623573839664459229e-01 -2.026996612548828125e-01 -5.637814104557037354e-02 1.351617723703384399e-01 -1.747572980821132660e-02 1.941605359315872192e-01 -2.559065632522106171e-02 -7.812582701444625854e-02 -1.712452620267868042e-01 1.445553898811340332e-01 3.662818372249603271e-01 -4.253061711788177490e-01 -4.617760702967643738e-02 9.752689301967620850e-02 -3.494062721729278564e-01 -2.541640996932983398e-01 9.320159256458282471e-02 3.178721060976386070e-03 1.310618966817855835e-01 -1.026363074779510498e-01
-3.830433636903762817e-02 -3.032868728041648865e-02 -1.504117697477340698e-01 1.075051054358482361e-01 -1.909209415316581726e-02 -2.024656720459461212e-02 -2.441040053963661194e-02 -6.003083288669586182e-02 6.941513717174530029e-02 -1.707555260509252548e-03 9.362815320491790771e-02 -1.806790381669998169e-01 2.087226063013076782e-01 -7.043094933032989502e-02 -3.240172266960144043e-01 1.424548625946044922e-01 9.731275588274002075e-02 2.737170457839965820e-01 -4.001357257366180420e-01 8.812523633241653442e-02 -4.088802933692932129e-01 3.373852968215942383e-01 -5.449151247739791870e-02 -2.564885467290878296e-02 -1.222842112183570862e-01 7.011028379201889038e-02 -1.124736387282609940e-02 -1.800637990236282349e-01 6.550662685185670853e-03 2.560671567916870117e-01 2.456843703985214233e-01 1.520599573850631714e-01
-6.359598040580749512e-02 -1.028214469552040100e-01 -9.919480234384536743e-02 1.379141956567764282e-01 6.753824651241302490e-02 -4.586770385503768921e-02 -2.120861709117889404e-01 7.400155067443847656e-02 2.386296913027763367e-02 -1.051717624068260193e-01 3.057166337966918945e-01 -8.218083530664443970e-03 2.759103178977966309e-01 -2.406666278839111328e-01 -3.325356245040893555e-01 4.756789281964302063e-02 2.729075849056243896e-01 2.764595448970794678e-01 -2.318669557571411133e-01 -1.962657086551189423e-02 -2.128753513097763062e-01 1.212056726217269897e-02 3.348173573613166809e-02 -1.052928194403648376e-01 -1.365453451871871948e-01 -2.073512077331542969e-01 -4.727303609251976013e-02 -1.023199409246444702e-01 -1.103437021374702454e-01 3.884412348270416260e-01 1.727934479713439941e-01 1.317633688449859619e-01
-4.784685373306274414e-02 -1.063085123896598816e-01 7.400548458099365234e-02 1.970021799206733704e-02 -3.467901796102523804e-02 8.450293540954589844e-02 3.814360499382019043e-01 8.594987541437149048e-02 -1.369629353284835815e-01 -2.396422922611236572e-01 4.292154014110565186e-01 -1.929881721735000610e-01 -1.612927168607711792e-01 -2.494206279516220093e-01 4.757538065314292908e-02 1.122716218233108521e-01 -3.855387866497039795e-02 1.010492518544197083e-01 1.168985888361930847e-01 1.751373894512653351e-02 2.099343016743659973e-02 2.755823358893394470e-02 -5.599433556199073792e-02 -1.272709816694259644e-01 -1.118616685271263123e-01 4.114534556865692139e-01 -1.257233172655105591e-01 -2.364066243171691895e-01 -2.014282047748565674e-01 -8.937278389930725098e-02 2.572891712188720703e-01 -6.407413631677627563e-02
-2.622714638710021973e-02 -6.493937224149703979e-02 5.929297301918268204e-03 1.855197995901107788e-01 -5.144258216023445129e-02 1.529172062873840332e-01 1.025146245956420898e-01 -9.941755980253219604e-02 -2.823699414730072021e-01 -1.219388004392385483e-02 2.399111986160278320e-01 -4.410991072654724121e-01 -1.083998605608940125e-01 -4.848877191543579102e-01 -5.120367184281349182e-02 -1.643949747085571289e-01 2.409950345754623413e-01 1.582812815904617310e-01 -2.007192373275756836e-01 -7.404729723930358887e-03 -1.459265202283859253e-01 -3.772607445716857910e-02 -2.445030771195888519e-02 -1.251209974288940430e-01 -2.267828285694122314e-01 5.401001498103141785e-02 -2.114669419825077057e-02 -2.094873785972595215e-01 -6.216296553611755371e-02 4.671097919344902039e-02 1.776068359613418579e-01 8.355948328971862793e-02
-8.871146291494369507e-02 2.380687147378921509e-01 -1.622179709374904633e-02 9.763925522565841675e-02 -1.688052564859390259e-01 -1.480780541896820068e-01 -1.863251179456710815e-01 -2.271463423967361450e-01 1.369183808565139771e-01 -7.132269442081451416e-02 6.710462272167205811e-02 -2.683327347040176392e-02 1.130818575620651245e-02 9.783484786748886108e-02 -3.454121351242065430e-01 3.853535652160644531e-01 -1.018577218055725098e-01 8.889733254909515381e-02 -7.829253375530242920e-02 -1.795282810926437378e-01 -1.043584421277046204e-01 -6.977464258670806885e-02 6.972795818001031876e-03 -2.089943438768386841e-01 8.202893659472465515e-03 2.407440692186355591e-01 -3.844129145145416260e-01 -2.582930028438568115e-01 -1.579679846763610840e-01 2.065616846084594727e-01 8.601441979408264160e-02 -1.367525309324264526e-01
-1.094606146216392517e-01 1.790651828050613403e-01 -1.092651113867759705e-02 2.282773852348327637e-01 6.742756068706512451e-02 -9.155051410198211670e-02 2.661316841840744019e-02 1.668526679277420044e-01 4.114496335387229919e-02 2.429262921214103699e-02 1.244405284523963928e-01 6.622457876801490784e-04 -7.306990027427673340e-02 -7.674797624349594116e-02 -1.814737319946289062e-01 1.027523875236511230e-01 -1.473411321640014648e-01 1.725808531045913696e-01 -3.125462830066680908e-01 -6.629562936723232269e-03 -3.877454698085784912e-01 -1.950286515057086945e-02 -1.053077131509780884e-01 -3.720712065696716309e-01 8.386241644620895386e-02 -1.439526677131652832e-01 -2.978989779949188232e-01 -2.843226790428161621e-01 -2.170673906803131104e-01 2.344713956117630005e-01 -7.431898731738328934e-03 -2.019748985767364502e-01
-3.526835143566131592e-01 2.069098502397537231e-01 5.881303548812866211e-02 2.050666958093643188e-01 -1.366410683840513229e-02 4.174964502453804016e-02 -1.245188936591148376e-01 3.224069625139236450e-02 3.208229318261146545e-02 2.965177893638610840e-01 7.410785555839538574e-02 3.188217431306838989e-02 2.669309079647064209e-01 -4.109242856502532959e-01 -1.250979304313659668e-01 3.452829420566558838e-01 -4.434679448604583740e-02 5.948415771126747131e-02 -2.633151225745677948e-02 2.929174900054931641e-01 -4.738448560237884521e-02 1.872823387384414673e-01 -4.600732773542404175e-02 -1.844751089811325073e-01 -1.650554090738296509e-01 3.271002322435379028e-02 -1.328400149941444397e-02 -1.237865537405014038e-01 -1.426819562911987305e-01 2.586688101291656494e-01 4.194243997335433960e-02 -8.343701250851154327e-03
-1.682583801448345184e-02 1.033910438418388367e-01 -3.085997998714447021e-01 2.213920801877975464e-01 1.029774844646453857e-01 6.657792627811431885e-02 -1.833684444427490234e-01 -7.888679206371307373e-02 -1.601112447679042816e-02 1.946548223495483398e-01 2.040983885526657104e-01 6.673327088356018066e-02 1.149231866002082825e-01 -5.654516071081161499e-02 -8.335406333208084106e-02 1.238715872168540955e-01 -7.481594383716583252e-02 1.995842903852462769e-01 1.043393686413764954e-01 -1.132363080978393555e-01 -2.531889975070953369e-01 -6.213770061731338501e-02 1.712889522314071655e-01 -3.353564143180847168e-01 1.385315209627151489e-01 2.107881009578704834e-01 -1.919267326593399048e-01 -2.026814818382263184e-01 -1.356467902660369873e-01 2.727189362049102783e-01 2.575446665287017822e-01 -2.956152856349945068e-01
-6.230158358812332153e-02 1.139857918024063110e-01 -1.777513027191162109e-01 2.022840380668640137e-01 -5.401701480150222778e-02 -1.004439443349838257e-01 3.191180154681205750e-02 3.188650310039520264e-01 -1.292658224701881409e-02 1.401143521070480347e-01 1.870054155588150024e-01 -1.276564002037048340e-01 1.523283869028091431e-01 -4.391530901193618774e-02 -3.382653594017028809e-01 1.730304062366485596e-01 3.324397280812263489e-02 -4.145624116063117981e-03 -3.009024262428283691e-01 1.880670152604579926e-02 -1.670641154050827026e-01 -1.945309527218341827e-02 1.055531576275825500e-01 -2.111424952745437622e-01 3.153084544464945793e-03 -1.032009795308113098e-01 -3.154794275760650635e-01 -3.677835762500762939e-01 1.058793142437934875e-01 3.279801085591316223e-02 -4.190973564982414246e-02 -3.447097539901733398e-01
-4.863775894045829773e-02 1.791116595268249512e-01 -9.872534126043319702e-02 1.916718035936355591e-01 1.491436064243316650e-01 6.730643659830093384e-02 3.573622182011604309e-02 -4.267786815762519836e-02 2.392242699861526489e-01 -1.042341440916061401e-02 7.720826566219329834e-02 1.262506470084190369e-02 2.117057889699935913e-01 -1.878865361213684082e-01 -1.062582656741142273e-01 -1.372879021801054478e-03 -2.089933902025222778e-01 1.373516023159027100e-01 -2.179429307579994202e-02 -2.655879557132720947e-01 -2.785828113555908203e-01 -8.350748568773269653e-03 -8.879230916500091553e-02 -6.121366620063781738e-01 -1.350206583738327026e-01 1.855577826499938965e-01 -2.334661781787872314e-02 -9.577841311693191528e-02 1.571589261293411255e-01 3.767392784357070923e-02 1.576901525259017944e-01 -1.647148579359054565e-01
-2.409169375896453857e-01 -1.306035369634628296e-01 1.315619703382253647e-02 1.870899945497512817e-01 2.792671918869018555e-01 2.614944055676460266e-02 -3.095198795199394226e-02 1.492687314748764038e-01 -5.797963216900825500e-02 -8.498263359069824219e-02 1.053049787878990173e-01 -2.091419398784637451e-01 1.095510795712471008e-01 -9.173791855573654175e-02 -5.268132686614990234e-01 -3.448360040783882141e-02 1.617660969495773315e-01 2.217237204313278198e-01 -1.869197785854339600e-01 1.530363708734512329e-01 -2.777762413024902344e-01 1.705517023801803589e-01 1.249452233314514160e-01 -3.720895946025848389e-02 -6.856495141983032227e-02 6.264887750148773193e-02 4.433961585164070129e-02 -7.811958342790603638e-02 -5.679503083229064941e-02 3.237077593803405762e-01 1.892838627099990845e-01 7.611573487520217896e-02
-3.705923855304718018e-01 -4.062873125076293945e-02 1.287884265184402466e-01 1.953320652246475220e-01 -1.612818241119384766e-01 1.778558641672134399e-01 1.397632248699665070e-02 -3.998329117894172668e-02 -3.661925718188285828e-02 -3.270663321018218994e-01 3.911616206169128418e-01 -2.705457434058189392e-02 -3.198182582855224609e-01 -1.346367746591567993e-01 -1.820056587457656860e-01 1.895987391471862793e-01 -6.582808494567871094e-02 -4.972165450453758240e-02 -2.878699302673339844e-01 -9.670980274677276611e-03 -3.037444949150085449e-01 1.823074072599411011e-01 -3.062368370592594147e-03 -1.225206330418586731e-01 -1.371493935585021973e-01 1.921932697296142578e-01 -5.164657533168792725e-02 -2.403170987963676453e-02 -6.258407235145568848e-02 1.412526704370975494e-03 3.027051128447055817e-02 3.434808924794197083e-02
-1.448626071214675903e-01 1.093870848417282104e-01 8.065868914127349854e-02 1.100392546504735947e-02 2.122101783752441406e-01 -9.366746991872787476e-02 1.490275189280509949e-02 1.551476120948791504e-01 1.589432358741760254e-01 -1.661548912525177002e-01 7.114023715257644653e-02 3.440622687339782715e-01 1.834484785795211792e-01 7.081032544374465942e-02 -4.463431239128112793e-01 2.362510263919830322e-01 5.228460580110549927e-02 1.151515394449234009e-01 -1.508800983428955078e-01 -1.908976286649703979e-01 -2.080870270729064941e-01 9.300827234983444214e-02 -4.557175934314727783e-02 -2.105113714933395386e-01 -2.900223806500434875e-02 -8.554099500179290771e-02 -3.207313716411590576e-01 -2.296302169561386108e-01 3.756613656878471375e-02 1.184551715850830078e-01 8.742627501487731934e-02 -2.278649061918258667e-01
-1.757508814334869385e-01 -2.146389037370681763e-01 2.276449799537658691e-01 2.890592813491821289e-02 -2.129961699247360229e-01 1.561117768287658691e-01 2.589631974697113037e-01 -6.779050081968307495e-02 4.015180468559265137e-02 -9.304422885179519653e-02 4.279043078422546387e-01 -9.105732291936874390e-02 -1.166150495409965515e-01 -2.425288707017898560e-01 -6.300659477710723877e-02 8.804818242788314819e-02 -8.029244840145111084e-02 -8.142992109060287476e-02 -3.773029893636703491e-02 7.640017569065093994e-02 -1.185019165277481079e-01 4.379975050687789917e-02 4.641878232359886169e-02 -2.305863946676254272e-01 -2.121362090110778809e-01 2.911933064460754395e-01 -1.744457632303237915e-01 -3.329370021820068359e-01 -4.013890400528907776e-02 9.845781326293945312e-02 2.477064877748489380e-01 -8.844451606273651123e-02
-1.993557624518871307e-02 2.051908820867538452e-01 -3.324430584907531738e-01 9.623031318187713623e-02 1.058083996176719666e-01 1.387157589197158813e-01 -5.578598380088806152e-02 -4.009317606687545776e-02 9.306170791387557983e-02 1.266728788614273071e-01 2.122452110052108765e-01 -4.706379771232604980e-02 -9.842436015605926514e-02 4.706096649169921875e-02 -1.602643132209777832e-01 3.186613321304321289e-01 1.418303232640028000e-02 8.349574357271194458e-02 4.338920116424560547e-03 -7.374942302703857422e-02 -2.071816772222518921e-01 1.496422588825225830e-01 2.234570980072021484e-01 -3.812490403652191162e-01 2.163008227944374084e-02 1.559406220912933350e-01 -4.447560310363769531e-01 -1.140088513493537903e-01 -5.978723615407943726e-02 2.545240223407745361e-01 1.053478345274925232e-01 5.642933771014213562e-02
1.862351745367050171e-01 6.707328557968139648e-02 7.088559865951538086e-02 -1.190927103161811829e-01 5.177248716354370117e-01 -8.945461362600326538e-02 -1.405730843544006348e-01 1.403494086116552353e-02 1.449823193252086639e-02 -5.338792130351066589e-02 1.124488115310668945e-01 5.258770287036895752e-02 -7.596217095851898193e-02 -2.045799344778060913e-01 -1.761626005172729492e-01 1.318433135747909546e-01 1.362815797328948975e-01 3.027531504631042480e-01 -8.442106842994689941e-02 -1.528977155685424805e-01 -3.926808238029479980e-01 -1.203513965010643005e-01 2.404637634754180908e-01 -1.050966009497642517e-01 -1.846574246883392334e-01 1.457558870315551758e-01 -1.510311216115951538e-01 -2.091711610555648804e-01 -1.485081315040588379e-01 3.583988174796104431e-02 8.679537475109100342e-02 -5.903048440814018250e-03
-8.680132031440734863e-02 -4.814042523503303528e-02 -1.487144827842712402e-01 -9.906335175037384033e-02 -9.990721195936203003e-02 -3.178395926952362061e-01 -1.437114179134368896e-01 2.024437040090560913e-01 3.049195976927876472e-03 -1.935813426971435547e-01 4.225451350212097168e-01 -3.395411968231201172e-01 6.291507929563522339e-02 -3.525379300117492676e-01 -1.458935588598251343e-01 4.800865799188613892e-02 1.027718633413314819e-01 1.118286773562431335e-01 -2.510223388671875000e-01 -1.943463236093521118e-01 -7.056481391191482544e-02 1.099461615085601807e-01 1.704508364200592041e-01 -4.833551868796348572e-02 9.525378793478012085e-02 1.107005961239337921e-02 1.319440198130905628e-04 -2.179810553789138794e-01 -7.190224528312683105e-02 -1.292251348495483398e-01 1.750756353139877319e-01 -1.445412486791610718e-01
-9.352213144302368164e-02 7.398846745491027832e-02 1.350817233324050903e-01 -4.200790077447891235e-02 5.615906789898872375e-02 3.108150959014892578e-01 1.006703265011310577e-02 2.135138809680938721e-01 2.468722313642501831e-01 -9.157459437847137451e-02 1.381146758794784546e-01 1.913203857839107513e-02 2.556602656841278076e-02 -3.335155546665191650e-01 -8.147642761468887329e-02 -7.238140702247619629e-02 -1.963041871786117554e-01 -5.872756987810134888e-02 -2.300359606742858887e-01 -7.790096104145050049e-02 -2.634060382843017578e-01 -3.444155156612396240e-01 5.349324643611907959e-02 3.298526257276535034e-02 -3.782129883766174316e-01 2.216243147850036621e-01 -1.485690325498580933e-01 -6.121585145592689514e-02 -6.624143570661544800e-02 -9.558202698826789856e-03 1.879967153072357178e-01 -2.388567626476287842e-01
-8.259680122137069702e-02 4.394737258553504944e-02 -7.772803306579589844e-02 2.337370812892913818e-02 -1.151105836033821106e-01 1.763619482517242432e-01 1.150390878319740295e-01 6.784670054912567139e-02 -1.609658747911453247e-01 -2.686630561947822571e-02 2.265707850456237793e-01 -2.522764205932617188e-01 4.329006373882293701e-02 -5.486165881156921387e-01 -2.181004881858825684e-01 -7.575690001249313354e-02 2.987802959978580475e-02 2.356498539447784424e-01 8.276687562465667725e-02 -1.698787361383438110e-01 -1.054238900542259216e-02 3.472080528736114502e-01 2.248781919479370117e-01 1.251804758794605732e-03 -1.464439332485198975e-01 5.805343016982078552e-02 -1.902448385953903198e-01 -1.255055218935012817e-01 -2.504670619964599609e-01 -1.247883141040802002e-01 4.788452759385108948e-02 -6.299243867397308350e-02
-1.179145202040672302e-01 -8.412185311317443848e-02 1.174430623650550842e-01 -2.903792820870876312e-02 -1.868879944086074829e-01 2.297841459512710571e-01 3.159380853176116943e-01 -1.230952367186546326e-01 8.260478824377059937e-02 9.613432921469211578e-03 3.274020552635192871e-01 -4.126186296343803406e-02 -2.053561806678771973e-01 -2.704551517963409424e-01 -1.649722158908843994e-01 4.252555966377258301e-02 3.183771297335624695e-02 4.749296605587005615e-02 -1.097218915820121765e-01 -1.117327832616865635e-03 -8.851680904626846313e-02 1.773129031062126160e-02 -2.283860146999359131e-01 -8.487534523010253906e-02 -2.959750592708587646e-01 3.291092216968536377e-01 -9.032633155584335327e-02 -2.608274519443511963e-01 -1.570581644773483276e-02 8.795192837715148926e-02 3.139566779136657715e-01 -2.001410126686096191e-01
-7.600985467433929443e-02 1.679705269634723663e-02 -3.168178722262382507e-02 -6.258384138345718384e-02 1.676037311553955078e-01 -2.315238863229751587e-01 1.591626405715942383e-01 9.562237560749053955e-02 -7.968280464410781860e-02 -2.755920886993408203e-01 4.583931341767311096e-02 -3.344234824180603027e-01 -1.375053972005844116e-01 -2.562230527400970459e-01 -3.357979953289031982e-01 2.176166325807571411e-01 3.543806076049804688e-02 -1.811178475618362427e-01 -1.879043430089950562e-01 -1.888081245124340057e-02 -2.619437277317047119e-01 -1.368973851203918457e-01 -2.909858524799346924e-02 -1.143282130360603333e-01 -3.299355506896972656e-02 2.889966964721679688e-01 -1.918820440769195557e-01 -7.819710671901702881e-02 -3.199125081300735474e-02 8.499424904584884644e-02 -2.147875875234603882e-01 -2.810940742492675781e-01
-1.643657237291336060e-01 -1.503267139196395874e-01 -9.927075356245040894e-02 2.795988917350769043e-01 -1.865497976541519165e-02 8.732336014509201050e-02 -1.227085739374160767e-01 1.045207828283309937e-01 -1.257914304733276367e-01 -4.708386585116386414e-02 3.450632095336914062e-01 -7.321428507566452026e-02 6.290458142757415771e-02 -3.739743828773498535e-01 -3.412156403064727783e-01 2.291557192802429199e-02 1.375035941600799561e-01 1.842165589332580566e-01 -2.465145438909530640e-01 2.212792336940765381e-01 -4.856278747320175171e-02 5.398513004183769226e-02 -3.273794054985046387e-02 -6.929463148117065430e-02 -1.921259313821792603e-01 -1.623202115297317505e-01 3.722314536571502686e-02 -1.315774768590927124e-01 -1.231678649783134460e-01 3.822320401668548584e-01 9.024931490421295166e-02 8.110575377941131592e-03
5.353365093469619751e-03 4.715003073215484619e-01 -1.875864118337631226e-01 1.624896079301834106e-01 1.696106642484664917e-01 4.009383730590343475e-03 2.573242969810962677e-02 2.876198105514049530e-02 -7.061913609504699707e-02 6.413989514112472534e-02 1.411373764276504517e-01 2.528962306678295135e-02 6.515769660472869873e-02 -2.735403776168823242e-01 -8.163631707429885864e-02 1.074275523424148560e-01 -7.407205551862716675e-02 1.894289627671241760e-02 -1.441882252693176270e-01 -2.162764221429824829e-01 -2.190925478935241699e-01 -1.176924780011177063e-01 1.054371669888496399e-01 -3.642063736915588379e-01 -1.232759207487106323e-01 3.076221048831939697e-01 -6.804790347814559937e-02 -1.852561831474304199e-01 1.968571394681930542e-01 -2.126119434833526611e-01 7.763325423002243042e-02 -2.026545852422714233e-01
-2.342928349971771240e-01 1.459829062223434448e-01 -1.805998235940933228e-01 8.818347752094268799e-02 -1.536336727440357208e-02 1.983683407306671143e-01 5.597493797540664673e-02 -3.209073543548583984e-01 -2.397473752498626709e-01 -2.686525285243988037e-01 2.661533951759338379e-01 -4.122912138700485229e-02 2.168582379817962646e-02 -6.859871000051498413e-02 -9.016110748052597046e-02 2.864565700292587280e-02 -2.285134606063365936e-02 8.538211882114410400e-02 -1.862476468086242676e-01 -7.416530698537826538e-02 -2.053683996200561523e-01 1.369696408510208130e-01 1.459112614393234253e-01 -3.794237673282623291e-01 5.506028234958648682e-02 9.229832142591476440e-02 -1.510038375854492188e-01 5.050059780478477478e-02 1.375889987684786320e-03 -8.108682930469512939e-02 2.443475425243377686e-01 -3.794868290424346924e-01
7.176125794649124146e-02 2.601050436496734619e-01 -1.136868819594383240e-01 3.227748721837997437e-02 1.777806435711681843e-03 -1.428947434760630131e-03 -8.518493175506591797e-02 1.172984484583139420e-02 -4.393221065402030945e-02 5.729829892516136169e-02 3.851233720779418945e-01 5.076718702912330627e-02 8.561734855175018311e-02 -3.314779400825500488e-01 -9.946627914905548096e-02 -1.445586681365966797e-01 -7.383108884096145630e-02 2.615460455417633057e-01 9.519924223423004150e-02 -2.519225180149078369e-01 -3.000203073024749756e-01 -1.922286301851272583e-02 -5.690937489271163940e-02 -1.009634435176849365e-01 -1.440687030553817749e-01 2.551433071494102478e-02 -4.029190838336944580e-01 -2.317010164260864258e-01 -4.511885810643434525e-03 1.629328429698944092e-01 -2.239549905061721802e-02 -2.949858307838439941e-01
-1.746392846107482910e-01 4.749269187450408936e-01 1.797398924827575684e-01 -1.692993789911270142e-01 4.350919276475906372e-02 4.297223687171936035e-02 2.070517390966415405e-01 9.330974891781806946e-03 -1.410705298185348511e-01 5.698117986321449280e-02 8.317455649375915527e-02 4.409595206379890442e-02 -7.711760699748992920e-02 -3.166449368000030518e-01 -4.252386689186096191e-01 4.030758049339056015e-03 4.871699586510658264e-02 -9.173047542572021484e-02 -3.099901229143142700e-02 6.626686453819274902e-02 -3.415115177631378174e-01 5.877709388732910156e-02 -1.761219091713428497e-02 -1.273387372493743896e-01 6.389288604259490967e-02 -4.860368743538856506e-02 -6.374289840459823608e-02 -1.005648747086524963e-01 -1.223220080137252808e-01 3.119829855859279633e-02 2.085512578487396240e-01 -2.905395030975341797e-01
-5.697157606482505798e-02 4.324736073613166809e-02 -1.073962897062301636e-01 -9.181205183267593384e-02 -2.783537469804286957e-02 3.193237120285630226e-03 1.091763097792863846e-02 3.686506999656558037e-03 -3.258057534694671631e-01 -1.861185878515243530e-01 1.947585940361022949e-01 -8.119648694992065430e-02 -8.884017169475555420e-02 -2.679761350154876709e-01 -8.127175271511077881e-02 4.075516760349273682e-02 -3.991261497139930725e-02 1.538019478321075439e-01 5.117717385292053223e-02 7.978233695030212402e-02 -3.394370079040527344e-01 2.101678699254989624e-01 1.423784047365188599e-01 -1.179408580064773560e-01 -1.464438289403915405e-01 -4.693228378891944885e-02 -5.764945745468139648e-01 -2.705477178096771240e-01 8.278030902147293091e-02 -7.525433599948883057e-02 -9.510292112827301025e-02 -1.488846689462661743e-01
-7.229828834533691406e-02 -8.739843964576721191e-02 -8.956188708543777466e-02 9.504430741071701050e-02 1.454436331987380981e-01 1.797124445438385010e-01 -1.448974907398223877e-01 8.787813782691955566e-02 -1.507090777158737183e-01 3.275176882743835449e-02 1.176706105470657349e-01 -1.636844724416732788e-01 2.880932688713073730e-01 -2.439468950033187866e-01 -4.357151985168457031e-01 -1.297786980867385864e-01 2.367794327437877655e-02 1.239083036780357361e-01 -3.496734797954559326e-01 -1.468461193144321442e-02 -3.150364756584167480e-01 2.184919714927673340e-01 3.316019102931022644e-02 1.288169901818037033e-02 -8.048601448535919189e-02 1.329807788133621216e-01 8.030511438846588135e-02 -9.522726386785507202e-02 6.890422105789184570e-02 2.653531432151794434e-01 2.519005835056304932e-01 9.665454924106597900e-02
-1.960638463497161865e-01 -2.133288532495498657e-01 -2.537014782428741455e-01 2.837738096714019775e-01 3.715118765830993652e-02 9.533684700727462769e-02 1.042801365256309509e-01 -3.909949362277984619e-01 8.338050916790962219e-03 1.128072515130043030e-01 2.883465290069580078e-01 -1.573100090026855469e-01 2.757392125204205513e-03 -2.887465059757232666e-01 -5.675517022609710693e-02 1.751098930835723877e-01 -8.629493415355682373e-02 1.229921877384185791e-01 4.324280843138694763e-02 -1.927800327539443970e-01 -3.114469051361083984e-01 2.271464914083480835e-01 1.369033902883529663e-01 -1.188794299960136414e-01 -7.068733125925064087e-02 2.135651409626007080e-01 2.216516761109232903e-03 -5.848921090364456177e-02 1.669937521219253540e-01 8.858016878366470337e-02 1.605017930269241333e-01 1.950932480394840240e-02
-1.433324962854385376e-01 -5.310836434364318848e-02 7.485721260309219360e-02 3.415945768356323242e-01 -1.078206151723861694e-01 3.970918655395507812e-01 1.851338297128677368e-01 -4.756107181310653687e-02 6.202215328812599182e-02 3.371733427047729492e-02 2.583067417144775391e-01 -1.803385764360427856e-01 5.655408650636672974e-02 -9.339459985494613647e-02 -1.653278768062591553e-01 3.049239516258239746e-01 -3.661866858601570129e-02 -1.336913108825683594e-01 -5.779732018709182739e-02 3.185101225972175598e-02 -3.936928883194923401e-02 2.037177793681621552e-02 -3.606666252017021179e-02 -1.646499894559383392e-02 -2.967605292797088623e-01 2.992552816867828369e-01 -2.303847372531890869e-01 -9.270427376031875610e-02 -1.468073129653930664e-01 -1.795518845319747925e-01 2.445533424615859985e-01 -1.790104806423187256e-01
-1.738557666540145874e-01 -1.296733412891626358e-02 -1.030994653701782227e-01 1.082411482930183411e-01 3.775866329669952393e-02 4.221264272928237915e-02 -1.707964986562728882e-01 -2.860291115939617157e-02 1.964947134256362915e-01 4.980604723095893860e-02 3.073637485504150391e-01 -1.566148698329925537e-01 2.694576978683471680e-02 -2.477215044200420380e-02 -5.946121215820312500e-01 2.246704185381531715e-03 8.842695504426956177e-02 1.593865454196929932e-01 -1.751261949539184570e-01 8.760569244623184204e-02 -1.526729613542556763e-01 3.671122491359710693e-01 2.023961693048477173e-01 -4.549283999949693680e-03 -9.740082547068595886e-03 5.037532746791839600e-02 -6.671215593814849854e-02 -2.261162698268890381e-01 4.949010163545608521e-02 2.397177815437316895e-01 1.011755764484405518e-01 8.286022581160068512e-03
6.109852343797683716e-02 2.041642367839813232e-02 -4.494080320000648499e-02 2.091042697429656982e-01 -1.292661279439926147e-01 1.144351586699485779e-01 1.876953840255737305e-01 1.522231847047805786e-01 -3.247312903404235840e-01 3.144377097487449646e-02 3.114408552646636963e-01 -1.612419188022613525e-01 5.326807871460914612e-02 -4.382643401622772217e-01 -1.652952879667282104e-01 1.867951266467571259e-02 2.878910303115844727e-01 -1.120181009173393250e-01 -1.457368396222591400e-02 -2.374954521656036377e-02 -3.471177443861961365e-02 -1.744487285614013672e-01 -1.099053770303726196e-01 -2.315913587808609009e-01 1.353885047137737274e-03 2.913781404495239258e-01 -1.772354915738105774e-02 -2.529216706752777100e-01 4.983544349670410156e-02 1.509008407592773438e-01 1.974984258413314819e-01 -5.364435911178588867e-02
-2.643784284591674805e-01 2.487017065286636353e-01 1.011010631918907166e-01 2.466665953397750854e-01 -2.252807021141052246e-01 -8.274630457162857056e-02 2.394384443759918213e-01 -1.817347854375839233e-01 -5.007455125451087952e-02 1.611280292272567749e-01 1.984487473964691162e-01 -1.710738539695739746e-01 -2.029727697372436523e-01 -2.208621352910995483e-01 9.237156808376312256e-02 1.400588005781173706e-01 -8.248166739940643311e-02 9.070182591676712036e-02 -1.047588437795639038e-01 -1.678142994642257690e-01 -1.667407006025314331e-01 -1.447111070156097412e-01 4.027897864580154419e-02 -3.852794468402862549e-01 -5.343378707766532898e-02 2.031963020563125610e-01 -1.218429505825042725e-01 -1.537514775991439819e-01 -1.150324791669845581e-01 1.726067066192626953e-01 1.824887096881866455e-01 -1.485084146261215210e-01
-1.399036496877670288e-01 2.129781842231750488e-01 4.020603001117706299e-02 6.451003998517990112e-02 2.318847328424453735e-01 1.408061683177947998e-01 1.639895588159561157e-01 5.137689784169197083e-02 -1.934586614370346069e-01 1.487716436386108398e-01 1.366554945707321167e-01 2.437470257282257080e-01 -5.095975473523139954e-02 -2.939640879631042480e-01 -2.032465338706970215e-01 -5.462193861603736877e-02 -3.965822514146566391e-03 3.266937434673309326e-01 2.016411349177360535e-02 -2.276697009801864624e-01 -2.456367760896682739e-01 3.410621359944343567e-02 1.576471887528896332e-02 -1.543562859296798706e-01 -7.811293005943298340e-02 -1.853440254926681519e-01 -2.929259240627288818e-01 -9.403735399246215820e-03 -1.732991337776184082e-01 6.582134217023849487e-02 3.157668560743331909e-02 -3.859265148639678955e-01
-3.018279671669006348e-01 1.604917049407958984e-01 1.345962882041931152e-01 2.578883767127990723e-01 1.567059904336929321e-01 2.443056553602218628e-02 1.037909016013145447e-01 -9.067559242248535156e-02 4.750154446810483932e-03 -1.589406281709671021e-01 1.062880083918571472e-01 -1.727399379014968872e-01 1.574793756008148193e-01 -1.629394590854644775e-01 5.658698827028274536e-02 3.721881210803985596e-01 1.425458788871765137e-01 2.112283408641815186e-01 -1.091267913579940796e-02 -2.471583038568496704e-01 -3.713372647762298584e-01 8.776188641786575317e-02 1.617341339588165283e-01 -2.871508002281188965e-01 7.436605542898178101e-02 1.423956751823425293e-01 -1.512196660041809082e-01 2.071939259767532349e-01 -4.445137083530426025e-02 -6.193894520401954651e-02 1.099046245217323303e-01 -7.092484831809997559e-02
-1.206953451037406921e-02 -1.036199107766151428e-01 -2.265281528234481812e-01 3.713635802268981934e-01 -3.468612432479858398e-01 -8.791099302470684052e-03 6.985116004943847656e-02 -8.493357896804809570e-02 -4.214302450418472290e-02 -2.394757717847824097e-01 1.938475668430328369e-01 -4.446285963058471680e-02 -1.119799911975860596e-02 -4.123881459236145020e-01 -2.357422411441802979e-01 -1.434158235788345337e-01 1.212131083011627197e-01 6.034070253372192383e-02 -1.432215422391891479e-01 -6.626333296298980713e-02 -3.832736983895301819e-02 -3.032757155597209930e-02 1.391302496194839478e-01 -2.611373066902160645e-01 -1.725188493728637695e-01 2.769491970539093018e-01 -5.019488558173179626e-02 -1.530758887529373169e-01 -1.223448142409324646e-01 1.748197525739669800e-01 4.353357478976249695e-02 -9.686002880334854126e-02
-7.729304581880569458e-02 -2.878357768058776855e-01 2.891543135046958923e-02 2.620458304882049561e-01 -5.474378168582916260e-02 9.552401304244995117e-02 2.532627880573272705e-01 -7.828324288129806519e-02 -7.297925185412168503e-03 -2.560298703610897064e-02 3.420016467571258545e-01 -1.424864083528518677e-01 -1.174973398447036743e-01 -5.375224947929382324e-01 -2.378218024969100952e-01 -1.404261440038681030e-01 -2.631395682692527771e-02 5.258474498987197876e-02 -1.809997409582138062e-01 1.318819522857666016e-01 -2.453149855136871338e-01 -1.370102073997259140e-02 -2.686725743114948273e-02 -2.967021465301513672e-01 -3.876546770334243774e-02 1.074586808681488037e-02 -2.058799378573894501e-02 -1.494783163070678711e-01 -8.089606463909149170e-02 3.504927456378936768e-02 8.021128922700881958e-02 -3.105156309902667999e-02
9.693397581577301025e-02 -3.362234234809875488e-01 -3.584676235914230347e-02 9.995581209659576416e-02 8.939613401889801025e-02 2.358248680830001831e-01 2.223916798830032349e-01 -1.105316579341888428e-01 -2.812754176557064056e-02 -4.885100945830345154e-02 2.850594222545623779e-01 -4.943414777517318726e-02 -6.554625928401947021e-03 -2.146161198616027832e-01 -1.599985957145690918e-01 1.987062543630599976e-01 5.659825354814529419e-02 -1.199228316545486450e-01 -2.224708795547485352e-01 -9.817281365394592285e-02 -6.803542375564575195e-02 5.357146635651588440e-02 -5.856785550713539124e-02 -2.403739392757415771e-01 -3.793399035930633545e-01 2.966422140598297119e-01 -2.682822644710540771e-01 -4.005386959761381149e-03 -2.016079574823379517e-01 -8.707179874181747437e-02 1.345917135477066040e-01 1.651688516139984131e-01
-5.712804570794105530e-02 5.119995772838592529e-02 -7.621262222528457642e-02 3.237540721893310547e-01 4.850238263607025146e-01 1.413314044475555420e-01 6.407259404659271240e-02 -1.448187381029129028e-01 -1.121248863637447357e-02 -2.245530039072036743e-01 9.762620925903320312e-02 -3.195775672793388367e-02 -1.376965492963790894e-01 -3.104635886847972870e-02 -1.068873479962348938e-01 1.385099440813064575e-01 -1.320136245340108871e-02 7.112059742212295532e-02 1.221898570656776428e-01 7.705257833003997803e-02 1.053809970617294312e-01 5.659783631563186646e-02 -9.540577977895736694e-02 -2.942189574241638184e-01 -2.878598868846893311e-01 -1.451707212254405022e-03 -2.849380970001220703e-01 -1.208265125751495361e-01 -3.502136468887329102e-01 1.248994544148445129e-01 2.705417945981025696e-02 -1.945313066244125366e-01
-2.348067313432693481e-01 3.602433800697326660e-01 -9.055750072002410889e-02 6.090970337390899658e-02 2.102218866348266602e-01 2.386470697820186615e-02 1.799673587083816528e-01 1.522814929485321045e-01 -7.347448170185089111e-02 -1.172322221100330353e-02 5.362616851925849915e-02 -1.322227865457534790e-01 2.218224108219146729e-01 -8.293671160936355591e-02 -2.338229864835739136e-01 1.397178322076797485e-01 -1.679849028587341309e-01 -1.974875479936599731e-02 7.755093276500701904e-02 -7.750225812196731567e-02 -3.069312274456024170e-01 -6.519336998462677002e-02 5.527329444885253906e-02 -4.113321602344512939e-01 8.192621171474456787e-03 3.130857646465301514e-01 -1.453587263822555542e-01 7.312038447707891464e-03 1.906431019306182861e-01 -1.992318183183670044e-01 1.800879985094070435e-01 -8.711258322000503540e-02
-1.552454531192779541e-01 1.892410367727279663e-01 4.168001934885978699e-02 2.351960688829421997e-01 1.254916284233331680e-02 -6.265901774168014526e-02 7.670935243368148804e-02 1.004086881875991821e-01 -1.920062005519866943e-01 1.187547072768211365e-01 -1.095862463116645813e-01 -1.619491577148437500e-01 8.004153147339820862e-03 -1.590338498353958130e-01 -2.634999155998229980e-01 2.585925459861755371e-01 2.293759137392044067e-01 2.104075253009796143e-01 -1.614332497119903564e-01 3.171835839748382568e-02 -2.345923185348510742e-01 4.115148633718490601e-02 2.359691262245178223e-01 -3.425013422966003418e-01 -9.894457459449768066e-02 -1.538942456245422363e-01 -2.335636913776397705e-01 -2.544534206390380859e-01 -7.326242630369961262e-04 -6.756404787302017212e-02 -1.610780656337738037e-01 -2.741679251194000244e-01
2.163817733526229858e-01 1.609726692549884319e-03 9.702863544225692749e-02 3.768514394760131836e-01 5.942605435848236084e-02 -8.257000148296356201e-02 1.372542232275009155e-01 -1.001991108059883118e-01 2.915531769394874573e-02 -1.492979228496551514e-01 4.193539023399353027e-01 -1.551437973976135254e-01 1.463746428489685059e-01 -4.404242634773254395e-01 1.161159388720989227e-02 2.107840217649936676e-02 8.024270087480545044e-02 2.974887378513813019e-02 1.305633634328842163e-01 1.858129352331161499e-01 -1.635057628154754639e-01 -1.047636121511459351e-01 1.067045889794826508e-02 -2.394365668296813965e-01 -1.054994016885757446e-01 9.132936596870422363e-02 -1.125287264585494995e-01 -2.590659856796264648e-01 -1.817509382963180542e-01 1.270942986011505127e-01 1.383338868618011475e-01 4.300500452518463135e-02
-1.953176856040954590e-01 -1.831210553646087646e-01 -1.324155032634735107e-01 2.408595979213714600e-01 -7.257930189371109009e-02 -6.343669723719358444e-03 -2.347487062215805054e-01 -6.362564116716384888e-02 6.917669624090194702e-02 8.509825170040130615e-02 2.968891561031341553e-01 -3.080698847770690918e-02 2.774054408073425293e-01 -7.308070361614227295e-02 -3.803662657737731934e-01 7.973074913024902344e-02 1.969706714153289795e-01 2.518235146999359131e-01 -3.609951958060264587e-02 2.875505760312080383e-02 -2.834090590476989746e-01 1.571178883314132690e-01 1.725369133055210114e-02 -2.943313680589199066e-03 -1.925537139177322388e-01 -8.229546248912811279e-02 1.806703628972172737e-03 -1.225217059254646301e-01 -2.065730690956115723e-01 3.521622419357299805e-01 1.225393041968345642e-01 -6.026205420494079590e-02
-2.586650848388671875e-01 1.205067709088325500e-01 1.154843047261238098e-01 3.581337630748748779e-02 2.763323187828063965e-01 -1.139546036720275879e-01 -7.881180942058563232e-02 8.736407011747360229e-02 -6.133518740534782410e-02 -1.330954581499099731e-01 2.698640823364257812e-01 -4.111667349934577942e-02 -2.144481688737869263e-01 -2.700628638267517090e-01 -1.321482211351394653e-01 -5.512083694338798523e-02 2.436304092407226562e-01 1.963635534048080444e-01 -3.098420985043048859e-02 -4.029019773006439209e-01 -7.256538420915603638e-02 -1.172552928328514099e-01 4.176258575171232224e-03 5.422100424766540527e-02 -1.685920208692550659e-01 1.956690549850463867e-01 -2.195973098278045654e-01 2.092810124158859253e-01 -1.596164107322692871e-01 -1.947686523199081421e-01 2.401389032602310181e-01 -4.856722801923751831e-02
-7.507940381765365601e-02 1.629914492368698120e-01 -6.530517712235450745e-03 2.879500091075897217e-01 -9.395360201597213745e-02 -2.625574916601181030e-02 2.776341438293457031e-01 9.963900782167911530e-03 -4.630849137902259827e-02 1.183079406619071960e-01 2.714028060436248779e-01 -2.043133527040481567e-01 1.154277753084897995e-02 -1.405285447835922241e-01 -7.987642288208007812e-02 1.891923397779464722e-01 -2.841460406780242920e-01 1.248057186603546143e-01 5.649301409721374512e-02 -2.338323742151260376e-01 -8.878552168607711792e-02 -1.232214421033859253e-01 -2.779987826943397522e-02 -2.193179726600646973e-01 2.596070989966392517e-02 2.174684852361679077e-01 -4.658457636833190918e-01 -2.820407152175903320e-01 2.699230099096894264e-03 1.653687655925750732e-01 -1.540512870997190475e-02 -7.937752455472946167e-02
-6.947454065084457397e-02 8.015248924493789673e-02 2.233475446701049805e-02 1.466169059276580811e-01 1.007765755057334900e-01 3.925030678510665894e-02 -5.605417117476463318e-02 -5.309878662228584290e-02 -2.551696002483367920e-01 4.637217149138450623e-02 1.547827720642089844e-01 -1.946751624345779419e-01 2.764734923839569092e-01 -2.772844135761260986e-01 -2.582432515919208527e-02 -1.992643345147371292e-03 -3.111472912132740021e-02 5.797527357935905457e-02 -2.371883988380432129e-01 -6.028001010417938232e-02 -3.505262732505798340e-01 2.255221158266067505e-01 3.036833703517913818e-01 -8.467964082956314087e-02 -2.001673430204391479e-01 -9.545961022377014160e-02 -4.157293736934661865e-01 -2.244119644165039062e-01 7.885843515396118164e-03 -7.816047966480255127e-02 -4.195506125688552856e-02 -2.198530137538909912e-01
-2.941438741981983185e-02 6.193786393851041794e-03 -1.072430759668350220e-01 -1.775459051132202148e-01 -7.351990044116973877e-02 2.131721675395965576e-01 1.912796683609485626e-02 1.154723688960075378e-01 2.083357721567153931e-01 -1.461594849824905396e-01 3.176385164260864258e-01 -2.362402975559234619e-01 -1.122145503759384155e-01 -2.893903553485870361e-01 -3.186614215373992920e-01 1.058913916349411011e-01 1.601494997739791870e-01 4.090747609734535217e-02 4.542314261198043823e-02 -2.291356772184371948e-01 1.039225980639457703e-01 2.997754812240600586e-01 2.247825264930725098e-01 -2.465561926364898682e-01 -1.248194202780723572e-01 -6.563065201044082642e-02 -2.763686180114746094e-01 6.732137501239776611e-02 -7.623636722564697266e-02 4.414085298776626587e-02 1.127671599388122559e-01 -2.140384465456008911e-01
-1.624623835086822510e-01 -2.251387014985084534e-02 1.324825435876846313e-01 1.005331426858901978e-01 -6.716831773519515991e-02 1.783386617898941040e-01 -1.423163264989852905e-01 6.855348125100135803e-03 1.672874689102172852e-01 2.013100534677505493e-01 1.179827228188514709e-01 -4.625800997018814087e-02 -2.068668156862258911e-01 -5.159636493772268295e-03 -3.806020021438598633e-01 -1.507316529750823975e-01 -2.463594526052474976e-01 1.703965365886688232e-01 9.450769424438476562e-02 1.153615117073059082e-02 -1.305582970380783081e-01 -3.731043636798858643e-02 -9.065292030572891235e-02 1.368349534459412098e-03 -3.193357884883880615e-01 1.833534389734268188e-01 -4.446520507335662842e-01 -6.452672183513641357e-02 -1.886924505233764648e-01 6.335781514644622803e-02 2.968909442424774170e-01 5.628725513815879822e-02
1.038954183459281921e-01 1.021907404065132141e-01 -1.453718990087509155e-01 -1.543328315019607544e-01 2.131853252649307251e-01 2.121658921241760254e-01 -3.255362808704376221e-02 2.092486619949340820e-01 -6.829889863729476929e-02 -4.491623491048812866e-03 1.069317758083343506e-01 1.552392393350601196e-01 6.792140007019042969e-02 -1.771503835916519165e-01 -2.604682743549346924e-01 2.617394030094146729e-01 4.893854632973670959e-02 1.850705295801162720e-01 -2.991068065166473389e-01 -5.137262865900993347e-02 -2.868462204933166504e-01 -6.583909969776868820e-03 2.929267883300781250e-01 -1.841904781758785248e-02 -1.382270362228155136e-03 7.831492274999618530e-02 7.924828678369522095e-02 1.113812625408172607e-01 -1.050001606345176697e-01 -5.836125835776329041e-02 4.754971563816070557e-01 -1.528706848621368408e-01
-7.296361774206161499e-02 1.413486897945404053e-01 -1.244511157274246216e-01 -1.317715346813201904e-01 1.541269570589065552e-01 6.114112958312034607e-02 3.138854205608367920e-01 1.119552254676818848e-01 -2.364673092961311340e-02 -1.137310266494750977e-01 1.378397047519683838e-01 -5.917209759354591370e-02 7.566948980093002319e-02 -7.153531908988952637e-02 -3.849368393421173096e-01 -2.885217219591140747e-02 -3.129546940326690674e-01 2.691914439201354980e-01 -4.035401344299316406e-02 -1.888853758573532104e-01 2.063793987035751343e-01 1.897649168968200684e-01 1.603488475084304810e-01 -2.301996052265167236e-01 -2.248465120792388916e-01 6.735668331384658813e-02 1.064512804150581360e-01 -3.332952857017517090e-01 -5.487695336341857910e-02 -6.248359009623527527e-02 2.392195165157318115e-01 -2.787268534302711487e-02
-6.037838757038116455e-02 -1.599798649549484253e-01 -1.208586767315864563e-01 2.075048685073852539e-01 9.218782186508178711e-02 -1.067801043391227722e-01 -2.028862535953521729e-01 4.116191715002059937e-02 -8.963193744421005249e-02 -1.636430472135543823e-01 4.206658899784088135e-01 1.210864484310150146e-01 2.351479232311248779e-01 -2.248813509941101074e-01 -3.587503433227539062e-01 1.098515316843986511e-01 2.523359954357147217e-01 2.382535189390182495e-01 -1.952650696039199829e-01 -1.076152548193931580e-02 -2.832851707935333252e-01 -1.653021760284900665e-02 -4.125873371958732605e-02 1.544886827468872070e-02 -1.531746685504913330e-01 -6.580965965986251831e-02 -7.948204874992370605e-02 -3.499531000852584839e-02 -8.459451049566268921e-02 3.057801723480224609e-01 -1.015689969062805176e-02 -4.948489833623170853e-03
-7.698092609643936157e-02 -1.764447689056396484e-01 1.095653250813484192e-01 2.617947459220886230e-01 -2.923322841525077820e-02 1.348726451396942139e-01 2.660065889358520508e-01 -5.575907230377197266e-02 -9.157648310065269470e-03 2.971783652901649475e-02 3.535629808902740479e-01 -2.795371599495410919e-02 2.621036767959594727e-02 -5.665125846862792969e-01 -2.282699197530746460e-01 -8.718766272068023682e-02 -6.451240181922912598e-02 -1.555639207363128662e-01 -1.055937036871910095e-01 -5.019599944353103638e-02 -2.104120105504989624e-01 -1.413068324327468872e-01 -3.551540523767471313e-02 -2.322550117969512939e-01 -6.491409987211227417e-02 1.738231033086776733e-01 6.935756653547286987e-02 6.677084416151046753e-02 -4.785558581352233887e-02 6.490084808319807053e-03 2.618035972118377686e-01 -7.315928488969802856e-02
-9.631928056478500366e-02 2.374216914176940918e-01 -2.006035447120666504e-01 8.445763587951660156e-02 1.430688351392745972e-01 1.705239415168762207e-01 -1.472193449735641479e-01 -2.988518029451370239e-02 -1.901826635003089905e-02 -4.387966170907020569e-02 1.245321631431579590e-01 -3.471252620220184326e-01 -2.017602026462554932e-01 -2.409648597240447998e-01 -4.226260483264923096e-01 1.632506400346755981e-01 2.405351027846336365e-02 6.093829497694969177e-02 -1.612669080495834351e-01 1.426964253187179565e-01 3.721974790096282959e-02 3.848329484462738037e-01 1.923833042383193970e-02 -8.562976866960525513e-02 1.651567220687866211e-01 1.425075680017471313e-01 -1.943643987178802490e-01 -1.059200167655944824e-01 -1.129618734121322632e-01 1.865660399198532104e-01 1.306883394718170166e-01 -5.886291339993476868e-02
-3.108533024787902832e-01 -1.647609658539295197e-02 2.661442942917346954e-02 1.203299537301063538e-01 -3.063133545219898224e-02 2.789517343044281006e-01 -1.460581719875335693e-01 1.062417551875114441e-01 1.627035625278949738e-02 3.993524704128503799e-03 1.711898669600486755e-02 1.853137910366058350e-01 -9.041187167167663574e-02 -2.694480419158935547e-01 -4.447370395064353943e-02 -2.229349166154861450e-01 6.874239444732666016e-02 1.451489627361297607e-01 -2.022570371627807617e-01 -4.960218444466590881e-03 -6.005154550075531006e-02 -1.911387592554092407e-02 -7.758787274360656738e-02 -8.354968577623367310e-02 -3.506698012351989746e-01 1.241001114249229431e-01 -3.715825080871582031e-01 -4.747651815414428711e-01 -8.295145630836486816e-02 2.033361699432134628e-03 1.290939450263977051e-01 8.648237213492393494e-03
-1.644480228424072266e-01 -2.120174467563629150e-03 -4.515765979886054993e-02 -9.931454807519912720e-02 1.034329831600189209e-02 2.637666165828704834e-01 1.566568948328495026e-02 3.349323570728302002e-02 -2.020142972469329834e-01 -1.866258084774017334e-01 4.267822206020355225e-01 4.733953997492790222e-02 -1.941916942596435547e-01 -1.740852296352386475e-01 -2.191886156797409058e-01 8.877010643482208252e-02 2.862442284822463989e-02 -2.841748110949993134e-02 -1.770236492156982422e-01 5.293849855661392212e-02 -7.293488830327987671e-02 8.831574022769927979e-02 1.345535516738891602e-01 1.416842639446258545e-01 1.410933136940002441e-01 2.958984971046447754e-01 -2.496270090341567993e-01 -2.305044233798980713e-01 -3.818450495600700378e-02 -2.297167778015136719e-01 4.187836870551109314e-02 -3.742778897285461426e-01
5.259000230580568314e-03 9.704929590225219727e-02 1.783258467912673950e-02 -4.379709064960479736e-02 2.342362999916076660e-01 -6.355220079421997070e-02 1.635517179965972900e-01 1.062443573027849197e-02 -2.277382761240005493e-01 1.930099427700042725e-01 -3.137453692033886909e-03 1.308317929506301880e-01 -1.224147751927375793e-01 4.354118183255195618e-02 -1.864334344863891602e-01 3.429014682769775391e-01 2.121396064758300781e-01 2.075642645359039307e-01 7.551257312297821045e-02 -2.626566216349601746e-02 -2.071596235036849976e-01 -1.107828840613365173e-01 2.526970813050866127e-03 -4.161679744720458984e-01 -1.632416099309921265e-01 1.908970773220062256e-01 -1.785276085138320923e-01 -2.074849754571914673e-01 -1.585134887136518955e-03 3.198860287666320801e-01 2.408692687749862671e-01 -7.653863728046417236e-02
-2.001530677080154419e-01 1.334409862756729126e-01 -2.229498177766799927e-01 3.718778789043426514e-01 1.926360875368118286e-01 7.270528376102447510e-02 1.099402680993080139e-01 -1.298148185014724731e-01 -1.486315950751304626e-02 -2.618477046489715576e-01 2.443494200706481934e-01 -1.051647812128067017e-01 1.249158754944801331e-01 -1.952410116791725159e-02 -1.355235129594802856e-01 2.121750824153423309e-02 -2.412748932838439941e-01 -1.566153764724731445e-02 -1.710548549890518188e-01 -1.941061019897460938e-02 -4.209550470113754272e-02 -1.655153930187225342e-01 3.038221597671508789e-01 -2.026066482067108154e-01 -1.285110414028167725e-01 -1.643274277448654175e-01 -2.096671760082244873e-01 -1.002367809414863586e-01 -6.980571150779724121e-02 1.869445480406284332e-02 3.666432499885559082e-01 -1.436999887228012085e-01
-2.069674879312515259e-01 1.590380519628524780e-01 -1.482700258493423462e-01 3.103710338473320007e-02 1.516261696815490723e-01 2.207804769277572632e-01 -1.459342688322067261e-01 -1.279660761356353760e-01 -3.028799593448638916e-01 -4.831180721521377563e-02 2.023787349462509155e-01 -3.348984569311141968e-02 1.549269855022430420e-01 -1.964925080537796021e-01 -8.653338998556137085e-02 2.234913110733032227e-01 -1.714637875556945801e-01 9.238675981760025024e-02 -1.144437678158283234e-02 3.022096864879131317e-02 -7.925131916999816895e-02 8.399066515266895294e-03 3.944481909275054932e-01 -2.848637998104095459e-01 -8.141544461250305176e-02 1.049593649804592133e-02 -3.060376644134521484e-01 -2.903254926204681396e-01 2.021914273500442505e-01 -3.820691630244255066e-02 1.088447943329811096e-01 -1.495930552482604980e-01
-1.698798872530460358e-02 -8.688836544752120972e-02 -2.535445615649223328e-03 -6.026712059974670410e-02 6.139413639903068542e-02 1.123208319768309593e-03 -2.179286181926727295e-01 -9.396701306104660034e-02 -1.313244104385375977e-01 5.604650452733039856e-02 5.014307498931884766e-01 -1.502450183033943176e-02 1.364191025495529175e-01 -2.326318472623825073e-01 -3.828058540821075439e-01 -1.393035054206848145e-01 2.275941334664821625e-02 7.222085446119308472e-02 -1.441933959722518921e-01 2.795696444809436798e-02 -1.160143092274665833e-01 -1.439978778362274170e-01 -1.220507696270942688e-01 -3.034637868404388428e-01 -2.686004340648651123e-01 3.716952726244926453e-02 2.067847251892089844e-01 -4.566701874136924744e-02 -2.075734436511993408e-01 2.410267144441604614e-01 1.659647375345230103e-01 4.608929902315139771e-02
-1.067958697676658630e-01 2.331045567989349365e-01 1.940461099147796631e-01 6.662774831056594849e-02 -1.228246558457612991e-02 2.302575260400772095e-01 2.588411979377269745e-02 9.201078861951828003e-02 -6.430597603321075439e-02 -2.891810238361358643e-01 -6.017965450882911682e-02 -1.790168881416320801e-02 -1.616043895483016968e-01 -2.674967646598815918e-01 -2.678679525852203369e-01 3.011784851551055908e-01 1.363406777381896973e-01 3.450396060943603516e-01 -9.427759796380996704e-02 2.640603482723236084e-02 -1.058947220444679260e-01 -1.802524626255035400e-01 -7.262788712978363037e-02 -1.320277154445648193e-01 4.190504550933837891e-02 1.244535446166992188e-01 -1.207059994339942932e-01 -3.345028460025787354e-01 -3.288566172122955322e-01 -6.223570555448532104e-02 1.362150814384222031e-02 9.205135703086853027e-02
-2.806118130683898926e-01 1.705161482095718384e-01 -2.509779036045074463e-01 3.407756984233856201e-01 6.375796347856521606e-02 1.871919073164463043e-02 -5.766133836004883051e-05 -8.655602484941482544e-02 -2.667840421199798584e-01 -2.987619638442993164e-01 1.838428080081939697e-01 -7.586529012769460678e-03 3.716864064335823059e-02 -2.301198663190007210e-03 2.364466898143291473e-02 2.268249168992042542e-02 -2.232735902070999146e-01 4.146942496299743652e-02 -1.935593038797378540e-01 1.437725722789764404e-01 -1.055407449603080750e-01 -1.535734534263610840e-01 2.140838652849197388e-01 -1.209724396467208862e-01 -1.771490573883056641e-01 1.175415120087563992e-03 -2.903974056243896484e-01 1.043517366051673889e-01 -2.795907557010650635e-01 1.121245101094245911e-01 2.602919936180114746e-01 -1.200537830591201782e-01
-3.177900910377502441e-01 -2.107161469757556915e-02 2.753287926316261292e-02 1.793709844350814819e-01 2.040653377771377563e-01 5.130358412861824036e-02 -9.437446482479572296e-03 -1.136283054947853088e-01 4.470489174127578735e-02 -6.903737783432006836e-02 1.521896570920944214e-01 -1.152688041329383850e-01 1.553330272436141968e-01 -2.803821563720703125e-01 -4.728309810161590576e-01 -1.180437728762626648e-01 1.863985322415828705e-02 2.392581850290298462e-01 -2.158541083335876465e-01 6.034465506672859192e-02 -1.180871948599815369e-01 1.308845281600952148e-01 7.493513077497482300e-02 4.756298661231994629e-02 -1.392610073089599609e-01 -4.554070159792900085e-02 -3.271589055657386780e-02 -4.791003093123435974e-02 -1.747360676527023315e-01 4.283657670021057129e-01 1.754936426877975464e-01 9.197075664997100830e-02
-4.272291064262390137e-01 1.681110411882400513e-01 -6.918838620185852051e-02 2.059645503759384155e-01 8.511258289217948914e-03 2.283958792686462402e-01 -6.367972493171691895e-02 -1.594306975603103638e-01 -7.758107036352157593e-03 -1.158995628356933594e-01 1.130634695291519165e-01 -6.977697461843490601e-02 3.322396799921989441e-02 3.666441421955823898e-03 -2.121713608503341675e-01 -6.829046458005905151e-02 -2.245028968900442123e-03 -1.633834391832351685e-01 -3.530188202857971191e-01 -7.414843887090682983e-02 -1.517417579889297485e-01 -2.475002855062484741e-01 2.024250328540802002e-01 -1.811647713184356689e-01 -2.273211441934108734e-02 3.500081598758697510e-02 -1.570556610822677612e-01 -1.417656093835830688e-01 -1.571011245250701904e-01 1.185029093176126480e-02 3.270240724086761475e-01 -2.918610274791717529e-01
-1.893095821142196655e-01 6.482251733541488647e-02 2.185613848268985748e-02 -3.059360571205615997e-02 3.941034898161888123e-03 1.921643689274787903e-02 -8.026448637247085571e-02 -1.466515958309173584e-01 -9.984633326530456543e-02 -9.227214008569717407e-02 2.134450338780879974e-02 -1.627443730831146240e-01 1.629294306039810181e-01 -3.539085686206817627e-01 -3.863781392574310303e-01 1.303848773241043091e-01 -1.174548119306564331e-01 1.040910631418228149e-01 8.741131983697414398e-03 7.243873551487922668e-04 -1.146196797490119934e-01 1.894291788339614868e-01 4.771413803100585938e-01 -2.210864424705505371e-01 -1.466260254383087158e-01 -1.484948247671127319e-01 -2.076854705810546875e-01 -2.579967379570007324e-01 1.155386418104171753e-01 -5.541494116187095642e-02 -2.756525948643684387e-02 -2.144875377416610718e-01
-1.366860568523406982e-01 -1.270690858364105225e-01 -1.757195591926574707e-01 2.961004339158535004e-02 2.713644206523895264e-01 1.499048918485641479e-01 3.354389071464538574e-01 1.177006661891937256e-01 1.473509222269058228e-01 -1.063923239707946777e-01 -4.016471654176712036e-02 -1.847305148839950562e-01 1.597018390893936157e-01 -3.030343055725097656e-01 -2.682110667228698730e-01 1.094938721507787704e-03 -1.345628350973129272e-01 -1.866337358951568604e-01 1.951765120029449463e-01 1.544595230370759964e-02 -1.306095570325851440e-01 -4.027558863162994385e-02 1.846885085105895996e-01 -8.153852075338363647e-02 -1.652383804321289062e-01 3.724970668554306030e-02 -3.215264379978179932e-01 -2.880428731441497803e-01 -1.872529089450836182e-01 9.090963751077651978e-02 9.640099108219146729e-02 1.857924461364746094e-01
-1.390574574470520020e-01 -6.938161700963973999e-02 1.329522132873535156e-01 1.568562686443328857e-01 3.124029040336608887e-01 -1.815851926803588867e-01 2.525849342346191406e-01 6.441823393106460571e-02 1.641535460948944092e-01 3.762287646532058716e-02 1.010952442884445190e-01 5.967037752270698547e-02 7.357028126716613770e-02 -2.915388047695159912e-01 -2.704603970050811768e-01 3.019745647907257080e-01 -1.230937242507934570e-01 -1.113848984241485596e-01 3.767983987927436829e-02 6.704401969909667969e-02 9.056165069341659546e-02 3.692127764225006104e-02 8.147855103015899658e-02 5.056592449545860291e-02 -1.921073496341705322e-01 5.425031855702400208e-02 -3.521349430084228516e-01 -4.142286181449890137e-01 -6.796164810657501221e-02 4.823289439082145691e-02 1.369368135929107666e-01 -1.574820578098297119e-01
-4.249114170670509338e-02 1.206701770424842834e-01 4.111868888139724731e-02 1.047678887844085693e-01 -4.107170552015304565e-02 5.477079655975103378e-03 3.229535222053527832e-01 8.141694962978363037e-02 -1.065567955374717712e-01 -6.607611477375030518e-02 2.709361612796783447e-01 -8.137291669845581055e-02 -1.614975482225418091e-01 -2.706681191921234131e-01 -1.335327047854661942e-03 -8.897997438907623291e-02 5.592222884297370911e-02 1.099902316927909851e-01 1.540952324867248535e-01 4.328185319900512695e-02 -2.122952044010162354e-01 2.765774130821228027e-01 1.435652673244476318e-01 -3.511880636215209961e-01 -3.984489142894744873e-01 1.236050948500633240e-01 5.150283873081207275e-02 -1.965374946594238281e-01 -1.702454537153244019e-01 2.745129354298114777e-02 2.963238656520843506e-01 1.268661022186279297e-01
-7.836838811635971069e-02 -8.726075291633605957e-02 2.302241697907447815e-02 1.873437911272048950e-01 1.017679087817668915e-02 3.355937004089355469e-01 -5.943033844232559204e-02 -7.049975544214248657e-02 8.190283551812171936e-03 6.606404483318328857e-02 2.055115997791290283e-01 9.653822332620620728e-02 -1.411063373088836670e-01 -2.351710498332977295e-01 6.236992776393890381e-02 -6.672377884387969971e-02 -1.173179149627685547e-01 2.977926433086395264e-01 1.323860287666320801e-01 1.177268698811531067e-01 -1.583252698183059692e-01 -2.100506611168384552e-02 -3.153100982308387756e-02 -9.336087852716445923e-02 -2.555295526981353760e-01 3.392847776412963867e-01 -1.394536495208740234e-01 -4.759228527545928955e-01 -2.235076725482940674e-01 1.565008051693439484e-02 1.886261701583862305e-01 9.303160011768341064e-02
-2.341071814298629761e-01 1.800854057073593140e-01 1.546456962823867798e-01 3.214204013347625732e-01 3.188274800777435303e-01 1.681522428989410400e-01 6.877759099006652832e-02 1.039007231593132019e-01 1.665915250778198242e-01 -2.110681682825088501e-02 1.292069107294082642e-01 -3.711937740445137024e-02 1.296220123767852783e-01 -2.124395519495010376e-01 -6.436920911073684692e-02 1.456121951341629028e-01 -2.713413834571838379e-01 9.631086140871047974e-02 -2.682124078273773193e-02 -1.684885621070861816e-01 -1.272033601999282837e-01 -1.122317314147949219e-01 -3.340674564242362976e-02 -3.687370717525482178e-01 -2.183393985033035278e-01 2.745526134967803955e-01 -1.065392643213272095e-01 -2.169120311737060547e-01 1.139235720038414001e-01 -4.979900270700454712e-02 -1.069052144885063171e-01 -1.425702571868896484e-01
-1.568149924278259277e-01 3.918864428997039795e-01 4.102885350584983826e-02 7.007884979248046875e-02 2.425931394100189209e-01 5.130821466445922852e-02 4.144578799605369568e-02 -7.607324421405792236e-02 -4.632316157221794128e-02 2.086919397115707397e-01 6.560339033603668213e-02 -1.492892503738403320e-01 1.549234837293624878e-01 -2.332785725593566895e-01 -1.913557201623916626e-01 -2.723923884332180023e-02 -6.578723900020122528e-03 7.245126366615295410e-02 -5.327295139431953430e-02 -3.328395187854766846e-01 -2.662199139595031738e-01 -1.372493207454681396e-01 1.118525415658950806e-01 -4.171168208122253418e-01 -2.433305382728576660e-01 1.742887347936630249e-01 -8.987172693014144897e-02 1.037936285138130188e-02 7.751795649528503418e-02 -2.028627693653106689e-01 1.072445064783096313e-01 8.140797913074493408e-02
-1.330008655786514282e-01 -1.778708696365356445e-01 -1.678433120250701904e-01 8.209931850433349609e-02 5.144294351339340210e-02 -8.022770285606384277e-03 -2.759810686111450195e-01 -5.500006303191184998e-02 -1.441204361617565155e-02 -1.826927959918975830e-01 3.366054594516754150e-01 1.133180260658264160e-01 3.043245077133178711e-01 -3.441053032875061035e-01 -2.882029116153717041e-01 8.834851533174514771e-02 1.400325447320938110e-01 2.783889174461364746e-01 -1.988503634929656982e-01 -6.159232556819915771e-02 -1.775837838649749756e-01 -3.150350227952003479e-02 2.830202318727970123e-02 7.726656645536422729e-02 -1.522974520921707153e-01 -7.888261973857879639e-02 -1.610655337572097778e-01 -1.087016686797142029e-01 -5.431812256574630737e-02 3.225062787532806396e-01 1.326353847980499268e-01 -2.776467613875865936e-02
-1.566872447729110718e-01 2.385801821947097778e-02 -9.233076125383377075e-02 1.607607603073120117e-01 -9.010515362024307251e-02 1.248184069991111755e-01 3.533985093235969543e-02 2.186718210577964783e-02 -2.516261674463748932e-02 2.593510597944259644e-02 1.117639895528554916e-02 1.911427825689315796e-02 1.030734479427337646e-01 -2.377208471298217773e-01 -6.338390707969665527e-01 -1.515599153935909271e-02 5.623257160186767578e-02 2.268352657556533813e-01 -2.316807657480239868e-01 4.910741373896598816e-02 -2.472175806760787964e-01 3.039741516113281250e-01 8.150422945618629456e-03 -7.987649738788604736e-02 -1.420707106590270996e-01 -4.622198268771171570e-02 4.641552641987800598e-02 -3.066302649676799774e-02 3.733179531991481781e-03 3.048470318317413330e-01 1.309662163257598877e-01 1.949151158332824707e-01
-1.167666539549827576e-01 2.569925785064697266e-01 -1.089048683643341064e-01 -1.547206789255142212e-01 2.989057265222072601e-02 -3.041053749620914459e-02 3.817927837371826172e-02 1.068414524197578430e-01 1.466607302427291870e-01 1.778345406055450439e-01 2.414917796850204468e-01 -1.575374454259872437e-01 1.539867967367172241e-01 -4.190249741077423096e-01 -2.875842750072479248e-01 -7.933589816093444824e-02 5.501677282154560089e-03 7.029622793197631836e-02 1.270617097616195679e-01 4.038906842470169067e-02 4.988766089081764221e-02 4.001780599355697632e-02 6.047906354069709778e-02 -1.083089411258697510e-01 -6.828627735376358032e-02 2.972130179405212402e-01 -4.165678024291992188e-01 -4.839029908180236816e-02 1.374561935663223267e-01 3.365673124790191650e-01 -1.125472877174615860e-02 -4.327920451760292053e-02
-1.447114497423171997e-01 -2.798706851899623871e-02 2.478084862232208252e-01 1.513513773679733276e-01 2.126282602548599243e-01 -1.018815413117408752e-01 1.785935014486312866e-01 -2.619625627994537354e-01 -3.300910890102386475e-01 -5.493544042110443115e-02 -1.243117675185203552e-01 4.076344775967299938e-04 9.504115581512451172e-02 -3.459864854812622070e-01 -1.187241226434707642e-01 2.915046215057373047e-01 7.106398791074752808e-02 3.222174048423767090e-01 8.918081223964691162e-02 8.750750124454498291e-02 -9.865111857652664185e-02 4.470421932637691498e-03 5.744488909840583801e-02 -1.075922697782516479e-01 5.831785127520561218e-02 1.871836036443710327e-01 -1.562522798776626587e-01 -2.049425840377807617e-01 -6.428271066397428513e-03 3.725721687078475952e-02 3.440786600112915039e-01 -9.391216933727264404e-02
-2.160089462995529175e-01 -9.631623327732086182e-02 -1.590255200862884521e-01 -5.989794060587882996e-02 1.292308270931243896e-01 -8.996189385652542114e-02 2.352876663208007812e-01 5.624257400631904602e-02 8.177693188190460205e-02 -3.086506761610507965e-02 4.698285162448883057e-01 -1.740717515349388123e-02 -1.074246764183044434e-01 -2.675853371620178223e-01 -3.207227885723114014e-01 -1.852388679981231689e-01 -2.416236400604248047e-01 1.548407375812530518e-01 2.720159590244293213e-01 -1.907107084989547729e-01 -9.875759482383728027e-02 -4.112681373953819275e-02 7.000328600406646729e-02 -8.917479962110519409e-02 -2.135705649852752686e-01 2.339652478694915771e-01 6.461667269468307495e-02 5.286273360252380371e-02 -8.954647183418273926e-02 1.371290385723114014e-01 -4.217803850769996643e-02 -1.729938536882400513e-01
-1.481095254421234131e-01 -7.293891906738281250e-02 4.499043151736259460e-02 1.641628295183181763e-01 -4.566019400954246521e-02 -3.737505152821540833e-02 7.491192966699600220e-02 3.660053014755249023e-01 -1.567835956811904907e-01 1.479324102401733398e-01 1.547718942165374756e-01 1.117157191038131714e-01 -1.054093390703201294e-01 6.123539991676807404e-03 -3.179414868354797363e-01 2.704945206642150879e-01 -1.825925409793853760e-01 1.727593690156936646e-01 -9.211155772209167480e-02 -8.153843879699707031e-02 -2.093690037727355957e-01 1.037251204252243042e-02 -1.187974810600280762e-01 -3.743566572666168213e-01 -7.955876737833023071e-02 -1.172727090306580067e-03 -1.981105357408523560e-01 -1.248267218470573425e-01 1.044128928333520889e-02 1.257051974534988403e-01 1.109174266457557678e-01 -4.080712497234344482e-01
-5.452498421072959900e-02 -2.000581026077270508e-01 -1.134569942951202393e-01 1.421343535184860229e-01 -7.582961022853851318e-02 -8.444994688034057617e-03 -1.051950752735137939e-01 9.634360671043395996e-02 1.481782179325819016e-02 2.258407324552536011e-01 4.482024013996124268e-01 9.805997461080551147e-02 1.575260460376739502e-01 -3.018366396427154541e-01 -2.756350636482238770e-01 -3.335588052868843079e-02 1.158874034881591797e-01 3.372138738632202148e-01 -4.179141297936439514e-02 6.670115143060684204e-02 -4.480839073657989502e-01 1.206654906272888184e-01 7.574797421693801880e-02 -4.082679748535156250e-02 1.953106820583343506e-01 3.330032154917716980e-02 3.455481305718421936e-02 -1.508589088916778564e-01 -2.862535975873470306e-02 -2.864998206496238708e-02 1.480158418416976929e-01 1.373467035591602325e-02
-2.137998118996620178e-03 -7.637117058038711548e-02 1.854122616350650787e-02 2.663646340370178223e-01 -2.445238828659057617e-01 -2.275768071413040161e-01 -9.608405828475952148e-02 -1.095076650381088257e-01 -3.190482258796691895e-01 -1.460085809230804443e-01 3.064926564693450928e-01 -1.836259961128234863e-01 1.769765466451644897e-01 -2.194850742816925049e-01 -4.022033512592315674e-01 -3.940759599208831787e-02 1.743210554122924805e-01 3.405821975320577621e-03 -1.498282849788665771e-01 -4.412638023495674133e-02 -2.178867161273956299e-01 -7.985024154186248779e-02 1.538531035184860229e-01 -1.708016246557235718e-01 -9.872829169034957886e-02 -3.852235095109790564e-04 -1.609258651733398438e-01 -2.710020840167999268e-01 6.917890906333923340e-02 1.464763842523097992e-02 1.279569268226623535e-01 6.731092184782028198e-02
-1.761882603168487549e-01 -2.347374111413955688e-01 -7.418286055326461792e-02 8.563544601202011108e-02 3.058673255145549774e-02 -1.128417626023292542e-01 -2.411036044359207153e-01 3.765626996755599976e-02 1.520464569330215454e-02 -9.183890651911497116e-04 4.043325483798980713e-01 5.222167819738388062e-03 2.285218685865402222e-01 -1.909451782703399658e-01 -4.755364656448364258e-01 4.742953926324844360e-02 1.592715978622436523e-01 1.449409276247024536e-01 -1.145553439855575562e-01 -3.715169057250022888e-02 -2.389084696769714355e-01 1.757750511169433594e-01 1.402976177632808685e-02 3.511957079172134399e-02 -1.413937509059906006e-01 -7.428318262100219727e-02 -7.068912684917449951e-02 -6.954757124185562134e-02 -1.545649617910385132e-01 3.448399305343627930e-01 1.346137225627899170e-01 2.094198577105998993e-02
-4.196904599666595459e-02 1.783352643251419067e-01 -7.903403043746948242e-02 -1.073273494839668274e-01 9.160693734884262085e-02 -5.925706401467323303e-02 -3.903868049383163452e-02 1.379435956478118896e-01 2.191524505615234375e-01 -1.036621257662773132e-01 2.862679362297058105e-01 -1.948795467615127563e-01 -1.308557391166687012e-01 -3.041293844580650330e-02 -9.888984262943267822e-02 2.877459228038787842e-01 1.958126425743103027e-01 1.325969099998474121e-01 -1.728089526295661926e-02 -7.955131679773330688e-02 -3.279393613338470459e-01 -1.101518888026475906e-02 2.473694235086441040e-01 1.705981343984603882e-01 -2.147844135761260986e-01 4.233604297041893005e-02 -4.549526143819093704e-03 -2.913744151592254639e-01 -4.477231204509735107e-01 -4.652028530836105347e-02 1.756825298070907593e-01 6.824065931141376495e-03
-5.403973162174224854e-02 -2.508481964468955994e-02 1.378326416015625000e-01 -9.697449207305908203e-02 5.199863016605377197e-02 -2.573306560516357422e-01 2.064129561185836792e-01 -2.415202707052230835e-01 1.143436506390571594e-01 -8.047481626272201538e-02 2.989420592784881592e-01 -1.999936103820800781e-01 1.048304662108421326e-01 -3.014100193977355957e-01 -1.501029282808303833e-01 4.660662636160850525e-02 1.548742502927780151e-01 9.221953153610229492e-02 -1.704860478639602661e-01 -2.189629822969436646e-01 -1.596075445413589478e-01 2.188669145107269287e-02 -1.135176643729209900e-01 8.749699592590332031e-02 -1.592027842998504639e-01 4.169504940509796143e-01 -1.440799236297607422e-01 -6.805659085512161255e-02 -3.067528009414672852e-01 1.596972048282623291e-01 -9.560403972864151001e-02 -1.158082336187362671e-01
-5.965995788574218750e-02 -7.647447288036346436e-02 -1.289358437061309814e-01 -3.031737171113491058e-02 4.485899209976196289e-02 1.806306689977645874e-01 1.330747008323669434e-01 -2.848473377525806427e-02 -1.530376672744750977e-01 8.175816386938095093e-02 2.437718659639358521e-01 -1.440386176109313965e-01 -1.305083334445953369e-01 -3.955977261066436768e-01 -2.523803710937500000e-01 -1.757317185401916504e-01 -1.288612000644207001e-02 -1.639155671000480652e-02 2.012419700622558594e-02 -4.928540438413619995e-02 -6.955409795045852661e-02 7.233424484729766846e-02 1.608268767595291138e-01 -2.241757512092590332e-02 -2.194446176290512085e-01 2.839641273021697998e-01 -1.458588540554046631e-01 -4.844872057437896729e-01 -3.268307745456695557e-01 -1.226701028645038605e-02 7.750140875577926636e-02 -6.347076594829559326e-02
-1.817591786384582520e-01 6.999520957469940186e-02 -2.154818624258041382e-01 6.305753439664840698e-02 2.692398801445960999e-02 1.086994726210832596e-02 3.188928216695785522e-02 1.341997832059860229e-01 2.697198465466499329e-02 1.417794823646545410e-01 2.950387895107269287e-01 2.931804209947586060e-02 1.136381551623344421e-01 -1.343431770801544189e-01 -1.099825799465179443e-01 1.486937701702117920e-01 -4.948482289910316467e-02 2.959358394145965576e-01 1.447319984436035156e-02 6.456378847360610962e-02 -2.214061468839645386e-01 -8.686000108718872070e-02 6.210144981741905212e-02 -6.045418977737426758e-01 1.428972780704498291e-01 7.499475032091140747e-02 -2.505314946174621582e-01 -6.396219879388809204e-02 4.588433727622032166e-02 2.926810681819915771e-01 1.300094723701477051e-01 -3.655967069789767265e-03
-2.408002465963363647e-01 -1.670466922223567963e-02 3.215290606021881104e-02 2.913503050804138184e-01 3.131029754877090454e-02 1.210154518485069275e-01 1.262376308441162109e-01 -1.265455484390258789e-01 -4.256126880645751953e-01 2.504299953579902649e-02 8.326283097267150879e-02 1.988322287797927856e-02 -3.610726818442344666e-02 -3.421520888805389404e-01 -1.990049481391906738e-01 7.981175184249877930e-02 -1.697625219821929932e-01 1.854165047407150269e-01 1.091420352458953857e-01 -6.625130772590637207e-02 -1.064066216349601746e-01 3.355773538351058960e-02 2.595442831516265869e-01 -6.413531303405761719e-02 3.684649243950843811e-02 -9.895358234643936157e-02 -4.156678617000579834e-01 -1.954987049102783203e-01 -8.440058678388595581e-02 -4.165277630090713501e-02 9.349301457405090332e-02 -2.272074520587921143e-01
8.054499514400959015e-03 2.440231442451477051e-01 -1.256485879421234131e-01 -5.884597077965736389e-02 2.368670254945755005e-01 2.662658095359802246e-01 -9.114652872085571289e-02 1.306663155555725098e-01 4.030861333012580872e-02 1.227389425039291382e-01 1.257235407829284668e-01 -8.361352980136871338e-02 5.717708170413970947e-02 -3.224990665912628174e-01 -1.409984678030014038e-01 -1.048119887709617615e-01 3.712503006681799889e-03 2.946826629340648651e-02 -2.245602160692214966e-01 -2.883026190102100372e-02 -5.503286421298980713e-02 1.115307733416557312e-01 2.331983298063278198e-01 -2.812670767307281494e-01 -9.412257373332977295e-02 3.320215642452239990e-01 -3.332715928554534912e-01 2.373969405889511108e-01 -1.899145841598510742e-01 8.783802390098571777e-02 1.305007338523864746e-01 -2.066038846969604492e-01
3.772961720824241638e-02 7.229619473218917847e-02 -1.107332408428192139e-01 -1.287400722503662109e-01 4.022724926471710205e-01 -8.911600708961486816e-02 -1.536376923322677612e-01 7.397668808698654175e-02 6.000577285885810852e-02 -2.297881394624710083e-01 2.034228891134262085e-01 -3.308731615543365479e-01 -1.197263896465301514e-01 -1.728738099336624146e-01 -1.306333392858505249e-01 2.043432742357254028e-02 -4.293734952807426453e-02 9.846747666597366333e-02 -2.364489436149597168e-01 -1.024748235940933228e-01 -4.205640256404876709e-01 -8.139948546886444092e-02 2.344292253255844116e-01 -1.050038561224937439e-01 -1.241841018199920654e-01 1.276886016130447388e-01 -7.197066396474838257e-02 -1.993767023086547852e-01 -1.966017186641693115e-01 -1.001578792929649353e-01 1.913572698831558228e-01 8.554832637310028076e-02
-6.972051411867141724e-02 1.372653394937515259e-01 -7.175328582525253296e-02 4.169194027781486511e-02 3.352915346622467041e-01 1.606868058443069458e-01 -3.703306242823600769e-02 1.995500773191452026e-01 5.171669647097587585e-02 -1.542577706277370453e-02 1.731054037809371948e-01 -2.699309960007667542e-02 -4.200420901179313660e-02 -1.850433498620986938e-01 -3.029675781726837158e-01 -8.942992240190505981e-02 -7.001699507236480713e-02 1.822994500398635864e-01 8.999830484390258789e-02 -1.293997317552566528e-01 -8.224075287580490112e-02 -4.696031287312507629e-02 4.466858804225921631e-01 -2.307883352041244507e-01 -2.121832221746444702e-01 1.395337730646133423e-01 -3.247684836387634277e-01 2.020215541124343872e-01 5.833897367119789124e-02 1.661726832389831543e-01 9.224325418472290039e-02 -2.133892327547073364e-01
-6.129648163914680481e-02 3.652381151914596558e-02 -1.744182407855987549e-01 1.006240993738174438e-01 2.420110255479812622e-01 -9.902425110340118408e-02 -5.217532441020011902e-02 1.091093569993972778e-01 8.721870929002761841e-02 -4.074699804186820984e-02 1.526951789855957031e-01 -1.861595809459686279e-01 1.099785603582859039e-02 -3.431651890277862549e-01 3.363280370831489563e-02 1.042857393622398376e-01 -1.815979182720184326e-01 3.910049796104431152e-01 6.411133706569671631e-02 -1.203455924987792969e-01 -4.791711270809173584e-01 -3.252950906753540039e-01 1.667539775371551514e-01 -1.968841068446636200e-02 -1.953298300504684448e-01 -1.634832844138145447e-02 -1.077734753489494324e-01 -1.332928687334060669e-01 -1.445457935333251953e-01 -5.907927453517913818e-02 9.526554495096206665e-02 -6.997359544038772583e-02
3.999681398272514343e-02 -5.091629177331924438e-02 1.395651698112487793e-02 -1.053173653781414032e-02 2.247383296489715576e-01 2.473572790622711182e-01 4.068982005119323730e-01 -9.106092900037765503e-02 -2.709675766527652740e-02 1.666921377182006836e-01 8.595640212297439575e-02 8.458219468593597412e-02 -1.453586667776107788e-02 5.949471145868301392e-02 -1.874698996543884277e-01 2.059870362281799316e-01 1.073440834879875183e-01 4.185635149478912354e-01 -1.408513039350509644e-01 -1.435957401990890503e-01 -2.140859961509704590e-01 -3.688085824251174927e-02 5.171629413962364197e-02 -4.597404226660728455e-02 -3.047925531864166260e-01 1.324156820774078369e-01 -2.462197244167327881e-01 1.243811175227165222e-01 2.104544825851917267e-02 1.284581571817398071e-01 1.852650493383407593e-01 -2.619317471981048584e-01
-2.425963133573532104e-01 2.576428949832916260e-01 -1.868239417672157288e-02 8.153594285249710083e-02 -2.835157141089439392e-02 1.015692055225372314e-01 1.511142700910568237e-01 -1.557498276233673096e-01 -1.392958313226699829e-01 8.994410932064056396e-02 5.096644535660743713e-02 -1.800867468118667603e-01 1.825279742479324341e-01 -1.315473616123199463e-01 -9.648365527391433716e-02 2.774615585803985596e-01 -3.791746124625205994e-02 -9.133888036012649536e-02 -8.511924743652343750e-02 -1.111320480704307556e-01 8.255832642316818237e-02 2.450840175151824951e-01 3.140954375267028809e-01 -9.285969287157058716e-02 -2.716575860977172852e-01 1.135863587260246277e-01 -1.790838539600372314e-01 -2.838085591793060303e-01 -3.392795622348785400e-01 3.080662712454795837e-02 1.783364862203598022e-01 -2.437220513820648193e-01
4.577007517218589783e-02 -9.878838807344436646e-02 -8.368013054132461548e-02 1.595128774642944336e-01 6.930646300315856934e-02 2.523425817489624023e-01 3.705691993236541748e-01 6.022541597485542297e-02 -1.009969599545001984e-02 1.404467970132827759e-02 2.372142374515533447e-01 3.218157216906547546e-02 2.061173319816589355e-01 -1.731169819831848145e-01 -1.054908037185668945e-01 1.830946356058120728e-01 -4.801473766565322876e-02 2.456668205559253693e-02 -2.627130597829818726e-02 1.442760229110717773e-01 -1.635515540838241577e-01 -2.135727182030677795e-02 -1.889446824789047241e-01 -5.005433410406112671e-02 -4.504267871379852295e-01 3.200409114360809326e-01 -1.392803043127059937e-01 -2.667883932590484619e-01 -1.326986402273178101e-02 -5.203462764620780945e-02 2.875108420848846436e-01 -1.737434603273868561e-02
-1.390182375907897949e-01 3.264506161212921143e-02 -8.969364315271377563e-02 1.532194614410400391e-01 1.864126510918140411e-02 -9.293463081121444702e-02 -5.169774871319532394e-03 2.098201513290405273e-01 -8.926198817789554596e-03 1.362805813550949097e-01 6.320378929376602173e-02 -1.658101379871368408e-01 1.346353888511657715e-01 -1.413926631212234497e-01 -3.904391229152679443e-01 9.234765172004699707e-02 -2.355174422264099121e-01 2.155009657144546509e-01 -1.051876395940780640e-01 1.280725002288818359e-01 -2.645243108272552490e-01 -6.643004715442657471e-02 -1.141602024435997009e-01 -4.854518175125122070e-01 9.782540798187255859e-02 -3.998943045735359192e-02 -1.624643057584762573e-01 -2.404248565435409546e-01 -5.425379640655592084e-05 9.453849494457244873e-02 -1.070313006639480591e-01 -2.785734534263610840e-01
9.149063378572463989e-02 2.433322556316852570e-02 1.655978560447692871e-01 -5.431608483195304871e-02 2.702824473381042480e-01 -1.045819744467735291e-02 2.742484211921691895e-01 5.563635379076004028e-02 7.883817702531814575e-02 -1.666368842124938965e-01 2.064109742641448975e-01 2.714274823665618896e-01 -7.832308858633041382e-02 -3.463344275951385498e-01 -4.056693315505981445e-01 -1.789189525879919529e-03 -1.141450405120849609e-01 -1.101611182093620300e-01 2.301982194185256958e-01 -1.637326478958129883e-01 -2.048841714859008789e-01 2.132963836193084717e-01 -1.221693679690361023e-01 -1.398089081048965454e-01 -5.693005025386810303e-02 1.622647643089294434e-01 -9.000008553266525269e-02 -1.487655192613601685e-01 -1.927011162042617798e-01 1.260761171579360962e-01 1.495356708765029907e-01 -7.861036807298660278e-02
9.469718486070632935e-02 -1.710444688796997070e-02 1.420122087001800537e-01 -2.742901742458343506e-01 2.037909328937530518e-01 -7.728436589241027832e-02 1.593866348266601562e-01 6.694597750902175903e-02 8.535619825124740601e-02 -1.303048990666866302e-02 7.816641777753829956e-02 1.001119539141654968e-01 7.884455472230911255e-02 -1.048466339707374573e-01 -1.702473014593124390e-01 2.974103987216949463e-01 6.559699773788452148e-02 3.130965679883956909e-02 -1.897249072790145874e-01 5.444359406828880310e-02 -1.856942921876907349e-01 -1.019068509340286255e-01 2.600724995136260986e-02 -2.052004784345626831e-01 -4.726810380816459656e-02 2.340688556432723999e-01 -5.682242512702941895e-01 -2.150932103395462036e-01 -1.800528764724731445e-01 -1.463778018951416016e-01 4.532707110047340393e-02 -2.139006108045578003e-01
-1.239643022418022156e-01 6.415271013975143433e-02 1.332584209740161896e-02 5.675549060106277466e-02 1.635205894708633423e-01 1.435574740171432495e-01 -1.000996679067611694e-01 8.108684420585632324e-02 5.425622314214706421e-02 2.869517207145690918e-01 1.010666936635971069e-01 -7.721982151269912720e-02 3.677616268396377563e-02 -1.115317791700363159e-01 -8.365686982870101929e-02 3.383773267269134521e-01 3.666906058788299561e-02 4.627234041690826416e-01 1.877703815698623657e-01 -7.835606485605239868e-02 -2.289112061262130737e-01 1.325468868017196655e-01 9.358669072389602661e-02 -1.153579130768775940e-01 -3.476701080799102783e-01 2.443344704806804657e-02 -2.032645791769027710e-01 -2.352610826492309570e-01 4.716036841273307800e-02 2.903024852275848389e-01 -5.579445045441389084e-03 -1.512197852134704590e-01
-5.593539029359817505e-02 1.378257572650909424e-01 1.127549558877944946e-01 -7.055623456835746765e-03 1.311801373958587646e-01 8.791437745094299316e-02 1.739049889147281647e-02 5.638210847973823547e-02 4.465872794389724731e-02 8.346656709909439087e-02 3.358143270015716553e-01 -2.457840591669082642e-01 1.387526690959930420e-01 -3.790230751037597656e-01 5.956277996301651001e-02 1.470345109701156616e-01 -5.683123320341110229e-02 -5.444337427616119385e-02 -3.761630877852439880e-02 -2.441631406545639038e-01 -2.529318630695343018e-01 5.138938501477241516e-02 2.730780243873596191e-01 -4.440520405769348145e-01 -2.512505352497100830e-01 1.573070585727691650e-01 -1.841399222612380981e-01 -8.192387223243713379e-02 8.121320605278015137e-02 -1.183261722326278687e-01 -2.695306949317455292e-02 1.051915809512138367e-01
-1.742039024829864502e-01 1.703580170869827271e-01 -1.069259494543075562e-01 2.974007129669189453e-01 -3.530501201748847961e-02 9.014029055833816528e-03 1.074152216315269470e-01 -1.375525295734405518e-01 2.900375425815582275e-02 -2.408954650163650513e-01 -2.483566105365753174e-01 2.777675688266754150e-01 -1.031241789460182190e-01 -7.340225577354431152e-02 -3.758817613124847412e-01 5.538072064518928528e-02 -2.626011967658996582e-01 2.542035877704620361e-01 -1.204490941017866135e-02 -3.689331561326980591e-02 -3.265248844400048256e-03 4.684960935264825821e-03 2.224270068109035492e-02 -2.237265855073928833e-01 -1.987093240022659302e-01 1.277537047863006592e-01 -3.444437384605407715e-01 -3.464119508862495422e-02 -1.966033726930618286e-01 -3.892600908875465393e-02 2.202972024679183960e-01 -2.944684028625488281e-02
-3.112610802054405212e-02 7.617381215095520020e-02 -1.977501809597015381e-01 1.048672497272491455e-01 -8.275127410888671875e-02 3.360107913613319397e-02 -5.614952743053436279e-02 4.150612279772758484e-02 -2.416627556085586548e-01 1.269781291484832764e-01 1.090098172426223755e-01 -1.170565858483314514e-01 -2.657941281795501709e-01 -1.938780546188354492e-01 -2.137526571750640869e-01 -5.301678180694580078e-02 -6.449761241674423218e-02 5.509215872734785080e-03 -1.470916122198104858e-01 2.079663872718811035e-01 -3.633306026458740234e-01 -3.619775548577308655e-02 -7.184065878391265869e-02 1.202905736863613129e-02 -2.322175651788711548e-01 3.713475167751312256e-01 -1.731498241424560547e-01 -4.183713495731353760e-01 -1.311342716217041016e-01 1.237393915653228760e-01 -5.050768703222274780e-02 -1.839256584644317627e-01
3.266686573624610901e-02 3.045352399349212646e-01 7.907956093549728394e-02 1.997003555297851562e-01 4.601899087429046631e-01 2.477335929870605469e-02 1.041703373193740845e-01 2.374540269374847412e-02 1.261024028062820435e-01 4.063029587268829346e-02 2.756963968276977539e-01 1.286374963819980621e-02 1.403348743915557861e-01 -2.445820868015289307e-01 -2.632679045200347900e-01 3.226451575756072998e-01 1.361824870109558105e-01 -3.715591505169868469e-02 -1.682340353727340698e-02 -8.684142958372831345e-04 6.551793217658996582e-02 -2.988697290420532227e-01 9.369631111621856689e-02 -3.281365334987640381e-02 -9.452503174543380737e-02 1.572397947311401367e-01 -6.138863973319530487e-03 -2.551956176757812500e-01 5.293136928230524063e-03 -7.132769376039505005e-02 2.346416264772415161e-01 -8.323153853416442871e-02
-2.333013415336608887e-01 -1.472382545471191406e-01 9.896790981292724609e-02 -3.011056222021579742e-02 8.346981555223464966e-02 2.139443010091781616e-01 3.060770966112613678e-02 -9.232134371995925903e-02 7.533771544694900513e-02 3.771428018808364868e-02 2.185015827417373657e-01 3.544905781745910645e-02 -1.345224678516387939e-01 -6.991121917963027954e-02 -3.132213354110717773e-01 8.160104602575302124e-02 1.601204127073287964e-01 3.080593645572662354e-01 9.167613834142684937e-02 7.209783885627985001e-03 1.174281090497970581e-01 -1.368004679679870605e-01 -3.790090791881084442e-03 -2.471072226762771606e-01 -1.881049722433090210e-01 1.296754032373428345e-01 -3.900095820426940918e-01 -3.884055912494659424e-01 3.454056754708290100e-02 -8.968356996774673462e-02 1.452417671680450439e-01 2.430436015129089355e-01
-2.361438870429992676e-01 3.058671653270721436e-01 2.402323335409164429e-01 3.265860723331570625e-03 1.471343040466308594e-01 -1.408332139253616333e-01 1.444241106510162354e-01 5.175250768661499023e-02 1.046067550778388977e-01 1.207768917083740234e-02 1.134697049856185913e-01 -1.623381972312927246e-01 -1.832013577222824097e-01 -2.049604058265686035e-01 -2.417285591363906860e-01 3.143436908721923828e-01 2.911232709884643555e-01 5.634587258100509644e-02 -3.517404198646545410e-02 -1.640064418315887451e-01 -2.467028349637985229e-01 -1.149981543421745300e-01 -1.115092448890209198e-02 -1.361289918422698975e-01 4.425061400979757309e-03 8.688608556985855103e-02 -1.837134957313537598e-01 6.198840588331222534e-02 -1.552081555128097534e-01 3.182429075241088867e-02 1.877293176949024200e-02 -4.066748321056365967e-01
1.082911565899848938e-01 -1.552228480577468872e-01 -2.440306693315505981e-01 1.282658427953720093e-01 7.769167423248291016e-02 -7.777211256325244904e-03 -1.367943435907363892e-01 -1.510088890790939331e-01 5.549740046262741089e-02 9.089943021535873413e-02 4.139114320278167725e-01 -3.147973716259002686e-01 3.206515610218048096e-01 -6.450660992413759232e-03 -1.408475637435913086e-01 -1.132062748074531555e-01 1.690212935209274292e-01 2.100739479064941406e-01 -1.580027192831039429e-01 1.860149353742599487e-01 -1.232380196452140808e-01 5.019714683294296265e-02 -4.969459399580955505e-02 -3.241357803344726562e-01 -2.035021781921386719e-01 8.570076525211334229e-02 -2.522387728095054626e-02 -3.249400556087493896e-01 -5.801717936992645264e-02 -1.945808902382850647e-02 7.168313860893249512e-02 -4.379175230860710144e-02
-2.306293100118637085e-01 -1.499712616205215454e-01 -8.087890595197677612e-02 -4.993758350610733032e-02 9.068387001752853394e-02 1.252216100692749023e-01 -3.506216779351234436e-02 -1.081627607345581055e-01 -1.293838173151016235e-01 -1.265108883380889893e-01 8.634696900844573975e-02 -2.407332956790924072e-01 2.008244246244430542e-01 -5.376201122999191284e-02 -4.737703800201416016e-01 -9.649564512073993683e-03 1.700862199068069458e-01 2.648164033889770508e-01 -2.044564932584762573e-01 7.059353590011596680e-02 -1.437758803367614746e-01 2.028978317975997925e-01 7.328001409769058228e-02 1.280767656862735748e-02 -2.073354423046112061e-01 1.011581346392631531e-01 -1.134404614567756653e-01 -9.456689655780792236e-02 -8.444477617740631104e-02 4.362607896327972412e-01 1.540536433458328247e-01 5.558620393276214600e-02
6.524007767438888550e-02 2.136996015906333923e-02 2.460724860429763794e-02 5.062370896339416504e-01 -2.163909608498215675e-03 -4.853520914912223816e-02 3.665079176425933838e-01 8.644574880599975586e-02 -3.935806825757026672e-02 -3.041896410286426544e-02 2.912172973155975342e-01 3.158429265022277832e-02 1.060042753815650940e-01 -3.618267476558685303e-01 -1.396300792694091797e-01 -1.275922060012817383e-01 1.770663112401962280e-01 -8.947755396366119385e-02 1.194383017718791962e-02 1.400683373212814331e-01 -2.113383114337921143e-01 -5.275028944015502930e-02 3.527629747986793518e-02 -7.157547771930694580e-02 -1.479383260011672974e-01 -4.744447767734527588e-02 -1.808101236820220947e-01 -2.327297329902648926e-01 -2.520583570003509521e-01 2.567639015614986420e-02 1.997780203819274902e-01 1.564197824336588383e-03
-9.410081058740615845e-02 1.500040665268898010e-02 -2.869980931282043457e-01 1.424750685691833496e-01 1.050245314836502075e-01 2.199069112539291382e-01 -9.514128416776657104e-02 2.554925084114074707e-01 4.684086143970489502e-02 -1.805785000324249268e-01 7.233604788780212402e-02 -3.109006285667419434e-01 2.990939468145370483e-02 -1.901236474514007568e-01 -3.288981914520263672e-01 -1.705567538738250732e-01 1.028320342302322388e-01 6.506308913230895996e-02 -6.204029172658920288e-02 -5.367338284850120544e-02 -3.851745426654815674e-01 2.139639407396316528e-01 -3.245040774345397949e-01 -1.534127295017242432e-01 -4.179769009351730347e-02 2.424565404653549194e-01 2.868153713643550873e-02 -1.270837038755416870e-01 8.819278329610824585e-03 -4.090615361928939819e-02 1.349392980337142944e-01 3.943455964326858521e-02
1.492484807968139648e-01 2.798584848642349243e-02 -9.706813097000122070e-02 -1.400214731693267822e-01 1.106556653976440430e-01 1.238606721162796021e-01 1.048658937215805054e-01 -1.527572274208068848e-01 -1.692306101322174072e-01 -6.904365960508584976e-03 6.978866457939147949e-02 -2.463757991790771484e-01 1.639977395534515381e-01 -5.725293159484863281e-01 -1.823026537895202637e-01 2.450333982706069946e-01 3.317252546548843384e-02 1.106419637799263000e-01 -5.616806074976921082e-02 -1.362881809473037720e-01 -2.547679841518402100e-01 2.206603437662124634e-01 1.663487255573272705e-01 -1.366174127906560898e-02 -1.908873915672302246e-01 3.654662147164344788e-02 -1.428970098495483398e-01 -1.645635813474655151e-01 -2.452698349952697754e-01 1.337652504444122314e-01 -4.834561422467231750e-02 3.984009101986885071e-02
1.097726523876190186e-01 8.930367231369018555e-02 1.144335865974426270e-01 6.533166021108627319e-02 2.676433324813842773e-01 1.654448509216308594e-01 -8.934689685702323914e-03 1.399435698986053467e-01 -4.781140759587287903e-02 5.341829732060432434e-02 2.909670174121856689e-01 -2.993093430995941162e-01 -1.176055073738098145e-01 -3.310689628124237061e-01 -2.050923854112625122e-01 -1.524519268423318863e-02 6.054585427045822144e-02 8.147539198398590088e-02 -2.968704402446746826e-01 2.446707151830196381e-02 9.773327969014644623e-03 -9.312969446182250977e-02 -7.192347198724746704e-02 4.385863244533538818e-02 -3.224245607852935791e-01 2.141889333724975586e-01 -2.055789679288864136e-01 -1.095451712608337402e-01 1.514557600021362305e-01 -3.666088283061981201e-01 1.359283477067947388e-01 -6.330547481775283813e-02
-2.340377122163772583e-01 4.449634850025177002e-01 1.419178843498229980e-01 -2.880556695163249969e-02 -8.137656003236770630e-02 1.432206183671951294e-01 -2.587956190109252930e-02 2.381452731788158417e-02 1.283808946609497070e-01 -2.336263060569763184e-01 1.548180580139160156e-01 -2.107632309198379517e-01 -2.326831594109535217e-02 -1.130860447883605957e-01 -1.933407336473464966e-01 8.854128420352935791e-02 2.347207367420196533e-01 1.795995980501174927e-01 -1.468140333890914917e-01 -3.330862894654273987e-02 -1.375006884336471558e-01 -8.370774984359741211e-02 -1.880758553743362427e-01 -5.062545463442802429e-02 -1.256776750087738037e-01 5.986071377992630005e-02 -2.782155573368072510e-01 -4.560188353061676025e-01 -8.240444003604352474e-04 -4.911806434392929077e-02 1.373659670352935791e-01 3.009731182828545570e-03
-1.165714636445045471e-01 5.274527519941329956e-02 1.021237894892692566e-01 -1.132568120956420898e-01 1.324731707572937012e-01 -3.834377601742744446e-02 2.099967896938323975e-01 2.432175874710083008e-01 -4.648800566792488098e-02 5.714027676731348038e-03 4.148758947849273682e-01 -1.265466213226318359e-01 8.709925226867198944e-03 -1.431710422039031982e-01 -2.126851975917816162e-01 2.732588909566402435e-02 -1.050083562731742859e-01 3.382891118526458740e-01 -1.210577636957168579e-01 -2.366142272949218750e-01 2.957478761672973633e-01 1.224221885204315186e-01 1.300732940435409546e-01 -2.254734337329864502e-01 2.941543795168399811e-02 3.069540858268737793e-01 2.344788052141666412e-02 -2.022456675767898560e-01 -2.240014523267745972e-01 -1.072781905531883240e-01 1.159473061561584473e-01 -5.681072175502777100e-02
-1.378295570611953735e-01 -1.397314369678497314e-01 2.053987830877304077e-01 1.538162529468536377e-01 3.257086277008056641e-01 -1.452929247170686722e-02 2.133912593126296997e-02 -3.390390798449516296e-02 1.208472549915313721e-01 8.154634386301040649e-02 1.757760532200336456e-02 2.152359634637832642e-01 -2.065371274948120117e-01 -3.032881021499633789e-01 -9.501277655363082886e-02 2.854789495468139648e-01 -1.364631652832031250e-01 1.287634372711181641e-01 -9.899176657199859619e-02 3.072107434272766113e-01 -1.848995685577392578e-01 -6.527165323495864868e-02 -1.418032795190811157e-01 -1.124097406864166260e-01 -8.308701217174530029e-02 -4.281431436538696289e-02 -3.096466064453125000e-01 -3.002495467662811279e-01 -2.474933415651321411e-01 -6.260259449481964111e-02 1.205710396170616150e-01 -9.809418767690658569e-02
7.862662523984909058e-02 2.166634649038314819e-01 -7.323455810546875000e-02 -4.324371926486492157e-03 -1.178820524364709854e-02 6.549096107482910156e-02 1.226876825094223022e-01 1.046361550688743591e-01 -1.250256299972534180e-01 2.135932445526123047e-01 2.219845205545425415e-01 -9.118048101663589478e-02 1.098312884569168091e-01 -2.982414960861206055e-01 -3.674686551094055176e-01 -2.321969531476497650e-02 -1.769546568393707275e-01 2.550064623355865479e-01 7.882713526487350464e-02 -3.324713408946990967e-01 -1.727246791124343872e-01 1.111907418817281723e-02 -1.850282773375511169e-02 -1.131041720509529114e-01 3.063808754086494446e-02 -4.697943106293678284e-02 -3.549544215202331543e-01 -1.419313699007034302e-01 -7.093100994825363159e-02 1.772536337375640869e-01 4.434213973581790924e-03 -3.371927440166473389e-01
-9.288085252046585083e-02 -2.487777471542358398e-01 -9.363356232643127441e-02 1.262609958648681641e-01 -1.801825761795043945e-01 -3.265268206596374512e-01 -1.063961759209632874e-01 1.308900676667690277e-02 1.021104305982589722e-02 -1.600584834814071655e-01 4.120668470859527588e-01 -2.913677096366882324e-01 2.288411259651184082e-01 -3.218212723731994629e-01 -2.417059689760208130e-01 8.475174754858016968e-02 7.944490760564804077e-02 1.718927919864654541e-01 -7.861253619194030762e-02 -1.956158280372619629e-01 -5.402783304452896118e-02 1.085961004719138145e-03 1.420791745185852051e-01 -5.828785896301269531e-02 3.374885395169258118e-02 1.462680995464324951e-01 -3.986190259456634521e-02 -1.671924442052841187e-01 -2.053637057542800903e-02 -5.023366585373878479e-02 2.857504487037658691e-01 -9.357056021690368652e-02
-5.828238092362880707e-03 2.446421980857849121e-01 -2.237588465213775635e-01 2.496713548898696899e-01 -4.469341784715652466e-02 -1.699834764003753662e-01 -1.503598392009735107e-01 -4.640495404601097107e-02 1.832367666065692902e-02 -1.444487124681472778e-01 1.057386472821235657e-01 9.319418668746948242e-02 2.691227197647094727e-02 -1.392148733139038086e-01 -2.911625504493713379e-01 2.273197770118713379e-01 -3.217223286628723145e-02 -6.029386445879936218e-02 -1.303821355104446411e-01 -1.560282260179519653e-01 -2.138453535735607147e-02 -9.104356914758682251e-02 -2.895585820078849792e-02 -3.134795427322387695e-01 1.070423126220703125e-01 1.511981785297393799e-01 -3.466411530971527100e-01 -9.412601590156555176e-02 -1.575206816196441650e-01 4.021172821521759033e-01 1.838272958993911743e-01 -1.921616196632385254e-01
-1.687105149030685425e-01 3.624787926673889160e-02 2.637295424938201904e-01 3.142845630645751953e-01 1.854046136140823364e-01 3.070350922644138336e-02 1.839662194252014160e-01 7.451593875885009766e-02 1.354080438613891602e-01 -2.239073961973190308e-01 2.676036059856414795e-01 1.193752884864807129e-01 -8.210042119026184082e-02 -1.314445137977600098e-01 -1.437417268753051758e-01 1.536305099725723267e-01 -8.333456516265869141e-02 9.686440974473953247e-02 -1.213579103350639343e-01 -3.514826670289039612e-02 -1.641784049570560455e-02 1.341777481138706207e-02 8.740777149796485901e-03 -2.304202467203140259e-01 -8.449618518352508545e-02 1.198787018656730652e-01 -3.791438937187194824e-01 -2.258837819099426270e-01 4.533010348677635193e-02 -1.891585886478424072e-01 -1.150360703468322754e-01 -3.889779150485992432e-01
-1.183978617191314697e-01 -2.497748099267482758e-02 -2.848770618438720703e-01 2.217337936162948608e-01 -9.115365147590637207e-02 -3.040377795696258545e-02 1.507127583026885986e-01 5.934241414070129395e-02 -2.451054155826568604e-01 1.140615344047546387e-02 1.694728732109069824e-01 -2.472907602787017822e-01 -2.068024128675460815e-01 -1.349967438727617264e-02 -2.320130020380020142e-01 1.039893254637718201e-01 -1.536052487790584564e-02 2.248166054487228394e-01 -1.058794111013412476e-01 -1.242589950561523438e-01 -1.333756297826766968e-01 1.401180028915405273e-01 -3.987630009651184082e-01 -1.231106966733932495e-01 -2.176307439804077148e-01 2.246413379907608032e-01 3.017687471583485603e-03 -3.187064826488494873e-01 -2.613508701324462891e-01 -4.024340212345123291e-02 -3.547010943293571472e-02 4.778058081865310669e-02
-1.682949066162109375e-01 -1.870886981487274170e-01 -3.229077160358428955e-02 8.325108140707015991e-02 -1.001935005187988281e-01 4.410111159086227417e-02 3.261982202529907227e-01 -8.218065649271011353e-02 2.844814211130142212e-02 -7.818202674388885498e-02 3.591424524784088135e-01 -1.582090854644775391e-01 -9.169698506593704224e-02 -4.658105373382568359e-01 -1.013126000761985779e-01 -2.790955454111099243e-02 1.667354404926300049e-01 -4.319434985518455505e-02 -7.570531964302062988e-02 -5.296285450458526611e-02 -6.002805009484291077e-02 1.901540011167526245e-01 1.211474612355232239e-01 -3.127492964267730713e-01 -2.984560430049896240e-01 2.620595991611480713e-01 -1.110778078436851501e-01 -1.095952838659286499e-01 4.315815865993499756e-02 2.179389633238315582e-02 1.762319803237915039e-01 1.558938622474670410e-02
-5.101571232080459595e-02 1.622785031795501709e-01 -2.829220294952392578e-01 3.902693837881088257e-02 3.752850368618965149e-02 2.149655856192111969e-02 1.348909921944141388e-02 -5.432790145277976990e-02 -1.716285198926925659e-01 1.014331448823213577e-02 1.614336371421813965e-01 -1.065767630934715271e-01 -1.006276682019233704e-01 -4.061094298958778381e-02 -1.409132778644561768e-01 1.652859002351760864e-01 -6.072487682104110718e-02 3.704968839883804321e-02 -2.163618803024291992e-01 -2.104699760675430298e-01 -1.037970781326293945e-01 -8.678121119737625122e-02 1.740820556879043579e-01 -4.663939774036407471e-01 6.390980631113052368e-02 3.195160925388336182e-01 -2.789748609066009521e-01 -5.050200596451759338e-02 -2.476352266967296600e-02 4.144946038722991943e-01 8.823702484369277954e-02 -1.717587113380432129e-01
-1.238240301609039307e-01 -6.543155759572982788e-02 -8.903025090694427490e-02 3.583815321326255798e-02 -1.134607940912246704e-01 -2.207345813512802124e-01 8.291335403919219971e-02 -4.354724660515785217e-03 1.071445941925048828e-01 -3.831087648868560791e-01 1.234130635857582092e-01 -2.147635072469711304e-01 -1.377891302108764648e-01 -3.142741024494171143e-01 -2.894558608531951904e-01 -9.376291185617446899e-02 2.783362567424774170e-01 2.370427548885345459e-02 -2.041291445493698120e-01 3.329304605722427368e-02 -1.469147503376007080e-01 1.707348972558975220e-01 -1.043606549501419067e-01 -9.363991022109985352e-02 -6.223213672637939453e-02 1.123444065451622009e-01 5.616071075201034546e-02 -3.883122503757476807e-01 -1.689646691083908081e-01 2.438980340957641602e-01 1.079098954796791077e-01 -1.069102510809898376e-01
-9.456623345613479614e-02 -7.022653520107269287e-02 4.637386649847030640e-02 1.205158531665802002e-01 -2.619397267699241638e-02 3.732288181781768799e-01 4.228139519691467285e-01 -7.543470710515975952e-02 -2.479945309460163116e-02 -1.097168549895286560e-01 3.737493455410003662e-01 3.205261752009391785e-02 4.013736173510551453e-02 -2.007737457752227783e-01 -1.711961328983306885e-01 1.692524850368499756e-01 -5.017179623246192932e-02 -2.914782054722309113e-02 9.683413803577423096e-02 9.692788869142532349e-02 -1.147490218281745911e-01 -9.215084463357925415e-02 -5.670197680592536926e-02 -2.569000124931335449e-01 -2.466358691453933716e-01 2.820998132228851318e-01 -1.540060937404632568e-01 -4.567291215062141418e-02 -8.012799173593521118e-02 3.944375738501548767e-02 2.973351478576660156e-01 1.270828396081924438e-01
1.329961512237787247e-02 -5.286410450935363770e-02 -6.469650566577911377e-02 6.157562881708145142e-02 -6.345064938068389893e-02 2.880067527294158936e-01 3.661582767963409424e-01 -2.833397984504699707e-01 -1.612412780523300171e-01 4.213831201195716858e-02 3.477673232555389404e-01 -5.651171132922172546e-02 1.035952344536781311e-01 -2.113786339759826660e-01 -1.477993577718734741e-01 1.632440388202667236e-01 -1.228807717561721802e-01 3.044244460761547089e-02 -5.710470303893089294e-02 -1.440115831792354584e-02 -1.428916305303573608e-01 -2.998589072376489639e-03 -2.067487388849258423e-01 -8.550447225570678711e-02 -3.916630744934082031e-01 2.271438688039779663e-01 -2.400777190923690796e-01 -1.259988248348236084e-01 -6.424023956060409546e-02 -1.893578842282295227e-02 2.246611416339874268e-01 -9.200388938188552856e-02
-7.513880729675292969e-02 1.196377351880073547e-01 -1.369509249925613403e-01 5.406793579459190369e-02 4.131542444229125977e-01 3.951754793524742126e-02 3.282881975173950195e-01 9.367024153470993042e-02 -1.260225176811218262e-01 -4.237631708383560181e-02 1.715071126818656921e-02 -2.423726618289947510e-01 -2.878169156610965729e-02 -4.298366010189056396e-01 -2.193838506937026978e-01 7.704132795333862305e-02 1.491010189056396484e-02 5.662412568926811218e-02 -2.469759732484817505e-01 -1.116730645298957825e-01 1.346308737993240356e-01 -2.049444615840911865e-01 2.018540799617767334e-01 -1.092092841863632202e-01 -3.285999298095703125e-01 5.680513381958007812e-02 3.309950232505798340e-02 -7.478130608797073364e-02 7.355896383523941040e-02 -1.072651594877243042e-01 1.691864281892776489e-01 7.662075571715831757e-03
2.656908333301544189e-02 1.419687829911708832e-02 -2.874117493629455566e-01 1.296124514192342758e-02 -9.136874228715896606e-02 7.100871205329895020e-02 5.232993140816688538e-02 1.187305618077516556e-02 -1.199395805597305298e-01 -3.773185610771179199e-01 2.597679197788238525e-01 -2.015789300203323364e-01 -6.610117107629776001e-02 -3.063187897205352783e-01 -3.048699796199798584e-01 1.401861291378736496e-02 2.014654725790023804e-01 4.819408804178237915e-02 -5.699330940842628479e-02 -1.006713509559631348e-01 -1.869913786649703979e-01 4.811193645000457764e-01 2.598896808922290802e-02 -5.264263972640037537e-02 -1.356965601444244385e-01 7.212600111961364746e-02 -1.536871790885925293e-01 -2.500064074993133545e-01 -6.299030035734176636e-02 -6.002969294786453247e-02 -5.446676514111459255e-04 1.858518645167350769e-02
2.063423953950405121e-02 -3.932152390480041504e-01 -8.091755211353302002e-03 1.041174400597810745e-02 4.145517572760581970e-02 5.832347273826599121e-02 2.668510377407073975e-01 -1.521062105894088745e-01 1.459416002035140991e-01 2.337634265422821045e-01 7.602112740278244019e-02 -5.369710922241210938e-02 5.712166428565979004e-02 -2.145276665687561035e-01 -3.099910914897918701e-01 9.643074870109558105e-02 1.215694993734359741e-01 1.154425293207168579e-01 -2.562754414975643158e-02 -3.263975307345390320e-02 -3.375804722309112549e-01 -8.197642862796783447e-02 -4.363434389233589172e-02 -1.578992605209350586e-01 -1.201633363962173462e-01 1.909617334604263306e-01 2.242093980312347412e-01 -8.332404494285583496e-02 -7.647999376058578491e-02 6.205093488097190857e-02 4.133320152759552002e-01 -2.000618129968643188e-01
1.783300563693046570e-02 -3.749581426382064819e-02 3.253553062677383423e-02 1.160475462675094604e-01 -2.823401093482971191e-01 1.369875818490982056e-01 2.672872543334960938e-01 8.679883182048797607e-02 5.185133963823318481e-02 -1.322567164897918701e-01 3.589411377906799316e-01 -2.610515058040618896e-01 -8.570608496665954590e-02 -2.472059428691864014e-01 -4.277063608169555664e-01 1.083599328994750977e-01 1.042514964938163757e-01 -8.514145016670227051e-02 -4.270224273204803467e-02 1.055093109607696533e-01 -2.097699791193008423e-01 -1.503275483846664429e-01 -1.626895219087600708e-01 -1.828733384609222412e-01 -2.667759954929351807e-01 7.322597503662109375e-02 1.671549677848815918e-02 -2.692607641220092773e-01 1.312726140022277832e-01 2.112695574760437012e-02 3.182857111096382141e-02 2.012309432029724121e-02
-2.815292589366436005e-02 1.436527520418167114e-01 -1.720199710689485073e-03 -1.432124972343444824e-01 2.275997251272201538e-01 2.023032400757074356e-03 3.270111083984375000e-01 -2.673858590424060822e-02 -5.315205827355384827e-02 -5.756811797618865967e-02 3.134685456752777100e-01 -1.167029961943626404e-01 -7.110263407230377197e-02 -3.035415410995483398e-01 -3.818267285823822021e-01 1.996159926056861877e-02 -9.856222569942474365e-02 1.705393427982926369e-03 3.140707612037658691e-01 -7.502906769514083862e-02 4.720547795295715332e-02 -8.288424462080001831e-02 -5.234465375542640686e-02 -3.566482365131378174e-01 -2.189271003007888794e-01 2.137270569801330566e-01 -4.671001806855201721e-02 9.487265720963478088e-03 -1.616795957088470459e-01 2.473379224538803101e-01 -9.537101723253726959e-03 2.977009676396846771e-02
4.789677448570728302e-03 -1.520353406667709351e-01 -9.473579376935958862e-02 -7.609934359788894653e-02 -2.731722965836524963e-02 -8.291287720203399658e-02 -2.244685590267181396e-01 -3.180715069174766541e-02 -2.676227986812591553e-01 3.399932011961936951e-02 2.544569373130798340e-01 -3.110566921532154083e-02 2.151229828596115112e-01 -1.590356230735778809e-01 -4.188504219055175781e-01 -1.366800069808959961e-01 1.250099241733551025e-01 1.109662875533103943e-01 -1.670122444629669189e-01 2.270949929952621460e-01 -9.044419229030609131e-02 -1.764780580997467041e-01 5.848447978496551514e-02 -2.819309532642364502e-01 -2.164703011512756348e-01 -4.184105899184942245e-03 1.416141986846923828e-01 -1.917331665754318237e-01 -1.934841871261596680e-01 1.392477452754974365e-01 3.041240870952606201e-01 -1.274739503860473633e-01
-1.052167043089866638e-01 2.380177527666091919e-01 -2.932319045066833496e-02 -2.621862292289733887e-01 5.711186677217483521e-02 6.598363071680068970e-02 2.614019215106964111e-01 1.203948035836219788e-01 -1.488540023565292358e-01 -1.657132357358932495e-01 2.403464764356613159e-01 -7.692979183048009872e-03 -4.721256718039512634e-02 -3.231387734413146973e-01 -3.376215696334838867e-01 2.558558806777000427e-02 7.845579832792282104e-02 8.816841244697570801e-02 1.415788978338241577e-01 -5.722241476178169250e-02 -2.077886611223220825e-01 -9.062455594539642334e-02 -3.047472424805164337e-02 -2.175077646970748901e-01 1.207940503954887390e-01 -2.805898711085319519e-02 -2.494770288467407227e-01 -4.641421511769294739e-02 -5.554476287215948105e-03 -6.730881333351135254e-02 1.091921925544738770e-01 -4.586593210697174072e-01
-8.034380525350570679e-02 9.195251762866973877e-02 1.346495449542999268e-01 1.496088355779647827e-01 -5.620168149471282959e-02 -7.929734885692596436e-02 -3.651580959558486938e-02 3.437675535678863525e-01 -2.836871519684791565e-02 -6.841901689767837524e-02 1.578981429338455200e-01 -1.246704310178756714e-01 2.029174417257308960e-01 -2.157437801361083984e-01 -2.694713771343231201e-01 9.917502105236053467e-02 -4.237864166498184204e-02 2.627216577529907227e-01 -1.627838462591171265e-01 -6.463273614645004272e-02 -3.440747559070587158e-01 -9.471036493778228760e-02 6.590600311756134033e-02 -4.486583769321441650e-01 5.729787424206733704e-02 -5.343445390462875366e-02 -2.005584537982940674e-01 -2.443238720297813416e-02 -3.136505931615829468e-02 1.643568277359008789e-01 -1.702517420053482056e-01 -2.470964491367340088e-01
-5.643840879201889038e-02 -1.732091419398784637e-02 -1.502594649791717529e-01 -6.006326898932456970e-02 -5.713004991412162781e-02 1.487998366355895996e-01 3.507869690656661987e-02 2.058144062757492065e-01 1.804604679346084595e-01 -9.474308043718338013e-02 8.018327504396438599e-02 -2.414857409894466400e-02 5.710403621196746826e-02 -9.681978076696395874e-02 -2.034956663846969604e-01 4.096915945410728455e-02 -2.557613700628280640e-02 2.081757336854934692e-01 -1.354497224092483521e-01 -1.409203857183456421e-01 -4.161568284034729004e-01 -4.139108955860137939e-02 1.641180962324142456e-01 -6.257430315017700195e-01 1.101598367094993591e-01 4.535053297877311707e-02 -2.084585577249526978e-01 -4.759076982736587524e-02 -1.383093893527984619e-01 2.027662843465805054e-01 -1.815895922482013702e-02 -3.138034790754318237e-02
4.127981513738632202e-02 -6.866616010665893555e-02 -7.403243333101272583e-02 2.388179600238800049e-01 1.105332374572753906e-01 1.117730364203453064e-01 1.690500378608703613e-01 -9.475566446781158447e-02 -1.341840177774429321e-01 -5.677668377757072449e-02 4.759789109230041504e-01 -4.341763257980346680e-02 8.079896867275238037e-02 -3.450143933296203613e-01 -1.407036632299423218e-01 -1.218804866075515747e-01 2.150614261627197266e-01 8.997400850057601929e-02 -8.572190254926681519e-02 2.107613682746887207e-01 7.111580669879913330e-02 -1.937170326709747314e-01 1.559552401304244995e-01 -2.939495742321014404e-01 -1.223741546273231506e-01 -2.145663835108280182e-02 6.106449291110038757e-02 -1.615105420351028442e-01 -3.270346820354461670e-01 6.701933592557907104e-02 1.716215759515762329e-01 1.154904961585998535e-01
-2.298660874366760254e-01 5.633720755577087402e-02 1.135819479823112488e-01 2.224743068218231201e-01 2.606033980846405029e-01 1.593941748142242432e-01 3.203298663720488548e-03 -1.051413491368293762e-01 1.090499758720397949e-01 -7.014159928075969219e-04 2.024318277835845947e-01 -7.636214792728424072e-02 3.495165379717946053e-03 -1.052370443940162659e-01 -6.046618148684501648e-02 5.218777433037757874e-02 -1.702917963266372681e-01 -5.145943537354469299e-02 -7.572105526924133301e-02 -2.234400510787963867e-01 -1.974397301673889160e-01 -1.304535120725631714e-01 6.912346184253692627e-02 -5.543507933616638184e-01 -3.179825842380523682e-01 3.061175644397735596e-01 -5.583509430289268494e-02 -1.286518424749374390e-01 5.690781399607658386e-02 -1.320239752531051636e-01 -6.597569584846496582e-02 7.833337783813476562e-02
-2.625999152660369873e-01 7.409489899873733521e-02 -3.284904956817626953e-01 2.824590802192687988e-01 -4.362288862466812134e-02 3.669080510735511780e-02 1.005614399909973145e-01 1.686528325080871582e-02 -2.117416262626647949e-01 -2.580463290214538574e-01 1.949535608291625977e-01 -2.352862432599067688e-02 3.584061190485954285e-02 2.246333658695220947e-01 -1.498496085405349731e-01 1.454889476299285889e-01 -7.097522914409637451e-02 -8.000273257493972778e-02 -1.263880431652069092e-01 -1.494728401303291321e-02 -1.503733247518539429e-01 -1.131049990653991699e-01 2.412152588367462158e-01 -2.011916786432266235e-01 -1.182911545038223267e-01 -3.369399905204772949e-02 -2.826086580753326416e-01 -1.237930506467819214e-01 -2.241835445165634155e-01 -5.935753881931304932e-02 3.580629527568817139e-01 -1.576451659202575684e-01
-2.140705883502960205e-01 4.009159281849861145e-03 8.980907499790191650e-02 4.553449153900146484e-02 -1.203604489564895630e-01 1.044661924242973328e-01 -4.894180968403816223e-02 -5.840820819139480591e-02 -9.327421337366104126e-02 -2.239205390214920044e-01 4.092769697308540344e-02 -4.481776617467403412e-03 9.992036223411560059e-02 -5.190677046775817871e-01 -1.721861660480499268e-01 1.899579912424087524e-01 2.163118496537208557e-02 2.376780845224857330e-02 -1.094109788537025452e-01 1.631790548563003540e-01 -3.764157742261886597e-02 1.372144967317581177e-01 5.137063562870025635e-02 -1.517501771450042725e-01 -4.765869379043579102e-01 1.073751375079154968e-01 -7.533419132232666016e-02 -1.632619947195053101e-01 1.159472391009330750e-01 3.577148318290710449e-01 8.797670900821685791e-02 3.805621713399887085e-02
4.019192978739738464e-02 -1.646341979503631592e-01 3.603531122207641602e-01 1.017528399825096130e-01 5.605117604136466980e-02 3.608419895172119141e-01 2.314014136791229248e-01 2.447782270610332489e-02 -5.464640632271766663e-02 -5.587015673518180847e-02 1.754322946071624756e-01 4.790357127785682678e-02 -5.353425815701484680e-02 -5.188373476266860962e-02 -3.379423543810844421e-02 3.069442808628082275e-01 8.642698824405670166e-02 1.323409676551818848e-01 -1.171111986041069031e-01 -1.930465176701545715e-02 -1.423083543777465820e-01 -1.753026396036148071e-01 1.278969496488571167e-01 -1.052875891327857971e-01 -3.488576710224151611e-01 1.332653164863586426e-01 -8.179206401109695435e-02 -2.771639227867126465e-01 -1.587087847292423248e-02 4.736788943409919739e-02 3.907145261764526367e-01 -8.867064118385314941e-02
1.067431420087814331e-01 4.763545468449592590e-03 -1.856039017438888550e-01 -1.479932963848114014e-01 8.771552890539169312e-02 1.591687351465225220e-01 1.822295598685741425e-02 1.799553632736206055e-01 -4.263468552380800247e-03 -9.731627255678176880e-02 2.760069668292999268e-01 5.219373479485511780e-02 6.750581413507461548e-02 -1.921985000371932983e-01 -2.079246938228607178e-01 5.591648817062377930e-01 -1.967028714716434479e-02 1.079555228352546692e-01 -7.692672312259674072e-02 1.201542541384696960e-01 -1.442788541316986084e-01 -3.113172054290771484e-01 4.734383150935173035e-02 4.068122431635856628e-02 -2.216472178697586060e-01 8.565239608287811279e-03 -1.358568370342254639e-01 1.193016245961189270e-01 -1.062303930521011353e-01 2.761690178886055946e-03 3.539130389690399170e-01 -9.074446558952331543e-02
-1.629731655120849609e-01 7.808666676282882690e-02 -2.100310772657394409e-01 1.304313987493515015e-01 -1.158214285969734192e-01 9.590325504541397095e-02 2.057092338800430298e-01 6.954500824213027954e-02 7.076577097177505493e-02 1.225499995052814484e-02 3.466589152812957764e-01 -1.477368772029876709e-01 -1.502562463283538818e-01 -1.564786136150360107e-01 -5.296694487333297729e-02 -1.784820109605789185e-01 6.149611994624137878e-02 1.772556006908416748e-01 2.174330651760101318e-01 8.679473400115966797e-02 -1.309561282396316528e-01 3.803810775279998779e-01 1.294043809175491333e-01 -2.490785717964172363e-01 -4.177350997924804688e-01 1.398224681615829468e-01 -8.085409551858901978e-02 -4.048525542020797729e-02 -3.686950728297233582e-02 -6.393675506114959717e-02 2.619291841983795166e-01 2.552148327231407166e-02
8.360767737030982971e-03 -2.693062126636505127e-01 -2.284900695085525513e-01 2.192682921886444092e-01 -1.144023612141609192e-01 2.623950876295566559e-02 2.362937778234481812e-01 -3.775227442383766174e-02 -3.782836347818374634e-02 -2.516957931220531464e-02 3.806904554367065430e-01 -1.815558820962905884e-01 -4.111446440219879150e-02 -4.104243516921997070e-01 -3.438704311847686768e-01 -6.869010627269744873e-02 8.984080702066421509e-02 6.912340410053730011e-03 -1.874895244836807251e-01 1.039084717631340027e-01 -1.874681860208511353e-01 -5.352943763136863708e-02 -1.084437519311904907e-01 -2.667769491672515869e-01 -2.951923012733459473e-01 1.311994995921850204e-02 -1.885510236024856567e-02 -9.329531341791152954e-02 -9.453126043081283569e-02 4.400141537189483643e-02 2.755867317318916321e-02 -3.934994805604219437e-03
-7.258487399667501450e-03 1.313841789960861206e-01 -2.609656751155853271e-01 1.564322784543037415e-02 2.310965210199356079e-01 2.642991840839385986e-01 -5.875874310731887817e-02 1.787432879209518433e-01 1.043493598699569702e-01 2.311369031667709351e-01 4.210102558135986328e-02 -2.819043993949890137e-01 7.680224627256393433e-02 -1.437727212905883789e-01 -1.212531179189682007e-01 -7.463129609823226929e-02 -4.835191741585731506e-02 4.286265000700950623e-02 -1.811037212610244751e-01 -1.126743182539939880e-01 6.829783320426940918e-02 1.021187528967857361e-01 1.986550390720367432e-01 -3.015074729919433594e-01 -1.201200038194656372e-01 1.688837558031082153e-01 -3.621537983417510986e-01 8.247391134500503540e-02 -1.904766708612442017e-01 1.578521728515625000e-01 3.045738041400909424e-01 -1.824147552251815796e-01
-1.684748977422714233e-01 -1.849957928061485291e-02 1.004119217395782471e-01 -1.177379414439201355e-01 8.303061127662658691e-02 -7.120794802904129028e-02 3.791795670986175537e-01 -8.141189068555831909e-02 2.954421341419219971e-01 -1.447578519582748413e-01 1.395841538906097412e-01 -2.124974429607391357e-01 -5.245980806648731232e-03 -2.501937448978424072e-01 -2.244263291358947754e-01 3.369500935077667236e-01 1.145595908164978027e-01 -4.820704087615013123e-02 -1.626322120428085327e-01 -1.313281655311584473e-01 -1.579087674617767334e-01 -6.497870385646820068e-02 -1.371366828680038452e-01 -1.985577344894409180e-01 1.027169451117515564e-01 2.019355148077011108e-01 -2.417302429676055908e-01 -4.885332286357879639e-02 -1.323937326669692993e-01 -5.649340525269508362e-02 -2.505694516003131866e-02 -3.248433768749237061e-01
-8.041789382696151733e-02 -9.963894262909889221e-03 -1.155897416174411774e-02 8.758983016014099121e-02 2.554093301296234131e-01 -2.830313891172409058e-02 3.116117417812347412e-01 -3.704176843166351318e-02 -1.277487128973007202e-01 -1.147947534918785095e-01 2.081200033426284790e-01 5.282809212803840637e-02 -1.324150115251541138e-01 -2.881530225276947021e-01 -2.611746788024902344e-01 1.043324917554855347e-01 4.821129143238067627e-02 -1.390896551311016083e-02 2.486551403999328613e-01 2.014741003513336182e-01 -2.431574761867523193e-01 1.279620379209518433e-01 3.025540150701999664e-02 -9.522926062345504761e-02 -1.613841056823730469e-01 1.335865855216979980e-01 -7.108066231012344360e-03 -1.228622719645500183e-01 -4.332165122032165527e-01 5.415684357285499573e-02 -8.208340406417846680e-02 -3.450324237346649170e-01
-3.189859986305236816e-01 2.320830523967742920e-02 1.549271866679191589e-02 2.942560911178588867e-01 1.122046560049057007e-01 4.782427102327346802e-02 1.569502241909503937e-02 -4.282030742615461349e-03 5.809020996093750000e-02 -2.011246085166931152e-01 -1.202930063009262085e-01 8.749950677156448364e-03 2.589734196662902832e-01 -3.904816508293151855e-01 -8.888939023017883301e-02 2.239570170640945435e-01 5.772912874817848206e-02 2.244807779788970947e-01 1.370218116790056229e-02 6.700721103698015213e-03 4.659695178270339966e-02 8.346263319253921509e-02 5.055822059512138367e-02 -4.184110462665557861e-01 -1.484904997050762177e-02 1.904707700014114380e-01 -1.626343131065368652e-01 -2.238493598997592926e-02 -1.816907972097396851e-01 3.271594643592834473e-01 -1.018508225679397583e-01 7.197131216526031494e-02
5.612612515687942505e-02 1.762132346630096436e-01 -1.807268112897872925e-01 2.038241773843765259e-01 4.115504771471023560e-02 1.642434597015380859e-01 -3.063035383820533752e-02 -2.817871570587158203e-01 -6.807986646890640259e-02 -5.549681559205055237e-02 3.242061138153076172e-01 -8.215127885341644287e-02 -6.578209996223449707e-02 -2.162776291370391846e-01 1.026439070701599121e-01 9.925625473260879517e-02 -9.266586601734161377e-02 4.120884835720062256e-02 1.033145710825920105e-01 -9.575344622135162354e-02 -2.151065915822982788e-01 1.999465525150299072e-01 1.954424381256103516e-01 -2.431639879941940308e-01 -1.798421442508697510e-01 7.848910987377166748e-02 -9.106966853141784668e-02 -8.624058216810226440e-02 -2.370829880237579346e-01 3.407809734344482422e-01 2.467275410890579224e-01 -3.006048500537872314e-01
-1.314170658588409424e-01 3.362163901329040527e-01 1.729606688022613525e-01 -1.476485282182693481e-01 1.305952668190002441e-01 1.591193228960037231e-01 1.278953105211257935e-01 1.003626659512519836e-01 9.096311405301094055e-03 -1.589766591787338257e-01 -4.537884145975112915e-02 -1.003089621663093567e-01 1.276415139436721802e-01 -7.919583469629287720e-02 -1.849268376827239990e-01 1.372096594423055649e-02 -1.338255852460861206e-01 8.595586568117141724e-02 8.916436135768890381e-02 -2.502110898494720459e-01 -1.722272601909935474e-03 1.818503588438034058e-01 -2.610366046428680420e-02 -1.996049880981445312e-01 -3.015170693397521973e-01 1.269319653511047363e-01 -1.416313946247100830e-01 -2.688222825527191162e-01 -4.579828083515167236e-01 1.106120496988296509e-01 2.528666853904724121e-01 4.121998790651559830e-03
-1.996713280677795410e-01 5.449491366744041443e-02 -3.311996534466743469e-02 5.252145975828170776e-02 3.719460070133209229e-01 1.037696972489356995e-01 -5.794066819362342358e-04 -7.135790586471557617e-02 -1.068012714385986328e-01 -1.158836409449577332e-01 1.216758638620376587e-01 -1.452311724424362183e-01 -7.165797799825668335e-02 -2.041670680046081543e-01 -6.520050764083862305e-02 8.286832273006439209e-02 6.768891960382461548e-02 2.780083715915679932e-01 -7.562920451164245605e-02 -2.207506448030471802e-01 -1.627927422523498535e-01 2.105800807476043701e-01 2.439498752355575562e-01 -1.334507614374160767e-01 -4.752389341592788696e-02 -8.333864808082580566e-02 -4.395852386951446533e-01 -3.644953370094299316e-01 1.318352818489074707e-01 1.656665802001953125e-01 -7.899328321218490601e-02 -9.789296239614486694e-02
-3.526726365089416504e-02 -3.576836884021759033e-01 -1.793840080499649048e-01 1.665161103010177612e-01 -3.678133785724639893e-01 -1.024094223976135254e-01 1.249931678175926208e-01 1.983923763036727905e-01 1.626755297183990479e-01 -1.925847232341766357e-01 3.492009341716766357e-01 -6.750959903001785278e-02 1.974584460258483887e-01 -2.316523194313049316e-01 -3.159623444080352783e-01 6.518520414829254150e-02 1.008600592613220215e-01 1.816638372838497162e-02 -2.983418293297290802e-02 -9.968356043100357056e-02 -8.407428860664367676e-02 -7.443603128194808960e-02 1.863670796155929565e-01 -6.255075335502624512e-02 -1.536095738410949707e-01 1.772738248109817505e-01 -1.502818018198013306e-01 -2.887464314699172974e-02 -1.777267158031463623e-01 4.167306795716285706e-02 6.316071003675460815e-02 -1.871711015701293945e-01
-2.040211483836174011e-02 -1.151496469974517822e-01 -4.415045678615570068e-02 3.775063753128051758e-01 -1.594567894935607910e-01 8.325444161891937256e-02 7.721538096666336060e-02 -4.995640367269515991e-03 2.588597126305103302e-03 -3.526959195733070374e-02 2.751265466213226318e-01 -5.256674066185951233e-02 -1.015380471944808960e-01 -4.339931905269622803e-01 -2.848618030548095703e-01 -1.919535845518112183e-01 1.372065991163253784e-01 -8.805070072412490845e-02 -2.359388619661331177e-01 1.434113085269927979e-01 -2.237381488084793091e-01 -9.442297369241714478e-02 1.676304638385772705e-01 -3.481359183788299561e-01 -2.292174398899078369e-01 1.133891716599464417e-01 -8.371163159608840942e-02 -1.157633662223815918e-01 -2.527653984725475311e-02 -2.081102319061756134e-02 9.379226714372634888e-02 1.992610283195972443e-02
-1.360297054052352905e-01 -1.141415759921073914e-01 -3.471648693084716797e-02 1.547659933567047119e-01 8.480040729045867920e-02 -7.945825904607772827e-02 -1.916282325983047485e-01 -2.654207684099674225e-02 -6.493575125932693481e-02 -1.318050771951675415e-01 3.411073982715606689e-01 7.702964544296264648e-02 2.917841374874114990e-01 -1.423475444316864014e-01 -4.214725792407989502e-01 7.960763573646545410e-02 2.539827227592468262e-01 2.959078252315521240e-01 -2.074538171291351318e-01 2.186286635696887970e-02 -2.225900888442993164e-01 -2.986508607864379883e-02 5.408905074000358582e-02 2.952623367309570312e-02 -1.170041859149932861e-01 -2.094016596674919128e-02 -8.058806881308555603e-03 -1.777094751596450806e-01 -2.161112427711486816e-02 3.897779285907745361e-01 9.037967026233673096e-02 -5.448746308684349060e-02
-4.505483806133270264e-02 -2.528050243854522705e-01 1.730643957853317261e-02 4.645076394081115723e-02 9.278867393732070923e-02 -1.139404922723770142e-01 3.256646394729614258e-01 -6.715249270200729370e-02 -1.756065636873245239e-01 -1.055619195103645325e-01 1.081953123211860657e-01 -7.665862143039703369e-02 -1.688892245292663574e-01 -5.436765551567077637e-01 -3.599238693714141846e-01 3.967938479036092758e-03 -1.747645288705825806e-01 8.002924919128417969e-02 1.616449505090713501e-01 1.227809265255928040e-01 -1.772990226745605469e-01 -8.039874583482742310e-02 1.366400271654129028e-01 -1.409553885459899902e-01 -6.945746392011642456e-02 2.398380637168884277e-02 -1.206336468458175659e-01 -1.754844635725021362e-01 -2.560696005821228027e-01 1.225958541035652161e-01 1.559104863554239273e-02 -5.510171409696340561e-03
-2.217731205746531487e-03 3.541848957538604736e-01 9.565479308366775513e-02 5.823000520467758179e-02 1.427981406450271606e-01 2.122651599347591400e-02 8.464245498180389404e-02 -1.896616816520690918e-01 -2.689777128398418427e-02 -8.068002760410308838e-02 -1.096308752894401550e-01 -1.325563639402389526e-01 3.889950923621654510e-03 -3.647359013557434082e-01 -2.184491008520126343e-01 2.882672846317291260e-01 1.996391639113426208e-02 2.345776110887527466e-01 -2.149982601404190063e-01 2.563401125371456146e-02 -6.378121674060821533e-02 -2.869116365909576416e-01 -1.329892426729202271e-01 8.488570898771286011e-02 4.803149402141571045e-02 2.772808969020843506e-01 1.920383796095848083e-02 -3.301575779914855957e-01 -1.170871481299400330e-01 -1.290557626634836197e-02 2.851355373859405518e-01 -3.773473436012864113e-03
-1.412330716848373413e-01 4.735916554927825928e-01 1.122840568423271179e-01 -8.727845549583435059e-02 2.054482698440551758e-02 -5.992822721600532532e-02 -1.520017832517623901e-01 4.065898433327674866e-02 -1.216789633035659790e-01 -9.152577817440032959e-02 1.705371737480163574e-01 -1.005227193236351013e-01 -2.575302720069885254e-01 -1.807959973812103271e-01 -3.780736327171325684e-01 -1.067924126982688904e-02 4.047595337033271790e-02 3.623645007610321045e-01 -1.080098226666450500e-01 -1.494592428207397461e-01 -1.326671838760375977e-01 -3.838399797677993774e-02 2.076331526041030884e-02 -1.474423557519912720e-01 1.098779588937759399e-01 -2.424130961298942566e-02 -3.026286363601684570e-01 -2.637234330177307129e-01 -6.107241846621036530e-03 -8.314732462167739868e-02 1.143111512064933777e-01 1.808288879692554474e-02
-1.741566061973571777e-01 2.839791178703308105e-01 5.960110574960708618e-03 -6.295577436685562134e-02 -1.255955547094345093e-01 4.153363406658172607e-01 5.980755388736724854e-02 1.490666270256042480e-01 2.619213461875915527e-01 -6.057958677411079407e-02 -8.107665926218032837e-02 -7.832498848438262939e-02 -1.479583382606506348e-01 -2.172548472881317139e-01 -7.145125418901443481e-02 2.120805829763412476e-01 4.077648743987083435e-02 2.332203090190887451e-01 -1.675595343112945557e-01 3.631193935871124268e-02 -2.564077079296112061e-01 -7.821586728096008301e-02 2.459146454930305481e-02 -1.058632731437683105e-01 -3.115968108177185059e-01 2.130358070135116577e-01 -1.967922002077102661e-01 -2.856801748275756836e-01 -2.259764634072780609e-02 1.086153835058212280e-01 -8.616042137145996094e-02 -1.229710802435874939e-01
-1.598358005285263062e-01 4.482115805149078369e-01 2.545897066593170166e-01 -2.128875702619552612e-01 5.805542320013046265e-02 2.747640013694763184e-01 1.299501210451126099e-01 -8.949282765388488770e-02 2.844206290319561958e-03 -1.521700024604797363e-01 2.358707338571548462e-01 -7.954026572406291962e-03 -1.754868961870670319e-02 -2.571562491357326508e-02 -1.977435350418090820e-01 1.460255682468414307e-01 1.368123292922973633e-01 3.762132823467254639e-01 -2.030717134475708008e-01 -8.326857537031173706e-02 -2.492284327745437622e-01 2.878871373832225800e-02 4.690986126661300659e-02 7.126158475875854492e-02 -1.207705065608024597e-01 6.118445843458175659e-02 -2.706172764301300049e-01 -1.144890263676643372e-01 -5.993678793311119080e-02 -9.542711079120635986e-02 1.479955017566680908e-01 -3.850501775741577148e-02
-5.212294459342956543e-01 8.939686231315135956e-03 1.763929873704910278e-01 3.624031543731689453e-01 1.590156406164169312e-01 -4.577819257974624634e-02 1.558395475149154663e-01 -1.022943481802940369e-01 9.833933785557746887e-03 -1.348593533039093018e-01 2.557522952556610107e-01 -1.253288984298706055e-01 -2.376958727836608887e-01 -1.434355378150939941e-01 -2.184267193078994751e-01 1.995852738618850708e-01 -1.693505346775054932e-01 -2.903774380683898926e-02 3.932369500398635864e-02 -1.264306996017694473e-02 -2.240264564752578735e-01 -3.582087531685829163e-02 -8.855149149894714355e-02 -1.816178560256958008e-01 -9.682036191225051880e-02 1.035257279872894287e-01 -6.486534327268600464e-02 -4.993686918169260025e-03 -8.459735661745071411e-03 6.232022494077682495e-02 2.580563426017761230e-01 1.457423567771911621e-01
-3.064180910587310791e-02 9.415453672409057617e-02 1.296538859605789185e-01 -4.402099549770355225e-02 1.266495585441589355e-01 7.375981658697128296e-02 -1.154359877109527588e-01 2.409737855195999146e-01 -2.549169063568115234e-01 1.212917789816856384e-01 1.505633741617202759e-01 6.684336811304092407e-02 -3.293532133102416992e-01 -1.192181631922721863e-01 -1.854957640171051025e-01 2.779829204082489014e-01 -1.243299171328544617e-01 2.593107819557189941e-01 -1.540377587080001831e-01 -2.045611888170242310e-01 -9.864797443151473999e-02 -4.923172667622566223e-02 9.154447168111801147e-02 2.271625027060508728e-02 -3.288891315460205078e-01 -2.648195810616016388e-02 -2.033910304307937622e-01 7.078391313552856445e-02 -1.652512848377227783e-01 5.362690985202789307e-02 4.272994399070739746e-01 -5.612993612885475159e-03
-1.729938834905624390e-01 -6.796070188283920288e-02 6.772753596305847168e-02 2.411015182733535767e-01 2.167062908411026001e-01 2.248907089233398438e-01 -8.225470036268234253e-02 4.030747339129447937e-02 -7.227524649351835251e-03 5.917151272296905518e-02 -4.305883869528770447e-02 2.532028853893280029e-01 -1.562984883785247803e-01 -2.800603210926055908e-01 -2.247299551963806152e-01 1.233758851885795593e-01 2.597666382789611816e-01 1.440609395503997803e-01 5.217384081333875656e-03 -1.025077998638153076e-01 -2.030773758888244629e-01 1.794135719537734985e-01 -2.451915442943572998e-01 -1.085387319326400757e-01 2.076900191605091095e-02 1.408113837242126465e-01 6.062236428260803223e-02 -1.234143823385238647e-01 -2.614156007766723633e-01 -3.254381418228149414e-01 3.153462409973144531e-01 4.181800410151481628e-02
-2.718093395233154297e-01 -3.381641581654548645e-02 2.448005788028240204e-02 3.726232051849365234e-02 1.021810770034790039e-01 1.288591474294662476e-01 3.461240828037261963e-01 6.170628219842910767e-02 2.290917336940765381e-01 -8.475583046674728394e-02 1.167921051383018494e-01 3.512215241789817810e-02 -9.150661528110504150e-02 -3.246379196643829346e-01 -1.949539333581924438e-01 -9.729032218456268311e-02 -1.074682176113128662e-01 1.061613392084836960e-02 2.217594534158706665e-01 1.058238372206687927e-02 -9.718224406242370605e-02 3.577796742320060730e-02 -1.261808872222900391e-01 -2.297078669071197510e-01 -1.356114298105239868e-01 1.725695133209228516e-01 -3.223533928394317627e-01 -4.076106250286102295e-01 -1.207030564546585083e-01 4.541505128145217896e-02 -7.871377468109130859e-02 -2.348140478134155273e-01
-1.344426125288009644e-01 3.446175456047058105e-01 -1.151488162577152252e-02 -2.158205509185791016e-01 -2.766823396086692810e-02 4.394784197211265564e-02 -7.771489676088094711e-03 6.522032618522644043e-02 -1.055515557527542114e-01 -2.406844124197959900e-02 3.222580254077911377e-01 4.375567287206649780e-02 -1.478021144866943359e-01 -3.283817470073699951e-01 -3.675378561019897461e-01 3.352832794189453125e-02 2.051868848502635956e-02 5.507907271385192871e-02 5.141131579875946045e-02 -7.360182702541351318e-02 -2.976770401000976562e-01 4.239587113261222839e-02 -1.261710096150636673e-02 -1.350117176771163940e-01 3.504353016614913940e-02 -1.224803701043128967e-01 -2.029375135898590088e-01 -8.817317336797714233e-02 -4.046568274497985840e-02 -1.085453480482101440e-01 1.016955897212028503e-01 -4.656262099742889404e-01
-2.540346384048461914e-01 -2.440121606923639774e-04 -2.586194127798080444e-02 1.779568940401077271e-01 1.728186905384063721e-01 2.870982885360717773e-02 4.911589249968528748e-02 -2.170488983392715454e-01 8.318533748388290405e-02 1.733164191246032715e-01 2.871700525283813477e-01 9.141540154814720154e-03 2.692059427499771118e-02 1.567220874130725861e-02 -1.667738258838653564e-01 -3.789469972252845764e-02 -1.568551063537597656e-01 4.280494526028633118e-02 -9.243949502706527710e-02 -1.792285740375518799e-01 -3.011863529682159424e-01 -2.294498980045318604e-01 3.723226487636566162e-02 -2.300362884998321533e-01 2.587752640247344971e-01 2.018902450799942017e-01 -2.282802909612655640e-01 -1.421945542097091675e-01 -1.634621471166610718e-01 1.727783977985382080e-01 2.930461168289184570e-01 -2.931150197982788086e-01
-4.569195508956909180e-01 1.110031753778457642e-01 1.508605480194091797e-01 2.462734729051589966e-01 1.004772111773490906e-01 5.635891854763031006e-02 6.648992002010345459e-02 -1.050621457397937775e-02 -1.213436201214790344e-02 -2.480051219463348389e-01 3.315982222557067871e-01 -8.170437812805175781e-02 -2.072097659111022949e-01 -8.989007771015167236e-02 -1.447516679763793945e-01 2.634017765522003174e-01 -1.429888606071472168e-01 8.855708874762058258e-03 -1.258080005645751953e-01 1.831810623407363892e-01 -1.869909167289733887e-01 1.620218306779861450e-01 -7.822025567293167114e-02 -1.360492855310440063e-01 -2.207373380661010742e-01 2.525547444820404053e-01 -1.596803814172744751e-01 -2.673712745308876038e-02 8.475181460380554199e-02 -1.445971131324768066e-01 1.849992126226425171e-01 -3.555956855416297913e-02
-2.412310093641281128e-01 1.559747457504272461e-01 -3.470244109630584717e-01 9.745939075946807861e-02 1.015065014362335205e-01 1.302865743637084961e-01 -1.246560066938400269e-01 -2.513112127780914307e-02 -3.213220741599798203e-03 1.454986929893493652e-01 3.018522858619689941e-01 1.298125535249710083e-01 1.525575853884220123e-02 -1.321459561586380005e-01 -2.743140235543251038e-02 5.610204860568046570e-02 1.456134300678968430e-02 1.787962168455123901e-01 1.513569988310337067e-02 1.159555464982986450e-02 -2.047834694385528564e-01 1.659468710422515869e-01 8.808273822069168091e-02 -4.320265054702758789e-01 6.544298678636550903e-02 1.024282872676849365e-01 -2.653516530990600586e-01 -2.403687387704849243e-01 -1.409657765179872513e-02 2.589737474918365479e-01 2.049631476402282715e-01 -2.114287167787551880e-01
-7.442621886730194092e-02 -2.955754399299621582e-01 -5.055519938468933105e-02 9.010363370180130005e-02 3.932106792926788330e-01 -1.491677612066268921e-01 2.864129543304443359e-01 1.180545985698699951e-01 1.711563393473625183e-02 6.229130923748016357e-02 5.161518231034278870e-03 -9.310475736856460571e-02 -1.622962504625320435e-01 -3.979306221008300781e-01 -1.066451892256736755e-01 3.107035756111145020e-01 9.487959742546081543e-02 2.704269997775554657e-02 7.971436530351638794e-02 1.246403604745864868e-01 -2.596528269350528717e-02 -5.745340511202812195e-02 -7.577585987746715546e-03 -3.788509964942932129e-01 -1.367738246917724609e-01 1.738794445991516113e-01 -1.270020008087158203e-01 -2.259538918733596802e-01 -1.465743184089660645e-01 -1.474331598728895187e-03 -3.250046446919441223e-02 -1.635840162634849548e-02
-5.831996351480484009e-02 1.584921404719352722e-02 4.727957397699356079e-02 -1.620375812053680420e-01 1.327009052038192749e-01 -1.381586641073226929e-01 -1.041873544454574585e-01 2.331162430346012115e-02 -2.649627858772873878e-03 -3.948434442281723022e-02 1.647688001394271851e-01 4.971544444561004639e-02 -7.376343011856079102e-02 1.176766958087682724e-02 -3.214450180530548096e-01 1.930087804794311523e-01 -1.849719583988189697e-01 4.802189022302627563e-02 -3.438959121704101562e-01 -1.694736480712890625e-01 -6.670052558183670044e-02 -3.879892081022262573e-02 -5.832005292177200317e-02 -1.042462959885597229e-01 -4.064922630786895752e-01 1.454110257327556610e-02 -5.345048308372497559e-01 6.158226728439331055e-02 -2.980313263833522797e-02 -4.971294105052947998e-02 2.719576358795166016e-01 8.018732815980911255e-02
-2.109711244702339172e-02 2.303754687309265137e-01 -2.705446481704711914e-01 3.204878866672515869e-01 -8.610377088189125061e-03 6.850811094045639038e-02 -7.283987104892730713e-02 -1.664997190237045288e-01 9.736073017120361328e-02 -4.491851199418306351e-03 1.484317034482955933e-01 -1.803715229034423828e-01 8.675015717744827271e-02 -1.226568296551704407e-01 -1.256987750530242920e-01 5.001324042677879333e-02 1.127250418066978455e-01 1.410610228776931763e-01 -3.836897760629653931e-02 4.239939525723457336e-02 4.385883361101150513e-02 4.027173221111297607e-01 6.827755365520715714e-03 -5.691926181316375732e-02 -2.764480113983154297e-01 2.531183063983917236e-01 -1.534472405910491943e-01 -1.790147423744201660e-01 4.919940978288650513e-02 -2.879477441310882568e-01 3.386215865612030029e-01 -1.687985062599182129e-01
-4.147254824638366699e-01 9.214833378791809082e-02 -1.036834269762039185e-01 1.835524588823318481e-01 2.429060935974121094e-01 3.203808888792991638e-02 1.523901224136352539e-01 -1.453901529312133789e-01 -1.509241200983524323e-02 1.868927478790283203e-01 2.462329566478729248e-01 -4.227367043495178223e-02 2.370534092187881470e-01 1.223615556955337524e-01 -6.528027355670928955e-02 7.562178373336791992e-02 -8.096469193696975708e-02 3.495220560580492020e-03 -2.725637257099151611e-01 3.513361886143684387e-02 -1.746811568737030029e-01 -1.478932797908782959e-01 1.691077351570129395e-01 -1.350682228803634644e-01 -2.696843259036540985e-02 -1.130371540784835815e-02 -2.804031670093536377e-01 -7.229132950305938721e-02 -3.045631051063537598e-01 -3.709831088781356812e-02 3.435792028903961182e-01 -1.172567754983901978e-01
-1.047118380665779114e-01 -6.035913527011871338e-02 3.446954488754272461e-01 -8.953823149204254150e-02 3.658331185579299927e-02 2.210129499435424805e-01 1.701155006885528564e-01 -4.916824866086244583e-03 5.278823524713516235e-02 -1.810931600630283356e-02 1.654639989137649536e-01 -1.765964776277542114e-01 -6.576152145862579346e-02 -8.059097081422805786e-02 -1.260432153940200806e-01 3.957000672817230225e-01 9.751576185226440430e-02 3.183242976665496826e-01 -2.544973194599151611e-01 -1.354582011699676514e-01 1.493298262357711792e-02 -1.364201754331588745e-01 5.501521751284599304e-02 -4.156840499490499496e-03 -1.714275032281875610e-01 1.807086914777755737e-01 -3.446164429187774658e-01 3.424301370978355408e-02 -2.183313816785812378e-01 -7.042399793863296509e-02 2.880392372608184814e-01 3.227680549025535583e-02
-1.545207202434539795e-01 -2.871599793434143066e-01 -6.049404293298721313e-02 1.412907987833023071e-01 1.777115315198898315e-01 -4.166060686111450195e-02 -2.125450968742370605e-01 5.372444540262222290e-02 -7.706156373023986816e-02 -1.258244067430496216e-01 3.735015094280242920e-01 -5.074624787084758282e-04 2.998416423797607422e-01 -2.507010400295257568e-01 -2.982322275638580322e-01 5.111630260944366455e-02 1.897463947534561157e-01 7.946082204580307007e-02 -2.883822023868560791e-01 -1.146424263715744019e-01 -2.756684124469757080e-01 -6.311267614364624023e-02 -6.597324460744857788e-02 -6.850601732730865479e-02 -6.587996333837509155e-02 -8.391559123992919922e-02 -5.374220386147499084e-02 -4.030843079090118408e-02 -1.468507200479507446e-01 3.214631974697113037e-01 1.084037050604820251e-01 -5.365861579775810242e-02
4.690356925129890442e-02 1.774655133485794067e-01 5.339841172099113464e-02 1.440485268831253052e-01 2.485614269971847534e-01 1.784874498844146729e-01 -1.361145754344761372e-03 -4.435427486896514893e-02 1.227873340249061584e-01 3.667036071419715881e-02 1.042876243591308594e-01 -2.176519930362701416e-01 7.087510824203491211e-02 2.045082859694957733e-02 -2.372475266456604004e-01 -7.889863103628158569e-03 -9.099957346916198730e-02 1.251542270183563232e-01 -7.878306508064270020e-02 3.108884394168853760e-01 -8.437614887952804565e-02 -1.575236022472381592e-01 2.673807740211486816e-02 -3.063337802886962891e-01 -3.193002045154571533e-01 -1.653935462236404419e-01 -3.270853757858276367e-01 -9.137735515832901001e-02 -3.413892686367034912e-01 -1.921995133161544800e-01 2.348619401454925537e-01 -6.367295235395431519e-02
-1.460679471492767334e-01 1.881119906902313232e-01 -2.016342580318450928e-01 -1.136746536940336227e-02 1.671838313341140747e-01 2.866596281528472900e-01 7.870645076036453247e-02 -5.638429522514343262e-02 1.080193743109703064e-02 -1.209397241473197937e-01 3.228169381618499756e-01 9.570651501417160034e-02 -1.071539670228958130e-01 2.660887781530618668e-03 -4.324422180652618408e-01 -3.564379364252090454e-02 1.012046933174133301e-01 1.507670283317565918e-01 -1.065119579434394836e-01 -1.339964866638183594e-01 -1.782936155796051025e-01 6.420586258172988892e-02 1.417953707277774811e-02 1.046284288167953491e-01 1.862109154462814331e-01 -6.952211726456880569e-03 -3.712965548038482666e-01 -1.234924644231796265e-01 -6.220316141843795776e-02 -3.251595199108123779e-01 7.380106300115585327e-02 -2.071323990821838379e-01
-1.657765656709671021e-01 2.528910934925079346e-01 -4.780967533588409424e-02 2.496306039392948151e-02 7.456068694591522217e-02 1.439770609140396118e-01 -5.319535732269287109e-02 3.321438562124967575e-04 8.673004806041717529e-02 -2.801518440246582031e-01 1.081133708357810974e-01 -2.560150921344757080e-01 -2.609269022941589355e-01 -1.979075837880373001e-03 -1.270493268966674805e-01 1.246473491191864014e-01 1.548305749893188477e-01 4.156255125999450684e-01 -1.151197552680969238e-01 7.553543895483016968e-02 -8.824019879102706909e-02 5.285084992647171021e-02 -7.433893531560897827e-02 1.315708644688129425e-02 -3.028440475463867188e-02 2.170869857072830200e-01 4.435938596725463867e-02 -4.068786501884460449e-01 -1.543157100677490234e-01 -1.037736907601356506e-01 1.718545556068420410e-01 -3.192174136638641357e-01
-2.999124675989151001e-02 -2.452451176941394806e-02 -1.319012790918350220e-01 -6.100008636713027954e-02 2.789007127285003662e-01 1.684651821851730347e-01 4.793442189693450928e-01 1.097344234585762024e-01 -4.880859330296516418e-02 -1.248385384678840637e-01 2.673915624618530273e-01 7.548241317272186279e-02 1.835526823997497559e-01 -1.839471459388732910e-01 -1.871532499790191650e-01 1.851053722202777863e-02 1.410392075777053833e-01 1.435957103967666626e-01 2.317187637090682983e-01 -1.319351196289062500e-01 -7.485208660364151001e-02 1.417624056339263916e-01 2.582201063632965088e-01 -2.244038879871368408e-01 1.894749701023101807e-01 1.054798364639282227e-01 -2.059707790613174438e-01 -1.629540473222732544e-01 -8.628199249505996704e-02 9.212668240070343018e-02 1.975547224283218384e-01 7.765788584947586060e-02
-1.433073580265045166e-01 6.797485053539276123e-03 3.788342177867889404e-01 2.442109026014804840e-02 9.626845270395278931e-02 -6.426915992051362991e-03 4.404347762465476990e-02 1.137182787060737610e-01 1.376380622386932373e-01 3.335935249924659729e-02 3.663487732410430908e-01 3.350166976451873779e-02 3.948888182640075684e-02 4.984157532453536987e-02 -2.664424180984497070e-01 5.394294485449790955e-02 -4.948149248957633972e-02 4.397054910659790039e-01 -2.691141366958618164e-01 -4.592050984501838684e-02 1.001903265714645386e-01 -1.683580428361892700e-01 5.966900289058685303e-02 -2.645735740661621094e-01 -1.508082449436187744e-02 -6.624885834753513336e-03 -3.049284219741821289e-01 -1.696755439043045044e-01 4.218602925539016724e-02 -7.919726520776748657e-02 2.438946366310119629e-01 -7.711786031723022461e-02
-9.526450186967849731e-03 -2.581592798233032227e-01 -1.736433804035186768e-01 4.206010699272155762e-01 -2.612967789173126221e-01 -1.341757476329803467e-01 2.511608600616455078e-01 -1.195286959409713745e-02 6.981454789638519287e-02 -1.939481943845748901e-01 1.844528317451477051e-01 -2.467765808105468750e-01 -2.222134917974472046e-02 -2.779320180416107178e-01 -3.244200050830841064e-01 -1.421170085668563843e-01 5.366887897253036499e-02 1.222947835922241211e-01 -1.573808044195175171e-01 5.944970622658729553e-02 -1.381611078977584839e-01 -5.603258684277534485e-02 1.431115567684173584e-01 -1.482361555099487305e-01 -1.574100404977798462e-01 1.965497136116027832e-01 -1.077923849225044250e-01 2.757559157907962799e-02 -1.506936252117156982e-01 1.281422525644302368e-01 8.389171957969665527e-02 -5.767684429883956909e-02
1.608956605195999146e-01 3.550435602664947510e-01 3.875664994120597839e-02 2.298896387219429016e-02 6.093525886535644531e-02 3.325492143630981445e-02 -1.268467754125595093e-01 -1.649067401885986328e-01 6.479772180318832397e-02 -3.997961990535259247e-03 1.322146803140640259e-01 -5.569091811776161194e-02 2.086594700813293457e-01 3.219160065054893494e-02 -3.635155856609344482e-01 2.635912895202636719e-01 3.101104684174060822e-02 -2.671889774501323700e-02 -1.265585720539093018e-01 -9.655630588531494141e-02 3.377727419137954712e-02 1.452885717153549194e-01 3.074565343558788300e-02 -2.878107428550720215e-01 -2.882415950298309326e-01 2.112971618771553040e-02 -2.718530595302581787e-01 7.891478389501571655e-02 -2.981990277767181396e-01 -3.321368247270584106e-02 3.362538218498229980e-01 -1.647036820650100708e-01
1.425345800817012787e-02 -1.839860826730728149e-01 1.108206249773502350e-02 1.689016819000244141e-01 6.044562160968780518e-02 -1.074268221855163574e-01 -6.367819011211395264e-02 -8.104116469621658325e-02 -1.161789074540138245e-01 9.743411839008331299e-02 2.386917322874069214e-01 -7.930980995297431946e-03 1.085777804255485535e-01 -4.427085816860198975e-01 -2.751888632774353027e-01 2.542330883443355560e-02 7.141733914613723755e-02 3.163622617721557617e-01 -1.671617031097412109e-01 -1.522448658943176270e-01 -3.027255535125732422e-01 -1.445548981428146362e-01 2.332706190645694733e-02 2.741928957402706146e-02 1.234551370143890381e-01 -1.779607683420181274e-01 -1.249394118785858154e-01 -1.864952147006988525e-01 4.249774292111396790e-02 3.135460913181304932e-01 2.686559557914733887e-01 -8.694344013929367065e-02
9.014688432216644287e-02 4.931535106152296066e-03 -1.356742680072784424e-01 -1.969546526670455933e-01 1.954849511384963989e-01 1.640397757291793823e-01 2.126810252666473389e-01 -2.658329159021377563e-02 -1.534179151058197021e-01 -7.207377254962921143e-02 3.322032690048217773e-01 2.894835546612739563e-02 1.928237080574035645e-01 -6.015345081686973572e-02 -3.762565255165100098e-01 -3.308943286538124084e-02 9.328947216272354126e-02 -9.147159755229949951e-02 1.486462503671646118e-01 3.830802068114280701e-02 -1.465318910777568817e-02 3.251812756061553955e-01 1.904293596744537354e-01 -3.055097758769989014e-01 1.673258841037750244e-02 1.723373495042324066e-02 -2.090342342853546143e-01 -3.119913339614868164e-01 -4.546080157160758972e-02 6.549720466136932373e-02 2.583207488059997559e-01 -9.647883474826812744e-02
-1.741647720336914062e-01 1.383019238710403442e-01 -7.472524046897888184e-02 4.737180471420288086e-02 2.145831882953643799e-01 1.141371279954910278e-01 -2.034448385238647461e-01 1.809024624526500702e-02 3.405956923961639404e-01 1.240045651793479919e-01 -3.005056409165263176e-03 -2.103165835142135620e-01 -3.205511253327131271e-03 -1.757285743951797485e-01 -1.372574567794799805e-01 1.567866355180740356e-01 3.617521608248353004e-03 2.402323484420776367e-01 -4.170196130871772766e-02 1.690457463264465332e-01 2.443462796509265900e-02 1.642580777406692505e-01 9.693400561809539795e-02 -6.274970620870590210e-02 -1.846718639135360718e-01 2.890148460865020752e-01 -7.693661004304885864e-02 -2.521519660949707031e-01 -1.058404520153999329e-01 3.244835138320922852e-01 9.678383171558380127e-02 -3.873503506183624268e-01
6.056676432490348816e-02 6.189576163887977600e-02 -3.139610216021537781e-02 -2.242928743362426758e-01 1.957785040140151978e-01 1.074659451842308044e-01 -1.857907474040985107e-01 1.064442023634910583e-01 -1.407975852489471436e-01 1.114706099033355713e-01 4.058861732482910156e-01 1.783259660005569458e-01 9.370619058609008789e-02 -2.105698287487030029e-01 -1.099859476089477539e-01 2.996366322040557861e-01 -5.580844730138778687e-02 3.285359740257263184e-01 -4.075943306088447571e-02 -7.843637466430664062e-02 -2.623334825038909912e-01 -1.230236440896987915e-01 1.460977941751480103e-01 -7.527416199445724487e-02 -8.508824557065963745e-02 2.214101403951644897e-01 -2.335874550044536591e-02 8.206810057163238525e-02 1.978887990117073059e-02 -3.914375975728034973e-02 3.399387598037719727e-01 -2.254637628793716431e-01
-1.438494324684143066e-01 3.280401974916458130e-02 5.980104469927027822e-05 2.038623988628387451e-01 7.889407128095626831e-02 -1.021707877516746521e-01 -1.540623307228088379e-01 3.063549995422363281e-01 1.523214275948703289e-03 1.260952651500701904e-01 2.177123874425888062e-01 -1.247897967696189880e-01 1.059945896267890930e-01 4.418669641017913818e-02 -2.631721794605255127e-01 6.306979060173034668e-02 -1.958081871271133423e-01 6.052429974079132080e-02 -2.577209770679473877e-01 9.370864927768707275e-02 -3.222805559635162354e-01 1.407098025083541870e-01 8.673520386219024658e-02 -3.429062366485595703e-01 -1.290662288665771484e-01 -6.158094108104705811e-02 -2.215559631586074829e-01 -2.458179891109466553e-01 -1.941916197538375854e-01 7.087212055921554565e-02 -1.929292380809783936e-01 -2.474381029605865479e-01
-1.088937073945999146e-01 -1.862749457359313965e-01 -3.927965089678764343e-02 -8.198846876621246338e-02 8.202464319765567780e-03 9.498067200183868408e-02 2.975725531578063965e-01 -1.809583157300949097e-01 -3.908528946340084076e-03 8.215823769569396973e-02 1.867540180683135986e-01 -1.706633716821670532e-01 6.657310575246810913e-02 -8.631829172372817993e-02 -2.242045104503631592e-01 -2.836889922618865967e-01 7.587590813636779785e-02 1.867562979459762573e-01 -2.082460522651672363e-01 9.182715788483619690e-03 -2.418603599071502686e-01 -1.507125645875930786e-01 -1.237431168556213379e-01 -1.668490320444107056e-01 -2.558505237102508545e-01 1.964737027883529663e-01 5.262418091297149658e-02 -3.442462384700775146e-01 -6.982480734586715698e-02 2.648097276687622070e-01 2.544212341308593750e-01 -1.669822335243225098e-01
-1.415868848562240601e-01 1.743903756141662598e-01 -2.913878262042999268e-01 3.343786299228668213e-02 1.492163091897964478e-01 1.409494876861572266e-01 -8.900190144777297974e-02 -9.103957563638687134e-02 5.938090384006500244e-02 6.199577450752258301e-02 2.802696228027343750e-01 1.003502532839775085e-01 1.198834106326103210e-01 -9.770255535840988159e-02 -5.606851726770401001e-02 8.426762372255325317e-02 -6.223897263407707214e-02 1.212873235344886780e-01 -1.111760362982749939e-02 -3.784321248531341553e-02 -2.820177376270294189e-01 7.206252962350845337e-02 7.478522509336471558e-02 -4.593105912208557129e-01 8.321781456470489502e-02 1.644482612609863281e-01 -2.917215526103973389e-01 -2.129693180322647095e-01 -2.966976352035999298e-02 2.287175655364990234e-01 3.027367889881134033e-01 -2.105412781238555908e-01
-2.553437650203704834e-02 2.131346464157104492e-01 8.596962690353393555e-02 -3.647847473621368408e-02 -1.353037357330322266e-01 1.817197799682617188e-01 1.409544497728347778e-01 2.348975837230682373e-01 -4.031405597925186157e-02 1.322311311960220337e-01 1.167219504714012146e-01 1.647369265556335449e-01 1.174340099096298218e-01 -3.147506117820739746e-01 -3.619679808616638184e-01 -8.115547895431518555e-02 -9.144411236047744751e-02 1.003524959087371826e-01 1.506587266921997070e-01 -9.122086316347122192e-02 -2.267884016036987305e-01 2.358323186635971069e-01 6.619654595851898193e-02 -3.346007168292999268e-01 -2.176650315523147583e-01 -9.649998694658279419e-02 -2.264268845319747925e-01 -1.485406756401062012e-01 -5.977327749133110046e-02 9.233745932579040527e-02 6.378155946731567383e-02 -2.990907430648803711e-01
1.669627875089645386e-01 1.430176049470901489e-01 7.221198827028274536e-02 7.614158838987350464e-02 1.176735758781433105e-01 1.456877887248992920e-01 -2.966483309864997864e-02 -1.756114214658737183e-01 2.027846723794937134e-01 -1.108519509434700012e-01 4.765254445374011993e-03 3.862329944968223572e-02 -1.776658296585083008e-01 -4.726371169090270996e-02 -2.116845101118087769e-01 8.711513876914978027e-02 -2.288441359996795654e-02 3.697003796696662903e-02 -4.437921568751335144e-02 1.182403266429901123e-01 -8.280502259731292725e-02 -1.295166760683059692e-01 3.781630843877792358e-02 -3.465208411216735840e-01 -3.119458258152008057e-01 -2.896112017333507538e-02 -3.544133901596069336e-01 -1.806942075490951538e-01 -4.055564403533935547e-01 -1.113721206784248352e-01 3.496783971786499023e-01 -1.191695332527160645e-01
-2.920179069042205811e-01 -1.570554375648498535e-01 -5.760264769196510315e-02 7.223180681467056274e-02 1.183534637093544006e-01 1.106786951422691345e-01 -9.967515617609024048e-02 1.630937904119491577e-01 -2.810953371226787567e-02 -1.188450455665588379e-01 2.326377928256988525e-01 -1.930468678474426270e-01 8.920259028673171997e-02 -2.122709304094314575e-01 -3.703181743621826172e-01 2.054087966680526733e-01 1.876244097948074341e-01 1.469189375638961792e-01 -2.287645787000656128e-01 1.449366211891174316e-01 -1.073249727487564087e-01 2.303850054740905762e-01 -1.110308393836021423e-01 -6.125720962882041931e-02 -8.706250786781311035e-02 -9.324412047863006592e-02 2.354678362607955933e-01 -5.654836446046829224e-02 -6.098162755370140076e-02 3.523018360137939453e-01 2.576158940792083740e-01 1.276813726872205734e-02
-1.396843343973159790e-01 2.754667401313781738e-02 -2.142710387706756592e-01 1.314249783754348755e-01 3.158839046955108643e-01 2.072070688009262085e-01 -1.481405049562454224e-01 1.818383783102035522e-01 7.095502316951751709e-02 -2.190385758876800537e-01 1.546426862478256226e-01 -2.204244583845138550e-01 -1.175569146871566772e-01 -1.745637655258178711e-01 -1.954903751611709595e-01 3.015646524727344513e-02 2.661879360675811768e-01 4.146890714764595032e-02 8.157872408628463745e-02 7.956334948539733887e-02 -2.621761858463287354e-01 -9.884644299745559692e-02 -2.294317185878753662e-01 4.598543420433998108e-02 5.933563038706779480e-02 3.055038452148437500e-01 -1.460436824709177017e-02 -1.561645418405532837e-01 1.574761606752872467e-02 -1.714761108160018921e-01 3.042244613170623779e-01 -2.177260220050811768e-01
2.389735728502273560e-02 1.909392178058624268e-01 -7.589168101549148560e-02 1.040897369384765625e-01 9.597809985280036926e-04 -7.553554326295852661e-02 3.130034729838371277e-02 2.712791562080383301e-01 1.031683310866355896e-01 -5.128015577793121338e-02 9.724646806716918945e-02 1.053796261548995972e-01 1.765969544649124146e-01 -1.326449364423751831e-01 -4.214048683643341064e-01 1.620701402425765991e-01 -1.601670831441879272e-01 2.400577962398529053e-01 -1.567159891128540039e-01 7.187634706497192383e-02 -2.382662892341613770e-01 -1.001473665237426758e-01 -3.155576810240745544e-02 -4.904996752738952637e-01 7.915894500911235809e-03 -1.851727664470672607e-01 -9.517222642898559570e-02 -5.766779929399490356e-02 -9.566743671894073486e-02 6.523726135492324829e-02 -1.712492853403091431e-02 -3.127357661724090576e-01
-1.552011519670486450e-01 2.094357460737228394e-01 2.068797498941421509e-02 2.774519920349121094e-01 2.036518417298793793e-02 -8.528599888086318970e-02 2.486942410469055176e-01 -3.207975253462791443e-02 -3.557196259498596191e-02 1.082679554820060730e-01 1.396387070417404175e-01 -9.446573257446289062e-02 -6.876535713672637939e-02 -3.249998763203620911e-02 -2.043052613735198975e-01 1.975770592689514160e-01 -2.626969516277313232e-01 1.053574681282043457e-01 -2.824509330093860626e-02 -3.305494785308837891e-01 -1.761292293667793274e-02 -2.385990321636199951e-01 -2.367385476827621460e-02 -3.404359221458435059e-01 -3.916919603943824768e-02 1.656210273504257202e-01 -3.164858520030975342e-01 -2.816461324691772461e-01 8.436048403382301331e-03 1.682574898004531860e-01 8.501987159252166748e-02 -2.194832861423492432e-01
-2.758823037147521973e-01 -8.156240731477737427e-02 -2.487459778785705566e-02 2.267202176153659821e-02 9.315627813339233398e-02 -2.205671556293964386e-02 -1.176337525248527527e-01 5.380151793360710144e-02 -4.317755252122879028e-02 -1.103779301047325134e-01 2.768981754779815674e-01 -1.119468584656715393e-01 1.983862519264221191e-01 -2.059794515371322632e-01 -3.888013958930969238e-01 6.224923301488161087e-03 1.245569661259651184e-01 1.289279907941818237e-01 -3.879205882549285889e-01 2.121864818036556244e-02 -9.160456806421279907e-02 -1.160500124096870422e-01 -2.024663537740707397e-01 -1.979756355285644531e-01 -1.164413802325725555e-02 -2.028149217367172241e-01 1.331417113542556763e-01 -1.067592501640319824e-01 -1.208227723836898804e-01 2.680466771125793457e-01 3.106113970279693604e-01 1.246147677302360535e-01
-2.565355002880096436e-01 2.120450884103775024e-01 -1.776145845651626587e-01 2.279809117317199707e-01 3.760945796966552734e-02 2.404737174510955811e-01 -1.502175163477659225e-02 -1.224216520786285400e-01 -2.790877223014831543e-02 -1.841815263032913208e-01 2.535663843154907227e-01 -1.151692196726799011e-01 -1.072950661182403564e-01 1.445658653974533081e-01 -1.644274592399597168e-01 1.721190214157104492e-01 -6.366337835788726807e-02 1.823138892650604248e-01 -1.670468449592590332e-01 -8.776231110095977783e-02 -3.434469923377037048e-02 -2.034572958946228027e-01 3.349054753780364990e-01 -6.028027459979057312e-02 -3.198116272687911987e-02 -3.623211011290550232e-02 -2.642698585987091064e-01 -5.145382136106491089e-02 -2.092861682176589966e-01 1.257047653198242188e-01 3.226248025894165039e-01 -2.452266067266464233e-01
-1.048530638217926025e-01 -1.784413121640682220e-02 1.714133620262145996e-01 8.681844919919967651e-02 4.261701703071594238e-01 6.316083669662475586e-02 2.206688523292541504e-01 -1.384745538234710693e-01 1.821351647377014160e-01 4.904784262180328369e-02 1.134558990597724915e-01 -1.792531162500381470e-01 -2.329170471057295799e-03 -2.790592610836029053e-01 -2.668261229991912842e-01 2.721476256847381592e-01 -6.725521385669708252e-02 -2.341984510421752930e-01 -3.508064430207014084e-03 -3.840818535536527634e-03 1.172675788402557373e-01 1.115050241351127625e-01 -1.140247937291860580e-02 -1.405807286500930786e-01 -2.374659329652786255e-01 2.592709846794605255e-02 -2.773996293544769287e-01 -1.652321368455886841e-01 -2.718692421913146973e-01 8.694489300251007080e-02 1.780514568090438843e-01 -1.208216771483421326e-01
-2.376566641032695770e-02 2.411148846149444580e-01 -1.205445751547813416e-01 -2.996144257485866547e-02 -5.316332727670669556e-02 1.045012101531028748e-01 -7.223048806190490723e-02 -8.184820413589477539e-02 1.181141585111618042e-01 -2.425784617662429810e-01 -3.941772505640983582e-02 -3.335225954651832581e-02 -1.766763627529144287e-01 -1.171264573931694031e-01 -3.103071153163909912e-01 1.129157021641731262e-01 2.018834501504898071e-01 2.800160944461822510e-01 -8.524766564369201660e-02 3.023863956332206726e-02 -5.750017240643501282e-02 7.994725019671022892e-04 -1.543602496385574341e-01 -5.610045045614242554e-02 -1.025332584977149963e-01 -4.669883847236633301e-02 -3.363044559955596924e-01 -5.779845118522644043e-01 -8.595914579927921295e-03 -1.585738509893417358e-01 1.337781250476837158e-01 -1.008281782269477844e-01
-2.309946715831756592e-01 -1.799985468387603760e-01 8.286084234714508057e-02 3.130945265293121338e-01 -1.285419911146163940e-01 1.770345494151115417e-02 1.971933096647262573e-01 -6.633177399635314941e-02 2.551097609102725983e-02 1.108454242348670959e-01 2.457072287797927856e-01 -1.567916423082351685e-01 -2.620517909526824951e-01 -1.793050020933151245e-01 -9.727377444505691528e-02 -1.007623225450515747e-02 -5.630506202578544617e-02 -5.621032789349555969e-02 -7.844005525112152100e-02 1.825318038463592529e-01 1.652438193559646606e-02 -9.952262975275516510e-03 1.381499916315078735e-01 -2.319864630699157715e-01 -3.143543004989624023e-01 2.002872228622436523e-01 -9.561272710561752319e-02 -1.474522501230239868e-01 -1.998286992311477661e-01 2.756523191928863525e-01 2.715580165386199951e-01 -2.497902214527130127e-01
-2.463954091072082520e-01 6.033420562744140625e-02 -2.232663482427597046e-01 -9.591372311115264893e-02 2.480585277080535889e-01 3.487064316868782043e-02 4.055918753147125244e-02 -7.666941732168197632e-02 8.598338812589645386e-02 -1.951073408126831055e-01 1.067627593874931335e-01 6.922102719545364380e-02 2.238650172948837280e-01 -4.010844603180885315e-02 -5.090097188949584961e-01 -7.630027830600738525e-02 -4.126672446727752686e-02 1.180614531040191650e-01 1.768068671226501465e-01 -2.342006936669349670e-02 2.087985724210739136e-02 -5.690140533261001110e-04 2.365628331899642944e-01 -4.562125727534294128e-02 -1.767758429050445557e-01 3.855967223644256592e-01 -5.373382195830345154e-02 3.113782498985528946e-03 -3.686593472957611084e-01 -1.400425564497709274e-02 3.517498075962066650e-02 4.402120038866996765e-02
-2.533419728279113770e-01 1.254459377378225327e-02 1.881902664899826050e-02 -1.576684042811393738e-02 -1.301293075084686279e-01 8.472080528736114502e-02 -7.621047645807266235e-02 1.887513846158981323e-01 5.113583803176879883e-02 8.397983014583587646e-02 1.055591776967048645e-01 8.385321497917175293e-02 -9.884837269783020020e-02 -2.896141111850738525e-01 -4.835475608706474304e-02 -1.515532471239566803e-02 1.268204003572463989e-01 -1.954484730958938599e-01 -8.118100464344024658e-02 7.460116595029830933e-02 -2.375017255544662476e-01 -1.481438130140304565e-01 -6.480117142200469971e-02 -9.946638345718383789e-02 -1.971426904201507568e-01 2.114253044128417969e-01 -2.798906266689300537e-01 -5.364974737167358398e-01 -2.908812090754508972e-02 -1.704266816377639771e-01 3.260805904865264893e-01 -2.479469031095504761e-02
-1.434605121612548828e-01 7.010825909674167633e-03 2.501599490642547607e-01 -7.959556579589843750e-02 2.170925289392471313e-01 3.044776618480682373e-01 2.995329201221466064e-01 1.874655932188034058e-01 -1.211984306573867798e-01 7.456850260496139526e-02 2.418956011533737183e-01 -8.451584726572036743e-02 -1.213250495493412018e-02 -1.233761571347713470e-02 -6.518172472715377808e-02 3.213930130004882812e-01 1.873762011528015137e-01 2.295383661985397339e-01 -2.010185122489929199e-01 -1.370131820440292358e-01 1.188981831073760986e-01 -1.989890262484550476e-02 1.390167884528636932e-02 -2.263950258493423462e-01 -1.586425602436065674e-01 8.838698267936706543e-02 -2.696887552738189697e-01 -1.861878037452697754e-01 -1.343789100646972656e-01 4.359424114227294922e-02 2.726204991340637207e-01 6.626117229461669922e-02
-1.920951753854751587e-01 2.853711247444152832e-01 8.905318379402160645e-02 3.356676697731018066e-01 9.451001882553100586e-02 -7.522410899400711060e-02 2.042529731988906860e-01 -7.808158546686172485e-02 -5.113122984766960144e-02 1.512640565633773804e-01 5.646753311157226562e-02 -1.113904565572738647e-01 -4.929697886109352112e-02 -1.237372159957885742e-01 -1.262345537543296814e-02 2.270706743001937866e-01 -1.198944896459579468e-01 5.187674984335899353e-02 -1.256396770477294922e-01 -2.372498214244842529e-01 -6.211708113551139832e-02 -9.506927430629730225e-02 2.128045856952667236e-01 -4.541456997394561768e-01 -1.992516219615936279e-01 1.119375303387641907e-01 -2.936173081398010254e-01 -1.329268962144851685e-01 -8.597510308027267456e-02 1.891636848449707031e-01 8.494201302528381348e-02 -1.674161106348037720e-01
2.240286581218242645e-02 -1.487373560667037964e-02 2.086388617753982544e-01 1.977822631597518921e-01 4.371876642107963562e-02 1.507683098316192627e-01 1.749115288257598877e-01 9.863386303186416626e-02 1.358054205775260925e-02 1.523346155881881714e-01 4.065516591072082520e-02 2.586419507861137390e-02 5.092393234372138977e-02 6.009223312139511108e-02 -2.702777087688446045e-01 3.147846460342407227e-01 -9.847920387983322144e-02 3.783766925334930420e-01 2.434647083282470703e-01 2.596377395093441010e-02 -3.054054081439971924e-01 9.418992698192596436e-02 -1.328020244836807251e-01 -1.036308333277702332e-01 -2.000439763069152832e-01 6.526143848896026611e-02 -2.474491745233535767e-01 -1.798510104417800903e-01 -9.716767072677612305e-02 -1.803864352405071259e-02 1.377559602260589600e-01 -3.710444867610931396e-01
-2.019565701484680176e-01 1.228716224431991577e-01 3.321447372436523438e-01 -6.210691481828689575e-02 1.626355797052383423e-01 3.596795499324798584e-01 7.221142202615737915e-02 3.332913387566804886e-03 -8.333005756139755249e-02 6.327473372220993042e-02 1.628358364105224609e-01 1.076692491769790649e-01 2.416457682847976685e-01 -7.114585023373365402e-03 -1.542360335588455200e-01 2.569586932659149170e-01 1.572635620832443237e-01 2.818114459514617920e-01 -1.618449985980987549e-01 -8.583704382181167603e-02 -7.535012811422348022e-02 -2.017026245594024658e-01 -1.832283586263656616e-01 -1.730333566665649414e-01 -1.025902330875396729e-01 1.965945661067962646e-01 -2.620870247483253479e-02 1.181672140955924988e-01 -2.213631123304367065e-01 1.403136402368545532e-01 2.255545705556869507e-01 -2.015014886856079102e-01
-1.659357696771621704e-01 9.766257368028163910e-03 4.046712070703506470e-02 8.534073829650878906e-02 -7.764161378145217896e-02 3.735216259956359863e-01 -1.167667657136917114e-02 6.319755315780639648e-02 -1.497573219239711761e-02 4.932569339871406555e-02 1.970894336700439453e-01 7.616705988766625524e-05 -2.387803196907043457e-01 -2.140733301639556885e-01 -2.057566940784454346e-01 1.299337297677993774e-02 -4.654840007424354553e-02 7.718761265277862549e-02 -2.194369770586490631e-02 8.020251244306564331e-02 -9.220630675554275513e-02 -5.960446223616600037e-02 -1.213353648781776428e-01 4.652955383062362671e-02 -2.641751468181610107e-01 2.403315752744674683e-01 -2.225646972656250000e-01 -5.873807072639465332e-01 -1.233287453651428223e-01 -1.965714804828166962e-02 2.095947861671447754e-01 3.629057854413986206e-02
-8.936993777751922607e-02 -1.303452104330062866e-01 -1.702038347721099854e-01 1.644133180379867554e-01 3.510929271578788757e-02 3.466920554637908936e-01 5.145369768142700195e-01 -7.492097467184066772e-02 4.483779147267341614e-02 -6.929332017898559570e-02 1.764229536056518555e-01 1.618351787328720093e-02 -6.915844976902008057e-02 -3.701386153697967529e-01 -2.180678695440292358e-01 9.769017249345779419e-02 -5.923902615904808044e-02 -2.104609739035367966e-03 -2.183424122631549835e-02 -1.908985897898674011e-02 -1.305374354124069214e-01 1.636967249214649200e-02 -7.945203036069869995e-02 -3.009151816368103027e-01 -1.625033617019653320e-01 1.649926155805587769e-01 -9.689078480005264282e-02 4.585870355367660522e-02 1.044248603284358978e-02 1.072381213307380676e-01 2.884476184844970703e-01 1.081392392516136169e-01
2.340520918369293213e-02 1.825648397207260132e-01 -1.493680030107498169e-01 -1.993831247091293335e-01 1.181344687938690186e-01 -1.167106479406356812e-01 -9.323423355817794800e-02 -8.300343155860900879e-02 7.040077447891235352e-02 8.276847749948501587e-02 -2.114816196262836456e-02 -1.376826874911785126e-02 4.937678202986717224e-02 1.006525903940200806e-01 -2.352864444255828857e-01 2.302046865224838257e-01 1.790231764316558838e-01 1.870217472314834595e-01 -6.850438565015792847e-02 7.778169214725494385e-02 -1.552629619836807251e-01 1.047007963061332703e-01 -2.152096480131149292e-01 -3.790574967861175537e-01 -3.349070847034454346e-01 9.578457474708557129e-02 -4.210043251514434814e-01 9.345903992652893066e-03 -1.410088874399662018e-02 6.626550853252410889e-02 3.111172020435333252e-01 -1.569738537073135376e-01
-3.322757780551910400e-01 -1.491901427507400513e-01 -9.387101233005523682e-02 1.789422780275344849e-01 -8.547616004943847656e-02 1.574560403823852539e-01 -5.441740155220031738e-02 -2.071164995431900024e-01 6.290792673826217651e-02 -7.307730615139007568e-03 1.808646470308303833e-01 6.126845255494117737e-02 1.652764528989791870e-02 -1.997932642698287964e-01 -1.886860281229019165e-01 1.906116157770156860e-01 2.293744385242462158e-01 -9.127730131149291992e-02 -8.368370682001113892e-02 3.271812498569488525e-01 -1.880542486906051636e-01 -9.985730797052383423e-02 -1.410563141107559204e-01 -1.698857843875885010e-01 -2.018652707338333130e-01 1.571832299232482910e-01 1.925406418740749359e-02 -1.818544864654541016e-01 -1.292962674051523209e-02 3.306057155132293701e-01 2.862176299095153809e-01 -1.912303864955902100e-01
-2.284479588270187378e-01 7.528466731309890747e-02 -6.259910017251968384e-02 -7.672841101884841919e-02 4.066686145961284637e-03 8.739719539880752563e-02 1.788686029613018036e-02 2.906059324741363525e-01 1.076245680451393127e-01 1.585014164447784424e-01 -8.137475699186325073e-02 3.613587841391563416e-02 6.020316481590270996e-02 -2.051598131656646729e-01 -3.235407471656799316e-01 3.267802894115447998e-01 -1.502265334129333496e-01 1.127161607146263123e-01 5.715530738234519958e-02 4.654482752084732056e-02 -3.929797112941741943e-01 1.936409808695316315e-02 3.807258233428001404e-02 -3.532537519931793213e-01 5.778062716126441956e-02 -3.268957138061523438e-02 -2.523857951164245605e-01 -2.716914415359497070e-01 -1.877537518739700317e-01 -3.947115316987037659e-02 -4.289707168936729431e-02 -1.891438066959381104e-01
1.179934665560722351e-01 7.928311079740524292e-02 -1.654733270406723022e-01 6.313879042863845825e-02 1.027038022875785828e-01 -1.257078498601913452e-01 -1.041384860873222351e-01 -1.040828749537467957e-01 -2.062082141637802124e-01 2.243428081274032593e-01 1.528303027153015137e-01 1.143448520451784134e-02 3.619860112667083740e-02 5.228699184954166412e-03 -2.168156802654266357e-01 2.777175605297088623e-01 1.804552227258682251e-02 2.612679600715637207e-01 2.752712741494178772e-02 2.800514176487922668e-02 -2.476640641689300537e-01 -1.079003289341926575e-01 -9.128500823862850666e-04 -3.006823658943176270e-01 -2.218664735555648804e-01 3.855791389942169189e-01 -2.056462764739990234e-01 5.902895331382751465e-02 1.357029527425765991e-01 2.224669903516769409e-01 1.365964710712432861e-01 -3.079391419887542725e-01
-2.036670595407485962e-01 1.360350847244262695e-01 8.489228785037994385e-02 2.561674118041992188e-01 2.128885686397552490e-01 -9.054629504680633545e-02 -2.467148238793015480e-03 3.547352179884910583e-02 3.430144116282463074e-02 -5.106330290436744690e-02 1.534167081117630005e-01 1.302643120288848877e-02 2.165053933858871460e-01 -1.127242520451545715e-01 -1.130001768469810486e-01 3.109879195690155029e-01 2.574792206287384033e-01 2.240513265132904053e-01 -2.047388581559062004e-03 2.201017439365386963e-01 1.530519034713506699e-02 3.032878041267395020e-01 2.397487014532089233e-01 -4.515163898468017578e-01 -1.593648344278335571e-01 1.685541868209838867e-01 -1.290188729763031006e-01 -4.091794043779373169e-02 8.429591357707977295e-02 1.128515005111694336e-01 1.127577852457761765e-02 -7.240810990333557129e-02
-9.692235291004180908e-02 -2.454286664724349976e-01 -5.297616124153137207e-02 8.055673539638519287e-02 1.696983277797698975e-01 -1.557033509016036987e-01 4.065246284008026123e-01 -1.030846908688545227e-01 1.548405140638351440e-01 -3.382431715726852417e-02 4.004208147525787354e-01 -1.848079264163970947e-01 -9.030018746852874756e-02 -3.831051886081695557e-01 -2.015224993228912354e-01 -2.668895386159420013e-02 -4.778643138706684113e-03 4.920073598623275757e-02 5.412789434194564819e-02 -3.512069210410118103e-02 -9.917411953210830688e-02 -8.550532162189483643e-03 9.250045567750930786e-02 -5.135852843523025513e-02 2.591229043900966644e-03 1.706014573574066162e-01 -1.814344376325607300e-01 -3.110655546188354492e-01 -1.853728294372558594e-01 8.713036775588989258e-02 -1.116513013839721680e-01 -1.880567073822021484e-01
-6.731891632080078125e-02 -1.987582072615623474e-03 -8.195833861827850342e-02 6.323370337486267090e-02 5.447662994265556335e-02 1.368495225906372070e-01 2.185466736555099487e-01 7.597890496253967285e-02 -3.002824187278747559e-01 -2.329294383525848389e-01 4.650619328022003174e-01 1.227091178297996521e-01 -2.580210864543914795e-01 -7.550811767578125000e-02 -4.118820130825042725e-01 2.156488597393035889e-01 -1.123783141374588013e-01 8.354687690734863281e-02 5.568384658545255661e-03 -1.249998509883880615e-01 6.523568183183670044e-02 2.816834747791290283e-01 7.275390625000000000e-02 -4.623740538954734802e-02 3.619170933961868286e-02 9.568649530410766602e-02 5.021207034587860107e-03 -2.159140408039093018e-01 -9.999128431081771851e-02 -1.442951411008834839e-01 1.057378109544515610e-02 -1.760289371013641357e-01
3.899756819009780884e-02 -2.002687565982341766e-02 -6.892608944326639175e-03 -1.967688277363777161e-02 2.778412699699401855e-01 2.619781494140625000e-01 1.188883334398269653e-01 -1.260155886411666870e-01 -9.716789424419403076e-02 -1.136879399418830872e-01 3.475531041622161865e-01 -1.168921142816543579e-01 -3.561302274465560913e-02 -2.949517667293548584e-01 -3.741083145141601562e-01 -9.745945036411285400e-02 -2.291408777236938477e-01 1.506607532501220703e-01 -6.104484200477600098e-02 -1.786675453186035156e-01 1.476013101637363434e-02 -6.977240741252899170e-02 -4.493186995387077332e-02 1.527300383895635605e-02 -3.319178521633148193e-01 2.881552875041961670e-01 1.611024588346481323e-01 -1.887369006872177124e-01 -1.688157469034194946e-01 7.213728874921798706e-02 -8.096252381801605225e-02 -1.184490993618965149e-01
-1.113302186131477356e-01 3.950177431106567383e-01 7.042416930198669434e-02 3.470221757888793945e-01 -1.608715206384658813e-01 -2.672073058784008026e-02 1.818081140518188477e-01 8.993006497621536255e-02 -1.505729705095291138e-01 1.044277939945459366e-02 1.807193011045455933e-01 -1.712374985218048096e-01 -4.220748692750930786e-02 7.753341645002365112e-02 -1.663405597209930420e-01 1.104603521525859833e-02 -1.268792003393173218e-01 2.389399334788322449e-02 -1.528555452823638916e-01 -2.532004117965698242e-01 -5.146425962448120117e-02 -2.519397139549255371e-01 -3.408388793468475342e-02 -3.810774683952331543e-01 -4.131647199392318726e-02 2.310581803321838379e-01 -2.190834730863571167e-01 -2.006249427795410156e-01 -2.786832302808761597e-02 3.961743786931037903e-02 1.881934553384780884e-01 -1.426393240690231323e-01
-1.211464628577232361e-01 -1.900455951690673828e-01 -5.616164579987525940e-02 2.156293243169784546e-01 -1.421624869108200073e-01 -1.624087542295455933e-01 2.674110233783721924e-01 -7.992756366729736328e-02 -1.515966057777404785e-01 -9.741344302892684937e-02 3.333269059658050537e-01 1.019756644964218140e-01 1.536602377891540527e-01 -4.080286622047424316e-01 -2.124155610799789429e-01 -1.284311860799789429e-01 7.575467973947525024e-02 -7.111154496669769287e-02 -5.174108967185020447e-02 2.961251139640808105e-02 -2.709368467330932617e-01 2.236082553863525391e-01 -7.956994324922561646e-02 -2.624059021472930908e-01 -6.879156082868576050e-02 2.229786068201065063e-01 7.428191602230072021e-02 -7.857580669224262238e-03 1.348300576210021973e-01 7.010470330715179443e-02 2.652091979980468750e-01 -5.454651266336441040e-02
-8.051369339227676392e-03 -1.345867812633514404e-01 2.395301125943660736e-03 2.964274585247039795e-02 2.127236500382423401e-02 2.251854389905929565e-01 6.297588348388671875e-02 2.334835678339004517e-01 1.133205220103263855e-01 -1.327453851699829102e-01 1.431243270635604858e-01 3.005778975784778595e-02 -1.206000372767448425e-01 -5.399191975593566895e-01 -1.318303793668746948e-01 1.531176567077636719e-01 5.690851807594299316e-02 3.562306761741638184e-01 -1.192611455917358398e-01 -1.435962766408920288e-01 -3.087845444679260254e-02 -2.542699575424194336e-01 -8.946015685796737671e-02 -5.993490666151046753e-02 -1.744104623794555664e-01 1.092280969023704529e-01 -3.037703931331634521e-01 1.507822126150131226e-01 8.328167349100112915e-02 -2.739077992737293243e-02 1.130663752555847168e-01 -2.292331010103225708e-01
-2.797999978065490723e-01 -1.117658317089080811e-01 -1.261162105947732925e-02 1.242664903402328491e-01 -6.993563473224639893e-02 2.251037359237670898e-01 -1.065706461668014526e-01 1.452272236347198486e-01 -2.091161161661148071e-02 -1.590313762426376343e-01 -1.102982684969902039e-01 1.515800654888153076e-01 -2.025265097618103027e-01 -1.499452441930770874e-01 -2.420425862073898315e-01 -4.119680728763341904e-03 1.664056628942489624e-01 1.871492117643356323e-01 7.806897163391113281e-02 -1.515646427869796753e-01 -1.577887982130050659e-01 -2.211662232875823975e-01 -1.678040027618408203e-01 -2.663283050060272217e-01 6.046145409345626831e-02 3.139877915382385254e-01 -3.499087095260620117e-01 -3.022817671298980713e-01 -1.516789942979812622e-01 2.897896617650985718e-02 1.216502487659454346e-01 5.703607946634292603e-02
-1.764867156744003296e-01 8.030173927545547485e-02 -2.240110002458095551e-02 -1.507167667150497437e-01 1.080325916409492493e-01 -9.966441988945007324e-02 2.058267146348953247e-01 -1.318176239728927612e-01 -1.116965189576148987e-01 -9.303827583789825439e-02 2.400872856378555298e-01 -1.474331617355346680e-01 2.435303106904029846e-02 -1.054044067859649658e-01 -3.753815293312072754e-01 8.345105499029159546e-02 -1.947503387928009033e-01 2.760558426380157471e-01 -6.674753129482269287e-02 -2.748264670372009277e-01 1.866717785596847534e-01 2.590863108634948730e-01 2.482423633337020874e-01 -4.716615751385688782e-02 -1.561197936534881592e-01 2.071869075298309326e-01 1.217034906148910522e-01 -1.696385145187377930e-01 -1.566474288702011108e-01 -1.369307935237884521e-01 2.333212196826934814e-01 -1.708703935146331787e-01
3.405969217419624329e-02 6.074952706694602966e-02 1.776613593101501465e-01 8.239337056875228882e-02 2.961190044879913330e-01 1.404497474431991577e-01 2.298475950956344604e-01 6.495381146669387817e-02 -3.689328730106353760e-01 4.629479348659515381e-02 -5.588211491703987122e-02 1.150848045945167542e-01 -1.452819537371397018e-02 -1.668060123920440674e-01 -4.894030466675758362e-02 2.132726460695266724e-01 1.790373623371124268e-01 3.504652380943298340e-01 -1.756750792264938354e-01 1.256791204214096069e-01 -8.481914550065994263e-02 2.584502100944519043e-02 1.263463944196701050e-01 -2.268672585487365723e-01 7.351968437433242798e-03 2.283607721328735352e-01 -2.367570102214813232e-01 -6.885182857513427734e-02 9.555832296609878540e-02 -7.225238252431154251e-03 2.965990304946899414e-01 -2.735230028629302979e-01
-4.389601573348045349e-02 -2.040852159261703491e-01 -2.986169978976249695e-02 1.168899685144424438e-01 4.965317621827125549e-02 -3.942428529262542725e-02 -1.564400494098663330e-01 9.427154809236526489e-02 -8.132989518344402313e-03 4.630445688962936401e-02 4.306297600269317627e-01 -1.364457756280899048e-01 3.234042525291442871e-01 -2.696606516838073730e-01 -3.068503439426422119e-01 1.468458026647567749e-01 1.746100783348083496e-01 3.186979889869689941e-01 -2.553897500038146973e-01 -6.301134079694747925e-02 -1.729719638824462891e-01 2.407311275601387024e-02 3.572443872690200806e-02 -6.024603545665740967e-02 -1.337192803621292114e-01 -1.494770497083663940e-01 -6.462307274341583252e-02 2.077827043831348419e-02 -1.076187416911125183e-01 3.086199462413787842e-01 1.288334280252456665e-01 1.658450253307819366e-02
-1.994842737913131714e-01 -1.022293120622634888e-01 8.647286891937255859e-02 1.214512586593627930e-01 -7.328858971595764160e-02 2.956512272357940674e-01 -1.259770691394805908e-01 1.480374783277511597e-01 1.492409687489271164e-02 -2.010444849729537964e-01 1.582324057817459106e-01 3.069606423377990723e-01 7.332230359315872192e-02 -1.806707382202148438e-01 -2.701052725315093994e-01 8.714599162340164185e-02 2.854367792606353760e-01 1.976024061441421509e-01 1.180013120174407959e-01 -1.515758782625198364e-01 -1.577219367027282715e-01 1.501885801553726196e-01 -1.673478633165359497e-01 -3.563908860087394714e-02 -1.167717874050140381e-01 3.575126826763153076e-01 1.582378149032592773e-01 -1.059113815426826477e-01 -8.481649309396743774e-02 -1.703855097293853760e-01 2.380469292402267456e-01 -1.173038482666015625e-01
-5.174116492271423340e-01 9.329281747341156006e-02 3.792622312903404236e-02 2.700830996036529541e-01 -1.619371399283409119e-02 -8.499559015035629272e-02 -1.370152086019515991e-01 3.004174120724201202e-02 -6.982833892107009888e-02 -1.474935859441757202e-01 4.600429236888885498e-01 7.577423006296157837e-02 -9.469464421272277832e-02 -7.338860630989074707e-02 -1.766683310270309448e-01 1.790826022624969482e-01 -1.695800274610519409e-01 1.113285869359970093e-01 2.116690427064895630e-01 9.393852949142456055e-02 -8.242675662040710449e-02 1.519557386636734009e-01 4.400280863046646118e-02 -5.507130548357963562e-02 -9.224442392587661743e-02 1.342111378908157349e-01 1.118083074688911438e-01 2.038304228335618973e-03 -1.520663350820541382e-01 -6.848777644336223602e-03 3.242782950401306152e-01 5.832394212484359741e-02
-2.965583503246307373e-01 2.092885076999664307e-01 -2.007730305194854736e-01 3.609040975570678711e-01 3.630405664443969727e-02 -5.386225413531064987e-03 -8.117729797959327698e-03 3.328296914696693420e-02 -6.907299160957336426e-02 -2.141183912754058838e-01 3.236150741577148438e-01 -1.810287833213806152e-01 -1.268542855978012085e-01 9.920163452625274658e-02 -2.297501266002655029e-01 1.419077045284211636e-03 -1.896789669990539551e-01 9.518890292383730412e-04 -7.873638719320297241e-02 -1.226819008588790894e-01 -2.045937031507492065e-01 -9.755703806877136230e-02 2.318490296602249146e-01 -5.172648280858993530e-02 -7.130194455385208130e-02 -2.332661300897598267e-01 -2.856811285018920898e-01 -6.184328813105821609e-03 -6.926182657480239868e-02 8.689961396157741547e-03 3.015780150890350342e-01 -1.622570306062698364e-01
-2.287794351577758789e-01 -1.183523908257484436e-01 1.315240282565355301e-02 7.653935998678207397e-02 2.102611064910888672e-01 1.970571130514144897e-01 -7.021220866590738297e-03 -1.651514917612075806e-01 2.996640279889106750e-02 -1.779342591762542725e-01 4.218434393405914307e-01 -1.637831926345825195e-01 -1.125581339001655579e-01 -1.487443298101425171e-01 -3.594756722450256348e-01 5.953533202409744263e-02 -9.897306561470031738e-03 5.988907068967819214e-02 -4.303457140922546387e-01 3.676718845963478088e-02 -2.032061517238616943e-01 9.290141612291336060e-02 -1.155334711074829102e-01 -1.858589649200439453e-01 1.338944882154464722e-01 -3.151350095868110657e-02 1.849882677197456360e-02 -1.806053817272186279e-01 -1.616478711366653442e-02 -9.900672733783721924e-02 4.007424414157867432e-02 2.464939206838607788e-01
6.138033047318458557e-02 -2.065689414739608765e-01 1.183973550796508789e-01 2.357521504163742065e-01 -1.248906701803207397e-01 1.064439117908477783e-01 2.289078235626220703e-01 -4.347359389066696167e-02 9.031470865011215210e-02 -9.362373501062393188e-02 2.367634475231170654e-01 -3.104876913130283356e-02 -1.432814449071884155e-01 -4.302476644515991211e-01 -2.736604809761047363e-01 4.149241000413894653e-02 1.546063721179962158e-01 1.171751394867897034e-01 -1.993039995431900024e-01 2.333277836441993713e-02 -1.627296954393386841e-01 -1.208589747548103333e-01 4.125823825597763062e-02 -4.130914509296417236e-01 -1.981656849384307861e-01 1.991903334856033325e-01 1.018608659505844116e-01 -1.370857506990432739e-01 -1.752768903970718384e-01 -1.250716596841812134e-01 -8.204254321753978729e-03 -2.587340958416461945e-02
-1.954230964183807373e-01 3.476267457008361816e-01 -6.870537251234054565e-02 2.658899426460266113e-01 1.801537424325942993e-01 1.024435162544250488e-01 1.109273359179496765e-01 -3.817743808031082153e-02 1.545589417219161987e-01 5.914711207151412964e-02 1.482833623886108398e-01 -6.553044170141220093e-02 1.715422491542994976e-03 -1.008000150322914124e-01 -2.207755148410797119e-01 1.439920663833618164e-01 -2.591228485107421875e-01 1.243941262364387512e-01 3.584467247128486633e-02 -3.342622220516204834e-01 -2.241997271776199341e-01 -1.865236014127731323e-01 2.045707851648330688e-01 -2.667501568794250488e-01 -2.160337716341018677e-01 2.312639206647872925e-01 -5.385589599609375000e-02 -6.928879022598266602e-02 1.341986954212188721e-01 -1.791351437568664551e-01 1.486218124628067017e-01 4.229155182838439941e-02
-2.788496203720569611e-02 2.495401948690414429e-01 1.143490374088287354e-01 8.772928267717361450e-03 2.388184964656829834e-01 -1.116304621100425720e-01 3.965592384338378906e-02 -3.093455135822296143e-01 -6.180290877819061279e-02 -2.259557843208312988e-01 2.791361212730407715e-01 -9.760061651468276978e-02 3.075154684484004974e-02 -1.378877609968185425e-01 -1.156219840049743652e-01 1.694534868001937866e-01 -7.136606425046920776e-02 2.787162549793720245e-02 9.167172014713287354e-02 5.941335111856460571e-03 -7.285527884960174561e-03 1.934978663921356201e-01 8.864430338144302368e-02 -4.448343440890312195e-02 -1.770045459270477295e-01 3.021627664566040039e-01 -1.966817975044250488e-01 -3.743535280227661133e-01 -3.771827816963195801e-01 -8.315764367580413818e-02 1.996896713972091675e-01 2.283082529902458191e-02
1.139976680278778076e-01 1.061794683337211609e-01 -5.038579553365707397e-02 3.282548785209655762e-01 1.250053849071264267e-02 -1.711531132459640503e-01 -4.068550094962120056e-02 -8.482693880796432495e-02 1.186825428158044815e-02 -6.684539839625358582e-03 1.383649557828903198e-01 1.400856226682662964e-01 -1.969587057828903198e-02 2.258877456188201904e-01 -3.284528553485870361e-01 1.428011655807495117e-01 -1.879444122314453125e-01 2.114464342594146729e-01 3.533863276243209839e-02 -2.582827210426330566e-01 -5.079258978366851807e-02 1.722173020243644714e-02 4.010643437504768372e-02 -2.390647828578948975e-01 -1.798758059740066528e-01 -6.835348159074783325e-02 -3.314429521560668945e-01 -1.597262024879455566e-01 -2.984319925308227539e-01 7.638536393642425537e-02 3.287627696990966797e-01 -1.532801240682601929e-01
3.956317901611328125e-02 3.740999400615692139e-01 -1.447888314723968506e-01 -3.593048825860023499e-02 8.631478995084762573e-02 2.233602702617645264e-01 -1.371600925922393799e-01 -4.760175198316574097e-02 8.575736731290817261e-02 5.122584849596023560e-02 1.209102720022201538e-01 7.059802114963531494e-02 1.873982846736907959e-01 -5.478433892130851746e-02 -3.308030962944030762e-01 8.765751123428344727e-02 1.155888736248016357e-01 1.159520596265792847e-01 -8.257313072681427002e-02 -2.315373718738555908e-01 1.474747620522975922e-02 1.270130723714828491e-01 1.043834015727043152e-01 -3.012505173683166504e-01 -2.146819233894348145e-01 -3.907497972249984741e-03 -3.906817138195037842e-01 5.855942610651254654e-03 1.020760089159011841e-02 -1.730331629514694214e-01 2.890717685222625732e-01 -2.353423535823822021e-01
-1.642298102378845215e-01 2.045358121395111084e-01 -1.793288066983222961e-02 1.824158942326903343e-03 1.879559457302093506e-01 6.916107377037405968e-04 1.743535250425338745e-01 -1.255967617034912109e-01 -1.528866440057754517e-01 -8.297190815210342407e-02 2.258779257535934448e-01 -1.273816674947738647e-01 3.588060438632965088e-01 -7.201597094535827637e-02 -1.032582577317953110e-02 3.997514545917510986e-01 2.030838280916213989e-01 1.829319596290588379e-01 -1.422119140625000000e-01 -1.928647905588150024e-01 -1.163392588496208191e-01 2.853422462940216064e-01 7.424869388341903687e-02 -3.411757349967956543e-01 -7.896976917982101440e-02 1.490333825349807739e-01 -2.387170791625976562e-01 9.829115122556686401e-02 -6.442306935787200928e-02 1.213226933032274246e-03 9.735701978206634521e-02 -1.744504272937774658e-02
-8.632911369204521179e-03 -8.482179045677185059e-02 -1.119342371821403503e-01 8.118410408496856689e-02 -2.181694209575653076e-01 -3.460206985473632812e-01 -1.327134370803833008e-01 1.029943004250526428e-01 -8.308050781488418579e-02 -2.414078563451766968e-01 3.977718651294708252e-01 -3.995451629161834717e-01 1.161116138100624084e-01 -2.725664973258972168e-01 -2.318509370088577271e-01 1.058669239282608032e-01 1.534657329320907593e-01 1.759466528892517090e-01 -1.399317979812622070e-01 -1.991933286190032959e-01 -7.468753308057785034e-02 -2.224843762814998627e-02 1.064897403120994568e-01 -7.824502140283584595e-02 -2.476593712344765663e-03 1.216189861297607422e-01 -3.943432122468948364e-02 -1.758328676223754883e-01 -8.157867193222045898e-02 -7.563209626823663712e-03 2.257926166057586670e-01 4.269817378371953964e-03
1.907338201999664307e-02 -3.038273751735687256e-02 -6.696936488151550293e-02 1.211993619799613953e-01 -1.113919317722320557e-01 3.871380090713500977e-01 2.005536705255508423e-01 -4.908762872219085693e-02 -2.845121026039123535e-01 9.098439477384090424e-03 4.426711499691009521e-01 1.177548170089721680e-01 1.253681778907775879e-01 -1.958509981632232666e-01 -1.183273643255233765e-01 1.526143401861190796e-01 7.781590521335601807e-02 2.056144922971725464e-02 5.373498424887657166e-03 -1.050625890493392944e-01 -1.329534947872161865e-01 -5.283915996551513672e-02 -1.666754782199859619e-01 -4.107159003615379333e-02 -4.318909645080566406e-01 1.716295927762985229e-01 -2.481687963008880615e-01 -1.593648344278335571e-01 1.009188964962959290e-01 9.806478396058082581e-03 5.935485288500785828e-02 -9.025526046752929688e-02
-6.140924245119094849e-02 -2.012226283550262451e-01 -1.021250188350677490e-01 1.701570115983486176e-02 1.472773700952529907e-01 -4.983095824718475342e-02 -1.788814216852188110e-01 6.021653115749359131e-02 2.514115162193775177e-02 -9.155899286270141602e-02 4.505179524421691895e-01 1.067738980054855347e-01 1.946169883012771606e-01 -2.777476310729980469e-01 -3.190352916717529297e-01 1.401973962783813477e-01 1.484540402889251709e-01 1.368004828691482544e-01 -2.406484633684158325e-01 6.636950373649597168e-02 -3.104274868965148926e-01 2.506132796406745911e-02 -8.887746930122375488e-02 -1.606629975140094757e-02 -6.876130402088165283e-02 -1.338662356138229370e-01 1.114518195390701294e-02 -2.366268076002597809e-02 -1.239032521843910217e-01 3.785241544246673584e-01 1.592748910188674927e-01 9.912955760955810547e-02
-1.814218163490295410e-01 3.330494463443756104e-01 4.784610122442245483e-03 -1.522660404443740845e-01 1.641857922077178955e-01 2.043429529294371605e-03 1.119532957673072815e-01 1.462091058492660522e-01 5.859427154064178467e-02 1.464864015579223633e-01 2.675441205501556396e-01 1.705278456211090088e-01 -8.678379654884338379e-02 -2.747994363307952881e-01 -4.413281381130218506e-01 8.126989006996154785e-02 1.360603272914886475e-01 5.171808227896690369e-02 6.395491957664489746e-02 -6.284543126821517944e-02 -1.365241408348083496e-01 1.907123252749443054e-02 -5.957773700356483459e-02 -2.382525615394115448e-02 1.891467161476612091e-02 -3.417017683386802673e-02 -2.682788074016571045e-01 -7.408180832862854004e-02 -8.810754120349884033e-02 -4.225133359432220459e-02 1.953063607215881348e-01 -4.278852343559265137e-01
-1.897978410124778748e-02 -3.271030783653259277e-01 -5.937747284770011902e-02 8.578518033027648926e-02 -4.848968237638473511e-02 6.531532853841781616e-02 2.222990244626998901e-01 -1.267773658037185669e-01 3.523046895861625671e-02 1.997540742158889771e-01 2.474319934844970703e-01 -9.659487754106521606e-02 3.315165266394615173e-02 -5.898520722985267639e-02 -2.582203447818756104e-01 -2.382073402404785156e-01 1.354039460420608521e-01 2.129042595624923706e-01 -1.117498576641082764e-01 6.490246951580047607e-02 -1.506288647651672363e-01 -9.353394061326980591e-02 3.539216518402099609e-02 -1.898114979267120361e-01 -3.258306682109832764e-01 1.438757628202438354e-01 4.428451508283615112e-02 -3.745736181735992432e-01 3.052015416324138641e-02 1.269385814666748047e-01 3.342320024967193604e-01 -1.516157686710357666e-01
-2.840430140495300293e-01 1.994644701480865479e-01 -4.415383934974670410e-02 5.376164987683296204e-02 8.610109239816665649e-02 -1.423482149839401245e-01 6.269127479754388332e-04 3.082047775387763977e-02 -1.302957683801651001e-01 -1.939112097024917603e-01 1.362973898649215698e-01 1.444954574108123779e-01 1.373544931411743164e-01 -4.311512410640716553e-02 -3.644129335880279541e-01 1.182969659566879272e-01 2.251017242670059204e-01 1.070376858115196228e-01 4.224944487214088440e-02 -7.091442495584487915e-02 -3.882270753383636475e-01 5.343919619917869568e-02 -1.978463381528854370e-01 6.254684180021286011e-02 3.536777570843696594e-02 2.449948787689208984e-01 -1.755933016538619995e-01 -2.019296139478683472e-01 -8.668468892574310303e-02 -3.852230608463287354e-01 4.622635617852210999e-02 -1.673726141452789307e-01
-6.838795542716979980e-02 -8.225648105144500732e-02 -4.404694959521293640e-02 1.834894716739654541e-01 1.429790854454040527e-01 1.282928884029388428e-01 -8.671408146619796753e-02 -1.341553330421447754e-01 -1.587126106023788452e-01 -1.654005795717239380e-01 1.511437296867370605e-01 -1.285823881626129150e-01 6.512990593910217285e-02 -1.511418521404266357e-01 -5.836082696914672852e-01 3.005045233294367790e-03 2.254368364810943604e-01 6.767155230045318604e-02 -2.241124808788299561e-01 2.743411064147949219e-02 -3.080233335494995117e-01 1.630068272352218628e-01 1.806789189577102661e-01 -3.200335055589675903e-02 -8.155611157417297363e-02 9.259504824876785278e-02 -4.172345623373985291e-03 -2.904088981449604034e-02 -1.552233546972274780e-01 3.565797507762908936e-01 -5.017113871872425079e-03 4.536043852567672729e-02
-1.638405770063400269e-01 -1.304301172494888306e-01 -2.377258986234664917e-01 -1.424155831336975098e-01 2.174671739339828491e-01 4.737021774053573608e-02 -9.886006824672222137e-03 1.656930148601531982e-01 -2.203140407800674438e-01 -1.216200813651084900e-01 3.234250247478485107e-01 3.670797124505043030e-02 4.647998511791229248e-02 -4.114976227283477783e-01 -1.904697120189666748e-01 -5.396468564867973328e-03 -2.178170680999755859e-01 -8.656896650791168213e-02 1.721137464046478271e-01 5.009767785668373108e-02 -2.433729767799377441e-01 1.074071153998374939e-01 1.018616091459989548e-02 2.726331911981105804e-02 -1.713450253009796143e-01 1.086183637380599976e-02 -3.926078975200653076e-01 -1.323114782571792603e-01 -1.485550403594970703e-01 1.546113938093185425e-01 -1.376673430204391479e-01 2.111518941819667816e-02
-5.481668934226036072e-02 -8.323530852794647217e-02 -3.525431454181671143e-01 3.802450746297836304e-02 1.957137435674667358e-01 6.286633014678955078e-02 9.670208394527435303e-02 -3.618552908301353455e-02 -2.501394748687744141e-01 -1.278543174266815186e-01 4.871906340122222900e-01 -1.359504759311676025e-01 -1.154913678765296936e-01 -3.180249631404876709e-01 -7.558344304561614990e-02 7.995907962322235107e-02 -7.291957736015319824e-02 -5.547831952571868896e-02 2.970090834423899651e-03 -6.174714304506778717e-03 -1.221037730574607849e-01 3.157894313335418701e-02 3.487783968448638916e-01 -2.514816522598266602e-01 -3.621947253122925758e-03 -2.310584336519241333e-01 -8.432736992835998535e-02 -4.350523650646209717e-02 1.124586537480354309e-01 3.532701358199119568e-02 2.409292608499526978e-01 -8.058939874172210693e-02
-2.800295352935791016e-01 -4.323862120509147644e-02 9.548310935497283936e-02 -7.193651050329208374e-03 -3.206269815564155579e-02 2.804987132549285889e-01 1.040835529565811157e-01 1.893301755189895630e-01 2.536931037902832031e-01 -6.279886513948440552e-02 -9.302157908678054810e-02 -4.725649580359458923e-02 1.698313057422637939e-01 -1.539512872695922852e-01 -1.808346062898635864e-01 3.071480989456176758e-01 5.244943127036094666e-02 5.558548867702484131e-02 7.229116559028625488e-02 -1.300143450498580933e-01 -2.746689319610595703e-01 -4.660070315003395081e-02 -6.160020455718040466e-02 -3.199597597122192383e-01 -1.765887141227722168e-01 2.505674064159393311e-01 -8.611096441745758057e-02 -2.929821312427520752e-01 8.795591443777084351e-02 3.098674677312374115e-02 6.263322383165359497e-02 -3.373262882232666016e-01
6.905288994312286377e-02 -1.278605461120605469e-01 -9.964903444051742554e-02 1.639292240142822266e-01 -9.912428259849548340e-02 -1.413910388946533203e-01 2.284157872200012207e-01 1.413542777299880981e-01 6.347910314798355103e-02 -4.285667091608047485e-02 2.799108028411865234e-01 -3.750123828649520874e-02 -1.699848920106887817e-01 -4.323511421680450439e-01 -2.989138066768646240e-01 -3.894740715622901917e-02 4.575240612030029297e-02 -1.607085168361663818e-01 -2.311839908361434937e-01 1.401272863149642944e-01 -9.408780187368392944e-02 -2.595231533050537109e-01 1.268176585435867310e-01 -3.802820146083831787e-01 -1.275603175163269043e-01 7.397231459617614746e-02 -1.937750875949859619e-01 -3.896550089120864868e-02 -1.000692415982484818e-02 -1.379201933741569519e-02 2.206565439701080322e-01 -1.014982722699642181e-02
-2.426130473613739014e-01 -4.728581383824348450e-02 1.499064713716506958e-01 -1.602436304092407227e-01 -1.675132960081100464e-01 2.847514748573303223e-01 1.992613971233367920e-01 -3.207002207636833191e-02 6.537287961691617966e-03 -4.986992850899696350e-02 3.466311991214752197e-01 -1.338268667459487915e-01 -2.458770722150802612e-01 -2.011136114597320557e-01 -5.847401916980743408e-02 1.501247882843017578e-01 -1.330810636281967163e-01 1.661189086735248566e-02 -8.765900880098342896e-02 3.556570410728454590e-02 -1.098657399415969849e-01 -1.087829936295747757e-03 -1.228443905711174011e-01 -7.119156420230865479e-02 -2.537175118923187256e-01 2.289538830518722534e-01 -1.590455025434494019e-01 -3.546291291713714600e-01 -4.954444244503974915e-02 7.638967782258987427e-02 3.705915808677673340e-01 -2.792357467114925385e-02
-1.795109733939170837e-02 7.100812345743179321e-02 1.344553083181381226e-01 1.743960380554199219e-02 1.035996973514556885e-01 -1.107190921902656555e-01 1.115345060825347900e-01 1.607933491468429565e-01 -6.591328978538513184e-02 1.487985402345657349e-01 1.792359501123428345e-01 -1.811282336711883545e-01 -3.607037663459777832e-02 -2.353251129388809204e-01 -3.044618368148803711e-01 9.978555142879486084e-02 -1.829964071512222290e-01 1.847765743732452393e-01 3.573657572269439697e-01 5.517136305570602417e-02 -2.652856707572937012e-01 2.587627768516540527e-01 -1.617151312530040741e-02 -2.065466642379760742e-01 -2.179145216941833496e-01 -1.553194224834442139e-01 -1.337706148624420166e-01 -3.019436597824096680e-01 -1.098897680640220642e-01 2.962193451821804047e-02 6.018557399511337280e-02 -2.971913516521453857e-01
-9.113357402384281158e-03 3.901193439960479736e-01 1.299799531698226929e-01 5.651684850454330444e-02 3.299162685871124268e-01 1.299581378698348999e-01 3.438953682780265808e-02 6.364620290696620941e-03 5.803509056568145752e-02 -7.102676481008529663e-02 4.603070765733718872e-02 1.249327436089515686e-01 1.530443131923675537e-01 -3.294462561607360840e-01 -3.378396332263946533e-01 2.798510193824768066e-01 3.037743084132671356e-02 -1.548111904412508011e-03 -1.753181368112564087e-01 9.817941486835479736e-02 -9.965615719556808472e-02 -3.255312144756317139e-01 2.006528675556182861e-01 -1.261581182479858398e-01 -2.021221071481704712e-01 1.507425606250762939e-01 2.731215441599488258e-03 -5.534845869988203049e-03 6.936492025852203369e-02 5.849728360772132874e-02 2.263511866331100464e-01 -1.168988719582557678e-01
1.910667568445205688e-01 -2.593353986740112305e-01 5.126981809735298157e-02 1.686241626739501953e-01 -9.715232998132705688e-02 -1.033538728952407837e-01 -1.394922882318496704e-01 8.890929818153381348e-02 -1.289282888174057007e-01 -1.025764942169189453e-01 3.940744996070861816e-01 -2.030215114355087280e-01 1.995414793491363525e-01 -2.119091600179672241e-01 -4.587646126747131348e-01 8.923771977424621582e-02 -3.161487355828285217e-02 1.455945074558258057e-01 -4.759588837623596191e-02 -2.961199283599853516e-01 -1.373261064291000366e-01 3.291186410933732986e-03 7.463943958282470703e-02 -1.689788699150085449e-01 -2.578704804182052612e-02 1.466884166002273560e-01 1.175979822874069214e-01 -7.344915717840194702e-02 -2.493120357394218445e-02 4.446703195571899414e-02 2.784983217716217041e-01 6.460847705602645874e-02
-5.588904395699501038e-02 1.268640253692865372e-02 -3.006251454353332520e-01 2.353924214839935303e-01 2.391989342868328094e-02 -1.083932593464851379e-01 -1.404187381267547607e-01 -5.332405492663383484e-02 -1.073158830404281616e-01 1.069636046886444092e-01 3.969129323959350586e-01 -1.073654815554618835e-01 3.672389984130859375e-01 -5.543933063745498657e-02 -2.086770385503768921e-01 -2.900352478027343750e-01 1.090845167636871338e-01 9.118699282407760620e-02 -1.311868727207183838e-01 7.652653008699417114e-02 2.907431311905384064e-02 -2.263982594013214111e-02 -2.786074578762054443e-02 -1.279989629983901978e-01 -2.358253449201583862e-01 1.008048877120018005e-01 2.918865345418453217e-02 -2.960641980171203613e-01 -1.257477849721908569e-01 1.501529756933450699e-02 3.532240390777587891e-01 3.916180506348609924e-02
-8.081725984811782837e-02 -4.467920958995819092e-02 1.699544787406921387e-01 8.220504969358444214e-02 1.160446181893348694e-01 -1.465949714183807373e-01 1.530707627534866333e-01 -1.293134093284606934e-01 1.696061789989471436e-01 -5.739193409681320190e-02 1.896464675664901733e-01 -7.672274112701416016e-02 6.372563540935516357e-02 -2.685828804969787598e-01 -1.823353767395019531e-01 2.899585664272308350e-01 -1.582467108964920044e-01 -1.249965727329254150e-01 8.972329646348953247e-02 2.103162463754415512e-03 -1.068848595023155212e-01 -1.213644146919250488e-01 -3.597906231880187988e-02 -1.197321489453315735e-01 -6.314058601856231689e-02 3.862148895859718323e-02 -4.336473941802978516e-01 -3.504594862461090088e-01 -1.350859403610229492e-01 1.144718192517757416e-02 1.909657567739486694e-01 -3.893412649631500244e-01
-3.818718791007995605e-01 3.317082822322845459e-01 -1.194823682308197021e-01 3.979594409465789795e-01 -1.422076225280761719e-01 -6.426383554935455322e-02 2.495357841253280640e-01 -3.106166422367095947e-02 1.069218218326568604e-01 -1.501833461225032806e-02 7.599829882383346558e-02 1.113233938813209534e-01 -1.354952063411474228e-02 6.340505182743072510e-02 -3.023940026760101318e-01 1.569736935198307037e-02 -5.261681228876113892e-02 -1.203462202101945877e-02 -2.916284501552581787e-01 -1.651730835437774658e-01 1.857362873852252960e-02 -1.461093127727508545e-01 1.330005228519439697e-01 -1.748726367950439453e-01 -1.106582358479499817e-01 9.021184593439102173e-02 -1.748632192611694336e-01 -6.959594786167144775e-02 -1.950797140598297119e-01 2.196481525897979736e-01 1.523671448230743408e-01 -8.754798769950866699e-02
-2.992631494998931885e-01 6.269020377658307552e-04 -6.032704561948776245e-02 -1.893321238458156586e-02 1.593651175498962402e-01 -9.187350049614906311e-03 1.460409313440322876e-01 -3.426391631364822388e-02 -1.887435913085937500e-01 -3.043559789657592773e-01 2.156420052051544189e-01 1.980462670326232910e-01 -2.397795617580413818e-01 -1.400167644023895264e-01 -3.204883635044097900e-01 2.116706371307373047e-01 1.035191565752029419e-01 -1.176548600196838379e-01 -4.182248711585998535e-01 -8.377102017402648926e-02 -2.950157225131988525e-01 2.036966830492019653e-01 -1.295168399810791016e-01 -9.258909523487091064e-02 4.862244799733161926e-02 2.682946622371673584e-02 4.859433323144912720e-02 -8.191823959350585938e-02 -3.795913606882095337e-02 -7.515252381563186646e-02 5.346420407295227051e-02 -1.933839917182922363e-01
-1.011087372899055481e-01 -2.132758498191833496e-01 1.406178623437881470e-01 1.998502314090728760e-01 -1.577772945165634155e-01 1.546320170164108276e-01 -1.477146297693252563e-01 -6.655497848987579346e-02 -4.692506045103073120e-02 9.831047058105468750e-02 3.671417832374572754e-01 -1.206707730889320374e-01 -1.321568991988897324e-02 -2.992036342620849609e-01 -1.362968236207962036e-01 -8.076457679271697998e-02 -1.030243188142776489e-01 2.826173007488250732e-01 -1.765551865100860596e-01 1.263164132833480835e-01 -2.589713633060455322e-01 6.161029264330863953e-02 -9.236836433410644531e-02 -2.461325526237487793e-01 1.523246169090270996e-01 1.437184810638427734e-01 1.430934965610504150e-01 -3.295224308967590332e-01 -2.287492454051971436e-01 1.079341992735862732e-01 1.378147751092910767e-01 5.248929373919963837e-03
-1.088228896260261536e-01 2.446418702602386475e-01 7.132434099912643433e-02 8.749621361494064331e-02 2.289170473814010620e-01 -8.896325528621673584e-02 3.854903876781463623e-01 5.453472584486007690e-02 6.550834327936172485e-02 8.801137655973434448e-02 5.379477143287658691e-02 -1.771064847707748413e-01 6.509199738502502441e-02 -1.326608955860137939e-01 -3.320497572422027588e-01 1.113746762275695801e-01 2.411378175020217896e-02 2.244741916656494141e-01 4.459353536367416382e-02 -1.437563896179199219e-01 -2.720526456832885742e-01 -1.304064840078353882e-01 7.743405550718307495e-02 3.358772993087768555e-01 -2.264422029256820679e-01 9.905952960252761841e-03 -4.004561528563499451e-02 -1.919066607952117920e-01 -1.797142624855041504e-01 6.847903877496719360e-02 3.156891763210296631e-01 5.450332909822463989e-02
1.745947152376174927e-01 1.268761307001113892e-01 6.512216478586196899e-02 2.736312570050358772e-03 3.434566557407379150e-01 1.299998909235000610e-01 9.163048118352890015e-03 3.078495860099792480e-01 -1.182045266032218933e-01 6.708538532257080078e-02 -1.645340211689472198e-02 -1.374800503253936768e-01 1.542111933231353760e-01 -1.883632093667984009e-01 -4.037668108940124512e-01 2.004628330469131470e-01 2.858121097087860107e-01 3.208294212818145752e-01 2.234340645372867584e-02 -4.995281621813774109e-02 -2.800485491752624512e-01 -6.515032798051834106e-02 7.386156916618347168e-02 -5.640397220849990845e-02 -1.330868601799011230e-01 2.173075918108224869e-03 -1.315001398324966431e-01 1.171500533819198608e-01 8.057834953069686890e-02 -2.392315678298473358e-02 2.571817636489868164e-01 -1.359035819768905640e-01
-3.591388836503028870e-02 2.037969790399074554e-02 -4.084109887480735779e-02 1.541939973831176758e-01 1.864186823368072510e-01 -3.379677236080169678e-01 2.482060045003890991e-01 -6.985060870647430420e-02 -2.198621928691864014e-01 1.047309935092926025e-01 1.114439964294433594e-01 -1.828908622264862061e-01 1.471045613288879395e-01 -3.010729849338531494e-01 -3.086329102516174316e-01 -6.837756931781768799e-02 -9.633887559175491333e-03 1.734158992767333984e-01 3.349078586325049400e-03 -1.924479752779006958e-01 -1.834675371646881104e-01 -1.652843952178955078e-01 2.092494517564773560e-01 -2.322483360767364502e-01 -1.324804723262786865e-01 2.524149417877197266e-01 6.486669182777404785e-02 -4.828619956970214844e-02 -1.573927700519561768e-01 -1.479218751192092896e-01 1.579275429248809814e-01 2.338484823703765869e-01
-3.877168521285057068e-02 2.345393151044845581e-01 -6.909167766571044922e-02 -3.923349082469940186e-02 8.624880015850067139e-02 -8.982267975807189941e-02 -3.112177923321723938e-02 3.023999035358428955e-01 1.187582761049270630e-01 1.116020381450653076e-01 2.465813606977462769e-01 7.507416605949401855e-02 -7.635703682899475098e-02 -3.992581963539123535e-01 -3.710524439811706543e-01 1.094605866819620132e-02 6.144125759601593018e-02 1.741384528577327728e-02 7.024207711219787598e-02 -8.652466535568237305e-02 -1.637061238288879395e-01 1.415088921785354614e-01 9.755036979913711548e-02 -2.070260047912597656e-01 1.113355532288551331e-01 1.095525454729795456e-03 -4.171125590801239014e-01 -9.694486856460571289e-02 -3.285859525203704834e-02 7.204282563179731369e-03 2.580764703452587128e-02 -3.463308215141296387e-01
3.799424692988395691e-02 1.150816529989242554e-01 8.436212688684463501e-02 -3.291565179824829102e-02 4.457098618149757385e-02 6.455710530281066895e-02 8.530297130346298218e-02 4.841851070523262024e-02 -1.901461035013198853e-01 1.603517085313796997e-01 -1.050422936677932739e-01 -2.035652846097946167e-01 -8.443975448608398438e-02 -3.480285778641700745e-02 -2.023558616638183594e-01 2.138566374778747559e-01 -1.243633329868316650e-01 4.364378452301025391e-01 1.184995695948600769e-01 -2.093792706727981567e-01 -2.988531887531280518e-01 1.133731082081794739e-01 -1.036465242505073547e-01 -3.135623931884765625e-01 -6.562051922082901001e-02 8.455529808998107910e-02 -1.997659951448440552e-01 -3.540182486176490784e-02 -8.664692752063274384e-03 3.240761756896972656e-01 2.629460394382476807e-01 -2.237396240234375000e-01
-4.457751810550689697e-01 1.520860940217971802e-02 -8.004516363143920898e-02 2.670049965381622314e-01 1.038194820284843445e-02 1.971771866083145142e-01 -1.060102209448814392e-01 -6.232812628149986267e-02 6.456984579563140869e-02 -4.336840659379959106e-02 8.500839024782180786e-02 1.154189705848693848e-01 5.436765775084495544e-02 -3.208852112293243408e-01 -2.328359335660934448e-01 3.039968907833099365e-01 1.570010036230087280e-01 1.095672324299812317e-01 1.009570900350809097e-02 1.945779025554656982e-01 2.008979618549346924e-01 1.554467976093292236e-01 6.517443805932998657e-02 -3.479398787021636963e-01 -1.333894282579421997e-01 1.720593869686126709e-01 -1.333941668272018433e-01 -6.267881393432617188e-02 4.378002509474754333e-02 1.987151503562927246e-01 9.464862197637557983e-02 7.851149886846542358e-02
-7.666824758052825928e-02 -2.017615139484405518e-01 1.186430305242538452e-01 1.711832582950592041e-01 -9.409275650978088379e-02 1.310702860355377197e-01 2.031260579824447632e-01 6.827949546277523041e-03 -9.011121839284896851e-02 -2.194756567478179932e-01 3.303848505020141602e-01 8.766489475965499878e-02 1.244994997978210449e-01 -2.473129481077194214e-01 -3.143903613090515137e-01 3.679272532463073730e-01 -1.550081521272659302e-01 -7.062146067619323730e-02 -3.722107037901878357e-02 9.687821567058563232e-02 -1.738565862178802490e-01 1.556344889104366302e-02 -5.955781415104866028e-02 -8.250501751899719238e-02 -2.362151890993118286e-01 2.207038551568984985e-01 -1.172805652022361755e-01 4.174742102622985840e-02 1.010988280177116394e-01 -3.288869261741638184e-01 1.969441771507263184e-01 -3.003470972180366516e-02
-2.673340439796447754e-01 3.464883938431739807e-02 3.253877535462379456e-02 3.786525875329971313e-02 1.754469573497772217e-01 4.765212833881378174e-01 1.981823593378067017e-01 4.067276418209075928e-02 -1.108442395925521851e-01 8.620434999465942383e-02 1.813505738973617554e-01 2.888178229331970215e-01 5.504160001873970032e-02 -1.379217207431793213e-01 -1.984250545501708984e-01 1.629498004913330078e-01 1.679181903600692749e-01 3.316447436809539795e-01 -1.560796350240707397e-01 -3.553638979792594910e-02 -1.453888416290283203e-01 -1.605178266763687134e-01 -2.339515089988708496e-01 -1.876536160707473755e-01 -1.744161397218704224e-01 9.545094519853591919e-02 7.702375948429107666e-02 5.585380643606185913e-02 -1.161410734057426453e-01 -1.007406413555145264e-02 6.678552180528640747e-02 -1.864455491304397583e-01
-1.250432431697845459e-01 6.138962507247924805e-02 -4.351056367158889771e-02 -8.475280553102493286e-02 1.803027093410491943e-01 8.206482976675033569e-02 1.067779138684272766e-01 1.110463123768568039e-02 -3.123753890395164490e-02 -1.227898970246315002e-01 3.695565462112426758e-01 -1.396337449550628662e-01 2.247062325477600098e-01 -4.368620514869689941e-01 -1.659073382616043091e-01 8.925370126962661743e-02 -1.094116941094398499e-01 2.897619605064392090e-01 -1.701903790235519409e-01 -5.994885414838790894e-02 1.901228539645671844e-02 6.925468146800994873e-02 9.072861075401306152e-02 5.773767456412315369e-02 -2.599987387657165527e-01 2.804448902606964111e-01 5.961515009403228760e-02 -1.591483503580093384e-01 -2.541484534740447998e-01 7.680267840623855591e-02 -2.306641042232513428e-01 -1.665948033332824707e-01
-2.288014888763427734e-01 -6.423342227935791016e-02 1.220640540122985840e-01 2.140761017799377441e-01 -2.472439110279083252e-01 8.109916746616363525e-02 -2.725298516452312469e-02 1.926253922283649445e-02 -3.118564188480377197e-02 -1.876935213804244995e-01 -3.093769028782844543e-02 6.167091429233551025e-02 -2.620622217655181885e-01 -1.533393412828445435e-01 -3.587107360363006592e-01 -1.249149963259696960e-01 -3.172215074300765991e-02 3.134163916110992432e-01 -1.119432374835014343e-01 2.770472168922424316e-01 -2.589567601680755615e-01 1.245867460966110229e-01 1.349804103374481201e-01 -2.648680806159973145e-01 -1.136721819639205933e-01 1.694146692752838135e-01 -1.057473793625831604e-01 -5.767297744750976562e-02 -8.093615621328353882e-02 -2.171723544597625732e-01 2.308385968208312988e-01 1.180536523461341858e-01
2.004244923591613770e-02 1.634794324636459351e-01 3.358563780784606934e-02 5.909353122115135193e-02 9.577699005603790283e-02 -5.648184567689895630e-02 1.778881065547466278e-02 1.962744742631912231e-01 7.573367655277252197e-02 1.062843129038810730e-01 -4.293836280703544617e-02 2.692895233631134033e-01 4.972694814205169678e-02 -2.919296324253082275e-01 -2.004858404397964478e-01 -1.902085356414318085e-02 2.689249254763126373e-02 -1.070523858070373535e-01 -2.513556182384490967e-01 -2.303113043308258057e-01 -4.267353415489196777e-01 6.086275354027748108e-02 3.156169503927230835e-02 -3.807425498962402344e-01 -1.282201409339904785e-01 2.033932954072952271e-01 6.617353111505508423e-02 -2.961443066596984863e-01 1.141554713249206543e-01 2.079222500324249268e-01 1.214828640222549438e-01 -1.277460306882858276e-01
-2.579792775213718414e-02 -1.696416586637496948e-01 -5.843801051378250122e-02 1.370603889226913452e-01 2.813219465315341949e-02 -3.808188065886497498e-02 4.372302293777465820e-01 1.093152817338705063e-02 -7.949049770832061768e-02 -5.459016188979148865e-02 3.664003014564514160e-01 -2.106595039367675781e-02 5.360222421586513519e-04 -4.387619793415069580e-01 -2.306639403104782104e-01 -8.225589245557785034e-02 6.419694423675537109e-02 -3.585119172930717468e-02 -1.415412127971649170e-01 1.746287494897842407e-01 -2.765328288078308105e-01 -1.217343807220458984e-01 -5.615267157554626465e-02 -2.682203054428100586e-01 -8.376856148242950439e-02 1.037010103464126587e-01 -1.330994665622711182e-01 -1.727792620658874512e-01 -1.309089511632919312e-01 -2.105522602796554565e-01 9.497471898794174194e-02 -1.410805806517601013e-02
-1.435007005929946899e-01 -2.882726192474365234e-01 -5.239970516413450241e-03 1.615843921899795532e-01 -6.044623441994190216e-03 2.151674479246139526e-01 4.058744311332702637e-01 -6.325303763151168823e-02 9.963493049144744873e-02 -8.573379018343985081e-04 2.677518129348754883e-01 -1.391852349042892456e-01 1.054813861846923828e-01 -4.153151512145996094e-01 -1.028454601764678955e-01 1.711918264627456665e-01 -5.693179368972778320e-02 -5.407709255814552307e-02 -1.781466454267501831e-01 -1.375412344932556152e-01 -7.305444777011871338e-02 5.438235774636268616e-02 -4.452912509441375732e-02 -2.720044851303100586e-01 -8.902533352375030518e-02 3.098365366458892822e-01 -4.297678172588348389e-02 3.120709210634231567e-02 3.134597837924957275e-02 1.605974882841110229e-02 2.855293452739715576e-01 4.131331108510494232e-03
-6.089497730135917664e-02 9.784691035747528076e-02 2.155229263007640839e-02 1.763499528169631958e-01 -1.413858979940414429e-01 2.065546996891498566e-02 4.965649545192718506e-02 2.684016525745391846e-01 1.088159829378128052e-01 5.131348967552185059e-02 7.417391985654830933e-02 1.926478114910423756e-03 2.896216139197349548e-02 -1.484964191913604736e-01 -3.987149596214294434e-01 2.093350142240524292e-01 -2.891253530979156494e-01 2.084006965160369873e-01 9.628423303365707397e-02 1.412597019225358963e-02 -4.012213349342346191e-01 7.383894920349121094e-02 -2.739450149238109589e-02 -4.086705446243286133e-01 -1.365427486598491669e-02 -1.952202916145324707e-01 -2.601972520351409912e-01 -8.533258922398090363e-03 -1.110816821455955505e-01 7.697731256484985352e-02 5.294014513492584229e-02 -1.293852478265762329e-01
9.862915426492691040e-02 -2.125776708126068115e-01 -1.405031979084014893e-01 3.381621539592742920e-01 -1.988353729248046875e-01 1.264464706182479858e-01 -5.349359288811683655e-02 2.920715836808085442e-03 -1.985429972410202026e-02 -1.449411809444427490e-01 2.403105497360229492e-01 -1.599304825067520142e-01 7.244922220706939697e-02 -4.205519556999206543e-01 -2.704963386058807373e-01 -1.608030796051025391e-01 6.965774297714233398e-02 4.798442590981721878e-03 -1.197110638022422791e-01 6.977177411317825317e-02 -1.616633832454681396e-01 -5.293097347021102905e-02 2.900358438491821289e-01 -8.499874174594879150e-02 -2.050605714321136475e-01 2.675053179264068604e-01 -8.786975592374801636e-02 -1.477620303630828857e-01 1.273120194673538208e-01 2.018703669309616089e-01 1.050500869750976562e-01 -1.058802455663681030e-01
-1.564999371767044067e-01 1.057523712515830994e-01 -8.384370058774948120e-02 2.601217329502105713e-01 -1.400996092706918716e-02 -1.054835170507431030e-01 -1.158141568303108215e-01 -1.184603720903396606e-01 3.070859797298908234e-02 -3.303715959191322327e-02 1.205701828002929688e-01 2.051247805356979370e-01 -5.852964892983436584e-02 1.050713062286376953e-01 -3.267687857151031494e-01 2.224995791912078857e-01 -1.139477491378784180e-01 7.482355833053588867e-02 -8.830601722002029419e-02 -3.684044778347015381e-01 -1.758003830909729004e-01 -5.881607532501220703e-02 -9.496179223060607910e-02 -3.010375499725341797e-01 -4.156392440199851990e-02 1.456505954265594482e-01 -3.524835407733917236e-01 -1.622745841741561890e-01 -2.433568239212036133e-01 2.458604425191879272e-01 1.343400478363037109e-01 -1.188248172402381897e-01
-1.724718511104583740e-01 2.221200764179229736e-01 2.572691254317760468e-02 1.374332159757614136e-01 3.275711461901664734e-02 8.545355498790740967e-02 -4.330472275614738464e-02 1.218306347727775574e-01 2.488040626049041748e-01 1.132246032357215881e-01 6.116685271263122559e-02 8.786631375551223755e-02 3.998959064483642578e-02 -1.317246705293655396e-01 -1.783661395311355591e-01 1.290828585624694824e-01 1.443492323160171509e-01 8.252412825822830200e-02 -1.942162960767745972e-02 -1.287045180797576904e-01 -4.448828101158142090e-01 -8.632244914770126343e-02 -4.580017924308776855e-02 -4.497784674167633057e-01 -8.955600857734680176e-02 2.659569084644317627e-01 -4.751775413751602173e-02 -3.046577274799346924e-01 2.080577015876770020e-01 1.251410394906997681e-01 7.828752696514129639e-02 -1.714529246091842651e-01
1.830052882432937622e-01 2.871211171150207520e-01 -7.498496677726507187e-03 1.378841549158096313e-01 -8.400272578001022339e-02 -3.910762816667556763e-02 3.044303692877292633e-02 -4.595450311899185181e-02 -4.692529886960983276e-02 3.219413012266159058e-02 2.409853935241699219e-01 1.191477198153734207e-02 7.687868177890777588e-02 -3.153101503849029541e-01 -1.729327887296676636e-01 1.854279451072216034e-02 6.275979429483413696e-02 3.470552265644073486e-01 1.012261286377906799e-01 -2.677093744277954102e-01 -3.069410622119903564e-01 -1.920520365238189697e-01 1.355494558811187744e-01 -1.285545378923416138e-01 -6.748104095458984375e-02 9.939260780811309814e-02 -3.726080358028411865e-01 -1.375293880701065063e-01 -2.356850802898406982e-01 -1.135194581001996994e-02 3.050752915441989899e-02 -2.350623905658721924e-01
-8.975432068109512329e-02 -2.050290815532207489e-02 -1.425083428621292114e-01 2.607615292072296143e-01 -6.930709630250930786e-02 2.475150972604751587e-01 4.233892560005187988e-01 -1.746159940958023071e-01 -1.115291193127632141e-01 -1.052146479487419128e-01 1.707019358873367310e-01 -1.717913597822189331e-01 2.464839667081832886e-01 -1.413177698850631714e-01 -2.163991183042526245e-01 2.355682849884033203e-01 2.925530448555946350e-02 6.457320600748062134e-02 5.703265219926834106e-02 7.178719341754913330e-02 -5.939595401287078857e-02 6.908605247735977173e-02 -9.633933007717132568e-02 -2.478805482387542725e-01 -4.358359873294830322e-01 1.152210235595703125e-01 -1.797028481960296631e-01 -8.929571509361267090e-02 -3.917665407061576843e-02 5.505955219268798828e-02 1.078495681285858154e-01 1.002193689346313477e-01
3.872543945908546448e-02 -9.481825679540634155e-02 -2.281329222023487091e-02 2.543787956237792969e-01 -6.722754985094070435e-02 1.158121302723884583e-01 -5.993516743183135986e-02 -3.899158164858818054e-02 -1.405334025621414185e-01 -4.715391620993614197e-02 3.915863335132598877e-01 -4.131300374865531921e-02 3.026258945465087891e-01 -2.811181843280792236e-01 -3.359864950180053711e-01 6.146679818630218506e-02 2.095402181148529053e-01 1.845045238733291626e-01 -1.277737319469451904e-01 -1.934695392847061157e-01 -1.719278246164321899e-01 2.959463931620121002e-02 1.222333535552024841e-01 -7.403676956892013550e-02 1.889195144176483154e-01 -1.406754106283187866e-01 -1.340062618255615234e-01 -2.843897938728332520e-01 -4.028009995818138123e-02 1.696616113185882568e-01 2.615935206413269043e-01 3.499274700880050659e-02
-9.412083029747009277e-02 -1.118110269308090210e-01 1.268863677978515625e-01 2.612417340278625488e-01 2.881688252091407776e-02 2.310212999582290649e-01 2.991062402725219727e-01 -9.733399748802185059e-02 -1.724069118499755859e-01 -2.708475291728973389e-01 2.855286002159118652e-01 -6.270269304513931274e-02 1.037022024393081665e-01 -3.413392305374145508e-01 -1.008270308375358582e-01 3.106245696544647217e-01 -5.878488719463348389e-02 1.426348239183425903e-01 2.042173035442829132e-02 6.446988135576248169e-02 -2.485533207654953003e-01 -4.271429032087326050e-02 -1.841811835765838623e-01 -1.251994967460632324e-01 -1.142401993274688721e-01 2.496178746223449707e-01 -1.534773260354995728e-01 1.262074261903762817e-01 2.352125011384487152e-02 -1.477215439081192017e-01 1.588779687881469727e-01 1.210621073842048645e-01
-1.618572473526000977e-01 1.181107312440872192e-01 5.495496466755867004e-02 -6.765718758106231689e-02 3.437478244304656982e-01 2.206447869539260864e-01 2.181977406144142151e-02 2.511249482631683350e-01 -4.888349026441574097e-02 -1.756055802106857300e-01 4.366177022457122803e-01 7.006144523620605469e-02 2.460494451224803925e-02 -3.448931574821472168e-01 -2.167518883943557739e-01 -3.095290958881378174e-01 -1.180266961455345154e-01 -4.879077151417732239e-02 5.803583562374114990e-02 -4.886051639914512634e-02 -4.321714118123054504e-02 -7.227567024528980255e-03 5.641334690153598785e-03 -1.731219440698623657e-01 -1.060879528522491455e-01 2.393231987953186035e-01 -1.678857505321502686e-01 1.649256497621536255e-01 1.978563666343688965e-01 -9.811485651880502701e-04 5.079916119575500488e-02 -1.054375544190406799e-01
-2.508580125868320465e-02 -2.085470110177993774e-01 3.970827162265777588e-02 1.371705234050750732e-01 -1.103193610906600952e-01 -2.337573096156120300e-02 6.598145514726638794e-02 -1.090473011136054993e-01 -1.198304630815982819e-02 1.446014344692230225e-01 3.476367592811584473e-01 2.385821938514709473e-02 1.776079684495925903e-01 -3.011041879653930664e-01 -3.771369457244873047e-01 8.902591466903686523e-02 1.600332260131835938e-01 3.690814077854156494e-01 -1.337161064147949219e-01 -1.837487667798995972e-01 -2.556363344192504883e-01 -7.499118894338607788e-02 8.525814861059188843e-02 1.018546056002378464e-02 7.880616933107376099e-02 -1.192848160862922668e-01 -1.249540150165557861e-01 -1.370796114206314087e-01 1.302893552929162979e-02 2.665405869483947754e-01 2.520274221897125244e-01 1.014292836189270020e-01
1.390111260116100311e-02 -2.964765131473541260e-01 1.950121670961380005e-02 2.452694475650787354e-01 -4.313875734806060791e-02 -7.189088314771652222e-02 3.374201431870460510e-02 1.213537994772195816e-02 -1.768405586481094360e-01 2.974453568458557129e-02 3.771645724773406982e-01 -1.402892023324966431e-01 3.620574250817298889e-02 -4.256300926208496094e-01 -4.301103353500366211e-01 -1.312585324048995972e-01 1.541013829410076141e-02 2.378000766038894653e-01 -1.621583253145217896e-01 -1.923432797193527222e-01 -1.557803805917501450e-02 5.030365660786628723e-02 7.524161040782928467e-02 1.555130071938037872e-02 3.830669447779655457e-02 -5.641099531203508377e-03 7.951575517654418945e-02 -1.050729677081108093e-01 -1.911274790763854980e-01 2.351408451795578003e-01 1.574404388666152954e-01 6.654029246419668198e-03
-2.881340980529785156e-01 7.214596867561340332e-02 -3.544573485851287842e-02 7.295016944408416748e-02 2.968844585120677948e-02 6.770246475934982300e-02 8.102404326200485229e-02 -1.033867225050926208e-01 1.872978508472442627e-01 3.840008005499839783e-02 1.222226992249488831e-01 -2.370789833366870880e-02 1.536044925451278687e-01 -2.964746952056884766e-01 -9.117268770933151245e-02 2.441996634006500244e-01 1.680587083101272583e-01 -2.960165590047836304e-02 3.614807873964309692e-02 -1.392421778291463852e-02 -8.030733466148376465e-02 1.449813395738601685e-01 -1.192259117960929871e-01 -3.557977080345153809e-01 1.827309429645538330e-01 -3.108105435967445374e-02 -3.987013101577758789e-01 8.970795199275016785e-03 -4.673037305474281311e-02 4.256570041179656982e-01 2.706749141216278076e-01 -4.533355683088302612e-02
-1.573376506567001343e-01 -8.413916081190109253e-02 2.275061160326004028e-01 1.530072987079620361e-01 3.224977254867553711e-01 -9.430977702140808105e-02 8.269973099231719971e-02 2.172738164663314819e-01 -5.313978996127843857e-03 1.405338644981384277e-01 2.193987369537353516e-01 3.139576315879821777e-01 2.378480695188045502e-02 -2.698006629943847656e-01 -1.438232660293579102e-01 1.138707697391510010e-01 -5.700213834643363953e-02 -9.865900501608848572e-03 -1.291186958551406860e-01 -2.105444371700286865e-01 -9.632144123315811157e-02 9.343669563531875610e-02 4.708304628729820251e-02 -7.710146903991699219e-02 -6.069862470030784607e-02 1.524782739579677582e-02 -2.310058027505874634e-01 -1.096790879964828491e-01 -7.978862524032592773e-02 -1.936679780483245850e-01 2.174622416496276855e-01 -4.489609003067016602e-01
-3.904404342174530029e-01 -1.072400659322738647e-01 1.474616080522537231e-01 2.513915002346038818e-01 -2.955968305468559265e-02 8.501499146223068237e-02 -8.077397197484970093e-02 -2.117560356855392456e-01 -8.821450173854827881e-02 -2.828142046928405762e-01 3.737262785434722900e-01 -2.762696146965026855e-02 -1.216185092926025391e-01 -1.468730270862579346e-01 -9.641652554273605347e-02 1.570204794406890869e-01 -2.670456171035766602e-01 3.869128599762916565e-02 -1.363939344882965088e-01 2.271603643894195557e-01 -2.725781202316284180e-01 9.089383482933044434e-02 -1.032608523964881897e-01 -1.364659890532493591e-02 -1.183897927403450012e-01 2.451538890600204468e-01 -3.975394740700721741e-02 -4.658405110239982605e-02 -9.378993511199951172e-02 -5.097115784883499146e-02 2.225915193557739258e-01 -1.337854415178298950e-01
1.003450080752372742e-01 -1.451550424098968506e-01 -1.246446967124938965e-01 2.733265459537506104e-01 -4.696670547127723694e-02 3.082212246954441071e-02 3.014628589153289795e-01 3.074116306379437447e-03 1.177256256341934204e-01 -5.901820957660675049e-02 2.902445793151855469e-01 -8.049126714468002319e-02 -1.637049615383148193e-01 -3.760783076286315918e-01 -1.940456032752990723e-01 1.900140196084976196e-02 1.960183382034301758e-01 -5.197130516171455383e-02 -2.536112368106842041e-01 2.976192533969879150e-02 -2.753123641014099121e-01 -2.497877925634384155e-01 -1.160556916147470474e-02 -3.610587716102600098e-01 -1.075258105993270874e-01 -1.819747127592563629e-02 -2.192750424146652222e-01 -5.977948382496833801e-02 -1.107158660888671875e-01 1.053085997700691223e-01 9.006997942924499512e-02 1.528763398528099060e-02
1.092415750026702881e-01 1.080972552299499512e-01 -6.080653518438339233e-02 -2.959364354610443115e-01 3.704771995544433594e-01 -4.521117731928825378e-02 -1.567825092934072018e-03 2.492268532514572144e-01 1.407809555530548096e-02 5.283257737755775452e-02 2.340899854898452759e-01 5.248133558779954910e-03 -1.242548972368240356e-01 -6.489606201648712158e-02 -2.735226750373840332e-01 2.519696652889251709e-01 4.763344302773475647e-02 2.998425960540771484e-01 -1.675863862037658691e-01 -9.069851785898208618e-02 -3.486909866333007812e-01 -1.568388640880584717e-01 1.492304950952529907e-01 -1.080036610364913940e-01 -3.960827738046646118e-02 1.462457627058029175e-01 -9.006749093532562256e-02 2.714413404464721680e-02 -6.606570631265640259e-02 6.304942816495895386e-02 3.336940407752990723e-01 8.843412995338439941e-02
-1.601060777902603149e-01 4.804818332195281982e-02 3.485146760940551758e-01 2.873100042343139648e-01 -1.599953472614288330e-01 2.944996654987335205e-01 -7.971251010894775391e-02 9.619347006082534790e-02 -2.024304307997226715e-02 4.286616295576095581e-02 1.270347237586975098e-01 1.638967245817184448e-01 -2.429286390542984009e-01 -2.907549142837524414e-01 -3.315258920192718506e-01 -3.960935026407241821e-02 9.052175283432006836e-02 2.379493862390518188e-01 9.206888079643249512e-02 -1.718667894601821899e-01 -1.326881200075149536e-01 1.099175140261650085e-01 2.290317043662071228e-02 3.840447217226028442e-02 -2.786744534969329834e-01 1.729109734296798706e-01 -2.030181586742401123e-01 -2.096679061651229858e-01 -2.936122706159949303e-03 -1.106036975979804993e-01 9.152468293905258179e-03 -1.603448577225208282e-02
-1.340824514627456665e-01 1.406160593032836914e-01 -1.647288538515567780e-02 -3.043141402304172516e-02 -6.727123260498046875e-02 1.636583730578422546e-02 8.150640130043029785e-02 1.184841543436050415e-01 2.717743441462516785e-02 7.588043063879013062e-02 1.387033015489578247e-01 4.885353520512580872e-02 1.827103942632675171e-01 -2.485341578722000122e-01 -3.775967061519622803e-01 2.401643991470336914e-01 -1.828282773494720459e-01 1.861577033996582031e-01 -6.526012718677520752e-02 2.673904784023761749e-02 -4.029272794723510742e-01 -2.200134098529815674e-02 -5.324037373065948486e-02 -3.804932832717895508e-01 -4.972241073846817017e-02 -1.993844658136367798e-01 -3.217287659645080566e-01 -6.119664758443832397e-02 -6.832933425903320312e-02 1.098375543951988220e-01 -1.600102782249450684e-01 -1.916460990905761719e-01
-2.044992335140705109e-02 -2.515162229537963867e-01 6.438192445784807205e-03 1.034714654088020325e-01 -1.850152462720870972e-01 -1.714462935924530029e-01 8.319146931171417236e-02 -2.433235943317413330e-01 -2.253740578889846802e-01 -5.426618456840515137e-02 3.278124034404754639e-01 -1.442961990833282471e-01 1.894853115081787109e-01 -3.717057406902313232e-01 -3.594740927219390869e-01 -1.766501553356647491e-02 1.957188397645950317e-01 2.542149126529693604e-01 1.616024784743785858e-02 -1.355036795139312744e-01 4.846267867833375931e-03 2.020403929054737091e-02 5.982827395200729370e-02 -7.492548972368240356e-02 -8.660794794559478760e-02 -1.646071486175060272e-02 3.128040581941604614e-02 -2.976602315902709961e-01 -2.269647717475891113e-01 7.434113323688507080e-02 1.088765040040016174e-01 -1.130203455686569214e-01
1.048107594251632690e-01 5.867115780711174011e-02 -2.197671681642532349e-01 2.015005350112915039e-01 6.493974477052688599e-02 3.329008221626281738e-01 -7.805459201335906982e-03 4.992562904953956604e-02 8.676445484161376953e-02 -2.755622565746307373e-01 1.466144174337387085e-01 -3.066043257713317871e-01 -2.151074707508087158e-01 -1.101465672254562378e-01 -3.275519013404846191e-01 2.229023873805999756e-01 1.682991534471511841e-01 1.962686628103256226e-01 6.621464341878890991e-02 -3.547366941347718239e-03 -2.920638322830200195e-01 -8.390294387936592102e-03 -2.317656576633453369e-01 -2.082632156088948250e-03 -2.223344519734382629e-02 1.866450607776641846e-01 2.360743097960948944e-02 -1.542892456054687500e-01 2.836937457323074341e-02 -1.319480687379837036e-01 2.266489863395690918e-01 -1.585004180669784546e-01
8.682544529438018799e-02 3.454731404781341553e-01 -3.290486931800842285e-01 -6.662828475236892700e-02 1.518352031707763672e-01 6.448488682508468628e-02 -1.411578208208084106e-01 9.598176181316375732e-02 -9.922312200069427490e-02 -6.389761716127395630e-02 3.110279738903045654e-01 1.788340210914611816e-01 -1.191833764314651489e-01 4.274414852261543274e-02 -3.319853842258453369e-01 2.280496805906295776e-01 2.740973047912120819e-02 6.688050925731658936e-02 -7.250387221574783325e-02 -3.333363831043243408e-01 -1.525598168373107910e-01 -3.157014399766921997e-02 1.606937870383262634e-02 -2.107762992382049561e-01 -7.383166253566741943e-02 1.119237244129180908e-01 -3.208971917629241943e-01 -4.088164120912551880e-02 -2.504158020019531250e-01 -1.833030954003334045e-02 3.076841868460178375e-02 7.733631134033203125e-02
-1.489186882972717285e-01 -1.415812759660184383e-03 5.442985147237777710e-02 3.115219771862030029e-01 3.367558121681213379e-02 1.509640514850616455e-01 1.681940108537673950e-01 -2.248114496469497681e-01 -7.040737569332122803e-02 -2.828876674175262451e-01 1.607099473476409912e-01 1.100794225931167603e-01 1.985010951757431030e-01 -7.839368283748626709e-02 -1.969328820705413818e-01 1.670576184988021851e-01 4.966569319367408752e-02 7.226897776126861572e-02 1.155077964067459106e-01 -5.766591802239418030e-02 -2.736971378326416016e-01 1.403473317623138428e-01 2.417088598012924194e-01 -3.163693547248840332e-01 4.018693789839744568e-02 1.121739298105239868e-01 -1.548798829317092896e-01 -2.277870923280715942e-01 2.705405652523040771e-01 3.662624210119247437e-02 2.351865619421005249e-01 -2.061457335948944092e-01
-2.667421102523803711e-01 -3.353086113929748535e-02 2.306899130344390869e-01 3.451472222805023193e-01 1.265743076801300049e-01 1.835105717182159424e-01 2.143548727035522461e-01 8.106254041194915771e-03 -6.130871176719665527e-02 -2.317756563425064087e-01 4.440557956695556641e-01 -2.471725270152091980e-02 -1.410463452339172363e-01 -3.108346760272979736e-01 -1.966496258974075317e-01 1.884861588478088379e-01 -1.155654713511466980e-01 6.282243877649307251e-02 -6.135778874158859253e-02 8.189635723829269409e-02 -1.881071776151657104e-01 9.279122948646545410e-02 -4.476393014192581177e-02 -1.400883197784423828e-01 -1.098114550113677979e-01 2.206913828849792480e-01 6.683302670717239380e-02 1.439685374498367310e-01 -5.561791826039552689e-03 -1.519893705844879150e-01 5.590237677097320557e-02 8.984874188899993896e-02
-9.867823682725429535e-03 1.445895582437515259e-01 -9.777889400720596313e-02 2.910587787628173828e-01 -1.986904442310333252e-01 -5.545875057578086853e-02 2.645893692970275879e-01 1.988536119461059570e-01 -9.443539381027221680e-02 1.776547431945800781e-01 2.667887210845947266e-01 -1.796266436576843262e-01 1.203957665711641312e-02 -3.772534430027008057e-01 -1.639554798603057861e-01 2.503482624888420105e-02 -2.831824123859405518e-03 1.086422279477119446e-01 2.208293825387954712e-01 1.179850250482559204e-01 -1.653915941715240479e-01 -1.006875708699226379e-01 1.753630936145782471e-01 -2.543981969356536865e-01 -2.240679413080215454e-01 2.107979655265808105e-01 1.509560495615005493e-01 -2.187753170728683472e-01 1.237793243490159512e-03 9.931338578462600708e-02 1.354056596755981445e-01 -1.333042234182357788e-01
-1.902542114257812500e-01 -1.930219382047653198e-01 -5.419068038463592529e-02 -7.811475545167922974e-02 -1.195922195911407471e-01 2.537548542022705078e-01 2.511649727821350098e-01 -7.540065050125122070e-02 1.920187175273895264e-01 -4.077291814610362053e-04 1.547730714082717896e-01 -8.211624622344970703e-02 -1.388213783502578735e-01 -1.548052579164505005e-01 -2.553870081901550293e-01 -4.170145839452743530e-02 5.941901355981826782e-02 9.377782046794891357e-02 -2.315040081739425659e-01 1.517988890409469604e-01 -1.963472813367843628e-01 2.565435320138931274e-02 -1.853383630514144897e-01 -8.362316340208053589e-02 -2.607882320880889893e-01 3.038353621959686279e-01 9.359178692102432251e-02 -1.754842549562454224e-01 -1.254025399684906006e-01 1.585403382778167725e-01 2.618612349033355713e-01 -3.368226587772369385e-01
-2.268277406692504883e-01 1.851857006549835205e-01 1.575872302055358887e-01 -7.113261520862579346e-02 -1.482594944536685944e-02 1.284050941467285156e-01 -6.082171201705932617e-02 -2.108307741582393646e-02 2.902979403734207153e-02 -4.317269101738929749e-02 -8.826567791402339935e-03 -1.021148711442947388e-01 1.657442189753055573e-02 -2.816153764724731445e-01 -1.110385656356811523e-01 3.172089457511901855e-01 5.558711662888526917e-02 2.787508070468902588e-01 2.362479269504547119e-01 1.716841608285903931e-01 -9.482002258300781250e-02 -4.461415112018585205e-02 1.232345700263977051e-01 -2.503783106803894043e-01 -2.974242530763149261e-02 2.398960292339324951e-01 -8.171930909156799316e-03 -1.147911027073860168e-01 -1.339543610811233521e-01 5.494089722633361816e-01 7.965651899576187134e-02 -7.078069448471069336e-02
4.964983835816383362e-02 -6.593828648328781128e-02 -1.448034793138504028e-01 2.968893647193908691e-01 -1.324552446603775024e-01 -8.824417740106582642e-02 7.555297017097473145e-02 -1.203321814537048340e-01 -1.207781285047531128e-01 -1.018345952033996582e-01 3.356271386146545410e-01 2.788601443171501160e-02 1.377404779195785522e-01 -4.685376286506652832e-01 -1.800943613052368164e-01 -1.004355028271675110e-01 1.008100360631942749e-01 -4.310828447341918945e-02 4.499087855219841003e-02 7.545477896928787231e-02 -6.839515268802642822e-02 -8.315416425466537476e-02 1.441132873296737671e-01 -1.939938515424728394e-01 -2.990591228008270264e-01 1.158719584345817566e-01 -1.218187138438224792e-01 -3.030300438404083252e-01 3.962440043687820435e-02 2.299641221761703491e-01 1.406599134206771851e-01 -2.136645913124084473e-01
2.914019674062728882e-02 -1.820204257965087891e-01 1.005860939621925354e-01 1.158185601234436035e-01 1.211789995431900024e-01 -1.752311550080776215e-02 3.055830299854278564e-01 -6.443852931261062622e-02 8.168148994445800781e-02 1.095054671168327332e-02 3.153443932533264160e-01 -4.375853762030601501e-02 -9.589568525552749634e-02 -4.503242969512939453e-01 -2.873527407646179199e-01 -3.447515890002250671e-02 1.637457460165023804e-01 -1.497125625610351562e-01 -2.157099545001983643e-01 1.178274899721145630e-01 -3.337874412536621094e-01 -1.017568856477737427e-01 6.110922247171401978e-02 -2.696636617183685303e-01 -1.180329173803329468e-01 8.410355448722839355e-02 -3.996548429131507874e-02 1.037044972181320190e-01 -2.825899573508650064e-04 -9.819056093692779541e-02 2.723565995693206787e-01 -3.206080570816993713e-02
-1.559411883354187012e-01 -2.979386365041136742e-03 -1.685206443071365356e-01 -2.520072832703590393e-02 -6.720197200775146484e-02 3.720467910170555115e-02 1.920527964830398560e-01 -1.151442602276802063e-01 8.666825294494628906e-02 -3.845500946044921875e-02 1.607045084238052368e-01 -3.216801583766937256e-01 3.073244728147983551e-02 -3.362258970737457275e-01 -3.328483104705810547e-01 -2.239092886447906494e-01 1.101875230669975281e-01 -9.697689116001129150e-02 -2.637706995010375977e-01 -1.991473585367202759e-01 -2.838951349258422852e-01 1.268978267908096313e-01 1.955769769847393036e-02 8.198268711566925049e-02 -1.036517694592475891e-01 2.712610065937042236e-01 -1.056797355413436890e-01 -1.389771699905395508e-01 -3.248104155063629150e-01 -1.066924706101417542e-01 -7.047226279973983765e-02 -7.837291061878204346e-02
5.282905325293540955e-02 5.741750076413154602e-02 -2.267863452434539795e-01 3.851006031036376953e-01 1.594772636890411377e-01 3.681407496333122253e-02 2.553918398916721344e-02 -4.716422036290168762e-02 -1.298383176326751709e-01 -1.094894856214523315e-01 5.570721626281738281e-02 -2.331887334585189819e-01 -1.810067296028137207e-01 -6.502796709537506104e-02 -1.964790970087051392e-01 9.780522435903549194e-02 1.973840594291687012e-01 1.759448498487472534e-01 -1.591521203517913818e-01 -7.403770089149475098e-02 -3.729195296764373779e-01 1.926502883434295654e-01 -3.307671844959259033e-01 -4.684901982545852661e-02 -1.140506416559219360e-01 2.385087460279464722e-01 7.600396126508712769e-02 -2.553794682025909424e-01 -2.318182289600372314e-01 4.538236558437347412e-02 8.627400547266006470e-02 -1.949451491236686707e-02
-1.967683136463165283e-01 -6.651347875595092773e-02 -3.059236332774162292e-02 5.386794731020927429e-02 3.825920075178146362e-02 -4.347668960690498352e-03 -2.042048275470733643e-01 -5.142016708850860596e-02 -1.749782115221023560e-01 -8.668659627437591553e-02 3.145560026168823242e-01 -1.474413573741912842e-01 3.357457518577575684e-01 -1.910367608070373535e-01 -2.973575890064239502e-01 5.076765548437833786e-03 2.508324682712554932e-01 1.339664012193679810e-01 -1.940308362245559692e-01 1.251683980226516724e-01 -1.943851709365844727e-01 -1.644157767295837402e-01 -5.692820623517036438e-02 -1.794445514678955078e-01 -1.587454974651336670e-01 -1.805558800697326660e-01 6.319156289100646973e-02 -1.577900201082229614e-01 -2.948544323444366455e-01 2.799170315265655518e-01 1.432952135801315308e-01 -6.127254292368888855e-02
-1.040662303566932678e-01 1.218065991997718811e-01 -4.643493518233299255e-02 1.546767950057983398e-01 2.528561279177665710e-02 8.553882688283920288e-02 -2.002574950456619263e-01 -2.554814517498016357e-01 -2.961191162467002869e-02 -8.607587963342666626e-02 3.537058085203170776e-02 -1.310142874717712402e-01 7.414043694734573364e-02 -3.839556276798248291e-01 -2.454534173011779785e-01 3.725357819348573685e-03 -2.028540074825286865e-01 3.927956521511077881e-02 6.829964928328990936e-03 -2.784342505037784576e-02 5.320995301008224487e-02 -1.282876431941986084e-01 -5.232819169759750366e-02 -2.048965692520141602e-01 -2.609866559505462646e-01 1.204118411988019943e-02 -2.750551700592041016e-01 7.342812418937683105e-02 -3.910886049270629883e-01 -1.083580330014228821e-01 3.069819509983062744e-01 -2.815676629543304443e-01
-1.598727405071258545e-01 1.466640084981918335e-01 -2.311615943908691406e-01 -4.656077921390533447e-02 3.170840442180633545e-01 8.051443845033645630e-02 -2.754953876137733459e-02 -4.958311561495065689e-03 2.355948686599731445e-01 -1.940890997648239136e-01 9.496861696243286133e-02 5.961333215236663818e-02 -3.348118066787719727e-02 -2.503597736358642578e-01 -1.955351978540420532e-01 -5.072935670614242554e-02 2.043520957231521606e-01 2.251116484403610229e-01 1.253599226474761963e-01 1.090429425239562988e-01 -2.673365473747253418e-01 8.757258206605911255e-02 -5.144512653350830078e-02 1.323440372943878174e-01 -2.748578600585460663e-02 2.627446949481964111e-01 -4.001245200634002686e-01 3.878771886229515076e-02 -1.347489804029464722e-01 2.396870404481887817e-01 1.904160827398300171e-01 -1.286932826042175293e-01
-1.834797114133834839e-01 -5.829274654388427734e-02 1.359328031539916992e-01 -1.019479483366012573e-01 2.021990865468978882e-01 -2.718650400638580322e-01 1.504627019166946411e-01 -2.106265127658843994e-01 -1.953914612531661987e-01 -9.194868803024291992e-02 2.016822993755340576e-01 3.946223855018615723e-02 -1.102434322237968445e-01 -2.420514523983001709e-01 -3.728988468647003174e-01 1.493390202522277832e-01 7.415879517793655396e-02 1.704083383083343506e-01 1.661821901798248291e-01 -1.721797734498977661e-01 -1.293294131755828857e-01 1.257241815328598022e-01 7.180088013410568237e-02 -2.360799461603164673e-01 1.776552200317382812e-01 -4.379978030920028687e-02 -6.406871974468231201e-02 -6.123219430446624756e-02 8.265756070613861084e-02 -8.130993694067001343e-03 2.444131821393966675e-01 -3.716343045234680176e-01
-2.430136799812316895e-01 2.057318836450576782e-01 -7.996411621570587158e-02 2.203945815563201904e-01 -1.211502254009246826e-01 2.598795890808105469e-01 -1.090499982237815857e-01 -7.775891572237014771e-02 2.046407163143157959e-01 -9.986404329538345337e-02 -1.069911196827888489e-02 -1.205419749021530151e-01 1.387248039245605469e-01 -5.063282847404479980e-01 -2.501361370086669922e-01 2.689081132411956787e-01 2.362409681081771851e-01 5.084876343607902527e-02 -2.596889138221740723e-01 -2.551997639238834381e-02 -4.847744852304458618e-02 1.470680683851242065e-01 -1.079612374305725098e-01 2.873037010431289673e-02 -1.033456549048423767e-01 1.375492662191390991e-01 1.521131396293640137e-02 -2.381269261240959167e-02 2.319477498531341553e-02 2.406767904758453369e-01 1.196288466453552246e-01 1.978643052279949188e-02
1.497372984886169434e-01 -1.227902695536613464e-01 8.821193873882293701e-02 1.566766798496246338e-01 -1.028689369559288025e-01 -6.845343858003616333e-02 9.371019899845123291e-02 -8.811836689710617065e-02 -6.619702279567718506e-02 5.021816119551658630e-03 2.067026942968368530e-01 6.134095788002014160e-02 2.487586587667465210e-01 -3.573292493820190430e-01 -3.611786067485809326e-01 6.851165741682052612e-02 1.564128696918487549e-01 -6.464730203151702881e-02 -1.321644186973571777e-01 -1.667477041482925415e-01 -3.022826611995697021e-01 1.441306173801422119e-01 3.069323003292083740e-01 -3.077545166015625000e-01 5.194614082574844360e-02 -5.438686907291412354e-02 5.336390435695648193e-02 -2.670715153217315674e-01 1.164839267730712891e-01 2.966808155179023743e-03 2.227848172187805176e-01 -6.874816119670867920e-02
-1.650752499699592590e-02 2.359350025653839111e-01 8.975505828857421875e-02 3.274212591350078583e-03 6.734676659107208252e-02 1.140266582369804382e-01 -8.248462527990341187e-02 1.763086766004562378e-01 -7.325757294893264771e-02 9.677676856517791748e-02 2.107880264520645142e-01 -6.359095871448516846e-02 1.157436147332191467e-01 -3.655939400196075439e-01 -3.090258240699768066e-01 -4.413858521729707718e-03 -2.070201486349105835e-01 1.126367077231407166e-01 7.077690958976745605e-02 -1.028665080666542053e-01 -4.232039153575897217e-01 6.299354135990142822e-02 -2.665152586996555328e-02 -2.891238629817962646e-01 7.534407824277877808e-02 1.054893713444471359e-02 -2.999779880046844482e-01 6.630463153123855591e-02 -1.295826137065887451e-01 7.178644835948944092e-02 -9.711234271526336670e-02 -3.236275911331176758e-01
-2.647474706172943115e-01 -1.393045634031295776e-01 1.097387000918388367e-01 -1.037948355078697205e-01 1.356498301029205322e-01 8.122703433036804199e-02 1.187519580125808716e-01 -1.362142711877822876e-01 -9.888689965009689331e-02 -1.106875315308570862e-01 1.710101068019866943e-01 -3.914641216397285461e-02 -1.729249507188796997e-01 -5.344614386558532715e-02 -5.179978609085083008e-01 1.665569394826889038e-01 3.760062158107757568e-02 7.960716029629111290e-04 -2.573284506797790527e-01 -2.202294319868087769e-01 -1.736768782138824463e-01 -1.579167880117893219e-02 1.847482286393642426e-02 -1.475655585527420044e-01 1.977083832025527954e-01 -1.643925346434116364e-02 -4.207479301840066910e-03 -2.768531441688537598e-01 -5.151908472180366516e-02 -2.874548733234405518e-01 8.339130133390426636e-02 -2.673503756523132324e-01
-3.386626839637756348e-01 -2.663281559944152832e-01 1.155981197953224182e-01 2.116516381502151489e-01 8.046831935644149780e-02 1.982713341712951660e-01 1.435304284095764160e-01 -8.826622366905212402e-02 6.797354202717542648e-03 -1.967359781265258789e-01 3.506721258163452148e-01 -1.087344512343406677e-01 -2.302620410919189453e-01 -2.609796524047851562e-01 -1.120597720146179199e-01 6.094104051589965820e-02 -1.502103507518768311e-01 -8.817675709724426270e-02 -2.628793716430664062e-01 1.182409450411796570e-01 -2.714545428752899170e-01 7.369890809059143066e-02 8.609393984079360962e-02 -4.047577828168869019e-02 -1.899402588605880737e-01 1.677566468715667725e-01 -1.000569835305213928e-01 -4.746739193797111511e-02 2.529649995267391205e-03 5.391679331660270691e-02 2.588819563388824463e-01 1.519199609756469727e-01
3.668398782610893250e-02 -1.791475415229797363e-01 -2.251044064760208130e-01 4.022063612937927246e-01 -2.041959017515182495e-01 4.269559681415557861e-02 -1.343483664095401764e-02 -5.236389860510826111e-02 -4.259658604860305786e-02 -1.160365641117095947e-01 1.738827973604202271e-01 -5.237634479999542236e-02 8.341837674379348755e-02 -2.828972935676574707e-01 -2.505766451358795166e-01 -2.027823626995086670e-01 3.696425259113311768e-02 6.017550826072692871e-02 -2.014915347099304199e-01 3.942978009581565857e-02 -1.381073445081710815e-01 -6.112524121999740601e-02 2.314328402280807495e-01 -1.169011369347572327e-01 -3.272609412670135498e-01 2.784541845321655273e-01 -1.090554744005203247e-01 -2.268237471580505371e-01 5.479386821389198303e-02 2.196760326623916626e-01 3.561845421791076660e-02 -1.756013780832290649e-01
6.213905289769172668e-02 1.525492966175079346e-01 1.073732897639274597e-01 2.234079837799072266e-01 1.050150841474533081e-01 1.835464239120483398e-01 8.044346421957015991e-02 3.059310615062713623e-01 2.750622807070612907e-03 -1.204766631126403809e-01 -2.952167019248008728e-02 -1.553231924772262573e-01 -1.411972790956497192e-01 -2.725882828235626221e-01 -8.679820597171783447e-02 3.890623450279235840e-01 2.332220524549484253e-01 7.751177251338958740e-02 5.275436490774154663e-02 -8.898515999317169189e-02 -1.396348625421524048e-01 1.331461966037750244e-01 -2.385989949107170105e-02 -1.181519404053688049e-01 -1.437529474496841431e-01 2.916576862335205078e-01 -2.121872007846832275e-01 -3.867270052433013916e-02 -2.902751564979553223e-01 -1.938256621360778809e-01 2.153568714857101440e-01 1.751278042793273926e-01
4.135949537158012390e-02 -1.822204440832138062e-01 2.431636303663253784e-02 1.054972223937511444e-02 -2.755836397409439087e-02 7.062797248363494873e-02 1.410471946001052856e-01 -2.019318491220474243e-01 -6.883631926029920578e-03 1.637209802865982056e-01 3.311916291713714600e-01 -1.175619065761566162e-01 -2.986984793096780777e-03 -1.053450778126716614e-01 -3.877608180046081543e-01 -2.604829370975494385e-01 1.344636380672454834e-01 3.248192071914672852e-01 -8.721359074115753174e-02 3.676436468958854675e-02 -1.174988001585006714e-01 -1.298197060823440552e-01 1.080842167139053345e-01 -2.602099180221557617e-01 -2.014721184968948364e-01 2.270656228065490723e-01 1.881043463945388794e-01 -2.260134816169738770e-01 1.370142307132482529e-02 8.938273787498474121e-02 2.903682291507720947e-01 -6.771130859851837158e-02
1.294143199920654297e-01 2.986674606800079346e-01 -1.481246948242187500e-01 1.061673760414123535e-01 -1.138906367123126984e-02 1.377891004085540771e-01 5.155878886580467224e-02 4.707279801368713379e-02 1.014978215098381042e-01 3.841899707913398743e-02 1.273544728755950928e-01 3.471587970852851868e-02 1.500541865825653076e-01 -4.009611010551452637e-01 -3.502739667892456055e-01 -8.337480574846267700e-02 1.160022690892219543e-01 1.361009478569030762e-01 -7.305246591567993164e-02 -2.034765630960464478e-01 -1.506361067295074463e-01 -2.033093720674514771e-01 5.301764700561761856e-03 -1.168611347675323486e-01 -6.973173469305038452e-02 1.353927105665206909e-01 -4.354761838912963867e-01 -1.821472197771072388e-01 -9.849885851144790649e-02 4.043754935264587402e-02 -1.035582050681114197e-01 -2.649790048599243164e-01
1.108786314725875854e-01 3.051775693893432617e-01 2.948111481964588165e-02 3.000755608081817627e-01 -5.062133446335792542e-02 1.442580074071884155e-01 -4.690185561776161194e-02 -8.195098489522933960e-03 -1.049046218395233154e-01 -5.939760804176330566e-02 1.365187168121337891e-01 -3.753169625997543335e-02 -1.594075374305248260e-02 2.500523254275321960e-02 -3.445463478565216064e-01 2.766974456608295441e-02 -1.399262547492980957e-01 -9.356972575187683105e-02 -1.107240617275238037e-01 8.393131196498870850e-02 -2.339914068579673767e-02 8.946920186281204224e-02 1.336274445056915283e-01 -2.637665271759033203e-01 -3.485583066940307617e-01 -5.455718934535980225e-02 -3.029043376445770264e-01 1.699621230363845825e-01 -2.050482928752899170e-01 -9.901329874992370605e-02 3.579803407192230225e-01 -2.331436723470687866e-01
-5.321728065609931946e-03 1.003034114837646484e-01 -3.332400321960449219e-02 -4.409383609890937805e-02 1.807253807783126831e-01 1.836408972740173340e-01 5.851957201957702637e-02 -2.208139002323150635e-01 -2.412080168724060059e-01 -2.554585933685302734e-01 9.152980637736618519e-04 5.267481878399848938e-02 1.419052928686141968e-01 -1.867349147796630859e-01 -4.115997552871704102e-01 1.559516787528991699e-01 -9.773243963718414307e-02 2.505127489566802979e-01 8.013661205768585205e-02 -1.367390435189008713e-02 -2.851906120777130127e-01 -6.625372916460037231e-02 2.213373221457004547e-02 -1.455082446336746216e-01 -3.635737001895904541e-01 2.191761136054992676e-01 -4.060876742005348206e-02 4.431608319282531738e-02 -1.392314881086349487e-01 -2.919244468212127686e-01 -8.823728561401367188e-02 1.039137840270996094e-01
1.702763289213180542e-01 -1.291249245405197144e-01 5.986596271395683289e-02 2.889486849308013916e-01 4.297800362110137939e-02 -5.714350566267967224e-02 2.308405041694641113e-01 5.596695467829704285e-02 -2.742549963295459747e-02 3.194213658571243286e-02 4.466445744037628174e-01 -1.652296036481857300e-01 -4.989441484212875366e-02 -3.961597979068756104e-01 -3.853769600391387939e-01 -7.189952582120895386e-02 1.369594335556030273e-01 -1.789614856243133545e-01 -2.155517339706420898e-01 7.395371049642562866e-02 -1.758365482091903687e-01 -6.650757789611816406e-02 3.158202394843101501e-02 -2.820509076118469238e-01 -6.626329571008682251e-02 5.921245738863945007e-02 -1.977087231352925301e-03 -1.083555743098258972e-01 -2.672814019024372101e-02 -8.526066690683364868e-02 1.070138737559318542e-01 -7.973398268222808838e-02
1.582867279648780823e-02 5.140832439064979553e-02 2.749174833297729492e-01 6.379641592502593994e-02 1.430996600538492203e-02 7.470732182264328003e-02 -1.850854903459548950e-01 2.969344519078731537e-02 -7.217723876237869263e-02 1.698698252439498901e-01 1.637427695095539093e-02 -1.793975681066513062e-01 -2.048107832670211792e-01 -1.978427767753601074e-01 -4.214661121368408203e-01 7.075075805187225342e-02 5.531225726008415222e-02 1.039198562502861023e-01 -6.257002800703048706e-02 -2.415594086050987244e-02 -1.961732208728790283e-01 -4.270230233669281006e-02 -2.116457074880599976e-01 -1.131593286991119385e-01 -1.241305619478225708e-01 3.539976477622985840e-01 -3.042622804641723633e-01 -1.657849848270416260e-01 -1.976992040872573853e-01 2.796556800603866577e-02 1.582577377557754517e-01 3.229989409446716309e-01
-5.420935899019241333e-02 3.503353521227836609e-02 -6.612363457679748535e-02 4.814975708723068237e-02 2.023395746946334839e-01 -3.335288539528846741e-02 4.244356974959373474e-02 3.100059628486633301e-01 5.758349969983100891e-02 -1.354755759239196777e-01 -8.270131796598434448e-02 -1.469546258449554443e-01 -4.991336539387702942e-02 -3.446783125400543213e-01 -8.941697888076305389e-03 2.564910948276519775e-01 1.071764752268791199e-01 2.837994992733001709e-01 -3.229723274707794189e-01 -3.290711343288421631e-01 8.306210860610008240e-03 -6.478844583034515381e-02 2.759837731719017029e-02 -5.489239096641540527e-02 -2.336197346448898315e-01 -9.957679361104965210e-02 -2.673626840114593506e-01 1.169010251760482788e-01 -4.371860064566135406e-03 2.208918631076812744e-01 2.565141320228576660e-01 -1.870671957731246948e-01
8.679644763469696045e-02 -4.704377427697181702e-02 6.644678860902786255e-02 -9.714718908071517944e-02 2.890942990779876709e-01 -5.638798698782920837e-02 -1.682871207594871521e-02 -3.312592208385467529e-02 7.915390282869338989e-02 -2.105212062597274780e-01 1.944198906421661377e-01 -3.922771811485290527e-01 -7.407215423882007599e-03 -1.275129467248916626e-01 -1.736949235200881958e-01 6.462527066469192505e-02 -1.646934449672698975e-01 2.745296955108642578e-01 -9.327544271945953369e-02 -2.783117815852165222e-03 -1.132041960954666138e-01 -2.488154619932174683e-01 2.023396641016006470e-01 -1.084561124444007874e-01 -4.189907312393188477e-01 1.045058593153953552e-01 1.066598016768693924e-02 6.353618949651718140e-02 -1.876503080129623413e-01 -1.096058860421180725e-01 2.581522464752197266e-01 -2.285127639770507812e-01
-1.885634362697601318e-01 -4.313078150153160095e-02 -7.338941097259521484e-02 1.748619228601455688e-02 4.172741174697875977e-01 7.470360398292541504e-02 3.125962018966674805e-01 -9.545776993036270142e-02 -3.903089091181755066e-02 -7.446521893143653870e-03 2.620415389537811279e-01 4.835360124707221985e-02 -1.861179769039154053e-01 -2.276365309953689575e-01 -3.645591139793395996e-01 -3.715806826949119568e-02 7.658934593200683594e-02 -2.509345486760139465e-02 1.475031524896621704e-01 1.006848588585853577e-01 -2.953242361545562744e-01 -6.691214628517627716e-03 1.789372116327285767e-01 6.042891740798950195e-02 9.686073660850524902e-02 2.622713893651962280e-02 -1.697072088718414307e-01 -1.576052457094192505e-01 -3.616834282875061035e-01 5.937749147415161133e-02 3.653072193264961243e-02 -1.278018951416015625e-01
-1.073991656303405762e-01 4.711340367794036865e-02 -1.500692069530487061e-01 1.029105633497238159e-01 -9.166563302278518677e-02 7.747528702020645142e-02 1.129781920462846756e-02 -2.298141121864318848e-01 4.955016076564788818e-03 3.629010170698165894e-02 4.635221660137176514e-01 -3.326918929815292358e-02 -4.532185196876525879e-02 -3.828114867210388184e-01 -6.619602441787719727e-03 1.057062223553657532e-01 2.439347095787525177e-02 2.473524659872055054e-01 -6.020212173461914062e-02 -3.181957006454467773e-01 -3.533003628253936768e-01 1.806059032678604126e-01 7.354635745286941528e-02 -1.943855434656143188e-01 5.919768288731575012e-02 7.891217619180679321e-02 9.936679154634475708e-02 2.270871400833129883e-01 -2.752815186977386475e-02 1.906085461378097534e-01 1.785837560892105103e-01 3.505456447601318359e-02
-1.517760902643203735e-01 -2.092824317514896393e-02 -2.609502337872982025e-02 4.472384229302406311e-02 -5.248993262648582458e-02 2.617174983024597168e-01 4.060159325599670410e-01 -1.423718333244323730e-01 6.554698199033737183e-02 2.406866289675235748e-02 3.340938985347747803e-01 -9.007313847541809082e-02 -1.577419936656951904e-01 -2.030671387910842896e-01 -1.361668109893798828e-01 1.509428620338439941e-01 -1.373681277036666870e-01 -8.963121473789215088e-02 1.050596088171005249e-01 1.190145462751388550e-01 -7.453739177435636520e-03 4.915201663970947266e-02 -9.769846498966217041e-02 -1.916548460721969604e-01 -2.392362952232360840e-01 2.228410542011260986e-01 -1.507411003112792969e-01 -2.685275971889495850e-01 -6.453839689493179321e-02 4.721803590655326843e-02 4.170396625995635986e-01 -5.030493065714836121e-02
-1.543579250574111938e-01 1.271430402994155884e-01 3.647290542721748352e-02 4.377062432467937469e-03 1.721929758787155151e-01 -4.315535724163055420e-02 -4.944658651947975159e-02 2.567125260829925537e-01 -1.170991659164428711e-01 2.275616228580474854e-01 3.507231771945953369e-01 1.536534726619720459e-01 -2.136065065860748291e-01 -3.277583122253417969e-01 -3.153751492500305176e-01 2.584726214408874512e-01 4.984784126281738281e-02 -3.410933539271354675e-02 8.702110499143600464e-03 7.992487400770187378e-03 -2.062294483184814453e-01 2.788557857275009155e-02 -5.582388862967491150e-02 -6.729567050933837891e-02 1.178891360759735107e-01 -6.239520013332366943e-02 -3.396885991096496582e-01 -1.035793218761682510e-02 -1.149816513061523438e-01 -5.652453005313873291e-02 4.687223210930824280e-02 -3.474531471729278564e-01
-3.633030056953430176e-01 8.702743053436279297e-02 -2.009564489126205444e-01 1.032797247171401978e-01 5.767920240759849548e-02 8.362954109907150269e-02 1.515662521123886108e-01 -2.911593616008758545e-01 -7.387195527553558350e-02 -3.034427016973495483e-02 2.530333399772644043e-01 -1.384085863828659058e-01 -1.027172803878784180e-01 -3.437387645244598389e-01 -8.211867511272430420e-02 -9.394732117652893066e-02 -2.458804659545421600e-02 9.105771034955978394e-02 1.486606802791357040e-02 -2.970919311046600342e-01 -3.691154718399047852e-01 2.539054155349731445e-01 -7.046061009168624878e-02 -2.206034064292907715e-01 1.617956012487411499e-01 3.253282979130744934e-02 -1.970695517957210541e-02 5.655842274427413940e-02 1.130391564220190048e-02 8.422844111919403076e-02 2.585117220878601074e-01 2.972072362899780273e-02
-3.118405342102050781e-01 -1.671860665082931519e-01 -2.222807854413986206e-01 1.501742303371429443e-01 -3.244586288928985596e-02 8.803161978721618652e-02 2.169133350253105164e-02 -2.282450199127197266e-01 -4.087777063250541687e-02 1.127834096550941467e-01 1.371921002864837646e-01 -3.863478451967239380e-02 2.905662916600704193e-02 -5.975402146577835083e-02 -1.858750581741333008e-01 3.685091137886047363e-01 -2.212140113115310669e-01 -4.009719938039779663e-02 -1.407244242727756500e-02 5.991656333208084106e-02 -7.677233964204788208e-02 4.698657244443893433e-02 -2.386976033449172974e-02 -1.959712654352188110e-01 -1.884765326976776123e-01 -1.409529000520706177e-01 -1.368049234151840210e-01 -1.359858661890029907e-01 -3.908897340297698975e-01 -3.843353688716888428e-02 3.865084350109100342e-01 -1.853068619966506958e-01
-2.710876464843750000e-01 -3.349850699305534363e-02 2.316943109035491943e-01 -6.486795097589492798e-02 2.530595986172556877e-03 2.085689306259155273e-01 1.217113137245178223e-01 7.266715168952941895e-02 -1.634219661355018616e-02 -4.131648316979408264e-02 -1.226311549544334412e-03 1.287569850683212280e-01 -1.216195970773696899e-01 -1.646355167031288147e-02 -3.449326753616333008e-01 4.273169673979282379e-03 2.104578018188476562e-01 2.083467096090316772e-01 1.208447441458702087e-01 2.177074924111366272e-02 -9.188458323478698730e-02 -4.512180015444755554e-02 1.871701925992965698e-01 -2.683704793453216553e-01 -2.146781980991363525e-01 -4.205401614308357239e-02 -3.559584617614746094e-01 -3.793210387229919434e-01 4.359211772680282593e-02 -5.003373697400093079e-02 3.062341809272766113e-01 1.197620928287506104e-01
-2.262222021818161011e-01 -5.763988941907882690e-02 3.181270137429237366e-02 4.748266935348510742e-02 2.456514984369277954e-01 8.480011671781539917e-02 2.047615349292755127e-01 1.189270168542861938e-01 -2.964458428323268890e-02 1.069460436701774597e-01 1.296942383050918579e-01 4.012926816940307617e-01 1.578667908906936646e-01 -1.391382515430450439e-01 -1.033688858151435852e-01 1.291819959878921509e-01 -1.045204028487205505e-01 -5.576542019844055176e-02 -1.329113990068435669e-01 -2.132874727249145508e-01 -2.217475473880767822e-01 5.532002821564674377e-02 7.083861529827117920e-02 -4.462387785315513611e-02 -5.866789072751998901e-02 2.823157906532287598e-01 -2.881821393966674805e-01 -1.081657707691192627e-01 -8.354061841964721680e-02 -8.554991334676742554e-02 2.476920485496520996e-01 -4.084431529045104980e-01
1.713366359472274780e-01 1.553805917501449585e-01 -1.964743435382843018e-02 8.017350733280181885e-02 -4.619985073804855347e-02 3.055368922650814056e-02 4.689254611730575562e-02 2.757285721600055695e-02 -9.863521158695220947e-02 -7.181066274642944336e-02 3.228927254676818848e-01 1.625079810619354248e-01 -4.024011641740798950e-02 -3.336347043514251709e-01 -9.629704803228378296e-02 -3.597038984298706055e-02 9.428135305643081665e-02 2.778112888336181641e-01 -2.883071079850196838e-02 -3.424192070960998535e-01 -2.295491397380828857e-01 -3.437934070825576782e-02 -7.152011990547180176e-02 -1.454385519027709961e-01 -1.197097375988960266e-01 2.442909181118011475e-01 -4.485873878002166748e-01 -1.029592454433441162e-01 -1.223346069455146790e-01 7.773212343454360962e-02 -8.393620699644088745e-02 -2.577238082885742188e-01
-4.898709356784820557e-01 -5.653743445873260498e-02 -3.020412474870681763e-02 1.784828864037990570e-02 -2.274489700794219971e-01 1.052707359194755554e-01 9.587358683347702026e-02 1.056315228343009949e-01 2.106570303440093994e-01 8.586473762989044189e-02 1.999225318431854248e-01 1.002464964985847473e-01 4.897737503051757812e-02 -6.078151613473892212e-02 -2.769542932510375977e-01 2.264796197414398193e-01 2.844424843788146973e-01 -5.505198612809181213e-03 -1.313148140907287598e-01 1.292100697755813599e-01 -3.540735319256782532e-02 -1.187046021223068237e-01 -5.932397209107875824e-03 -2.591314613819122314e-01 -3.453967869281768799e-01 1.541806310415267944e-01 -7.654362171888351440e-02 2.583006024360656738e-02 -9.994184970855712891e-02 2.713072001934051514e-01 7.095488160848617554e-02 3.073103912174701691e-02
-6.446126103401184082e-02 9.890636056661605835e-02 2.148049026727676392e-01 7.216525729745626450e-03 -1.598244160413742065e-02 2.361959218978881836e-01 1.950848698616027832e-01 1.136087551712989807e-01 2.049042135477066040e-01 -4.732852801680564880e-03 8.921068161725997925e-03 1.309387236833572388e-01 1.061212271451950073e-01 -1.029053628444671631e-01 -1.415288895368576050e-01 4.680930376052856445e-01 -3.999223187565803528e-02 3.333850204944610596e-01 -6.379467248916625977e-02 -1.411135196685791016e-01 -1.694145649671554565e-01 3.671561554074287415e-02 -1.976742036640644073e-02 -2.711098492145538330e-01 -3.378006443381309509e-02 2.666501104831695557e-01 -1.801439374685287476e-01 -2.491628527641296387e-01 6.813964247703552246e-02 -1.059932336211204529e-01 1.086025238037109375e-01 -2.784184217453002930e-01
-3.576220571994781494e-01 -6.142595037817955017e-02 6.710623204708099365e-02 2.162910550832748413e-01 7.373189926147460938e-02 2.231196612119674683e-01 -1.922763437032699585e-01 -7.110545784235000610e-02 -5.476508289575576782e-02 -6.074838712811470032e-02 2.574335038661956787e-01 -8.148065209388732910e-02 8.351103961467742920e-02 -2.347508519887924194e-01 -1.117648556828498840e-01 8.675486594438552856e-02 1.519687920808792114e-01 1.225037500262260437e-02 -2.513272762298583984e-01 6.339947879314422607e-02 2.470215840730816126e-04 3.548035025596618652e-01 -9.046245366334915161e-02 -2.794204950332641602e-01 8.855684846639633179e-02 2.173543274402618408e-01 1.310141086578369141e-01 -4.075098931789398193e-01 -1.957068219780921936e-03 2.699391916394233704e-02 1.253289580345153809e-01 2.782415226101875305e-02
1.750804185867309570e-01 -1.898738145828247070e-01 3.925664722919464111e-02 2.271987795829772949e-01 1.098638400435447693e-01 4.304334893822669983e-02 2.388143539428710938e-01 -1.567403674125671387e-01 9.646937251091003418e-04 -2.090224623680114746e-02 4.297172427177429199e-01 -3.016181886196136475e-01 2.341013699769973755e-01 -3.817168772220611572e-01 -1.737280339002609253e-01 -5.923334509134292603e-02 1.191079765558242798e-01 -3.771197423338890076e-02 -1.202755607664585114e-02 1.318392008543014526e-01 -2.152690738439559937e-01 1.078503131866455078e-01 1.265794634819030762e-01 -1.698689162731170654e-01 5.502098798751831055e-02 3.869938105344772339e-02 2.566660195589065552e-02 -1.502811163663864136e-01 -1.203543096780776978e-01 5.785604566335678101e-02 2.130261212587356567e-01 -2.176604568958282471e-01
-5.101786851882934570e-01 4.806660860776901245e-02 7.426103949546813965e-02 -9.472055733203887939e-02 -5.115066468715667725e-02 5.276736244559288025e-02 -1.577216684818267822e-01 -1.462478935718536377e-01 -2.996823191642761230e-02 -2.309026420116424561e-01 2.265881597995758057e-01 -2.178861200809478760e-01 -1.491101831197738647e-01 -1.820003837347030640e-01 -1.486302018165588379e-01 -1.006694063544273376e-01 2.725782394409179688e-01 1.966737806797027588e-01 -1.870605945587158203e-01 1.153287664055824280e-01 -7.513403892517089844e-02 -1.896116137504577637e-02 -1.087532490491867065e-01 -2.192906141281127930e-01 -2.612502500414848328e-02 1.131229996681213379e-01 9.021218121051788330e-02 -3.741203546524047852e-01 -1.245114579796791077e-01 2.173687331378459930e-02 1.579049378633499146e-01 3.091982379555702209e-02
1.314657479524612427e-01 -7.667751610279083252e-02 -1.651846170425415039e-01 3.209662139415740967e-01 -1.013068556785583496e-01 -1.271695923060178757e-02 1.307302117347717285e-01 -1.317054964601993561e-02 -1.835626512765884399e-01 -1.069863066077232361e-01 2.965114116668701172e-01 -5.959580838680267334e-02 1.262666583061218262e-01 -4.418806135654449463e-01 -1.209204494953155518e-01 -1.535152923315763474e-02 4.611924663186073303e-02 -1.000071838498115540e-01 -2.858496084809303284e-02 5.833172239363193512e-03 -1.231856793165206909e-01 -5.236513540148735046e-02 1.769887655973434448e-01 -2.595637738704681396e-01 -3.207783699035644531e-01 1.846231073141098022e-01 -8.734671026468276978e-02 -2.446154654026031494e-01 -2.448313869535923004e-02 2.393804490566253662e-01 1.897247880697250366e-01 -1.680147051811218262e-01
-3.269968330860137939e-01 -3.147285878658294678e-01 -2.411795407533645630e-01 1.795738190412521362e-01 -1.017969027161598206e-01 1.044034510850906372e-01 2.088869363069534302e-02 -1.402896940708160400e-01 2.676913887262344360e-02 -9.671241976320743561e-03 1.430843919515609741e-01 7.975593954324722290e-02 1.163959428668022156e-01 -4.806365072727203369e-02 -2.009557336568832397e-01 1.955694854259490967e-01 -3.619559109210968018e-01 -9.958656877279281616e-02 -1.061048731207847595e-01 -7.871802151203155518e-02 -1.112563982605934143e-01 1.079748347401618958e-01 -3.621051833033561707e-02 -1.903620213270187378e-01 -2.648789882659912109e-01 -1.011767089366912842e-01 -1.545515209436416626e-01 -2.102343589067459106e-01 -2.784728109836578369e-01 -8.447849750518798828e-02 2.171694636344909668e-01 -1.994825005531311035e-01
-1.932829432189464569e-02 -2.788946628570556641e-01 -8.336848765611648560e-02 1.196234207600355148e-02 -1.161373108625411987e-01 1.366210430860519409e-01 5.590309947729110718e-02 -7.830086350440979004e-02 -1.428199857473373413e-01 -9.323808550834655762e-02 3.019342422485351562e-01 3.382230177521705627e-02 1.950637102127075195e-01 -3.976864814758300781e-01 -6.050768494606018066e-02 6.064841151237487793e-02 1.402718573808670044e-01 9.863320738077163696e-02 4.352797567844390869e-02 6.632117182016372681e-02 -1.421920061111450195e-01 1.510263830423355103e-01 3.887591063976287842e-01 -2.815082073211669922e-01 -3.277006149291992188e-01 1.028797775506973267e-01 -1.883504539728164673e-01 -1.988175660371780396e-01 1.965284049510955811e-01 4.824467748403549194e-02 6.145117804408073425e-02 -3.986360877752304077e-02
-2.738708257675170898e-01 2.032058686017990112e-01 -2.210748195648193359e-02 5.486381240189075470e-03 1.917361766099929810e-01 -1.008955687284469604e-01 1.031925454735755920e-01 2.408663928508758545e-01 -1.844777017831802368e-01 -1.341587752103805542e-01 -1.176341203972697258e-03 5.781961604952812195e-02 3.887082263827323914e-02 -3.698354354128241539e-03 -2.876145839691162109e-01 -4.827572777867317200e-02 6.547903269529342651e-02 8.971109986305236816e-02 -1.762519329786300659e-01 -1.077850386500358582e-01 -3.682443201541900635e-01 3.159821033477783203e-01 1.075515374541282654e-01 4.442543536424636841e-02 2.616413533687591553e-01 2.250582426786422729e-01 -2.541348040103912354e-01 -1.502117663621902466e-01 -1.960151940584182739e-01 -1.441215276718139648e-01 2.237744927406311035e-01 -7.805181294679641724e-02
-2.585861384868621826e-01 1.435223519802093506e-01 2.455837652087211609e-02 2.536141872406005859e-02 -2.108323760330677032e-02 1.833253800868988037e-01 1.779116988182067871e-01 7.219787687063217163e-02 5.857540294528007507e-03 -1.712794899940490723e-01 3.046645820140838623e-01 5.990399792790412903e-02 -1.062714010477066040e-01 -1.327355653047561646e-01 -3.240941464900970459e-01 -1.265222579240798950e-02 1.009838208556175232e-01 -1.445186734199523926e-01 -3.238745331764221191e-01 -1.900715678930282593e-01 -1.758510805666446686e-02 -6.963331252336502075e-02 -2.049846947193145752e-01 -9.896763414144515991e-02 -1.289169788360595703e-01 -3.471540659666061401e-02 -2.558277845382690430e-01 -3.914326429367065430e-01 2.240137457847595215e-01 -2.213589102029800415e-02 1.557568758726119995e-01 1.999505311250686646e-01
3.553115203976631165e-02 2.961757183074951172e-01 -9.690006263554096222e-03 3.750972449779510498e-01 2.966347038745880127e-01 -2.783724665641784668e-02 3.492620289325714111e-01 1.752267479896545410e-01 8.822597563266754150e-02 -1.021255627274513245e-01 1.588695943355560303e-01 -1.201584860682487488e-01 3.956507146358489990e-02 -1.799284517765045166e-01 -3.755979537963867188e-01 1.283836960792541504e-01 -4.529696702957153320e-02 2.775129973888397217e-01 -7.423675805330276489e-02 -6.102991849184036255e-02 -7.418015599250793457e-02 -1.026249229907989502e-01 1.499838829040527344e-01 1.853792369365692139e-01 -1.219461411237716675e-01 -3.347516176290810108e-04 8.308539539575576782e-02 -1.067116260528564453e-01 -7.640562206506729126e-02 1.931069791316986084e-02 2.748491466045379639e-01 5.720749869942665100e-02
-1.383485198020935059e-01 1.476756781339645386e-01 6.159656681120395660e-03 -9.866317361593246460e-02 1.770541071891784668e-01 3.659968674182891846e-01 -7.248466461896896362e-02 -2.331721782684326172e-02 -4.548456519842147827e-02 -6.780783087015151978e-02 1.371566504240036011e-01 -5.599027499556541443e-02 -2.859859168529510498e-02 -2.984743416309356689e-01 -1.454803645610809326e-01 -4.545767605304718018e-02 -3.921280428767204285e-02 -2.792267687618732452e-02 4.001600667834281921e-02 1.106663495302200317e-01 -2.658472955226898193e-01 -2.618170343339443207e-02 3.098953366279602051e-01 -1.050366237759590149e-01 -3.073054850101470947e-01 1.729677245020866394e-02 2.330609969794750214e-02 -1.578607708215713501e-01 -2.518105208873748779e-01 1.431398093700408936e-01 -2.548161521553993225e-02 -4.869194626808166504e-01
-3.231482952833175659e-02 -2.025647610425949097e-01 7.598473131656646729e-02 1.821300387382507324e-01 3.647246062755584717e-01 5.284261330962181091e-02 -5.490932241082191467e-02 2.594502866268157959e-01 -2.357605472207069397e-02 1.226817443966865540e-01 -1.215098723769187927e-01 -7.030802220106124878e-02 7.243462651968002319e-02 -1.722282916307449341e-01 -2.936734557151794434e-01 3.189091682434082031e-01 -1.711386591196060181e-01 -2.441798299551010132e-01 -1.410735864192247391e-02 1.205454841256141663e-01 -1.083574891090393066e-01 9.619704633951187134e-02 1.535769253969192505e-01 -2.459236532449722290e-01 -1.994220018386840820e-01 1.703524887561798096e-01 -3.291693031787872314e-01 -1.313102096319198608e-01 -1.813065558671951294e-01 -8.914945647120475769e-03 1.231269314885139465e-01 5.885262787342071533e-02
-1.842131018638610840e-01 -2.530480921268463135e-01 -8.651057630777359009e-02 -1.442970484495162964e-01 3.375198245048522949e-01 1.164065673947334290e-01 1.864594779908657074e-02 2.745688334107398987e-02 -5.885950755327939987e-03 -6.075141578912734985e-02 2.452968358993530273e-01 -1.410580724477767944e-01 2.001834213733673096e-01 -3.399387001991271973e-01 -2.267713695764541626e-01 -2.778673917055130005e-02 -2.178821712732315063e-01 6.272884458303451538e-02 2.354399859905242920e-01 1.296953856945037842e-02 -2.279249280691146851e-01 4.752418026328086853e-03 -1.194329187273979187e-01 -2.553955651819705963e-02 -1.620497703552246094e-01 1.087419539690017700e-01 -2.972288131713867188e-01 -1.431223154067993164e-01 -3.372616171836853027e-01 6.858193129301071167e-02 -4.113469272851943970e-02 1.121648401021957397e-01
-6.287095695734024048e-02 -9.133552759885787964e-02 8.503670245409011841e-02 -7.390055805444717407e-02 3.986338153481483459e-02 3.424190580844879150e-01 3.415984511375427246e-01 1.142635047435760498e-01 -1.171049848198890686e-01 -1.238814555108547211e-02 1.803217381238937378e-01 1.176404878497123718e-01 -5.027957633137702942e-02 -1.658558100461959839e-01 -1.953366398811340332e-01 1.686102747917175293e-01 3.136728405952453613e-01 -3.589378204196691513e-03 -7.998364418745040894e-02 -1.838724166154861450e-01 2.371648401021957397e-01 7.453434169292449951e-02 1.054136306047439575e-01 -5.191596224904060364e-02 -1.609783321619033813e-01 8.522573113441467285e-02 -3.699915409088134766e-01 -1.646447479724884033e-01 -9.388937614858150482e-03 5.015090107917785645e-02 3.932884037494659424e-01 -3.008278273046016693e-02
-1.003603264689445496e-01 1.006360873579978943e-01 1.262181252241134644e-01 -8.936802297830581665e-02 3.102023005485534668e-01 1.793018132448196411e-01 3.471852105576545000e-04 1.896795630455017090e-02 -9.293764084577560425e-02 1.586670726537704468e-01 1.791808754205703735e-01 2.384836524724960327e-01 -1.279374361038208008e-01 -7.988308370113372803e-02 -3.701234757900238037e-01 1.188763678073883057e-01 1.721876412630081177e-01 3.047339618206024170e-01 -3.283131867647171021e-02 -1.380383372306823730e-01 1.406497955322265625e-01 -1.498599797487258911e-01 1.042819488793611526e-02 -2.299250215291976929e-01 -3.155042827129364014e-01 -1.103920117020606995e-01 -2.983438074588775635e-01 -1.824914216995239258e-01 6.958291679620742798e-02 -2.802564948797225952e-02 2.292607128620147705e-01 1.987512968480587006e-02
-3.316649794578552246e-01 7.976548373699188232e-02 -8.424648642539978027e-02 1.639727205038070679e-01 -1.563815176486968994e-01 -2.012746594846248627e-02 1.813042722642421722e-02 8.005379885435104370e-02 1.859240829944610596e-01 -7.135836873203516006e-03 1.551174279302358627e-02 2.075163461267948151e-02 1.146259382367134094e-01 -4.686674773693084717e-01 -6.510785967111587524e-02 3.531252145767211914e-01 1.353610455989837646e-01 2.192911952733993530e-01 -1.527769267559051514e-01 1.765057891607284546e-01 9.582874178886413574e-02 2.291044592857360840e-01 9.446807950735092163e-02 -2.577352821826934814e-01 -2.074442654848098755e-01 1.568023562431335449e-01 -1.254215687513351440e-01 1.014473214745521545e-01 -2.423804625868797302e-02 1.760366111993789673e-01 1.208717301487922668e-01 1.525797694921493530e-01
4.309888184070587158e-02 2.133454084396362305e-01 -2.716839313507080078e-01 -1.431171894073486328e-01 3.082631826400756836e-01 -3.058559633791446686e-02 4.114098101854324341e-02 2.021057605743408203e-01 -4.527905955910682678e-02 -2.093277126550674438e-02 -7.697009714320302010e-04 6.684687919914722443e-03 9.313933551311492920e-02 -2.882097065448760986e-01 -2.150261104106903076e-01 7.140567153692245483e-02 1.159185245633125305e-01 2.876703143119812012e-01 7.150579243898391724e-02 4.656641557812690735e-02 3.638740256428718567e-02 -1.486405581235885620e-01 2.545303404331207275e-01 -3.806483447551727295e-01 -1.233590245246887207e-01 2.064620703458786011e-01 -2.689223587512969971e-01 6.613933295011520386e-02 7.837877422571182251e-02 1.327903568744659424e-01 1.805272400379180908e-01 -2.162131816148757935e-01
2.556429430842399597e-02 2.428677082061767578e-01 -1.984944045543670654e-01 -2.218719758093357086e-02 2.358535826206207275e-01 3.535707890987396240e-01 9.028037637472152710e-02 -1.743549257516860962e-01 -2.095417827367782593e-01 2.970032207667827606e-02 1.761881411075592041e-01 -7.989727705717086792e-02 -2.710365690290927887e-03 -1.672313064336776733e-01 -2.244975417852401733e-01 2.302696406841278076e-01 -3.150974512100219727e-01 -3.489788621664047241e-02 -1.500309556722640991e-01 -3.085221862420439720e-03 -1.145993992686271667e-01 -1.036396399140357971e-01 -2.290685921907424927e-01 -1.052081733942031860e-01 -2.706679403781890869e-01 1.207092404365539551e-01 -5.251717567443847656e-02 3.527978062629699707e-02 -3.732413053512573242e-01 9.938719868659973145e-02 1.142735034227371216e-01 -5.611537024378776550e-02
-1.253270357847213745e-02 -2.508698701858520508e-01 -2.276141643524169922e-01 2.207394093275070190e-01 -1.676876246929168701e-01 -2.460429817438125610e-01 4.537590965628623962e-02 -3.672451898455619812e-02 2.075799554586410522e-01 -1.325364708900451660e-01 3.931650519371032715e-01 -8.470054715871810913e-03 5.921043828129768372e-02 -3.390294313430786133e-01 -2.735411524772644043e-01 2.199387401342391968e-01 -5.168721545487642288e-03 -2.951877936720848083e-02 -4.846710711717605591e-02 -1.108743473887443542e-01 1.837404258549213409e-02 -7.389882951974868774e-02 6.373546272516250610e-02 1.524062603712081909e-01 -1.773021072149276733e-01 3.527394533157348633e-01 -2.737674862146377563e-02 3.613650426268577576e-02 -1.024165451526641846e-01 1.183853484690189362e-02 2.596923708915710449e-01 -5.238398537039756775e-02
1.372064929455518723e-02 -1.493105292320251465e-01 2.457175287418067455e-04 1.221568807959556580e-01 3.827439993619918823e-02 5.010247230529785156e-02 -1.617728471755981445e-01 -3.126509115099906921e-02 -1.368008460849523544e-02 -1.174800544977188110e-01 3.274550437927246094e-01 -7.202313095331192017e-02 2.613114118576049805e-01 -3.141748309135437012e-01 -3.613812029361724854e-01 6.123151257634162903e-02 2.607022523880004883e-01 2.409239709377288818e-01 -2.500141561031341553e-01 -3.855206817388534546e-02 -2.472891658544540405e-01 1.960611641407012939e-01 4.500180482864379883e-02 7.439437508583068848e-02 -1.656167656183242798e-01 -1.843843013048171997e-01 -1.568732559680938721e-01 -3.825846314430236816e-02 -1.280941665172576904e-01 2.904311418533325195e-01 1.202500388026237488e-01 6.214288622140884399e-02
1.536628156900405884e-01 2.437850534915924072e-01 8.698889613151550293e-02 1.059177964925765991e-01 3.611659407615661621e-01 -4.879810288548469543e-02 5.677543580532073975e-03 -3.528558462858200073e-02 2.124803513288497925e-02 -1.755630075931549072e-01 3.558682203292846680e-01 2.345564365386962891e-01 -9.136494249105453491e-02 -2.292345464229583740e-01 -3.958351612091064453e-01 1.916440576314926147e-01 -7.151524722576141357e-02 -4.879535362124443054e-02 2.806452801451086998e-03 -5.317590013146400452e-02 1.001069918274879456e-01 -2.104845643043518066e-01 1.317027211189270020e-01 -9.295451641082763672e-02 -2.558150589466094971e-01 2.578812837600708008e-01 5.621029436588287354e-02 -1.202172711491584778e-01 6.806501001119613647e-02 1.441879868507385254e-01 1.478796452283859253e-01 -9.664387255907058716e-02
-1.772489398717880249e-01 1.614760309457778931e-01 -1.706071048974990845e-01 -1.723353117704391479e-01 1.152502074837684631e-01 -2.403836101293563843e-01 7.801023870706558228e-02 1.274406462907791138e-01 -1.944328285753726959e-02 -1.512446533888578415e-02 2.591279745101928711e-01 1.760646849870681763e-01 -2.847532033920288086e-01 -2.529557049274444580e-01 -4.658293724060058594e-01 -2.085102163255214691e-02 -4.878344759345054626e-02 4.810436442494392395e-02 5.481257289648056030e-02 -1.523007303476333618e-01 -1.701862514019012451e-01 -1.871144473552703857e-01 -4.915306717157363892e-02 -1.644928306341171265e-01 1.343899518251419067e-01 -8.939385414123535156e-02 -3.021422922611236572e-01 -1.705918759107589722e-01 -2.739892899990081787e-02 7.707181572914123535e-02 1.274324655532836914e-01 -1.879806369543075562e-01
-1.925705224275588989e-01 3.120099939405918121e-02 2.062953263521194458e-01 5.951970070600509644e-02 1.095888242125511169e-01 3.721639215946197510e-01 1.022198423743247986e-01 1.051872372627258301e-01 -2.452013641595840454e-02 -1.597330160439014435e-02 9.324733167886734009e-02 -8.240233361721038818e-02 -1.351007074117660522e-01 -2.035393863916397095e-01 -3.331800177693367004e-02 1.641057431697845459e-01 -2.631351053714752197e-01 3.832162618637084961e-01 -1.130478531122207642e-01 1.504976600408554077e-01 8.289162814617156982e-02 -4.102247580885887146e-02 -6.497199833393096924e-02 -1.360662188380956650e-02 -1.772860139608383179e-01 1.093582436442375183e-01 -3.237839341163635254e-01 -2.405040413141250610e-01 -3.663270547986030579e-02 -1.475096046924591064e-01 3.044277727603912354e-01 -2.311307042837142944e-01
-1.014716774225234985e-01 4.113734513521194458e-02 -1.620825827121734619e-01 1.953107118606567383e-01 -9.024391323328018188e-02 -8.387262001633644104e-03 5.302953347563743591e-02 7.446835935115814209e-02 -6.174780428409576416e-02 1.165143493562936783e-02 4.270868003368377686e-01 -1.719763278961181641e-01 -1.625296622514724731e-01 -3.713333606719970703e-01 -8.659979701042175293e-02 -1.246943399310112000e-01 -1.496714502573013306e-01 1.421911567449569702e-01 1.410581469535827637e-01 -3.977569192647933960e-02 -2.165925204753875732e-01 -2.235595323145389557e-02 1.292309612035751343e-01 -4.569622576236724854e-01 -9.268628433346748352e-03 3.213218152523040771e-01 1.573051065206527710e-01 -1.646376103162765503e-01 -5.729535594582557678e-02 7.440953701734542847e-02 -1.596758700907230377e-02 4.956777393817901611e-02
-1.061328575015068054e-01 1.217537745833396912e-02 -7.882031053304672241e-02 1.257733702659606934e-01 2.639057934284210205e-01 3.630359843373298645e-02 2.422472685575485229e-01 5.016241967678070068e-02 3.372301533818244934e-02 -9.631724655628204346e-02 2.854240238666534424e-01 -1.378770023584365845e-01 1.483097970485687256e-01 -8.154737204313278198e-02 -3.301120698451995850e-01 1.105933785438537598e-01 -2.467969655990600586e-01 1.509631723165512085e-01 -6.079922616481781006e-02 -2.709595263004302979e-01 2.443917989730834961e-01 2.186037153005599976e-01 1.408153623342514038e-01 -1.650897562503814697e-01 -6.763333827257156372e-02 2.643847763538360596e-01 -1.097371280193328857e-01 -3.484331828076392412e-04 -3.229431807994842529e-01 -8.097644150257110596e-02 2.058898061513900757e-01 1.359459161758422852e-01
-5.763825774192810059e-02 7.980319112539291382e-02 3.498619496822357178e-01 1.933631002902984619e-01 1.130250655114650726e-02 8.748604357242584229e-02 1.241779401898384094e-01 -2.451384067535400391e-02 -3.326125144958496094e-01 7.300110999494791031e-03 6.947521865367889404e-02 1.223949193954467773e-01 1.899027824401855469e-02 -1.812659949064254761e-01 -1.554248929023742676e-01 7.516784220933914185e-02 3.540292382240295410e-02 9.543088823556900024e-02 -4.782937467098236084e-02 1.512875109910964966e-01 -2.325398474931716919e-01 -4.094853997230529785e-03 2.823538780212402344e-01 -2.028793543577194214e-01 1.815086752176284790e-01 3.684753179550170898e-01 -3.706332445144653320e-01 -1.713088452816009521e-01 5.107230693101882935e-02 -3.387158364057540894e-02 2.266530543565750122e-01 -1.101064160466194153e-01
-2.444155663251876831e-01 2.714962959289550781e-01 -3.482854738831520081e-02 4.837945103645324707e-01 -1.514818221330642700e-01 -1.560886800289154053e-01 9.369593113660812378e-02 1.715429723262786865e-01 -1.346209552139043808e-02 -1.031217500567436218e-01 8.767879009246826172e-02 1.603429317474365234e-01 1.766245625913143158e-02 -1.132925674319267273e-01 -2.023776993155479431e-02 3.627462778240442276e-03 -1.191163249313831329e-02 1.611081063747406006e-01 1.617983169853687286e-02 -7.843489199876785278e-02 -7.475490868091583252e-02 7.340374588966369629e-02 2.717094495892524719e-02 -1.076185330748558044e-01 -9.435880184173583984e-02 2.029098719358444214e-01 -5.788593366742134094e-02 -2.104286104440689087e-01 9.891765564680099487e-02 2.405255734920501709e-01 4.202746748924255371e-01 -3.003308176994323730e-01
-4.362517595291137695e-02 1.146315112709999084e-01 -1.879595816135406494e-01 3.630911931395530701e-02 1.018027514219284058e-01 2.113148272037506104e-01 -7.575102150440216064e-02 4.407833516597747803e-02 1.519578844308853149e-01 -1.032282933592796326e-01 2.263405323028564453e-01 -3.315522372722625732e-01 -5.251981317996978760e-02 -7.447274029254913330e-02 -4.120719432830810547e-01 3.770451247692108154e-02 -5.750142410397529602e-02 8.474843204021453857e-02 -8.946868032217025757e-02 3.299283608794212341e-02 -3.237321078777313232e-01 4.833714663982391357e-01 -1.502958983182907104e-01 -1.147444248199462891e-01 -5.987090524286031723e-03 8.271128684282302856e-02 -1.123379617929458618e-01 -1.545545309782028198e-01 4.651390481740236282e-04 2.562946975231170654e-01 3.153361007571220398e-02 8.557923883199691772e-02
-1.548307836055755615e-01 6.086546555161476135e-02 -3.760334849357604980e-02 9.535511024296283722e-03 2.364203184843063354e-01 8.287250995635986328e-02 2.477861940860748291e-01 1.432221084833145142e-01 -6.013177335262298584e-02 -8.728974312543869019e-02 3.187740445137023926e-01 -1.856084614992141724e-01 2.045492827892303467e-01 -2.631918787956237793e-01 -2.730899862945079803e-02 2.870369851589202881e-01 -2.451707571744918823e-01 2.488320469856262207e-01 -6.261907517910003662e-02 9.479198604822158813e-02 8.539702743291854858e-02 2.162333577871322632e-01 1.303947865962982178e-01 -1.174580156803131104e-01 -1.904539316892623901e-01 2.558867335319519043e-01 3.843148425221443176e-02 -1.425570994615554810e-01 -3.069373071193695068e-01 1.300675123929977417e-01 -1.639622300863265991e-01 -5.703000351786613464e-02
-2.570831216871738434e-02 6.888572126626968384e-02 -2.476743459701538086e-01 2.247679680585861206e-01 2.791147530078887939e-01 8.766767382621765137e-02 -1.513435095548629761e-01 -9.795300662517547607e-02 -2.259225025773048401e-02 -3.393847867846488953e-02 -5.888761579990386963e-02 -1.707935035228729248e-01 5.137674510478973389e-02 -3.478363752365112305e-01 -2.883677482604980469e-01 7.884207367897033691e-02 6.034603714942932129e-02 2.514397725462913513e-02 -3.448463510721921921e-03 -1.708328425884246826e-01 1.670706570148468018e-01 -8.618067204952239990e-02 -2.605325579643249512e-01 -1.277679651975631714e-01 -2.296522855758666992e-01 3.295878693461418152e-02 -4.287262912839651108e-03 -1.602961272001266479e-01 -2.523760497570037842e-01 -1.891649365425109863e-01 3.502380847930908203e-01 -2.502869367599487305e-01
-3.452242165803909302e-02 2.138065695762634277e-01 5.737868323922157288e-02 2.376448363065719604e-01 7.991996593773365021e-03 6.677217036485671997e-02 1.927769556641578674e-02 1.655576378107070923e-01 2.642089501023292542e-02 -1.725357398390769958e-02 2.830429077148437500e-01 6.881711632013320923e-02 9.675311297178268433e-02 -4.316984862089157104e-02 -1.541332602500915527e-01 1.428008675575256348e-01 -4.988663271069526672e-02 1.970906853675842285e-01 -2.102901637554168701e-01 -3.191055357456207275e-01 -7.820668816566467285e-02 -3.053216636180877686e-01 -2.025420218706130981e-02 -3.806804716587066650e-01 1.529636606574058533e-02 1.700994074344635010e-01 -4.138724207878112793e-01 -2.095509618520736694e-01 -1.201783642172813416e-01 5.207939818501472473e-02 -3.809338063001632690e-02 -1.574175357818603516e-01
-8.573742210865020752e-02 -2.657637000083923340e-01 -9.890688210725784302e-02 2.703408896923065186e-01 2.170343324542045593e-02 -8.258697390556335449e-02 3.192079067230224609e-01 1.788534969091415405e-01 4.216778278350830078e-02 -4.433192312717437744e-02 4.435020089149475098e-01 -8.967694640159606934e-02 -3.407095000147819519e-02 -2.542083263397216797e-01 -5.653247609734535217e-02 2.454180084168910980e-02 1.675854772329330444e-01 1.867841929197311401e-01 -1.780778318643569946e-01 1.565153449773788452e-01 -8.579542487859725952e-02 -3.129339516162872314e-01 -6.872045248746871948e-02 -2.799404263496398926e-01 -1.938205063343048096e-01 1.683025062084197998e-02 -9.599857032299041748e-02 -2.157689072191715240e-02 -1.515744179487228394e-01 -1.336175799369812012e-01 1.072123274207115173e-01 -1.118218526244163513e-01
-6.931062042713165283e-02 -6.031748652458190918e-02 -1.491751521825790405e-01 -1.690335273742675781e-01 7.126672565937042236e-02 1.583018898963928223e-01 1.000289395451545715e-01 -1.960256099700927734e-01 1.931641846895217896e-01 -3.444389998912811279e-01 1.168633773922920227e-01 -2.447974979877471924e-01 -2.236470431089401245e-01 -2.423335611820220947e-01 -2.218490689992904663e-01 1.245489120483398438e-01 1.636436581611633301e-01 2.509778141975402832e-01 -6.942056864500045776e-02 3.698659315705299377e-02 -1.617845743894577026e-01 -5.320627242326736450e-03 -1.466595828533172607e-01 2.919113449752330780e-02 -1.770524829626083374e-01 2.747910320758819580e-01 1.499927192926406860e-01 -3.552977740764617920e-01 -9.536314755678176880e-03 2.092516422271728516e-02 1.750129610300064087e-01 -1.669889241456985474e-01
2.497986517846584320e-02 3.034430146217346191e-01 -1.031833440065383911e-01 -3.774767275899648666e-03 1.282647826883476228e-05 9.690271317958831787e-02 4.267451539635658264e-02 2.035247385501861572e-01 -9.702558629214763641e-03 1.613856106996536255e-01 1.239473745226860046e-01 1.443750262260437012e-01 7.427750527858734131e-02 -3.277473747730255127e-01 -2.278237491846084595e-01 8.314020186662673950e-02 -1.079704016447067261e-01 7.616914808750152588e-02 -4.989066720008850098e-02 -6.181940808892250061e-02 -4.320266544818878174e-01 1.316266953945159912e-01 1.353908181190490723e-01 -3.537779450416564941e-01 2.313567698001861572e-02 1.046977862715721130e-01 -3.238510191440582275e-01 1.606451421976089478e-01 -4.361784458160400391e-02 1.342628151178359985e-01 3.583641350269317627e-02 -2.743666172027587891e-01
3.629738092422485352e-02 -1.566029526293277740e-02 3.542093792930245399e-03 1.709179207682609558e-02 8.812819607555866241e-03 3.959453105926513672e-02 -2.191197276115417480e-01 1.594512909650802612e-01 -2.339778244495391846e-01 -1.332601439207792282e-02 8.101119101047515869e-02 -2.420968562364578247e-02 -8.095413446426391602e-02 -9.239200502634048462e-02 -9.802708774805068970e-02 3.452624976634979248e-01 -1.450561881065368652e-01 1.133292317390441895e-01 -9.620460867881774902e-02 -1.399068534374237061e-01 -8.636918663978576660e-02 1.646008938550949097e-01 -1.007042676210403442e-01 4.846606031060218811e-02 -3.620933368802070618e-02 1.384185403585433960e-01 -2.689642608165740967e-01 5.738771334290504456e-02 -3.016139864921569824e-01 1.963621675968170166e-01 6.154991388320922852e-01 5.328926071524620056e-02
8.464752696454524994e-03 1.366561949253082275e-01 -4.657128453254699707e-02 -1.275720149278640747e-01 3.102500438690185547e-01 1.640205644071102142e-02 -3.007238358259201050e-02 1.033173128962516785e-01 -1.339686959981918335e-01 1.022403761744499207e-01 1.167422980070114136e-01 -5.271556600928306580e-02 1.003181338310241699e-01 1.911347955465316772e-01 -9.497323632240295410e-02 1.901423186063766479e-01 2.916281819343566895e-01 3.966290950775146484e-01 -1.761256605386734009e-01 -5.837138742208480835e-02 -2.375285476446151733e-01 9.892868809401988983e-03 4.200701788067817688e-02 -1.968561559915542603e-01 -2.501649856567382812e-01 3.799474835395812988e-01 -1.979749351739883423e-01 -6.351981312036514282e-02 1.234219744801521301e-01 1.445592939853668213e-01 1.940153092145919800e-01 -1.426913589239120483e-01
-2.384813725948333740e-01 4.939571022987365723e-01 -1.323220785707235336e-02 6.028304621577262878e-02 -1.738286018371582031e-02 1.189534291625022888e-01 2.752037048339843750e-01 2.757584452629089355e-01 -4.188392311334609985e-02 -1.207273304462432861e-01 9.459695219993591309e-02 -5.729517340660095215e-02 -5.541924759745597839e-02 -1.936771720647811890e-01 -4.007382094860076904e-01 -4.949044436216354370e-02 8.102233521640300751e-03 3.275903761386871338e-01 -1.783473491668701172e-01 -1.148041486740112305e-01 -2.306776493787765503e-01 -1.861187815666198730e-01 -5.728103592991828918e-02 4.282720014452934265e-02 -1.530818990431725979e-03 -2.336579747498035431e-02 7.823746651411056519e-03 -1.939330063760280609e-02 -1.656709015369415283e-01 6.817850470542907715e-02 5.002022162079811096e-02 1.264497339725494385e-01
-9.385628253221511841e-02 -4.582402110099792480e-02 1.925572454929351807e-01 -4.977006092667579651e-02 3.968982398509979248e-02 1.665072888135910034e-01 -7.238209247589111328e-02 9.110268205404281616e-02 -1.523437444120645523e-02 -6.164175271987915039e-02 -2.581692859530448914e-02 1.819202154874801636e-01 -1.468110531568527222e-01 -7.107032090425491333e-02 -4.272586107254028320e-01 2.525043487548828125e-01 -1.791996061801910400e-01 1.550049781799316406e-01 -3.909893333911895752e-01 -1.161001399159431458e-01 -1.187286898493766785e-01 2.534647285938262939e-01 -1.020796820521354675e-01 2.806604281067848206e-02 -2.870278656482696533e-01 1.798737645149230957e-01 -2.624757289886474609e-01 -7.868744432926177979e-02 5.126650258898735046e-02 6.764166755601763725e-04 2.834915816783905029e-01 1.054986938834190369e-01
-2.570686116814613342e-02 -1.068531796336174011e-01 -8.386988937854766846e-02 -3.519150987267494202e-02 9.034331142902374268e-02 2.853304743766784668e-01 -1.511787157505750656e-02 1.129924040287733078e-02 -1.598620861768722534e-01 7.835479825735092163e-02 1.529359370470046997e-01 -4.843040183186531067e-02 -2.589353322982788086e-01 -2.100820541381835938e-01 -3.529799878597259521e-01 2.051329798996448517e-02 -1.683564037084579468e-01 -1.044103428721427917e-01 -6.955470889806747437e-02 -5.873614549636840820e-02 -1.494026184082031250e-01 -6.640856713056564331e-02 4.293632507324218750e-02 4.371858760714530945e-02 -3.719337880611419678e-01 3.375672996044158936e-01 -1.104155108332633972e-01 -3.822273313999176025e-01 -2.999916672706604004e-01 9.051653742790222168e-02 5.538629740476608276e-02 7.898496836423873901e-02
-3.097166717052459717e-01 -1.766905486583709717e-01 2.585403323173522949e-01 2.597355842590332031e-01 -7.813557982444763184e-02 5.328392237424850464e-02 1.640742272138595581e-01 -3.643876314163208008e-02 -2.765082567930221558e-02 -2.377248555421829224e-02 2.589618861675262451e-01 -1.415311396121978760e-01 -9.696643799543380737e-02 -1.685727536678314209e-01 8.960166014730930328e-03 1.498176306486129761e-01 -3.124998211860656738e-01 -2.768983505666255951e-02 -9.223604947328567505e-02 -8.937851339578628540e-02 -7.871571928262710571e-02 -9.719073772430419922e-02 1.335579603910446167e-01 -2.778478860855102539e-01 -1.048294827342033386e-01 3.112335801124572754e-01 -3.631299734115600586e-01 -1.004633978009223938e-01 -2.186395972967147827e-02 1.878029555082321167e-01 1.948983222246170044e-01 -5.871481448411941528e-02
-1.304233074188232422e-01 1.872377693653106689e-01 3.592489659786224365e-02 1.181951835751533508e-01 3.961426764726638794e-02 -6.814479827880859375e-02 7.328338176012039185e-02 1.465267390012741089e-01 -1.126538217067718506e-01 -1.276958137750625610e-01 1.210310123860836029e-02 -1.342590246349573135e-02 1.895626485347747803e-01 -3.903570473194122314e-01 -2.646122276782989502e-01 1.295621395111083984e-01 -1.943388283252716064e-01 2.070656716823577881e-01 1.298959106206893921e-01 -1.944415718317031860e-01 -3.144892454147338867e-01 3.330108150839805603e-02 -4.529536888003349304e-02 -4.708127379417419434e-01 8.422579616308212280e-02 -5.416096374392509460e-02 -5.159020796418190002e-02 -4.081296920776367188e-02 -1.121601089835166931e-01 1.840719282627105713e-01 -7.273619621992111206e-02 -2.646025121212005615e-01
-6.719385087490081787e-02 2.425707876682281494e-02 -2.773087238892912865e-03 -4.152959678322076797e-03 2.062140405178070068e-01 -2.114056646823883057e-01 -1.048927828669548035e-01 -6.978025287389755249e-02 -1.583984494209289551e-02 -9.818898141384124756e-02 2.925354540348052979e-01 -2.071955353021621704e-01 1.687103509902954102e-02 -1.600854396820068359e-01 -1.646053344011306763e-01 -1.388495042920112610e-02 -1.182935163378715515e-01 3.691277503967285156e-01 -1.103019062429666519e-02 8.113779872655868530e-02 -1.779686510562896729e-01 -1.154180318117141724e-01 3.148336708545684814e-01 1.227208152413368225e-01 -3.681713938713073730e-01 1.040289327502250671e-01 -1.361114829778671265e-01 -1.474272161722183228e-01 -1.720309704542160034e-01 -3.798624873161315918e-01 1.178352385759353638e-01 -9.822206944227218628e-02
-1.223825942724943161e-02 8.501432090997695923e-02 -2.830930985510349274e-02 -9.210842102766036987e-02 3.725389242172241211e-01 -1.903468519449234009e-01 -1.482761371880769730e-02 1.954124718904495239e-01 1.728270202875137329e-01 -2.238486409187316895e-01 3.264476954936981201e-01 -1.105367615818977356e-01 -1.682859808206558228e-01 -1.426920387893915176e-02 -1.351205110549926758e-01 -6.790268421173095703e-02 1.727852374315261841e-01 2.391568422317504883e-01 -1.464069038629531860e-01 9.434963762760162354e-02 -3.930670917034149170e-01 -4.127851501107215881e-02 -4.060908220708370209e-03 7.450528442859649658e-03 -2.023191899061203003e-01 7.932382076978683472e-02 -8.428124338388442993e-02 -1.071779802441596985e-01 -2.912805080413818359e-01 -8.054483681917190552e-02 2.904536426067352295e-01 -6.769224256277084351e-02
-4.757514223456382751e-02 2.145068049430847168e-01 -1.825783550739288330e-01 1.899601370096206665e-01 1.404797881841659546e-01 -9.977927803993225098e-02 9.037223458290100098e-02 -1.680765599012374878e-01 -1.461358554661273956e-02 -2.129477262496948242e-01 -1.188231706619262695e-01 -5.031929537653923035e-02 -2.738030254840850830e-01 2.651948668062686920e-02 -4.391681849956512451e-01 5.224849656224250793e-02 -9.166894108057022095e-02 1.339693069458007812e-01 -1.533175259828567505e-01 -7.050051819533109665e-03 -1.353937573730945587e-02 -2.008896879851818085e-02 8.654439821839332581e-03 -3.803345859050750732e-01 -2.089630812406539917e-01 -5.014422908425331116e-02 -3.265920281410217285e-01 1.676869206130504608e-02 -1.248001530766487122e-01 7.591798156499862671e-02 2.965681552886962891e-01 -1.583569049835205078e-01
-1.520633101463317871e-01 2.703159451484680176e-01 -7.775487005710601807e-02 -1.088719069957733154e-01 6.933622062206268311e-02 2.009367793798446655e-01 1.566825509071350098e-01 3.270606100559234619e-01 -3.636005520820617676e-01 -5.178625881671905518e-02 3.841490671038627625e-02 -2.735453248023986816e-01 1.699778437614440918e-01 -3.182411566376686096e-02 -2.482101619243621826e-01 1.295732557773590088e-01 1.118420362472534180e-01 2.832917571067810059e-01 1.087818890810012817e-01 1.169479936361312866e-01 -1.015617772936820984e-01 -1.481259316205978394e-01 1.037224531173706055e-01 -1.643821969628334045e-02 -3.656508624553680420e-01 8.146173320710659027e-03 4.192526638507843018e-02 -7.705757021903991699e-02 -8.323735743761062622e-02 7.417345792055130005e-02 2.456067949533462524e-01 -1.180685237050056458e-01
-2.006320096552371979e-02 9.130930900573730469e-02 -5.515381321310997009e-02 3.018550276756286621e-01 1.250753402709960938e-01 3.985036164522171021e-02 6.941611878573894501e-03 1.074024215340614319e-01 2.813566029071807861e-01 1.103662177920341492e-01 1.696297526359558105e-01 -7.843796163797378540e-03 -1.014389321208000183e-01 -4.289216697216033936e-01 -3.739468455314636230e-01 1.491503268480300903e-01 -8.113152533769607544e-02 3.181399777531623840e-02 1.467772573232650757e-01 -2.233198098838329315e-02 -3.864025697112083435e-03 4.929985478520393372e-02 1.719713360071182251e-01 1.852548494935035706e-02 2.102351002395153046e-02 -1.105704344809055328e-02 -4.357996881008148193e-01 -1.347641050815582275e-01 -6.888978928327560425e-02 3.469314053654670715e-02 8.184350281953811646e-02 -3.293453156948089600e-01
-2.792583107948303223e-01 1.530450135469436646e-01 1.623070985078811646e-01 7.366846501827239990e-02 1.852239519357681274e-01 -2.820533141493797302e-02 2.837091982364654541e-01 -3.070093505084514618e-02 5.459985882043838501e-02 2.322043031454086304e-01 6.845642626285552979e-02 4.141650861129164696e-04 -2.329664826393127441e-01 -7.190309464931488037e-02 -1.924286484718322754e-01 2.246106043457984924e-03 -4.710169509053230286e-02 4.009858369827270508e-01 -2.458362132310867310e-01 -1.622244417667388916e-01 -1.124991327524185181e-01 1.822476834058761597e-01 7.647084444761276245e-02 -2.621821761131286621e-01 -2.478924766182899475e-02 1.746212095022201538e-01 -3.239407241344451904e-01 -1.125717312097549438e-01 1.161982715129852295e-01 1.807502210140228271e-01 9.843204170465469360e-02 -1.320004761219024658e-01
-5.705232545733451843e-02 1.462738811969757080e-01 2.402176382020115852e-03 -5.109335854649543762e-02 -9.749200195074081421e-02 1.061928346753120422e-01 1.843872964382171631e-01 1.465447694063186646e-01 -5.985131114721298218e-02 1.413823217153549194e-01 1.634830236434936523e-01 9.297215193510055542e-02 -6.667851656675338745e-02 -2.541265785694122314e-01 -3.404034376144409180e-01 -8.126942068338394165e-02 -6.252909079194068909e-03 7.324903458356857300e-02 2.218936942517757416e-02 -1.654915660619735718e-01 -4.358531832695007324e-01 3.192257583141326904e-01 -8.866300433874130249e-02 -2.743470668792724609e-01 -1.881735771894454956e-01 -9.516581147909164429e-02 -2.724727094173431396e-01 2.860909327864646912e-02 8.223051577806472778e-02 -2.297624573111534119e-02 7.007898390293121338e-02 -3.256046473979949951e-01
1.042074263095855713e-01 3.304118663072586060e-02 -2.438906282186508179e-01 4.049132764339447021e-02 9.880740195512771606e-02 8.368778228759765625e-02 -1.809632778167724609e-01 -1.359401047229766846e-01 1.111399456858634949e-01 -1.920672059059143066e-01 2.618517279624938965e-01 -2.504812180995941162e-01 -1.905954331159591675e-01 -2.747468352317810059e-01 -5.070598721504211426e-01 7.454821115970844403e-06 3.298707902431488037e-01 -1.126034408807754517e-01 -2.032491117715835571e-01 4.277616366744041443e-02 -1.409489214420318604e-01 1.295238286256790161e-01 6.016708537936210632e-02 -2.404156327247619629e-02 1.729715242981910706e-02 6.051472574472427368e-02 -2.392823398113250732e-01 -1.348901838064193726e-01 -5.418904591351747513e-03 1.547223478555679321e-01 2.202981337904930115e-02 -1.095156371593475342e-02
-7.495517283678054810e-02 -2.395367473363876343e-01 9.805112332105636597e-02 1.340811401605606079e-01 -8.951279334723949432e-03 -9.361438453197479248e-02 -1.288107633590698242e-01 -9.093055874109268188e-02 -1.347588747739791870e-01 -1.394016593694686890e-01 3.441109955310821533e-01 -2.188648730516433716e-01 2.245943099260330200e-01 -2.118787914514541626e-01 -3.292866051197052002e-01 7.980781048536300659e-02 2.557278573513031006e-01 2.006399631500244141e-01 -6.008241698145866394e-02 -2.068728506565093994e-01 -3.192897439002990723e-01 -1.746048219501972198e-02 1.425937414169311523e-01 -7.905209809541702271e-02 -1.343119237571954727e-02 -5.917180329561233521e-02 2.795238420367240906e-02 -2.672237753868103027e-01 1.649705576710402966e-03 1.259759217500686646e-01 2.963524758815765381e-01 3.471418097615242004e-02
-2.499735802412033081e-01 2.927507758140563965e-01 1.285408884286880493e-01 2.688826918601989746e-01 2.600878104567527771e-02 -1.195774376392364502e-01 2.449791431427001953e-01 4.252198338508605957e-02 -2.670121490955352783e-01 -2.155225276947021484e-01 1.646116524934768677e-01 1.776741296052932739e-01 -1.126730535179376602e-02 7.003107666969299316e-02 -3.884252607822418213e-01 4.973111674189567566e-02 -1.363224238157272339e-01 1.610482297837734222e-02 -3.062150776386260986e-01 -1.437081843614578247e-01 -1.509103775024414062e-01 -5.112157389521598816e-02 -1.540325675159692764e-02 -2.747782170772552490e-01 1.445823162794113159e-01 4.056308418512344360e-02 -1.389450430870056152e-01 -6.275430321693420410e-02 1.012671366333961487e-01 1.169936880469322205e-01 2.145973443984985352e-01 3.498448804020881653e-02
7.807312905788421631e-02 2.535355091094970703e-01 -2.042993009090423584e-01 -4.937190562486648560e-02 1.046639308333396912e-01 1.269191801548004150e-01 1.619711518287658691e-01 3.635964915156364441e-02 -8.445714414119720459e-02 -9.388045966625213623e-02 1.378497630357742310e-01 -2.750669121742248535e-01 7.563570886850357056e-02 -4.148458540439605713e-01 -2.786350846290588379e-01 -1.364421565085649490e-02 1.796727031469345093e-01 1.136329248547554016e-01 5.463846772909164429e-02 -1.560527533292770386e-01 -5.467596929520368576e-03 3.493267893791198730e-01 1.603483557701110840e-01 -1.840453892946243286e-01 -3.404959738254547119e-01 1.907202228903770447e-02 -1.308122128248214722e-01 -9.950678795576095581e-02 -1.093202978372573853e-01 -1.736948266625404358e-03 7.096482068300247192e-02 -2.238208353519439697e-01
-1.331118196249008179e-01 2.440174967050552368e-01 9.036604315042495728e-02 1.159577891230583191e-01 1.665683090686798096e-01 -1.449433118104934692e-01 1.646351814270019531e-01 2.202911674976348877e-01 -5.993326660245656967e-03 1.578942239284515381e-01 9.500215202569961548e-02 5.581294000148773193e-02 -1.067967563867568970e-01 1.397183090448379517e-01 -3.159356713294982910e-01 4.108276218175888062e-02 9.975092858076095581e-02 2.551667094230651855e-01 -1.832265704870223999e-01 8.676417171955108643e-02 -1.703517436981201172e-01 1.686490774154663086e-01 8.280378580093383789e-02 -2.437043040990829468e-01 1.791067868471145630e-01 1.317697316408157349e-01 -3.797284960746765137e-01 -1.507827341556549072e-01 -1.006015688180923462e-01 2.184734195470809937e-01 2.242851555347442627e-01 -2.068898826837539673e-01
-7.090631872415542603e-02 1.833700537681579590e-01 -4.699583724141120911e-02 1.543525457382202148e-01 7.114012539386749268e-02 3.017763793468475342e-01 -1.414513438940048218e-01 -1.627198308706283569e-01 1.779093779623508453e-02 4.732207581400871277e-02 -1.071441322565078735e-01 -1.421113163232803345e-01 2.129337787628173828e-01 -4.093559980392456055e-01 -2.359211444854736328e-01 -1.459457445889711380e-02 -7.376944273710250854e-02 8.990195393562316895e-02 -2.850776351988315582e-02 -5.159410461783409119e-02 8.302079886198043823e-02 -1.876884251832962036e-01 -7.125100237317383289e-04 -2.503356635570526123e-01 -2.572099268436431885e-01 -1.192393824458122253e-01 -1.895475685596466064e-01 -4.449188336730003357e-02 -2.156100124120712280e-01 -1.010790839791297913e-01 3.728502690792083740e-01 -2.321429252624511719e-01
-3.785199485719203949e-03 -1.811745762825012207e-01 -2.068528346717357635e-02 2.162553369998931885e-01 2.368652373552322388e-01 -2.663809061050415039e-01 2.182597666978836060e-01 -3.636412695050239563e-02 -1.354582607746124268e-01 1.646683514118194580e-01 2.701634466648101807e-01 -1.880311220884323120e-01 1.313175708055496216e-01 -1.778949350118637085e-01 -3.458759486675262451e-01 -6.608149409294128418e-02 -1.213124841451644897e-01 1.901972144842147827e-01 -1.919241249561309814e-01 -1.529252827167510986e-01 -2.095078527927398682e-01 -1.187277808785438538e-01 2.688670456409454346e-01 -9.726132452487945557e-02 -7.076164707541465759e-03 2.454520165920257568e-01 -2.549931034445762634e-02 -5.129751190543174744e-02 -1.181301251053810120e-01 -2.007484138011932373e-01 9.448456019163131714e-02 1.990852206945419312e-01
-1.905303150415420532e-01 -4.757596924901008606e-02 -2.418801039457321167e-01 -7.110978662967681885e-02 -2.066149115562438965e-01 -2.441434711217880249e-01 -1.537171006202697754e-01 3.167963773012161255e-02 1.315788477659225464e-01 -2.447710186243057251e-01 2.719128429889678955e-01 -3.325320780277252197e-01 2.411876246333122253e-02 -3.627443909645080566e-01 -1.118573397397994995e-01 1.453638374805450439e-01 6.951947510242462158e-02 1.555655449628829956e-01 -2.099322080612182617e-01 -9.334007650613784790e-02 -1.080032587051391602e-01 1.859204284846782684e-02 1.953110098838806152e-01 -1.611142456531524658e-01 1.666184328496456146e-02 -1.811511442065238953e-02 -2.953816018998622894e-02 -1.786376833915710449e-01 -1.943580210208892822e-01 -1.754869669675827026e-01 2.879791855812072754e-01 2.390706166625022888e-02
1.695517748594284058e-01 -1.097891554236412048e-01 -1.800162950530648232e-03 -5.900998041033744812e-02 -1.385439187288284302e-01 -3.086742758750915527e-01 -1.529271751642227173e-01 -1.091898232698440552e-01 -2.221180051565170288e-01 -3.885732218623161316e-02 2.874917984008789062e-01 -2.612957060337066650e-01 -7.575901225209236145e-03 -2.672933042049407959e-01 -4.993595778942108154e-01 1.082738712430000305e-01 1.642468571662902832e-01 8.292407542467117310e-02 -7.634227722883224487e-02 -7.414042204618453979e-02 -2.520931959152221680e-01 4.199815168976783752e-02 -5.438558757305145264e-03 -1.288309991359710693e-01 -4.671002272516489029e-03 1.607453525066375732e-01 -3.265615319833159447e-03 -4.784390330314636230e-02 -1.024347357451915741e-02 -3.256874904036521912e-02 3.241916000843048096e-01 1.001184135675430298e-01
-6.529204547405242920e-03 1.058458816260099411e-02 -1.538777500391006470e-01 1.763382852077484131e-01 1.279274970293045044e-01 8.006052672863006592e-02 -1.242956612259149551e-02 7.042385172098875046e-03 1.672278344631195068e-01 -2.226062417030334473e-01 2.292619049549102783e-01 -3.531655371189117432e-01 7.864781469106674194e-02 -3.458822369575500488e-01 -2.404663860797882080e-01 6.981699168682098389e-02 1.647304743528366089e-01 4.686781764030456543e-02 -2.014276534318923950e-01 -1.528540849685668945e-01 -1.893357038497924805e-01 3.521930277347564697e-01 -1.311752796173095703e-01 -8.586793392896652222e-02 -2.359155379235744476e-02 3.235477209091186523e-02 3.011876940727233887e-01 -1.565003246068954468e-01 5.326232686638832092e-02 6.201571598649024963e-02 1.977300494909286499e-01 -1.960627585649490356e-01
-3.135804831981658936e-01 2.253073751926422119e-01 1.808857172727584839e-02 3.067346513271331787e-01 -4.367246106266975403e-02 7.940547168254852295e-02 -3.786553815007209778e-02 8.024702966213226318e-02 1.420488394796848297e-02 -1.205057054758071899e-01 1.414956748485565186e-01 -4.990147799253463745e-02 -2.972448430955410004e-02 -4.370932877063751221e-01 -2.301624268293380737e-01 4.197407662868499756e-01 1.948029547929763794e-01 1.608798354864120483e-01 -1.900974893942475319e-03 4.608920589089393616e-02 5.344395712018013000e-02 1.708568483591079712e-01 -2.391764670610427856e-01 -1.841722987592220306e-02 -2.434684149920940399e-02 1.773434877395629883e-01 -1.726597547531127930e-01 9.692531079053878784e-02 -1.466061919927597046e-02 2.291622310876846313e-01 4.579746723175048828e-02 2.123138494789600372e-02
-1.581433266401290894e-01 2.163420468568801880e-01 7.586811482906341553e-02 8.115149103105068207e-03 8.299632370471954346e-02 -1.894542574882507324e-01 8.173763751983642578e-02 3.047788329422473907e-02 8.566123992204666138e-02 -1.618582457304000854e-01 2.185437381267547607e-01 -1.277156472206115723e-01 1.041449829936027527e-01 -3.058418333530426025e-01 -1.650699228048324585e-01 4.626621678471565247e-02 -1.670854985713958740e-01 1.160646229982376099e-01 1.072391420602798462e-01 2.208921127021312714e-03 1.999350488185882568e-01 1.075181886553764343e-01 1.974118351936340332e-01 -9.909067302942276001e-02 -2.061738073825836182e-01 2.653308808803558350e-01 -1.267988532781600952e-01 -3.975998461246490479e-01 -4.148131608963012695e-01 -1.133237555623054504e-01 1.119384840130805969e-01 -5.346569418907165527e-02
-5.176028236746788025e-02 6.778229027986526489e-02 -5.788734182715415955e-02 -1.070217341184616089e-01 8.881132304668426514e-02 9.710269421339035034e-02 -1.142183989286422729e-01 2.423574626445770264e-01 -1.152108311653137207e-01 -1.523871272802352905e-01 1.681948304176330566e-01 9.977358579635620117e-02 -5.396581441164016724e-02 -2.536523342132568359e-01 -2.069864869117736816e-01 1.251107752323150635e-01 -1.069510355591773987e-01 7.501322776079177856e-02 -5.675949156284332275e-02 -2.433461397886276245e-01 -9.245784580707550049e-02 2.029369212687015533e-02 -6.595860421657562256e-02 6.960547715425491333e-02 -1.681265383958816528e-01 6.315578520298004150e-02 -3.023301362991333008e-01 2.837024033069610596e-01 -2.878516018390655518e-01 -3.215614333748817444e-02 5.498651862144470215e-01 -1.687677018344402313e-02
-4.237177968025207520e-02 -1.087633445858955383e-01 -1.799687370657920837e-02 -1.114919781684875488e-01 -3.937308117747306824e-02 -7.707694172859191895e-02 -1.372204720973968506e-01 5.611361563205718994e-02 2.103020995855331421e-02 -3.614909946918487549e-01 2.325451076030731201e-01 -3.572065532207489014e-01 -1.855478994548320770e-02 -2.021049559116363525e-01 -1.636610329151153564e-01 1.947598531842231750e-02 -2.659513987600803375e-02 5.429828539490699768e-02 -1.372551918029785156e-01 -1.353122740983963013e-01 -7.420106977224349976e-02 4.021249711513519287e-02 4.929860308766365051e-02 -2.144653350114822388e-02 -1.156554743647575378e-01 2.078757286071777344e-01 5.062182620167732239e-02 -4.763248860836029053e-01 -3.559967577457427979e-01 -1.524381637573242188e-01 2.738307118415832520e-01 -3.459462895989418030e-02
-1.404214650392532349e-01 5.808287486433982849e-02 -1.810082197189331055e-01 1.162933036684989929e-01 -6.235864385962486267e-02 8.888524025678634644e-02 3.135561943054199219e-01 1.229510009288787842e-01 5.958959925919771194e-03 7.693865336477756500e-03 3.047854304313659668e-01 -1.889427155256271362e-01 -1.674926728010177612e-01 -1.570910215377807617e-01 -1.164889112114906311e-01 -6.873417645692825317e-02 1.652950942516326904e-01 1.885004155337810516e-02 1.455186456441879272e-01 -9.515094012022018433e-02 -2.293722704052925110e-02 2.953116297721862793e-01 1.634684801101684570e-01 -3.407667279243469238e-01 -3.914533257484436035e-01 1.770311295986175537e-01 -4.386833682656288147e-02 -1.660209298133850098e-01 -6.151717901229858398e-02 -9.713501483201980591e-02 2.816756963729858398e-01 1.028245612978935242e-01
-3.507425263524055481e-02 1.940713226795196533e-01 1.363205909729003906e-01 2.598237395286560059e-01 1.640490889549255371e-01 -2.090222574770450592e-02 3.861511945724487305e-01 7.489594072103500366e-02 -1.131574064493179321e-01 -3.748335316777229309e-02 2.617899477481842041e-01 -4.229828715324401855e-02 1.594704017043113708e-02 -2.313745468854904175e-01 -2.090279310941696167e-01 1.602601632475852966e-02 -2.618301101028919220e-02 1.805091798305511475e-01 2.714108228683471680e-01 -6.940963864326477051e-02 -1.342427283525466919e-01 6.936074793338775635e-02 9.719660878181457520e-02 -1.682189851999282837e-01 -4.792736843228340149e-02 -1.264556050300598145e-01 -4.332062900066375732e-01 -1.730312258005142212e-01 -1.330374628305435181e-01 -1.174836084246635437e-01 1.124262213706970215e-01 -2.414716333150863647e-01
-1.931832879781723022e-01 4.870233237743377686e-01 1.131092011928558350e-01 4.199987947940826416e-01 -1.447974592447280884e-01 4.513007402420043945e-02 1.771660894155502319e-01 1.309529840946197510e-01 -5.353908520191907883e-03 5.984900984913110733e-03 9.866886585950851440e-02 -3.607591986656188965e-02 1.133833866333588958e-04 -8.097314089536666870e-02 -1.309926062822341919e-01 -3.947439044713973999e-02 1.245400533080101013e-01 -2.728324010968208313e-02 -1.798736751079559326e-01 -1.517859846353530884e-01 8.878540992736816406e-02 8.154938928782939911e-03 1.720978319644927979e-02 -2.283998578786849976e-01 -8.064141869544982910e-02 2.032844722270965576e-01 -1.707107871770858765e-01 -5.440572276711463928e-02 -2.958303317427635193e-02 1.393232196569442749e-01 3.323148787021636963e-01 -2.926971912384033203e-01
-2.180340327322483063e-02 -4.390334486961364746e-01 -1.285216808319091797e-01 4.265649244189262390e-02 1.137353256344795227e-01 1.712942272424697876e-01 2.950362265110015869e-01 2.559092827141284943e-02 -7.943161576986312866e-02 1.529337763786315918e-01 1.804444380104541779e-02 1.181780770421028137e-01 8.539467304944992065e-02 -3.133155405521392822e-02 -2.595251202583312988e-01 -1.887281835079193115e-01 -5.412342725321650505e-04 1.965899616479873657e-01 -1.058724448084831238e-01 -1.136464904993772507e-02 -2.345705926418304443e-01 -2.417977154254913330e-02 1.898992620408535004e-02 -1.804505437612533569e-01 -1.885065138339996338e-01 3.142185807228088379e-01 -3.297757729887962341e-02 4.740226641297340393e-02 -1.090788915753364563e-01 9.241440892219543457e-02 4.192754328250885010e-01 -1.757061779499053955e-01
-9.202563017606735229e-02 -6.135008856654167175e-02 -5.255775451660156250e-01 1.724200546741485596e-01 5.160640925168991089e-02 1.487793624401092529e-01 1.240449026226997375e-01 3.813705407083034515e-03 -1.541219651699066162e-01 -1.252675503492355347e-01 4.323814213275909424e-01 -5.274656414985656738e-02 -1.774785481393337250e-02 -3.421377837657928467e-01 -2.046687602996826172e-01 -1.191375404596328735e-02 -1.997780799865722656e-01 -1.306406855583190918e-01 -5.810316279530525208e-02 5.743126198649406433e-02 -5.672561749815940857e-02 -1.141453459858894348e-01 1.708602160215377808e-01 -2.077434808015823364e-01 1.390677243471145630e-01 1.415463089942932129e-01 -4.737184569239616394e-02 -1.351367384195327759e-01 6.493285298347473145e-02 1.369639784097671509e-01 1.207434535026550293e-01 -5.775100365281105042e-02
-1.684854775667190552e-01 -1.500487178564071655e-01 -5.344936624169349670e-02 3.620171546936035156e-01 7.099453359842300415e-02 3.778948262333869934e-02 -7.216608524322509766e-02 -1.297619789838790894e-01 -1.491601318120956421e-01 -1.106246933341026306e-01 1.448585838079452515e-01 -8.281274884939193726e-02 -1.434286981821060181e-01 2.088622562587261200e-02 -6.727678328752517700e-02 3.626089990139007568e-01 -5.886053666472434998e-02 2.783448696136474609e-01 -3.352321088314056396e-01 -3.914346918463706970e-02 6.519226729869842529e-02 1.744232699275016785e-02 -3.693414628505706787e-01 -8.186772465705871582e-02 -8.145207911729812622e-02 3.779257237911224365e-01 -1.814564168453216553e-01 -1.232510805130004883e-01 -1.301078945398330688e-01 -8.126211911439895630e-02 4.814736545085906982e-02 -3.701262176036834717e-02
5.048224702477455139e-02 8.238130807876586914e-02 -7.220260053873062134e-02 -3.135853409767150879e-01 3.170350492000579834e-01 -9.892439097166061401e-02 -5.537165328860282898e-02 2.029799297451972961e-02 -1.105236541479825974e-02 -3.632158041000366211e-02 1.744286864995956421e-01 7.663159072399139404e-02 8.761167526245117188e-02 -1.473273783922195435e-01 -3.054612278938293457e-01 3.523734807968139648e-01 1.982752978801727295e-01 2.643415033817291260e-01 -1.207006350159645081e-01 -7.646387070417404175e-02 -3.659986257553100586e-01 -1.586570292711257935e-01 9.630062431097030640e-02 -1.680981963872909546e-01 -1.484506428241729736e-01 1.823253333568572998e-01 -5.302732810378074646e-02 1.978863775730133057e-01 9.474147111177444458e-03 1.994506642222404480e-02 2.474085241556167603e-01 -5.945025011897087097e-02
4.634899646043777466e-02 2.559378445148468018e-01 -2.884397208690643311e-01 1.477420423179864883e-02 -8.734363131225109100e-03 1.212317273020744324e-01 -1.622506529092788696e-01 9.195529855787754059e-03 -2.405312210321426392e-01 1.010456830263137817e-01 3.563947677612304688e-01 1.770908385515213013e-01 -8.794536441564559937e-02 -7.020971924066543579e-02 -3.507700562477111816e-01 1.359792351722717285e-01 6.900213658809661865e-02 1.394296884536743164e-01 -2.325474619865417480e-01 -1.489614695310592651e-01 -3.845494985580444336e-02 -1.358893513679504395e-02 8.630455285310745239e-02 -3.957484364509582520e-01 -8.388269692659378052e-02 1.251791417598724365e-01 -3.090566992759704590e-01 -6.242541596293449402e-02 1.294233277440071106e-02 1.516933441162109375e-01 -1.103132441639900208e-01 -5.870215967297554016e-02
5.335795134305953979e-02 -5.670195445418357849e-02 -3.688620403409004211e-02 1.381934881210327148e-01 -1.857155114412307739e-01 2.659474685788154602e-02 2.871099114418029785e-01 2.261605262756347656e-01 -1.457498073577880859e-01 -4.640382528305053711e-02 3.657181560993194580e-01 -8.724518120288848877e-02 -6.397311389446258545e-02 -3.122097849845886230e-01 -2.063952833414077759e-01 3.470936324447393417e-03 8.383960276842117310e-02 -3.696574270725250244e-02 -5.796946957707405090e-02 1.636992692947387695e-01 -1.385845392942428589e-01 -1.720954775810241699e-01 -6.168721988797187805e-02 -4.110241830348968506e-01 -1.424260586500167847e-01 6.567519903182983398e-02 4.151597246527671814e-02 -3.628483116626739502e-01 6.854423880577087402e-02 2.812373824417591095e-02 1.848335117101669312e-01 -1.949603557586669922e-01
-1.407149881124496460e-01 -1.139425933361053467e-01 2.663048207759857178e-01 1.330518275499343872e-01 3.254105746746063232e-01 -1.271046549081802368e-01 -9.914705157279968262e-02 -2.564391866326332092e-02 -2.056977450847625732e-01 -1.362848281860351562e-01 -8.914889767765998840e-03 8.339092135429382324e-02 5.708847567439079285e-02 -3.290527164936065674e-01 -1.776342988014221191e-01 1.119942292571067810e-01 -4.682861641049385071e-02 1.282370984554290771e-01 -8.161541819572448730e-02 1.835732609033584595e-01 9.788925200700759888e-02 -7.866933196783065796e-02 -1.581494212150573730e-01 -2.469355463981628418e-01 4.198426753282546997e-02 2.622848451137542725e-01 -3.149578571319580078e-01 -2.625664770603179932e-01 5.587261915206909180e-02 1.290216110646724701e-02 2.481572777032852173e-01 -2.412188053131103516e-01
7.438696175813674927e-02 -1.722566783428192139e-02 6.722337007522583008e-02 -1.142862662672996521e-01 7.482629269361495972e-02 -1.129229441285133362e-01 2.625898458063602448e-02 2.943228483200073242e-01 3.182882666587829590e-01 -2.125803381204605103e-01 8.104190975427627563e-02 -7.655236124992370605e-02 3.030175715684890747e-02 -7.437026500701904297e-02 -1.369996964931488037e-01 2.799924314022064209e-01 -5.575588345527648926e-02 1.403604149818420410e-01 -2.183544486761093140e-01 -6.255307793617248535e-02 -2.047590315341949463e-01 -5.524041131138801575e-02 5.784906819462776184e-02 -3.786096349358558655e-02 -2.927309870719909668e-01 7.138057053089141846e-02 -4.549041856080293655e-03 -3.735923171043395996e-01 -4.045110344886779785e-01 -2.012136131525039673e-01 2.161943763494491577e-01 5.468343943357467651e-02
-1.769198924303054810e-01 8.898082375526428223e-02 1.583844721317291260e-01 -2.896655118092894554e-03 2.781923115253448486e-01 7.073821872472763062e-02 2.076308242976665497e-02 9.687358140945434570e-02 1.623240560293197632e-01 1.920371055603027344e-01 7.398895919322967529e-02 2.679938822984695435e-02 -1.422001719474792480e-01 -1.355730649083852768e-02 -3.764667212963104248e-01 2.753340005874633789e-01 1.966264992952346802e-01 1.919813752174377441e-01 -1.694172918796539307e-01 -1.037140116095542908e-01 -1.605722904205322266e-01 1.719116270542144775e-01 7.124049216508865356e-02 -9.602968394756317139e-02 1.264203339815139771e-01 2.253230065107345581e-01 -3.747079074382781982e-01 -7.564765214920043945e-02 1.690317988395690918e-01 1.774354279041290283e-01 2.161901742219924927e-01 -1.784118115901947021e-01
-4.724248126149177551e-02 1.726596653461456299e-01 7.057067472487688065e-03 -4.458375647664070129e-02 1.430776417255401611e-01 -2.146836966276168823e-01 3.837911188602447510e-01 5.628286302089691162e-02 4.187108948826789856e-02 -1.093990504741668701e-01 3.857207596302032471e-01 -2.916466593742370605e-01 1.290694773197174072e-01 -2.755578160285949707e-01 -3.494391217827796936e-02 7.578822225332260132e-02 2.421175129711627960e-02 4.833219200372695923e-02 1.139398142695426941e-01 -5.250129103660583496e-02 6.953920423984527588e-02 2.375091165304183960e-01 -2.235753461718559265e-02 -5.910995230078697205e-02 -3.570379018783569336e-01 1.124252229928970337e-01 -1.170185059309005737e-01 -2.074309140443801880e-01 -5.952504649758338928e-02 5.983082577586174011e-02 2.231772392988204956e-01 -2.532025277614593506e-01
-2.369425892829895020e-01 2.724747061729431152e-01 7.975875586271286011e-02 -1.443090289831161499e-01 6.010904908180236816e-02 -9.358102083206176758e-02 7.452392950654029846e-03 7.309645414352416992e-02 -6.642715632915496826e-02 3.243082319386303425e-04 1.950075477361679077e-01 5.549453943967819214e-02 -1.469439268112182617e-01 -4.505655169486999512e-01 -3.723088204860687256e-01 1.300464868545532227e-01 -1.871369779109954834e-02 6.511811912059783936e-02 1.747295558452606201e-01 -1.459220498800277710e-01 -2.666525542736053467e-01 2.741908468306064606e-02 -2.361009269952774048e-02 -1.078805774450302124e-01 7.763916626572608948e-03 -1.435163468122482300e-01 -8.674547076225280762e-02 -1.579427570104598999e-01 3.903626278042793274e-02 -3.103992342948913574e-02 2.166526317596435547e-01 -3.949597775936126709e-01
-3.700882196426391602e-01 -3.484376519918441772e-02 -2.609609393402934074e-03 1.320483162999153137e-02 1.514073610305786133e-01 -5.533258616924285889e-02 -1.945930570363998413e-01 1.832571439445018768e-02 -2.487395331263542175e-02 2.014260739088058472e-02 1.883736699819564819e-01 -1.109014227986335754e-01 -1.954196244478225708e-01 -1.094947382807731628e-01 -1.468375474214553833e-01 -5.869334563612937927e-02 1.439152359962463379e-01 1.051929965615272522e-01 6.166903302073478699e-02 -1.624884903430938721e-01 -2.248686105012893677e-01 3.465130031108856201e-01 5.650497227907180786e-02 -1.142516434192657471e-01 -3.279995620250701904e-01 3.145416676998138428e-01 -1.417697593569755554e-02 -1.562283746898174286e-02 -6.409481167793273926e-02 -3.814840316772460938e-01 2.466182708740234375e-01 -8.466846495866775513e-02
-2.124556750059127808e-01 -4.145034588873386383e-03 2.084962278604507446e-01 2.588615715503692627e-01 2.378258109092712402e-01 -1.495701726526021957e-02 1.305392235517501831e-01 1.434866487979888916e-01 1.578988730907440186e-01 1.284188777208328247e-01 7.237609475851058960e-02 1.773466467857360840e-01 1.354865264147520065e-02 -3.681960403919219971e-01 -2.903563678264617920e-01 1.763729937374591827e-02 -1.452786624431610107e-01 6.676565110683441162e-02 -1.750801801681518555e-01 9.283156692981719971e-02 -4.557649046182632446e-02 9.751501679420471191e-02 -1.441036760807037354e-01 -7.700578123331069946e-02 1.561600565910339355e-01 -4.397289827466011047e-02 -3.480491638183593750e-01 -2.200829088687896729e-01 -6.744883954524993896e-02 -2.690095603466033936e-01 1.364797353744506836e-01 -2.385692149400711060e-01
3.198466449975967407e-02 -1.982814371585845947e-01 -1.009865552186965942e-01 1.101044416427612305e-01 -5.089505016803741455e-02 -1.559664011001586914e-01 2.033670097589492798e-01 -1.988582313060760498e-01 -2.690320312976837158e-01 -6.116903200745582581e-02 3.639799952507019043e-01 -6.510264426469802856e-02 5.493668094277381897e-02 -3.966763913631439209e-01 -2.457356154918670654e-01 -1.842327266931533813e-01 9.288514405488967896e-02 7.026308774948120117e-02 -5.045094713568687439e-02 1.009595394134521484e-01 1.745720207691192627e-02 5.874001979827880859e-02 2.437367737293243408e-01 -2.033102810382843018e-01 -1.107245013117790222e-01 5.710168275982141495e-03 -1.360237505286931992e-02 -1.949217915534973145e-01 -2.565327286720275879e-01 1.773469150066375732e-01 2.723644375801086426e-01 -9.627124667167663574e-02
6.547114998102188110e-02 -8.844736218452453613e-02 6.058703362941741943e-02 2.221272289752960205e-01 -1.401181370019912720e-01 -1.826566606760025024e-01 -4.110255464911460876e-02 -1.526114195585250854e-01 -1.124372333288192749e-01 -1.291744261980056763e-01 3.169604241847991943e-01 -2.423191070556640625e-01 2.171186059713363647e-01 -3.035086691379547119e-01 -4.046173989772796631e-01 -2.732521481812000275e-02 7.788553088903427124e-02 8.047851920127868652e-02 -1.373566314578056335e-02 -1.279642581939697266e-01 -7.221767306327819824e-02 2.471114695072174072e-02 8.707764744758605957e-02 -2.925822138786315918e-01 6.448192894458770752e-02 -7.876779884099960327e-02 -1.152774766087532043e-01 -2.879135608673095703e-01 2.469357801601290703e-03 2.256088703870773315e-02 3.294574022293090820e-01 1.447427719831466675e-01
-5.266040191054344177e-02 2.137853056192398071e-01 1.984168291091918945e-01 -1.160140708088874817e-02 -5.428359657526016235e-02 1.765095591545104980e-01 -1.709646135568618774e-01 2.667487971484661102e-02 -6.044824048876762390e-02 -1.789238899946212769e-01 2.755922079086303711e-02 3.388652810826897621e-03 1.166615560650825500e-01 -1.046799272298812866e-01 -3.644077181816101074e-01 3.196709603071212769e-02 -2.764020264148712158e-01 6.569147855043411255e-02 -4.156707227230072021e-02 -5.393080040812492371e-02 1.680416762828826904e-01 1.731169819831848145e-01 1.835693269968032837e-01 -2.283289283514022827e-01 -2.106988430023193359e-01 1.003436148166656494e-01 -6.754302233457565308e-02 -3.132956326007843018e-01 -3.409626781940460205e-01 -1.554094403982162476e-01 3.445705771446228027e-01 -8.631325513124465942e-02
-1.336954981088638306e-01 -1.071095690131187439e-01 2.305337637662887573e-01 1.119488328695297241e-01 3.382366001605987549e-01 -1.325628161430358887e-01 1.035535112023353577e-01 4.957554489374160767e-02 1.410550028085708618e-01 4.006899148225784302e-02 1.567380279302597046e-01 -1.080122217535972595e-01 -4.205745086073875427e-02 -3.081960678100585938e-01 -2.614220380783081055e-01 2.295294404029846191e-01 -2.427365034818649292e-01 -1.533719748258590698e-01 -7.571628689765930176e-02 1.791307888925075531e-02 -4.987489059567451477e-02 1.167856901884078979e-01 -6.727916002273559570e-02 -3.879646211862564087e-02 -1.228438466787338257e-01 6.045690923929214478e-02 -3.410327434539794922e-01 -3.471817672252655029e-01 -3.358973935246467590e-02 1.039006374776363373e-02 4.588411748409271240e-02 -3.387043178081512451e-01
-2.093521207571029663e-01 1.354060694575309753e-02 2.426389455795288086e-01 -1.347109302878379822e-02 4.527793824672698975e-02 3.016039431095123291e-01 2.454730868339538574e-02 2.766127325594425201e-02 6.462227553129196167e-03 -1.083597913384437561e-01 1.173599436879158020e-01 8.852656930685043335e-03 -1.074169799685478210e-01 1.386799477040767670e-02 -2.133034765720367432e-01 -9.299279190599918365e-04 2.302832156419754028e-01 3.134562671184539795e-01 -8.549594134092330933e-02 5.703346058726310730e-02 -2.983432076871395111e-02 1.716570928692817688e-02 3.139837831258773804e-02 -3.216613531112670898e-01 -2.541178762912750244e-01 2.167717739939689636e-02 -3.590652346611022949e-01 -4.560741186141967773e-01 6.668765097856521606e-02 -4.545599594712257385e-02 1.588520854711532593e-01 1.359276622533798218e-01
7.421623170375823975e-02 1.917436867952346802e-01 -1.314165890216827393e-01 1.271875202655792236e-01 1.021624431014060974e-01 1.444233655929565430e-01 -8.067722618579864502e-02 1.525356024503707886e-01 3.260277956724166870e-02 1.057008877396583557e-01 3.338906764984130859e-01 1.261787414550781250e-01 1.192665919661521912e-01 -1.473082751035690308e-01 -2.196626514196395874e-01 1.582855731248855591e-01 -1.289757639169692993e-01 1.893393099308013916e-01 1.023870930075645447e-01 -1.872472018003463745e-01 -2.273548394441604614e-01 -1.676699817180633545e-01 1.252348721027374268e-02 -3.573492169380187988e-01 9.497845917940139771e-02 7.755988836288452148e-02 -2.596324384212493896e-01 -5.007568001747131348e-02 -3.312816321849822998e-01 3.097086548805236816e-01 -4.923879727721214294e-02 -1.249257698655128479e-01
-5.425173044204711914e-01 -2.000169605016708374e-01 4.337829723954200745e-02 3.888378441333770752e-01 6.342055648565292358e-02 3.520194068551063538e-02 1.037269756197929382e-01 2.148774266242980957e-02 -1.924206689000129700e-02 -1.057675033807754517e-01 2.334041148424148560e-01 -8.591163903474807739e-02 -1.488956809043884277e-01 -8.976547420024871826e-02 -2.727663703262805939e-02 2.916475832462310791e-01 -1.056169047951698303e-01 2.194369882345199585e-01 -1.320169717073440552e-01 2.221692949533462524e-01 -1.740746647119522095e-01 3.880186006426811218e-02 -9.410961717367172241e-02 -8.992093801498413086e-02 -1.009161770343780518e-01 1.294786334037780762e-01 -7.347579300403594971e-02 8.054015226662158966e-03 -1.305840164422988892e-01 8.623263239860534668e-02 2.736040055751800537e-01 7.677105255424976349e-03
-4.246786534786224365e-01 6.490344554185867310e-02 9.018594771623611450e-02 1.486992835998535156e-01 6.189104914665222168e-02 5.386146903038024902e-02 -2.379961460828781128e-01 1.190658286213874817e-01 -3.581142425537109375e-02 -9.122650325298309326e-02 1.307968348264694214e-01 -9.728840552270412445e-03 1.018864810466766357e-01 -4.027905166149139404e-01 -8.910617232322692871e-02 4.809985458850860596e-01 2.453849911689758301e-01 -4.267064854502677917e-02 2.402628771960735321e-02 6.597845256328582764e-02 1.664669439196586609e-02 7.305766642093658447e-02 2.143121808767318726e-01 -1.510141342878341675e-01 -1.241502091288566589e-01 4.158363491296768188e-02 -1.283729225397109985e-01 -2.164257317781448364e-01 -6.366679817438125610e-02 1.959499120712280273e-01 3.249844163656234741e-02 -6.024695187807083130e-02
-1.465450972318649292e-01 2.509292364120483398e-01 3.637648373842239380e-02 3.255979716777801514e-02 1.169336587190628052e-01 6.686060130596160889e-02 4.644762352108955383e-02 9.545237571001052856e-02 -2.100668698549270630e-01 -2.596580982208251953e-01 1.843926161527633667e-01 1.059128269553184509e-01 -2.144745783880352974e-03 -7.598827034235000610e-02 -2.889609336853027344e-01 4.172489792108535767e-02 3.067214190959930420e-01 2.761400118470191956e-02 -9.444482624530792236e-02 -3.752883896231651306e-02 -3.569119572639465332e-01 1.105989962816238403e-01 -1.995510309934616089e-01 4.387580975890159607e-02 -1.511492393910884857e-02 3.631170690059661865e-01 -1.079035773873329163e-01 -1.916086524724960327e-01 -1.009930968284606934e-01 -3.541121780872344971e-01 7.667029649019241333e-02 -1.659247875213623047e-01
1.014468912035226822e-02 1.829152107238769531e-01 -5.780939012765884399e-02 -5.276922881603240967e-02 -2.849019877612590790e-02 1.471270434558391571e-02 -1.341780871152877808e-01 -1.946084797382354736e-01 -1.090470105409622192e-01 1.569049209356307983e-01 -5.412457883358001709e-02 -1.519216299057006836e-01 9.217963367700576782e-02 -2.130185216665267944e-01 -3.675620853900909424e-01 1.030720621347427368e-01 -1.226243842393159866e-02 -5.455908924341201782e-02 -1.193065196275711060e-02 -3.896052837371826172e-01 -2.373850531876087189e-02 -5.164320394396781921e-02 -7.572431862354278564e-02 -3.161311149597167969e-01 -7.187700271606445312e-02 -3.505787998437881470e-02 -1.726197600364685059e-01 -1.697246357798576355e-02 -3.603936135768890381e-01 -1.066187862306833267e-02 4.056788980960845947e-01 -2.151034474372863770e-01
-1.141824871301651001e-01 1.424836814403533936e-01 -1.737338304519653320e-01 1.420563757419586182e-01 -5.320488288998603821e-02 3.155503869056701660e-01 -3.456296026706695557e-02 2.269480377435684204e-01 1.779021024703979492e-01 5.202433094382286072e-02 -2.109176851809024811e-02 1.624284237623214722e-01 -1.284397579729557037e-02 -2.225604206323623657e-01 -2.910359501838684082e-01 2.318048924207687378e-01 -4.486205521970987320e-03 2.698835134506225586e-01 1.265406906604766846e-01 -1.140444874763488770e-01 -4.068314135074615479e-01 -1.164688318967819214e-01 1.142923459410667419e-01 -3.698416650295257568e-01 -1.036162674427032471e-01 1.939089037477970123e-02 -8.913835883140563965e-02 -6.478234380483627319e-02 -3.495246544480323792e-02 2.105052471160888672e-01 -6.064844131469726562e-02 -9.280095994472503662e-02
-9.012684971094131470e-02 -2.936594374477863312e-02 -2.124666720628738403e-01 1.804947406053543091e-01 9.625065722502768040e-04 1.032094582915306091e-01 3.260467648506164551e-01 9.190499782562255859e-02 -1.212223172187805176e-01 -1.737717390060424805e-01 2.895229458808898926e-01 4.747190047055482864e-03 2.400128096342086792e-01 -5.305449292063713074e-02 -1.000983119010925293e-01 1.898692399263381958e-01 6.007283926010131836e-02 4.788846150040626526e-02 -8.084774017333984375e-02 9.198343753814697266e-02 -6.724803824909031391e-04 -9.278396517038345337e-02 -1.769327372312545776e-01 -2.877251505851745605e-01 -4.830967187881469727e-01 1.887054592370986938e-01 -1.759718209505081177e-01 -5.300130322575569153e-02 1.549819204956293106e-02 -1.352905333042144775e-01 2.926592826843261719e-01 4.581963270902633667e-02
-3.295073285698890686e-02 -1.419950425624847412e-01 5.316092167049646378e-03 3.446779251098632812e-01 -7.741142064332962036e-02 9.492220729589462280e-02 1.252891719341278076e-01 2.127528656274080276e-03 3.418583422899246216e-02 5.417700856924057007e-02 4.031536877155303955e-01 4.095409438014030457e-02 2.320328801870346069e-01 -1.451837271451950073e-01 -3.225196599960327148e-01 1.512649506330490112e-01 2.231882512569427490e-01 3.456598222255706787e-01 -9.345402568578720093e-02 -2.290652394294738770e-01 -1.831139922142028809e-01 -1.169012114405632019e-01 1.115825399756431580e-01 5.434833467006683350e-02 9.548105299472808838e-02 -1.183035075664520264e-01 -9.864882379770278931e-02 -1.443791836500167847e-01 -1.054706275463104248e-01 2.945632934570312500e-01 1.163074225187301636e-01 2.961274981498718262e-02
1.226670891046524048e-01 2.101425379514694214e-01 4.580958560109138489e-02 -1.014865711331367493e-01 2.288159281015396118e-01 -3.120622970163822174e-02 -7.387213408946990967e-02 1.442978680133819580e-01 8.729991316795349121e-02 9.153115563094615936e-03 2.006153166294097900e-01 -2.095879614353179932e-02 -7.503085583448410034e-02 -1.803601086139678955e-01 6.001610681414604187e-02 -2.134970156475901604e-03 1.670788526535034180e-01 4.330689609050750732e-01 -1.524908095598220825e-01 -1.416592448949813843e-01 -2.552227079868316650e-01 -6.635317951440811157e-02 2.354776710271835327e-01 -1.803060621023178101e-01 -2.347566485404968262e-01 1.349243894219398499e-02 -1.407874971628189087e-01 -9.689354896545410156e-02 -5.024015530943870544e-02 -1.219321414828300476e-01 4.765767455101013184e-01 -1.154270321130752563e-01
-2.771960385143756866e-02 1.188440844416618347e-01 -2.533089816570281982e-01 -3.249593451619148254e-02 6.028613075613975525e-02 1.121662780642509460e-01 3.840595949441194534e-03 2.703800499439239502e-01 -1.982274800539016724e-01 -8.214487880468368530e-02 2.197666615247726440e-01 4.521523136645555496e-03 -4.058462753891944885e-02 -2.735441327095031738e-01 -2.457739263772964478e-01 -5.322497710585594177e-02 1.472849696874618530e-01 9.544035047292709351e-02 -1.293150335550308228e-02 -1.043368428945541382e-01 3.913725540041923523e-02 5.310850143432617188e-01 1.691773235797882080e-01 -2.643577568233013153e-02 -2.862776219844818115e-01 -1.154704391956329346e-01 -8.515768498182296753e-02 -1.486563682556152344e-01 -2.098257541656494141e-01 -2.968350984156131744e-02 5.159096047282218933e-02 -2.636534571647644043e-01
[truncated: 3,277,935 more chars]
