# Supplementary material for: The Language of Innovation
Source: PLoS One. 2020 Apr 30;15(4):e0230107. doi: 10.1371/journal.pone.0230107 (PMC7194493; doi:10.1371/journal.pone.0230107)
Supplement: S12 File — (GZ) [file pone.0230107.s012.tar.gz › 1990-1994/V2Run_2_VS_4500_embeddings1990-1994ED32.txt]

-1.385662853717803955e-01 2.205436080694198608e-01 1.354031860828399658e-01 -1.766263693571090698e-01 -2.167099714279174805e-01 -1.273961067199707031e-01 7.419095933437347412e-02 -6.162402778863906860e-02 1.743793934583663940e-01 -2.391467988491058350e-01 -3.614539206027984619e-01 -3.113847970962524414e-02 3.046901226043701172e-01 1.682077348232269287e-01 -2.481578439474105835e-01 -1.400474458932876587e-01 -3.305653333663940430e-01 -3.368157520890235901e-02 9.051094204187393188e-02 1.311286836862564087e-01 1.682873517274856567e-01 -1.769458502531051636e-01 -1.057099029421806335e-01 -2.638918161392211914e-01 6.904767453670501709e-02 -1.401696354150772095e-01 -4.510257765650749207e-02 1.652571558952331543e-01 -6.545589864253997803e-02 -1.268535703420639038e-01 -1.455702334642410278e-01 1.304827779531478882e-01
-6.252192705869674683e-02 2.498230487108230591e-01 -4.821467027068138123e-02 -3.810172975063323975e-01 -2.550721168518066406e-01 -1.982160955667495728e-01 7.862307131290435791e-02 -3.469167649745941162e-02 8.052980527281761169e-03 -1.584767252206802368e-01 -2.469917014241218567e-02 1.289560943841934204e-01 2.794088721275329590e-01 -3.961592316627502441e-01 -7.626836001873016357e-02 2.667663097381591797e-01 8.736167848110198975e-02 -2.459802478551864624e-01 8.848901838064193726e-02 6.812891364097595215e-02 8.593941479921340942e-02 2.166303396224975586e-01 -1.833099871873855591e-01 -8.207173086702823639e-03 1.645229011774063110e-01 -1.082799732685089111e-01 -3.203129768371582031e-02 6.221732590347528458e-03 1.278098523616790771e-01 -2.345068454742431641e-01 -1.540842801332473755e-01 1.284903585910797119e-01
-9.363197535276412964e-02 2.587096989154815674e-01 -1.781792007386684418e-02 -1.464733779430389404e-01 -2.293057367205619812e-02 -2.470215708017349243e-01 3.276806697249412537e-02 -8.631588518619537354e-02 -3.576406463980674744e-02 -2.217747867107391357e-01 -2.749906778335571289e-01 1.013353466987609863e-02 -1.557379513978958130e-01 -1.919711828231811523e-01 -3.876821398735046387e-01 4.620016366243362427e-02 -1.453733146190643311e-01 -1.775676906108856201e-01 1.854578703641891479e-01 1.673565059900283813e-01 -1.680491417646408081e-01 1.096584424376487732e-01 2.641178481280803680e-02 -1.060687080025672913e-01 3.227435052394866943e-01 -1.508333235979080200e-01 -3.085067570209503174e-01 1.571209430694580078e-01 2.758439444005489349e-02 8.903256803750991821e-02 -2.623246312141418457e-01 -3.429946675896644592e-02
-1.557899564504623413e-01 3.668285608291625977e-01 -7.825938612222671509e-02 -1.941851526498794556e-01 -1.152006257325410843e-02 -1.195406690239906311e-01 -3.343402221798896790e-02 -1.056360602378845215e-01 6.171351671218872070e-02 -1.809766888618469238e-01 -1.951650232076644897e-01 6.013277918100357056e-03 -2.788661234080791473e-02 1.467907875776290894e-01 -2.818003594875335693e-01 2.193518280982971191e-01 1.337221860885620117e-01 -1.704289317131042480e-01 1.984160840511322021e-01 1.786408424377441406e-01 1.545266211032867432e-01 1.150650009512901306e-01 -2.788115739822387695e-01 -1.837165951728820801e-01 3.369736969470977783e-01 1.914334446191787720e-01 9.886965155601501465e-02 4.532029852271080017e-02 -9.906652383506298065e-03 4.448808729648590088e-02 -2.571985423564910889e-01 2.214157283306121826e-01
-1.289794892072677612e-01 2.861312627792358398e-01 -8.852358907461166382e-02 -7.769580185413360596e-02 -3.483545780181884766e-02 -3.002305626869201660e-01 -1.556072290986776352e-02 -3.543891310691833496e-01 1.870252043008804321e-01 -5.112267285585403442e-02 -2.244514971971511841e-01 -1.120579019188880920e-01 -1.743948459625244141e-01 -8.543622493743896484e-02 -2.157403081655502319e-01 1.194850355386734009e-01 -1.922602951526641846e-01 -3.421270847320556641e-01 5.361544340848922729e-02 -1.060526296496391296e-01 1.908277869224548340e-01 -3.953437507152557373e-02 -6.602898240089416504e-02 1.449365317821502686e-01 3.478595614433288574e-01 1.712829768657684326e-01 -7.980670779943466187e-02 -1.046261489391326904e-01 -8.699251711368560791e-02 -3.462493792176246643e-02 -1.128617897629737854e-01 2.252282947301864624e-01
-1.346173509955406189e-02 1.538753602653741837e-02 -4.103000089526176453e-02 -1.834184229373931885e-01 -2.873092293739318848e-01 -1.614035069942474365e-01 -2.160629071295261383e-02 8.208695054054260254e-02 1.661505103111267090e-01 -7.493279129266738892e-02 1.532348245382308960e-01 -1.849618554115295410e-01 2.460872754454612732e-02 -1.832697391510009766e-01 -2.444804012775421143e-01 -2.685378119349479675e-02 -4.785138070583343506e-01 -9.009708650410175323e-03 -2.340403944253921509e-01 -8.141440153121948242e-02 6.897502392530441284e-02 -9.002436883747577667e-03 -3.017881512641906738e-02 -4.762761890888214111e-01 7.941421866416931152e-02 -6.553458422422409058e-02 -1.669809222221374512e-02 8.623604476451873779e-02 -1.636503636837005615e-01 -1.817878931760787964e-01 -1.938940435647964478e-01 -1.551360636949539185e-01
8.961445093154907227e-02 2.907065451145172119e-01 -2.341045737266540527e-01 -2.615566253662109375e-01 -2.039837241172790527e-01 3.704369813203811646e-02 1.167322099208831787e-01 -1.971344202756881714e-01 -5.355091020464897156e-02 -5.599975120276212692e-03 -1.612506806850433350e-01 2.637600004673004150e-01 2.083162032067775726e-02 -1.788405328989028931e-01 -3.467030227184295654e-01 6.630669534206390381e-02 -1.734821051359176636e-01 -2.499755024909973145e-01 1.286493837833404541e-01 -5.184987932443618774e-02 9.955712407827377319e-02 1.677630394697189331e-01 7.555258274078369141e-02 -2.867294847965240479e-01 6.034790724515914917e-02 -1.499363631010055542e-01 9.550247341394424438e-02 3.535188734531402588e-02 -1.125728152692317963e-02 -3.880654573440551758e-01 -3.971682861447334290e-02 8.180165290832519531e-02
-3.887559473514556885e-02 2.266897261142730713e-01 -1.220687851309776306e-01 -4.488957822322845459e-01 -1.945649236440658569e-01 -1.878314018249511719e-01 3.801765441894531250e-01 -1.148371398448944092e-01 2.752488106489181519e-02 -3.966964781284332275e-02 -1.622423976659774780e-01 2.954903058707714081e-02 -6.952091306447982788e-02 -4.020429681986570358e-03 -2.730697393417358398e-03 -6.991137564182281494e-02 -1.263735890388488770e-01 -2.560400664806365967e-01 -6.791730970144271851e-02 -1.961726993322372437e-01 2.169588506221771240e-01 1.157149970531463623e-01 1.119533553719520569e-01 -2.478081285953521729e-01 2.785643935203552246e-01 -1.202751249074935913e-01 -1.677615195512771606e-01 2.677093632519245148e-02 2.137503623962402344e-01 -4.615311697125434875e-02 -1.338798999786376953e-01 -1.219344660639762878e-01
-6.752202659845352173e-02 1.718729138374328613e-01 -9.032753854990005493e-02 -2.722784280776977539e-01 -1.935259550809860229e-01 -1.784727126359939575e-01 -1.532378494739532471e-01 -1.304745525121688843e-01 -7.188776135444641113e-02 5.097963660955429077e-02 -1.890908628702163696e-01 -2.223217785358428955e-01 -1.019213814288377762e-02 -8.738612383604049683e-02 -2.845726013183593750e-01 1.054718792438507080e-01 -2.052917033433914185e-01 -3.572073876857757568e-01 1.568191796541213989e-01 1.924786865711212158e-01 -4.873101413249969482e-02 2.921731173992156982e-01 1.261346638202667236e-01 -1.617296636104583740e-01 3.031060695648193359e-01 -1.175884250551462173e-02 -6.670586019754409790e-02 -2.919827699661254883e-01 -1.302036941051483154e-01 -2.038457244634628296e-02 -8.249133825302124023e-02 1.179981455206871033e-01
-2.977450937032699585e-02 3.333901464939117432e-01 -2.311725616455078125e-01 -2.906895577907562256e-01 -1.373832374811172485e-01 -2.420793920755386353e-01 3.534288331866264343e-02 -2.478864789009094238e-01 -2.118239924311637878e-02 2.698762400541454554e-04 -4.875596612691879272e-02 1.134361103177070618e-01 4.505440220236778259e-02 -3.871944844722747803e-01 -9.840451925992965698e-02 1.506791710853576660e-01 -2.792766392230987549e-01 5.523513071238994598e-03 1.437783241271972656e-01 5.272295325994491577e-02 1.155393198132514954e-01 1.400661319494247437e-01 -1.314884424209594727e-01 3.429252281785011292e-02 -2.228595614433288574e-01 2.589554190635681152e-01 -2.267421782016754150e-01 1.076469421386718750e-01 7.920973747968673706e-02 -5.598966032266616821e-02 -2.402187585830688477e-01 1.003502011299133301e-01
2.623582817614078522e-02 3.211238086223602295e-01 -2.832329571247100830e-01 -4.135091900825500488e-01 -3.167932331562042236e-01 -8.951369673013687134e-02 1.550059020519256592e-01 1.136678364127874374e-02 1.268641054630279541e-01 -5.921314656734466553e-02 3.702886402606964111e-02 2.834525406360626221e-01 3.193457424640655518e-02 -1.813200116157531738e-02 -3.060382008552551270e-01 2.712643444538116455e-01 -1.957881748676300049e-01 -7.222902774810791016e-02 -1.323613524436950684e-02 5.931135267019271851e-02 1.033994108438491821e-01 -2.130939066410064697e-02 -2.016280964016914368e-02 -1.604339480400085449e-02 4.256200790405273438e-02 9.980774670839309692e-02 -3.292088806629180908e-01 -8.963105082511901855e-02 1.823725551366806030e-01 -1.213353946805000305e-01 -6.041001155972480774e-02 -6.062193587422370911e-02
1.197913959622383118e-01 2.237729430198669434e-01 -2.578618824481964111e-01 -3.164865821599960327e-02 -9.597405046224594116e-02 -1.078376322984695435e-01 7.434906065464019775e-02 -1.771954298019409180e-01 -4.810279607772827148e-02 -8.519455790519714355e-03 -3.044787645339965820e-01 1.867228448390960693e-01 3.034631721675395966e-02 -1.490664035081863403e-01 -4.542081803083419800e-02 3.357547819614410400e-01 -2.156320065259933472e-01 -4.227024018764495850e-01 -5.195251107215881348e-02 7.783973962068557739e-02 7.236821204423904419e-02 7.558908313512802124e-02 7.142874598503112793e-02 -1.409284323453903198e-01 -7.561785727739334106e-02 -2.702039480209350586e-01 -2.863045223057270050e-02 -5.547355115413665771e-02 -1.388927698135375977e-01 -3.357097208499908447e-01 -2.202246338129043579e-01 9.724992513656616211e-02
-1.184559389948844910e-01 2.824619114398956299e-01 -3.401282429695129395e-02 -2.371157109737396240e-01 -2.018087953329086304e-01 -2.071364372968673706e-01 -2.980359829962253571e-02 -1.213675066828727722e-01 8.707594126462936401e-02 -3.276863098144531250e-01 -8.725313097238540649e-02 -6.048523634672164917e-02 8.244358003139495850e-02 1.118597164750099182e-01 -1.398830115795135498e-01 -1.005713567137718201e-01 -3.505227863788604736e-01 -4.081008732318878174e-01 2.654965519905090332e-01 5.696483887732028961e-03 -6.532996776513755322e-04 -6.735048443078994751e-02 1.011010631918907166e-01 -1.546660214662551880e-01 1.470177434384822845e-02 -2.334504425525665283e-01 -1.022394374012947083e-01 -1.963317394256591797e-01 -5.180689319968223572e-02 -1.841663569211959839e-01 1.021508872509002686e-02 1.878721863031387329e-01
2.168805897235870361e-02 4.174511730670928955e-01 6.360427290201187134e-02 1.410000864416360855e-02 -9.221382439136505127e-02 -1.922974586486816406e-01 -1.511777788400650024e-01 -2.748396992683410645e-01 -1.325858756899833679e-04 -3.269218280911445618e-02 -3.618423640727996826e-01 -2.081348299980163574e-01 6.492386758327484131e-02 -7.638880610466003418e-02 -2.389367520809173584e-01 -1.793416589498519897e-01 -2.503349632024765015e-02 -2.981301844120025635e-01 2.586457431316375732e-01 2.470527216792106628e-02 -8.639574795961380005e-02 1.342957764863967896e-01 2.156064361333847046e-01 -3.455614298582077026e-02 2.916691303253173828e-01 -3.187322057783603668e-03 4.023354500532150269e-02 8.537451177835464478e-02 9.034089744091033936e-02 -1.936221718788146973e-01 -1.807452887296676636e-01 4.300697240978479385e-03
-1.752173751592636108e-01 3.860222101211547852e-01 2.152881026268005371e-02 -3.222741484642028809e-01 -1.476807892322540283e-01 -6.696335971355438232e-02 -3.634603321552276611e-02 -1.636281013488769531e-01 -9.989026933908462524e-03 -1.889345496892929077e-01 -2.334761023521423340e-01 1.644942015409469604e-01 -1.354169696569442749e-01 -2.731558680534362793e-02 -1.263741701841354370e-01 2.565556764602661133e-01 -2.696588933467864990e-01 8.990274742245674133e-03 1.871588230133056641e-01 -3.365756198763847351e-02 2.930960617959499359e-02 -6.871765851974487305e-02 -4.502019844949245453e-03 -6.196693331003189087e-02 2.400659024715423584e-01 2.056484818458557129e-01 -1.458050012588500977e-01 -3.093059360980987549e-01 -2.284415364265441895e-01 -1.423765718936920166e-01 -9.266591072082519531e-02 1.644290983676910400e-01
-1.728883944451808929e-02 3.225993514060974121e-01 -2.112649381160736084e-01 -1.927319318056106567e-01 -4.325992763042449951e-01 -1.584687530994415283e-01 -4.230095073580741882e-02 -2.056031078100204468e-01 -1.541312038898468018e-01 -1.314063370227813721e-01 2.377042174339294434e-02 6.542792916297912598e-02 1.212566625326871872e-02 -4.010291770100593567e-02 -1.032335311174392700e-02 1.340897381305694580e-01 -3.487595617771148682e-01 -2.188635021448135376e-01 1.421157568693161011e-01 3.064122200012207031e-01 2.584758102893829346e-01 -8.811967819929122925e-02 1.449546813964843750e-01 -1.282283803448081017e-03 -2.475863322615623474e-02 1.235968619585037231e-02 -2.270509451627731323e-01 -1.106085553765296936e-01 1.117803603410720825e-01 -1.714276522397994995e-01 1.870766095817089081e-02 -7.636287808418273926e-02
-1.869219094514846802e-01 3.860385715961456299e-01 8.899837732315063477e-02 -4.977066069841384888e-02 -1.286486238241195679e-01 -1.521895676851272583e-01 6.981326732784509659e-03 -1.070482134819030762e-01 1.514981389045715332e-01 -1.140846312046051025e-01 -2.465374320745468140e-01 8.657281845808029175e-02 -1.899205744266510010e-01 1.190411821007728577e-01 -2.298843413591384888e-01 1.036207005381584167e-02 2.017910592257976532e-03 -1.499979346990585327e-01 3.804087340831756592e-01 9.268645197153091431e-02 2.900523245334625244e-01 1.671543717384338379e-02 -8.214445412158966064e-02 2.184747485443949699e-03 1.400548219680786133e-01 9.453941881656646729e-02 8.732207119464874268e-02 -3.043420016765594482e-01 1.455853730440139771e-01 -3.892133757472038269e-02 -3.423994183540344238e-01 1.061228513717651367e-01
-3.011659532785415649e-02 -2.141634188592433929e-02 -1.187464520335197449e-01 -2.286599129438400269e-01 -2.019011378288269043e-01 -2.773546874523162842e-01 -1.043288260698318481e-01 -5.606821179389953613e-02 1.227667778730392456e-01 -1.024900525808334351e-01 -1.178479343652725220e-01 -2.492720782756805420e-01 8.584298193454742432e-02 -1.051929406821727753e-02 -4.872930943965911865e-01 -1.196788921952247620e-01 -2.979129552841186523e-01 -3.647577464580535889e-01 1.302306503057479858e-01 -1.608848720788955688e-01 1.664336174726486206e-01 7.904022186994552612e-02 1.247483585029840469e-02 -1.076128035783767700e-01 7.703157514333724976e-02 -2.037585899233818054e-02 -1.650983244180679321e-01 -6.142372637987136841e-02 1.316985189914703369e-01 -9.944307804107666016e-02 -1.258594244718551636e-01 2.211133390665054321e-01
-2.404208481311798096e-02 4.047729671001434326e-01 2.887918651103973389e-01 -2.028741836547851562e-01 -6.703857332468032837e-02 -2.287859618663787842e-01 -1.463373899459838867e-01 -1.469537019729614258e-01 1.405913978815078735e-01 7.431745529174804688e-02 4.972599819302558899e-02 -1.727204471826553345e-01 1.114759370684623718e-01 -3.665863187052309513e-04 -1.596764028072357178e-01 -8.342390507459640503e-02 -3.180348575115203857e-01 3.614729270339012146e-02 7.625927031040191650e-02 3.511137887835502625e-02 -1.681822352111339569e-02 7.367853820323944092e-02 -9.574126452207565308e-03 -6.968040019273757935e-02 -1.663466542959213257e-01 -4.615857824683189392e-02 -1.988815963268280029e-01 2.546983659267425537e-01 4.070819169282913208e-02 -3.512122035026550293e-01 -2.148810327053070068e-01 -2.883233726024627686e-01
-2.686637341976165771e-01 3.774429857730865479e-01 5.688638612627983093e-02 -2.580360174179077148e-01 -7.087685167789459229e-02 -2.333488129079341888e-02 -1.378334760665893555e-01 -2.907086908817291260e-01 2.703696954995393753e-03 -6.529667973518371582e-02 2.183243073523044586e-02 -1.177367269992828369e-01 -6.316720694303512573e-02 -1.783448606729507446e-01 -2.249862104654312134e-01 -2.663842141628265381e-01 -1.483142077922821045e-01 -3.441693186759948730e-01 3.149558901786804199e-01 -6.268713623285293579e-03 1.533024758100509644e-02 8.549734950065612793e-02 9.376156330108642578e-02 -2.045947164297103882e-01 5.614333599805831909e-02 -2.735269721597433090e-03 -4.863937571644783020e-02 -4.238628782331943512e-03 1.210293024778366089e-01 -1.745492815971374512e-01 -2.271557152271270752e-01 1.741687953472137451e-01
9.266491234302520752e-02 2.403992563486099243e-01 -2.239705771207809448e-01 -7.597298175096511841e-02 -5.430446192622184753e-02 -2.479483038187026978e-01 2.107742242515087128e-02 4.122648015618324280e-02 1.289471238851547241e-02 -2.724772691726684570e-01 -1.876695901155471802e-01 -1.553978770971298218e-01 3.055086918175220490e-02 -1.484388858079910278e-01 -3.609306514263153076e-01 8.027387782931327820e-03 -3.091456890106201172e-01 -3.696955144405364990e-01 2.163725048303604126e-01 1.757096685469150543e-02 5.541751161217689514e-02 2.784023061394691467e-02 1.392748951911926270e-01 -2.356879413127899170e-01 1.066208407282829285e-01 1.231477111577987671e-01 9.671822190284729004e-02 -1.763204187154769897e-01 -1.154179573059082031e-01 -8.213549107313156128e-02 -2.331845760345458984e-01 1.563672721385955811e-01
2.306275218725204468e-01 3.587040901184082031e-01 -8.470027148723602295e-02 -4.361323118209838867e-01 -5.399750918149948120e-02 -2.351111024618148804e-01 -1.586658358573913574e-01 5.355292558670043945e-02 -1.421545445919036865e-01 -1.041937898844480515e-02 -3.664665222167968750e-01 1.977187097072601318e-01 3.700327500700950623e-02 -1.248534098267555237e-01 9.410385042428970337e-02 8.248089253902435303e-02 -8.824184536933898926e-02 -2.453192025423049927e-01 -1.068927720189094543e-01 3.825377300381660461e-02 -2.455472946166992188e-03 7.995545119047164917e-02 1.307559609413146973e-01 -8.782627433538436890e-02 1.602925062179565430e-01 1.876437366008758545e-01 -1.819725730456411839e-03 1.176142543554306030e-01 6.591264158487319946e-02 -1.042656600475311279e-01 -2.878451943397521973e-01 -1.527087390422821045e-01
-9.816731512546539307e-02 3.587441444396972656e-01 1.526062935590744019e-01 -1.347143799066543579e-01 -1.789413243532180786e-01 -8.181297779083251953e-02 2.165181189775466919e-01 -6.608509272336959839e-02 2.076103538274765015e-01 -5.449819937348365784e-02 -2.661704719066619873e-01 -5.232177302241325378e-02 9.089761413633823395e-03 -2.876675724983215332e-01 -1.358055919408798218e-01 1.811567544937133789e-01 -1.349413543939590454e-01 1.557203084230422974e-01 1.589080095291137695e-01 1.305350661277770996e-01 2.760598063468933105e-01 -5.456019425764679909e-05 2.006644606590270996e-01 -1.162127479910850525e-01 1.963668875396251678e-02 -1.128605976700782776e-01 -2.190511375665664673e-01 -4.873972386121749878e-02 2.230784744024276733e-01 -2.786008417606353760e-01 2.369486987590789795e-01 1.215604320168495178e-01
7.838625460863113403e-02 3.276746273040771484e-01 1.235251799225807190e-01 -1.022633239626884460e-01 -4.173488616943359375e-01 -1.494700908660888672e-01 6.279087066650390625e-02 -3.537801504135131836e-01 -1.056240871548652649e-01 -1.391113102436065674e-01 -1.329450607299804688e-01 -2.696995809674263000e-02 -6.855565309524536133e-02 -5.924637988209724426e-02 -3.285835683345794678e-02 -2.971051819622516632e-02 -2.099683731794357300e-01 7.162320613861083984e-02 2.543190307915210724e-02 2.229694575071334839e-01 1.575162708759307861e-01 -1.466763019561767578e-01 7.597093284130096436e-02 -1.631034612655639648e-01 -5.357414856553077698e-02 1.609342694282531738e-01 -1.429260522127151489e-01 3.326430618762969971e-01 1.787205040454864502e-01 1.168825700879096985e-01 -2.824314832687377930e-01 1.120877861976623535e-01
1.580932736396789551e-01 2.867629230022430420e-01 -7.062916178256273270e-03 -1.886580139398574829e-01 -1.344275921583175659e-01 -9.930335730314254761e-02 -1.184194833040237427e-01 -1.449214369058609009e-01 1.838997192680835724e-02 -1.914206147193908691e-01 -1.706881076097488403e-01 -1.878294646739959717e-01 7.380444556474685669e-02 -4.104137793183326721e-02 -4.845587015151977539e-01 -1.780920028686523438e-01 -1.474705338478088379e-01 -3.170923292636871338e-01 4.270830005407333374e-02 -4.041245672851800919e-03 -8.878918737173080444e-02 7.112932205200195312e-02 -1.100910082459449768e-01 -1.404275149106979370e-01 -2.124507725238800049e-02 -9.991130232810974121e-02 -3.310055285692214966e-02 -2.946594059467315674e-01 8.717265725135803223e-02 -9.665461629629135132e-02 -2.346438914537429810e-01 2.826023697853088379e-01
-7.676591165363788605e-03 3.255605697631835938e-01 9.849938750267028809e-02 1.890201717615127563e-01 -2.476803958415985107e-01 1.759924292564392090e-01 2.083913087844848633e-01 -3.305771648883819580e-01 2.930788397789001465e-01 -2.808710336685180664e-01 1.129797846078872681e-01 4.016850143671035767e-03 -9.177701547741889954e-03 -1.978682130575180054e-01 -8.524867706000804901e-03 -5.355650931596755981e-02 -4.649193584918975830e-02 -1.117100343108177185e-01 -2.731878077611327171e-03 -5.637404322624206543e-02 2.211726903915405273e-01 1.068438682705163956e-02 -1.389785706996917725e-01 -1.294668316841125488e-01 7.100403308868408203e-02 -1.552964895963668823e-01 -4.140530899167060852e-02 -6.261519342660903931e-02 -5.561584606766700745e-02 -3.015457689762115479e-01 -3.777486383914947510e-01 9.647399932146072388e-02
1.206975132226943970e-01 2.195251733064651489e-01 -2.163615077733993530e-02 -1.397461295127868652e-01 -1.878863573074340820e-01 -2.264155745506286621e-01 1.118280515074729919e-01 -2.286172658205032349e-01 3.293333575129508972e-03 5.944024771451950073e-02 -1.243253946304321289e-01 7.848492264747619629e-02 4.049804434180259705e-02 -1.728928238153457642e-01 -1.353172957897186279e-01 -2.276361733675003052e-01 -2.074643522500991821e-01 2.801421098411083221e-02 -1.443269252777099609e-01 2.428235560655593872e-01 5.050123333930969238e-01 6.356184184551239014e-02 -3.671740368008613586e-02 -3.900379836559295654e-01 -2.025479683652520180e-03 1.092659682035446167e-01 -1.582611203193664551e-01 4.049899801611900330e-02 1.258573979139328003e-01 1.231770291924476624e-01 -1.776861697435379028e-01 -4.117446020245552063e-02
1.096233874559402466e-01 1.674826294183731079e-01 -2.272408008575439453e-01 -2.634344995021820068e-01 -2.021439373493194580e-01 -8.959040790796279907e-02 1.956362836062908173e-02 -4.682956635951995850e-02 -8.922902494668960571e-02 -2.052651345729827881e-01 -2.060271948575973511e-01 -1.237744688987731934e-01 5.150671303272247314e-02 1.302876472473144531e-01 -2.122151553630828857e-01 1.842089444398880005e-01 -1.472615301609039307e-01 -4.196920990943908691e-01 5.798020586371421814e-02 -6.691941618919372559e-02 -1.892140507698059082e-02 1.470219194889068604e-01 1.403604894876480103e-01 -1.208657845854759216e-01 -1.059524416923522949e-01 1.190752238035202026e-01 -1.383121162652969360e-01 -4.508962854743003845e-02 1.366810649633407593e-01 -3.717812597751617432e-01 -3.392446339130401611e-01 -2.155164442956447601e-02
-9.622432291507720947e-02 1.990378946065902710e-01 2.059550285339355469e-01 -3.790235519409179688e-01 -2.064281255006790161e-01 -3.300460577011108398e-01 2.450882196426391602e-01 -1.744741946458816528e-01 -1.264422386884689331e-02 -3.543579280376434326e-01 -1.066694110631942749e-01 3.036360740661621094e-01 5.928174778819084167e-02 -2.142658643424510956e-02 -1.872603297233581543e-01 -6.159616634249687195e-02 -1.437975615262985229e-01 -1.064819097518920898e-01 -3.709958493709564209e-02 -1.321582496166229248e-01 -1.460332795977592468e-02 -1.166474968194961548e-01 -2.267087437212467194e-02 -2.391156405210494995e-01 5.061066150665283203e-02 6.250928342342376709e-02 -1.963010132312774658e-01 1.511520892381668091e-01 -2.641473524272441864e-02 1.617141813039779663e-02 -2.197470366954803467e-01 1.067388132214546204e-01
7.359422743320465088e-02 4.050495624542236328e-01 -1.261640191078186035e-01 8.672439306974411011e-02 -1.824200451374053955e-01 1.314287185668945312e-01 1.842794418334960938e-01 -1.135668833740055561e-03 -2.449174821376800537e-01 4.344404209405183792e-03 -7.497677579522132874e-03 -1.728652231395244598e-02 1.059789210557937622e-01 -7.143547385931015015e-02 -2.087606489658355713e-02 -1.360909491777420044e-01 -1.825177967548370361e-01 -1.333862245082855225e-01 2.196943610906600952e-01 3.020963668823242188e-01 1.270520389080047607e-01 -3.139464259147644043e-01 2.842265553772449493e-02 1.469004247337579727e-02 -7.063969038426876068e-03 -2.408375963568687439e-02 -1.596960425376892090e-01 -4.092800989747047424e-02 -5.619608610868453979e-02 1.002075448632240295e-01 -5.287079215049743652e-01 -4.438113886862993240e-03
-2.514353990554809570e-01 1.242090165615081787e-01 1.841063499450683594e-01 -4.548928737640380859e-01 -1.681829243898391724e-02 -2.094224095344543457e-01 -1.028440520167350769e-01 -1.833780258893966675e-01 1.414099037647247314e-01 -1.064325869083404541e-01 -1.028276979923248291e-01 1.001428216695785522e-01 6.997388601303100586e-02 1.432686895132064819e-01 -6.569999735802412033e-03 -4.288016259670257568e-02 -4.247659146785736084e-01 -2.549184560775756836e-01 7.909060269594192505e-02 -9.670672006905078888e-03 -1.021270528435707092e-01 8.371204882860183716e-02 8.524631150066852570e-03 -7.187107950448989868e-02 1.344213038682937622e-01 1.387645602226257324e-01 -2.301119267940521240e-01 -5.784846376627683640e-03 1.604017168283462524e-01 -1.761654466390609741e-01 -2.200281023979187012e-01 -2.074478864669799805e-01
1.576011478900909424e-01 2.174805849790573120e-01 -1.943177729845046997e-01 -2.700437009334564209e-01 -1.839136928319931030e-01 -9.981260448694229126e-02 4.000869020819664001e-02 1.473515182733535767e-01 2.542926073074340820e-01 -1.647392213344573975e-01 -3.006370067596435547e-01 -7.742296904325485229e-02 4.415454342961311340e-02 -1.090950965881347656e-01 -4.106406569480895996e-01 -6.062800809741020203e-02 -2.446971833705902100e-01 -1.369060575962066650e-01 1.942093819379806519e-01 -5.227505462244153023e-04 4.103275015950202942e-02 2.517939209938049316e-01 5.667978152632713318e-02 -4.895670339465141296e-02 1.257790923118591309e-01 5.690108519047498703e-03 -1.526056230068206787e-01 -2.036888003349304199e-01 -1.135937795042991638e-01 -2.095053941011428833e-01 -1.040346175432205200e-01 2.011645287275314331e-01
-2.628601342439651489e-02 2.958211004734039307e-01 -2.208391278982162476e-01 -2.758961915969848633e-02 -1.717671304941177368e-01 -3.730264306068420410e-01 1.200902462005615234e-01 -2.107992172241210938e-01 2.094765454530715942e-01 9.936159849166870117e-02 -2.574456334114074707e-01 1.510055661201477051e-01 2.431060969829559326e-01 2.345415577292442322e-02 -1.635795086622238159e-01 -1.744932085275650024e-01 -8.289229869842529297e-02 -1.109971478581428528e-01 7.694608718156814575e-02 4.463746547698974609e-01 8.553010970354080200e-02 1.377433240413665771e-01 2.466952353715896606e-01 -5.401140823960304260e-02 -9.988244622945785522e-02 7.574780285358428955e-02 -1.045948546379804611e-02 1.093302890658378601e-01 6.109963357448577881e-02 -8.001315593719482422e-02 -1.051626130938529968e-01 1.080188825726509094e-01
2.204528301954269409e-01 1.649167090654373169e-01 6.759737432003021240e-02 -1.345335245132446289e-01 -1.005457714200019836e-01 5.168417096138000488e-02 9.119083173573017120e-03 -5.271270498633384705e-02 8.019746094942092896e-02 1.205238699913024902e-02 2.844214439392089844e-01 4.088462889194488525e-02 -2.989884465932846069e-03 -1.542983353137969971e-01 -3.409323096275329590e-01 -2.590455710887908936e-01 -2.679395079612731934e-01 6.375609431415796280e-03 5.190216377377510071e-02 3.278900086879730225e-01 2.049858123064041138e-01 1.679949611425399780e-01 -2.409999221563339233e-01 -3.058007657527923584e-01 3.094455301761627197e-01 -6.164711713790893555e-02 3.440519794821739197e-02 9.833632409572601318e-02 -4.607824236154556274e-02 -7.775541394948959351e-02 -2.589417994022369385e-01 9.294716641306877136e-03
1.360521465539932251e-02 5.090213418006896973e-01 2.035745382308959961e-01 -3.410326838493347168e-01 -1.139770373702049255e-01 -2.920095622539520264e-01 2.572408020496368408e-01 7.278004288673400879e-02 1.047423854470252991e-01 -2.437538839876651764e-02 -4.219242036342620850e-01 1.520803011953830719e-02 1.103689298033714294e-01 1.209102943539619446e-02 -1.663110107183456421e-01 7.029389590024948120e-02 -9.912370890378952026e-02 -1.661885343492031097e-02 1.769756972789764404e-01 6.218869611620903015e-02 1.413751840591430664e-01 -2.963698282837867737e-02 3.426306694746017456e-02 2.796244993805885315e-02 1.162664517760276794e-01 -2.341977506875991821e-01 -1.405244618654251099e-01 4.271433281246572733e-04 -7.711510173976421356e-03 -4.251762479543685913e-02 1.283486783504486084e-01 -6.266339123249053955e-02
-1.283895671367645264e-01 2.833427786827087402e-01 -1.892787665128707886e-01 -1.948949694633483887e-01 -1.555240899324417114e-01 -1.046266928315162659e-01 1.146988645195960999e-01 -7.457153405994176865e-03 1.368807256221771240e-01 -8.702179044485092163e-02 -1.951483488082885742e-01 -1.387882828712463379e-01 1.475727558135986328e-01 -2.470274865627288818e-01 -3.244844079017639160e-01 -1.504408940672874451e-02 -2.652736604213714600e-01 -3.064526319503784180e-01 2.995596528053283691e-01 -7.628072053194046021e-02 -6.976885348558425903e-02 4.824794083833694458e-02 -9.799882769584655762e-02 -3.044189214706420898e-01 1.493902038782835007e-02 1.685885787010192871e-01 4.987557604908943176e-02 -3.150629699230194092e-01 -4.820840805768966675e-02 -6.763597577810287476e-02 1.168397348374128342e-02 4.862780869007110596e-02
-9.628489613533020020e-02 2.669561207294464111e-01 6.172615103423595428e-03 -7.870461046695709229e-02 -5.280750393867492676e-01 -2.535120546817779541e-01 3.284923732280731201e-02 -1.541532129049301147e-01 7.250905036926269531e-02 1.401718854904174805e-01 -1.966407299041748047e-01 1.988779753446578979e-01 2.126686125993728638e-01 -2.390144392848014832e-02 6.788741052150726318e-02 -3.478885069489479065e-02 -1.091434508562088013e-01 -1.162783950567245483e-01 1.051991283893585205e-01 3.815599381923675537e-01 2.164733409881591797e-01 -1.617040783166885376e-01 -2.067631036043167114e-01 -1.687023788690567017e-01 -7.177983224391937256e-02 -5.326233431696891785e-02 9.282315522432327271e-02 -2.514787018299102783e-02 4.502569511532783508e-02 1.873409450054168701e-01 -8.893951028585433960e-02 -4.396958649158477783e-02
-1.246226876974105835e-01 3.192233443260192871e-01 2.746990025043487549e-01 4.750293865799903870e-02 -7.639423012733459473e-02 -2.613720893859863281e-01 -1.259036660194396973e-01 1.288997232913970947e-01 5.774586647748947144e-02 -3.489041468128561974e-03 -4.826107993721961975e-02 -1.117241010069847107e-01 1.183634921908378601e-01 -6.425054371356964111e-02 -9.417177736759185791e-02 -8.597422391176223755e-02 -3.648678064346313477e-01 7.502423226833343506e-02 -2.440527267754077911e-02 8.725267648696899414e-02 -5.151924863457679749e-02 2.466749027371406555e-02 -1.438781321048736572e-01 -3.194360136985778809e-01 2.463945299386978149e-01 -1.135788410902023315e-01 -2.111226022243499756e-01 -3.642228245735168457e-02 1.304562091827392578e-01 -1.749583631753921509e-01 -4.134288430213928223e-01 -1.861289739608764648e-01
1.782689942046999931e-03 2.093905061483383179e-01 2.770337164402008057e-01 -8.333718031644821167e-02 -3.140367567539215088e-01 3.178018331527709961e-01 -8.886937983334064484e-03 -1.363668143749237061e-01 -7.457923144102096558e-02 -1.801972975954413414e-03 -4.329564049839973450e-02 1.013917028903961182e-01 8.082251995801925659e-02 -7.723756134510040283e-02 -9.955827146768569946e-02 5.281447991728782654e-02 -1.137351617217063904e-01 8.219260722398757935e-02 7.306229323148727417e-02 -1.692954003810882568e-01 2.913900613784790039e-01 2.884337678551673889e-02 3.345187380909919739e-02 -2.095334082841873169e-01 -1.877103000879287720e-01 1.814068257808685303e-01 -3.117238916456699371e-02 -4.856765642762184143e-02 -3.382682427763938904e-02 -1.897749751806259155e-01 -5.321803689002990723e-01 -1.869381219148635864e-01
1.469944566488265991e-01 3.140267729759216309e-01 -8.557630330324172974e-02 -1.904944032430648804e-01 -1.461795866489410400e-01 -1.633926630020141602e-01 -1.689146310091018677e-01 -6.205622479319572449e-02 1.015832573175430298e-01 -2.076695859432220459e-01 -8.801412582397460938e-02 -7.051137089729309082e-02 1.200259327888488770e-01 -2.712234854698181152e-01 -4.251692891120910645e-01 -4.651479423046112061e-02 -8.091570436954498291e-02 -1.921015679836273193e-01 1.864482462406158447e-01 -3.046350181102752686e-01 -7.539238780736923218e-02 -1.285082548856735229e-01 7.748930156230926514e-02 -2.458139657974243164e-01 1.583332717418670654e-01 -6.317883264273405075e-03 -2.352935820817947388e-02 -2.230007946491241455e-01 1.985902711749076843e-02 3.782137064263224602e-03 -2.425654679536819458e-01 -1.561161875724792480e-01
-1.546326428651809692e-01 2.597724199295043945e-01 9.426321089267730713e-02 -1.173618212342262268e-01 -1.534772068262100220e-01 -2.081438452005386353e-01 -5.304848775267601013e-02 2.087888866662979126e-01 2.577957808971405029e-01 2.397548109292984009e-01 3.823033347725868225e-02 -1.954293437302112579e-02 -6.079080980271100998e-03 -9.226332604885101318e-02 -1.031997650861740112e-01 -2.597928047180175781e-02 -4.815320074558258057e-01 -1.266795247793197632e-01 -1.878814697265625000e-01 8.659384399652481079e-02 1.094076037406921387e-01 -1.000416576862335205e-01 -1.270148009061813354e-01 -3.181492984294891357e-01 1.105255186557769775e-01 -2.139497548341751099e-01 -2.815818786621093750e-01 1.237712353467941284e-01 -4.755303636193275452e-02 -1.251286119222640991e-01 -1.625950038433074951e-01 -2.359619393246248364e-04
-8.332392573356628418e-02 3.700363039970397949e-01 2.931850254535675049e-01 -1.814255416393280029e-01 -1.182507425546646118e-01 -1.617388576269149780e-01 -1.417725086212158203e-01 2.440806925296783447e-01 2.226119786500930786e-01 -2.579892612993717194e-02 1.270436793565750122e-01 -7.521795481443405151e-02 3.356217220425605774e-02 -5.202931165695190430e-02 -1.201763525605201721e-01 -8.640058338642120361e-02 -4.391064345836639404e-01 -1.025509685277938843e-01 -9.087507426738739014e-02 -3.103846684098243713e-02 1.743379682302474976e-01 -1.388045400381088257e-01 6.964322924613952637e-02 -2.567761838436126709e-01 1.973165273666381836e-01 5.504035390913486481e-03 -9.048471599817276001e-02 -8.918583393096923828e-02 -4.092665016651153564e-02 -2.443966120481491089e-01 -2.615136504173278809e-01 -4.221802949905395508e-02
-1.626370996236801147e-01 2.620602548122406006e-01 6.434065848588943481e-02 -3.094942271709442139e-01 1.375328302383422852e-01 -3.446387350559234619e-01 -3.590705618262290955e-02 -3.431217372417449951e-01 -9.736991673707962036e-02 1.185649447143077850e-02 -1.924852430820465088e-01 -5.815689917653799057e-03 1.479765623807907104e-01 -6.298672407865524292e-03 2.004717709496617317e-03 -1.003595069050788879e-01 -1.949443221092224121e-01 -1.161167100071907043e-01 2.431377470493316650e-01 -4.075862094759941101e-02 -5.469663813710212708e-02 -1.850426495075225830e-01 1.048792246729135513e-02 -1.096054241061210632e-01 -3.449041396379470825e-02 -1.418718993663787842e-01 -1.879889965057373047e-01 1.406502276659011841e-01 4.254131019115447998e-02 -3.789592683315277100e-01 -2.491142600774765015e-01 1.548505574464797974e-01
2.912094593048095703e-01 1.306134611368179321e-01 7.681521773338317871e-02 -2.833598107099533081e-02 -2.836640179157257080e-01 -1.767768710851669312e-01 8.003373444080352783e-02 -2.677089571952819824e-01 -2.140607386827468872e-01 5.567365884780883789e-02 -1.861249506473541260e-01 3.404550254344940186e-02 2.471652776002883911e-01 -1.071884334087371826e-01 -2.716339230537414551e-01 1.284914463758468628e-01 -4.499329999089241028e-02 6.596428155899047852e-02 -1.988510787487030029e-01 2.939874120056629181e-02 1.276601701974868774e-01 -1.773073151707649231e-02 -8.704085648059844971e-02 1.511328294873237610e-02 8.057554811239242554e-02 1.245412006974220276e-01 5.309784412384033203e-02 9.085560590028762817e-02 -5.147770419716835022e-02 -5.701048374176025391e-01 -1.263215690851211548e-01 -7.839078456163406372e-02
-2.346982657909393311e-01 2.232001423835754395e-01 -1.784868538379669189e-01 -1.623991727828979492e-01 -1.931633055210113525e-01 -1.439618915319442749e-01 -8.188015781342983246e-03 -1.838022023439407349e-01 1.994318701326847076e-02 -3.288035094738006592e-01 -2.647888660430908203e-01 -3.074255585670471191e-01 -8.461777865886688232e-02 -1.077603250741958618e-01 -1.114762201905250549e-01 -5.591848120093345642e-02 -1.650192886590957642e-01 -1.654109060764312744e-01 9.970659017562866211e-02 -1.887153275310993195e-02 2.970872819423675537e-02 1.912545859813690186e-01 8.224496990442276001e-02 -2.599036097526550293e-01 3.018599450588226318e-01 -8.978360891342163086e-02 -1.577388495206832886e-02 -2.264292910695075989e-02 1.280113458633422852e-01 -1.815893501043319702e-01 -1.998089253902435303e-01 2.676355540752410889e-01
-1.724386066198348999e-01 1.511235684156417847e-01 1.411831974983215332e-01 -1.988583244383335114e-02 -1.628136932849884033e-01 -6.135623157024383545e-02 -9.076255559921264648e-02 9.624768048524856567e-02 9.416264295578002930e-02 6.897044181823730469e-02 1.718683689832687378e-01 5.723560228943824768e-02 1.183010563254356384e-01 4.548397287726402283e-02 -1.815651804208755493e-01 -2.636736929416656494e-01 -2.887518405914306641e-01 -6.888209283351898193e-02 -3.324457257986068726e-02 2.143391370773315430e-01 4.281419813632965088e-01 1.393833011388778687e-01 8.950562030076980591e-02 -2.135388702154159546e-01 -5.473972111940383911e-02 -1.053939536213874817e-01 2.427935451269149780e-01 9.326898306608200073e-02 -2.366015873849391937e-02 -5.948958173394203186e-02 -4.813149571418762207e-01 7.283513993024826050e-02
-1.828980818390846252e-02 2.634290754795074463e-01 -2.527980692684650421e-02 -1.033662110567092896e-01 -1.668061017990112305e-01 -1.948940008878707886e-01 1.375089734792709351e-01 3.692389652132987976e-02 1.030548363924026489e-01 -4.289096221327781677e-02 -3.239172399044036865e-01 -3.377289474010467529e-01 -1.055280715227127075e-01 -2.200780361890792847e-01 -3.041487932205200195e-01 5.523128062486648560e-02 -9.957047551870346069e-02 -2.646826207637786865e-01 -9.500780288362875581e-05 -1.716184802353382111e-02 3.371345996856689453e-02 -1.529700309038162231e-01 3.143343031406402588e-01 -2.006806582212448120e-01 9.303106367588043213e-02 -9.380970150232315063e-02 -2.706716060638427734e-01 1.379803270101547241e-01 -2.699547260999679565e-02 -5.204899236559867859e-02 -6.198289990425109863e-02 2.921966910362243652e-01
2.670283615589141846e-02 1.638147979974746704e-01 -2.103733122348785400e-01 1.065920200198888779e-02 -2.848443090915679932e-01 -9.902316331863403320e-02 -4.516878724098205566e-02 -9.604763984680175781e-02 2.630597352981567383e-01 -1.434303969144821167e-01 -2.500745654106140137e-01 -1.480749696493148804e-01 -6.501237303018569946e-02 -1.159898266196250916e-01 -3.115744292736053467e-01 1.151270791888237000e-01 -3.881285786628723145e-01 -2.274466156959533691e-01 2.136492431163787842e-01 -1.261756718158721924e-01 8.967675268650054932e-02 -4.088462144136428833e-02 3.280879855155944824e-01 2.321237698197364807e-02 1.573051959276199341e-01 -1.037884652614593506e-01 -2.016784846782684326e-01 1.152027025818824768e-01 1.777155906893312931e-03 -1.397466808557510376e-01 -1.673658005893230438e-02 -1.803145408630371094e-01
1.975109577178955078e-01 9.346389025449752808e-02 6.550747901201248169e-02 -6.680829077959060669e-02 -3.078255653381347656e-01 2.101815491914749146e-02 2.342656999826431274e-02 -1.032314822077751160e-01 4.727535322308540344e-02 -5.277649313211441040e-02 -2.460187524557113647e-01 -2.669567167758941650e-01 -8.872563391923904419e-02 -2.127794921398162842e-01 -1.622280180454254150e-01 7.567201554775238037e-02 -3.733157515525817871e-01 -4.096709191799163818e-01 1.939779818058013916e-01 -1.512784659862518311e-01 -6.060549989342689514e-03 -1.770770847797393799e-01 3.253490328788757324e-01 -7.219226658344268799e-02 6.284980475902557373e-02 -2.366388961672782898e-02 -5.934539809823036194e-02 -6.453677266836166382e-02 1.578935235738754272e-01 -7.185485959053039551e-02 -2.369114607572555542e-01 -8.068943768739700317e-02
-1.238801404833793640e-01 3.194922506809234619e-01 2.443849444389343262e-01 3.048055991530418396e-02 -1.429300010204315186e-01 -4.415914416313171387e-03 1.352450624108314514e-02 1.997429430484771729e-01 1.584829390048980713e-01 1.365152653306722641e-02 1.413424760103225708e-01 -3.258600533008575439e-01 9.350971877574920654e-02 -1.013324558734893799e-01 4.804044961929321289e-03 1.579034775495529175e-01 -4.709267020225524902e-01 -2.098218351602554321e-02 -3.641900047659873962e-02 1.164253205060958862e-01 1.687225699424743652e-01 5.138126760721206665e-02 -1.193034946918487549e-01 -1.202779486775398254e-01 3.370378017425537109e-01 -1.135569959878921509e-01 -9.027740359306335449e-02 4.597160965204238892e-02 7.773416489362716675e-02 -4.991587623953819275e-02 -3.312231898307800293e-01 -1.185959056019783020e-01
-1.325279772281646729e-01 2.031539380550384521e-01 -1.261323392391204834e-01 -4.632174372673034668e-01 4.204638674855232239e-02 1.692710444331169128e-02 6.741312146186828613e-02 9.148149937391281128e-02 2.510767877101898193e-01 1.814634054899215698e-01 9.354157000780105591e-02 1.729579865932464600e-01 2.669869065284729004e-01 -1.106677129864692688e-01 -1.731161177158355713e-01 -1.143642514944076538e-01 -2.758020460605621338e-01 -6.415965408086776733e-02 1.437799036502838135e-01 1.034802291542291641e-02 6.096693500876426697e-02 -8.553913235664367676e-02 9.482465684413909912e-02 -6.792984902858734131e-02 1.749848574399948120e-02 3.055811300873756409e-02 2.809604704380035400e-01 6.947452574968338013e-02 5.716986209154129028e-02 -2.524080872535705566e-01 -3.117706775665283203e-01 2.443741708993911743e-01
2.521015107631683350e-01 3.557291030883789062e-01 -9.433055669069290161e-02 -1.663672029972076416e-01 -3.642941713333129883e-01 -4.830527678132057190e-02 1.284245252609252930e-01 -1.159438192844390869e-01 -4.974320158362388611e-02 -2.590394318103790283e-01 -1.882234215736389160e-01 -1.886496506631374359e-02 1.718470007181167603e-01 -6.849964708089828491e-02 -9.446495771408081055e-02 -6.432985514402389526e-02 -9.818828664720058441e-03 7.176057994365692139e-02 -1.181824356317520142e-01 3.369992673397064209e-01 3.385296761989593506e-01 1.320314556360244751e-01 -1.121365949511528015e-01 -2.534956634044647217e-01 8.843989670276641846e-02 3.623138181865215302e-03 -1.787962019443511963e-01 4.681164398789405823e-03 1.512798666954040527e-01 -1.003586575388908386e-01 -1.454664021730422974e-01 1.417994499206542969e-01
-2.331325411796569824e-01 2.297237217426300049e-01 -1.471599340438842773e-01 -3.288910686969757080e-01 -1.108718663454055786e-01 -3.083332255482673645e-02 -8.179593831300735474e-02 -1.590009629726409912e-01 2.389810234308242798e-01 1.902259700000286102e-02 -1.425371319055557251e-01 -1.915812492370605469e-01 2.453700006008148193e-01 -1.069240197539329529e-01 -1.163884401321411133e-01 6.701820343732833862e-02 1.907007768750190735e-02 -4.208911061286926270e-01 4.835686460137367249e-02 4.600684717297554016e-02 4.827534779906272888e-02 -1.688030958175659180e-01 3.428162634372711182e-01 -5.817565321922302246e-02 -4.817399382591247559e-02 -6.688992679119110107e-02 -8.470176905393600464e-02 -3.377735614776611328e-01 2.379305660724639893e-02 -1.240388825535774231e-01 -1.297569721937179565e-01 1.382580101490020752e-01
1.576947420835494995e-01 2.740631103515625000e-01 1.511958539485931396e-01 -2.113889157772064209e-01 -5.899162292480468750e-01 -1.482641845941543579e-01 9.812282770872116089e-02 -5.268148332834243774e-02 -1.170917153358459473e-01 -1.165346503257751465e-01 -2.047292739152908325e-01 1.831121444702148438e-01 3.781297709792852402e-03 -8.003727346658706665e-02 -9.501302987337112427e-02 -4.704402387142181396e-02 -1.169170215725898743e-01 7.064800709486007690e-02 -1.563715375959873199e-02 3.216741383075714111e-01 1.231050416827201843e-01 -2.540241554379463196e-02 -1.453858315944671631e-01 -3.059890568256378174e-01 1.212428789585828781e-02 3.554787859320640564e-02 -1.186381801962852478e-01 1.631090641021728516e-01 8.813466131687164307e-02 1.502258423715829849e-02 -1.629335731267929077e-01 -1.079978048801422119e-02
5.390625819563865662e-02 3.922369480133056641e-01 -3.125141263008117676e-01 -1.032546088099479675e-01 -2.237859070301055908e-01 -2.023682594299316406e-01 5.639914795756340027e-02 1.859997659921646118e-01 1.425500959157943726e-01 -1.693527847528457642e-01 -1.674072295427322388e-01 -8.896313607692718506e-02 -7.949033379554748535e-02 1.808238029479980469e-02 -3.693928718566894531e-01 4.596969857811927795e-02 -1.071092039346694946e-01 -3.169078528881072998e-01 2.149701565504074097e-01 7.086750119924545288e-02 5.514892563223838806e-02 3.977691009640693665e-02 1.110095977783203125e-01 -2.426392771303653717e-02 9.971918910741806030e-02 1.066804006695747375e-01 -9.796377271413803101e-02 -2.046642303466796875e-01 2.572740316390991211e-01 4.617705941200256348e-02 -2.282524257898330688e-01 4.532127082347869873e-02
-6.253935396671295166e-02 2.639086246490478516e-01 -2.959139645099639893e-01 -2.548894286155700684e-01 -1.702291965484619141e-01 -2.336480766534805298e-01 -7.647091150283813477e-02 -1.740314364433288574e-01 1.323513686656951904e-01 -2.231925129890441895e-01 -3.110334873199462891e-01 -1.490158587694168091e-01 -1.200406849384307861e-01 2.740904688835144043e-01 -2.149189859628677368e-01 1.772296279668807983e-01 -1.153374388813972473e-01 -3.148929402232170105e-02 1.655844449996948242e-01 -6.758543848991394043e-02 2.170056402683258057e-01 1.942591741681098938e-02 -2.476915344595909119e-02 -7.078424841165542603e-02 1.802286058664321899e-01 3.181010857224464417e-02 8.290149271488189697e-02 -1.557008028030395508e-01 -7.268068194389343262e-02 -8.221627026796340942e-02 -2.709807157516479492e-01 2.265674024820327759e-01
3.616671562194824219e-01 3.315850496292114258e-01 8.891879767179489136e-02 -3.331401646137237549e-01 -1.832086741924285889e-01 -1.389673165977001190e-02 2.155421823263168335e-01 -2.705993652343750000e-01 -2.441727183759212494e-02 -1.529751271009445190e-01 5.561047233641147614e-03 -2.718981206417083740e-01 -5.324811488389968872e-02 -2.605783641338348389e-01 -2.033669799566268921e-01 2.517315000295639038e-02 -5.725613236427307129e-02 1.182286888360977173e-01 -2.099732495844364166e-02 2.567953169345855713e-01 1.038490980863571167e-01 -8.371169120073318481e-02 -2.228079363703727722e-02 -6.918503344058990479e-02 2.504701018333435059e-01 2.024516910314559937e-01 -1.376537978649139404e-01 -9.608408436179161072e-03 -1.885466277599334717e-02 -1.567992717027664185e-01 -1.449628770351409912e-01 2.825297974050045013e-02
1.813315004110336304e-01 2.935508787631988525e-01 1.388976722955703735e-01 -1.271979063749313354e-01 -2.101709544658660889e-01 -1.917885839939117432e-01 -2.342550456523895264e-02 -4.901682026684284210e-03 2.573720514774322510e-01 2.356546968221664429e-01 1.002119258046150208e-01 -6.343866884708404541e-02 1.064968034625053406e-01 1.698897182941436768e-01 -1.908934116363525391e-01 -2.655608952045440674e-01 -2.512549757957458496e-01 -8.944387733936309814e-02 -2.502429783344268799e-01 1.250104755163192749e-01 1.060576066374778748e-01 6.828363984823226929e-02 3.769844397902488708e-02 -2.567611336708068848e-01 2.424566447734832764e-01 5.978062376379966736e-02 -1.799617521464824677e-02 1.087269186973571777e-01 -3.077559769153594971e-01 -5.458282679319381714e-02 -2.758223414421081543e-01 -5.310080014169216156e-03
-1.116850227117538452e-01 5.937242880463600159e-02 -4.311559200286865234e-01 -2.451405823230743408e-01 -2.011853605508804321e-01 -2.673869431018829346e-01 -3.933291882276535034e-02 -1.653718352317810059e-01 -7.199364155530929565e-02 -4.536055028438568115e-02 -7.091732323169708252e-02 -1.798457503318786621e-01 6.570905447006225586e-02 -4.128321632742881775e-02 -2.271728366613388062e-01 2.179166860878467560e-02 -3.260883986949920654e-01 -7.220666110515594482e-02 3.658158183097839355e-01 1.066265106201171875e-01 1.366111189126968384e-01 -1.065184026956558228e-01 3.682636842131614685e-02 -6.256024539470672607e-02 3.503369912505149841e-02 2.680272161960601807e-01 -1.282941997051239014e-01 -1.976176723837852478e-02 -8.459870517253875732e-02 -1.586432456970214844e-01 -9.061984717845916748e-02 -2.682496607303619385e-01
1.168863326311111450e-01 1.574265807867050171e-01 1.232092604041099548e-01 -3.427030742168426514e-01 -2.211199402809143066e-01 1.401334255933761597e-02 2.107713669538497925e-01 -2.143101245164871216e-01 -9.509515762329101562e-02 9.345300495624542236e-02 -1.252192258834838867e-01 1.854263097047805786e-01 5.261404067277908325e-02 -9.116407018154859543e-04 -2.407367378473281860e-01 2.033160179853439331e-01 5.531779676675796509e-02 -2.536681592464447021e-01 -9.738874435424804688e-02 2.170313894748687744e-01 9.020791202783584595e-02 2.099636569619178772e-02 2.237642109394073486e-01 -4.067069850862026215e-03 1.171977445483207703e-01 1.314148306846618652e-01 -1.834825873374938965e-01 1.564979553222656250e-01 -2.850942499935626984e-02 -4.177673459053039551e-01 -2.312311828136444092e-01 1.376663744449615479e-01
1.552810072898864746e-01 1.626803874969482422e-01 1.622877642512321472e-02 -1.686896979808807373e-01 5.665939301252365112e-02 -1.783267036080360413e-02 -2.086717635393142700e-01 -1.353460848331451416e-01 3.268115455284714699e-03 -5.371081456542015076e-02 -2.282576560974121094e-01 -2.061520367860794067e-01 2.054069563746452332e-02 -6.220907717943191528e-02 -3.273793756961822510e-01 2.785977441817522049e-03 -3.640428781509399414e-01 -8.710968494415283203e-02 2.096849232912063599e-01 -2.625997364521026611e-01 8.085372857749462128e-03 -2.973984368145465851e-02 3.246885836124420166e-01 -2.794864475727081299e-01 2.408143132925033569e-01 9.418674558401107788e-02 -8.875919133424758911e-02 -1.821781694889068604e-01 -2.873740904033184052e-02 -7.310627400875091553e-02 -2.973978817462921143e-01 -7.916617393493652344e-02
2.306340485811233521e-01 1.253911405801773071e-01 -1.726494878530502319e-01 -6.752724200487136841e-02 -3.426941335201263428e-01 -9.179106354713439941e-02 -2.526727914810180664e-01 -2.539602816104888916e-01 1.201027631759643555e-01 -3.175023794174194336e-01 -2.031839638948440552e-01 -1.467005163431167603e-01 -2.641073986887931824e-02 -2.463293522596359253e-01 -8.796605467796325684e-02 -2.549725212156772614e-02 -1.339847594499588013e-01 -8.479258418083190918e-02 4.160754680633544922e-01 -9.476982802152633667e-02 1.625375896692276001e-01 -6.526561081409454346e-02 1.159786358475685120e-01 -1.952295750379562378e-01 1.740042120218276978e-01 -1.279890388250350952e-01 -5.630598589777946472e-02 -1.068860143423080444e-01 6.288066506385803223e-02 -4.487557336688041687e-03 -1.727476418018341064e-01 -1.007818728685379028e-01
2.700077295303344727e-01 -3.450782224535942078e-02 1.328063160181045532e-01 -2.615472376346588135e-01 -2.931960523128509521e-01 -2.704560458660125732e-01 -1.329318992793560028e-02 -6.133930385112762451e-02 2.129061520099639893e-01 3.142870590090751648e-02 -1.900481283664703369e-01 -1.501252949237823486e-01 -5.384811758995056152e-02 3.690535202622413635e-02 -1.139944791793823242e-01 -5.965260788798332214e-03 -3.075640201568603516e-01 1.140534877777099609e-01 7.211054861545562744e-02 -1.696979552507400513e-01 3.355637788772583008e-01 4.901635274291038513e-02 -7.665369659662246704e-02 -7.987310737371444702e-02 1.549957692623138428e-01 8.301589637994766235e-02 -1.173930317163467407e-01 -1.038155779242515564e-01 -9.148053079843521118e-02 -5.021229758858680725e-02 -4.028643667697906494e-01 -2.387892901897430420e-01
-1.439532339572906494e-01 1.356479376554489136e-01 1.994424499571323395e-02 -7.793166488409042358e-02 -1.755059808492660522e-01 -2.877852320671081543e-01 1.638275012373924255e-02 -1.786847263574600220e-01 -2.914916351437568665e-02 -2.315037846565246582e-01 -3.083590865135192871e-01 1.780698634684085846e-02 -1.308499425649642944e-01 -1.803004881367087364e-03 -1.663972437381744385e-01 1.242785677313804626e-01 -2.660528421401977539e-01 -2.122031748294830322e-01 8.070771396160125732e-02 1.082916259765625000e-01 -1.382287740707397461e-01 -8.702143095433712006e-03 2.267196029424667358e-01 -6.614694744348526001e-02 4.916650652885437012e-01 -2.354468852281570435e-01 -9.877925366163253784e-02 8.615083992481231689e-03 -3.065567836165428162e-02 -2.713674008846282959e-01 -8.473410457372665405e-02 2.657277137041091919e-02
1.119727194309234619e-01 2.950753569602966309e-01 -5.783515423536300659e-02 -1.563072204589843750e-01 -1.305422037839889526e-01 -6.858840584754943848e-02 -3.586846292018890381e-01 -1.420197933912277222e-01 1.768967807292938232e-01 1.516537647694349289e-02 -1.158162504434585571e-01 -2.669997215270996094e-01 1.256237477064132690e-01 7.238291949033737183e-02 5.447411909699440002e-02 4.025044664740562439e-02 -9.661439806222915649e-03 -3.392846584320068359e-01 1.895109191536903381e-02 2.011425644159317017e-01 3.456584736704826355e-02 3.271158933639526367e-01 -6.226043030619621277e-02 -1.998938769102096558e-01 2.265583276748657227e-01 -1.331501305103302002e-01 -3.281923234462738037e-01 1.630087643861770630e-01 2.484284050296992064e-04 -1.728921234607696533e-01 -1.361982673406600952e-01 1.932106167078018188e-02
2.873457670211791992e-01 2.540116384625434875e-02 -1.125768199563026428e-01 -1.824794411659240723e-01 -6.694435328245162964e-02 -2.450724989175796509e-01 -1.453747600317001343e-01 -1.166561022400856018e-01 3.456117585301399231e-02 -2.042414098978042603e-01 -1.862549409270286560e-02 -3.592822253704071045e-01 -1.262225676327943802e-02 -1.403451412916183472e-01 -1.431370228528976440e-01 -2.196093276143074036e-02 -1.854151934385299683e-01 -2.360370010137557983e-01 2.219190597534179688e-01 -1.809747964143753052e-01 1.546227633953094482e-01 -9.076896309852600098e-02 1.656067520380020142e-01 -3.447967171669006348e-01 2.516443729400634766e-01 2.604053355753421783e-02 -1.524424701929092407e-01 -4.632918909192085266e-02 8.432417362928390503e-02 -1.874836236238479614e-01 -2.753182351589202881e-01 -1.912077702581882477e-02
-2.933036722242832184e-02 5.300065279006958008e-01 -5.377268418669700623e-03 -3.775093555450439453e-01 2.832566015422344208e-02 -1.493232846260070801e-01 -3.475490957498550415e-02 -2.805831432342529297e-01 -5.391393974423408508e-02 -7.872965186834335327e-02 -2.744427025318145752e-01 1.055676043033599854e-01 -7.515019923448562622e-02 -1.420693099498748779e-01 1.566550582647323608e-01 1.065542846918106079e-01 -1.594219803810119629e-01 -1.329692751169204712e-01 -1.394631415605545044e-01 1.104566976428031921e-01 2.320961952209472656e-01 -1.385122686624526978e-01 2.914718165993690491e-02 -1.836752742528915405e-01 1.438401341438293457e-01 -1.510118693113327026e-01 -1.543882489204406738e-01 1.891930699348449707e-01 1.518580913543701172e-01 3.956884518265724182e-02 -7.193489372730255127e-02 -6.997766904532909393e-03
8.157852292060852051e-02 1.959878802299499512e-01 -1.915713585913181305e-02 -1.976997703313827515e-01 -3.320883214473724365e-01 -2.267730236053466797e-01 -7.199962437152862549e-02 -3.189984709024429321e-02 -1.373251248151063919e-02 -1.025303453207015991e-01 -6.102707609534263611e-02 -4.335606098175048828e-02 1.464725285768508911e-01 -1.935293376445770264e-01 3.432038053870201111e-02 7.336900383234024048e-02 -4.750822857022285461e-02 1.566303372383117676e-01 -1.047327220439910889e-01 3.982910811901092529e-01 2.911939918994903564e-01 3.110633045434951782e-02 5.995094776153564453e-02 -3.940779566764831543e-01 1.897822618484497070e-01 2.807922661304473877e-01 8.835394680500030518e-02 -8.920582942664623260e-03 1.702329218387603760e-01 7.326333969831466675e-02 -2.297514230012893677e-01 -1.219409927725791931e-01
-1.764785945415496826e-01 2.014525532722473145e-01 3.370491787791252136e-02 -7.745055854320526123e-02 -3.232923150062561035e-01 -1.773205995559692383e-01 1.860913261771202087e-02 1.699814759194850922e-02 1.647004485130310059e-01 -2.129111438989639282e-03 3.624127060174942017e-02 1.712433844804763794e-01 2.396384254097938538e-02 1.112969741225242615e-01 -3.536162674427032471e-01 -1.024496858008205891e-03 -2.532595098018646240e-01 6.658150255680084229e-02 2.985297702252864838e-02 -5.139303207397460938e-02 1.154086962342262268e-01 -1.371582150459289551e-01 3.353414535522460938e-01 -1.131391599774360657e-01 2.776998840272426605e-02 7.724463939666748047e-02 -3.108516708016395569e-02 3.873611092567443848e-01 3.378745913505554199e-01 -1.095945984125137329e-01 -2.520085275173187256e-01 1.088271215558052063e-01
-8.028845489025115967e-02 2.074315249919891357e-01 -3.617048263549804688e-01 -1.728833764791488647e-01 -3.764292001724243164e-01 -8.705816417932510376e-02 4.196188971400260925e-02 -2.620814144611358643e-01 -2.603389024734497070e-01 -8.756158873438835144e-03 -1.359521597623825073e-01 -7.952434942126274109e-03 3.808884695172309875e-02 -9.946440160274505615e-02 -3.280264735221862793e-01 3.483932092785835266e-02 6.094193086028099060e-02 -7.899612933397293091e-02 3.927275836467742920e-01 -1.552802622318267822e-01 1.653445959091186523e-01 -1.097428891807794571e-02 1.308019459247589111e-01 -3.058863990008831024e-02 8.770193904638290405e-02 -4.565079882740974426e-02 -1.045328080654144287e-01 -6.139163300395011902e-02 3.550636023283004761e-02 -9.642863273620605469e-02 -2.723549902439117432e-01 -1.432119309902191162e-01
1.089627444744110107e-01 3.026942610740661621e-01 -2.473475635051727295e-01 -2.218159437179565430e-01 -3.544655144214630127e-01 -1.503483206033706665e-01 -4.409474506974220276e-02 -2.798399627208709717e-01 9.283127635717391968e-02 7.604994624853134155e-02 -3.345280587673187256e-01 2.658745050430297852e-01 1.554649919271469116e-01 1.403994113206863403e-01 -3.004753030836582184e-02 5.359438061714172363e-02 -1.228778064250946045e-01 1.974749937653541565e-02 1.245368048548698425e-01 4.155603945255279541e-01 -7.056739926338195801e-02 -1.588164567947387695e-01 9.055398404598236084e-02 -6.752117723226547241e-02 -9.447865933179855347e-02 -7.416385225951671600e-03 -8.964953571557998657e-02 9.240637719631195068e-02 -9.353540092706680298e-02 3.165317326784133911e-02 -1.536833345890045166e-01 8.591924607753753662e-02
-1.598608046770095825e-01 1.037458926439285278e-01 8.792645484209060669e-02 -2.662105858325958252e-01 -3.066115975379943848e-01 7.356951385736465454e-02 -1.573589742183685303e-01 -2.013028413057327271e-01 1.641996204853057861e-01 -1.135978549718856812e-01 -2.682191729545593262e-01 -3.073999583721160889e-01 1.302620768547058105e-01 -9.764000773429870605e-02 -2.855331301689147949e-01 1.995531171560287476e-01 -6.835379451513290405e-02 -5.723983980715274811e-03 5.561321042478084564e-03 5.424397066235542297e-02 -1.569752208888530731e-02 1.559369117021560669e-01 -2.265562564134597778e-01 -2.213069796562194824e-01 -2.096483856439590454e-01 -2.813684940338134766e-01 1.362434960901737213e-02 -7.438110560178756714e-02 5.845722928643226624e-02 -9.853881597518920898e-02 -2.158326506614685059e-01 -2.124245464801788330e-01
-1.817665435373783112e-02 -4.112318158149719238e-02 8.990331739187240601e-02 -1.766939163208007812e-01 -2.079013735055923462e-01 1.270733177661895752e-01 1.212989464402198792e-01 -3.310712873935699463e-01 -6.801314651966094971e-02 2.158583998680114746e-01 -8.413113653659820557e-03 -1.788550913333892822e-01 1.442611664533615112e-01 6.689569354057312012e-02 -4.004889428615570068e-01 -1.479077339172363281e-01 -1.880993694067001343e-01 9.583089267835021019e-04 3.960267081856727600e-02 1.874729394912719727e-01 1.168228238821029663e-01 -2.313023209571838379e-01 5.164662748575210571e-02 5.420521646738052368e-02 3.787147626280784607e-02 4.962430149316787720e-02 -3.959414958953857422e-01 1.143286470323801041e-03 -1.740712821483612061e-01 -3.289099633693695068e-01 -1.842243671417236328e-01 7.879166305065155029e-02
-1.208140701055526733e-01 4.862054884433746338e-01 -1.928834766149520874e-01 -1.839716285467147827e-01 -5.734515935182571411e-02 -1.004691123962402344e-01 -4.672350734472274780e-02 -1.882009804248809814e-01 -1.751588284969329834e-01 -1.403107345104217529e-01 -1.857669651508331299e-01 7.096084207296371460e-02 -2.720958180725574493e-02 -1.517368704080581665e-01 -2.743279635906219482e-01 4.884334653615951538e-02 -3.378098607063293457e-01 -1.796220988035202026e-01 -1.154294908046722412e-01 -8.461305871605873108e-03 5.951230227947235107e-02 1.410747468471527100e-01 4.650627449154853821e-02 -3.252139687538146973e-02 2.124124020338058472e-01 -3.709872663021087646e-01 8.162549883127212524e-02 -1.375870406627655029e-01 5.339239537715911865e-02 -1.297061294317245483e-01 -1.324510127305984497e-01 -6.045318394899368286e-02
-2.142039537429809570e-01 1.577736884355545044e-01 -3.348622471094131470e-02 -3.401973843574523926e-01 -4.859865829348564148e-02 -1.206752210855484009e-01 -1.698710620403289795e-01 -2.840625643730163574e-01 5.172648467123508453e-03 6.594764441251754761e-02 -3.053759932518005371e-01 1.605133898556232452e-02 -1.999875605106353760e-01 -1.905710548162460327e-01 -5.179418623447418213e-02 2.283282205462455750e-02 6.820474565029144287e-02 -1.287887692451477051e-01 -6.784998625516891479e-02 -2.401268482208251953e-02 2.002756595611572266e-01 -2.138208746910095215e-01 2.031752914190292358e-01 -1.989746987819671631e-01 2.745669484138488770e-01 -6.790491193532943726e-02 -9.519073367118835449e-02 2.734563350677490234e-01 1.531289219856262207e-01 -2.215072661638259888e-01 -2.315923720598220825e-01 1.593301147222518921e-01
3.123756498098373413e-02 2.994014620780944824e-01 -1.626324802637100220e-01 -2.503623366355895996e-01 -3.200148046016693115e-01 -2.258796840906143188e-01 -1.163276471197605133e-02 -3.334820270538330078e-02 2.895515561103820801e-01 1.360688656568527222e-01 -1.126322820782661438e-01 2.876513600349426270e-01 2.765981554985046387e-01 -1.105962619185447693e-01 -2.594581246376037598e-01 -7.199109345674514771e-02 -1.815372854471206665e-01 -6.890740990638732910e-02 2.745806239545345306e-02 4.746699035167694092e-01 -4.922348633408546448e-02 -5.151890218257904053e-03 -1.290738768875598907e-02 4.273851960897445679e-02 1.307882219552993774e-01 2.514218725264072418e-02 -1.247986219823360443e-02 -1.274317409843206406e-02 -1.411890611052513123e-02 7.108240574598312378e-02 1.207726076245307922e-01 2.108372561633586884e-02
-7.781180739402770996e-02 1.346217840909957886e-01 2.102582901716232300e-01 -5.124409198760986328e-01 -2.019043862819671631e-01 -2.319559156894683838e-01 -3.699090331792831421e-02 -1.367477476596832275e-01 1.213714131154119968e-03 -3.596446244046092033e-03 -6.044044159352779388e-03 -1.428874582052230835e-01 -1.843890249729156494e-01 -8.642449043691158295e-03 -1.123573631048202515e-01 9.739311784505844116e-02 -3.446546196937561035e-01 -1.981365978717803955e-01 -1.306875515729188919e-02 1.732149124145507812e-01 3.763821721076965332e-01 2.133621834218502045e-02 7.279316335916519165e-02 -1.700875759124755859e-01 2.006948590278625488e-01 2.004080414772033691e-01 8.324791491031646729e-02 1.026800423860549927e-01 3.981966897845268250e-02 8.304241299629211426e-02 1.717287674546241760e-02 8.044561743736267090e-02
-1.354202032089233398e-01 1.601980626583099365e-01 2.161672264337539673e-01 -4.296262562274932861e-02 -3.128959611058235168e-02 -1.661194413900375366e-01 1.449025422334671021e-01 -2.349534183740615845e-01 -2.532706595957279205e-03 6.740418821573257446e-02 -1.131942272186279297e-01 -7.759227603673934937e-02 3.291762992739677429e-02 1.841393113136291504e-01 -5.704094469547271729e-02 -7.287908345460891724e-02 -2.415530830621719360e-01 -3.583602607250213623e-01 2.180494368076324463e-01 9.553408622741699219e-02 9.369917958974838257e-02 2.231166511774063110e-01 -1.004030555486679077e-01 -2.247791439294815063e-01 -9.139055758714675903e-02 7.209514826536178589e-02 -2.945082187652587891e-01 -6.098768487572669983e-02 8.730415999889373779e-02 -2.651050984859466553e-01 -3.434503078460693359e-01 -2.706208527088165283e-01
1.026108488440513611e-02 3.692913055419921875e-01 -2.001741826534271240e-01 -3.325861692428588867e-01 -4.506820067763328552e-02 -1.281899213790893555e-01 1.144207343459129333e-01 -3.121271133422851562e-01 -2.743792235851287842e-01 -1.237725168466567993e-01 -1.395481973886489868e-01 3.898049145936965942e-02 4.334713518619537354e-02 -7.066888362169265747e-02 -1.246307119727134705e-01 1.270111650228500366e-01 -2.757337093353271484e-01 -1.977209001779556274e-01 3.222314268350601196e-02 1.569594815373420715e-02 4.426124319434165955e-02 5.214507505297660828e-02 6.048749014735221863e-02 -1.310688257217407227e-01 3.531434237957000732e-01 -3.345458805561065674e-01 -1.185768935829401016e-02 -8.232492208480834961e-02 1.186258047819137573e-01 -6.888048350811004639e-02 -1.672392189502716064e-01 -3.825809061527252197e-02
-1.192491576075553894e-01 3.126427829265594482e-01 7.823985815048217773e-02 -3.606796562671661377e-01 -2.988823689520359039e-02 -1.334191262722015381e-01 -2.544637024402618408e-02 -1.993035227060317993e-01 -8.126851916313171387e-02 1.613493114709854126e-01 -2.875612378120422363e-01 1.785648018121719360e-01 -2.038964480161666870e-01 -1.689303517341613770e-01 -1.162006612867116928e-02 -2.079934328794479370e-01 -1.409686505794525146e-01 -3.136882781982421875e-01 -1.432072650641202927e-02 4.332934040576219559e-03 1.240822002291679382e-01 -1.643024012446403503e-02 1.579023003578186035e-01 -2.176514714956283569e-01 2.825383245944976807e-01 -2.599218189716339111e-01 1.561595126986503601e-02 6.064431741833686829e-02 1.216692402958869934e-01 -5.431937798857688904e-02 -2.283516824245452881e-01 6.604230403900146484e-02
-1.529665738344192505e-01 2.869804203510284424e-01 3.715376555919647217e-01 2.438768595457077026e-01 -6.516277790069580078e-02 -2.104867100715637207e-01 9.141786396503448486e-02 -2.734711626544594765e-03 2.513786554336547852e-01 -1.574803330004215240e-02 -3.300561010837554932e-02 -1.944076567888259888e-01 1.906903088092803955e-01 -3.403652831912040710e-02 -1.238855347037315369e-01 -2.685343660414218903e-02 -4.703915715217590332e-01 -2.075671777129173279e-02 -1.303008198738098145e-01 6.704232841730117798e-02 1.585335433483123779e-01 -4.458171501755714417e-02 6.317473948001861572e-02 -1.105705648660659790e-01 1.652866601943969727e-01 -1.957565844058990479e-01 -8.116845786571502686e-02 9.415029548108577728e-03 -8.598630875349044800e-02 -1.706576198339462280e-01 -2.645853161811828613e-01 -1.361955255270004272e-01
4.643839597702026367e-02 2.712368965148925781e-01 -8.157967776060104370e-02 -1.479887664318084717e-01 -1.794815212488174438e-01 -2.799153625965118408e-01 -1.368466615676879883e-01 5.156047269701957703e-02 2.248969972133636475e-01 1.279354989528656006e-01 8.395839482545852661e-02 -1.924874037504196167e-01 9.378730505704879761e-02 -4.096084088087081909e-02 -3.325590789318084717e-01 -5.458854883909225464e-02 -4.132575988769531250e-01 -1.424090936779975891e-02 -1.011371389031410217e-01 5.958878621459007263e-02 2.379670888185501099e-01 -4.452855139970779419e-02 -2.011107057332992554e-01 -2.246465235948562622e-01 2.069447487592697144e-01 -1.833434402942657471e-01 -3.353021293878555298e-02 5.118256807327270508e-02 -1.881877481937408447e-01 -1.122234538197517395e-01 -1.222204044461250305e-01 -2.263893932104110718e-01
1.172801852226257324e-01 2.012099027633666992e-01 8.014714717864990234e-02 -2.916171252727508545e-01 -5.298317074775695801e-01 -2.489944361150264740e-02 1.695797145366668701e-01 -3.428418338298797607e-01 -1.211571246385574341e-01 1.873489171266555786e-01 -3.290824592113494873e-02 4.426961392164230347e-02 -2.618523500859737396e-02 -9.486944973468780518e-02 -2.506412863731384277e-01 -4.202092811465263367e-02 3.550605103373527527e-02 4.744413495063781738e-02 8.031930774450302124e-02 1.734818071126937866e-01 2.998586595058441162e-01 -2.186859399080276489e-01 9.666126221418380737e-02 -9.973140433430671692e-03 1.326443627476692200e-02 1.106195822358131409e-01 -1.779754310846328735e-01 8.865638077259063721e-02 1.574919521808624268e-01 7.721215020865201950e-03 -1.884397715330123901e-01 -1.059656497091054916e-03
1.315474212169647217e-01 3.432157337665557861e-01 7.130391150712966919e-02 -2.491755485534667969e-01 -1.907277554273605347e-01 -7.126756012439727783e-02 3.280138671398162842e-01 -8.676252514123916626e-02 1.197113394737243652e-01 -2.049599885940551758e-01 -8.815203607082366943e-02 3.148240596055984497e-02 7.186876237392425537e-02 -1.120966747403144836e-01 -1.128319725394248962e-01 1.186055988073348999e-01 -7.375463843345642090e-02 7.197596132755279541e-02 -1.352174133062362671e-01 3.989284932613372803e-01 1.509386152029037476e-01 -1.707035750150680542e-01 -2.688177824020385742e-01 -1.396238952875137329e-01 2.042763680219650269e-02 -5.468153953552246094e-02 8.788460865616798401e-03 3.504044413566589355e-01 1.068796962499618530e-01 -2.621451951563358307e-02 -1.240847557783126831e-01 -2.145109623670578003e-01
2.616776619106531143e-03 4.012179672718048096e-01 -6.382435560226440430e-02 -1.723362803459167480e-01 9.245663136243820190e-02 -8.791845291852951050e-03 -1.474697329103946686e-02 -1.363607197999954224e-01 1.496072262525558472e-01 -9.266688674688339233e-02 4.569678753614425659e-02 -1.873029768466949463e-01 3.967500030994415283e-01 -8.771324157714843750e-02 -3.373076915740966797e-01 -1.608253270387649536e-01 -4.537982344627380371e-01 -1.222050860524177551e-01 1.271581351757049561e-01 2.555420808494091034e-02 -7.423893362283706665e-02 1.129638627171516418e-01 1.538062393665313721e-01 -9.061917662620544434e-02 7.911265641450881958e-02 1.090667489916086197e-02 -1.416241563856601715e-02 -1.903615146875381470e-01 4.153857380151748657e-02 -2.105503231287002563e-01 -2.730412967503070831e-02 1.657508611679077148e-01
1.817765831947326660e-01 1.888458132743835449e-01 -5.543409287929534912e-02 -3.033520877361297607e-01 -1.368053257465362549e-01 -7.223388552665710449e-02 -1.499263793230056763e-01 -3.661153838038444519e-02 1.668329536914825439e-01 -2.237821668386459351e-01 -2.021347582340240479e-01 -2.481193840503692627e-01 8.720830827951431274e-02 -1.653430908918380737e-01 -3.794313073158264160e-01 3.751020506024360657e-02 -1.999626606702804565e-01 -3.476929366588592529e-01 1.592802703380584717e-01 -8.150181919336318970e-02 -6.157135590910911560e-02 -1.319753229618072510e-01 8.495829999446868896e-02 -3.186048269271850586e-01 2.144381701946258545e-01 2.099236547946929932e-01 -4.238303005695343018e-02 -8.806344866752624512e-02 1.183100137859582901e-02 6.904044747352600098e-02 -1.357825566083192825e-02 -1.665907166898250580e-02
8.069837465882301331e-03 3.562685847282409668e-01 -4.033321514725685120e-03 -2.572086751461029053e-01 -3.647717237472534180e-01 8.256504684686660767e-02 -3.672477304935455322e-01 9.660093486309051514e-02 -2.702584490180015564e-02 2.249947041273117065e-01 -4.390347003936767578e-02 3.687807824462652206e-03 7.696906477212905884e-02 1.626268774271011353e-01 -7.635122537612915039e-02 -2.498294860124588013e-01 1.652020774781703949e-02 -1.958979517221450806e-01 -1.601526737213134766e-01 1.957288384437561035e-01 -1.156126856803894043e-01 -2.138337865471839905e-02 -4.438418181962333620e-05 -1.599965244531631470e-01 3.076195120811462402e-01 -1.121843084692955017e-01 -2.992848865687847137e-02 8.579519391059875488e-02 -1.472888141870498657e-01 -2.654042243957519531e-01 -1.383311897516250610e-01 -8.737417869269847870e-03
-2.419522702693939209e-01 4.331864416599273682e-01 5.279481038451194763e-02 -1.475812941789627075e-01 -1.615241616964340210e-01 -6.793374568223953247e-02 -1.651216894388198853e-01 -8.565049618482589722e-02 -5.118270963430404663e-02 -1.466958224773406982e-01 -1.902033239603042603e-01 -2.272276580333709717e-01 -5.952767282724380493e-02 -4.863001778721809387e-02 -1.282164156436920166e-01 -1.824190914630889893e-01 -2.661314308643341064e-01 -2.007626742124557495e-01 1.523226052522659302e-01 -1.332446932792663574e-01 5.119860172271728516e-02 1.859525889158248901e-01 -1.131002139300107956e-02 -1.459587216377258301e-01 1.717653684318065643e-02 -9.496897459030151367e-02 -1.021417900919914246e-01 -5.851856246590614319e-02 -1.280172616243362427e-01 -2.040072530508041382e-01 -3.220831155776977539e-01 3.173728287220001221e-01
1.467606723308563232e-01 5.818264186382293701e-02 1.236389670521020889e-02 -2.002073675394058228e-01 -1.911198645830154419e-01 -2.509676218032836914e-01 -1.907953768968582153e-01 -1.661551296710968018e-01 -4.852234572172164917e-02 -9.437491744756698608e-02 -2.400780767202377319e-01 -1.974420100450515747e-01 5.590738728642463684e-02 -3.389378190040588379e-01 -3.013333380222320557e-01 -1.428344994783401489e-01 -2.095492184162139893e-01 -3.561690747737884521e-01 1.001092866063117981e-01 -1.220585331320762634e-01 2.329769283533096313e-01 -7.677142973989248276e-03 1.901316940784454346e-01 -1.116978600621223450e-01 1.421288102865219116e-01 1.526023745536804199e-01 1.370814293622970581e-01 -1.190850585699081421e-01 -8.586785942316055298e-02 -1.271181702613830566e-01 -1.077104732394218445e-01 -1.548640131950378418e-01
1.950723351910710335e-03 3.895082771778106689e-01 1.475595384836196899e-01 -4.869474843144416809e-02 2.397089637815952301e-02 -1.644361913204193115e-01 2.887070737779140472e-02 9.913022071123123169e-02 -1.527467817068099976e-01 9.139095991849899292e-02 -2.276839166879653931e-01 -2.396434247493743896e-01 -4.047054052352905273e-02 -3.394036293029785156e-01 -3.853294253349304199e-01 4.435079172253608704e-02 -2.087385952472686768e-01 -1.493868529796600342e-01 -1.142134051769971848e-02 1.064173579216003418e-01 1.840301603078842163e-02 1.895265653729438782e-02 2.040702402591705322e-01 -2.149363756179809570e-01 2.865026593208312988e-01 -4.500690475106239319e-02 -6.404298543930053711e-02 -2.962480532005429268e-03 9.497550129890441895e-02 -7.285615056753158569e-02 -9.281858056783676147e-02 3.171469569206237793e-01
-1.831565350294113159e-01 2.245580703020095825e-01 2.534651458263397217e-01 -8.292715996503829956e-02 -2.083781808614730835e-01 -2.053486108779907227e-01 4.097996745258569717e-03 2.621606886386871338e-01 1.845308095216751099e-01 8.543854206800460815e-02 1.148738190531730652e-01 -8.780625462532043457e-02 6.931048631668090820e-02 8.486270904541015625e-02 -1.615775972604751587e-01 5.694033578038215637e-02 -2.704815864562988281e-01 -7.954408647492527962e-04 1.760168187320232391e-02 -3.315655142068862915e-02 6.000233441591262817e-02 -1.522224545478820801e-01 4.002742469310760498e-02 -3.769648075103759766e-01 2.407043576240539551e-01 -1.631102114915847778e-01 -2.212506234645843506e-01 2.565551549196243286e-03 -9.423208981752395630e-02 -2.673257589340209961e-01 -3.453137278556823730e-01 -9.394676983356475830e-02
-1.291957497596740723e-01 1.934206932783126831e-01 6.321316957473754883e-02 -5.759208649396896362e-02 -4.734377861022949219e-01 -1.504359394311904907e-02 1.148205101490020752e-01 -1.550223976373672485e-01 1.142395064234733582e-01 -1.255239546298980713e-01 3.396795317530632019e-02 2.552215754985809326e-02 6.832017749547958374e-02 2.582475543022155762e-01 -2.518752515316009521e-01 -2.245629765093326569e-02 -2.308188565075397491e-02 6.375224143266677856e-02 -3.902169317007064819e-02 1.657322198152542114e-01 2.139354944229125977e-01 7.262989412993192673e-03 3.307066261768341064e-01 -6.890384107828140259e-02 1.284439414739608765e-01 -3.560173511505126953e-02 8.320239931344985962e-02 3.735092282295227051e-01 4.710533842444419861e-02 -1.667655855417251587e-01 -3.488317430019378662e-01 4.060401394963264465e-02
-5.810626968741416931e-02 3.159888386726379395e-01 -2.800088822841644287e-01 -6.479382514953613281e-02 1.406022459268569946e-01 5.028348416090011597e-02 1.571578206494450569e-03 -2.114860117435455322e-01 -4.188728518784046173e-03 5.297652259469032288e-02 -1.509471535682678223e-01 -2.558810412883758545e-01 2.606936395168304443e-01 -2.496591061353683472e-01 -4.017116427421569824e-01 -3.140107914805412292e-02 -5.895299091935157776e-02 -2.928486168384552002e-01 7.114465534687042236e-02 -1.246085092425346375e-01 1.582246273756027222e-01 -9.786235541105270386e-02 2.613007128238677979e-01 -2.728793621063232422e-01 1.806339919567108154e-01 -4.701257124543190002e-02 -9.093027561902999878e-02 -1.090530827641487122e-01 3.234604001045227051e-02 -1.310811028815805912e-03 -5.656636133790016174e-02 -1.303326040506362915e-01
1.047798022627830505e-01 3.140023946762084961e-01 1.775286719202995300e-02 -2.585493624210357666e-01 -4.619545340538024902e-01 4.943938553333282471e-02 9.200184606015682220e-03 -2.256201207637786865e-01 -1.937188059091567993e-01 7.593463361263275146e-02 -2.393502742052078247e-02 1.089766770601272583e-01 -7.882475107908248901e-02 -7.637370377779006958e-02 1.866002939641475677e-02 -5.637269932776689529e-03 -1.202840730547904968e-01 -4.157047718763351440e-02 1.646831929683685303e-01 3.141358494758605957e-01 3.215256929397583008e-01 -1.386468410491943359e-01 2.227729856967926025e-01 -1.395929902791976929e-01 1.632628217339515686e-02 1.152831166982650757e-01 1.992914266884326935e-02 2.333582341670989990e-01 6.038460507988929749e-02 2.940287441015243530e-02 -2.656603157520294189e-01 1.051062494516372681e-01
-1.427538990974426270e-01 3.268436193466186523e-01 1.574467569589614868e-01 -2.551306486129760742e-01 6.235465034842491150e-02 -1.904760450124740601e-01 -7.873265445232391357e-02 -2.088735997676849365e-01 9.327850490808486938e-02 -4.676367342472076416e-02 -1.550967991352081299e-01 -8.625040762126445770e-03 3.411787748336791992e-02 -1.914647370576858521e-01 -4.047493264079093933e-02 -2.484860122203826904e-01 -2.946981787681579590e-01 -1.917351931333541870e-01 3.427493274211883545e-01 6.254617869853973389e-02 -4.083124920725822449e-03 1.041512787342071533e-01 1.584057509899139404e-01 -1.392250806093215942e-01 1.174841821193695068e-01 3.189991414546966553e-02 -8.514533191919326782e-02 -1.025894507765769958e-01 1.637175530195236206e-01 -3.312003612518310547e-01 -2.105161994695663452e-01 2.072352766990661621e-01
-2.046480625867843628e-01 -3.042275551706552505e-03 -9.002859890460968018e-02 -1.440412700176239014e-01 -3.089046478271484375e-01 2.745306305587291718e-02 -7.100235670804977417e-02 -1.718827933073043823e-01 1.238518059253692627e-01 -4.067208990454673767e-02 -3.166683614253997803e-01 -4.396652877330780029e-01 5.700823664665222168e-02 -9.118580818176269531e-02 -2.085971832275390625e-01 -7.369723170995712280e-02 -7.957565039396286011e-02 -3.100734353065490723e-01 8.707512915134429932e-02 9.327236562967300415e-02 -3.388629853725433350e-02 1.003846377134323120e-01 -1.307952702045440674e-01 -2.870898842811584473e-01 -2.562758028507232666e-01 -1.003173515200614929e-01 1.101644635200500488e-01 4.537174012511968613e-03 -1.595278531312942505e-01 -1.736711710691452026e-01 -1.887696683406829834e-01 -1.369453370571136475e-01
9.553331881761550903e-02 -7.358600944280624390e-02 7.729072868824005127e-02 -1.262093186378479004e-01 -3.068249821662902832e-01 -1.508182585239410400e-01 1.096804514527320862e-01 -1.410505548119544983e-02 1.446305364370346069e-01 -9.124206379055976868e-03 -3.653003275394439697e-01 1.137008592486381531e-01 -3.883822262287139893e-02 -1.515797078609466553e-01 -1.353836655616760254e-01 -7.383129745721817017e-02 -3.239015936851501465e-01 7.687527686357498169e-02 1.482926011085510254e-01 -4.914608597755432129e-02 3.250794410705566406e-01 -1.320674270391464233e-01 -2.297742664813995361e-01 7.063322514295578003e-02 3.899583965539932251e-02 -1.135840862989425659e-01 2.253424935042858124e-02 2.103682905435562134e-01 -1.967429220676422119e-01 -1.515340656042098999e-01 -3.195682764053344727e-01 -2.822955250740051270e-01
1.434280443936586380e-02 1.005924493074417114e-01 -1.894663870334625244e-01 -2.046090364456176758e-01 -2.512589395046234131e-01 2.507425546646118164e-01 1.796691417694091797e-01 8.768019080162048340e-02 -7.437585294246673584e-02 2.018272280693054199e-01 -3.901792168617248535e-01 6.985548138618469238e-02 7.142491638660430908e-02 -1.144188344478607178e-01 -3.251066505908966064e-01 2.809978555887937546e-03 -7.550849765539169312e-02 -7.836924493312835693e-02 -1.687383502721786499e-01 1.651835590600967407e-01 2.105575054883956909e-02 -1.858941465616226196e-01 1.143652871251106262e-01 -3.018561899662017822e-01 -1.386393159627914429e-01 1.227438598871231079e-01 -1.941574960947036743e-01 5.070015415549278259e-02 1.777030527591705322e-01 1.614368259906768799e-01 -2.821149528026580811e-01 -8.871255442500114441e-03
1.435972899198532104e-01 5.554081872105598450e-02 2.905718982219696045e-02 -2.836168110370635986e-01 -2.795958220958709717e-01 6.533976644277572632e-02 3.926552534103393555e-01 -1.770951449871063232e-01 -8.729873597621917725e-02 1.433282196521759033e-01 -1.943723708391189575e-01 2.852504551410675049e-01 5.137399211525917053e-02 -3.032262623310089111e-02 -1.174776107072830200e-01 2.231879383325576782e-01 -9.169678390026092529e-02 -3.564483821392059326e-01 -6.474801152944564819e-02 1.164926514029502869e-01 6.210265681147575378e-02 -9.534467756748199463e-02 -1.086538732051849365e-01 -1.104431226849555969e-01 7.437587529420852661e-02 3.012208081781864166e-02 -1.643010526895523071e-01 5.685396865010261536e-02 -2.414039671421051025e-01 -2.949144840240478516e-01 -1.976791769266128540e-01 3.704070672392845154e-02
2.991543114185333252e-01 3.196203410625457764e-01 2.196570485830307007e-02 -8.538952469825744629e-02 -4.060962200164794922e-01 9.340461343526840210e-02 -7.117817550897598267e-02 -2.723361253738403320e-01 -1.688966006040573120e-01 2.366222590208053589e-01 -2.030568942427635193e-02 3.295903280377388000e-02 2.547618448734283447e-01 -2.658134140074253082e-02 -7.126876711845397949e-02 6.167587637901306152e-02 -2.037075757980346680e-01 4.885137826204299927e-02 5.134866386651992798e-02 2.968738675117492676e-01 2.081654667854309082e-01 -1.223733574151992798e-01 6.033644080162048340e-02 -1.532017737627029419e-01 -3.899061307311058044e-02 2.049126662313938141e-02 -4.245620593428611755e-02 2.420430034399032593e-01 1.446699947118759155e-01 5.609934404492378235e-02 -2.792660295963287354e-01 5.223781988024711609e-02
3.990286588668823242e-02 1.681997328996658325e-01 2.477913908660411835e-02 -7.300058007240295410e-02 -2.966048121452331543e-01 -6.199952680617570877e-03 3.213539347052574158e-02 1.778754740953445435e-01 -1.581109315156936646e-01 -2.898827791213989258e-01 -2.575208544731140137e-01 -2.220062911510467529e-01 1.778222471475601196e-01 -1.299361586570739746e-01 -5.843692342750728130e-04 2.348593920469284058e-01 -1.748388856649398804e-01 5.237994715571403503e-02 2.759991884231567383e-01 4.935884848237037659e-02 2.302564531564712524e-01 1.249513849616050720e-01 -3.563496470451354980e-01 -6.278508156538009644e-02 1.479682624340057373e-01 -8.639264851808547974e-02 -2.030029892921447754e-01 -6.372246891260147095e-03 2.342420220375061035e-01 -1.989821642637252808e-01 -1.965589523315429688e-01 1.022215365082956851e-04
6.735354661941528320e-02 4.515105783939361572e-01 1.000082343816757202e-01 -1.158615127205848694e-01 -2.437637001276016235e-01 -1.257847398519515991e-01 -9.450485557317733765e-02 1.932322047650814056e-03 1.411565691232681274e-01 8.596278727054595947e-02 2.441393584012985229e-01 -5.372197553515434265e-02 3.164981678128242493e-02 -1.178765594959259033e-01 -1.558898538351058960e-01 -7.492981106042861938e-02 -2.045572251081466675e-01 1.150782927870750427e-01 -1.688261628150939941e-01 1.628222018480300903e-01 2.846539616584777832e-01 2.687325142323970795e-02 3.008433431386947632e-02 -2.329845875501632690e-01 2.274589091539382935e-01 -2.073365002870559692e-01 -1.965864449739456177e-01 1.049814596772193909e-01 -2.174843996763229370e-01 -2.524300217628479004e-01 -2.151941061019897461e-01 -2.494149468839168549e-02
-2.121853828430175781e-02 3.513578772544860840e-01 1.082926169037818909e-01 -2.172371149063110352e-01 -8.030688762664794922e-02 -2.070240825414657593e-01 -6.233943253755569458e-02 1.014935001730918884e-01 -9.590125083923339844e-02 6.672947108745574951e-02 -3.650543689727783203e-01 -2.891810536384582520e-01 -7.647084444761276245e-02 -1.512859016656875610e-01 -4.219391644001007080e-01 -3.343997150659561157e-02 -1.722976416349411011e-01 4.220704734325408936e-02 2.000080794095993042e-01 1.546242237091064453e-01 1.341653764247894287e-01 -1.178005263209342957e-01 2.415232658386230469e-01 -1.026564911007881165e-01 -5.775548890233039856e-02 -5.050997436046600342e-02 6.498397141695022583e-02 1.003009453415870667e-01 -3.406342864036560059e-02 -2.760723233222961426e-01 1.009093876928091049e-02 1.465591043233871460e-01
-2.641165554523468018e-01 2.634589076042175293e-01 -2.167254127562046051e-02 -3.772083520889282227e-01 -1.645560562610626221e-01 9.470363706350326538e-02 5.324230715632438660e-02 -4.990828037261962891e-01 1.750246286392211914e-01 -1.111099198460578918e-01 -1.945362985134124756e-01 9.331906586885452271e-02 -9.779912978410720825e-02 1.270046383142471313e-01 -1.485463827848434448e-01 1.737891584634780884e-01 -5.001312121748924255e-02 -1.132881268858909607e-01 1.625503897666931152e-01 -4.438365343958139420e-03 1.290879696607589722e-01 -9.952059388160705566e-02 -6.412423402070999146e-02 -1.599165946245193481e-01 2.346781939268112183e-01 -2.402931600809097290e-01 -6.058773398399353027e-02 9.458728134632110596e-02 -1.339315995573997498e-02 -1.898196898400783539e-02 -7.032240182161331177e-02 1.834837943315505981e-01
-3.074150346219539642e-02 1.004572138190269470e-01 -2.761491835117340088e-01 -1.998285353183746338e-01 -1.890738457441329956e-01 -2.178647369146347046e-02 1.089615374803543091e-01 -6.352509371936321259e-03 1.394481509923934937e-01 -7.510457932949066162e-02 -1.600947380065917969e-01 8.227235637605190277e-03 -9.843427687883377075e-03 -6.734751909971237183e-02 -3.762691318988800049e-01 7.400649785995483398e-02 -1.969004869461059570e-01 -6.007662415504455566e-01 9.476818889379501343e-02 1.150049269199371338e-01 -1.063673943281173706e-02 -1.167861819267272949e-01 -1.743948161602020264e-01 -1.768412739038467407e-01 8.472456037998199463e-02 -1.039477139711380005e-01 -1.375127434730529785e-01 2.665754593908786774e-02 -1.025958638638257980e-02 -1.475339084863662720e-01 4.649092257022857666e-02 2.513805627822875977e-01
-1.447882503271102905e-01 2.959651350975036621e-01 -3.291324079036712646e-01 -2.201932817697525024e-01 -2.177488803863525391e-01 2.740222215652465820e-01 -1.934570446610450745e-02 -2.071435377001762390e-02 -2.685016393661499023e-02 -1.483664810657501221e-01 -2.863578125834465027e-02 -6.090804934501647949e-02 -7.095596194267272949e-02 8.779178559780120850e-02 -3.556429147720336914e-01 1.213908568024635315e-01 -1.987366229295730591e-01 -1.053867563605308533e-01 -9.135479480028152466e-02 -7.496710121631622314e-02 1.457336694002151489e-01 -2.465359121561050415e-01 -1.890030205249786377e-01 -2.073960900306701660e-01 1.153625994920730591e-01 7.096650078892707825e-03 -1.479555368423461914e-01 3.375251591205596924e-02 2.449707090854644775e-01 -3.159954249858856201e-01 -7.969111204147338867e-02 -4.661924391984939575e-02
-3.663621842861175537e-02 1.696883738040924072e-01 -2.784986980259418488e-02 -2.521691322326660156e-01 -2.821815386414527893e-02 -7.491437345743179321e-02 2.059746719896793365e-02 -9.036044776439666748e-02 -1.237713694572448730e-01 -2.181479334831237793e-01 -1.705136597156524658e-01 3.002858161926269531e-01 1.033010259270668030e-01 -1.156837269663810730e-01 -1.134796068072319031e-01 9.791529923677444458e-02 -1.217955723404884338e-01 -3.905888497829437256e-01 1.173899248242378235e-01 -6.585835665464401245e-02 4.046982228755950928e-01 -2.282681018114089966e-01 1.080706268548965454e-01 -2.505108714103698730e-01 1.593938618898391724e-01 -1.547052711248397827e-01 -1.755243539810180664e-01 1.217973008751869202e-01 1.978584527969360352e-01 -1.968402415513992310e-01 -7.477357983589172363e-02 -8.675172924995422363e-02
-1.520678699016571045e-01 3.127725422382354736e-01 3.727732896804809570e-01 -1.020058467984199524e-01 -9.796541184186935425e-02 -6.298932433128356934e-02 -1.488517876714468002e-02 4.966939613223075867e-02 2.395805865526199341e-01 4.933479428291320801e-02 1.396312415599822998e-01 -2.282148450613021851e-01 -2.203683182597160339e-02 -8.628357946872711182e-02 -2.103332877159118652e-01 9.512048214673995972e-02 -3.315489590167999268e-01 -3.341282531619071960e-02 5.023277923464775085e-02 1.087261885404586792e-01 1.646027863025665283e-01 -4.853876307606697083e-02 -1.503485068678855896e-02 -3.631295263767242432e-01 3.938452154397964478e-02 -1.847723424434661865e-01 -1.929406262934207916e-02 -3.209869563579559326e-02 2.137595973908901215e-02 -8.518604189157485962e-02 -3.725874423980712891e-01 -2.241550236940383911e-01
-1.964998841285705566e-01 2.832314372062683105e-01 3.234170079231262207e-01 -3.434989750385284424e-01 -1.421066820621490479e-01 -1.996638625860214233e-01 1.356756687164306641e-01 -1.967549324035644531e-01 -1.276389136910438538e-02 -5.139525979757308960e-02 4.663391783833503723e-02 -1.176369488239288330e-01 -1.455541998147964478e-01 -2.456119209527969360e-01 1.980358362197875977e-02 2.385903894901275635e-01 -1.091852113604545593e-01 9.937252104282379150e-02 9.363273531198501587e-02 6.434003263711929321e-02 2.558227181434631348e-01 -1.324907839298248291e-01 2.982550300657749176e-02 -3.563499450683593750e-01 2.409937232732772827e-01 -7.202678918838500977e-02 6.697978824377059937e-02 2.164743542671203613e-01 3.234633011743426323e-03 -1.086359173059463501e-01 -1.023583933711051941e-01 3.565410897135734558e-02
-1.245386824011802673e-01 4.354961514472961426e-01 -1.926264017820358276e-01 -1.881241500377655029e-01 -5.223822593688964844e-01 -7.635554671287536621e-02 -1.581159830093383789e-01 -2.803038656711578369e-01 1.490971744060516357e-01 1.206449419260025024e-01 -7.086510956287384033e-02 1.418187282979488373e-02 1.675949692726135254e-01 -6.048007309436798096e-02 -3.959682583808898926e-02 2.708179317414760590e-02 6.762469187378883362e-03 -7.205377798527479172e-03 2.275117933750152588e-01 2.328699827194213867e-01 1.139009520411491394e-01 -1.572445482015609741e-01 -9.977999329566955566e-02 -1.307863593101501465e-01 -3.472701460123062134e-02 6.580298393964767456e-02 6.753411889076232910e-02 2.001509368419647217e-01 1.682036668062210083e-01 9.396450594067573547e-03 -7.303771562874317169e-03 1.206590905785560608e-01
-2.042957395315170288e-01 3.435947597026824951e-01 2.191022634506225586e-01 -2.403629720211029053e-01 -6.133737042546272278e-02 -1.164994090795516968e-01 9.927333146333694458e-02 -2.120404690504074097e-02 2.360100299119949341e-01 -6.183512136340141296e-02 9.296372532844543457e-02 -9.991544485092163086e-02 1.453175246715545654e-01 8.610794693231582642e-02 1.264411658048629761e-01 -2.131049893796443939e-02 -3.887751996517181396e-01 1.606173999607563019e-02 6.656884402036666870e-02 1.568099856376647949e-02 1.153297349810600281e-01 3.465720266103744507e-02 -2.177922241389751434e-02 -2.825017869472503662e-01 1.004328653216362000e-01 -2.439568936824798584e-01 -1.128909587860107422e-01 6.629382818937301636e-02 3.751323744654655457e-02 -3.584705293178558350e-01 -2.902220785617828369e-01 -1.786629855632781982e-01
3.068987131118774414e-01 5.932552739977836609e-02 1.358162462711334229e-01 -2.996378242969512939e-01 -2.510946691036224365e-01 -1.270268708467483521e-01 7.872524857521057129e-02 -2.955801188945770264e-01 1.715281456708908081e-01 -3.680642321705818176e-02 -3.495435416698455811e-02 -1.669976301491260529e-02 -3.173526376485824585e-02 -4.252827540040016174e-02 2.110572345554828644e-02 -9.574698656797409058e-02 -1.424292325973510742e-01 -1.567987650632858276e-01 -2.077600546181201935e-02 4.841453433036804199e-01 2.261479794979095459e-01 -2.488097995519638062e-01 -1.687363833189010620e-01 -2.260823696851730347e-01 2.166108340024948120e-01 -1.141476109623908997e-01 -1.460637897253036499e-01 -3.672900050878524780e-02 1.247006189078092575e-02 1.165173798799514771e-01 -8.610007166862487793e-02 -2.226557955145835876e-02
2.209370732307434082e-01 3.886607587337493896e-01 -1.612281054258346558e-01 -2.699362039566040039e-01 -1.319779008626937866e-01 -1.829792410135269165e-01 2.015889286994934082e-01 -2.693896293640136719e-01 8.027198910713195801e-02 -6.850599311292171478e-04 2.680059149861335754e-02 -2.708045542240142822e-01 -1.310884356498718262e-01 6.243595108389854431e-02 -1.129717528820037842e-01 1.220829561352729797e-01 -3.535049557685852051e-01 -1.240356266498565674e-01 1.685464680194854736e-01 1.814328879117965698e-01 3.854198381304740906e-02 5.866616219282150269e-02 1.494670361280441284e-01 -7.446365058422088623e-02 1.187710762023925781e-01 -1.067726407200098038e-02 -2.948810532689094543e-02 6.136370077729225159e-02 3.606341406702995300e-02 -4.487076029181480408e-02 -9.853282570838928223e-02 3.762277364730834961e-01
1.695237122476100922e-02 2.258840948343276978e-01 -2.649722695350646973e-01 -1.449333429336547852e-01 3.590557351708412170e-02 1.085273735225200653e-02 -3.874814137816429138e-02 -9.710908681154251099e-02 -3.338818252086639404e-02 1.707674819044768810e-03 -1.287971585988998413e-01 -2.752193249762058258e-02 -1.961792558431625366e-01 -1.383940875530242920e-01 -4.668559134006500244e-01 1.219013407826423645e-01 -1.654000729322433472e-01 -4.865939915180206299e-01 3.618830442428588867e-02 1.993920952081680298e-01 1.407943069934844971e-01 -1.687516644597053528e-02 3.044111840426921844e-02 -3.051789700984954834e-01 2.029441855847835541e-02 -6.903787702322006226e-02 6.244376674294471741e-02 7.946284115314483643e-02 1.580441743135452271e-01 -2.510972321033477783e-01 -9.986364096403121948e-02 -5.880841240286827087e-02
-4.607474058866500854e-02 1.809310913085937500e-01 1.457121521234512329e-01 -3.129230141639709473e-01 -1.327444911003112793e-01 1.761865988373756409e-02 -1.314481953158974648e-03 -7.660055905580520630e-02 -6.148004904389381409e-02 -1.959242820739746094e-01 -2.729685604572296143e-01 -1.946791708469390869e-01 -1.030566319823265076e-01 7.402193266898393631e-03 -2.324461787939071655e-01 1.888237297534942627e-01 -9.122633188962936401e-02 1.309735048562288284e-02 9.288414567708969116e-02 2.948740869760513306e-02 2.296428754925727844e-02 -1.155596822500228882e-01 1.913443394005298615e-02 1.853114217519760132e-01 5.432552695274353027e-01 -9.814234822988510132e-02 -7.263699546456336975e-03 2.850033938884735107e-01 2.019231617450714111e-01 -1.284865438938140869e-01 -2.392616719007492065e-01 1.019180100411176682e-02
9.156555682420730591e-02 1.509512513875961304e-01 9.190689027309417725e-02 -3.187727034091949463e-01 -2.416062504053115845e-01 -9.177792072296142578e-02 8.643767237663269043e-02 -1.812719553709030151e-01 2.061812281608581543e-01 -2.011155337095260620e-01 -8.206773549318313599e-03 1.552670449018478394e-01 6.103867664933204651e-02 -1.303279995918273926e-01 1.719905883073806763e-01 -5.081799253821372986e-02 -3.155788779258728027e-01 -1.303015649318695068e-01 8.395791798830032349e-02 3.626203238964080811e-01 2.369605898857116699e-01 4.571530502289533615e-03 5.956586915999650955e-03 -3.387650549411773682e-01 5.707775428891181946e-02 1.260498166084289551e-01 5.899838358163833618e-02 -9.048877656459808350e-02 -2.918230593204498291e-01 -1.104368492960929871e-01 -6.498807668685913086e-02 -1.820870488882064819e-01
9.225010126829147339e-02 3.859587907791137695e-01 1.305327117443084717e-01 -5.835021659731864929e-02 -2.952545881271362305e-01 -2.415910512208938599e-01 1.662278771400451660e-01 -1.526582539081573486e-01 -5.625000968575477600e-02 -1.478601545095443726e-01 1.402946375310420990e-02 2.899922616779804230e-02 -1.331821549683809280e-03 1.065309718251228333e-02 -1.352955698966979980e-01 -1.471061408519744873e-01 -1.385640650987625122e-01 1.178204342722892761e-01 -1.157716214656829834e-01 4.010016024112701416e-01 3.243430852890014648e-01 -2.269966527819633484e-02 -2.641083300113677979e-02 -3.034369349479675293e-01 1.813856214284896851e-01 3.717311471700668335e-02 -1.428462862968444824e-01 -1.798400282859802246e-02 1.182293146848678589e-01 -5.036980658769607544e-02 -2.317396849393844604e-01 -1.687534600496292114e-01
6.059570610523223877e-02 3.891968131065368652e-01 1.065921504050493240e-02 -1.007832810282707214e-01 -3.546798527240753174e-01 -2.406660318374633789e-01 -7.498364150524139404e-02 -2.255327105522155762e-01 1.766719073057174683e-01 1.442316472530364990e-01 -1.908053457736968994e-01 8.986497670412063599e-02 1.926416605710983276e-01 -4.114120826125144958e-02 9.924050420522689819e-02 7.416033651679754257e-03 3.935249522328376770e-02 1.582968533039093018e-01 1.368821561336517334e-01 3.524996042251586914e-01 1.896108984947204590e-01 -7.966388761997222900e-02 3.058550693094730377e-02 -1.677768528461456299e-01 2.363563627004623413e-01 2.224895805120468140e-01 1.834756880998611450e-01 -7.513056974858045578e-03 1.806000620126724243e-01 -1.803994923830032349e-01 -3.172304481267929077e-02 -5.419999361038208008e-02
-1.110730096697807312e-01 2.004195302724838257e-01 -2.439296841621398926e-01 -3.184717893600463867e-01 -1.249270513653755188e-01 -1.663762032985687256e-01 1.579959690570831299e-01 -3.339056372642517090e-01 6.607116758823394775e-02 -1.440778970718383789e-01 3.375441208481788635e-02 -1.955969631671905518e-02 2.401793748140335083e-01 -7.843832671642303467e-02 -1.874302476644515991e-01 5.619397386908531189e-02 -3.622817620635032654e-02 -5.220321938395500183e-02 2.564042806625366211e-01 1.267673969268798828e-01 -1.565025448799133301e-01 1.402423083782196045e-01 -1.112736668437719345e-02 9.586083143949508667e-02 8.534745872020721436e-02 2.005127221345901489e-01 6.640174239873886108e-02 5.819613113999366760e-02 1.799954026937484741e-01 -2.621070444583892822e-01 -3.916130661964416504e-01 1.702441871166229248e-01
-1.025402471423149109e-01 3.363444805145263672e-01 6.083569675683975220e-02 -9.293258935213088989e-02 -2.728111483156681061e-02 -8.754819631576538086e-02 1.602958738803863525e-01 -5.705303326249122620e-02 -1.305334419012069702e-01 -7.128925621509552002e-02 -3.971380889415740967e-01 -3.644615113735198975e-01 4.110877960920333862e-02 -7.523054629564285278e-02 -4.643095433712005615e-01 6.751850247383117676e-02 -1.876820772886276245e-01 7.274746149778366089e-02 1.469643115997314453e-01 1.213922575116157532e-01 -1.055536419153213501e-01 -1.075370013713836670e-01 1.990356296300888062e-01 -2.461674436926841736e-02 2.268005162477493286e-01 6.807511299848556519e-02 4.658587276935577393e-02 1.319828927516937256e-01 7.004472613334655762e-02 -2.232603281736373901e-01 -4.571520164608955383e-02 1.192313730716705322e-01
2.520844936370849609e-01 2.433042526245117188e-01 -1.508160382509231567e-01 -3.128452301025390625e-01 5.277463793754577637e-02 -1.097543016076087952e-01 1.063133124262094498e-02 -1.464809328317642212e-01 4.491423442959785461e-02 -1.623516678810119629e-01 -4.017426967620849609e-01 5.736936256289482117e-02 -5.211383476853370667e-02 -1.797992736101150513e-01 -2.056962549686431885e-01 1.069587096571922302e-02 -2.728257477283477783e-01 -2.780330777168273926e-01 1.015036776661872864e-01 -1.136376261711120605e-01 -9.252851456403732300e-02 -2.111587971448898315e-01 -1.131138280034065247e-01 -1.368748247623443604e-01 3.017330765724182129e-01 -9.634787589311599731e-02 -4.247287288308143616e-03 1.117641199380159378e-02 -2.983387745916843414e-02 -2.147876173257827759e-01 -3.843663260340690613e-02 -2.027401030063629150e-01
8.414549380540847778e-02 -1.248766295611858368e-02 -1.342799365520477295e-01 -3.032572865486145020e-01 -4.067982733249664307e-01 -2.733307182788848877e-01 2.862190902233123779e-01 -1.256495267152786255e-01 -1.020190343260765076e-01 -1.237536594271659851e-01 8.702893555164337158e-02 -6.599843502044677734e-03 1.873383820056915283e-01 -2.290802747011184692e-01 -1.561693996191024780e-01 -8.146621286869049072e-02 -1.858927011489868164e-01 -9.598382562398910522e-02 8.035618811845779419e-03 2.188381701707839966e-01 3.112491071224212646e-01 5.912830308079719543e-02 2.141835913062095642e-02 -3.646687865257263184e-01 -3.885946422815322876e-02 -5.197022110223770142e-03 -1.015774384140968323e-01 5.980154499411582947e-03 -1.623649299144744873e-01 3.343195654451847076e-03 -8.699074387550354004e-02 -1.468147188425064087e-01
-5.954811349511146545e-02 3.668099939823150635e-01 4.220008850097656250e-02 -2.218792885541915894e-01 -3.147651627659797668e-02 -9.880543500185012817e-02 -1.763730309903621674e-03 -4.941777884960174561e-02 2.112250775098800659e-01 8.695308864116668701e-02 1.756080985069274902e-01 -3.011687099933624268e-01 1.777182817459106445e-01 2.232487127184867859e-02 -1.367480009794235229e-01 -8.040522783994674683e-02 -3.889029622077941895e-01 1.440776586532592773e-01 -9.887740015983581543e-02 -9.031839668750762939e-02 1.894472539424896240e-01 -5.491939932107925415e-02 -1.568536162376403809e-01 -3.035353720188140869e-01 4.718759283423423767e-02 -8.123981952667236328e-02 -1.637911796569824219e-01 1.384728401899337769e-01 -1.155386865139007568e-01 -1.667124219238758087e-02 -3.819347321987152100e-01 -8.257487416267395020e-02
-1.460408717393875122e-01 -1.708844117820262909e-02 -6.164503842592239380e-02 -3.962132707238197327e-02 -1.409645676612854004e-01 9.498652815818786621e-02 -3.590194974094629288e-03 -1.554051935672760010e-01 1.034541353583335876e-01 -3.814783990383148193e-01 -2.640954256057739258e-01 2.483400329947471619e-02 7.757058739662170410e-02 -1.374273896217346191e-01 -1.981598287820816040e-01 6.422666460275650024e-02 1.210335940122604370e-01 -1.021052598953247070e-01 4.015528131276369095e-03 2.938123345375061035e-01 -2.867145538330078125e-01 -1.060055121779441833e-01 -3.563848510384559631e-02 -3.660559356212615967e-01 1.804672181606292725e-01 3.195733204483985901e-02 -4.650985822081565857e-02 -9.673105180263519287e-02 -2.594149112701416016e-01 -2.019553780555725098e-01 -3.375840783119201660e-01 -1.333592832088470459e-01
1.828097403049468994e-01 2.332704067230224609e-01 -8.216754347085952759e-02 -2.817129492759704590e-01 -1.497827172279357910e-01 -1.565450131893157959e-01 1.491484642028808594e-01 -2.121154516935348511e-01 5.854155495762825012e-02 -3.850522637367248535e-02 -8.687807619571685791e-02 -2.175915390253067017e-01 -3.445170586928725243e-03 -1.310833543539047241e-01 -2.877871394157409668e-01 7.339170575141906738e-02 -2.527311742305755615e-01 -2.492368966341018677e-01 4.648240208625793457e-01 1.326774954795837402e-01 1.974560022354125977e-01 5.772770941257476807e-02 2.083308100700378418e-01 4.126282408833503723e-02 -6.421446800231933594e-02 -1.640590280294418335e-01 -1.046179458498954773e-01 5.486229807138442993e-02 -9.126908332109451294e-02 2.771226922050118446e-03 -9.420680254697799683e-02 1.933326721191406250e-01
-1.208951231092214584e-02 5.054166167974472046e-02 -1.966714560985565186e-01 -5.040829181671142578e-01 -1.133799776434898376e-01 -1.773085594177246094e-01 -1.031632199883460999e-01 -1.278440803289413452e-01 5.100899189710617065e-02 -9.802884608507156372e-02 -1.652078181505203247e-01 2.362249046564102173e-01 -1.408322155475616455e-01 -1.892257779836654663e-01 -1.797155439853668213e-01 -3.596429014578461647e-03 -1.305224299430847168e-01 -3.505921065807342529e-01 -2.009367197751998901e-02 -2.895267866551876068e-02 1.578068733215332031e-01 -4.781691357493400574e-02 1.446125358343124390e-01 -1.612046211957931519e-01 1.977185904979705811e-01 -1.837362349033355713e-02 1.142818033695220947e-01 1.806070953607559204e-01 -5.470997095108032227e-02 -3.428489565849304199e-01 -1.401966065168380737e-01 -9.693553298711776733e-02
-3.529385030269622803e-01 1.281696259975433350e-01 1.582201272249221802e-01 -2.531018555164337158e-01 -2.023675441741943359e-01 1.582964323461055756e-02 1.697981506586074829e-01 -8.866861462593078613e-02 1.821819576434791088e-03 8.144393563270568848e-02 -1.021719127893447876e-01 1.747605055570602417e-01 1.963224858045578003e-01 -2.036227583885192871e-01 -7.645826041698455811e-02 3.589452430605888367e-02 -1.877079457044601440e-01 -3.566303849220275879e-01 1.662643700838088989e-01 2.108537405729293823e-01 -1.584707992151379585e-03 -2.512334845960140228e-02 1.146450713276863098e-01 -2.222049236297607422e-01 -6.022650003433227539e-02 -2.849731743335723877e-01 -1.414187848567962646e-01 1.403514891862869263e-01 -1.562595516443252563e-01 -3.322017788887023926e-01 1.589263044297695160e-02 4.787659738212823868e-03
2.092541605234146118e-01 1.926368325948715210e-01 -1.063185706734657288e-01 -2.809398472309112549e-01 -9.765937924385070801e-02 2.438465692102909088e-02 1.451383382081985474e-01 9.929653257131576538e-02 1.264244168996810913e-01 8.799149841070175171e-02 6.072191148996353149e-02 -2.700895071029663086e-01 2.073626965284347534e-01 -1.031070426106452942e-01 6.323137134313583374e-02 -1.892055422067642212e-01 -9.043254703283309937e-02 -2.620496153831481934e-01 4.270867630839347839e-02 1.361939460039138794e-01 -4.635080322623252869e-02 -3.840443193912506104e-01 2.424567937850952148e-01 -2.095722034573554993e-02 1.928342282772064209e-01 1.135314181447029114e-01 8.372652530670166016e-02 1.212945729494094849e-01 2.292880564928054810e-01 -2.446655184030532837e-01 -3.195340335369110107e-01 4.013448208570480347e-02
3.987530618906021118e-02 -1.710185781121253967e-02 -2.131623625755310059e-01 -2.126431316137313843e-01 5.330143496394157410e-02 4.181028530001640320e-02 1.745182275772094727e-01 -2.320347428321838379e-01 2.789201736450195312e-01 2.943929657340049744e-02 -3.660797774791717529e-01 -2.890978157520294189e-01 6.858671456575393677e-02 -3.066706955432891846e-01 -2.877625524997711182e-01 -6.128930673003196716e-02 9.395580738782882690e-02 -5.205126851797103882e-02 7.747422158718109131e-02 1.894745044410228729e-02 1.232652738690376282e-02 1.524468977004289627e-02 -1.449908167123794556e-01 -3.624185323715209961e-01 7.729880511760711670e-02 -7.497554179280996323e-03 1.720837503671646118e-01 6.125675514340400696e-02 -3.611607849597930908e-02 -4.269193392246961594e-03 -3.536000847816467285e-01 -2.453719824552536011e-02
-2.851496636867523193e-01 -4.409444704651832581e-02 6.477688904851675034e-03 -9.729585051536560059e-02 -1.669983267784118652e-01 -1.170428693294525146e-01 2.750321030616760254e-01 -2.000645250082015991e-01 -5.566774308681488037e-02 3.761663734912872314e-01 1.105019748210906982e-01 -6.823853123933076859e-03 1.769781410694122314e-01 -3.016705513000488281e-01 -4.194211959838867188e-01 -3.956310823559761047e-02 -1.185015961527824402e-01 -1.956294476985931396e-02 1.314370185136795044e-01 4.752808064222335815e-02 7.191019505262374878e-02 -1.807418614625930786e-01 -9.704447537660598755e-02 -1.268045008182525635e-01 2.133808583021163940e-01 1.892960816621780396e-01 -8.734326064586639404e-02 -1.798145323991775513e-01 -4.677783325314521790e-02 -2.555006742477416992e-01 -8.343327045440673828e-02 1.630870625376701355e-02
1.099388748407363892e-01 2.038328945636749268e-01 -6.772410124540328979e-02 -1.588308662176132202e-01 -2.256470471620559692e-01 -3.586363792419433594e-01 -1.229144707322120667e-01 -4.534756019711494446e-02 2.921055853366851807e-01 7.292343676090240479e-02 1.633352786302566528e-01 -1.506447494029998779e-01 1.216668486595153809e-01 -2.187183685600757599e-02 -1.864889860153198242e-01 -6.721840053796768188e-02 -3.656395077705383301e-01 -2.187231555581092834e-02 -1.348456293344497681e-01 -4.126578569412231445e-02 2.000811696052551270e-01 -2.520347759127616882e-02 -1.502575874328613281e-01 -3.020667731761932373e-01 1.131418943405151367e-01 -3.370183706283569336e-01 -2.575509250164031982e-02 -4.302716627717018127e-02 -4.954445734620094299e-02 -3.974927961826324463e-02 -2.751592099666595459e-01 -8.981448411941528320e-02
1.084429845213890076e-01 4.002347588539123535e-01 4.305974394083023071e-02 -1.232778131961822510e-01 -4.060692787170410156e-01 -2.691943049430847168e-01 8.831046521663665771e-02 5.957760848104953766e-03 -3.424874693155288696e-02 3.748906776309013367e-03 -9.861250221729278564e-02 -9.069391340017318726e-02 -1.895623095333576202e-02 -8.684477955102920532e-02 -7.347739487886428833e-02 -5.146335810422897339e-02 -1.141726449131965637e-01 4.306803643703460693e-02 -5.258524324744939804e-03 4.611113667488098145e-01 1.147456467151641846e-01 1.101253852248191833e-01 6.642986834049224854e-02 -2.388355135917663574e-01 2.458311021327972412e-01 1.893019527196884155e-01 -2.817263007164001465e-01 -2.750694379210472107e-02 -7.221240550279617310e-02 6.015107035636901855e-02 -1.351612359285354614e-01 -1.137368008494377136e-01
-1.643846631050109863e-01 2.779718935489654541e-01 1.643201112747192383e-01 -1.351065635681152344e-01 -1.127575859427452087e-01 -1.539831012487411499e-01 4.091346636414527893e-02 -1.189512759447097778e-01 3.240163922309875488e-01 2.505482546985149384e-02 -4.933861270546913147e-02 -8.201169222593307495e-02 1.764233410358428955e-01 2.499256134033203125e-01 3.080650977790355682e-02 2.575414441525936127e-02 -2.114118933677673340e-01 -3.707287907600402832e-01 7.979211956262588501e-02 -1.794059528037905693e-03 -5.011500418186187744e-02 6.196567416191101074e-02 -9.325399249792098999e-02 -6.329742074012756348e-02 -2.599307149648666382e-02 2.331003695726394653e-01 -7.632473111152648926e-02 1.267694830894470215e-01 -7.592137902975082397e-02 -4.640945792198181152e-01 -2.651636004447937012e-01 -1.109289526939392090e-01
1.302802413702011108e-01 3.662650585174560547e-01 -1.218213364481925964e-01 1.773871295154094696e-02 -1.394670158624649048e-01 -3.162535279989242554e-02 5.110932141542434692e-02 -4.827295988798141479e-02 -1.516717970371246338e-01 6.395100802183151245e-02 2.568351477384567261e-02 -2.793735591694712639e-03 2.153913825750350952e-01 -2.160994261503219604e-01 -1.650699675083160400e-01 1.192023325711488724e-02 -9.093537926673889160e-02 -1.079530417919158936e-01 1.502130478620529175e-01 1.001278236508369446e-01 1.768123358488082886e-01 -4.719491600990295410e-01 8.765021339058876038e-03 1.089890301227569580e-01 4.452939927577972412e-01 1.548510640859603882e-01 -5.521919950842857361e-02 6.388922780752182007e-02 2.816607616841793060e-02 4.245257750153541565e-02 -3.309695720672607422e-01 9.196195751428604126e-03
-1.189278066158294678e-01 2.083285450935363770e-01 -1.877532526850700378e-02 -1.266113296151161194e-02 -3.323082327842712402e-01 9.477676451206207275e-02 -1.936501413583755493e-01 -3.162701129913330078e-01 -1.482564508914947510e-01 -1.765619814395904541e-01 -2.501610219478607178e-01 3.188663125038146973e-01 1.363045722246170044e-01 2.651804387569427490e-01 -1.052353009581565857e-01 -7.851876318454742432e-02 -1.972669661045074463e-01 -2.836890220642089844e-01 8.398343622684478760e-02 1.427055597305297852e-01 2.747924029827117920e-01 -9.515323489904403687e-02 3.495218232274055481e-02 -4.855998232960700989e-02 -7.096305489540100098e-03 1.305868327617645264e-01 5.750421807169914246e-02 -2.034919857978820801e-01 -4.615533724427223206e-02 -1.546215415000915527e-01 -1.645778119564056396e-01 -1.074939295649528503e-01
-3.291546553373336792e-02 1.957519054412841797e-01 -1.692695766687393188e-01 -4.182458296418190002e-02 1.057770550251007080e-01 -1.013568416237831116e-01 2.836719900369644165e-02 -2.635295391082763672e-01 3.515024110674858093e-02 -1.282720416784286499e-01 -3.635827004909515381e-01 -1.191612854599952698e-01 3.048348724842071533e-01 -2.977233231067657471e-01 -1.544454973191022873e-02 -1.775725036859512329e-01 -3.697144091129302979e-01 -2.392548471689224243e-01 2.798543274402618408e-01 6.342663615942001343e-02 1.429015845060348511e-01 1.712086945772171021e-01 3.932500258088111877e-02 -1.016339808702468872e-01 2.650879696011543274e-02 -2.556795775890350342e-01 9.526233188807964325e-03 8.551008999347686768e-02 -4.079448431730270386e-02 -8.509788662195205688e-02 -1.743675321340560913e-01 1.019660457968711853e-01
-9.593063034117221832e-03 3.195630311965942383e-01 8.739638328552246094e-02 -3.895671963691711426e-01 -1.196461245417594910e-01 3.562683984637260437e-02 2.169898338615894318e-02 -2.088172286748886108e-01 5.009838193655014038e-02 1.100708842277526855e-01 -2.749363481998443604e-01 1.951996833086013794e-01 -2.087715268135070801e-02 1.610838472843170166e-01 -2.830192446708679199e-01 1.483484804630279541e-01 -7.563620060682296753e-02 1.390372067689895630e-01 2.083792090415954590e-01 -4.483720660209655762e-02 1.870460691861808300e-03 1.150541231036186218e-01 -1.030774414539337158e-01 -9.768917411565780640e-02 2.615864202380180359e-02 -4.060035571455955505e-02 1.325046569108963013e-01 -1.667281538248062134e-01 4.679462406784296036e-03 -1.172916740179061890e-01 -3.784186244010925293e-01 3.366832137107849121e-01
-1.009516939520835876e-01 2.028137892484664917e-01 -5.304106511175632477e-03 -4.607425928115844727e-01 -9.788561612367630005e-02 -1.861701309680938721e-01 -1.171134859323501587e-01 -2.229184508323669434e-01 -8.301091194152832031e-02 2.265021651983261108e-01 -4.874691367149353027e-01 5.967614427208900452e-02 -2.012909054756164551e-01 7.673242688179016113e-02 -1.566643267869949341e-01 -1.498389542102813721e-01 1.296056900173425674e-02 -2.268396615982055664e-01 1.033522263169288635e-01 -3.860041871666908264e-02 2.209575176239013672e-01 9.984064102172851562e-02 1.265528500080108643e-01 -9.951019287109375000e-02 1.015914976596832275e-01 -3.149328380823135376e-02 -3.889676555991172791e-02 9.754256159067153931e-02 -9.232074022293090820e-02 -1.015334799885749817e-01 -2.050600051879882812e-01 -6.484875082969665527e-02
1.799035519361495972e-01 2.201920449733734131e-01 -2.265601791441440582e-02 -3.586321696639060974e-02 1.016952004283666611e-02 -1.360496580600738525e-01 -1.946202106773853302e-02 -3.457919135689735413e-02 3.355741798877716064e-01 -6.510096788406372070e-02 7.212073355913162231e-02 6.786840409040451050e-02 -6.758160889148712158e-02 -1.006728969514369965e-02 -2.214988470077514648e-01 -1.378985941410064697e-01 -3.477340638637542725e-01 2.228562682867050171e-01 -7.941520959138870239e-02 3.886689543724060059e-01 1.080846339464187622e-01 1.563997417688369751e-01 -8.238691836595535278e-02 -2.933309972286224365e-01 9.830827824771404266e-03 -8.060719817876815796e-02 2.747845649719238281e-02 7.586155831813812256e-02 -1.178016215562820435e-01 -1.436561346054077148e-01 -4.375962018966674805e-01 4.152205586433410645e-02
-2.370794117450714111e-01 2.206628769636154175e-01 -2.717825770378112793e-01 1.170194149017333984e-01 -3.081927299499511719e-01 9.999071806669235229e-02 -6.495566666126251221e-02 1.255647279322147369e-02 -5.339836701750755310e-02 1.079109031707048416e-02 -1.788643747568130493e-01 1.054197773337364197e-01 9.102314710617065430e-02 -6.479518860578536987e-02 4.541859403252601624e-02 3.590875864028930664e-02 -8.433175086975097656e-02 5.714149400591850281e-02 1.053650975227355957e-01 -9.885265678167343140e-02 1.530235111713409424e-01 -3.636966645717620850e-01 2.186933755874633789e-01 -2.888216078281402588e-01 1.046917960047721863e-01 7.382496446371078491e-02 -2.657600641250610352e-01 1.211161259561777115e-02 -3.701915964484214783e-02 -1.545135229825973511e-01 -4.321444928646087646e-01 -1.375078409910202026e-01
-8.838444948196411133e-02 3.115336000919342041e-01 1.478355377912521362e-01 -3.929228782653808594e-01 -1.446976959705352783e-01 7.596067339181900024e-02 -1.830414868891239166e-02 -5.576988309621810913e-02 2.351773977279663086e-01 -2.211634255945682526e-02 -1.997306644916534424e-01 2.189566493034362793e-01 -3.481033816933631897e-02 1.380674093961715698e-01 -1.223254203796386719e-01 5.036658421158790588e-02 -2.163548618555068970e-01 9.910450875759124756e-02 2.201795578002929688e-01 6.110094115138053894e-02 3.133721277117729187e-02 -5.240151658654212952e-02 -1.684343069791793823e-01 -1.368595510721206665e-01 6.982129812240600586e-02 -7.619934529066085815e-02 1.521868556737899780e-01 -1.222939267754554749e-01 2.555383741855621338e-01 -5.319002643227577209e-02 -2.533580362796783447e-01 4.080961346626281738e-01
-3.572449088096618652e-02 3.499888479709625244e-01 3.264672458171844482e-01 -1.364396214485168457e-01 -2.233935594558715820e-01 -5.222053080797195435e-02 6.941151618957519531e-02 1.248964816331863403e-01 1.802840530872344971e-01 1.675643026828765869e-01 1.378225535154342651e-01 -1.517172902822494507e-01 9.020525217056274414e-02 -6.790778040885925293e-02 -1.768139153718948364e-01 1.393493730574846268e-02 -3.379673361778259277e-01 -1.122891530394554138e-01 -8.363402634859085083e-02 -4.286385700106620789e-02 -3.747940436005592346e-02 6.202349066734313965e-02 -1.560940295457839966e-01 -3.324339091777801514e-01 1.964007019996643066e-01 -1.664683967828750610e-01 -2.593032121658325195e-01 -7.512482255697250366e-02 -1.592414267361164093e-02 -2.922442257404327393e-01 -1.695189028978347778e-01 -4.279293119907379150e-02
-2.552318274974822998e-01 2.478876411914825439e-01 -1.770709306001663208e-01 -2.632907032966613770e-01 -1.057586148381233215e-01 -1.174041107296943665e-01 -2.290374487638473511e-01 -1.003076061606407166e-01 2.409328371286392212e-01 9.698127955198287964e-02 -4.364869743585586548e-02 8.881413936614990234e-02 -1.798052936792373657e-01 3.279549255967140198e-02 -2.367820590734481812e-01 1.690959483385086060e-01 -2.475361824035644531e-01 -4.903984442353248596e-02 3.218595683574676514e-01 -1.207171380519866943e-02 2.705240845680236816e-01 -1.102004200220108032e-01 -1.728489398956298828e-01 -7.423867285251617432e-02 1.271087527275085449e-01 -1.965931733138859272e-04 1.616383343935012817e-02 -9.312349557876586914e-02 -1.190645471215248108e-01 -3.509268164634704590e-02 -2.593488395214080811e-01 3.066572248935699463e-01
-2.444591000676155090e-02 3.534736931324005127e-01 -8.725331723690032959e-02 -3.610007762908935547e-01 -3.698155283927917480e-03 -1.489162743091583252e-01 -1.025103628635406494e-01 -1.599522680044174194e-01 -1.107966676354408264e-01 1.610332429409027100e-01 -3.082946836948394775e-01 2.413502186536788940e-01 -5.120554193854331970e-02 -3.092088401317596436e-01 -1.726586967706680298e-01 -9.365060180425643921e-02 -1.301605552434921265e-01 -2.703918814659118652e-01 -2.171785086393356323e-01 -1.497130692005157471e-01 1.796908676624298096e-01 -1.282304176129400730e-03 -8.326948434114456177e-02 -1.759081780910491943e-01 8.891702629625797272e-03 -6.995601207017898560e-02 -1.315961033105850220e-01 1.110095232725143433e-01 -7.548789680004119873e-02 -1.491905748844146729e-01 -1.603446602821350098e-01 -1.784445941448211670e-01
-2.789822034537792206e-02 -1.157672554254531860e-01 -1.142075583338737488e-01 -3.406257033348083496e-01 -2.266649901866912842e-01 -2.637940347194671631e-01 -7.977280765771865845e-02 -1.361809372901916504e-01 -1.574454754590988159e-01 1.229396834969520569e-01 3.524225205183029175e-02 1.545595526695251465e-01 2.787393033504486084e-01 -7.621941715478897095e-02 9.069253504276275635e-02 1.054381579160690308e-01 -3.522557020187377930e-01 -7.156012207269668579e-02 -3.582543879747390747e-02 8.454781770706176758e-02 1.629853844642639160e-01 2.765418961644172668e-03 -8.212979882955551147e-02 -8.184882998466491699e-02 2.937474548816680908e-01 2.745808959007263184e-01 -2.476134151220321655e-01 7.850839942693710327e-02 2.548089921474456787e-01 -2.012581974267959595e-01 -1.728794574737548828e-01 2.940428815782070160e-02
9.135676175355911255e-02 1.950491070747375488e-01 -4.005632698535919189e-01 -2.856904864311218262e-01 -2.843537032604217529e-01 -1.413533091545104980e-01 -9.266003966331481934e-02 -1.692469120025634766e-01 -2.215068489313125610e-01 8.728209137916564941e-02 4.150864854454994202e-02 -4.312968999147415161e-02 4.247755557298660278e-02 1.253901422023773193e-01 -8.370834589004516602e-02 2.116377465426921844e-02 -2.361870408058166504e-01 -7.034168392419815063e-02 2.423924356698989868e-01 9.922812134027481079e-02 1.582254841923713684e-02 -5.590913072228431702e-02 -9.379258751869201660e-02 -1.072293519973754883e-02 1.585898250341415405e-01 1.562474220991134644e-01 -3.275276124477386475e-01 -8.309181034564971924e-02 2.669016830623149872e-02 -2.129754871129989624e-01 -3.299494087696075439e-01 -1.670989245176315308e-01
7.756939530372619629e-02 2.062534242868423462e-01 4.880326241254806519e-02 -2.511977851390838623e-01 -3.666374683380126953e-01 5.998129770159721375e-02 3.734675645828247070e-01 -3.379520177841186523e-01 1.565312147140502930e-01 5.138167738914489746e-02 1.946380920708179474e-02 2.079401910305023193e-02 2.138818651437759399e-01 -2.643016874790191650e-01 1.310022734105587006e-02 1.930240839719772339e-01 -2.489842623472213745e-01 1.054113954305648804e-01 -1.730272918939590454e-02 1.024050265550613403e-01 9.023972600698471069e-02 -2.029192894697189331e-01 1.706015765666961670e-01 -9.596554934978485107e-02 4.258668050169944763e-02 2.051105946302413940e-01 -2.485493719577789307e-01 9.685233235359191895e-02 -2.556474879384040833e-02 7.453034049831330776e-05 -1.384947001934051514e-01 8.286090940237045288e-02
7.634904235601425171e-02 2.757655084133148193e-01 -8.388043195009231567e-02 -7.389359176158905029e-02 -3.145315647125244141e-01 -8.749634772539138794e-02 3.236153721809387207e-01 -1.307480335235595703e-01 -1.482710689306259155e-01 8.592510595917701721e-03 -1.040390413254499435e-02 -1.764145791530609131e-01 3.246727585792541504e-01 5.960341915488243103e-02 -9.991171956062316895e-02 1.055725663900375366e-01 -1.627730280160903931e-01 -2.663896083831787109e-01 -8.244740962982177734e-02 1.609911322593688965e-01 2.237149924039840698e-01 -3.637979924678802490e-01 2.457091659307479858e-01 1.073088869452476501e-01 6.193409487605094910e-02 1.202915906906127930e-01 8.906780928373336792e-02 1.664109677076339722e-01 -6.288712471723556519e-02 2.631122991442680359e-02 -2.085798531770706177e-01 -8.541122823953628540e-02
6.074963882565498352e-02 1.304754614830017090e-01 -1.553976535797119141e-01 -1.810582876205444336e-01 -2.402893453836441040e-01 -1.457860320806503296e-01 4.741450399160385132e-02 4.996440559625625610e-02 -1.914261728525161743e-01 2.154314890503883362e-02 -2.840248942375183105e-01 -1.720917671918869019e-01 -2.777842804789543152e-02 -1.640035063028335571e-01 -4.490919411182403564e-01 2.271523028612136841e-01 -8.122815936803817749e-02 -1.144926324486732483e-01 1.321039348840713501e-01 2.588321566581726074e-01 6.829592585563659668e-02 1.131548825651407242e-02 3.041666746139526367e-01 1.859413534402847290e-01 2.310830354690551758e-01 -1.763817220926284790e-01 -7.366608083248138428e-02 1.158765479922294617e-01 -1.798161683836951852e-04 5.792085826396942139e-02 -2.151665687561035156e-01 1.456787288188934326e-01
-1.428815275430679321e-01 1.932187825441360474e-01 1.737318783998489380e-01 -3.268607258796691895e-01 -2.455462003126740456e-03 -1.749800294637680054e-01 2.223948389291763306e-01 2.368258088827133179e-01 4.380890727043151855e-02 -5.044057965278625488e-02 -2.985817790031433105e-01 -2.612485289573669434e-01 -1.265973895788192749e-01 -2.555886805057525635e-01 -3.102776110172271729e-01 8.703909069299697876e-02 -2.078665420413017273e-02 -4.995540529489517212e-02 1.903001815080642700e-01 2.672243714332580566e-01 3.987922891974449158e-02 -1.830979287624359131e-01 1.717153787612915039e-01 -2.354601174592971802e-01 8.619952201843261719e-02 1.042276099324226379e-01 4.072566330432891846e-02 6.995470821857452393e-02 5.370680615305900574e-02 -2.274943739175796509e-01 -6.076520308852195740e-02 9.069109708070755005e-02
6.402962654829025269e-02 1.990787237882614136e-01 -5.810895189642906189e-02 -2.925784587860107422e-01 -1.043487861752510071e-01 -2.792575359344482422e-01 -2.471724897623062134e-01 -6.767409294843673706e-02 2.537975013256072998e-01 1.046019122004508972e-01 1.706996858119964600e-01 -2.369210720062255859e-01 1.420745700597763062e-01 -8.778396993875503540e-02 -1.184834465384483337e-01 -3.813643380999565125e-02 -3.434872329235076904e-01 -5.724355578422546387e-02 -1.947557628154754639e-01 6.523200776427984238e-03 2.245197743177413940e-01 -8.339164406061172485e-02 -2.027730494737625122e-01 -3.330749869346618652e-01 1.169801056385040283e-01 -2.421628981828689575e-01 -4.317840933799743652e-02 -3.933517262339591980e-03 -1.133633553981781006e-01 -3.520812897477298975e-04 -2.077336460351943970e-01 -9.934569150209426880e-02
-4.788845311850309372e-03 3.924465775489807129e-01 2.599498033523559570e-01 -7.243144512176513672e-02 -1.885566115379333496e-01 -6.939567625522613525e-02 4.537465423345565796e-02 1.181840226054191589e-01 3.051948547363281250e-01 1.321432739496231079e-01 -2.521218359470367432e-02 -4.867292195558547974e-02 -1.214153785258531570e-02 8.718745410442352295e-02 2.568555809557437897e-02 -2.459030151367187500e-01 -4.543085098266601562e-01 -1.045154035091400146e-02 1.678744889795780182e-02 8.954200893640518188e-02 3.654712811112403870e-02 -3.519198298454284668e-02 1.024595499038696289e-01 -3.303507566452026367e-01 1.898318827152252197e-01 -1.214172244071960449e-01 1.953864283859729767e-02 -3.766128793358802795e-03 9.108392149209976196e-02 -2.383464127779006958e-01 -2.105730026960372925e-01 -1.913899630308151245e-01
1.083593517541885376e-01 1.343686133623123169e-01 -1.118634864687919617e-01 -2.444888055324554443e-01 8.105524629354476929e-02 2.368389628827571869e-03 -3.393732756376266479e-02 -1.354511380195617676e-01 1.072294730693101883e-02 1.924009025096893311e-01 -1.342778839170932770e-02 -1.513089090585708618e-01 2.551336586475372314e-02 -8.440709114074707031e-02 -1.451202183961868286e-01 1.143743768334388733e-01 -3.827797472476959229e-01 -1.659471541643142700e-01 6.875413656234741211e-02 2.093801498413085938e-01 -1.255196332931518555e-01 1.457064747810363770e-01 -5.814872682094573975e-02 -1.997042000293731689e-01 1.696671694517135620e-01 3.404610604047775269e-02 -2.976511418819427490e-01 1.015381440520286560e-01 -1.572060286998748779e-01 -5.549907684326171875e-01 -3.718695417046546936e-02 -6.227415055036544800e-02
-1.881354749202728271e-01 2.286373972892761230e-01 -3.401242792606353760e-01 -1.490432471036911011e-01 3.628252446651458740e-02 -2.065318077802658081e-01 1.462228745222091675e-01 -1.330454647541046143e-02 5.240407586097717285e-02 -1.778161525726318359e-02 -1.960715055465698242e-01 -1.138510089367628098e-02 -4.090791568160057068e-02 -1.718551963567733765e-01 1.806999295949935913e-01 -9.835201501846313477e-02 -2.369488328695297241e-01 -2.148340195417404175e-01 8.413224667310714722e-02 3.823387324810028076e-01 1.149979606270790100e-01 -2.409031093120574951e-01 -1.241250894963741302e-02 3.022026037797331810e-03 3.698450624942779541e-01 -7.710991799831390381e-02 2.915590815246105194e-02 4.098246619105339050e-02 -1.427608281373977661e-01 -4.335934296250343323e-02 -2.798775136470794678e-01 -1.445608139038085938e-01
5.153289809823036194e-02 1.984644122421741486e-02 7.068954408168792725e-03 -5.758729204535484314e-02 -2.330058254301548004e-02 -1.108791232109069824e-01 2.816277444362640381e-01 -7.914826273918151855e-02 1.369273364543914795e-01 1.019268855452537537e-01 -1.056411564350128174e-01 -3.385201096534729004e-02 -1.688104271888732910e-01 3.294335678219795227e-02 -2.150640189647674561e-01 -1.855616718530654907e-01 -2.168542146682739258e-01 -1.542226821184158325e-01 1.238235756754875183e-01 5.026379227638244629e-01 2.453580200672149658e-01 -6.576105207204818726e-02 2.766586281359195709e-02 6.662796437740325928e-02 1.710022240877151489e-01 7.377901673316955566e-02 -2.915237545967102051e-01 5.903689190745353699e-02 9.923351928591728210e-03 -4.260665476322174072e-01 -1.424952596426010132e-01 9.922825545072555542e-02
3.462198376655578613e-01 2.141853570938110352e-01 -1.646907478570938110e-01 -4.675276577472686768e-02 -7.777920365333557129e-02 -7.360973209142684937e-02 -2.031081914901733398e-01 -1.544363647699356079e-01 1.498602479696273804e-01 4.451521858572959900e-02 -3.058557510375976562e-01 -1.601334214210510254e-01 3.755427524447441101e-02 -2.170518785715103149e-01 -2.569508850574493408e-01 1.630878299474716187e-01 -3.499900996685028076e-01 -2.681048810482025146e-01 2.284285724163055420e-01 -1.362293511629104614e-01 1.942991018295288086e-01 1.172269508242607117e-01 1.608161479234695435e-01 -9.099639207124710083e-02 1.460644453763961792e-01 -9.362428635358810425e-02 -5.967157706618309021e-02 -2.006253600120544434e-02 -4.652074724435806274e-02 -5.393455550074577332e-02 -1.703917831182479858e-01 -1.571138203144073486e-01
2.208968997001647949e-01 8.187962323427200317e-02 4.667390882968902588e-02 -1.347179561853408813e-01 1.497049350291490555e-02 -5.380354821681976318e-02 7.891695946455001831e-02 -2.296450585126876831e-01 9.656577557325363159e-02 -8.529949933290481567e-02 3.124113939702510834e-02 -2.162795215845108032e-01 9.234666079282760620e-02 1.128617748618125916e-01 -2.702251374721527100e-01 6.077545508742332458e-02 -5.649819970130920410e-01 1.676293462514877319e-01 -2.189922332763671875e-01 2.879338897764682770e-02 2.765365242958068848e-01 -2.237752526998519897e-01 -8.329973369836807251e-02 -1.594762951135635376e-01 4.810506477952003479e-02 -1.571627557277679443e-01 -3.311559557914733887e-02 -3.851553425192832947e-02 1.769962757825851440e-01 -8.876315504312515259e-02 -2.662037909030914307e-01 -7.126593589782714844e-02
1.575213223695755005e-01 1.285186409950256348e-01 1.393930017948150635e-01 -1.745895743370056152e-01 -2.820206284523010254e-01 -1.892735809087753296e-01 -5.966064054518938065e-03 -8.051264286041259766e-02 1.548428386449813843e-01 -2.535630464553833008e-01 -2.930536121129989624e-02 -8.948562294244766235e-02 -1.829040795564651489e-01 -2.179667353630065918e-01 -1.523490101099014282e-01 1.792941391468048096e-01 -1.683014631271362305e-01 4.917630925774574280e-02 -8.013526350259780884e-02 1.590324342250823975e-01 2.508254647254943848e-01 -6.118103116750717163e-02 -8.473691344261169434e-02 -1.040522977709770203e-01 3.998054563999176025e-01 -2.256398946046829224e-01 7.704500108957290649e-02 -1.654732525348663330e-01 -2.063166648149490356e-01 -9.413038380444049835e-03 -2.740728259086608887e-01 -2.108473032712936401e-01
-1.499058585613965988e-02 2.928726673126220703e-01 6.511535495519638062e-02 -2.587699890136718750e-01 -2.149212509393692017e-01 -1.697629094123840332e-01 4.447979852557182312e-03 3.424637392163276672e-02 3.034941554069519043e-01 -4.459825158119201660e-02 9.344875812530517578e-02 -3.153615891933441162e-01 1.334738582372665405e-01 4.967983067035675049e-02 -1.509041935205459595e-01 -1.136162057518959045e-01 -3.063193559646606445e-01 8.758736401796340942e-02 -8.145033568143844604e-02 -8.636411279439926147e-02 7.968480885028839111e-02 2.325153164565563202e-02 -2.007310986518859863e-01 -3.145711123943328857e-01 1.915120929479598999e-01 -2.734991610050201416e-01 -1.211799383163452148e-01 -4.526958987116813660e-02 -1.557368636131286621e-01 -8.453684300184249878e-02 -2.828776240348815918e-01 -8.355546742677688599e-02
-1.861210018396377563e-01 1.412603855133056641e-01 -1.132718771696090698e-01 -1.548031531274318695e-02 -3.214268088340759277e-01 8.886294811964035034e-02 1.741959154605865479e-01 -2.405737042427062988e-01 4.096161946654319763e-02 4.741625860333442688e-02 -3.044264912605285645e-01 -9.727965295314788818e-02 2.322146296501159668e-02 1.526216119527816772e-01 -2.416072636842727661e-01 -5.149180442094802856e-02 -2.095119655132293701e-01 1.429845541715621948e-01 3.250938653945922852e-02 -4.248608648777008057e-02 7.164756208658218384e-02 -5.486361682415008545e-02 -1.541996151208877563e-01 7.449553906917572021e-02 -2.072990536689758301e-01 -1.228751838207244873e-01 -1.395003646612167358e-01 9.591523557901382446e-02 -2.307897359132766724e-01 -2.106115221977233887e-01 -4.344720244407653809e-01 -2.533554434776306152e-01
1.873114556074142456e-01 1.344067603349685669e-01 2.486837506294250488e-01 -1.789585500955581665e-01 -3.626565933227539062e-01 -7.238361984491348267e-02 5.030578002333641052e-02 6.449074298143386841e-02 1.232395097613334656e-01 -1.623499393463134766e-01 -1.735157221555709839e-01 -1.025325804948806763e-01 1.468653063056990504e-04 5.222514271736145020e-03 5.932564847171306610e-03 2.164322286844253540e-01 -8.579135686159133911e-02 1.833839155733585358e-02 3.078249394893646240e-01 8.753195405006408691e-02 3.417648673057556152e-01 -2.377227246761322021e-01 -1.168408542871475220e-01 7.163319736719131470e-02 8.141197264194488525e-02 3.790995106101036072e-02 4.773848131299018860e-02 -8.845487982034683228e-02 1.777737885713577271e-01 -4.566511809825897217e-01 -1.359909921884536743e-01 3.808439150452613831e-02
2.024546116590499878e-01 2.794109582901000977e-01 4.558252543210983276e-02 -2.600060701370239258e-01 -2.541840672492980957e-01 8.487410843372344971e-03 2.694811820983886719e-01 -3.111636340618133545e-01 -2.254717051982879639e-01 -1.015370637178421021e-01 -1.618299186229705811e-01 6.606288999319076538e-02 1.501138955354690552e-01 -9.656045585870742798e-02 -7.595031708478927612e-02 9.909101575613021851e-02 -2.039606422185897827e-01 -1.648775637149810791e-01 -2.740257978439331055e-01 1.969381868839263916e-01 1.931491196155548096e-01 -1.288094669580459595e-01 -1.012258678674697876e-01 1.283398419618606567e-01 4.208198189735412598e-02 1.485676914453506470e-01 -1.250163614749908447e-01 1.061067655682563782e-01 1.883656345307826996e-02 -2.752534151077270508e-01 -1.993446201086044312e-01 9.014543145895004272e-02
3.068988211452960968e-03 3.320004343986511230e-01 3.805522248148918152e-02 -4.985109716653823853e-02 -1.517403125762939453e-01 -1.852082312107086182e-01 -1.571197807788848877e-01 -1.525562852621078491e-01 2.575116418302059174e-02 -1.348743885755538940e-01 -4.842558503150939941e-02 -6.658668816089630127e-02 -1.071016788482666016e-01 -8.599767088890075684e-02 -1.407751291990280151e-01 2.485550707206130028e-03 -1.141857504844665527e-01 -2.509462535381317139e-01 3.308897316455841064e-01 3.118607774376869202e-02 -1.601227074861526489e-01 -1.101955771446228027e-01 1.482415795326232910e-01 -2.408596128225326538e-01 3.529238998889923096e-01 1.094961166381835938e-02 -3.132085204124450684e-01 -6.705630570650100708e-02 -3.541635721921920776e-02 -1.889850199222564697e-01 -2.659753262996673584e-01 2.774784564971923828e-01
-9.466027468442916870e-02 2.341567426919937134e-01 -2.289161384105682373e-01 -3.610207140445709229e-01 -2.392431050539016724e-01 -2.462972886860370636e-02 1.236974969506263733e-01 -1.214066669344902039e-01 -1.124215424060821533e-01 -5.795890092849731445e-02 -3.348407447338104248e-01 1.337365508079528809e-01 -1.435482054948806763e-01 4.804782941937446594e-02 3.235977888107299805e-02 1.326018851250410080e-02 -1.487821936607360840e-01 -4.511118829250335693e-01 1.523396372795104980e-01 -9.371877461671829224e-02 3.534046113491058350e-01 4.469014238566160202e-04 -8.481261879205703735e-02 -1.556795835494995117e-01 1.518331846455112100e-04 -1.099490672349929810e-01 3.522488847374916077e-02 1.347299814224243164e-01 2.734919637441635132e-02 -3.018020838499069214e-02 -1.975121796131134033e-01 -9.666078537702560425e-02
-1.746648699045181274e-01 2.766180336475372314e-01 1.043764129281044006e-01 -3.564369380474090576e-01 2.860006690025329590e-02 9.759005904197692871e-02 3.662534430623054504e-02 -1.445764303207397461e-01 -1.715710759162902832e-01 1.475269645452499390e-01 -2.790199220180511475e-01 -1.464957892894744873e-01 5.805369094014167786e-02 -4.009440913796424866e-02 -1.508233845233917236e-01 1.653295755386352539e-01 -1.986704319715499878e-01 -2.460892349481582642e-01 1.574719548225402832e-01 2.538795173168182373e-01 -8.918935805559158325e-02 -9.517504274845123291e-02 -1.718454211950302124e-01 -2.995019555091857910e-01 -9.496370702981948853e-02 -9.005380421876907349e-02 -2.545700967311859131e-01 -5.827499926090240479e-02 1.298592537641525269e-01 -2.865048348903656006e-01 -7.867781817913055420e-02 2.963917516171932220e-02
-1.703111082315444946e-01 1.154004707932472229e-01 3.818758297711610794e-03 -1.100018247961997986e-01 -3.797400593757629395e-01 8.339337259531021118e-02 1.505748778581619263e-01 -1.033872589468955994e-01 1.634996533393859863e-01 -9.484507143497467041e-02 -3.871736526489257812e-01 -1.517827659845352173e-01 1.222719531506299973e-02 -1.771526783704757690e-01 -1.208817958831787109e-01 1.102325022220611572e-01 -2.365317493677139282e-01 -7.424497604370117188e-02 4.850755631923675537e-02 5.306128785014152527e-02 -7.344773970544338226e-03 1.396374553442001343e-01 -1.473053097724914551e-01 7.053297013044357300e-02 -2.179725021123886108e-01 7.725745439529418945e-02 -4.754824936389923096e-02 -3.150019943714141846e-01 -2.300930172204971313e-01 -1.255121082067489624e-01 -3.670682609081268311e-01 -1.510642468929290771e-01
-1.655715703964233398e-01 4.358110576868057251e-02 5.652246996760368347e-02 -3.879770636558532715e-01 -5.060925334692001343e-02 -8.611761778593063354e-02 -1.043078675866127014e-01 -2.425371408462524414e-01 -3.697299584746360779e-02 1.928661018610000610e-01 -2.784758806228637695e-01 -2.654328644275665283e-01 -5.847293883562088013e-02 -9.012196958065032959e-02 -1.645074039697647095e-01 1.306719630956649780e-01 4.472296312451362610e-02 -2.596428990364074707e-01 1.972593665122985840e-01 1.480531096458435059e-01 -1.933479867875576019e-02 1.228381763212382793e-03 -8.924271911382675171e-02 -4.128505289554595947e-01 1.568146646022796631e-01 2.988164313137531281e-02 -7.142327725887298584e-02 4.906118381768465042e-03 2.230072915554046631e-01 -3.209186494350433350e-01 -5.007080361247062683e-02 -1.301286369562149048e-02
-1.376735419034957886e-01 1.028724163770675659e-01 -1.203169375658035278e-01 -2.708388268947601318e-01 -3.550007343292236328e-01 1.404394954442977905e-01 1.238356009125709534e-01 -5.731618404388427734e-02 3.170761764049530029e-01 1.406305283308029175e-01 -4.145907163619995117e-01 -2.117898017168045044e-01 -2.202068641781806946e-02 -8.682360500097274780e-02 -2.050377428531646729e-01 -5.507937818765640259e-02 -2.741819322109222412e-01 -1.048011481761932373e-01 -5.277099460363388062e-02 1.746220886707305908e-01 1.266448646783828735e-01 8.555079251527786255e-02 7.037856429815292358e-02 -1.188843548297882080e-01 -9.479358792304992676e-02 2.864523045718669891e-02 -9.239215403795242310e-03 -2.351590245962142944e-01 -5.582703277468681335e-02 -1.165664792060852051e-01 -5.715411528944969177e-02 -2.847252190113067627e-01
-1.963451951742172241e-01 1.756247282028198242e-01 -1.044499203562736511e-01 6.778872013092041016e-02 -7.931465655565261841e-02 3.388032317161560059e-02 -1.417942047119140625e-01 -1.831858903169631958e-01 3.576280176639556885e-02 -1.783092319965362549e-01 -4.162202477455139160e-01 9.719023108482360840e-02 1.791893541812896729e-01 -1.267527639865875244e-01 -6.440546363592147827e-03 1.879710853099822998e-01 -4.153211414813995361e-01 -5.039447173476219177e-02 2.343278974294662476e-01 3.422899544239044189e-01 -1.376199424266815186e-01 -8.114035427570343018e-02 -2.706691324710845947e-01 -1.023968160152435303e-01 4.534092918038368225e-02 -1.162106767296791077e-01 7.277494762092828751e-03 1.625847965478897095e-01 1.839011758565902710e-01 2.577102184295654297e-02 -3.498186543583869934e-02 1.433940082788467407e-01
-2.025375366210937500e-01 2.447360008955001831e-01 -7.833274453878402710e-02 -4.923543930053710938e-01 -2.208163440227508545e-01 -2.945459187030792236e-01 6.252703070640563965e-02 -1.742435544729232788e-01 -2.636345103383064270e-02 -1.416354328393936157e-01 -2.092959582805633545e-01 1.326483041048049927e-01 8.005303144454956055e-02 1.172816660255193710e-02 -1.166926771402359009e-01 -2.794383168220520020e-01 4.683529585599899292e-02 -1.309623718261718750e-01 -8.586421608924865723e-02 1.202892288565635681e-01 -3.249799087643623352e-02 -1.999336332082748413e-01 4.027197510004043579e-02 3.162986412644386292e-02 6.277540326118469238e-02 3.411639109253883362e-02 -2.150024026632308960e-01 -6.143352761864662170e-02 -1.427869647741317749e-01 -3.415174484252929688e-01 -1.210652738809585571e-01 9.337465465068817139e-02
1.840607672929763794e-01 2.532566189765930176e-01 -1.071624904870986938e-01 -7.130381464958190918e-02 -4.112355113029479980e-01 -2.551295757293701172e-01 -7.137193530797958374e-02 -1.663504689931869507e-01 1.407357119023799896e-02 2.588083446025848389e-01 -2.206794917583465576e-01 1.397341489791870117e-01 3.601041436195373535e-01 3.649432212114334106e-02 -1.476513501256704330e-02 -3.345432505011558533e-02 -1.002983376383781433e-01 4.468927532434463501e-02 1.736431866884231567e-01 4.154158830642700195e-01 9.675358980894088745e-02 -1.463818103075027466e-01 -6.493116170167922974e-02 -1.332695931196212769e-01 1.672585308551788330e-02 2.993466332554817200e-02 -1.189839318394660950e-01 1.965347081422805786e-01 4.306968674063682556e-02 -5.258403345942497253e-02 -9.266634285449981689e-02 1.264219582080841064e-01
1.762121170759201050e-01 3.028600215911865234e-01 -3.427650406956672668e-02 8.038241416215896606e-03 -1.818496584892272949e-01 -1.367906033992767334e-01 4.485300276428461075e-03 -9.628718346357345581e-02 8.166921883821487427e-02 -2.436261773109436035e-01 -2.099362462759017944e-01 -1.831316202878952026e-01 -4.834278672933578491e-02 -2.624056339263916016e-01 -3.804609775543212891e-01 -6.386650353670120239e-02 -2.223131954669952393e-01 -2.144511938095092773e-01 1.582872122526168823e-01 -3.064578473567962646e-01 -7.169410120695829391e-03 -1.697369664907455444e-01 5.187023803591728210e-02 -3.161686658859252930e-01 1.302082836627960205e-01 1.492304354906082153e-01 -5.982497334480285645e-02 1.030256599187850952e-01 -8.793018758296966553e-02 -1.902509927749633789e-01 -7.050745934247970581e-02 -5.514997616410255432e-02
1.613565236330032349e-01 3.763438668102025986e-03 -2.210898399353027344e-01 -1.507429778575897217e-01 -2.223764508962631226e-01 -1.508623063564300537e-01 3.615575283765792847e-02 -3.781964257359504700e-02 -7.561237085610628128e-03 -5.836294963955879211e-02 2.628051303327083588e-02 6.375734228640794754e-03 2.915967814624309540e-02 2.515193447470664978e-02 -4.031814038753509521e-01 -8.126077242195606232e-03 -2.253245115280151367e-01 1.028353273868560791e-01 1.644534915685653687e-01 2.702378630638122559e-01 1.047836989164352417e-01 -1.347187813371419907e-02 1.798073351383209229e-01 -1.068813651800155640e-01 7.068356126546859741e-02 -8.714523166418075562e-02 -2.229901403188705444e-01 1.475927382707595825e-01 1.933846175670623779e-01 -4.983488619327545166e-01 -1.713198572397232056e-01 -2.087225168943405151e-01
-3.703893721103668213e-02 -4.689582437276840210e-02 -2.913131117820739746e-01 -1.718221157789230347e-01 -1.997324228286743164e-01 -4.015789926052093506e-02 -4.750552400946617126e-02 -8.891211450099945068e-02 -8.918855339288711548e-02 -2.625285983085632324e-01 -4.852999150753021240e-01 -1.546626985073089600e-01 1.197514981031417847e-01 -4.432420432567596436e-02 -1.379145383834838867e-01 -2.218167111277580261e-02 -2.057697474956512451e-01 -1.317221671342849731e-01 4.322809278964996338e-01 1.923386454582214355e-01 -2.555819414556026459e-02 2.468167338520288467e-03 4.127119854092597961e-02 -9.250362962484359741e-02 6.862444430589675903e-02 2.138563990592956543e-01 1.239032223820686340e-01 6.780611816793680191e-03 5.634262040257453918e-02 -8.063907921314239502e-02 -2.538683712482452393e-01 -1.542868316173553467e-01
4.493819549679756165e-03 1.158093661069869995e-01 2.699520904570817947e-03 -2.111134827136993408e-01 -1.636047810316085815e-01 -1.785055268555879593e-03 -1.460999846458435059e-01 -1.507151871919631958e-01 2.110333591699600220e-01 3.578948555514216423e-03 -3.001046478748321533e-01 8.930116146802902222e-02 -9.248554706573486328e-02 -2.847146093845367432e-01 -5.703406408429145813e-02 -2.155972123146057129e-01 -1.947025656700134277e-01 -4.806051850318908691e-01 3.515791893005371094e-01 1.638193279504776001e-01 -6.278873980045318604e-02 -1.183736398816108704e-01 -1.069300994277000427e-01 -9.484950453042984009e-02 6.883494555950164795e-02 -1.905510872602462769e-01 -8.683853596448898315e-02 1.353150755167007446e-01 1.783464848995208740e-01 -4.700588807463645935e-02 -1.281352639198303223e-01 -1.190389841794967651e-01
-1.406459212303161621e-01 1.706589311361312866e-01 1.488831788301467896e-01 -3.174263238906860352e-01 -4.037272557616233826e-02 -4.197132587432861328e-01 1.685155779123306274e-01 -6.585358828306198120e-02 8.968910202383995056e-03 9.026096761226654053e-02 -3.585401475429534912e-01 -1.152365207672119141e-01 4.299782961606979370e-02 -3.073707818984985352e-01 -2.044253498315811157e-01 1.843897253274917603e-01 -2.897008061408996582e-01 -4.143353551626205444e-02 1.622066944837570190e-01 1.826457828283309937e-01 1.760485023260116577e-01 -3.806981816887855530e-02 1.220848709344863892e-01 -3.815789893269538879e-02 1.077563911676406860e-01 -4.699563235044479370e-02 -1.866521090269088745e-01 1.106747388839721680e-01 -2.163351140916347504e-02 -1.547502279281616211e-01 1.163456961512565613e-01 -4.995484277606010437e-02
5.825624242424964905e-02 1.341114193201065063e-01 2.848343225196003914e-03 -2.371256053447723389e-01 1.295372992753982544e-01 -4.544189572334289551e-02 4.245677590370178223e-02 -1.594442501664161682e-02 -5.349506437778472900e-02 7.973426580429077148e-02 -4.344192566350102425e-04 1.200908720493316650e-01 2.480270415544509888e-01 -1.120202913880348206e-01 -4.395728707313537598e-01 -1.242496445775032043e-02 -2.428996264934539795e-01 -2.995688021183013916e-01 3.705430403351783752e-02 7.610353082418441772e-02 -4.672580212354660034e-02 -9.627850726246833801e-03 2.359965890645980835e-01 6.786031275987625122e-02 4.178841412067413330e-02 -1.168494895100593567e-01 6.526844948530197144e-02 -1.350133400410413742e-02 2.132376581430435181e-01 3.712828084826469421e-02 -5.083535313606262207e-01 2.584561705589294434e-01
3.007808625698089600e-01 5.056119561195373535e-01 -2.563785016536712646e-02 5.784026812762022018e-03 -1.560496836900711060e-01 3.264353424310684204e-02 -4.007452726364135742e-02 2.232146263122558594e-02 1.210721209645271301e-02 6.401099264621734619e-02 -1.097252294421195984e-01 2.084852196276187897e-02 1.284793168306350708e-01 -2.275785058736801147e-01 7.661177776753902435e-03 -3.684901446104049683e-02 -4.444102346897125244e-01 -1.957821696996688843e-01 -1.707016378641128540e-01 2.289559394121170044e-01 1.743318140506744385e-01 -1.466013193130493164e-01 -1.203242763876914978e-01 2.332211136817932129e-01 1.095562279224395752e-01 1.331059783697128296e-01 6.972942966967821121e-03 -9.276910871267318726e-02 1.433769911527633667e-01 -9.969720989465713501e-02 -1.791182011365890503e-01 -1.195333711802959442e-02
8.276212960481643677e-02 1.101301684975624084e-01 -3.328929841518402100e-01 -2.743749022483825684e-01 -5.489576235413551331e-02 -5.766060203313827515e-02 -4.232210293412208557e-02 2.137821763753890991e-01 -3.885237732902169228e-03 2.156988531351089478e-01 -5.039857625961303711e-01 -1.689393073320388794e-01 -5.199553072452545166e-02 7.153190672397613525e-03 -2.341968566179275513e-01 1.759400963783264160e-01 -2.205462567508220673e-02 1.540440618991851807e-01 7.338328659534454346e-02 1.900354474782943726e-01 1.224313303828239441e-01 -4.728006944060325623e-02 -6.746209412813186646e-02 -1.456436514854431152e-01 1.380802094936370850e-01 1.615632027387619019e-01 -1.527185589075088501e-01 5.522933229804039001e-02 -1.072390154004096985e-01 -1.878707259893417358e-01 -3.023804426193237305e-01 7.053399831056594849e-02
-1.111526694148778915e-02 2.278019487857818604e-01 -2.492049336433410645e-01 -1.028569974005222321e-02 -8.967210352420806885e-02 -3.666837885975837708e-02 2.743106484413146973e-01 -2.891803085803985596e-01 -3.327526897192001343e-02 2.377324551343917847e-01 1.752116084098815918e-01 9.332542121410369873e-02 2.059053182601928711e-01 -5.641707032918930054e-02 -2.453894019126892090e-01 -3.131741657853126526e-02 -2.338372766971588135e-01 1.654666289687156677e-02 1.241007372736930847e-01 2.160299867391586304e-01 8.974583446979522705e-02 -2.870371341705322266e-01 1.734248548746109009e-01 -2.237997800111770630e-01 1.363258063793182373e-01 3.991764038801193237e-02 1.014778241515159607e-01 -3.121729753911495209e-02 8.044674247503280640e-02 1.491151154041290283e-01 -3.141723573207855225e-01 -2.592581808567047119e-01
7.438001781702041626e-02 2.702998816967010498e-01 -3.246585428714752197e-01 -1.416571438312530518e-01 -1.168040037155151367e-01 1.394463777542114258e-01 7.394789904356002808e-02 2.882744185626506805e-02 1.477653440088033676e-02 5.351400375366210938e-02 -2.241415232419967651e-01 -3.158699572086334229e-01 3.970348834991455078e-02 -1.920658946037292480e-01 -1.501463353633880615e-01 3.013110905885696411e-02 -1.085095033049583435e-01 -8.642543852329254150e-02 3.539845347404479980e-01 -8.680808544158935547e-02 3.635696470737457275e-01 2.931466884911060333e-02 -1.215925738215446472e-01 -1.303738504648208618e-01 1.085632741451263428e-01 1.847011409699916840e-02 2.055462300777435303e-01 -2.917236834764480591e-02 1.882014125585556030e-01 -2.746482789516448975e-01 -1.163352727890014648e-01 -2.121642380952835083e-01
1.151552945375442505e-01 1.717299669981002808e-01 1.775178462266921997e-01 -1.817820072174072266e-01 -3.123290603980422020e-03 -3.688196465373039246e-02 1.083402708172798157e-01 1.448731869459152222e-01 3.946024179458618164e-01 6.913244724273681641e-02 1.215588226914405823e-01 2.000670433044433594e-01 -3.886398300528526306e-02 -1.254847794771194458e-01 -1.872463226318359375e-01 8.307006955146789551e-02 -3.366889953613281250e-01 5.812839418649673462e-02 1.435612440109252930e-01 2.543895244598388672e-01 2.664910852909088135e-01 2.451196126639842987e-02 -1.143595948815345764e-01 -2.229462265968322754e-01 9.556872397661209106e-02 1.571078747510910034e-01 -2.727660536766052246e-01 8.212340623140335083e-02 6.097473949193954468e-02 -1.858414337038993835e-02 -3.559434711933135986e-01 4.356613382697105408e-02
-3.285291418433189392e-02 3.503647744655609131e-01 2.909199297428131104e-01 -1.410895376466214657e-03 -1.562064979225397110e-02 -2.170837819576263428e-01 -3.923370316624641418e-02 6.411654502153396606e-02 1.523830592632293701e-01 7.596446573734283447e-02 8.958418667316436768e-02 -1.465629637241363525e-01 1.785591244697570801e-01 5.666851997375488281e-02 6.097071804106235504e-03 1.623868942260742188e-02 -4.373002648353576660e-01 -1.044398918747901917e-01 -3.623502701520919800e-02 -3.814917802810668945e-02 5.866095796227455139e-02 -7.313405722379684448e-02 -8.447571098804473877e-02 -4.200766086578369141e-01 1.431472152471542358e-01 -8.410309255123138428e-02 -1.838103681802749634e-01 -1.884409971535205841e-02 -1.870707720518112183e-01 -2.716733217239379883e-01 -2.759515643119812012e-01 2.572297491133213043e-02
1.329840421676635742e-01 3.193561434745788574e-01 -2.246082276105880737e-01 -1.049403175711631775e-01 -3.731480538845062256e-01 -1.454562842845916748e-01 1.915507167577743530e-01 -1.907936632633209229e-01 -3.179485350847244263e-02 -1.432234346866607666e-01 -2.978611551225185394e-02 3.644053824245929718e-03 -6.135634332895278931e-02 -2.613556087017059326e-01 -4.254527017474174500e-02 -6.774106621742248535e-02 -2.748291008174419403e-02 -1.475414037704467773e-01 -3.702548518776893616e-02 3.005321919918060303e-01 3.909417092800140381e-01 -7.162853330373764038e-02 -5.327772721648216248e-02 -2.688937187194824219e-01 -1.040511019527912140e-02 5.950518418103456497e-03 -2.766671478748321533e-01 -1.377279013395309448e-01 -1.419321000576019287e-01 -2.093247510492801666e-02 -1.443658620119094849e-01 -8.695830591022968292e-03
-1.517635881900787354e-01 2.919792532920837402e-01 2.037441879510879517e-01 8.546931296586990356e-02 -2.879514694213867188e-01 1.611752361059188843e-01 9.657993912696838379e-02 -1.559395808726549149e-02 4.094401299953460693e-01 -1.981360614299774170e-01 -3.719867393374443054e-02 6.530819833278656006e-02 4.261979833245277405e-02 -1.588626801967620850e-01 -8.170702494680881500e-03 -1.209003627300262451e-01 -1.565618216991424561e-01 -2.096856534481048584e-01 4.277975857257843018e-02 9.313037991523742676e-02 2.118781358003616333e-01 -2.940893769264221191e-01 -2.084582448005676270e-01 -9.333064407110214233e-02 1.696346849203109741e-01 -1.071741338819265366e-02 1.144568547606468201e-01 2.341472730040550232e-02 1.242475062608718872e-01 -1.878723949193954468e-01 -1.835840046405792236e-01 -2.839788198471069336e-01
1.658949106931686401e-01 1.087317094206809998e-01 7.731651514768600464e-02 -1.956278681755065918e-01 -1.513833254575729370e-01 -1.766832731664180756e-02 9.353900700807571411e-02 -2.720693051815032959e-01 -5.745936930179595947e-02 4.564132168889045715e-02 -1.826942116022109985e-01 3.135316669940948486e-01 7.377074658870697021e-02 -7.919452339410781860e-02 4.081750288605690002e-02 2.534601688385009766e-01 -1.751270741224288940e-01 -1.038680374622344971e-01 -1.210482269525527954e-01 -1.561003327369689941e-01 1.578475683927536011e-01 -1.966251432895660400e-01 -1.189164444804191589e-01 -1.776795089244842529e-01 1.973816305398941040e-01 -1.161120906472206116e-01 -4.622410982847213745e-02 8.868259191513061523e-02 7.673903554677963257e-02 -5.118460655212402344e-01 -2.010027170181274414e-01 1.877104938030242920e-01
-1.259294748306274414e-01 1.752813160419464111e-01 -1.434016525745391846e-01 7.176216691732406616e-03 -1.044990718364715576e-01 -1.224656961858272552e-02 3.034005165100097656e-01 -8.063100278377532959e-02 -6.407087203115224838e-03 2.929467260837554932e-01 -3.372716307640075684e-01 -5.275830999016761780e-02 1.957945972681045532e-01 -1.214100942015647888e-01 -2.583722211420536041e-02 6.842803210020065308e-02 5.344007909297943115e-02 4.540136829018592834e-02 -8.703158050775527954e-02 4.080811142921447754e-01 -3.756363317370414734e-02 2.134826220571994781e-02 -1.276253908872604370e-01 -2.650321424007415771e-01 1.271656751632690430e-01 2.908088862895965576e-01 -1.427382528781890869e-01 -5.507710948586463928e-02 -1.792605035006999969e-02 -1.270266622304916382e-01 -3.329673409461975098e-01 -2.084884792566299438e-01
-1.686461716890335083e-01 4.033181965351104736e-01 -2.061707898974418640e-02 6.961670517921447754e-02 -1.119492501020431519e-01 1.876822859048843384e-01 -2.176581174135208130e-01 1.168795581907033920e-02 2.665541693568229675e-02 -7.704509049654006958e-02 -2.086215913295745850e-01 6.914931535720825195e-02 2.287225797772407532e-03 7.633388042449951172e-02 -2.694435417652130127e-01 -1.782360859215259552e-02 -1.863642781972885132e-01 1.867642998695373535e-02 1.129055544734001160e-01 1.296915113925933838e-01 5.868942663073539734e-02 -3.164983391761779785e-01 -8.504299446940422058e-03 2.448708005249500275e-02 4.279082268476486206e-02 2.094094306230545044e-01 -3.036304712295532227e-01 8.393628150224685669e-02 -4.917936772108078003e-02 1.226672064512968063e-02 -4.338895082473754883e-01 -2.645125985145568848e-01
-8.578155934810638428e-02 -7.151181995868682861e-02 2.269377931952476501e-02 -8.865287899971008301e-02 -2.126243710517883301e-01 -1.392002124339342117e-02 1.507955044507980347e-01 -2.765669524669647217e-01 1.758289895951747894e-02 1.567214131355285645e-01 1.558221597224473953e-02 8.590132743120193481e-02 -6.374551355838775635e-02 -2.234639972448348999e-01 -2.980129122734069824e-01 -2.000350058078765869e-01 -3.202671706676483154e-01 -2.020304650068283081e-02 -8.453243970870971680e-02 1.815858781337738037e-01 -2.207234874367713928e-02 -3.891730010509490967e-01 2.495552971959114075e-02 3.057178296148777008e-02 2.213138192892074585e-01 -2.035519480705261230e-02 -1.162393540143966675e-01 -2.862549424171447754e-01 -1.033444330096244812e-02 -3.684935271739959717e-01 -1.446946263313293457e-01 1.446609348058700562e-01
1.274643689393997192e-01 1.015828922390937805e-01 -5.779959559440612793e-01 -1.867828369140625000e-01 -1.981825232505798340e-01 -1.501688808202743530e-01 -7.801355421543121338e-02 -9.413855522871017456e-02 -3.291168063879013062e-02 -5.016598477959632874e-02 -1.437353789806365967e-01 2.750564133748412132e-03 2.784833312034606934e-01 -1.471519377082586288e-02 -7.971271127462387085e-02 1.893788427114486694e-01 -2.117719948291778564e-01 1.658000610768795013e-02 6.166251003742218018e-02 -1.120932772755622864e-01 1.025677993893623352e-01 -2.745176851749420166e-01 -1.018298491835594177e-01 -1.220605373382568359e-01 1.962842196226119995e-01 1.832849830389022827e-01 -1.289330422878265381e-01 3.520385548472404480e-02 1.067044511437416077e-01 2.157242037355899811e-02 -2.847196757793426514e-01 -1.670275628566741943e-01
-3.746821358799934387e-02 2.125749737024307251e-01 -3.297656476497650146e-01 -7.671160995960235596e-02 -1.609404683113098145e-01 -2.901268601417541504e-01 1.562841795384883881e-02 -2.177234925329685211e-02 2.132878154516220093e-01 -3.090527281165122986e-02 -2.165025323629379272e-01 1.173405572772026062e-01 4.580416157841682434e-02 -1.540506631135940552e-01 -4.361963570117950439e-01 2.049239724874496460e-02 -1.087090224027633667e-01 -3.569887578487396240e-01 1.259178295731544495e-02 -1.642970740795135498e-01 1.280938237905502319e-01 -7.883010059595108032e-02 -1.266749203205108643e-01 -2.641212344169616699e-01 -1.379510853439569473e-03 -1.082191839814186096e-01 -1.714095622301101685e-01 -5.262098833918571472e-02 7.292672246694564819e-02 -2.566637396812438965e-01 -1.011098828166723251e-02 1.199108883738517761e-01
4.521366953849792480e-02 -5.131101608276367188e-02 2.701806835830211639e-02 -2.131815254688262939e-01 -3.160039782524108887e-01 -2.024819701910018921e-01 9.625089168548583984e-02 -5.718621239066123962e-02 6.940998882055282593e-02 -7.232224196195602417e-02 -1.600726395845413208e-01 -5.531755741685628891e-03 -1.039984300732612610e-01 -3.079999089241027832e-01 1.864184252917766571e-02 -1.114166602492332458e-01 -3.217693865299224854e-01 1.296593993902206421e-01 5.511282384395599365e-02 1.858718693256378174e-02 3.732763528823852539e-01 -1.250360161066055298e-01 -2.661084830760955811e-01 -1.888411045074462891e-01 2.057496011257171631e-01 -4.342773556709289551e-02 3.116467781364917755e-02 -9.525628760457038879e-03 -1.903578191995620728e-01 -6.950446963310241699e-02 -3.889771997928619385e-01 -1.370644122362136841e-01
8.372806943953037262e-03 4.069871604442596436e-01 -1.561960130929946899e-01 -1.974442601203918457e-01 5.370062589645385742e-02 -1.264391280710697174e-02 -2.273950725793838501e-01 3.502013627439737320e-03 2.332571744918823242e-01 4.377274215221405029e-02 4.558105021715164185e-02 -1.953047960996627808e-01 1.986016184091567993e-01 -3.614124655723571777e-02 -2.555183172225952148e-01 -9.078522771596908569e-02 -3.187430799007415771e-01 -2.976093590259552002e-01 4.496494308114051819e-02 2.377257216721773148e-03 7.171358913183212280e-02 1.776650249958038330e-01 1.834632903337478638e-01 -2.052876502275466919e-01 1.233681663870811462e-01 -4.678345099091529846e-02 5.685678683221340179e-03 -7.499779760837554932e-02 5.515568330883979797e-02 -2.503082454204559326e-01 -1.003322601318359375e-01 3.190375268459320068e-01
-4.037397727370262146e-02 2.234936505556106567e-01 -3.219417631626129150e-01 -9.630597382783889771e-02 -3.460200130939483643e-01 -8.754764497280120850e-02 -5.207664147019386292e-02 -7.667893171310424805e-02 -2.128849476575851440e-01 3.375744447112083435e-02 -1.675599664449691772e-01 -7.894144207239151001e-02 -3.769331797957420349e-02 -4.274008050560951233e-02 -2.918135523796081543e-01 1.763001084327697754e-01 -1.055033132433891296e-01 -1.529544293880462646e-01 3.431032598018646240e-01 1.592096537351608276e-01 1.272871196269989014e-01 -2.571057062596082687e-03 2.958341836929321289e-01 8.312999457120895386e-02 1.655531525611877441e-01 2.127774292603135109e-03 -7.494650781154632568e-02 -1.358611136674880981e-01 2.598440945148468018e-01 -1.628538034856319427e-02 -3.008290827274322510e-01 -3.550486639142036438e-02
-1.834749132394790649e-01 3.655032813549041748e-01 2.028475999832153320e-01 1.596475243568420410e-01 -3.459768295288085938e-01 2.821150235831737518e-02 7.559178769588470459e-02 -2.197297662496566772e-02 -6.721348315477371216e-02 -3.439629077911376953e-02 -1.535348892211914062e-01 5.819671601057052612e-02 1.621705442667007446e-01 -1.979871839284896851e-01 -4.513675719499588013e-02 -2.878427691757678986e-02 -1.475111395120620728e-01 -1.998757272958755493e-01 -1.860389411449432373e-01 -3.093868680298328400e-02 1.255148053169250488e-01 -3.048657439649105072e-02 -3.761966824531555176e-01 -4.862650763243436813e-03 1.360485255718231201e-01 2.111535519361495972e-01 -4.805772565305233002e-03 5.142185837030410767e-02 -1.375752538442611694e-01 6.315445154905319214e-02 -3.967107534408569336e-01 1.919031292200088501e-01
7.000824809074401855e-02 3.890741765499114990e-01 1.556409746408462524e-01 -3.061464130878448486e-01 -4.597127437591552734e-01 -3.480451181530952454e-02 2.836548686027526855e-01 -2.128575593233108521e-01 1.078779399394989014e-01 3.309384733438491821e-02 -7.396624237298965454e-02 1.715412437915802002e-01 -3.045453131198883057e-02 -3.765160962939262390e-02 2.003847807645797729e-02 4.773053154349327087e-02 -8.483802527189254761e-02 -8.939305692911148071e-02 6.870249658823013306e-02 2.701652646064758301e-01 2.381645292043685913e-01 4.088111966848373413e-02 6.498931348323822021e-02 -2.444978058338165283e-01 1.702562123537063599e-01 1.504516303539276123e-01 -6.847166270017623901e-02 2.129391282796859741e-01 8.335681259632110596e-02 -6.718095391988754272e-02 -2.720404975116252899e-02 -7.516201585531234741e-02
1.684551127254962921e-02 2.562968134880065918e-01 -4.274861514568328857e-02 -3.474763035774230957e-01 -1.548699103295803070e-03 -4.676498472690582275e-02 -3.275396227836608887e-01 -1.678319424390792847e-01 4.359494149684906006e-02 -1.208257675170898438e-01 -1.052368581295013428e-01 -8.098287135362625122e-02 -4.132161289453506470e-02 -1.291248351335525513e-01 -2.823897004127502441e-01 -1.913410425186157227e-01 -3.540472388267517090e-01 -1.050345972180366516e-01 3.272053599357604980e-01 1.328608579933643341e-02 8.742920309305191040e-02 8.590839803218841553e-03 6.183470413088798523e-02 -6.100223585963249207e-02 6.915240734815597534e-02 3.642935305833816528e-02 -1.296428740024566650e-01 3.392925485968589783e-02 3.216330707073211670e-02 -2.561197280883789062e-01 -1.911806017160415649e-01 3.447027206420898438e-01
1.556485146284103394e-01 1.501673161983489990e-01 2.529777884483337402e-01 4.751911386847496033e-02 -1.547807157039642334e-01 -9.333225339651107788e-02 2.495391108095645905e-02 -8.412539958953857422e-02 3.870847821235656738e-02 -1.124481633305549622e-01 -1.627597659826278687e-01 2.931288816034793854e-02 3.576957806944847107e-02 1.611896306276321411e-01 -3.003542311489582062e-03 -3.415453433990478516e-02 -1.734659373760223389e-01 -2.744700573384761810e-02 -2.063419967889785767e-01 1.309948265552520752e-01 2.778982520103454590e-01 -8.916293084621429443e-02 -3.570473566651344299e-02 -1.849973648786544800e-01 3.554791212081909180e-02 4.725717380642890930e-02 -9.412994235754013062e-02 3.263384699821472168e-01 -1.543510854244232178e-01 -3.309015333652496338e-01 -4.817516803741455078e-01 -2.848755717277526855e-01
6.390026956796646118e-02 4.044340848922729492e-01 -1.802601292729377747e-02 -2.163141071796417236e-01 -4.781852066516876221e-01 -2.021202445030212402e-01 1.149463802576065063e-01 -1.326426118612289429e-01 -1.769790984690189362e-02 1.698939353227615356e-01 -2.404382824897766113e-01 1.358664780855178833e-01 2.318488508462905884e-01 5.268066748976707458e-02 7.494165003299713135e-02 8.745215833187103271e-03 -8.642562478780746460e-02 1.096826195716857910e-01 1.675796210765838623e-01 2.643158435821533203e-01 1.039443388581275940e-01 -3.606391698122024536e-02 1.178627908229827881e-01 -1.460702270269393921e-01 -2.564734546467661858e-03 2.175780571997165680e-02 -4.602982103824615479e-02 1.860813945531845093e-01 -1.080783307552337646e-01 1.230486929416656494e-01 -2.569399476051330566e-01 1.496647149324417114e-01
5.206064879894256592e-02 3.833548128604888916e-01 -7.859332114458084106e-02 -5.523353070020675659e-02 -4.318004846572875977e-01 -2.720803618431091309e-01 7.010292261838912964e-02 -3.314518332481384277e-01 9.503162465989589691e-03 4.520986694842576981e-03 -2.240469455718994141e-01 1.029925495386123657e-01 2.839963734149932861e-01 7.800410035997629166e-03 1.242982316762208939e-02 -1.081950310617685318e-02 -1.118214577436447144e-01 4.708952829241752625e-02 8.154735714197158813e-02 4.166435599327087402e-01 5.542857944965362549e-02 -1.183785125613212585e-01 -9.032014757394790649e-02 -9.392184764146804810e-02 6.594079732894897461e-02 4.290805757045745850e-02 8.992821723222732544e-02 8.106648921966552734e-02 4.076898097991943359e-02 -8.705832809209823608e-02 -2.634661458432674408e-02 2.532468438148498535e-01
-9.426380693912506104e-02 9.438392519950866699e-02 2.271975949406623840e-02 -2.453546077013015747e-01 -2.329077124595642090e-01 1.092167496681213379e-01 1.328807622194290161e-01 1.903275251388549805e-01 -4.496081918478012085e-02 2.075379341840744019e-01 -4.440353810787200928e-01 -4.775317385792732239e-02 1.495042294263839722e-01 -1.577256172895431519e-01 -1.296027451753616333e-01 2.114451080560684204e-01 -1.580016463994979858e-01 1.021807417273521423e-01 8.863004297018051147e-02 3.866631090641021729e-01 1.084618270397186279e-01 -5.543610453605651855e-02 -2.593233436346054077e-02 -1.145788431167602539e-01 9.468492865562438965e-02 2.764126956462860107e-01 -1.614837348461151123e-01 -2.661461234092712402e-01 -6.449859589338302612e-02 -9.060956537723541260e-02 -7.943763583898544312e-02 1.605968028306961060e-01
-5.318830162286758423e-02 2.030040919780731201e-01 3.531485497951507568e-01 -1.482713967561721802e-01 -2.684549391269683838e-01 -2.004334032535552979e-01 1.826819032430648804e-01 -7.236233353614807129e-02 6.263984739780426025e-02 -1.886455118656158447e-01 -8.356285095214843750e-02 2.727453708648681641e-01 1.641457080841064453e-01 1.304044481366872787e-02 -1.345890806987881660e-03 5.331560224294662476e-02 -7.703901082277297974e-02 -1.710504442453384399e-01 -3.736362792551517487e-03 -3.362353891134262085e-02 1.743982434272766113e-01 -7.695149630308151245e-02 2.509984560310840607e-02 -2.035473100841045380e-02 9.499595314264297485e-02 -2.402660995721817017e-02 -2.088224589824676514e-01 1.527256220579147339e-01 -2.670079469680786133e-01 -3.671614229679107666e-01 -3.341680765151977539e-01 -1.988692283630371094e-01
1.915973573923110962e-01 1.176084280014038086e-01 2.166360169649124146e-01 1.756730675697326660e-01 -3.600621223449707031e-01 -2.090037912130355835e-01 -4.540465027093887329e-02 7.252724841237068176e-03 -6.343551725149154663e-02 3.852992504835128784e-02 -1.677698642015457153e-01 8.295795321464538574e-02 -3.338369727134704590e-02 -4.076392576098442078e-02 1.386262848973274231e-02 2.321687787771224976e-01 -2.284579724073410034e-01 5.658790469169616699e-02 1.962568238377571106e-02 3.233564794063568115e-01 1.519799530506134033e-01 -1.712470352649688721e-01 2.717426791787147522e-02 -4.556099474430084229e-01 1.846385598182678223e-01 -5.998976528644561768e-02 -3.063048124313354492e-01 3.180938307195901871e-03 -7.743573933839797974e-02 -1.396322399377822876e-01 -1.435575038194656372e-01 -1.047077681869268417e-02
1.912024617195129395e-01 2.888000309467315674e-01 7.475044578313827515e-02 1.414052695035934448e-01 -4.514828920364379883e-01 -1.048516631126403809e-01 1.353621780872344971e-01 -3.048864006996154785e-01 9.338219463825225830e-02 -7.527575641870498657e-02 -1.019431650638580322e-01 1.555233448743820190e-01 1.423140466213226318e-01 -3.445042669773101807e-02 4.039650782942771912e-02 -2.189505547285079956e-01 -7.373650372028350830e-02 1.845507919788360596e-01 -3.753800690174102783e-02 2.435677200555801392e-01 1.661376059055328369e-01 -1.919841766357421875e-02 -4.110990837216377258e-02 -3.457261919975280762e-01 1.134581714868545532e-01 6.005297228693962097e-02 -1.180260479450225830e-01 8.444258011877536774e-03 -1.176665052771568298e-01 9.741948917508125305e-03 -3.382844626903533936e-01 9.560015052556991577e-03
-3.100823052227497101e-02 -9.545496851205825806e-02 -1.759828776121139526e-01 -3.037596642971038818e-01 -1.271688491106033325e-01 -2.100011259317398071e-01 1.975808888673782349e-01 -2.099137157201766968e-01 -3.244783729314804077e-02 1.867151856422424316e-01 -1.412721257656812668e-02 -1.925201565027236938e-01 2.689568093046545982e-03 -1.124446280300617218e-02 -9.891074150800704956e-02 8.803112059831619263e-02 -2.698671221733093262e-01 7.102223485708236694e-02 7.887140661478042603e-02 3.241856396198272705e-01 1.382752805948257446e-01 -8.843215554952621460e-02 2.122336812317371368e-02 -2.677249908447265625e-02 8.100875467061996460e-02 -2.085607498884201050e-01 -2.636708021163940430e-01 2.333015650510787964e-01 -8.066375739872455597e-03 -4.586965441703796387e-01 -1.186202839016914368e-01 1.289182752370834351e-01
1.651943773031234741e-01 2.721013426780700684e-01 -1.280099898576736450e-01 3.713311254978179932e-02 -9.192244708538055420e-02 -1.420269012451171875e-01 8.466961234807968140e-02 3.407960012555122375e-02 3.216163218021392822e-01 5.232956260442733765e-02 6.215573847293853760e-02 3.415700048208236694e-02 -1.616917848587036133e-01 -1.809993833303451538e-01 -3.112094402313232422e-01 2.969070151448249817e-02 -3.286539912223815918e-01 1.032998263835906982e-01 -7.348207384347915649e-02 2.231122404336929321e-01 2.044298201799392700e-01 3.039379119873046875e-01 -1.068818271160125732e-01 -2.801187634468078613e-01 2.185163944959640503e-01 4.173551220446825027e-03 1.255184318870306015e-02 3.938686475157737732e-02 -1.163174584507942200e-01 -6.410183757543563843e-02 -3.161967694759368896e-01 1.053252443671226501e-01
1.687957160174846649e-02 2.464300841093063354e-01 -3.502408564090728760e-01 -6.470584124326705933e-02 -2.145621329545974731e-01 1.522874683141708374e-01 -4.795102868229150772e-03 -1.139727607369422913e-01 8.586330711841583252e-02 -1.272661704570055008e-02 -2.572791278362274170e-01 -9.928359836339950562e-02 -1.114072278141975403e-01 3.402302041649818420e-02 -3.858499526977539062e-01 1.170079596340656281e-02 -4.198500514030456543e-02 -2.949319779872894287e-01 -1.147070303559303284e-01 -1.177522353827953339e-03 3.548366129398345947e-01 4.010032117366790771e-02 -3.395322337746620178e-02 -4.201142862439155579e-02 5.700905248522758484e-02 -1.378569602966308594e-01 -7.591465860605239868e-02 -3.696033731102943420e-02 2.292831838130950928e-01 -3.806791007518768311e-01 -1.383455842733383179e-01 7.326681166887283325e-02
1.526705026626586914e-01 1.154942065477371216e-01 -8.410976082086563110e-02 -5.964757129549980164e-02 -1.471557021141052246e-01 -2.537934780120849609e-01 2.367644198238849640e-02 -6.332559138536453247e-02 2.190614938735961914e-01 -5.958905071020126343e-02 -2.040346860885620117e-01 -1.463929265737533569e-01 -5.374356731772422791e-02 -1.483419388532638550e-01 -4.184203147888183594e-01 -4.662742465734481812e-02 -2.580474019050598145e-01 -3.674983978271484375e-01 1.971981674432754517e-01 -1.526875942945480347e-01 -1.579006016254425049e-02 -2.312029451131820679e-01 9.607599675655364990e-02 -3.657080531120300293e-01 1.856687068939208984e-01 -1.629565954208374023e-01 2.876876108348369598e-02 2.596255019307136536e-02 -5.585889890789985657e-02 -7.056633383035659790e-02 1.644071191549301147e-02 -1.179820895195007324e-01
-5.193610861897468567e-02 1.247939318418502808e-01 -2.252758853137493134e-02 1.248533353209495544e-01 -1.500540673732757568e-01 -2.594961524009704590e-01 -9.437311440706253052e-02 -8.737950772047042847e-02 1.122834607958793640e-01 -9.644958376884460449e-02 -2.572638988494873047e-01 5.035392567515373230e-02 -8.080396801233291626e-02 -3.466725051403045654e-01 -2.922761738300323486e-01 -2.178489044308662415e-02 -1.483689695596694946e-01 -1.718634217977523804e-01 3.363469839096069336e-01 -4.318692535161972046e-02 -1.014263778924942017e-01 4.563825577497482300e-02 1.920603513717651367e-01 -4.074824154376983643e-01 1.925738602876663208e-01 3.818893060088157654e-02 -1.077212914824485779e-01 2.243430353701114655e-02 -9.206406772136688232e-02 -2.137468010187149048e-01 -1.775462627410888672e-01 1.944621950387954712e-01
1.138257160782814026e-01 3.067846000194549561e-01 -1.163025479763746262e-02 -2.982967793941497803e-01 -1.500427722930908203e-01 -1.106284931302070618e-01 6.682127714157104492e-02 -7.115780562162399292e-02 7.741038501262664795e-02 -8.680672943592071533e-02 2.574126608669757843e-02 2.861380577087402344e-01 -6.651226431131362915e-03 -6.219417601823806763e-02 -3.196330666542053223e-01 5.097274482250213623e-02 -3.916100598871707916e-03 1.550852656364440918e-01 -8.909428864717483521e-02 4.644752740859985352e-01 2.640459835529327393e-01 -1.734868250787258148e-02 -1.019937694072723389e-01 -3.614506721496582031e-01 5.510993301868438721e-02 1.801717430353164673e-01 2.818054333329200745e-02 -8.358463644981384277e-03 -7.079984247684478760e-02 -9.901583194732666016e-02 -1.836289316415786743e-01 -1.052512004971504211e-01
-1.071184128522872925e-02 1.837898939847946167e-01 1.039657294750213623e-01 -3.012505471706390381e-01 -2.408560961484909058e-01 -3.162454962730407715e-01 1.933882087469100952e-01 7.519471645355224609e-02 1.301056053489446640e-02 -8.301378227770328522e-03 -2.174174040555953979e-01 -1.810266077518463135e-01 5.621869489550590515e-02 -2.007928639650344849e-01 -2.181481420993804932e-01 1.868338882923126221e-01 -5.558131635189056396e-02 4.997533932328224182e-02 2.108264416456222534e-01 2.797302603721618652e-01 -2.122063376009464264e-02 1.944456398487091064e-01 3.603755533695220947e-01 -4.940209910273551941e-02 1.899563074111938477e-01 -2.040662616491317749e-01 -6.074856035411357880e-03 7.698145508766174316e-02 9.090080112218856812e-02 2.287707664072513580e-02 -2.041677087545394897e-01 1.555703729391098022e-01
-8.084640651941299438e-02 2.035813927650451660e-01 1.147463619709014893e-01 -2.342415452003479004e-01 -1.052619963884353638e-01 -3.872375190258026123e-02 -1.580081582069396973e-01 -2.689491212368011475e-01 1.202084198594093323e-01 7.361776381731033325e-02 -1.543905735015869141e-01 1.982387006282806396e-01 -2.842265181243419647e-03 -1.004990190267562866e-01 -2.082523405551910400e-01 8.574924618005752563e-02 -2.013475149869918823e-01 -2.008884027600288391e-02 1.388587951660156250e-01 -1.599727757275104523e-02 2.148000150918960571e-01 -8.314315229654312134e-02 -1.090681329369544983e-01 -1.105261743068695068e-01 3.015123680233955383e-02 -1.146730482578277588e-01 2.206476032733917236e-01 -2.125634253025054932e-01 8.531885594129562378e-02 1.053543910384178162e-01 -3.438613712787628174e-01 4.980714917182922363e-01
9.508040547370910645e-02 3.203074336051940918e-01 1.610039174556732178e-01 -3.930742144584655762e-01 -3.026981949806213379e-01 1.332830786705017090e-01 -3.107044994831085205e-01 2.460326626896858215e-02 1.366797834634780884e-01 1.488285064697265625e-01 -7.283172011375427246e-02 1.040021032094955444e-01 9.298521280288696289e-02 1.239349786192178726e-02 -1.133417859673500061e-01 -6.469619274139404297e-02 -2.557905018329620361e-01 -5.095192417502403259e-02 -2.676609456539154053e-01 3.065869212150573730e-01 -1.384529769420623779e-01 -1.103382110595703125e-01 1.649779379367828369e-01 -1.444673836231231689e-01 1.569199264049530029e-01 7.658848166465759277e-02 -2.139340341091156006e-01 3.013714402914047241e-02 1.298813149333000183e-02 -7.526719570159912109e-02 -7.400456815958023071e-02 -1.305558085441589355e-01
-1.627796739339828491e-01 2.719742953777313232e-01 -5.144689977169036865e-02 -2.302216738462448120e-02 -2.422324120998382568e-01 -1.097362861037254333e-01 5.826717615127563477e-02 -1.933453381061553955e-01 -5.948832631111145020e-02 -6.079179793596267700e-02 -3.697591722011566162e-01 -8.507776260375976562e-02 7.892861962318420410e-02 3.166453540325164795e-02 2.290178835391998291e-01 7.586207240819931030e-03 -4.058985710144042969e-01 4.872455447912216187e-02 3.302423954010009766e-01 3.592558205127716064e-01 6.931662559509277344e-02 -2.650532424449920654e-01 4.674928262829780579e-02 -1.130286380648612976e-01 2.119372971355915070e-02 4.968181625008583069e-02 -1.142924930900335312e-02 -1.407994516193866730e-02 1.400091052055358887e-01 1.603295207023620605e-01 -1.675823777914047241e-01 4.490433260798454285e-02
3.063712827861309052e-02 -1.039008200168609619e-01 -4.324340820312500000e-02 -6.280678510665893555e-02 -2.199226021766662598e-01 5.828839913010597229e-02 8.821101486682891846e-02 1.940405555069446564e-02 2.016943134367465973e-02 1.956074386835098267e-01 -3.822574019432067871e-01 -4.365420937538146973e-01 1.417102217674255371e-01 -1.355055272579193115e-01 -2.185332030057907104e-01 1.458888947963714600e-01 -3.064091317355632782e-02 2.088548056781291962e-02 -7.787705212831497192e-02 2.153987288475036621e-01 3.856805153191089630e-03 -1.208757758140563965e-01 -1.267824769020080566e-01 -1.366360336542129517e-01 1.164712756872177124e-01 -1.624889373779296875e-01 1.621507257223129272e-01 -8.310589194297790527e-02 7.490544021129608154e-02 4.675430804491043091e-02 -5.000870227813720703e-01 7.369159162044525146e-02
9.667810052633285522e-02 2.390468716621398926e-01 1.410237699747085571e-01 -2.404992282390594482e-01 -2.865785658359527588e-01 -9.033367037773132324e-02 3.137650191783905029e-01 -4.195093810558319092e-01 1.746752858161926270e-01 1.041058450937271118e-03 -7.340038567781448364e-02 8.332403004169464111e-02 5.205652862787246704e-02 -1.399767249822616577e-01 6.574139697477221489e-04 2.848326265811920166e-01 -1.554212570190429688e-01 -2.966677844524383545e-01 -1.853350736200809479e-02 2.088971436023712158e-01 -1.781698502600193024e-02 -1.557130813598632812e-01 1.087244153022766113e-01 -5.595495924353599548e-02 5.248275399208068848e-02 3.100171089172363281e-01 -7.351297885179519653e-03 -4.215074703097343445e-02 -1.033117920160293579e-01 1.045800372958183289e-01 -1.387507170438766479e-01 -8.694203943014144897e-02
1.295820325613021851e-01 3.462663888931274414e-01 1.312700062990188599e-01 -1.265604197978973389e-01 -3.722740411758422852e-01 -2.013622969388961792e-01 1.501456946134567261e-01 -1.276255249977111816e-01 1.874278485774993896e-01 -1.827002763748168945e-01 -1.085190847516059875e-01 1.832513958215713501e-01 5.691521987318992615e-02 -2.718654647469520569e-02 -8.651845902204513550e-02 -9.446468949317932129e-02 -1.569815874099731445e-01 -1.427421439439058304e-02 -1.127309352159500122e-01 3.754800558090209961e-01 3.209691941738128662e-01 1.292850524187088013e-01 -9.990323334932327271e-02 -3.015910387039184570e-01 1.294793635606765747e-01 1.883286386728286743e-01 -8.249163627624511719e-02 8.284953422844409943e-03 -3.980181738734245300e-02 -1.006861850619316101e-01 -8.826068043708801270e-02 -2.485448028892278671e-03
-2.930448651313781738e-01 2.377377599477767944e-01 1.512853205204010010e-01 -3.801622986793518066e-01 2.937765978276729584e-02 -6.019996851682662964e-02 -3.016342967748641968e-02 -9.316901117563247681e-02 -8.187504857778549194e-02 1.989146620035171509e-01 -1.834637522697448730e-01 -1.480046957731246948e-01 1.800225973129272461e-01 -1.566952615976333618e-01 -2.272100932896137238e-02 4.672797769308090210e-02 -1.679282337427139282e-01 -2.112324237823486328e-01 2.275748550891876221e-01 8.473374694585800171e-02 -6.049574166536331177e-02 -1.437216550111770630e-01 -1.295895427465438843e-01 -3.848074078559875488e-01 -8.544163405895233154e-02 9.575677663087844849e-02 -2.998811304569244385e-01 -7.535769604146480560e-03 1.615093648433685303e-01 -1.378193050622940063e-01 -1.127381473779678345e-01 1.714700460433959961e-01
8.708905428647994995e-02 1.462398469448089600e-01 -1.303354501724243164e-01 -7.849976420402526855e-02 -3.720670938491821289e-01 -1.065278276801109314e-01 1.414597779512405396e-01 -3.098805435001850128e-02 1.791437715291976929e-02 -1.041478142142295837e-01 -3.069201111793518066e-01 -2.856911718845367432e-01 -2.207717299461364746e-02 -1.090791299939155579e-01 4.985572770237922668e-02 3.807907998561859131e-01 -1.392538398504257202e-01 -3.230121731758117676e-02 3.221170902252197266e-01 7.799383252859115601e-02 3.192378878593444824e-01 -8.535380661487579346e-02 -1.350637674331665039e-01 -1.792374183423817158e-03 6.843442469835281372e-02 3.273238614201545715e-02 1.757330074906349182e-02 -1.876232326030731201e-01 3.266830742359161377e-01 -6.529921293258666992e-02 -1.185814365744590759e-01 -7.894404232501983643e-02
7.659869641065597534e-02 2.130671143531799316e-01 -1.827272623777389526e-01 -1.981153935194015503e-01 -2.635943591594696045e-01 -1.925522685050964355e-01 -2.802530862390995026e-02 -2.069284617900848389e-01 -7.505068182945251465e-02 -2.154647186398506165e-02 -1.236798912286758423e-01 1.411647535860538483e-02 2.660572901368141174e-02 -1.738629639148712158e-01 -3.395646065473556519e-02 2.168618887662887573e-01 -3.325048983097076416e-01 -1.509827561676502228e-02 -6.948859244585037231e-02 2.941523194313049316e-01 2.434958666563034058e-01 4.011416807770729065e-03 -7.239682972431182861e-02 2.932928502559661865e-02 -1.579917222261428833e-01 -1.021158918738365173e-01 -1.706989556550979614e-01 7.040560990571975708e-02 3.826519846916198730e-01 -3.512311875820159912e-01 -1.050892099738121033e-01 -8.578097820281982422e-02
-1.891542784869670868e-02 2.116592973470687866e-01 -1.113801673054695129e-01 -2.165601700544357300e-01 -9.733439236879348755e-02 5.415525659918785095e-02 -1.631717532873153687e-01 -2.339410781860351562e-01 2.244067639112472534e-01 3.003691434860229492e-01 -1.371188163757324219e-01 -7.407156750559806824e-03 -1.469508260488510132e-01 -1.358150094747543335e-01 3.862909227609634399e-02 4.233325272798538208e-02 -4.630859568715095520e-02 -3.019140362739562988e-01 -1.126354113221168518e-01 3.885096684098243713e-02 -2.275902777910232544e-01 6.963182985782623291e-02 8.995145559310913086e-02 -1.412228941917419434e-01 4.596024453639984131e-01 1.077908277511596680e-02 -3.063416481018066406e-01 6.650849431753158569e-02 -5.865519493818283081e-02 -1.031958982348442078e-01 -2.840140163898468018e-01 4.970723390579223633e-02
-1.629531681537628174e-01 4.646865725517272949e-01 1.959754386916756630e-03 -4.567085504531860352e-01 -1.140928864479064941e-01 -7.248912751674652100e-02 8.381158858537673950e-02 -3.127534091472625732e-01 4.471479356288909912e-02 -2.107893973588943481e-01 -2.779035270214080811e-02 1.376594007015228271e-01 3.649670258164405823e-02 -1.421688944101333618e-01 -9.798996895551681519e-02 2.312565036118030548e-02 -1.299350559711456299e-01 -1.662222594022750854e-01 1.376784592866897583e-01 4.386292397975921631e-02 -8.315037935972213745e-02 1.342781484127044678e-01 6.839857995510101318e-02 -1.650785952806472778e-01 -4.838266223669052124e-02 1.198012083768844604e-01 -1.375950872898101807e-01 8.193276822566986084e-02 -1.638601273298263550e-01 -1.315461248159408569e-01 -2.819923758506774902e-01 1.992515623569488525e-01
-2.035168707370758057e-01 1.309278309345245361e-01 -1.198953241109848022e-01 -4.213143587112426758e-01 -2.904231548309326172e-01 -7.472082972526550293e-02 9.823632985353469849e-02 1.583870053291320801e-01 9.302376210689544678e-02 -7.143096532672643661e-03 -1.830061525106430054e-01 5.555906519293785095e-02 1.637741178274154663e-01 -2.414198368787765503e-01 -9.838185459375381470e-02 -2.571685612201690674e-01 -7.070590555667877197e-02 -1.450720578432083130e-01 -1.333606895059347153e-02 2.742427773773670197e-02 -3.127125278115272522e-02 -2.576424181461334229e-01 6.240614131093025208e-02 4.718241840600967407e-02 4.688045475631952286e-03 6.551945209503173828e-02 -3.477750718593597412e-01 -2.025741934776306152e-01 3.051562234759330750e-02 -2.941082417964935303e-01 -2.522742748260498047e-01 -2.940532565116882324e-02
-2.170019596815109253e-01 2.748847901821136475e-01 -1.073064729571342468e-01 -2.582736313343048096e-01 1.591857820749282837e-01 -1.517715752124786377e-01 -1.075774952769279480e-01 -1.102478951215744019e-01 7.948199659585952759e-02 7.198027521371841431e-02 -2.174348086118698120e-01 1.537883281707763672e-01 4.591831937432289124e-02 -1.118014231324195862e-01 -1.196899339556694031e-01 1.088444069027900696e-01 -1.729297190904617310e-01 -1.635434627532958984e-01 1.763110309839248657e-01 -5.338972806930541992e-02 3.049988448619842529e-01 8.439643681049346924e-02 1.704020649194717407e-01 -7.478920370340347290e-02 1.975295096635818481e-01 -1.489520370960235596e-01 -1.726164519786834717e-01 1.979673802852630615e-01 1.250558644533157349e-01 -3.762206435203552246e-01 -1.990217715501785278e-01 -2.268721312284469604e-01
9.555722773075103760e-02 2.629259543027728796e-04 3.419452905654907227e-02 -1.502990871667861938e-01 -3.774869441986083984e-01 -2.104968130588531494e-01 -4.229960963129997253e-02 8.970245718955993652e-03 2.420118004083633423e-01 -1.121733635663986206e-01 -2.375215291976928711e-01 1.514069885015487671e-01 -9.020779281854629517e-02 -2.716023027896881104e-01 1.957641690969467163e-01 -6.759820040315389633e-03 -3.146751224994659424e-01 4.789951257407665253e-03 4.300335422158241272e-02 7.213676720857620239e-02 3.254217505455017090e-01 -1.132634468376636505e-02 9.926006942987442017e-02 -3.360730707645416260e-01 1.608849689364433289e-02 1.685708761215209961e-01 8.362491498701274395e-04 -1.920622587203979492e-01 -1.910622119903564453e-01 -2.272846102714538574e-01 -1.340480744838714600e-01 3.240192681550979614e-02
2.325481474399566650e-01 4.250498116016387939e-01 -5.825194064527750015e-03 -1.773671060800552368e-01 -1.602914780378341675e-01 -1.391577273607254028e-01 8.910434693098068237e-02 -7.159705460071563721e-02 1.460958719253540039e-01 -1.857416182756423950e-01 -9.634878486394882202e-03 1.061064302921295166e-01 8.170769363641738892e-02 -1.372452229261398315e-01 9.754583239555358887e-03 -6.998693197965621948e-02 -1.790403872728347778e-01 -1.071567386388778687e-01 -1.677973866462707520e-01 4.260968565940856934e-01 3.396242260932922363e-01 1.227691024541854858e-02 1.518826782703399658e-01 -3.143269717693328857e-01 9.508938342332839966e-02 1.414653807878494263e-01 -8.420699089765548706e-02 -1.201492175459861755e-02 8.433505892753601074e-02 1.809541322290897369e-02 -1.919876039028167725e-01 -8.203478157520294189e-02
1.587145403027534485e-02 3.148654997348785400e-01 2.587302215397357941e-02 -1.711487323045730591e-01 -9.953491389751434326e-02 -1.957472413778305054e-01 -1.101897358894348145e-01 9.585870057344436646e-02 3.518102765083312988e-01 3.473195806145668030e-02 1.023476645350456238e-01 -2.826532423496246338e-01 1.384881436824798584e-01 -8.375041186809539795e-02 -9.165448695421218872e-02 2.995959296822547913e-02 -4.455268681049346924e-01 3.608147054910659790e-02 -1.690806150436401367e-01 3.846145793795585632e-02 1.351156532764434814e-01 1.883156225085258484e-02 -1.186687871813774109e-01 -3.017462193965911865e-01 1.985490173101425171e-01 -2.234515249729156494e-01 -5.308085307478904724e-02 2.146526938304305077e-03 -1.632269918918609619e-01 -6.371255218982696533e-02 -2.549331486225128174e-01 -9.370523691177368164e-02
8.139942586421966553e-02 -4.801280796527862549e-02 -1.679898798465728760e-01 -1.334219872951507568e-01 -3.098204135894775391e-01 -2.448782920837402344e-01 1.395863145589828491e-01 -2.759020961821079254e-02 -9.717344492673873901e-02 -2.783536016941070557e-01 -2.821390032768249512e-01 2.128152847290039062e-01 -7.629718631505966187e-02 -1.188024431467056274e-01 1.614146493375301361e-02 1.119109168648719788e-01 -3.536475896835327148e-01 6.115237995982170105e-02 -1.428040564060211182e-01 2.442777305841445923e-01 1.378423422574996948e-01 -2.690870314836502075e-02 1.011886000633239746e-01 -1.562149226665496826e-01 4.570020362734794617e-02 1.949951350688934326e-01 -2.518702745437622070e-01 9.259188920259475708e-02 1.219328269362449646e-01 -2.513739168643951416e-01 -2.649960815906524658e-01 2.589894086122512817e-02
-1.012780666351318359e-01 2.327234596014022827e-01 -2.454690337181091309e-01 -9.581271559000015259e-02 -1.954180300235748291e-01 6.297065317630767822e-02 -1.121512576937675476e-01 2.783127129077911377e-01 1.617404073476791382e-01 2.566214203834533691e-01 -2.294522225856781006e-01 -1.837587654590606689e-01 2.163390517234802246e-01 -8.446276187896728516e-02 -7.658325880765914917e-02 2.228899598121643066e-01 1.633473038673400879e-01 -3.912340477108955383e-02 5.456438660621643066e-02 2.845391631126403809e-01 2.072464674711227417e-01 -1.360599137842655182e-02 2.054383009672164917e-01 -5.875107832252979279e-03 7.616779208183288574e-02 2.034667283296585083e-01 -9.071314334869384766e-02 8.536880463361740112e-02 -1.867727488279342651e-01 -2.192654758691787720e-01 -3.000859320163726807e-01 -1.130839362740516663e-01
-1.410975158214569092e-01 2.680494785308837891e-01 -5.023860558867454529e-02 3.181964531540870667e-02 4.289491847157478333e-02 1.269937604665756226e-01 -2.754776775836944580e-01 -9.400162845849990845e-03 1.264357119798660278e-01 -3.731805682182312012e-01 -2.363711297512054443e-01 -1.147702783346176147e-01 -1.783883385360240936e-02 1.112296208739280701e-01 -7.801376283168792725e-02 4.784577712416648865e-02 -5.311576649546623230e-02 -2.167186290025711060e-01 1.519271731376647949e-01 1.532240658998489380e-01 2.695877254009246826e-01 -2.161078453063964844e-01 2.487287223339080811e-01 -1.355985254049301147e-01 1.012933673337101936e-03 1.983283609151840210e-01 -1.103266179561614990e-01 3.658049181103706360e-02 -6.707603111863136292e-03 -2.906156778335571289e-01 -3.448976278305053711e-01 -1.145392581820487976e-01
5.535266548395156860e-02 1.890697479248046875e-01 -1.697072684764862061e-01 -4.718257486820220947e-02 -2.739292085170745850e-01 1.393713057041168213e-01 -2.463816255331039429e-01 -4.212177300360053778e-04 1.335954666137695312e-01 7.310662418603897095e-02 -3.042835593223571777e-01 -1.203449666500091553e-01 8.906370960175991058e-03 -2.823800146579742432e-01 -5.990866106003522873e-03 -1.585164517164230347e-01 -3.372019529342651367e-02 -7.156398892402648926e-02 1.696206033229827881e-01 2.711194455623626709e-01 2.021966315805912018e-02 -2.585822045803070068e-01 3.146586120128631592e-01 -1.764824241399765015e-01 -9.080722928047180176e-02 1.310262084007263184e-01 -3.456974029541015625e-01 2.046107202768325806e-01 1.010559201240539551e-01 -1.256075948476791382e-01 -1.401383280754089355e-01 -3.704184666275978088e-02
-5.117116868495941162e-02 2.876435518264770508e-01 -1.572336852550506592e-01 4.084350913763046265e-02 -3.077139332890510559e-02 2.377841770648956299e-01 -1.949395686388015747e-01 -2.597771286964416504e-01 1.222586035728454590e-01 -2.297150939702987671e-01 -5.657609105110168457e-01 6.538654863834381104e-02 2.565447390079498291e-01 4.025441780686378479e-02 -1.001327335834503174e-01 1.442714333534240723e-01 -7.214441150426864624e-02 1.933859847486019135e-02 9.152926504611968994e-02 2.251124083995819092e-01 2.381777204573154449e-02 -1.502302139997482300e-01 2.553734183311462402e-02 5.708072334527969360e-02 1.032118424773216248e-01 2.498590201139450073e-02 -1.469535827636718750e-01 -3.658609092235565186e-02 -3.641803981736302376e-03 -1.588460057973861694e-02 -2.972326278686523438e-01 -1.429076939821243286e-01
-4.455706570297479630e-03 2.012043595314025879e-01 6.824393570423126221e-02 -4.456907510757446289e-02 -5.538480877876281738e-01 -6.506801396608352661e-02 8.612407743930816650e-02 -1.697679609060287476e-01 -5.619697272777557373e-02 7.873608171939849854e-02 4.695269465446472168e-02 -1.266348659992218018e-01 -4.166232794523239136e-02 2.825956977903842926e-02 -2.273684442043304443e-01 9.548527002334594727e-02 -1.922306418418884277e-01 3.314108029007911682e-02 9.114170819520950317e-02 3.839553892612457275e-02 -5.565764755010604858e-02 1.313380748033523560e-01 2.041816413402557373e-01 -2.152432054281234741e-01 1.646139174699783325e-01 8.052856475114822388e-02 3.019506037235260010e-01 1.315054297447204590e-01 1.781443357467651367e-01 4.697115719318389893e-02 -3.936792016029357910e-01 1.658671945333480835e-01
4.235341399908065796e-02 1.190669760107994080e-01 -2.075606137514114380e-01 6.903867423534393311e-02 4.783673211932182312e-02 2.954594418406486511e-02 1.913848966360092163e-01 -2.489679157733917236e-01 3.270196020603179932e-01 -2.566268295049667358e-02 -4.791164994239807129e-01 -1.112332418560981750e-01 2.755039036273956299e-01 -4.002504795789718628e-02 3.857204690575599670e-03 -1.698421686887741089e-01 -1.260819733142852783e-01 5.864276364445686340e-02 3.602465242147445679e-02 1.076149046421051025e-01 -1.719418764114379883e-01 -1.859256625175476074e-01 -1.979123242199420929e-02 -1.181819960474967957e-01 2.206547111272811890e-01 -1.538600623607635498e-01 4.844905063509941101e-02 -2.118561416864395142e-01 1.698535829782485962e-01 -1.953446716070175171e-01 -2.823736667633056641e-01 3.838748857378959656e-02
-1.331680417060852051e-01 3.303251788020133972e-02 -1.508422791957855225e-01 3.863218054175376892e-02 -3.281927704811096191e-01 6.241301447153091431e-02 -1.628581583499908447e-01 -1.558345407247543335e-01 1.985883414745330811e-01 -6.792303919792175293e-02 1.734561771154403687e-01 1.369479149580001831e-01 2.933416366577148438e-01 -2.912235856056213379e-01 -9.659866988658905029e-02 1.852727383375167847e-01 1.398390904068946838e-02 -2.384987622499465942e-01 1.893931478261947632e-01 1.143434122204780579e-01 -1.280566025525331497e-02 -3.446891307830810547e-01 -1.887884736061096191e-01 -1.473150551319122314e-01 2.964177429676055908e-01 2.559283189475536346e-02 1.285876706242561340e-02 1.655989885330200195e-02 -1.545504182577133179e-01 4.719346016645431519e-02 -2.321283817291259766e-01 -1.892413198947906494e-01
3.889100998640060425e-02 1.695574074983596802e-01 -2.503745555877685547e-01 -7.052945345640182495e-02 -3.840474486351013184e-01 -3.591096773743629456e-02 2.162726595997810364e-02 -3.537385761737823486e-01 -1.699261814355850220e-01 -1.102373152971267700e-01 -4.104580730199813843e-02 -1.588508337736129761e-01 1.255404353141784668e-01 -1.232553645968437195e-01 -2.517870962619781494e-01 2.299961000680923462e-01 -1.560779511928558350e-01 -1.528096795082092285e-01 7.539053261280059814e-02 1.123071685433387756e-01 1.403076946735382080e-01 -1.278187930583953857e-01 7.893736660480499268e-02 -7.070038933306932449e-03 1.666871309280395508e-01 9.057306498289108276e-02 -3.461557924747467041e-01 9.922290593385696411e-02 3.598005473613739014e-01 -8.380357176065444946e-02 -1.790536195039749146e-02 -4.162329435348510742e-02
2.639046311378479004e-02 2.646321356296539307e-01 -2.093690335750579834e-01 -1.456571370363235474e-01 -1.981118172407150269e-01 1.759335249662399292e-01 -7.607653737068176270e-02 1.001153588294982910e-01 -7.860422134399414062e-02 -1.051966771483421326e-01 -1.505957245826721191e-01 1.205136533826589584e-02 -8.068798482418060303e-02 -6.961540132761001587e-02 -5.421822071075439453e-01 2.177113667130470276e-02 -1.150284484028816223e-01 -2.365344613790512085e-01 -4.053606092929840088e-02 -4.928595572710037231e-02 2.593195140361785889e-01 -6.377638876438140869e-02 -4.309696331620216370e-02 -2.331955432891845703e-01 8.392562717199325562e-02 -5.262181907892227173e-02 -8.311396837234497070e-02 -1.429283525794744492e-02 2.383494526147842407e-01 -3.690533638000488281e-01 -1.365293115377426147e-01 -5.448702722787857056e-02
-2.293940186500549316e-01 4.068583250045776367e-01 -1.214195415377616882e-01 -2.319013625383377075e-01 -2.767412960529327393e-01 -1.130381673574447632e-01 -1.981561630964279175e-01 -4.359551891684532166e-02 7.912371307611465454e-02 -1.287333518266677856e-01 -1.938857436180114746e-01 -2.509183585643768311e-01 -1.797582656145095825e-01 8.974224328994750977e-02 -2.534511685371398926e-01 -4.465856589376926422e-03 -4.185265898704528809e-01 -1.254854351282119751e-01 4.918936640024185181e-02 -1.040843408554792404e-02 3.602099791169166565e-02 1.206033080816268921e-01 1.294224057346582413e-02 -1.464639008045196533e-01 1.096946448087692261e-01 1.101396605372428894e-01 3.880641981959342957e-02 -5.633161589503288269e-02 -2.383875101804733276e-02 3.840192034840583801e-02 -1.271826475858688354e-01 2.771699130535125732e-01
-9.446337074041366577e-02 1.812107861042022705e-01 4.751836881041526794e-02 -2.927359379827976227e-02 -5.158116817474365234e-01 -1.926234811544418335e-01 4.191043600440025330e-02 -1.093539446592330933e-01 2.412261515855789185e-01 -3.514577075839042664e-02 1.842976547777652740e-02 5.796512961387634277e-02 -4.341583326458930969e-02 4.746650159358978271e-02 -2.275842428207397461e-01 1.018046960234642029e-01 -1.306394636631011963e-01 6.609740853309631348e-02 2.635681033134460449e-01 1.146653592586517334e-01 -1.044613867998123169e-01 2.481296658515930176e-02 3.374401330947875977e-01 -1.142351627349853516e-01 1.076916903257369995e-01 9.495065361261367798e-02 6.845346093177795410e-02 1.432908773422241211e-01 1.798093020915985107e-01 -5.705525726079940796e-02 -4.258153140544891357e-01 5.992140248417854309e-02
-2.622190713882446289e-01 3.629006147384643555e-01 6.254347413778305054e-02 -1.459216028451919556e-01 -1.865124404430389404e-01 -1.344933509826660156e-01 -2.059821188449859619e-01 -2.282524555921554565e-01 8.527580648660659790e-03 -9.135743975639343262e-02 -2.268917709589004517e-01 -1.339888721704483032e-01 -1.246743425726890564e-01 1.367863547056913376e-02 -6.281422823667526245e-02 -6.521991640329360962e-02 -1.848846673965454102e-01 -3.826268911361694336e-01 2.227857559919357300e-01 4.124357923865318298e-02 1.245143916457891464e-02 9.131191670894622803e-02 9.333683550357818604e-02 -2.309123724699020386e-01 1.840494871139526367e-01 -5.195651203393936157e-02 -2.318803369998931885e-01 2.287659235298633575e-02 -7.244103122502565384e-03 -9.642653167247772217e-02 -2.644194960594177246e-01 2.292928099632263184e-01
1.776977479457855225e-01 2.305251080542802811e-03 -1.650573462247848511e-01 -3.350408375263214111e-01 -1.723731607198715210e-01 -2.758349180221557617e-01 6.579740345478057861e-02 -2.803671360015869141e-01 1.000716015696525574e-01 5.776886641979217529e-02 -2.118470966815948486e-01 -1.181540861725807190e-01 1.783207952976226807e-01 1.343366573564708233e-03 -1.505582709796726704e-03 -1.195913273841142654e-02 -7.624291628599166870e-02 -6.551624089479446411e-02 1.072254255414009094e-01 1.650479733943939209e-01 3.472832143306732178e-01 4.590864479541778564e-02 1.088189333677291870e-01 -1.797863692045211792e-01 1.091187298297882080e-01 2.560099363327026367e-01 -3.271504044532775879e-01 -1.713321171700954437e-02 2.461531162261962891e-01 -7.355576753616333008e-02 -7.346898317337036133e-02 -2.533045113086700439e-01
6.693645380437374115e-03 -2.645106520503759384e-03 -1.540035158395767212e-01 -1.990791261196136475e-01 -2.262280732393264771e-01 1.466314792633056641e-01 2.710084244608879089e-02 -5.213325843214988708e-03 1.310059726238250732e-01 -1.217495873570442200e-01 -3.816663622856140137e-01 -1.461829096078872681e-01 4.487189352512359619e-01 4.854837805032730103e-02 4.902212694287300110e-02 -4.284333065152168274e-02 -2.332084476947784424e-01 4.225740581750869751e-02 1.185743659734725952e-01 -5.870725214481353760e-02 -9.006916731595993042e-02 -1.069388985633850098e-01 2.371401637792587280e-01 -1.215485334396362305e-01 1.574512869119644165e-01 -1.577671915292739868e-01 1.279805600643157959e-01 -8.199881762266159058e-02 8.320152759552001953e-02 -2.170221507549285889e-01 -3.672082424163818359e-01 1.740843504667282104e-01
3.278456628322601318e-02 8.795992285013198853e-02 2.830784767866134644e-02 -1.444413810968399048e-01 -6.169987842440605164e-02 -2.014972567558288574e-01 1.545464247465133667e-01 -3.408591151237487793e-01 3.967688977718353271e-01 7.988332957029342651e-02 8.047436922788619995e-02 2.274982184171676636e-01 1.616361886262893677e-01 7.647147774696350098e-02 -1.940675675868988037e-01 1.210428327322006226e-01 -8.460267633199691772e-02 -4.134911894798278809e-01 -1.338984910398721695e-02 1.438430249691009521e-01 2.844327129423618317e-02 -1.030141413211822510e-01 -8.417259901762008667e-02 1.508362311869859695e-02 -1.151979416608810425e-01 2.706556767225265503e-02 -2.007500380277633667e-01 1.432793680578470230e-02 1.092764288187026978e-01 4.399164393544197083e-02 -4.334743320941925049e-01 -6.854182481765747070e-02
-2.421332150697708130e-01 2.370423078536987305e-01 -2.193244919180870056e-02 -1.421604305505752563e-01 -2.324879169464111328e-01 -3.010085821151733398e-01 -2.195473909378051758e-01 -8.114964514970779419e-02 9.934868663549423218e-02 7.985563576221466064e-02 -2.107084095478057861e-01 -4.683752357959747314e-02 -6.968157738447189331e-02 2.691369038075208664e-03 -1.682319641113281250e-01 3.467451930046081543e-01 -2.041792273521423340e-01 -1.208750605583190918e-01 1.411660462617874146e-01 -9.751286357641220093e-02 2.656763792037963867e-01 -6.274284422397613525e-02 -1.003186181187629700e-01 -2.703717648983001709e-01 9.151257574558258057e-02 5.286921188235282898e-02 9.281621873378753662e-02 -1.439875215291976929e-01 -1.220273077487945557e-01 1.513433735817670822e-02 -1.172491014003753662e-01 3.687914013862609863e-01
-1.500848531723022461e-01 -7.862707227468490601e-02 -1.461180895566940308e-01 -8.920128643512725830e-02 -1.929790973663330078e-01 4.179396480321884155e-02 1.466751843690872192e-01 -4.467514157295227051e-02 3.134052082896232605e-02 4.601895809173583984e-02 -4.424383342266082764e-01 -5.103597883135080338e-03 1.603370457887649536e-01 -3.019453287124633789e-01 2.655102312564849854e-02 2.148962318897247314e-01 -3.015598654747009277e-01 1.590215712785720825e-01 3.261202275753021240e-01 2.260752022266387939e-01 1.616948246955871582e-01 -2.020324319601058960e-01 1.544784903526306152e-01 -1.238590851426124573e-01 4.331756010651588440e-02 4.286852478981018066e-02 4.640128836035728455e-02 3.588379919528961182e-02 5.012072622776031494e-02 1.395318508148193359e-01 -3.228281438350677490e-01 -6.028417125344276428e-02
2.389368368312716484e-03 2.110916078090667725e-01 2.860607393085956573e-02 -1.720300912857055664e-01 -2.617297768592834473e-01 -2.104214727878570557e-01 -1.902923882007598877e-01 9.636028110980987549e-02 3.377676010131835938e-01 1.937802322208881378e-02 6.848298758268356323e-02 -2.325709313154220581e-01 1.142459511756896973e-01 3.861599043011665344e-02 -2.196784466505050659e-01 -2.534344419836997986e-02 -2.962553501129150391e-01 2.712435461580753326e-02 -1.960639804601669312e-01 7.617879658937454224e-02 2.781190574169158936e-01 7.252382929436862469e-04 -2.512522339820861816e-01 -3.092351555824279785e-01 2.155007272958755493e-01 -2.624733448028564453e-01 6.602159701287746429e-03 3.365064412355422974e-02 -1.401082240045070648e-02 -4.944173619151115417e-02 -1.957422196865081787e-01 -6.118112802505493164e-02
-2.945489585399627686e-01 1.490606218576431274e-01 -1.305062919855117798e-01 -4.890772700309753418e-01 -2.365907728672027588e-01 -2.688034623861312866e-02 2.747659012675285339e-02 2.609282359480857849e-02 2.552448213100433350e-02 3.969464451074600220e-02 -6.723317503929138184e-02 -2.510004043579101562e-01 3.378925025463104248e-01 -1.924376748502254486e-02 -8.447355031967163086e-02 1.354814916849136353e-01 -2.264267653226852417e-01 9.579318761825561523e-02 4.030716419219970703e-02 1.467336416244506836e-01 -3.686526417732238770e-02 -8.938606828451156616e-02 2.691798843443393707e-02 1.082172244787216187e-01 -7.003960758447647095e-02 7.436528801918029785e-02 2.639733254909515381e-02 2.237928472459316254e-02 2.566654682159423828e-01 -1.452669501304626465e-01 -3.745757639408111572e-01 1.502443104982376099e-01
-1.779401302337646484e-01 2.368614524602890015e-01 2.677648793905973434e-03 -6.168721616268157959e-02 -1.408928036689758301e-01 1.498613804578781128e-01 -2.098135799169540405e-01 -2.491709738969802856e-01 5.831559002399444580e-02 -1.577303856611251831e-01 -9.015383571386337280e-02 2.032160162925720215e-01 2.069702446460723877e-01 1.508695334196090698e-01 -3.330046832561492920e-01 2.665041089057922363e-01 6.792217493057250977e-02 -2.407239675521850586e-01 3.030736185610294342e-02 1.066730543971061707e-02 2.692874073982238770e-01 -3.437032550573348999e-02 5.301803722977638245e-02 -2.501575648784637451e-01 -1.243203505873680115e-02 -7.147409487515687943e-03 -2.098609954118728638e-01 -3.453020751476287842e-01 2.701433561742305756e-02 -6.275412440299987793e-02 -2.354355305433273315e-01 -9.233894944190979004e-02
-1.472455915063619614e-02 2.663731575012207031e-01 -4.594374448060989380e-02 1.654751300811767578e-01 -4.445704817771911621e-02 6.339627504348754883e-02 1.833529211580753326e-02 -9.016636759042739868e-02 1.230289116501808167e-01 1.704791039228439331e-01 -2.756675183773040771e-01 1.763884723186492920e-01 1.411257684230804443e-01 -6.264577805995941162e-02 -1.067793518304824829e-01 4.821118339896202087e-02 -3.642733022570610046e-02 -8.207539469003677368e-02 1.465502828359603882e-01 2.169919908046722412e-01 2.207063883543014526e-01 -9.430148452520370483e-02 8.522848039865493774e-02 -1.552148610353469849e-01 -3.239807784557342529e-01 1.891996115446090698e-01 3.347832709550857544e-02 1.264070272445678711e-01 -5.078770220279693604e-02 -2.432205379009246826e-01 -4.968016743659973145e-01 -2.530011832714080811e-01
-1.666449457406997681e-01 4.017293751239776611e-01 -1.115699857473373413e-01 -9.078767150640487671e-02 -2.245180457830429077e-01 -1.457630936056375504e-02 4.565737545490264893e-01 -1.236512959003448486e-01 -2.548058517277240753e-02 -1.009107846766710281e-02 -2.128581404685974121e-01 9.888607263565063477e-02 -2.288667708635330200e-01 -1.871792078018188477e-01 -6.632695347070693970e-02 -5.149363353848457336e-02 -1.689312905073165894e-01 3.732486069202423096e-02 3.704019263386726379e-02 1.272960901260375977e-01 -1.191104128956794739e-01 1.153918057680130005e-01 8.704953640699386597e-02 -8.059562742710113525e-02 2.609518766403198242e-01 -7.765320688486099243e-02 -1.654528379440307617e-01 -9.326270222663879395e-02 -3.394937887787818909e-02 -3.462888598442077637e-01 -2.111565917730331421e-01 -2.324643731117248535e-02
1.543834526091814041e-02 2.287582866847515106e-02 -1.593483537435531616e-01 -6.189237162470817566e-02 -1.273033861070871353e-02 -4.210307821631431580e-02 -1.448750197887420654e-01 -1.350134164094924927e-01 2.541393041610717773e-01 6.371756643056869507e-02 -1.680960655212402344e-01 -3.641521185636520386e-02 1.566955447196960449e-01 1.417334377765655518e-01 -3.173418939113616943e-01 1.777854412794113159e-01 -4.169464111328125000e-01 -2.287905663251876831e-03 2.818526625633239746e-01 2.988761365413665771e-01 -1.032501459121704102e-01 -3.320669233798980713e-01 5.655013397336006165e-02 -1.358821839094161987e-01 3.088624477386474609e-01 -5.822557583451271057e-02 -4.158468544483184814e-02 -1.100866347551345825e-01 1.624996215105056763e-01 9.558371454477310181e-02 -1.117412298917770386e-01 -8.836242556571960449e-02
1.101668849587440491e-01 2.194536328315734863e-01 -6.981182377785444260e-03 -1.497267335653305054e-01 -2.361062020063400269e-01 -1.505642980337142944e-01 6.887140870094299316e-02 -1.301368474960327148e-01 2.169184386730194092e-01 -2.337471544742584229e-01 -1.377809643745422363e-01 -1.295887399464845657e-02 3.953862190246582031e-02 -1.774561256170272827e-01 1.372864544391632080e-01 -8.065509796142578125e-02 -3.471449017524719238e-01 3.670205827802419662e-03 -2.914959564805030823e-02 2.953413128852844238e-01 3.280711174011230469e-01 1.187119111418724060e-01 4.624506831169128418e-02 -3.214755654335021973e-01 -7.546125352382659912e-02 2.351493537425994873e-01 1.833306625485420227e-02 -5.653919186443090439e-03 -2.664663791656494141e-01 -1.025979220867156982e-01 -1.406287252902984619e-01 -1.985441595315933228e-01
-2.263517528772354126e-01 2.275780439376831055e-01 -1.306291818618774414e-01 -2.696099877357482910e-01 3.600756824016571045e-02 -1.238150671124458313e-01 1.537466198205947876e-01 2.385573834180831909e-02 7.759428024291992188e-02 -6.437787786126136780e-03 -1.703457683324813843e-01 2.606531605124473572e-02 3.261206448078155518e-01 -1.986735872924327850e-02 -8.384467661380767822e-02 -1.416482031345367432e-01 -4.053217917680740356e-02 -1.245150640606880188e-01 -8.685522712767124176e-03 2.400059849023818970e-01 -2.909627929329872131e-02 1.118580773472785950e-01 2.278150469064712524e-01 -2.413226068019866943e-01 -4.707375913858413696e-02 4.036850482225418091e-02 -3.078083740547299385e-03 -2.675336599349975586e-01 2.423924356698989868e-01 -2.549580335617065430e-01 -4.093323945999145508e-01 1.781084090471267700e-01
2.792905569076538086e-01 2.062843888998031616e-01 6.360644102096557617e-02 -2.908763587474822998e-01 -1.971259564161300659e-01 -2.242843061685562134e-01 -9.387920051813125610e-02 8.230456709861755371e-02 2.277905493974685669e-02 1.676671020686626434e-02 -3.049011155962944031e-02 -9.685860574245452881e-02 1.368130445480346680e-01 2.734334394335746765e-02 -1.717300415039062500e-01 2.119583636522293091e-01 -5.010664463043212891e-01 7.757052779197692871e-02 -2.447481453418731689e-01 5.532531067728996277e-02 2.055301517248153687e-01 -7.311254739761352539e-02 -2.697768434882164001e-02 -1.726824492216110229e-01 6.029169633984565735e-02 -2.418030202388763428e-01 1.236524805426597595e-01 -5.834613740444183350e-02 -9.236020594835281372e-02 3.568324074149131775e-02 -2.967581748962402344e-01 -6.477408856153488159e-02
-2.007503807544708252e-01 4.644464552402496338e-01 -1.247653830796480179e-02 -1.156413704156875610e-01 -9.442047774791717529e-02 -1.443840712308883667e-01 3.371203541755676270e-01 -2.198999226093292236e-01 -1.690286695957183838e-01 1.093903779983520508e-01 1.200644578784704208e-02 -1.209416426718235016e-02 6.743863970041275024e-02 -2.292205542325973511e-01 -8.529227226972579956e-02 1.174032613635063171e-01 -1.121578440070152283e-01 -2.286925613880157471e-01 -1.755019277334213257e-01 2.757353186607360840e-01 -1.250246018171310425e-01 8.406215906143188477e-02 -2.045053243637084961e-02 -6.914156675338745117e-02 2.444401532411575317e-01 -1.950789839029312134e-01 -1.410103738307952881e-01 -1.356940865516662598e-01 5.321643501520156860e-02 -2.342549860477447510e-01 -1.602568775415420532e-01 -2.482495270669460297e-02
-2.237391658127307892e-02 2.576748430728912354e-01 6.194963678717613220e-02 -1.997191011905670166e-01 -1.762850135564804077e-01 -6.471007317304611206e-02 -3.867995142936706543e-01 9.850802272558212280e-02 5.138540640473365784e-02 1.081005334854125977e-01 -1.178460046648979187e-01 -9.607669711112976074e-02 -1.547840684652328491e-01 -4.811261221766471863e-02 7.838166505098342896e-02 -9.355763345956802368e-02 -1.694513112306594849e-01 -2.843800187110900879e-01 2.510663568973541260e-01 2.204629480838775635e-01 -1.688420772552490234e-01 -1.512370854616165161e-01 -8.599951118230819702e-02 3.894479945302009583e-02 6.714411824941635132e-02 -1.019699871540069580e-02 -1.319725364446640015e-01 5.558286607265472412e-02 7.196132093667984009e-02 -4.693724215030670166e-01 -2.895928025245666504e-01 -1.391563937067985535e-02
-1.779109537601470947e-01 -4.684812948107719421e-02 -1.705244034528732300e-01 -1.254323273897171021e-01 -1.080395430326461792e-01 1.171048060059547424e-01 6.615567952394485474e-02 -2.512432038784027100e-01 2.610189020633697510e-01 3.770746290683746338e-03 -2.446748465299606323e-01 -1.585408151149749756e-01 9.089944511651992798e-02 -1.737123429775238037e-01 -4.363613724708557129e-01 -9.432779997587203979e-02 -1.375692933797836304e-01 -1.079955101013183594e-01 1.132428795099258423e-01 1.362541317939758301e-01 -7.402998954057693481e-02 -8.364176750183105469e-02 -2.898375093936920166e-01 -2.234449684619903564e-01 1.082934066653251648e-01 -2.847970724105834961e-01 1.940687419846653938e-03 -2.935397066175937653e-02 4.395689442753791809e-02 1.804051399230957031e-01 -3.116433322429656982e-01 6.222585588693618774e-02
2.626649141311645508e-01 6.164377182722091675e-02 -1.349978595972061157e-01 -1.380676031112670898e-01 -8.793818205595016479e-02 -2.421992272138595581e-01 -1.896397173404693604e-01 -2.103801369667053223e-01 1.430342942476272583e-01 -1.007895618677139282e-01 -1.971329152584075928e-01 -7.009810954332351685e-02 -5.930263921618461609e-02 -2.616179883480072021e-01 -3.206953406333923340e-01 -4.760079085826873779e-02 -1.934083998203277588e-01 -3.750086724758148193e-01 4.765650257468223572e-03 -1.181096881628036499e-01 -3.863636776804924011e-02 -1.577496677637100220e-01 1.390202492475509644e-01 -3.157602548599243164e-01 2.412212342023849487e-01 2.193509787321090698e-01 3.647616505622863770e-02 -8.904801309108734131e-02 -6.917262077331542969e-02 -4.964825883507728577e-02 -1.746895313262939453e-01 -3.301661461591720581e-02
3.381591439247131348e-01 1.459935009479522705e-01 1.882430464029312134e-01 5.482285469770431519e-02 -2.537766098976135254e-01 -1.061910614371299744e-01 2.515254309400916100e-04 -3.188734501600265503e-02 -3.207617998123168945e-02 1.373949050903320312e-01 -7.947473227977752686e-02 5.084041506052017212e-02 4.066533967852592468e-02 5.471327900886535645e-02 -1.602271199226379395e-01 3.897569477558135986e-01 -3.186472952365875244e-01 -1.022487357258796692e-01 4.120221734046936035e-02 2.867678999900817871e-01 2.504929900169372559e-01 -5.429344996809959412e-02 -8.357682079076766968e-02 -2.968834340572357178e-01 2.119864970445632935e-01 7.929705828428268433e-02 -1.908841431140899658e-01 2.641492187976837158e-01 -3.240849077701568604e-02 -7.721014320850372314e-02 -1.068198829889297485e-01 7.453814148902893066e-02
-3.450945019721984863e-01 3.642199039459228516e-01 -4.255580529570579529e-02 -1.527820378541946411e-01 -1.382092386484146118e-01 -1.199773773550987244e-01 -1.941090971231460571e-01 -2.532255053520202637e-01 5.056777223944664001e-02 -7.903028279542922974e-02 -1.982571780681610107e-01 -1.730791777372360229e-01 -6.964464485645294189e-02 -2.700374927371740341e-03 -1.811115741729736328e-01 -1.343991607427597046e-01 -2.274880558252334595e-01 -2.601994574069976807e-01 2.200300395488739014e-01 5.213868245482444763e-02 7.334806956350803375e-03 1.095913648605346680e-01 6.864786148071289062e-02 -2.587359249591827393e-01 2.326155602931976318e-01 -1.212367266416549683e-01 -1.117252930998802185e-01 -1.983320573344826698e-03 -8.804672211408615112e-02 -1.518468856811523438e-01 -2.056087851524353027e-01 2.129050344228744507e-01
-6.601383537054061890e-02 3.125819861888885498e-01 -3.357253074645996094e-01 -1.908087171614170074e-02 -2.728228867053985596e-01 -4.933291673660278320e-02 7.545826956629753113e-04 3.506949916481971741e-02 3.223243867978453636e-03 8.151806145906448364e-02 -8.387510478496551514e-02 5.756162479519844055e-02 -9.704173356294631958e-02 -4.176176786422729492e-01 -2.551319003105163574e-01 1.258386820554733276e-01 -2.762761712074279785e-01 -3.240043818950653076e-01 -2.538386732339859009e-02 1.892676390707492828e-02 8.292509615421295166e-02 -5.674587562680244446e-02 1.196399107575416565e-01 -3.290912210941314697e-01 -9.491313248872756958e-03 -1.257591992616653442e-01 -1.513747721910476685e-01 1.515796780586242676e-02 8.407510817050933838e-02 -2.361605912446975708e-01 9.529457311145961285e-04 -8.998397737741470337e-02
-8.257640898227691650e-02 1.616707444190979004e-01 -1.484029591083526611e-01 -4.912019371986389160e-01 -4.154234752058982849e-02 -9.056542813777923584e-02 -1.171790435910224915e-02 -1.401394903659820557e-01 -1.300333533436059952e-03 6.088175997138023376e-02 -3.724499046802520752e-02 -1.743642836809158325e-01 4.065092504024505615e-01 -2.673118002712726593e-02 -1.725113987922668457e-01 -1.154746264219284058e-01 -1.348199099302291870e-01 -6.162719218991696835e-04 9.026095271110534668e-02 1.167462095618247986e-01 9.944805502891540527e-02 -6.479185074567794800e-02 2.599296867847442627e-01 6.119707226753234863e-02 -1.637055277824401855e-01 7.534456253051757812e-02 8.130394853651523590e-04 8.627114444971084595e-02 2.645885348320007324e-01 -3.484179452061653137e-02 -3.985515832901000977e-01 1.847844123840332031e-01
-2.138670720160007477e-02 3.008376359939575195e-01 2.077756375074386597e-01 4.249796271324157715e-02 -2.150222808122634888e-01 -3.249905258417129517e-02 -1.814475655555725098e-01 7.876330986618995667e-03 3.652027845382690430e-01 4.460962861776351929e-02 1.047810614109039307e-01 -9.761264175176620483e-02 1.913691312074661255e-02 -6.301917135715484619e-02 -1.461684256792068481e-01 -9.046699851751327515e-02 -3.393535912036895752e-01 -8.380777202546596527e-03 -1.460511833429336548e-01 1.438945680856704712e-01 2.470039762556552887e-03 -1.247307509183883667e-01 -6.837445497512817383e-02 -2.582102119922637939e-01 3.024673461914062500e-01 -1.782119125127792358e-01 9.999636560678482056e-03 1.744702756404876709e-01 -2.167475521564483643e-01 -3.080900013446807861e-01 -1.968598514795303345e-01 -1.241421252489089966e-01
1.444469578564167023e-02 7.766571640968322754e-02 -5.810598656535148621e-02 5.503381043672561646e-02 -2.973359227180480957e-01 2.129788100719451904e-01 -4.584057256579399109e-02 -1.198467910289764404e-01 5.264349579811096191e-01 -1.563967317342758179e-01 7.319094985723495483e-02 -1.384263578802347183e-02 2.771754860877990723e-01 -7.269260287284851074e-02 -6.278491765260696411e-02 -5.472790449857711792e-03 -1.074068993330001831e-01 -1.496915370225906372e-01 1.107237637042999268e-01 3.505723178386688232e-01 7.973287254571914673e-02 -6.049592792987823486e-02 -2.510815858840942383e-02 -1.990468055009841919e-02 -1.193971559405326843e-01 9.580262005329132080e-02 -4.020920768380165100e-02 -1.103471443057060242e-01 -2.720399759709835052e-03 -2.622483074665069580e-01 -3.718749880790710449e-01 -1.394584476947784424e-01
1.736060678958892822e-01 2.164867669343948364e-01 -3.221167623996734619e-02 2.619475359097123146e-03 -1.514483690261840820e-01 -2.896063327789306641e-01 -6.831214576959609985e-02 -1.218692213296890259e-02 1.834158226847648621e-02 -8.380351960659027100e-02 -3.179271519184112549e-01 -1.731665730476379395e-01 1.600593924522399902e-01 -7.200648635625839233e-02 -3.487150967121124268e-01 7.732789963483810425e-02 -2.768956124782562256e-01 -2.999231815338134766e-01 2.545185983180999756e-01 -2.853736877441406250e-01 -1.550287753343582153e-01 -1.462877243757247925e-01 9.694489836692810059e-02 -2.767452597618103027e-01 4.723748192191123962e-02 -6.205440685153007507e-02 -1.244975998997688293e-02 6.853464990854263306e-02 -1.762046962976455688e-01 -1.014845892786979675e-01 -1.301187425851821899e-01 -6.440456490963697433e-03
2.508357465267181396e-01 3.092977106571197510e-01 -1.908145844936370850e-01 -4.634097218513488770e-01 -6.069281324744224548e-02 -8.686944842338562012e-02 -1.817548274993896484e-02 -1.417795568704605103e-01 6.311294436454772949e-02 5.481608211994171143e-02 -1.322658956050872803e-01 -3.126611113548278809e-01 4.436353221535682678e-02 -9.330944716930389404e-02 -2.839546799659729004e-01 1.516828685998916626e-01 -2.610228657722473145e-01 -1.040371507406234741e-01 3.130901455879211426e-01 7.539854198694229126e-02 1.018983274698257446e-01 3.824195265769958496e-02 4.942629020661115646e-03 6.643013656139373779e-02 1.469620317220687866e-01 -1.563625931739807129e-01 -6.313703954219818115e-02 -5.378767848014831543e-02 9.840306639671325684e-02 2.002789080142974854e-02 -7.713973522186279297e-02 2.326635569334030151e-01
-3.042819723486900330e-02 1.026754304766654968e-01 7.164174318313598633e-02 -3.509529307484626770e-02 -2.551691234111785889e-01 -4.708348959684371948e-02 -1.767671704292297363e-01 1.966909617185592651e-01 2.465826869010925293e-01 3.219370916485786438e-02 9.563904255628585815e-02 1.047610193490982056e-01 4.876864701509475708e-02 -1.204533949494361877e-01 -3.477333188056945801e-01 -1.400008648633956909e-01 -4.630042016506195068e-01 1.158933416008949280e-01 -1.244339644908905029e-01 1.678353250026702881e-01 5.132690072059631348e-02 4.546072334051132202e-02 -1.406974047422409058e-01 -1.933743059635162354e-01 2.349199801683425903e-01 -1.304739117622375488e-01 4.595821723341941833e-02 9.190924465656280518e-02 -2.454845309257507324e-01 -1.488123536109924316e-01 -3.269504010677337646e-01 1.080074626952409744e-02
-1.937095373868942261e-01 4.005754888057708740e-01 6.523055583238601685e-02 -3.197882771492004395e-01 -3.809488937258720398e-02 9.859077632427215576e-02 -2.504641413688659668e-01 -2.251952290534973145e-01 1.547461748123168945e-01 1.112200394272804260e-01 -8.812045305967330933e-02 9.148036688566207886e-02 3.323018923401832581e-02 1.038847267627716064e-01 -3.126622736454010010e-01 2.056012451648712158e-01 -2.526440620422363281e-01 6.870920304208993912e-03 2.259889245033264160e-01 2.082347869873046875e-02 1.605503857135772705e-01 -7.287237793207168579e-02 -1.761901378631591797e-01 -4.855945706367492676e-02 1.702382117509841919e-01 9.978274814784526825e-03 1.493201684206724167e-02 -8.628961443901062012e-02 1.162828281521797180e-01 -1.294876784086227417e-01 -1.528095155954360962e-01 3.102355003356933594e-01
1.116491332650184631e-01 1.444627791643142700e-01 -3.480642735958099365e-01 -5.168529748916625977e-01 -1.595584452152252197e-01 -2.298790365457534790e-01 -4.187978059053421021e-02 -2.398032695055007935e-01 -6.474398076534271240e-02 1.024938672780990601e-01 -9.712178260087966919e-02 -4.350571706891059875e-02 1.717179417610168457e-01 1.853315345942974091e-02 1.384641975164413452e-02 2.094699740409851074e-01 -1.187521591782569885e-01 8.321315795183181763e-02 2.104383707046508789e-01 9.658640623092651367e-02 -2.446975186467170715e-02 -1.426139473915100098e-01 -1.236455067992210388e-01 7.277975976467132568e-02 4.107292741537094116e-03 4.793800041079521179e-02 -1.390244811773300171e-01 -1.662442386150360107e-01 -1.133097708225250244e-02 -3.054203987121582031e-01 -2.760738134384155273e-01 -7.632552832365036011e-02
-2.273427695035934448e-01 2.932671904563903809e-01 -1.280692219734191895e-01 5.302570387721061707e-02 -7.848887145519256592e-02 1.242938265204429626e-01 -2.807693742215633392e-02 5.781599134206771851e-02 5.385904014110565186e-02 -2.593729831278324127e-02 -1.071332395076751709e-01 1.302912980318069458e-01 1.827813535928726196e-01 5.902690440416336060e-02 -2.035305351018905640e-01 1.206365898251533508e-01 -2.937681376934051514e-01 -1.522284299135208130e-01 1.206741705536842346e-01 -1.363133937120437622e-01 8.569809794425964355e-02 -4.128464460372924805e-01 6.013433262705802917e-02 -6.740857660770416260e-02 -1.711915135383605957e-01 1.251342594623565674e-01 -2.587500512599945068e-01 2.100020498037338257e-01 3.056269325315952301e-02 -2.644881233572959900e-02 -4.207887053489685059e-01 -1.708224266767501831e-01
2.278236448764801025e-01 2.667082250118255615e-01 -9.098602086305618286e-02 -3.424085974693298340e-01 -3.095550835132598877e-01 -1.431452035903930664e-01 8.107957988977432251e-02 -2.621296644210815430e-01 3.016496077179908752e-02 -1.522866040468215942e-01 5.023569613695144653e-02 -7.489060610532760620e-02 -6.495600193738937378e-02 1.202526763081550598e-01 7.882637530565261841e-02 1.961855590343475342e-01 -9.808900207281112671e-02 -4.308794438838958740e-02 3.944318741559982300e-02 1.916816681623458862e-01 2.460011094808578491e-01 -2.359223812818527222e-01 2.338090538978576660e-01 -3.831049799919128418e-01 -1.332267522811889648e-01 7.185619324445724487e-02 7.012552022933959961e-02 1.036319583654403687e-01 -9.071343578398227692e-03 -7.802531868219375610e-02 -2.046736776828765869e-01 1.010221093893051147e-01
-1.546660065650939941e-01 -8.151518180966377258e-03 2.164869904518127441e-01 -4.992488026618957520e-02 -9.664233028888702393e-02 -2.464499473571777344e-01 -1.941015012562274933e-02 -5.469674989581108093e-02 -1.549153178930282593e-01 2.318331599235534668e-01 -1.922678649425506592e-01 -2.705956250429153442e-02 1.402998417615890503e-01 5.490913242101669312e-02 -9.183464199304580688e-02 8.465187251567840576e-02 -2.590782046318054199e-01 -5.974416434764862061e-02 8.968824520707130432e-03 3.260508477687835693e-01 5.496242269873619080e-02 2.202187664806842804e-02 -5.060166586190462112e-04 2.062378525733947754e-01 2.330891638994216919e-01 9.037883579730987549e-02 -1.654656529426574707e-01 -2.977949380874633789e-01 1.025185827165842056e-02 -3.816156685352325439e-01 -3.890054821968078613e-01 2.688568085432052612e-02
4.644893482327461243e-02 2.508958578109741211e-01 -7.830878347158432007e-02 -4.239769652485847473e-02 -2.199180573225021362e-01 1.258375346660614014e-01 6.559981033205986023e-03 -9.758926182985305786e-02 -2.062966227531433105e-01 -7.965820282697677612e-02 -6.091622635722160339e-03 -2.720368206501007080e-01 2.026391476392745972e-01 -1.559221744537353516e-02 -8.731447160243988037e-02 2.054415084421634674e-02 3.063809126615524292e-02 -4.129447340965270996e-01 6.536156684160232544e-02 2.715488970279693604e-01 3.967396914958953857e-01 -3.324486315250396729e-01 -6.661994010210037231e-02 -1.042142417281866074e-02 1.361873596906661987e-01 2.088956683874130249e-01 1.230476330965757370e-02 1.371268332004547119e-01 -4.234727844595909119e-02 1.498825699090957642e-01 -2.179075181484222412e-01 7.794876396656036377e-02
-1.289311200380325317e-01 5.791082046926021576e-03 -7.195635139942169189e-02 -1.214661374688148499e-01 -1.133228391408920288e-01 -4.466338083148002625e-02 8.230121433734893799e-02 -2.835721075534820557e-01 -2.923857234418392181e-02 1.971996128559112549e-01 -2.474627196788787842e-01 -1.003682985901832581e-02 1.654483228921890259e-01 -1.568981260061264038e-01 -8.298635482788085938e-02 1.407283097505569458e-01 -2.769632935523986816e-01 1.901956051588058472e-01 4.216096997261047363e-01 3.175381720066070557e-01 1.051969230175018311e-01 -2.498097568750381470e-01 1.362985074520111084e-01 -2.041164338588714600e-01 7.159442454576492310e-02 7.098090648651123047e-02 -1.043619355186820030e-03 -8.521102368831634521e-02 1.685172915458679199e-01 1.513595730066299438e-01 -2.786535620689392090e-01 -1.003168076276779175e-01
2.010363936424255371e-01 3.396500349044799805e-01 -8.920820802450180054e-02 -5.020909309387207031e-01 1.386925131082534790e-01 -1.594444215297698975e-01 3.037657961249351501e-02 -6.150028854608535767e-02 1.623123586177825928e-01 -5.039555020630359650e-03 -2.445458024740219116e-01 -1.430957615375518799e-01 -2.011595480144023895e-02 -1.193178296089172363e-01 -1.695486158132553101e-01 1.761980056762695312e-01 -3.302805721759796143e-01 -1.273359060287475586e-01 3.744684159755706787e-01 4.367313161492347717e-02 -4.389066994190216064e-02 2.316584624350070953e-02 7.645746320486068726e-02 4.474488552659749985e-03 1.653081923723220825e-01 -2.337192371487617493e-02 -8.722190558910369873e-02 2.322609163820743561e-02 5.982290208339691162e-02 -8.679588139057159424e-02 -1.111434996128082275e-01 1.359201669692993164e-01
1.160203441977500916e-01 2.129155099391937256e-01 -3.666042536497116089e-02 -5.087279528379440308e-02 -1.748302280902862549e-01 -7.468280941247940063e-02 -1.090396344661712646e-01 -2.086248397827148438e-01 -1.888228813186287880e-03 8.433265984058380127e-02 -3.397949635982513428e-01 3.808497637510299683e-02 2.420765161514282227e-02 -2.638379633426666260e-01 -3.061071634292602539e-01 6.938632577657699585e-02 -4.674573540687561035e-01 -1.570907533168792725e-01 1.802986562252044678e-01 -5.517760664224624634e-02 1.091987118124961853e-01 -2.267523705959320068e-01 6.784244626760482788e-02 3.186142817139625549e-02 -1.191273331642150879e-01 6.682604551315307617e-02 -1.640156358480453491e-01 1.180457696318626404e-01 2.975787222385406494e-01 1.232299134135246277e-01 -1.613438129425048828e-01 -1.265289038419723511e-01
-9.438342601060867310e-02 -1.228798553347587585e-02 -3.159759640693664551e-01 2.545535862445831299e-01 -1.360816061496734619e-01 -1.748383417725563049e-02 -1.573805324733257294e-02 -1.994245350360870361e-01 7.107035070657730103e-02 1.770414113998413086e-01 -3.183769285678863525e-01 1.047437712550163269e-01 2.445481866598129272e-01 -1.780084222555160522e-01 -1.753310859203338623e-01 -3.086347319185733795e-02 -2.967341840267181396e-01 -1.681075096130371094e-01 7.696560770273208618e-02 3.292589187622070312e-01 -5.705981166101992130e-04 -1.187853440642356873e-01 1.979225724935531616e-01 -2.144695222377777100e-01 3.976760804653167725e-02 -1.714915484189987183e-01 -5.780271440744400024e-02 -1.364012956619262695e-01 -5.012014880776405334e-02 3.132496029138565063e-02 -1.885056048631668091e-01 2.713933289051055908e-01
2.319329790771007538e-02 4.038628637790679932e-01 -9.754198044538497925e-02 -2.802937291562557220e-02 -4.226861000061035156e-01 7.566512376070022583e-02 1.225972697138786316e-01 -1.508342567831277847e-02 -1.036224290728569031e-01 7.061322778463363647e-02 5.304335802793502808e-02 -1.259084194898605347e-01 2.305505722761154175e-01 -9.956858307123184204e-02 -5.630306154489517212e-02 -4.093009233474731445e-02 -2.468893080949783325e-01 -1.679130345582962036e-01 9.393489360809326172e-02 1.796240210533142090e-01 2.774199247360229492e-01 -4.149473011493682861e-01 1.841302216053009033e-01 1.104483529925346375e-01 6.170567125082015991e-02 1.569168120622634888e-01 6.988424807786941528e-02 8.169734477996826172e-02 2.030672319233417511e-02 -2.269631251692771912e-02 -2.162253111600875854e-01 -1.046625301241874695e-01
-1.094261780381202698e-01 4.371537864208221436e-01 5.073616653680801392e-02 -1.054921671748161316e-01 -2.976648509502410889e-01 -3.897066712379455566e-01 1.137247011065483093e-01 -6.668565422296524048e-02 2.566010318696498871e-02 1.899257749319076538e-01 -2.649315893650054932e-01 8.228828012943267822e-02 1.363519728183746338e-01 2.015030011534690857e-02 1.054778620600700378e-01 3.127936273813247681e-02 -1.772609204053878784e-01 5.304610729217529297e-02 -3.990655299276113510e-03 2.963106036186218262e-01 9.143816679716110229e-02 3.219309821724891663e-02 5.764701217412948608e-02 -2.953822910785675049e-01 -1.988474652171134949e-02 1.810302138328552246e-01 -1.512242704629898071e-01 1.552397757768630981e-01 -7.998901605606079102e-02 1.482708156108856201e-01 -2.052356004714965820e-01 8.893588185310363770e-02
-1.665908396244049072e-01 -6.892512086778879166e-03 4.692515823990106583e-03 -2.036464065313339233e-01 -1.795333437621593475e-02 -1.730802841484546661e-02 1.308223884552717209e-02 5.262684822082519531e-02 2.600231468677520752e-01 -1.509538143873214722e-01 -3.883327841758728027e-01 -1.217910721898078918e-01 3.043562471866607666e-01 -2.451551556587219238e-01 1.407602988183498383e-02 -7.425096631050109863e-02 -1.873424202203750610e-01 -3.629342019557952881e-01 1.872071772813796997e-01 -1.152833104133605957e-01 1.537786722183227539e-01 -2.686687186360359192e-02 4.148327559232711792e-02 -1.360004097223281860e-01 -4.265842214226722717e-02 -1.116032972931861877e-01 -4.833467304706573486e-02 1.336755007505416870e-01 2.500143945217132568e-01 -3.773856908082962036e-02 -3.397447168827056885e-01 1.976961940526962280e-01
1.672213375568389893e-01 3.622819483280181885e-01 1.958937495946884155e-01 -6.500893831253051758e-02 -5.297551155090332031e-01 4.488647356629371643e-02 -2.133227437734603882e-01 -1.203813254833221436e-01 6.161539629101753235e-02 -1.484975665807723999e-01 1.393379569053649902e-01 -1.127853691577911377e-01 2.008876204490661621e-02 1.126664951443672180e-01 -1.162079200148582458e-01 -3.309433534741401672e-02 -1.367356777191162109e-01 -1.140734702348709106e-01 8.602423965930938721e-02 2.595039904117584229e-01 -3.057246282696723938e-02 -1.352920234203338623e-01 4.451471939682960510e-02 -3.499860167503356934e-01 -1.078602820634841919e-01 2.218088321387767792e-02 -1.423827707767486572e-01 1.893278360366821289e-01 -1.764184534549713135e-01 -6.529631465673446655e-02 -1.091460958123207092e-01 6.440981477499008179e-02
1.606737971305847168e-01 2.660830318927764893e-01 -3.241870105266571045e-01 -1.251766830682754517e-01 -2.390896528959274292e-01 -7.308295369148254395e-02 -2.053287178277969360e-01 -9.016691148281097412e-02 8.817929774522781372e-02 -1.756313741207122803e-01 -2.994876801967620850e-01 -1.352230906486511230e-01 -4.801698029041290283e-02 -2.777500450611114502e-01 -2.183426767587661743e-01 -4.985326435416936874e-03 -1.793442517518997192e-01 -1.534049361944198608e-01 2.242352217435836792e-01 -2.405344322323799133e-02 -2.062927782535552979e-01 -1.615244001150131226e-01 1.864471286535263062e-01 -1.743458956480026245e-01 1.481396704912185669e-01 -2.325435727834701538e-02 -2.857341989874839783e-02 -7.081320509314537048e-03 -3.741274401545524597e-02 -3.083479106426239014e-01 -4.106989130377769470e-02 -1.849123239517211914e-01
-1.160651668906211853e-01 1.990689784288406372e-01 -3.894760832190513611e-02 -7.012513279914855957e-02 -1.100272536277770996e-01 2.037809789180755615e-01 -8.815491199493408203e-02 -1.192193627357482910e-01 -1.066133286803960800e-02 -9.342972189188003540e-02 -3.325920701026916504e-01 -3.016062974929809570e-01 1.490630209445953369e-01 -3.355701863765716553e-01 7.605364918708801270e-02 1.427963608875870705e-03 -4.797084629535675049e-01 -2.356844097375869751e-01 4.085206985473632812e-02 4.191212821751832962e-03 9.769936650991439819e-02 1.461434215307235718e-01 -8.803227543830871582e-02 -7.496098428964614868e-02 3.389121964573860168e-02 -4.028666391968727112e-02 -1.363337486982345581e-01 1.336331665515899658e-01 1.873167157173156738e-01 -4.046787321567535400e-02 -1.744034588336944580e-01 2.753629684448242188e-01
3.904834017157554626e-02 2.777418494224548340e-01 -1.327486932277679443e-01 -1.826549172401428223e-01 9.310766309499740601e-02 -1.190239265561103821e-01 -9.611603617668151855e-02 -1.189765110611915588e-01 2.873584330081939697e-01 3.327998518943786621e-02 -2.425310015678405762e-01 1.315483003854751587e-01 1.809682510793209076e-02 -1.080450713634490967e-01 -1.525080800056457520e-01 -2.877285778522491455e-01 2.537852898240089417e-02 -1.942593455314636230e-01 -1.287889331579208374e-01 1.617485582828521729e-01 -1.251444965600967407e-01 -3.779849968850612640e-03 5.705676972866058350e-02 -1.049682572484016418e-01 4.360161721706390381e-01 -8.178446441888809204e-02 -1.799151152372360229e-01 2.508307695388793945e-01 1.552832126617431641e-01 -1.806666851043701172e-01 -2.938314080238342285e-01 -3.179912222549319267e-03
2.239078283309936523e-01 6.542558223009109497e-02 4.276885092258453369e-02 -2.173671573400497437e-01 -2.786014676094055176e-01 -2.110043317079544067e-01 2.102814614772796631e-01 -1.372230499982833862e-01 -2.101681083440780640e-01 -2.096535414457321167e-01 -1.783634871244430542e-01 1.171663403511047363e-01 -4.599378257989883423e-02 8.898160420358181000e-03 -1.174355149269104004e-01 1.369814425706863403e-01 -2.863928675651550293e-01 -9.193446487188339233e-02 6.903842091560363770e-02 2.191482484340667725e-01 3.507077097892761230e-01 2.569235302507877350e-02 -6.392545253038406372e-02 -1.571955531835556030e-01 2.857060730457305908e-02 2.181672602891921997e-01 -2.236203104257583618e-01 -1.514412611722946167e-01 1.969831138849258423e-01 -1.870603263378143311e-01 -2.120099663734436035e-01 -8.418353646993637085e-02
-2.776049375534057617e-01 2.105229049921035767e-01 1.045612525194883347e-02 4.927665367722511292e-02 -4.022601842880249023e-01 -1.316783130168914795e-01 -4.073681682348251343e-02 2.536406554281711578e-02 -1.845377534627914429e-01 9.269468486309051514e-03 -5.193270742893218994e-02 2.889917194843292236e-01 2.254542559385299683e-01 1.963899880647659302e-01 -4.436703920364379883e-01 -1.441282033920288086e-01 -1.007401570677757263e-01 -2.307722121477127075e-01 -4.448396340012550354e-02 1.374423652887344360e-01 2.586282193660736084e-01 3.065805695950984955e-02 6.886940449476242065e-02 -4.971075057983398438e-02 2.731869742274284363e-02 2.634643577039241791e-02 -6.270693987607955933e-02 -5.760835111141204834e-02 4.433223977684974670e-02 -2.748287320137023926e-01 -1.455666571855545044e-01 -2.368908375501632690e-02
-1.151046380400657654e-01 -3.170747309923171997e-02 -6.680324673652648926e-02 -1.325411498546600342e-01 -3.642705678939819336e-01 -6.859042495489120483e-02 -3.280203416943550110e-02 -1.180938109755516052e-01 8.541379123926162720e-02 2.606222219765186310e-02 -8.425801992416381836e-02 3.987836837768554688e-02 2.517733275890350342e-01 -1.174692213535308838e-01 -8.379560708999633789e-02 8.985181897878646851e-02 -1.654478907585144043e-01 -7.292966474778950214e-04 4.501241445541381836e-02 3.326421380043029785e-01 2.731498479843139648e-01 -2.780574858188629150e-01 -1.143796816468238831e-01 1.857821047306060791e-01 1.817780286073684692e-01 4.994614981114864349e-03 -1.461196132004261017e-02 -5.509369075298309326e-02 -1.193934381008148193e-01 -5.180042982101440430e-01 4.582705907523632050e-03 2.094071209430694580e-01
3.106313943862915039e-01 3.007970154285430908e-01 -9.880650788545608521e-02 -1.522692590951919556e-01 2.834524400532245636e-02 -2.328900396823883057e-01 9.737496078014373779e-02 -1.242263019084930420e-01 2.318339645862579346e-01 4.834300652146339417e-02 -3.969450294971466064e-02 -1.963091790676116943e-01 9.545987099409103394e-02 -2.188448235392570496e-02 -3.439294695854187012e-01 4.387500509619712830e-02 -2.365364879369735718e-01 -3.529774770140647888e-02 4.040680229663848877e-01 7.397685199975967407e-02 4.916245862841606140e-02 2.008037716150283813e-01 2.507260814309120178e-02 -1.398476306349039078e-04 1.689528971910476685e-01 -1.457840651273727417e-01 1.328394711017608643e-01 -1.077105011790990829e-02 5.906463786959648132e-02 -8.032116293907165527e-02 -2.735962271690368652e-01 2.290463894605636597e-01
-7.478786865249276161e-04 2.526918649673461914e-01 1.478423476219177246e-01 -1.319517046213150024e-01 -4.657162129878997803e-01 -2.777636945247650146e-01 2.609858512878417969e-01 -5.758535116910934448e-02 3.174688667058944702e-02 3.411018475890159607e-02 1.351200342178344727e-01 -8.451809734106063843e-02 -3.777991980314254761e-02 -2.060805410146713257e-01 -5.320417508482933044e-02 -8.362036943435668945e-02 -1.492393575608730316e-02 -5.901622772216796875e-02 6.972326338291168213e-02 2.593063116073608398e-01 1.833616197109222412e-01 1.482488363981246948e-01 -3.007996268570423126e-02 -3.676817417144775391e-01 2.962345182895660400e-01 -8.730970323085784912e-02 -1.790502369403839111e-01 4.787903744727373123e-03 -1.664249300956726074e-01 6.962045282125473022e-02 -9.741017967462539673e-02 -1.145373880863189697e-01
-1.744521558284759521e-01 -1.006050407886505127e-02 6.812630593776702881e-02 -1.886046826839447021e-01 -2.317392677068710327e-01 1.940595954656600952e-01 -9.194602817296981812e-02 6.493851542472839355e-02 -1.033099144697189331e-01 3.822937607765197754e-02 -3.174437582492828369e-01 7.167933881282806396e-02 1.208780109882354736e-01 -1.022302359342575073e-01 -1.538016051054000854e-01 -8.453374356031417847e-02 -1.192633807659149170e-01 -6.869151443243026733e-02 -1.111429780721664429e-01 4.543870389461517334e-01 -5.138311162590980530e-02 -1.378466933965682983e-01 2.486748844385147095e-01 -2.907429039478302002e-01 2.286383658647537231e-01 -9.445827454328536987e-02 -2.169398814439773560e-01 -1.572854667901992798e-01 1.445312947034835815e-01 9.066272526979446411e-02 -2.771836817264556885e-01 -8.123035728931427002e-02
4.033739492297172546e-02 3.630923628807067871e-01 -2.476709336042404175e-01 7.252886891365051270e-02 -7.313326001167297363e-02 9.805782139301300049e-02 2.426202641800045967e-03 -7.420933246612548828e-02 -1.737035252153873444e-02 -2.211899124085903168e-02 7.477344572544097900e-02 -1.092325448989868164e-01 3.461181223392486572e-01 -2.936497330665588379e-01 -1.642030030488967896e-01 -1.964145898818969727e-02 -1.938378624618053436e-02 -2.661349177360534668e-01 -4.468109458684921265e-02 7.129511237144470215e-02 1.338211297988891602e-01 -2.156319469213485718e-01 3.185175061225891113e-01 -1.132164075970649719e-01 2.348297834396362305e-01 -5.265912041068077087e-03 5.602110177278518677e-02 1.553791463375091553e-01 1.199132055044174194e-01 1.027660667896270752e-01 -4.013860821723937988e-01 -4.800626263022422791e-02
-2.354473471641540527e-01 -3.365077450871467590e-02 4.541906341910362244e-02 -3.073980510234832764e-01 -1.347238942980766296e-02 7.656599581241607666e-02 2.027102410793304443e-01 -1.672679781913757324e-01 1.948388293385505676e-02 2.291038334369659424e-01 1.472386904060840607e-02 1.706490963697433472e-01 2.162079364061355591e-01 -1.526433881372213364e-02 -3.438220024108886719e-01 4.775952175259590149e-02 -2.084709852933883667e-01 -1.510756164789199829e-01 -4.494425654411315918e-02 1.142932400107383728e-01 1.678144931793212891e-01 -3.406850099563598633e-01 -1.401156187057495117e-01 -5.874614231288433075e-03 1.894079893827438354e-01 1.939889192581176758e-01 -8.984703570604324341e-02 -2.488163858652114868e-01 -9.784536808729171753e-02 -2.834529876708984375e-01 -1.933109164237976074e-01 -7.773654907941818237e-02
-2.397586554288864136e-01 1.078174263238906860e-01 -4.089037477970123291e-01 -1.528006196022033691e-01 3.040214627981185913e-02 2.418318390846252441e-02 2.313314005732536316e-02 -2.162425965070724487e-01 4.559997469186782837e-02 -1.817544847726821899e-01 -3.644846379756927490e-01 -7.073052227497100830e-02 5.456620454788208008e-02 -2.262680232524871826e-01 6.072715297341346741e-02 4.930442664772272110e-03 -3.473670482635498047e-01 -9.929977357387542725e-02 1.181242316961288452e-01 1.957328170537948608e-01 9.299218654632568359e-02 -1.049103736877441406e-01 -1.127689145505428314e-02 -1.896274238824844360e-01 2.039028853178024292e-01 3.707873076200485229e-02 1.141687035560607910e-01 2.773497998714447021e-01 1.362715959548950195e-01 -9.868073975667357445e-04 -1.849442869424819946e-01 -1.909731030464172363e-01
9.556833654642105103e-03 2.452155053615570068e-01 2.974613010883331299e-02 -1.717164516448974609e-01 -2.802241146564483643e-01 -2.897027432918548584e-01 -6.554956734180450439e-02 8.555281907320022583e-02 2.199402749538421631e-01 1.218356415629386902e-01 1.713740825653076172e-01 -1.961863785982131958e-01 3.960496932268142700e-02 -8.108992874622344971e-02 -2.053731232881546021e-01 -4.189671948552131653e-02 -3.633602559566497803e-01 6.885985378175973892e-03 -6.720063090324401855e-02 1.488231495022773743e-02 1.221813634037971497e-01 -3.253988176584243774e-02 -2.090058475732803345e-01 -3.908458650112152100e-01 1.968122720718383789e-01 -2.662229537963867188e-01 -1.326677668839693069e-02 -2.443809621036052704e-02 -1.701563447713851929e-01 -8.753902465105056763e-02 -2.013359069824218750e-01 -1.241043880581855774e-01
8.314570784568786621e-02 1.666326448321342468e-02 -9.212363511323928833e-02 1.938203871250152588e-01 -2.830996513366699219e-01 -5.016126483678817749e-02 -9.043154120445251465e-02 -3.278788328170776367e-01 1.983353495597839355e-01 -5.380598455667495728e-02 -3.201032429933547974e-02 1.720644831657409668e-01 1.451870352029800415e-01 -1.207840219140052795e-01 -1.037350520491600037e-01 -7.273708283901214600e-02 1.125748082995414734e-01 -4.846972823143005371e-01 -2.780008874833583832e-02 2.545394301414489746e-01 1.004031598567962646e-01 -2.542686760425567627e-01 1.645105183124542236e-01 -1.516454368829727173e-01 1.661179661750793457e-01 -1.407076232135295868e-02 5.182218551635742188e-02 9.109373204410076141e-03 -1.486214846372604370e-01 1.188531331717967987e-02 -2.995439767837524414e-01 -2.082082927227020264e-01
-1.482304185628890991e-01 1.209719479084014893e-01 -5.381844192743301392e-02 -3.545088320970535278e-02 -3.904321789741516113e-01 -1.935512870550155640e-01 -2.778852358460426331e-02 -3.370283842086791992e-01 4.823865890502929688e-01 6.302700191736221313e-02 1.136509105563163757e-01 3.823234140872955322e-02 -1.357474029064178467e-01 -9.942515939474105835e-02 -7.677550613880157471e-02 9.320017695426940918e-02 -6.563383154571056366e-03 -9.537295997142791748e-02 6.740851700305938721e-02 -4.142049700021743774e-03 5.411287397146224976e-02 -7.059121131896972656e-02 2.834634184837341309e-01 -2.085763216018676758e-01 1.266362369060516357e-01 1.743042469024658203e-02 1.234794110059738159e-01 9.866171330213546753e-02 -9.617440402507781982e-02 -1.826684363186359406e-02 -3.906658291816711426e-01 1.097614839673042297e-01
-1.042167469859123230e-01 3.056061267852783203e-01 7.815333455801010132e-02 -2.868707478046417236e-01 -1.654719263315200806e-01 1.674237102270126343e-01 -1.442083865404129028e-01 -2.674748897552490234e-01 9.302149713039398193e-02 7.468023151159286499e-02 -1.540956348180770874e-01 5.557402968406677246e-02 -1.828408055007457733e-02 1.506523936986923218e-01 -1.604124158620834351e-01 2.877179682254791260e-01 -1.158208474516868591e-01 -9.153354912996292114e-03 1.454090774059295654e-01 -1.212785020470619202e-01 1.719941347837448120e-01 -3.401150554418563843e-02 8.753199130296707153e-03 6.885566981509327888e-04 1.420795470476150513e-01 -1.639978587627410889e-01 1.111222207546234131e-01 -4.437340050935745239e-02 6.228234991431236267e-02 -1.587078124284744263e-01 -4.077785909175872803e-01 3.873836398124694824e-01
-1.621497720479965210e-01 2.296203374862670898e-01 2.215619832277297974e-01 1.123028574511408806e-03 -2.322453260421752930e-01 6.215195730328559875e-02 -5.574805662035942078e-02 -5.875048786401748657e-02 2.214574366807937622e-01 -2.188720181584358215e-02 5.370031669735908508e-02 2.141898274421691895e-01 2.331027388572692871e-01 1.210666149854660034e-01 -4.535188674926757812e-01 -4.541734606027603149e-02 -1.795987486839294434e-01 3.080655820667743683e-02 -7.681357860565185547e-02 3.584404289722442627e-02 3.068205416202545166e-01 1.186550408601760864e-01 6.168609857559204102e-02 -7.696890830993652344e-02 1.168616190552711487e-01 -4.491164162755012512e-02 -1.297983080148696899e-01 3.196974396705627441e-01 1.040902435779571533e-01 6.763452291488647461e-02 -3.521441817283630371e-01 5.646474659442901611e-03
1.125607714056968689e-01 3.367539942264556885e-01 -2.648004144430160522e-02 -1.109976321458816528e-01 -2.266253829002380371e-01 -1.701502203941345215e-01 1.996659487485885620e-01 -2.031145989894866943e-01 7.604149729013442993e-02 -1.294777244329452515e-01 -1.550014168024063110e-01 -7.128500193357467651e-02 1.723279654979705811e-01 1.556046213954687119e-02 7.994749583303928375e-03 7.724491506814956665e-02 2.099668420851230621e-02 6.151769682765007019e-02 -1.569163650274276733e-01 4.042271077632904053e-01 2.958707511425018311e-01 2.578566968441009521e-02 1.266790330410003662e-01 -3.208498060703277588e-01 2.728222310543060303e-01 3.060587942600250244e-01 -3.370081074535846710e-03 -2.077508717775344849e-02 1.042899396270513535e-02 -1.950610987842082977e-02 -1.609316319227218628e-01 -1.321742534637451172e-01
-5.258668959140777588e-02 2.891887426376342773e-01 1.680108606815338135e-01 -3.560310006141662598e-01 -1.281937062740325928e-01 -1.093744114041328430e-01 1.757934540510177612e-01 1.983221620321273804e-01 -3.253950551152229309e-02 1.377081423997879028e-01 -3.040375411510467529e-01 -2.947898805141448975e-01 1.323312222957611084e-01 -4.342039674520492554e-02 -4.416526257991790771e-01 1.122198477387428284e-01 -1.553849279880523682e-01 6.347244232892990112e-02 1.017894148826599121e-01 8.095981180667877197e-02 8.499705791473388672e-02 2.017020247876644135e-02 1.695878803730010986e-01 -1.504044234752655029e-01 3.543892502784729004e-02 -1.034080088138580322e-01 -1.458888649940490723e-01 1.753613799810409546e-01 1.262489408254623413e-01 -2.126154489815235138e-02 -6.214879080653190613e-02 2.126938849687576294e-01
-2.532590925693511963e-01 2.918937504291534424e-01 -1.370224636048078537e-02 -3.127829730510711670e-01 -3.302463293075561523e-01 -2.049016207456588745e-01 1.071899309754371643e-01 -2.788932621479034424e-01 -2.711581997573375702e-02 -9.043664485216140747e-02 1.191340759396553040e-02 1.346677541732788086e-01 2.381422668695449829e-01 -1.788901686668395996e-01 -1.354916989803314209e-01 -1.114561930298805237e-01 -1.487082391977310181e-01 6.850378215312957764e-02 1.294780224561691284e-01 7.870644330978393555e-03 5.142208933830261230e-02 -1.252034902572631836e-01 -1.769910305738449097e-01 1.375481188297271729e-01 -1.003393828868865967e-01 8.453422784805297852e-02 -3.037670254707336426e-01 -1.129884496331214905e-01 1.570468582212924957e-02 -1.774134933948516846e-01 -2.649423182010650635e-01 -1.710639595985412598e-01
-1.373274624347686768e-02 2.094258368015289307e-01 -8.882876485586166382e-02 -3.014274835586547852e-01 4.990521445870399475e-02 1.430756971240043640e-02 -5.817552446387708187e-04 -6.253933161497116089e-02 3.170264959335327148e-01 -2.045848071575164795e-01 2.590714395046234131e-02 -9.116335958242416382e-02 2.794448733329772949e-01 -7.267987728118896484e-02 -2.637522220611572266e-01 2.085181511938571930e-02 -3.713696897029876709e-01 -1.129082590341567993e-01 -1.176067348569631577e-02 1.281830519437789917e-01 -5.009725689888000488e-02 6.108638644218444824e-02 2.279294580221176147e-01 -2.498505078256130219e-02 -3.369603678584098816e-02 -2.051796913146972656e-01 -5.345086380839347839e-02 -2.500385642051696777e-01 2.238317281007766724e-01 -5.278814584016799927e-02 -2.692642211914062500e-01 2.929687201976776123e-01
-2.416501641273498535e-01 2.074473947286605835e-01 6.032180786132812500e-02 -3.014005422592163086e-01 8.841305226087570190e-02 -3.045572526752948761e-02 -4.638362675905227661e-02 -7.412029802799224854e-02 1.149090938270092010e-02 -7.024370878934860229e-02 -5.233450531959533691e-01 2.109116315841674805e-02 2.746559381484985352e-01 -3.862270712852478027e-02 -1.801796853542327881e-01 5.442207306623458862e-02 -4.259214922785758972e-02 -3.093191385269165039e-01 -2.173543535172939301e-02 1.184482276439666748e-01 5.069104488939046860e-03 -1.028177216649055481e-01 3.155217766761779785e-01 -2.226578742265701294e-01 -1.227497532963752747e-01 -3.750914707779884338e-02 -8.792980015277862549e-02 -1.145807355642318726e-01 1.349991410970687866e-01 -1.649438738822937012e-01 -1.602999716997146606e-01 1.255403906106948853e-01
-2.335953414440155029e-01 1.458624899387359619e-01 1.915479451417922974e-01 -1.645251512527465820e-01 -7.865172624588012695e-02 3.143907710909843445e-02 -2.100443840026855469e-01 -2.864767909049987793e-01 -8.401986956596374512e-02 5.275542289018630981e-02 -3.601546287536621094e-01 -2.680370025336742401e-02 -6.257881876081228256e-03 -2.734404802322387695e-01 -2.665132880210876465e-01 -1.405180394649505615e-01 -4.230845347046852112e-02 -1.292173564434051514e-01 -5.758094787597656250e-02 8.084210567176342010e-03 6.497617065906524658e-02 -1.861840039491653442e-01 -4.026241600513458252e-02 1.120888814330101013e-01 4.758547544479370117e-01 -1.087339743971824646e-01 -1.404202431440353394e-01 1.655335575342178345e-01 2.125033922493457794e-02 -1.465377956628799438e-01 -1.934142708778381348e-01 3.907530009746551514e-02
6.983566284179687500e-02 -1.089565604925155640e-01 1.056725531816482544e-01 -3.022343516349792480e-01 -3.629541993141174316e-01 -1.670754700899124146e-01 1.524699777364730835e-01 5.491241067647933960e-02 1.142977997660636902e-01 -6.708732247352600098e-02 -3.209373950958251953e-01 -1.070911902934312820e-02 -3.340870514512062073e-02 -6.509608030319213867e-02 -4.368881229311227798e-03 2.645246684551239014e-02 -2.885641157627105713e-01 8.658453077077865601e-02 3.401592746376991272e-02 -4.077175259590148926e-02 2.273725122213363647e-01 -1.135625615715980530e-01 -2.940483391284942627e-01 -2.622928842902183533e-02 1.725620627403259277e-01 3.051837719976902008e-02 -8.226861804723739624e-02 4.166847467422485352e-02 -2.330200374126434326e-01 -2.143719233572483063e-02 -4.398320317268371582e-01 -1.879312545061111450e-01
1.671316474676132202e-01 2.779260873794555664e-01 -1.008177995681762695e-01 -5.188404023647308350e-02 -2.819916307926177979e-01 -2.255650013685226440e-01 -3.417971730232238770e-02 -3.989961743354797363e-01 1.273865997791290283e-01 6.425002939067780972e-04 -2.191893905401229858e-01 2.211340665817260742e-01 3.430218696594238281e-01 -1.749451160430908203e-01 -8.249563723802566528e-02 -1.239969581365585327e-01 -1.304913610219955444e-01 9.528151713311672211e-03 1.445563137531280518e-01 4.107990860939025879e-01 3.238337486982345581e-02 -3.986807540059089661e-02 3.129419311881065369e-02 -3.292769938707351685e-02 1.973059326410293579e-01 -7.599253952503204346e-02 7.252452522516250610e-02 1.256223618984222412e-01 -7.966624945402145386e-02 9.263155609369277954e-02 -1.540779974311590195e-02 1.232769787311553955e-01
5.025717988610267639e-02 1.638176739215850830e-01 -6.471359729766845703e-02 -2.276829034090042114e-01 -1.282427459955215454e-01 -2.309753149747848511e-01 -1.181420534849166870e-01 3.176357597112655640e-02 2.321857064962387085e-01 1.017286181449890137e-01 1.078760623931884766e-01 -2.572855949401855469e-01 1.447828412055969238e-01 -1.365309674292802811e-02 -1.937042027711868286e-01 -9.838744997978210449e-02 -3.711542189121246338e-01 7.776823639869689941e-02 -2.433420866727828979e-01 -1.324470527470111847e-02 1.734404414892196655e-01 2.821600995957851410e-03 -1.639414876699447632e-01 -3.423465788364410400e-01 1.107652634382247925e-01 -2.209656983613967896e-01 4.834074154496192932e-02 1.244803369045257568e-01 -1.546161770820617676e-01 -1.725152879953384399e-01 -3.285752236843109131e-01 -3.858088701963424683e-02
-4.760508611798286438e-02 1.379850357770919800e-01 -2.872579991817474365e-01 -9.156249463558197021e-02 -8.331987261772155762e-02 1.716319769620895386e-01 -2.152041532099246979e-02 8.291529864072799683e-02 3.607190027832984924e-02 -1.332109868526458740e-01 -1.308108866214752197e-01 -4.594500362873077393e-02 -5.049204081296920776e-02 1.002494245767593384e-01 -2.554832100868225098e-01 1.537975817918777466e-01 -1.925015598535537720e-01 -1.911745071411132812e-01 1.413313001394271851e-01 1.533772498369216919e-01 2.294566333293914795e-01 -2.256912738084793091e-02 -1.536722667515277863e-02 -3.563471734523773193e-01 1.113020703196525574e-01 7.438974082469940186e-02 2.229432389140129089e-02 -2.195966690778732300e-01 3.419358432292938232e-01 -4.068862199783325195e-01 -2.091777175664901733e-01 -1.179204359650611877e-01
3.405230045318603516e-01 2.410898655652999878e-01 1.638579368591308594e-01 1.255727559328079224e-01 -2.081078886985778809e-01 -1.163149029016494751e-01 1.015365403145551682e-02 -1.484186053276062012e-01 1.202327106148004532e-02 -4.954950138926506042e-02 -2.741817012429237366e-02 1.745253652334213257e-01 -2.971761673688888550e-02 -1.058662682771682739e-01 -1.696772873401641846e-01 3.433853685855865479e-01 -2.941201031208038330e-01 -2.773477509617805481e-02 4.161897301673889160e-02 3.625298440456390381e-01 1.489296555519104004e-01 -1.314066797494888306e-01 -6.625170260667800903e-02 -4.036417901515960693e-01 9.978002309799194336e-02 2.290237694978713989e-02 -1.142654642462730408e-01 1.685054898262023926e-01 -6.825009733438491821e-02 -1.326042227447032928e-02 -1.521640419960021973e-01 6.788833439350128174e-02
-1.648766919970512390e-02 3.209595382213592529e-01 -9.997676312923431396e-02 1.326722186058759689e-02 -4.182372614741325378e-02 2.245943993330001831e-01 -7.769528776407241821e-02 -2.074250876903533936e-01 1.666101515293121338e-01 -3.400360941886901855e-01 7.692037615925073624e-03 1.770240366458892822e-01 3.040019571781158447e-01 8.284517563879489899e-03 -4.263387918472290039e-01 8.651500567793846130e-03 -2.986397966742515564e-02 -1.400640904903411865e-01 9.765382856130599976e-02 8.308453485369682312e-03 1.830973625183105469e-01 -2.052025943994522095e-01 1.096236892044544220e-02 -1.610446572303771973e-01 1.027266457676887512e-01 5.123507976531982422e-02 1.419590711593627930e-01 -1.486635804176330566e-01 -1.720453053712844849e-01 -1.897456496953964233e-01 -1.818623095750808716e-01 -2.242126911878585815e-01
1.129077449440956116e-01 3.565578162670135498e-01 2.429369091987609863e-01 -1.106147319078445435e-01 -1.710912287235260010e-01 -2.603685855865478516e-01 -1.736036501824855804e-02 9.993826597929000854e-02 3.055623173713684082e-01 4.076407849788665771e-02 1.095533091574907303e-02 -3.835956752300262451e-02 2.970566973090171814e-02 3.234634175896644592e-02 -9.429092518985271454e-03 7.278220355510711670e-02 -3.249113261699676514e-01 -1.810069382190704346e-02 -6.224480271339416504e-02 -4.676163941621780396e-02 9.289664775133132935e-02 -3.018460981547832489e-02 -1.368109285831451416e-01 -4.545061290264129639e-01 7.572600245475769043e-02 -1.500901430845260620e-01 -4.673870280385017395e-02 1.153484210371971130e-01 4.959134012460708618e-02 -3.199836909770965576e-01 -2.588911950588226318e-01 -1.231272295117378235e-01
8.658821135759353638e-02 -4.996653180569410324e-03 -1.655608117580413818e-01 -9.913982450962066650e-02 -3.478060662746429443e-01 1.320064663887023926e-01 7.074373960494995117e-02 -2.207909822463989258e-01 2.802490256726741791e-02 3.885846957564353943e-02 -1.093842312693595886e-01 5.795503407716751099e-02 1.633526757359504700e-02 -1.703516207635402679e-02 4.147861152887344360e-02 1.999548375606536865e-01 -1.492890566587448120e-01 -2.584965527057647705e-01 -1.650028675794601440e-02 1.172380670905113220e-01 2.023896872997283936e-01 2.172054499387741089e-01 7.350179553031921387e-02 -9.134662896394729614e-02 2.417552024126052856e-01 1.313626170158386230e-01 -1.816007494926452637e-01 8.683979511260986328e-02 2.553942799568176270e-01 -5.098499655723571777e-01 -2.140454202890396118e-01 1.048345714807510376e-01
-2.540474757552146912e-02 1.582027971744537354e-01 2.674087882041931152e-01 -4.337759315967559814e-01 -9.510876983404159546e-02 -1.012878641486167908e-01 8.002256602048873901e-02 -1.593654453754425049e-01 5.489133670926094055e-02 -4.485443979501724243e-02 -2.001346051692962646e-01 2.189310342073440552e-01 1.296702176332473755e-01 2.868012757971882820e-03 -1.577696204185485840e-01 8.776125311851501465e-02 -2.532555162906646729e-01 -6.122161075472831726e-02 8.526804856956005096e-03 -1.886996626853942871e-01 3.524635136127471924e-01 2.073348462581634521e-01 -3.798385336995124817e-02 -3.406120240688323975e-01 1.134640201926231384e-01 9.369143843650817871e-02 -1.814948469400405884e-01 -1.796577125787734985e-01 5.893845856189727783e-02 1.716066896915435791e-01 -1.103648394346237183e-01 3.015624731779098511e-02
6.022774428129196167e-02 2.519646286964416504e-01 -1.850475221872329712e-01 -5.447904020547866821e-02 -2.948490977287292480e-01 1.445276737213134766e-01 -2.812091410160064697e-01 4.966854117810726166e-03 -1.407516449689865112e-01 1.972917765378952026e-01 -2.166807204484939575e-01 -2.846863493323326111e-02 -1.504635959863662720e-01 -3.099594116210937500e-01 -3.395567089319229126e-02 -9.087306261062622070e-02 -3.153739571571350098e-01 -1.072125434875488281e-01 2.199172675609588623e-01 1.689099669456481934e-01 6.524755060672760010e-02 -4.717168956995010376e-02 3.265458345413208008e-01 -4.140494018793106079e-02 2.008496373891830444e-01 2.465977892279624939e-02 -2.234736829996109009e-01 6.292121112346649170e-02 -2.344721369445323944e-02 -1.830738782882690430e-01 -2.061603516340255737e-01 5.717311520129442215e-03
1.443610340356826782e-01 2.804411053657531738e-01 -7.108234614133834839e-02 -1.052129715681076050e-01 -2.281520217657089233e-01 -4.417964443564414978e-02 1.980772800743579865e-02 5.112695973366498947e-03 1.228474676609039307e-01 -2.227287739515304565e-02 -1.323305964469909668e-01 9.915477037429809570e-02 3.681894019246101379e-02 -1.379961073398590088e-01 6.107487902045249939e-02 -1.266210526227951050e-01 -9.402678906917572021e-02 -4.326386749744415283e-02 -1.660497635602951050e-01 4.044530689716339111e-01 2.985662519931793213e-01 2.841686457395553589e-02 2.401168495416641235e-01 -4.269663095474243164e-01 1.318001896142959595e-01 2.212686836719512939e-01 -1.541649699211120605e-01 -2.864847183227539062e-01 5.400339514017105103e-02 -2.022426389157772064e-02 -1.968414038419723511e-01 2.928554452955722809e-02
1.056351065635681152e-01 4.248402118682861328e-01 2.929337508976459503e-02 -1.029490157961845398e-01 -4.253062605857849121e-01 7.251041382551193237e-02 7.463449239730834961e-02 -2.476113587617874146e-01 -1.214491799473762512e-01 1.458419561386108398e-01 -7.623545825481414795e-02 5.111243575811386108e-02 1.400843858718872070e-01 -5.569161381572484970e-03 -9.370589256286621094e-02 2.443198673427104950e-02 -1.897564530372619629e-01 8.191064000129699707e-02 1.156793907284736633e-01 1.384006887674331665e-01 2.343089878559112549e-01 -2.997092902660369873e-01 1.583989262580871582e-01 -1.473797578364610672e-02 -2.105722725391387939e-01 7.863975316286087036e-02 -4.070312157273292542e-02 2.454215437173843384e-01 6.568458676338195801e-02 9.756007790565490723e-02 -2.875470519065856934e-01 1.271914094686508179e-01
5.713958665728569031e-02 1.169358566403388977e-01 -1.851698756217956543e-01 6.001400575041770935e-02 -3.563641011714935303e-01 -2.285660505294799805e-01 -8.912137150764465332e-02 -2.892441451549530029e-01 -7.215793430805206299e-02 5.850896984338760376e-02 -1.905036866664886475e-01 1.799193918704986572e-01 9.984362125396728516e-02 -3.526284992694854736e-01 -2.375419139862060547e-01 1.806994825601577759e-01 -2.779680490493774414e-01 -1.170035004615783691e-01 4.246158897876739502e-02 -4.480377584695816040e-02 -4.084536433219909668e-02 -1.595481932163238525e-01 7.568212226033210754e-03 -1.062656715512275696e-01 -4.681563377380371094e-02 -1.191363856196403503e-01 -3.021035194396972656e-01 -2.819499932229518890e-02 2.052413374185562134e-01 -2.255842685699462891e-01 -1.245414540171623230e-01 -1.530771106481552124e-01
2.233500219881534576e-02 3.507575020194053650e-02 -1.816832125186920166e-01 -1.669406145811080933e-01 7.103727012872695923e-02 6.646072026342153549e-03 -4.428834095597267151e-02 5.497792735695838928e-02 -5.653448030352592468e-02 1.618537008762359619e-01 -5.780142545700073242e-01 -7.705192267894744873e-02 7.878189533948898315e-02 1.267070621252059937e-01 -3.653865456581115723e-01 2.181163132190704346e-01 4.414264857769012451e-02 8.837211877107620239e-02 1.539456192404031754e-02 5.199877545237541199e-02 1.063521206378936768e-01 -2.520903050899505615e-01 1.343800872564315796e-01 -1.203733086585998535e-01 1.878786832094192505e-01 -6.128875538706779480e-02 -1.242971327155828476e-02 -4.102965444326400757e-02 -1.033021733164787292e-01 -2.858287394046783447e-01 -3.178885579109191895e-01 -1.106416340917348862e-02
2.017954885959625244e-01 -1.872026547789573669e-02 7.587904483079910278e-02 -1.931586116552352905e-01 -1.586772501468658447e-01 -2.296102233231067657e-02 5.393153429031372070e-02 -9.297206997871398926e-02 3.437699079513549805e-01 -1.251194477081298828e-01 -1.762228906154632568e-01 -4.902202636003494263e-02 -8.835531771183013916e-02 -1.166232153773307800e-01 -8.473741263151168823e-02 -4.257543757557868958e-02 -3.740759491920471191e-01 1.302520781755447388e-01 3.344362601637840271e-02 -2.058542100712656975e-03 2.537941336631774902e-01 -5.994699895381927490e-02 -1.588975191116333008e-01 -2.559665739536285400e-01 3.281351327896118164e-01 -1.263494640588760376e-01 -1.454944163560867310e-01 -3.090875968337059021e-02 -1.642017662525177002e-01 1.268443912267684937e-01 -3.276092112064361572e-01 -2.607246637344360352e-01
1.933483928442001343e-01 1.567519754171371460e-01 1.597048528492450714e-02 -1.466662734746932983e-01 -2.008610405027866364e-02 -1.907811015844345093e-01 1.959497779607772827e-01 9.577454626560211182e-02 3.848434686660766602e-01 5.125420913100242615e-02 1.366376280784606934e-01 9.686144441366195679e-02 -4.767146334052085876e-02 -1.760187447071075439e-01 -3.895220458507537842e-01 1.514434814453125000e-01 -1.904791295528411865e-01 4.574314691126346588e-03 1.062380447983741760e-01 2.676379978656768799e-01 6.712239980697631836e-02 -1.849869824945926666e-02 -1.331574618816375732e-01 -1.743418425321578979e-01 1.396686434745788574e-01 1.958760023117065430e-01 -9.693232178688049316e-02 1.800811290740966797e-01 -1.700536906719207764e-02 -3.605348290875554085e-03 -3.302932977676391602e-01 -2.528220415115356445e-01
1.382582783699035645e-01 1.835633516311645508e-01 -3.512587547302246094e-01 -4.493069052696228027e-01 -2.445300370454788208e-01 -3.167021870613098145e-01 -5.445513874292373657e-02 -1.255991458892822266e-01 -1.070500612258911133e-01 -1.281490921974182129e-01 -8.119549602270126343e-02 -1.480094492435455322e-01 -3.662702441215515137e-02 -4.655615612864494324e-02 -2.633617818355560303e-01 8.659139275550842285e-02 -1.961463987827301025e-01 -4.819553717970848083e-02 2.678290903568267822e-01 1.679456382989883423e-01 -3.243523463606834412e-02 -8.053436130285263062e-02 5.114935711026191711e-02 1.853822916746139526e-02 -1.971665583550930023e-02 4.349622502923011780e-02 -8.277412503957748413e-02 -1.471741348505020142e-01 4.012491926550865173e-02 -4.224495589733123779e-02 -2.985984981060028076e-01 -1.782294064760208130e-01
3.211782872676849365e-02 3.874589204788208008e-01 -1.764828264713287354e-01 -2.437242269515991211e-01 -9.803122282028198242e-02 -4.013304412364959717e-02 -5.206529051065444946e-03 1.996824983507394791e-03 2.441881000995635986e-01 2.519258558750152588e-01 1.951292715966701508e-02 -2.084141671657562256e-01 7.604978233575820923e-02 6.584668532013893127e-03 -5.716587975621223450e-02 9.253554791212081909e-02 -2.030466198921203613e-01 -1.039414554834365845e-01 2.864076793193817139e-01 -6.084882467985153198e-02 1.486038267612457275e-01 1.335760951042175293e-01 -1.218252182006835938e-01 -4.590906947851181030e-02 3.519560396671295166e-01 -1.445354074239730835e-01 1.420463025569915771e-01 -2.389626353979110718e-01 1.748552471399307251e-01 2.454181201756000519e-02 -2.837904095649719238e-01 1.846054643392562866e-01
-1.431174874305725098e-01 -3.849114105105400085e-02 1.327082961797714233e-01 1.258109509944915771e-01 -3.725278079509735107e-01 -7.110053300857543945e-02 -2.754706442356109619e-01 -2.293608337640762329e-01 -9.079016000032424927e-02 -2.674490809440612793e-01 -6.360343098640441895e-02 1.014316231012344360e-01 2.377432137727737427e-01 1.424537301063537598e-01 -5.265242457389831543e-01 1.572738587856292725e-01 -6.574814021587371826e-02 -9.713681042194366455e-02 -1.607314795255661011e-01 6.501429527997970581e-02 1.140879169106483459e-01 -6.225446611642837524e-02 -2.689867280423641205e-03 -6.625517457723617554e-02 2.185337990522384644e-01 -7.958789356052875519e-03 1.905676536262035370e-02 -3.244776278734207153e-02 1.447851657867431641e-01 -1.529227048158645630e-01 -2.017175108194351196e-01 -2.623241860419511795e-03
2.243948280811309814e-01 2.665367722511291504e-01 1.158466860651969910e-01 3.826295211911201477e-02 -8.797974884510040283e-02 1.335306018590927124e-01 1.892066746950149536e-01 7.463230285793542862e-03 9.783613681793212891e-02 -2.614313364028930664e-02 2.254315614700317383e-01 1.300152689218521118e-01 2.505963481962680817e-02 7.276039570569992065e-03 -2.844172418117523193e-01 1.191662997007369995e-01 -2.696791291236877441e-01 -4.500436410307884216e-02 -3.113788366317749023e-01 1.916984915733337402e-01 2.608176469802856445e-01 -2.853669524192810059e-01 -2.280333079397678375e-03 -3.239068984985351562e-01 1.357363164424896240e-01 -6.343717128038406372e-02 -1.171981543302536011e-01 -1.035983487963676453e-02 -1.154590584337711334e-02 -8.077841997146606445e-02 -3.408088088035583496e-01 8.125727623701095581e-02
3.260881826281547546e-02 2.199411243200302124e-01 -2.552395462989807129e-01 -1.792754977941513062e-01 -2.059391885995864868e-02 3.123858273029327393e-01 -2.467449195683002472e-02 -1.488825976848602295e-01 3.272981643676757812e-01 2.532289028167724609e-01 -1.068711876869201660e-01 -2.707357145845890045e-02 -1.476186048239469528e-02 6.669910252094268799e-02 -2.126152962446212769e-01 2.026305347681045532e-01 -1.461323946714401245e-01 2.561745047569274902e-01 6.099069118499755859e-02 2.455439269542694092e-01 1.348579823970794678e-01 -9.625753760337829590e-02 -1.329736113548278809e-01 -4.155839979648590088e-02 1.595600247383117676e-01 2.020070403814315796e-01 1.412050891667604446e-02 -4.335966426879167557e-03 6.249107420444488525e-02 -3.197115063667297363e-01 -2.959784269332885742e-01 9.796246886253356934e-03
-1.890190094709396362e-01 8.303272724151611328e-02 -1.715430021286010742e-01 -1.924098096787929535e-02 5.778915807604789734e-02 1.429213136434555054e-01 -5.521106068044900894e-03 -1.384143680334091187e-01 -5.368616431951522827e-02 1.308425664901733398e-01 -3.253104090690612793e-01 -1.389575004577636719e-01 2.013849169015884399e-01 -2.950514853000640869e-01 -2.085275501012802124e-01 7.492487132549285889e-02 -1.239773035049438477e-01 1.352594643831253052e-01 2.597596347332000732e-01 3.256666287779808044e-02 -8.302892744541168213e-02 -3.903295099735260010e-02 -1.360588818788528442e-01 -3.942672014236450195e-01 5.531160905957221985e-02 -2.267447412014007568e-01 9.038276225328445435e-02 -1.941557228565216064e-02 -7.029817998409271240e-02 -3.274529874324798584e-01 -3.200332224369049072e-01 -2.437203936278820038e-02
1.824273355305194855e-02 -6.359835714101791382e-02 8.780798874795436859e-03 -9.832648187875747681e-02 -1.760839484632015228e-02 -2.130060046911239624e-01 2.735786736011505127e-01 -2.573605477809906006e-01 1.025499626994132996e-01 2.091162465512752533e-02 -2.082422971725463867e-01 -2.531637847423553467e-01 1.250576227903366089e-01 -1.991843283176422119e-01 -1.607118546962738037e-01 1.085364595055580139e-01 -1.757101863622665405e-01 2.138373851776123047e-01 -9.399269521236419678e-02 4.227935671806335449e-01 2.729434669017791748e-01 6.211093068122863770e-02 9.579689800739288330e-02 -1.916763931512832642e-02 5.745420604944229126e-02 4.618984088301658630e-02 -6.411113590002059937e-02 -1.333245187997817993e-01 -3.022958636283874512e-01 -1.260831058025360107e-01 -3.156793713569641113e-01 -3.794406354427337646e-02
-1.012234389781951904e-01 2.052239775657653809e-01 -2.064052224159240723e-01 -1.144406050443649292e-01 -2.382306307554244995e-01 -8.941756933927536011e-02 5.895249545574188232e-03 -3.141362965106964111e-02 -1.601492054760456085e-02 -1.180762648582458496e-01 -2.247105240821838379e-01 -1.324573308229446411e-01 3.224844485521316528e-02 6.469190865755081177e-02 -2.418061345815658569e-01 8.985397964715957642e-02 -1.928432136774063110e-01 -3.993273079395294189e-01 1.367166638374328613e-01 6.297899782657623291e-02 6.169454753398895264e-02 7.660093903541564941e-02 -3.493661433458328247e-02 -3.534772992134094238e-01 7.936265319585800171e-02 6.567180901765823364e-02 -2.038206011056900024e-01 -6.936985999345779419e-02 2.428316771984100342e-01 -4.086242616176605225e-01 4.360917955636978149e-02 -1.794455200433731079e-01
-4.385724663734436035e-02 2.095634788274765015e-01 -2.286775223910808563e-02 2.991329878568649292e-02 3.052639029920101166e-02 -8.472123742103576660e-02 -1.602575331926345825e-01 -1.174077764153480530e-01 3.026207387447357178e-01 1.539211869239807129e-01 -3.657779395580291748e-01 -8.311834931373596191e-02 4.182613268494606018e-02 -2.920717895030975342e-01 -1.586722284555435181e-01 -5.961268395185470581e-02 -4.863845705986022949e-01 -1.270464658737182617e-01 3.204069733619689941e-01 6.555189192295074463e-02 5.090068653225898743e-02 -7.514111697673797607e-02 -6.377308815717697144e-02 -4.832137003540992737e-02 -6.134748086333274841e-02 -6.932907272130250931e-03 5.590393021702766418e-02 1.664055436849594116e-01 2.946169674396514893e-01 -1.910278797149658203e-01 -3.352124616503715515e-02 7.534062024205923080e-03
-7.182081043720245361e-02 3.330394923686981201e-01 2.444977685809135437e-02 -2.736843228340148926e-01 -2.122881561517715454e-01 2.292597107589244843e-02 -2.181562483310699463e-01 -1.545155644416809082e-01 1.164458394050598145e-01 1.204545572400093079e-01 -5.306355282664299011e-02 -6.043303012847900391e-02 4.176876973360776901e-03 1.815579086542129517e-01 -1.756779253482818604e-01 -9.621103107929229736e-02 1.069756411015987396e-02 -3.559056222438812256e-01 -2.114388197660446167e-01 1.888902485370635986e-01 -2.249992042779922485e-01 -1.715369522571563721e-02 1.613874286413192749e-01 -1.929470747709274292e-01 2.999079823493957520e-01 9.648495912551879883e-02 -9.430724382400512695e-02 3.537612855434417725e-01 -7.632179558277130127e-02 3.894470166414976120e-03 -1.521250009536743164e-01 -9.490360505878925323e-03
-1.654062420129776001e-01 1.683446317911148071e-01 6.199888512492179871e-02 -1.303294152021408081e-01 -5.474376678466796875e-01 -3.336419463157653809e-01 -1.043446734547615051e-02 -6.221284344792366028e-02 2.595178484916687012e-01 1.002606451511383057e-01 -3.536007702350616455e-01 1.294970214366912842e-01 1.994460374116897583e-01 4.852844402194023132e-02 -2.638513222336769104e-02 -1.125027239322662354e-01 1.096752379089593887e-02 3.990573436021804810e-02 1.492103338241577148e-01 2.462421059608459473e-01 6.194769591093063354e-02 1.417554169893264771e-01 1.448417156934738159e-01 -1.140395179390907288e-01 -5.683361552655696869e-03 -8.622347377240657806e-03 -1.299124360084533691e-01 1.317125856876373291e-01 5.485567450523376465e-02 1.026139110326766968e-01 -2.075700163841247559e-01 -1.765447668731212616e-02
-2.550895884633064270e-02 5.744182690978050232e-02 -1.432486027479171753e-01 1.587916910648345947e-01 -3.115341365337371826e-01 4.675441607832908630e-02 -1.336021423339843750e-01 -2.176436632871627808e-01 5.233839899301528931e-02 2.099413424730300903e-01 -3.523294627666473389e-01 6.171645596623420715e-02 3.635423481464385986e-01 4.795117676258087158e-02 -2.476899698376655579e-02 9.833785891532897949e-02 -2.002231925725936890e-01 -3.117926418781280518e-01 4.578554257750511169e-02 2.322581559419631958e-01 9.345487505197525024e-02 -2.399520948529243469e-02 1.785721480846405029e-01 -8.574762381613254547e-03 2.327668070793151855e-01 -1.229355633258819580e-01 -2.563026845455169678e-01 -6.889239884912967682e-03 -1.118543222546577454e-01 1.753832250833511353e-01 -1.527018547058105469e-01 1.735375225543975830e-01
9.835587441921234131e-02 -6.794160604476928711e-02 2.744675427675247192e-02 -1.370814889669418335e-01 -3.866384923458099365e-01 -5.186339840292930603e-02 -2.743123844265937805e-02 -2.793925702571868896e-01 4.467150941491127014e-02 2.548885345458984375e-01 -1.954252272844314575e-01 -2.261314913630485535e-02 1.577784866094589233e-01 -2.946990914642810822e-02 -2.681981325149536133e-01 1.084718480706214905e-01 -2.588394582271575928e-01 -5.783676356077194214e-02 4.930751398205757141e-02 1.741764694452285767e-01 3.773247897624969482e-01 -1.171443536877632141e-01 -2.510999143123626709e-01 1.293828785419464111e-01 9.860254824161529541e-03 -4.036747384816408157e-03 -1.589673310518264771e-01 -1.185190901160240173e-01 -2.313082292675971985e-02 -3.657099306583404541e-01 -3.962949663400650024e-02 7.595270872116088867e-02
-2.190556228160858154e-01 4.040868580341339111e-01 1.479625701904296875e-01 1.669297963380813599e-01 -6.782376766204833984e-02 -1.392836868762969971e-01 2.799893319606781006e-01 4.307711869478225708e-02 4.501741006970405579e-02 -1.725920140743255615e-01 9.430108219385147095e-02 -5.833215638995170593e-02 2.234004735946655273e-01 2.259489893913269043e-02 -1.274082213640213013e-01 -8.845216035842895508e-02 -1.634592115879058838e-01 -1.945947259664535522e-01 1.550774872303009033e-01 3.005661964416503906e-01 6.136721000075340271e-02 -2.231781780719757080e-01 9.611733257770538330e-02 -2.110808044672012329e-01 1.840263754129409790e-01 1.350443363189697266e-01 6.953521072864532471e-02 6.846705824136734009e-02 2.937440872192382812e-01 5.039955303072929382e-02 -2.700756788253784180e-01 8.000220358371734619e-02
-2.474736981093883514e-02 2.137646526098251343e-01 7.428854703903198242e-02 -1.957016885280609131e-01 -2.841015756130218506e-01 -9.283194690942764282e-02 -9.509368985891342163e-02 2.053315937519073486e-01 -4.205070808529853821e-02 -4.923581331968307495e-02 -1.833441257476806641e-01 -2.511857748031616211e-01 -1.165122315287590027e-01 -2.194385379552841187e-01 -2.377545237541198730e-01 -2.599683701992034912e-01 -2.553318738937377930e-01 -3.630995452404022217e-01 6.210153177380561829e-02 2.266717851161956787e-01 -6.089786067605018616e-03 -6.254639476537704468e-02 -2.263084985315799713e-02 -6.907571107149124146e-02 2.557651102542877197e-01 -2.057482153177261353e-01 -2.808383405208587646e-01 -9.271241724491119385e-02 -3.269239142537117004e-02 1.230751872062683105e-01 -5.261113867163658142e-02 8.303526788949966431e-02
1.177162975072860718e-01 3.105059862136840820e-01 -3.417756408452987671e-03 -5.262463912367820740e-02 -4.205197393894195557e-01 -2.439870536327362061e-01 1.492831557989120483e-01 -4.601515829563140869e-02 -6.029759719967842102e-02 -7.149574160575866699e-02 -1.460433006286621094e-01 6.503624469041824341e-02 1.327382475137710571e-01 -2.030048519372940063e-01 -1.356102377176284790e-01 -5.213844403624534607e-02 -8.079321682453155518e-02 -3.649209067225456238e-02 -1.734669655561447144e-01 3.538103103637695312e-01 3.593379259109497070e-01 1.334569454193115234e-01 -8.789845556020736694e-02 -2.544668316841125488e-01 1.215384304523468018e-01 1.329444050788879395e-01 -2.237590551376342773e-01 -1.008798461407423019e-02 1.148179471492767334e-01 2.874633297324180603e-02 -1.809422075748443604e-01 -4.782991018146276474e-03
-1.004752144217491150e-01 3.587525486946105957e-01 7.367524504661560059e-02 -5.247988179326057434e-02 -4.370311498641967773e-01 -3.189081549644470215e-01 9.879808127880096436e-02 -1.803921312093734741e-01 -4.690131545066833496e-02 1.570689380168914795e-01 -2.005880177021026611e-01 -2.993234992027282715e-02 5.448458716273307800e-02 -1.129555925726890564e-01 8.284118771553039551e-02 1.176418289542198181e-01 -4.319090768694877625e-02 1.312668919563293457e-01 6.645960360765457153e-02 2.776373624801635742e-01 1.720023453235626221e-01 1.223327815532684326e-01 1.009030342102050781e-01 -3.365405499935150146e-01 2.086360454559326172e-01 2.287857681512832642e-01 -9.053997695446014404e-02 1.587195545434951782e-01 -6.044154986739158630e-02 3.046336956322193146e-02 -8.072600513696670532e-02 6.811977177858352661e-02
1.290704309940338135e-01 3.452668190002441406e-01 -1.312067210674285889e-01 9.552369266748428345e-02 -2.489800304174423218e-01 -1.251717954874038696e-01 2.082744613289833069e-02 -5.855218693614006042e-02 1.377094238996505737e-01 -9.105675667524337769e-02 -2.734359502792358398e-01 -1.697659194469451904e-01 -2.640859410166740417e-02 -3.024561703205108643e-01 -1.796171814203262329e-01 3.054884672164916992e-01 -1.535156816244125366e-01 -3.216753005981445312e-01 2.205347418785095215e-01 -1.903166025876998901e-01 -9.444908797740936279e-02 -1.934730112552642822e-01 1.203283295035362244e-01 -2.229558378458023071e-01 1.380969583988189697e-01 -3.208956122398376465e-02 -9.558929502964019775e-02 4.675444960594177246e-02 -1.270399391651153564e-01 -1.333697587251663208e-01 -8.018800616264343262e-02 -1.159556508064270020e-01
2.485361844301223755e-01 1.419307142496109009e-01 5.729622766375541687e-02 -2.436687946319580078e-01 -8.179216831922531128e-02 -2.664536237716674805e-01 3.411071747541427612e-02 -3.360949456691741943e-01 2.014844119548797607e-01 -2.231720685958862305e-01 1.104084253311157227e-01 8.107330650091171265e-02 5.319076403975486755e-02 -1.661841571331024170e-01 1.185059398412704468e-01 -3.788955509662628174e-02 -3.616938292980194092e-01 -1.144585385918617249e-01 -3.504353016614913940e-02 2.455724626779556274e-01 2.492943853139877319e-01 -1.142487525939941406e-01 2.850121073424816132e-02 -3.011829257011413574e-01 2.516103088855743408e-01 5.067962780594825745e-02 -5.723159015178680420e-02 8.815248310565948486e-02 -1.443290710449218750e-01 -1.092049479484558105e-01 -7.047457247972488403e-02 -1.473098099231719971e-01
4.076283425092697144e-03 3.817714452743530273e-01 -1.326067745685577393e-01 -2.329864054918289185e-01 -8.360518515110015869e-02 -2.231898717582225800e-02 -1.205745562911033630e-01 -1.463011652231216431e-01 2.119292616844177246e-01 -1.829887777566909790e-01 1.837230171076953411e-03 -2.595850229263305664e-01 2.248749881982803345e-01 -1.949863880872726440e-01 -2.420617491006851196e-01 -6.452354788780212402e-02 -3.178764283657073975e-01 -1.904119700193405151e-01 1.568135023117065430e-01 -7.524088770151138306e-02 5.000577494502067566e-02 3.043650649487972260e-02 1.403605937957763672e-01 -2.082201242446899414e-01 6.716772913932800293e-02 -1.300503015518188477e-01 -2.079548500478267670e-02 -2.816886603832244873e-01 5.636118352413177490e-02 -3.725062683224678040e-02 -1.381860524415969849e-01 2.879261970520019531e-01
-5.979918688535690308e-02 3.187671899795532227e-01 -5.053386837244033813e-02 -9.578544646501541138e-02 -2.084890753030776978e-01 -1.568915508687496185e-02 -1.039499416947364807e-01 7.018455117940902710e-02 -4.730925709009170532e-02 4.348341375589370728e-02 -1.455972343683242798e-01 -2.910254299640655518e-01 8.521579951047897339e-02 -3.292887210845947266e-01 -2.364068478345870972e-01 -1.977432072162628174e-01 -1.425354331731796265e-01 -1.802259087562561035e-01 3.346287906169891357e-01 9.847831726074218750e-02 1.214505061507225037e-01 -2.261704765260219574e-02 2.475502490997314453e-01 -1.722367554903030396e-01 2.699052393436431885e-01 -2.441334426403045654e-01 -2.225647717714309692e-01 5.656017363071441650e-02 -1.891361474990844727e-01 -3.370590973645448685e-03 3.246589750051498413e-02 1.511236373335123062e-02
1.809030212461948395e-02 1.276868432760238647e-01 -1.555780172348022461e-01 -1.801817715167999268e-01 -2.186411917209625244e-01 -1.073371246457099915e-01 1.316453814506530762e-01 5.311922356486320496e-02 1.389348208904266357e-01 -6.873901188373565674e-02 -2.164350301027297974e-01 1.212260574102401733e-01 7.228934019804000854e-02 -4.474616795778274536e-02 -4.585328102111816406e-01 2.095999270677566528e-01 -1.291389912366867065e-01 -5.420804619789123535e-01 2.629441916942596436e-01 2.338349521160125732e-01 2.164874970912933350e-02 3.680035099387168884e-02 -5.570979416370391846e-02 -3.149337694048881531e-02 1.254792064428329468e-01 -8.866259828209877014e-03 6.485341489315032959e-02 1.683911308646202087e-03 2.836845628917217255e-02 -1.069089695811271667e-01 -5.151471495628356934e-02 1.582906246185302734e-01
-4.055699333548545837e-02 3.352348506450653076e-01 -4.653770849108695984e-02 -2.115926444530487061e-01 -3.504219055175781250e-01 -2.801034152507781982e-01 -6.797318160533905029e-02 -3.412351906299591064e-01 2.488382607698440552e-01 1.652727951295673847e-03 -2.852139472961425781e-01 2.962894141674041748e-01 2.782199382781982422e-01 1.468773372471332550e-02 -3.477970138192176819e-02 -1.112137883901596069e-01 -6.415098160505294800e-02 -6.048546731472015381e-02 -6.527393311262130737e-02 2.414932996034622192e-01 8.032095432281494141e-02 -7.626364380121231079e-02 -2.040101587772369385e-01 -1.015942096710205078e-01 5.090963095426559448e-02 9.223485738039016724e-02 3.295417129993438721e-02 1.768598854541778564e-01 -1.072825025767087936e-02 -3.827710077166557312e-02 2.790058031678199768e-02 1.186454296112060547e-01
2.465233802795410156e-01 2.667057812213897705e-01 -3.230653470382094383e-03 -2.596580982208251953e-01 -8.579697459936141968e-02 -2.367852628231048584e-01 2.224886976182460785e-02 -5.502888187766075134e-02 3.275258466601371765e-02 8.045152574777603149e-02 -1.633863523602485657e-02 -1.490366160869598389e-01 -1.156959906220436096e-01 -1.113949567079544067e-01 -2.111767977476119995e-01 1.322912424802780151e-01 -3.540872931480407715e-01 -7.093772292137145996e-03 -2.217114716768264771e-01 -6.154090538620948792e-02 2.337191253900527954e-01 -4.617043584585189819e-02 -1.253006160259246826e-01 -1.930240243673324585e-01 8.232029527425765991e-02 -1.485126316547393799e-01 1.434188801795244217e-02 -4.339723289012908936e-02 -1.938247829675674438e-01 4.409980401396751404e-02 -4.717779457569122314e-01 -1.862785965204238892e-01
-1.502689439803361893e-02 3.289747834205627441e-01 -1.489821225404739380e-01 -8.202107250690460205e-02 -4.282420575618743896e-01 -3.512978553771972656e-01 -8.845692873001098633e-02 -1.232532337307929993e-01 2.840440273284912109e-01 9.690172225236892700e-02 -1.766703128814697266e-01 1.245278865098953247e-01 7.156077027320861816e-02 7.160875201225280762e-02 7.652822136878967285e-02 -4.278182610869407654e-02 -8.983099460601806641e-02 2.484685182571411133e-01 1.306608617305755615e-01 3.419440984725952148e-01 1.098736375570297241e-01 1.552048139274120331e-02 1.563762724399566650e-01 3.886463586241006851e-03 2.268235385417938232e-02 -9.842678904533386230e-02 -5.460350587964057922e-02 7.820107042789459229e-02 2.894104458391666412e-02 4.691072180867195129e-02 -3.392210602760314941e-01 9.414055384695529938e-03
-1.371405124664306641e-01 -1.222625002264976501e-01 -1.120610684156417847e-01 -1.561062484979629517e-01 -2.607560753822326660e-01 1.238832399249076843e-01 9.599505364894866943e-02 -3.210918009281158447e-01 1.378637850284576416e-01 1.963046751916408539e-02 -1.529941856861114502e-01 9.316951781511306763e-02 7.374850660562515259e-02 2.007250636816024780e-01 -2.716473639011383057e-01 6.371027976274490356e-02 -5.165373161435127258e-02 4.931147769093513489e-02 2.296216785907745361e-01 1.506878286600112915e-01 6.984752416610717773e-02 4.034044221043586731e-02 1.460737884044647217e-01 -3.614066243171691895e-01 2.077923119068145752e-01 -1.671768873929977417e-01 -3.177986145019531250e-01 -3.796014189720153809e-02 -4.862347990274429321e-02 -3.535578250885009766e-01 8.889020420610904694e-03 1.363872587680816650e-01
1.292201727628707886e-01 2.044153958559036255e-01 -5.709730833768844604e-02 -3.211568593978881836e-01 -1.318015754222869873e-01 -1.305313706398010254e-01 -3.764324262738227844e-02 -6.183030083775520325e-02 4.627688601613044739e-02 1.013314202427864075e-01 7.969208806753158569e-02 -3.708814457058906555e-02 1.101632192730903625e-01 -6.725951284170150757e-02 -1.578634679317474365e-01 2.657710202038288116e-02 -4.710594117641448975e-01 1.405781358480453491e-01 -2.158849388360977173e-01 -6.640302389860153198e-02 2.230859100818634033e-01 -8.900958299636840820e-02 2.297487296164035797e-02 -3.085069060325622559e-01 5.681007355451583862e-02 -1.350570172071456909e-01 8.469768613576889038e-02 -2.877953350543975830e-01 -1.799563765525817871e-01 7.043552398681640625e-02 -3.437546193599700928e-01 -1.413938105106353760e-01
1.685059815645217896e-01 1.938106417655944824e-01 5.016554147005081177e-02 -2.730871737003326416e-01 -1.874376982450485229e-01 -6.988754123449325562e-02 1.976824738085269928e-02 7.953628152608871460e-02 2.103932499885559082e-01 -1.067974120378494263e-01 -7.484461367130279541e-02 -4.162183031439781189e-02 1.461171507835388184e-01 -8.174434304237365723e-02 -9.443834424018859863e-02 1.326366215944290161e-01 -4.269981384277343750e-01 1.188796237111091614e-01 -3.004130721092224121e-01 6.012651696801185608e-02 2.649596631526947021e-01 9.091214090585708618e-02 -2.639914155006408691e-01 -1.292261630296707153e-01 2.574952840805053711e-01 -7.933945208787918091e-02 -2.438933849334716797e-01 -8.928180485963821411e-02 -2.440640479326248169e-01 -9.600590914487838745e-02 -1.571820378303527832e-01 -6.277403980493545532e-02
-1.808933913707733154e-01 2.174555659294128418e-01 -1.261161714792251587e-01 -2.182149291038513184e-01 -5.535405874252319336e-02 8.532152324914932251e-02 -2.141293883323669434e-01 -8.036955446004867554e-02 1.713516414165496826e-01 -9.520790725946426392e-02 -8.027868717908859253e-02 -7.340683043003082275e-02 9.547664970159530640e-02 -7.211080938577651978e-02 -9.620852023363113403e-02 1.125750020146369934e-01 -2.775990366935729980e-01 -2.332145869731903076e-01 4.588238522410392761e-02 1.048966422677040100e-01 -9.373033791780471802e-02 1.863306164741516113e-01 2.217640131711959839e-01 -1.476726979017257690e-01 3.132925033569335938e-01 -9.045668691396713257e-02 -1.509441882371902466e-01 3.967839181423187256e-01 -2.214929461479187012e-01 -2.727182805538177490e-01 -9.925956279039382935e-02 1.685703992843627930e-01
-5.023938789963722229e-02 3.065706603229045868e-02 -5.187538862228393555e-01 -8.127032220363616943e-02 -1.521931886672973633e-01 -5.405772849917411804e-02 -2.393351495265960693e-01 -2.306712567806243896e-01 -4.061466082930564880e-02 -9.652711451053619385e-02 -1.814376264810562134e-01 -2.476888522505760193e-02 -2.454522810876369476e-02 3.612760454416275024e-02 -3.453873395919799805e-01 -5.004352889955043793e-03 -2.718281745910644531e-01 -1.939396560192108154e-01 5.213466659188270569e-02 1.638886779546737671e-01 8.852576464414596558e-02 1.891253516077995300e-02 3.788914065808057785e-03 -3.687840104103088379e-01 1.593752056360244751e-01 2.965113893151283264e-02 -7.744189351797103882e-02 -7.288479059934616089e-02 1.579865962266921997e-01 5.584898218512535095e-02 -2.397629469633102417e-01 -1.003965362906455994e-01
-6.412470340728759766e-02 1.246122196316719055e-01 -4.502924531698226929e-02 -1.240604966878890991e-01 -5.537365078926086426e-01 -1.349349785596132278e-02 1.646232232451438904e-02 -9.281487017869949341e-02 3.296040892601013184e-01 2.181200869381427765e-02 5.003583803772926331e-02 1.372361369431018829e-02 -5.742279812693595886e-02 1.582505702972412109e-01 -2.404102087020874023e-01 1.524371840059757233e-02 -1.103799119591712952e-01 4.314547404646873474e-03 3.405985981225967407e-02 1.573201119899749756e-01 1.288758963346481323e-01 1.217026077210903168e-02 2.031010687351226807e-01 -5.353001132607460022e-02 5.664039030671119690e-02 -6.244894582778215408e-03 7.666333764791488647e-02 3.363425731658935547e-01 1.824266165494918823e-01 -1.267009377479553223e-01 -4.043008685111999512e-01 1.226607039570808411e-01
1.202815491706132889e-02 2.600690424442291260e-01 7.001743465662002563e-02 -1.380198597908020020e-01 -2.071127593517303467e-01 -2.331771999597549438e-01 -9.204363077878952026e-02 -1.133290827274322510e-01 6.327185034751892090e-02 -2.083920091390609741e-01 -6.521042436361312866e-02 1.435061097145080566e-01 2.162326872348785400e-01 -8.779615163803100586e-02 1.261834427714347839e-02 -1.594384908676147461e-01 -7.908242940902709961e-02 5.187912657856941223e-02 -1.164435967803001404e-01 3.803412914276123047e-01 3.443812727928161621e-01 6.625721231102943420e-03 1.725955903530120850e-01 -3.880825638771057129e-01 1.679502129554748535e-01 1.089588999748229980e-01 -2.284687012434005737e-01 -1.372785866260528564e-01 1.045683026313781738e-01 2.481850422918796539e-02 -2.057334929704666138e-01 -7.848487049341201782e-02
-1.628726124763488770e-01 -5.801284220069646835e-03 -1.512138247489929199e-01 -2.971974909305572510e-01 -9.093471616506576538e-02 2.285662293434143066e-01 -4.294269904494285583e-02 -2.661890983581542969e-01 2.126855552196502686e-01 -1.158740743994712830e-01 -4.285093843936920166e-01 -2.724277079105377197e-01 8.899538964033126831e-02 -1.824688166379928589e-01 -2.642939686775207520e-01 -4.426126182079315186e-02 -1.093218028545379639e-01 -5.526999384164810181e-02 2.414328008890151978e-01 -4.848437849432229996e-03 5.685893818736076355e-02 -1.155290603637695312e-01 -9.458806365728378296e-02 -1.909258216619491577e-01 -1.760892719030380249e-01 -1.512364149093627930e-01 2.393290586769580841e-02 4.532564803957939148e-02 -1.157623827457427979e-01 -1.375656574964523315e-01 -2.727603912353515625e-01 -3.131211176514625549e-02
1.242325380444526672e-01 3.244238495826721191e-01 -1.163795143365859985e-01 -4.331290721893310547e-02 -3.470450639724731445e-03 9.945061057806015015e-02 2.882993519306182861e-01 1.450022030621767044e-02 -1.271688342094421387e-01 7.980773597955703735e-02 -3.202141029760241508e-03 1.781729310750961304e-01 3.163515627384185791e-01 6.006176583468914032e-03 -1.038717478513717651e-01 5.985555425286293030e-02 5.069116130471229553e-03 -9.002047032117843628e-02 3.211996555328369141e-01 1.318490654230117798e-01 1.062940657138824463e-01 -2.536995410919189453e-01 -1.224737614393234253e-02 -1.811577677726745605e-01 3.495272696018218994e-01 -3.571587055921554565e-02 -8.814264833927154541e-02 2.121771126985549927e-01 4.012729227542877197e-02 -3.968924283981323242e-02 -3.420390486717224121e-01 -2.610751092433929443e-01
1.318980604410171509e-01 3.621748685836791992e-01 -2.651146054267883301e-01 -1.227735430002212524e-01 -1.296445131301879883e-01 -2.177840620279312134e-01 -3.216108307242393494e-02 6.153897196054458618e-02 1.565975248813629150e-01 -1.212969422340393066e-01 -2.348480373620986938e-01 -1.873367428779602051e-01 1.780021004378795624e-02 -1.205309778451919556e-01 -2.727781832218170166e-01 1.465726196765899658e-01 -2.287238985300064087e-01 -2.814708948135375977e-01 1.608862876892089844e-01 -1.002992540597915649e-01 -2.124241143465042114e-01 -2.536312937736511230e-01 7.889854907989501953e-02 -2.592731118202209473e-01 1.584710329771041870e-01 3.603034093976020813e-02 -4.185439646244049072e-02 3.477103263139724731e-02 -1.502358913421630859e-01 -2.109817415475845337e-01 3.665260598063468933e-02 -9.278395771980285645e-02
1.775655895471572876e-01 2.554229795932769775e-01 -7.733654975891113281e-02 -3.065667152404785156e-01 -1.914656013250350952e-01 -1.129513010382652283e-01 2.074636518955230713e-01 -4.128085449337959290e-02 -1.849478110671043396e-02 2.180760726332664490e-02 3.568198904395103455e-02 1.624940484762191772e-01 5.678958445787429810e-02 -1.960831433534622192e-01 -5.409045517444610596e-02 1.090790480375289917e-01 -2.995657026767730713e-01 2.166407257318496704e-01 -1.415594369173049927e-01 -3.284742822870612144e-03 3.995867669582366943e-01 9.585656970739364624e-02 -1.825188249349594116e-01 -2.619765698909759521e-01 2.056102603673934937e-01 -3.123381733894348145e-02 -2.521905675530433655e-02 -2.283811010420322418e-02 -1.923173666000366211e-01 -1.739035546779632568e-01 -2.710269391536712646e-01 -1.072013676166534424e-01
-1.128056645393371582e-01 8.842039108276367188e-02 1.561522576957941055e-02 2.266527414321899414e-01 -3.114458918571472168e-01 -2.880273573100566864e-02 -1.680244654417037964e-01 -2.926324307918548584e-01 3.945706188678741455e-01 -4.228416457772254944e-02 -3.521643951535224915e-02 -7.352096587419509888e-02 2.542144954204559326e-01 -1.344271302223205566e-01 1.529831588268280029e-01 -4.079262167215347290e-02 -2.230437099933624268e-01 -5.616132169961929321e-02 4.954684898257255554e-02 2.475393265485763550e-01 1.297796219587326050e-01 -1.506196260452270508e-01 -9.623583406209945679e-02 8.709347993135452271e-02 -1.252603232860565186e-01 -1.028085034340620041e-02 -4.018444567918777466e-02 -5.876670405268669128e-02 -4.844988137483596802e-02 -2.825863659381866455e-01 -3.955500721931457520e-01 -1.083010733127593994e-01
-3.627317547798156738e-01 8.974172174930572510e-02 1.050643622875213623e-01 -1.029684692621231079e-01 -2.266682311892509460e-02 9.788370877504348755e-02 -2.559288740158081055e-01 3.137390688061714172e-02 9.365935623645782471e-02 -5.662878975272178650e-02 -2.127102464437484741e-01 -5.925975856371223927e-04 1.421657204627990723e-01 -1.522218286991119385e-01 -2.707592844963073730e-01 -1.788861006498336792e-01 -1.099092364311218262e-01 -2.626668214797973633e-01 1.412681341171264648e-01 6.185180321335792542e-02 2.726245522499084473e-01 -3.151099383831024170e-02 -1.387841417454183102e-03 -2.612335979938507080e-01 -1.707857251167297363e-01 -8.595097064971923828e-02 -7.190862298011779785e-02 -3.729275166988372803e-01 1.235761046409606934e-01 -1.187399327754974365e-01 -2.820967733860015869e-01 1.344083845615386963e-01
-5.726744607090950012e-02 4.844476282596588135e-01 -8.658558130264282227e-02 -2.117190957069396973e-01 -9.377069026231765747e-02 -1.382083445787429810e-01 7.062606513500213623e-02 -2.870805859565734863e-01 -6.851594895124435425e-02 -2.434145100414752960e-02 -2.423447668552398682e-01 9.621096402406692505e-02 1.448543556034564972e-02 -4.647091776132583618e-02 -1.325775086879730225e-01 -2.297343127429485321e-02 -6.085510924458503723e-02 -1.041140779852867126e-01 -6.233436986804008484e-02 3.648778423666954041e-02 1.592684388160705566e-01 1.263621002435684204e-01 1.848130524158477783e-01 7.150520384311676025e-02 5.252637267112731934e-01 -2.629944384098052979e-01 1.448021922260522842e-02 -5.506652966141700745e-02 2.655601501464843750e-02 3.022917546331882477e-02 -2.184568643569946289e-01 5.145288258790969849e-02
-3.386284783482551575e-02 1.673752963542938232e-01 3.105418942868709564e-02 -7.958399504423141479e-02 -5.549256801605224609e-01 -1.137957051396369934e-01 1.042237505316734314e-01 -5.076330527663230896e-02 1.272667199373245239e-01 8.408061414957046509e-02 1.781789702363312244e-03 1.789698600769042969e-01 -9.322554618120193481e-02 8.200509101152420044e-02 -9.486065804958343506e-02 -1.080958992242813110e-01 -1.021463125944137573e-01 3.342620655894279480e-02 5.491949245333671570e-02 3.448031246662139893e-01 5.632890388369560242e-02 9.299692511558532715e-02 3.283113241195678711e-01 -7.617784291505813599e-02 2.188767939805984497e-01 1.115788444876670837e-01 1.066567003726959229e-01 2.136939205229282379e-02 6.453367322683334351e-02 -4.143259674310684204e-02 -4.394772648811340332e-01 8.792268484830856323e-02
2.184967398643493652e-01 2.896807193756103516e-01 1.208988800644874573e-01 -1.484141200780868530e-01 -1.074011698365211487e-01 -1.096545159816741943e-01 4.291336834430694580e-01 -2.184111475944519043e-01 1.072373613715171814e-01 -9.313020855188369751e-02 -1.293389499187469482e-01 -3.364819288253784180e-02 5.837748944759368896e-02 -2.563199996948242188e-01 -1.300553977489471436e-01 -2.995137183461338282e-04 -1.459257602691650391e-01 4.584345221519470215e-02 1.883528679609298706e-01 2.636637687683105469e-01 1.112769693136215210e-01 -2.886588275432586670e-01 6.490068975836038589e-03 -3.051832616329193115e-01 1.904119551181793213e-01 1.278674751520156860e-01 -1.503297090530395508e-01 -8.644649758934974670e-03 -2.311469465494155884e-01 -2.041026763617992401e-02 5.420302599668502808e-02 5.371843278408050537e-02
3.475855886936187744e-01 2.494031190872192383e-01 5.702126026153564453e-02 1.412148922681808472e-01 -3.251544535160064697e-01 -4.908623918890953064e-02 -1.580030024051666260e-01 -8.168822526931762695e-02 -8.890630304813385010e-02 2.340576797723770142e-01 -9.292745590209960938e-02 -8.839716017246246338e-02 7.784122973680496216e-02 -5.397446081042289734e-02 4.004595335572957993e-03 2.474297136068344116e-01 -1.165186986327171326e-01 -1.341018080711364746e-01 1.158919557929039001e-01 4.010693430900573730e-01 2.907229065895080566e-01 -5.857151374220848083e-02 2.478266134858131409e-02 -1.875201016664505005e-01 -8.275263756513595581e-02 1.733198761940002441e-02 -4.544788599014282227e-02 2.943055629730224609e-01 -9.021326154470443726e-02 -1.035967543721199036e-01 -2.401309758424758911e-01 5.225224047899246216e-02
1.034047976136207581e-01 2.828721404075622559e-01 -3.541259840130805969e-02 -1.613171100616455078e-01 -8.204725384712219238e-02 1.130880340933799744e-01 -3.805027902126312256e-01 -4.430727288126945496e-02 3.231757283210754395e-01 5.172943323850631714e-02 -1.782277375459671021e-01 9.957674145698547363e-02 -2.361682951450347900e-01 -2.093064337968826294e-01 -9.859567135572433472e-02 -9.604872018098831177e-02 -1.553402841091156006e-01 -6.713619828224182129e-02 1.690520048141479492e-01 1.272082030773162842e-01 -2.104973495006561279e-01 5.493697524070739746e-02 -1.068166196346282959e-01 -1.366625726222991943e-01 4.102321714162826538e-02 -1.119837015867233276e-01 -2.855917215347290039e-01 6.889988481998443604e-02 -1.057148948311805725e-01 -3.023254275321960449e-01 -2.964673936367034912e-01 8.125761896371841431e-02
2.809041440486907959e-01 2.863283455371856689e-01 2.364299446344375610e-02 -3.257816135883331299e-01 -2.034529745578765869e-01 -2.885386347770690918e-01 8.455125987529754639e-02 -2.396765053272247314e-01 1.865788102149963379e-01 -1.482924669981002808e-01 1.387645606882870197e-03 2.054276764392852783e-01 -4.370833560824394226e-02 -2.641621530055999756e-01 -6.564170867204666138e-02 -1.432767063379287720e-01 -1.808535903692245483e-01 -7.001930475234985352e-02 4.751494899392127991e-02 3.159593045711517334e-01 2.584047317504882812e-01 -1.408169120550155640e-01 5.027050897479057312e-02 -2.246994972229003906e-01 1.203687787055969238e-01 -9.216539561748504639e-03 -5.371018499135971069e-02 -3.014628309756517410e-03 -1.815517842769622803e-01 -8.914178609848022461e-02 -6.345212459564208984e-02 -7.695540040731430054e-02
1.574105769395828247e-01 2.509943842887878418e-01 -9.202217683196067810e-03 -3.372424095869064331e-02 -4.185182154178619385e-01 -1.838455796241760254e-01 5.955016240477561951e-02 -7.988419383764266968e-02 -2.673798240721225739e-02 -1.139564532786607742e-02 -8.679135143756866455e-02 7.897176593542098999e-02 1.070136353373527527e-01 -3.821221739053726196e-02 -1.417405605316162109e-01 1.385620888322591782e-02 -5.113473907113075256e-02 8.681249618530273438e-02 -1.460252255201339722e-01 3.229546546936035156e-01 1.891719847917556763e-01 1.546651422977447510e-01 1.409426778554916382e-01 -4.225214421749114990e-01 1.503711044788360596e-01 1.274210959672927856e-01 -3.459536731243133545e-01 -1.086202785372734070e-01 1.188743487000465393e-01 -2.442316524684429169e-02 -2.215250879526138306e-01 -1.276998817920684814e-01
1.038844287395477295e-01 1.181414425373077393e-01 3.674764186143875122e-02 -2.122157067060470581e-01 -2.878348231315612793e-01 1.058883443474769592e-01 2.085112780332565308e-01 1.257263123989105225e-02 5.807614326477050781e-02 -3.638327121734619141e-02 -1.300488859415054321e-01 -9.450764395296573639e-03 1.201232373714447021e-01 -1.032377555966377258e-01 -8.313129097223281860e-02 3.131492733955383301e-01 -9.252772480249404907e-02 -1.295790523290634155e-01 -1.588740013539791107e-02 1.863977760076522827e-01 4.665037393569946289e-01 -5.286823958158493042e-02 -3.098204731941223145e-01 -7.981456816196441650e-02 -6.481184065341949463e-02 8.750016242265701294e-02 -2.273122593760490417e-02 2.413448989391326904e-01 -6.886202096939086914e-02 -3.579905033111572266e-01 -2.187910825014114380e-01 -6.993545591831207275e-02
-1.403434723615646362e-01 2.385032922029495239e-01 1.755228489637374878e-01 1.356222033500671387e-01 -2.553457021713256836e-01 -1.939747110009193420e-02 1.892115324735641479e-01 -9.933299571275711060e-02 1.961616724729537964e-01 -8.716110885143280029e-02 -1.761364936828613281e-02 -1.404712200164794922e-01 2.180786430835723877e-01 -2.218144088983535767e-01 -2.257957385154440999e-04 -1.960236206650733948e-02 -2.125158756971359253e-01 -3.321356773376464844e-01 -1.320499032735824585e-01 2.317797765135765076e-02 2.255710661411285400e-01 -2.038973197340965271e-02 -2.399382740259170532e-01 5.743640661239624023e-02 3.310716897249221802e-02 1.404213756322860718e-01 2.697739005088806152e-01 2.484937198460102081e-02 -6.748678861185908318e-04 -1.187829300761222839e-01 -4.466032385826110840e-01 -7.947687059640884399e-02
1.089818030595779419e-01 2.898281216621398926e-01 -1.601985096931457520e-02 -1.446285247802734375e-01 -2.040363848209381104e-01 -5.759076215326786041e-03 3.174167871475219727e-02 1.154225021600723267e-01 3.899833858013153076e-01 8.068840950727462769e-02 1.363422572612762451e-01 -1.065499186515808105e-01 -3.380522504448890686e-02 -9.012554585933685303e-02 -3.670646548271179199e-01 -3.928830847144126892e-02 -3.957419991493225098e-01 -1.352242007851600647e-02 -8.258264511823654175e-02 1.376996487379074097e-01 1.231009513139724731e-01 8.494745939970016479e-02 -1.475273817777633667e-01 -3.530960679054260254e-01 1.772003471851348877e-01 -9.948823601007461548e-02 1.871259324252605438e-02 2.513049356639385223e-02 -2.261251211166381836e-01 -3.117115423083305359e-02 -1.958511471748352051e-01 -9.349560737609863281e-02
-1.182028874754905701e-01 1.240021362900733948e-01 -2.664434313774108887e-01 -3.909995257854461670e-01 -6.768824905157089233e-02 -2.196831405162811279e-01 1.385478228330612183e-01 -2.404431104660034180e-01 1.678586751222610474e-01 -5.245402082800865173e-02 -8.303984999656677246e-02 -9.925346076488494873e-02 1.472241729497909546e-01 4.558508470654487610e-02 -1.696932613849639893e-01 9.242156893014907837e-02 -1.009502932429313660e-01 -2.001909762620925903e-01 -1.750056445598602295e-01 1.983262747526168823e-01 -1.982385516166687012e-01 -2.515103816986083984e-01 -1.324477791786193848e-01 -1.462710089981555939e-02 -1.299467682838439941e-01 -3.539824858307838440e-02 -9.573891013860702515e-02 -1.060634106397628784e-02 6.136723980307579041e-02 -1.576010137796401978e-01 -3.485089540481567383e-01 3.002375066280364990e-01
1.732127182185649872e-02 9.915664792060852051e-02 5.248068273067474365e-02 -5.620456486940383911e-02 2.801647223532199860e-02 -1.602683030068874359e-02 -2.011533677577972412e-01 -4.083799719810485840e-01 2.247921824455261230e-01 -5.218528956174850464e-02 -1.371432840824127197e-01 -1.027511879801750183e-01 -5.927354097366333008e-02 -7.344788312911987305e-02 -1.175040751695632935e-01 1.293324530124664307e-01 -1.323999166488647461e-01 -2.614789009094238281e-01 1.584384739398956299e-01 2.098538726568222046e-01 -3.057317435741424561e-01 2.900692075490951538e-02 -9.816762059926986694e-02 -2.099690139293670654e-01 5.339540541172027588e-02 1.948276907205581665e-01 -2.483876049518585205e-02 -7.069486379623413086e-02 2.682038396596908569e-02 -3.276211619377136230e-01 -3.811811208724975586e-01 -2.252903282642364502e-01
-1.297084838151931763e-01 3.157964050769805908e-01 -1.868478804826736450e-01 -7.269821316003799438e-02 -3.459162637591362000e-02 -1.336154639720916748e-01 5.889802798628807068e-02 -1.436273753643035889e-02 -1.825229972600936890e-01 -1.540562212467193604e-01 -1.260271966457366943e-01 -5.502721294760704041e-02 -2.812573909759521484e-01 -3.685629367828369141e-02 -2.206894606351852417e-01 -1.381121575832366943e-01 -1.162806060165166855e-02 -1.616653949022293091e-01 -5.729775875806808472e-03 2.255313843488693237e-01 8.583132177591323853e-02 -1.350341737270355225e-01 2.364660613238811493e-02 -2.119913250207901001e-01 1.242353245615959167e-01 -3.277333080768585205e-01 6.578895449638366699e-02 -1.420116238296031952e-02 1.672041714191436768e-01 -2.643588781356811523e-01 -3.623473048210144043e-01 -3.025624155998229980e-01
4.649674892425537109e-02 2.827424407005310059e-01 1.661787480115890503e-01 -7.448524981737136841e-02 -2.913402915000915527e-01 1.453956216573715210e-01 -2.807303369045257568e-01 -2.170933485031127930e-01 3.812602460384368896e-01 1.565550714731216431e-01 -1.499229371547698975e-01 -1.420940756797790527e-01 2.984649129211902618e-02 -1.517930477857589722e-01 1.471799463033676147e-01 -1.435450315475463867e-01 -8.851148188114166260e-02 -2.789640612900257111e-02 -2.749842703342437744e-01 8.491563051939010620e-02 -5.188559181988239288e-03 1.006004735827445984e-01 5.836339294910430908e-02 -2.169191539287567139e-01 1.396027505397796631e-01 -3.095649555325508118e-02 -2.000379860401153564e-01 1.262484192848205566e-01 -5.363661050796508789e-02 -2.660873532295227051e-01 -2.290943413972854614e-01 -1.393764764070510864e-01
1.214111447334289551e-01 7.894571870565414429e-02 4.559251293540000916e-02 -2.732724249362945557e-01 -2.448614388704299927e-01 -3.043172955513000488e-01 -1.701321080327033997e-02 -1.667399555444717407e-01 -8.101696521043777466e-02 -5.694883689284324646e-02 -1.752623319625854492e-01 2.001213654875755310e-02 -8.476708084344863892e-02 -1.190838813781738281e-01 -1.078015938401222229e-01 -8.094721287488937378e-02 -3.777318000793457031e-01 -3.373069316148757935e-02 -2.092461884021759033e-01 1.340553313493728638e-01 3.018203079700469971e-01 2.113014757633209229e-01 1.183701306581497192e-01 -5.894741788506507874e-02 2.309426218271255493e-01 -2.566106021404266357e-01 -5.610220506787300110e-02 4.832679114770144224e-04 4.984945803880691528e-02 4.048525169491767883e-02 -2.892802655696868896e-01 -2.687118351459503174e-01
-1.261253561824560165e-02 2.216600775718688965e-01 -2.283007204532623291e-01 -2.933366782963275909e-02 -2.058266252279281616e-01 -1.538030058145523071e-01 6.730052828788757324e-02 -1.313501298427581787e-01 1.125001311302185059e-01 1.982305198907852173e-02 -3.434426784515380859e-01 -8.624361455440521240e-02 -1.254537105560302734e-01 -1.057594269514083862e-01 -3.777258396148681641e-01 1.994764655828475952e-01 -1.305403560400009155e-01 -3.288581073284149170e-01 5.009580776095390320e-02 -2.820328623056411743e-02 -3.656685352325439453e-02 -8.272394537925720215e-02 -4.802379012107849121e-02 -4.266592562198638916e-01 1.156078279018402100e-01 -6.203616783022880554e-02 -4.238050058484077454e-02 -8.039339631795883179e-02 2.339049428701400757e-02 -3.094975054264068604e-01 1.386790573596954346e-01 5.802757106721401215e-03
-3.225280344486236572e-01 6.436056643724441528e-02 -1.244568973779678345e-01 1.540348380804061890e-01 -2.089646011590957642e-01 -1.238716095685958862e-01 -2.043857276439666748e-01 -1.071356460452079773e-01 -2.637397944927215576e-01 -4.463433846831321716e-02 6.014807522296905518e-02 1.376341432332992554e-01 1.602622717618942261e-01 2.679975330829620361e-01 -3.176090419292449951e-01 7.474301755428314209e-02 -1.210373640060424805e-01 -2.726203203201293945e-01 -1.511563062667846680e-01 1.138199865818023682e-01 2.525194585323333740e-01 -1.158661842346191406e-01 -1.379136145114898682e-01 -2.287862747907638550e-01 1.858517229557037354e-01 -5.984700098633766174e-02 -6.309791933745145798e-03 -1.772246137261390686e-02 8.774330466985702515e-02 -1.591201126575469971e-01 -3.111291825771331787e-01 2.547934837639331818e-02
-4.222287982702255249e-02 2.838591635227203369e-01 1.431713104248046875e-01 -1.564175933599472046e-01 -5.498498678207397461e-01 -2.937141433358192444e-02 6.788231432437896729e-02 -4.206759482622146606e-02 5.316139012575149536e-02 1.680580154061317444e-02 9.207908809185028076e-02 -4.908904433250427246e-02 1.118066087365150452e-01 1.190998125821352005e-02 -8.992782980203628540e-02 -1.959780417382717133e-02 -1.582813709974288940e-01 7.344278693199157715e-02 -3.755148500204086304e-02 1.587938815355300903e-01 2.803333997726440430e-01 3.049905411899089813e-02 2.215040773153305054e-01 -1.397240012884140015e-01 1.456668972969055176e-01 8.471290022134780884e-02 6.785920262336730957e-02 3.527630269527435303e-01 2.268357723951339722e-01 -6.889083981513977051e-02 -2.427617609500885010e-01 2.241410017013549805e-01
2.557793855667114258e-01 3.207504153251647949e-01 8.772700279951095581e-02 -1.761855185031890869e-01 -1.082000806927680969e-01 -1.784644275903701782e-01 8.233784884214401245e-02 -1.396276950836181641e-01 1.911712139844894409e-01 -2.508459985256195068e-01 3.848170489072799683e-02 1.356609463691711426e-01 1.882930099964141846e-02 -2.826983332633972168e-01 1.221043169498443604e-01 -3.043138794600963593e-02 -3.490081429481506348e-01 -1.243832260370254517e-01 -1.206210162490606308e-02 2.739156782627105713e-01 1.988528519868850708e-01 -5.092778801918029785e-02 1.450207829475402832e-01 -3.422553837299346924e-01 1.299256682395935059e-01 7.505653798580169678e-02 6.731605529785156250e-02 8.155384659767150879e-02 -1.811459213495254517e-01 -1.260743439197540283e-01 -1.199654787778854370e-01 -1.345631629228591919e-01
-1.240848936140537262e-02 2.155319750308990479e-01 -2.205471396446228027e-01 -1.643642336130142212e-01 -3.902468681335449219e-01 9.564530104398727417e-02 1.342368498444557190e-02 -8.197189122438430786e-02 2.937082946300506592e-01 -3.289825841784477234e-02 -2.494746297597885132e-01 3.565216064453125000e-02 1.715008616447448730e-01 -1.814649105072021484e-01 1.719254255294799805e-01 -2.771990373730659485e-02 1.612446159124374390e-01 -1.867486238479614258e-01 1.181310117244720459e-01 7.893263548612594604e-02 -2.579393386840820312e-01 -1.219923943281173706e-01 -2.453815937042236328e-01 -2.177524566650390625e-01 1.016419529914855957e-01 1.741204708814620972e-01 -1.300525218248367310e-01 8.031284809112548828e-02 5.989585816860198975e-02 -6.744058430194854736e-02 -3.387299776077270508e-01 -9.424001723527908325e-02
3.569918572902679443e-01 1.824342906475067139e-01 1.461244523525238037e-01 1.268431693315505981e-01 -1.924523860216140747e-01 -1.611807942390441895e-01 -2.565587311983108521e-02 -6.348092108964920044e-02 5.001106485724449158e-02 9.508505463600158691e-02 -9.380159527063369751e-02 1.199073120951652527e-01 -1.368809789419174194e-01 -1.531025320291519165e-01 -1.910820603370666504e-01 3.241586685180664062e-01 -3.862888216972351074e-01 2.327425172552466393e-03 -6.338412407785654068e-03 3.286565244197845459e-01 1.285389959812164307e-01 -1.079006865620613098e-01 -1.434038728475570679e-01 -2.877106666564941406e-01 9.594900161027908325e-02 1.044321209192276001e-01 -6.072650849819183350e-02 1.432500481605529785e-01 2.740774303674697876e-02 2.286149747669696808e-02 -2.517032623291015625e-01 1.338100731372833252e-01
7.935962080955505371e-02 3.524993956089019775e-01 -1.746745854616165161e-01 -1.303836554288864136e-01 -2.151907086372375488e-01 -2.827648222446441650e-01 7.719446718692779541e-02 1.906071603298187256e-01 8.927075564861297607e-02 -9.280489757657051086e-03 -1.422437727451324463e-01 -1.588168554008007050e-02 1.723942756652832031e-01 7.402280718088150024e-02 -3.336127400398254395e-01 5.164636671543121338e-02 -8.674020320177078247e-02 -4.431318342685699463e-01 2.827253937721252441e-01 7.407967746257781982e-02 1.463927924633026123e-01 4.227899760007858276e-02 -1.154978200793266296e-01 -2.031625658273696899e-01 -6.463997811079025269e-02 -1.367432624101638794e-01 -3.539316356182098389e-02 9.650602936744689941e-02 -6.017719954252243042e-02 -2.160135656595230103e-01 -3.124613128602504730e-02 1.543711572885513306e-01
-1.533743590116500854e-01 2.553107738494873047e-01 -2.287589609622955322e-01 -4.042830169200897217e-01 -5.613387376070022583e-02 4.490479826927185059e-03 2.076901942491531372e-01 -8.414004743099212646e-02 -1.648498140275478363e-02 2.420790493488311768e-01 -8.075080066919326782e-02 4.235400632023811340e-02 2.860064208507537842e-01 1.390444189310073853e-01 -3.782804310321807861e-02 5.932679399847984314e-02 3.320969268679618835e-02 -2.441280186176300049e-01 7.457697391510009766e-02 1.438393890857696533e-01 4.194356501102447510e-02 1.512509398162364960e-02 1.263511180877685547e-01 3.102307906374335289e-03 7.657653838396072388e-02 -1.469188779592514038e-01 1.254067271947860718e-01 -6.918894499540328979e-02 8.349600434303283691e-02 -1.875232011079788208e-01 -4.726657271385192871e-01 2.245695739984512329e-01
-4.845947027206420898e-02 2.662814557552337646e-01 1.342516671866178513e-02 -2.318857014179229736e-01 -1.386351436376571655e-01 -1.650384217500686646e-01 -9.081802517175674438e-02 -1.755449920892715454e-01 1.542166322469711304e-01 1.543793827295303345e-01 -3.164380192756652832e-01 8.237880468368530273e-02 3.744424283504486084e-01 -6.006621569395065308e-02 1.497213356196880341e-02 1.571279615163803101e-01 -2.470094710588455200e-02 5.662797391414642334e-02 5.040603503584861755e-02 3.735134899616241455e-01 4.040566459298133850e-02 -2.773682028055191040e-02 -7.454892992973327637e-02 2.471001744270324707e-01 1.039125621318817139e-01 -2.424378097057342529e-01 3.882551193237304688e-02 -3.320731222629547119e-01 -1.259803026914596558e-01 -1.875213384628295898e-01 -1.250026673078536987e-01 -3.327282518148422241e-02
1.145469322800636292e-01 2.291944324970245361e-01 -8.276885002851486206e-02 -1.042999476194381714e-01 -2.977362275123596191e-01 -1.803846359252929688e-01 2.411328703165054321e-01 3.906987980008125305e-02 1.189680695533752441e-01 -1.711738556623458862e-01 -1.624343842267990112e-01 2.605792321264743805e-02 2.589059062302112579e-02 -1.410470902919769287e-01 -5.775699391961097717e-02 4.260064288973808289e-02 -4.002438485622406006e-02 1.427697949111461639e-02 -5.940703302621841431e-02 4.570246934890747070e-01 3.549167513847351074e-01 7.599829882383346558e-02 3.187775984406471252e-02 -2.988976240158081055e-01 1.148673444986343384e-01 -6.256841123104095459e-02 -1.751473546028137207e-01 -1.415726393461227417e-01 1.336085051298141479e-01 -4.177409410476684570e-02 -3.379837870597839355e-01 -3.959101065993309021e-02
2.520771622657775879e-01 3.276353478431701660e-01 -5.882455408573150635e-02 5.618964135646820068e-02 -2.437309175729751587e-01 -2.281366661190986633e-02 1.285178512334823608e-01 1.101912856101989746e-01 1.304798643104732037e-04 2.723043560981750488e-01 2.216749452054500580e-02 -6.130523979663848877e-02 3.960292935371398926e-01 -2.710906863212585449e-01 -6.913980841636657715e-02 1.022356227040290833e-01 -1.200179848819971085e-02 -2.243458032608032227e-01 1.940053105354309082e-01 8.582308888435363770e-02 9.194404631853103638e-02 -2.917068600654602051e-01 -5.607984587550163269e-02 2.119481191039085388e-02 2.604308426380157471e-01 -1.981972903013229370e-01 5.706164985895156860e-02 -1.275414973497390747e-01 6.569898873567581177e-02 -3.366496413946151733e-02 -2.732998430728912354e-01 -1.027518734335899353e-01
-5.069848895072937012e-02 8.635187894105911255e-02 4.332372173666954041e-02 2.353774383664131165e-02 2.485457062721252441e-02 1.604181081056594849e-01 3.208749368786811829e-02 4.796136915683746338e-02 -2.170080319046974182e-02 -8.509002625942230225e-02 -5.233248472213745117e-01 -2.228809706866741180e-02 1.436434239149093628e-01 2.583299018442630768e-02 -1.295666098594665527e-01 8.171980828046798706e-02 -1.175501346588134766e-01 1.490846648812294006e-02 -1.620572875253856182e-04 2.704598307609558105e-01 -2.063711881637573242e-01 1.619618013501167297e-02 -1.263639926910400391e-01 -2.836588919162750244e-01 7.331572473049163818e-02 -8.559145033359527588e-02 -2.060465514659881592e-01 1.062695682048797607e-01 9.921117871999740601e-02 2.049885131418704987e-02 -5.360535383224487305e-01 2.011983394622802734e-01
-1.006743386387825012e-01 8.994740247726440430e-02 -3.339660167694091797e-02 -2.494017034769058228e-01 -4.954327344894409180e-01 1.965720504522323608e-01 1.099578142166137695e-01 -3.231268823146820068e-01 1.615989953279495239e-01 9.535088390111923218e-02 -2.675150632858276367e-01 -2.437585145235061646e-01 1.058967858552932739e-01 -4.752670520247193053e-06 -3.897792994976043701e-01 -8.894210308790206909e-02 -5.148066952824592590e-02 -2.020627819001674652e-02 -9.833754738792777061e-04 1.047500669956207275e-01 -6.745190918445587158e-02 -1.102846190333366394e-01 -5.789494886994361877e-02 6.170016899704933167e-02 -3.217990975826978683e-03 9.876997023820877075e-02 8.294323831796646118e-02 -2.220642715692520142e-01 7.855396717786788940e-02 -2.020470350980758667e-01 -1.591700315475463867e-01 -6.656123697757720947e-02
-8.083309233188629150e-02 1.869922280311584473e-01 -1.896459162235260010e-01 -4.270731657743453979e-02 -1.118324324488639832e-01 -1.518250852823257446e-01 5.553236231207847595e-02 -1.988600343465805054e-01 -1.966969966888427734e-01 -2.078508436679840088e-01 -4.595960676670074463e-02 6.155839189887046814e-02 -5.158330872654914856e-02 1.362919211387634277e-01 -2.017786055803298950e-01 2.486751377582550049e-01 -2.312676012516021729e-01 -1.145316660404205322e-01 -9.417011588811874390e-02 3.367500305175781250e-01 1.597674638032913208e-01 8.395213633775711060e-02 -2.803508043289184570e-01 -8.874022960662841797e-02 8.151721954345703125e-02 1.778617054224014282e-01 9.538324177265167236e-02 -1.907717552967369556e-03 2.259529680013656616e-01 -3.640868067741394043e-01 -2.898829877376556396e-01 -8.942513912916183472e-02
-2.654497921466827393e-01 1.378162801265716553e-01 7.432854920625686646e-02 -1.537063568830490112e-01 -2.447246611118316650e-01 -7.932757586240768433e-02 2.732551693916320801e-01 -3.363319039344787598e-01 1.105364412069320679e-01 -2.955007255077362061e-01 2.867539413273334503e-02 -1.035325080156326294e-01 -1.454014182090759277e-01 1.697045005857944489e-02 -4.581778496503829956e-02 -2.240994945168495178e-02 -4.040473401546478271e-01 -5.027342960238456726e-02 1.060092449188232422e-01 1.876016263850033283e-03 2.088078670203685760e-02 -1.224471628665924072e-01 -2.397852391004562378e-01 -2.589622735977172852e-01 2.522640526294708252e-01 1.206324063241481781e-02 2.124851942062377930e-01 1.716325134038925171e-01 -1.061364114284515381e-01 1.076090782880783081e-01 -8.427609503269195557e-02 -8.344098925590515137e-02
4.400879517197608948e-02 3.954441547393798828e-01 5.318094417452812195e-02 -2.898316085338592529e-01 -5.095235705375671387e-01 -1.435380131006240845e-01 4.250482842326164246e-02 -3.272122144699096680e-01 -1.492353528738021851e-01 1.050278022885322571e-01 -3.559421375393867493e-02 2.525025419890880585e-02 1.888031959533691406e-01 6.485836952924728394e-02 -1.771191321313381195e-02 6.070240959525108337e-02 -1.529750227928161621e-01 7.246719207614660263e-03 1.359546631574630737e-01 2.329554557800292969e-01 1.405215859413146973e-01 -1.158927008509635925e-01 -7.628000807017087936e-03 -9.228242188692092896e-02 -1.346580386161804199e-01 1.393632292747497559e-01 -1.454067975282669067e-02 1.223296523094177246e-01 6.738160736858844757e-03 5.921838432550430298e-02 -2.355547994375228882e-01 1.923010498285293579e-01
2.095086732879281044e-03 2.570053637027740479e-01 -4.359163939952850342e-01 2.948126196861267090e-02 -2.354177534580230713e-01 8.463467657566070557e-02 -1.246972158551216125e-01 -2.564897015690803528e-02 -5.431643128395080566e-02 -3.656669333577156067e-02 -1.717320680618286133e-01 -9.744329005479812622e-02 1.096042338758707047e-02 1.147029027342796326e-01 -2.776259183883666992e-01 -2.640574425458908081e-02 -2.382574081420898438e-01 -1.276636868715286255e-01 1.208483874797821045e-01 2.436278853565454483e-03 1.477607935667037964e-01 1.171396821737289429e-01 -5.122227221727371216e-02 -3.876636922359466553e-01 1.544259041547775269e-01 1.125254780054092407e-01 2.038554847240447998e-02 -1.416290551424026489e-01 1.757071316242218018e-01 -3.770654201507568359e-01 -6.600650399923324585e-02 -1.393067091703414917e-01
-6.302269548177719116e-02 2.671760320663452148e-01 2.994741797447204590e-01 -2.826159596443176270e-01 -2.275467514991760254e-01 3.691463172435760498e-02 1.364285647869110107e-01 -2.354466319084167480e-01 7.336409389972686768e-02 -2.968448996543884277e-01 -3.672901540994644165e-02 -7.799382507801055908e-02 -1.278124004602432251e-01 -8.385225385427474976e-02 -7.744736969470977783e-02 1.170086115598678589e-01 -2.669499814510345459e-01 -2.796176671981811523e-01 1.344312727451324463e-01 -1.693040394457057118e-04 6.284873932600021362e-02 -8.227205253206193447e-04 -2.355526536703109741e-01 5.179691594094038010e-03 3.046226203441619873e-01 1.741883903741836548e-02 9.213446080684661865e-02 3.362079560756683350e-01 -2.720890939235687256e-02 8.423859626054763794e-02 -1.841285973787307739e-01 2.382333390414714813e-02
-1.798013895750045776e-01 1.863692551851272583e-01 -1.417265832424163818e-01 -2.611006200313568115e-01 -2.776771187782287598e-01 -2.380848675966262817e-01 -1.346305459737777710e-01 -3.198275566101074219e-01 1.052560731768608093e-01 2.061158791184425354e-02 9.057743847370147705e-02 8.955290541052818298e-03 2.005593031644821167e-01 -3.462232649326324463e-02 -1.888532787561416626e-01 1.089056357741355896e-01 1.220545079559087753e-02 -8.478909730911254883e-02 1.798372715711593628e-02 6.314510107040405273e-02 1.345336884260177612e-01 -2.746142446994781494e-01 1.089134812355041504e-02 -2.034797817468643188e-01 -1.488606333732604980e-01 9.002070128917694092e-02 3.175837993621826172e-01 7.551673334091901779e-03 -2.408604323863983154e-01 -2.268685698509216309e-01 -1.249609589576721191e-01 2.806695401668548584e-01
3.739595040678977966e-02 3.958031833171844482e-01 -1.139506846666336060e-01 -5.317537859082221985e-02 2.395654655992984772e-02 -9.247232228517532349e-02 8.709783852100372314e-02 -1.672842353582382202e-01 -7.043194025754928589e-02 -9.312353283166885376e-02 -1.533719003200531006e-01 1.927759647369384766e-01 1.069149672985076904e-01 -1.038766428828239441e-01 -3.147706389427185059e-01 1.089699342846870422e-01 -7.968463748693466187e-02 9.917683899402618408e-03 1.630489528179168701e-01 1.814885139465332031e-01 2.356815487146377563e-01 -3.937546908855438232e-01 1.593561023473739624e-01 -1.301733553409576416e-01 1.662261784076690674e-01 -1.918626427650451660e-01 2.175872474908828735e-01 -2.781573869287967682e-02 2.301362156867980957e-01 6.318048387765884399e-02 -2.475921362638473511e-01 -1.556403338909149170e-01
-4.308413714170455933e-02 1.521129254251718521e-02 -4.304760694503784180e-01 -1.078357473015785217e-01 -3.729871287941932678e-02 -1.213766187429428101e-01 -1.174694523215293884e-01 -3.011056482791900635e-01 -2.605027556419372559e-01 -1.093032360076904297e-01 -3.247665464878082275e-01 -5.308571830391883850e-02 -8.881166577339172363e-02 -6.677869707345962524e-02 -2.622713446617126465e-01 -3.832615539431571960e-02 -2.500945031642913818e-01 -4.407186806201934814e-02 8.146268874406814575e-02 1.095709875226020813e-01 2.418707013130187988e-01 -1.081301048398017883e-01 8.378762751817703247e-02 -2.094218134880065918e-01 9.988814592361450195e-02 -1.186696290969848633e-01 -3.687584027647972107e-02 -1.908559054136276245e-01 9.601022303104400635e-02 7.914922200143337250e-03 -3.135759830474853516e-01 1.898032575845718384e-01
8.444247394800186157e-02 2.124785482883453369e-01 -2.524565458297729492e-01 -1.949883103370666504e-01 -2.233461141586303711e-01 -8.672889322042465210e-02 3.098421394824981689e-01 1.281723380088806152e-01 2.248680144548416138e-01 3.878656402230262756e-02 -6.345345824956893921e-02 8.064886182546615601e-02 -2.875483594834804535e-02 -4.419888928532600403e-02 -3.142607808113098145e-01 1.727845333516597748e-02 -2.091387808322906494e-01 -4.958467185497283936e-01 1.546174734830856323e-01 7.235143333673477173e-02 8.919940143823623657e-02 1.022600755095481873e-01 -1.197680383920669556e-01 -2.538878619670867920e-01 8.323219418525695801e-02 -1.892680972814559937e-01 -5.018271878361701965e-02 -3.164657577872276306e-02 -2.879532612860202789e-02 -4.809709638357162476e-02 -1.302596479654312134e-01 1.713230460882186890e-01
1.493908315896987915e-01 2.006740421056747437e-01 1.125320270657539368e-01 -1.420596092939376831e-01 -2.741743922233581543e-01 1.379279047250747681e-01 -3.258195817470550537e-01 -2.286284267902374268e-01 2.292186021804809570e-01 1.687955707311630249e-01 -9.015303105115890503e-02 -1.803756803274154663e-01 1.028262823820114136e-01 1.090259253978729248e-01 -1.348727792501449585e-01 -8.443279564380645752e-02 -4.362170770764350891e-02 -3.593544960021972656e-01 -1.122670620679855347e-02 2.435017675161361694e-01 1.242404580116271973e-01 -1.379757076501846313e-01 3.231791406869888306e-02 -4.194717705249786377e-01 -4.106658324599266052e-02 3.813958540558815002e-02 7.664396613836288452e-02 2.506071031093597412e-01 -3.691246733069419861e-02 4.793945327401161194e-02 6.551505625247955322e-02 -2.763230726122856140e-02
-9.114656597375869751e-02 1.864072829484939575e-01 -2.350323349237442017e-01 1.165896654129028320e-02 -2.623372972011566162e-01 5.397675186395645142e-02 -1.215389445424079895e-01 1.803825981914997101e-02 4.544588737189769745e-03 1.141494959592819214e-01 -5.160359144210815430e-01 -1.102128848433494568e-01 8.859792724251747131e-03 -2.389214783906936646e-01 -3.013974800705909729e-02 4.735118150711059570e-02 -3.760916888713836670e-01 -2.269483916461467743e-02 2.287431955337524414e-01 9.633456170558929443e-02 5.434891954064369202e-02 -9.179295971989631653e-03 3.093333840370178223e-01 3.836353868246078491e-02 2.231677770614624023e-01 -1.031527817249298096e-01 -1.653681248426437378e-01 -4.441592842340469360e-02 1.258593201637268066e-01 1.072836816310882568e-01 -1.962700188159942627e-01 -5.947193130850791931e-02
1.369844526052474976e-01 3.542598485946655273e-01 1.453414708375930786e-01 -1.051731854677200317e-01 -1.509400755167007446e-01 2.408450543880462646e-01 4.677029699087142944e-02 -1.027369946241378784e-01 1.771221756935119629e-01 -2.104355394840240479e-02 1.074173450469970703e-01 1.701496243476867676e-01 -2.153591252863407135e-02 1.650357693433761597e-01 -2.056947946548461914e-01 1.500698179006576538e-01 -1.083063855767250061e-01 -1.974403411149978638e-01 -3.061098456382751465e-01 1.328225731849670410e-01 5.973551422357559204e-03 1.634340151213109493e-03 1.690322011709213257e-01 -1.430111229419708252e-01 2.189579755067825317e-01 4.014140740036964417e-02 -1.185081824660301208e-01 2.870265543460845947e-01 9.188400581479072571e-03 -5.432125553488731384e-02 -4.221044778823852539e-01 -1.639251857995986938e-01
1.479411274194717407e-01 1.355185657739639282e-01 6.489881873130798340e-02 -1.480561941862106323e-01 -2.188864052295684814e-01 -3.071250915527343750e-01 1.123975142836570740e-01 -2.892206013202667236e-01 -9.134668111801147461e-02 -1.306836605072021484e-01 1.179713290184736252e-02 9.800865501165390015e-02 3.927891608327627182e-03 -2.093635350465774536e-01 -3.320810198783874512e-02 2.402430474758148193e-01 -2.426183223724365234e-01 3.018151409924030304e-02 -4.901439696550369263e-02 2.477901875972747803e-01 2.329296618700027466e-01 9.954469650983810425e-02 -3.578103706240653992e-02 -3.261502981185913086e-01 -1.686482876539230347e-01 -1.716544330120086670e-01 -2.841338813304901123e-01 7.779740542173385620e-02 -5.205738544464111328e-02 -5.616622045636177063e-02 -2.842873632907867432e-01 -1.746114194393157959e-01
-9.271410293877124786e-03 3.991422951221466064e-01 -4.967166483402252197e-02 2.647008597850799561e-01 -1.887355446815490723e-01 1.919850707054138184e-01 -5.379381403326988220e-02 -1.521700769662857056e-01 3.695153817534446716e-02 -1.417850255966186523e-01 3.687917441129684448e-02 1.892783194780349731e-01 -1.556605398654937744e-01 -5.750338360667228699e-02 -2.190219759941101074e-01 1.366780549287796021e-01 -1.946825385093688965e-01 9.416920691728591919e-02 -2.295377478003501892e-02 3.585741296410560608e-02 1.416823565959930420e-01 -9.113402664661407471e-02 -3.488693758845329285e-02 -2.119771987199783325e-01 7.571813464164733887e-02 3.592161834239959717e-02 -5.713246297091245651e-03 3.620613813400268555e-01 -7.011380046606063843e-02 -4.155691340565681458e-02 -4.947845041751861572e-01 -6.310310214757919312e-02
1.873978972434997559e-01 3.458386063575744629e-01 1.185676008462905884e-01 -3.404436409473419189e-01 -2.045551836490631104e-01 -1.899262815713882446e-01 1.413504779338836670e-01 -1.744094341993331909e-01 7.093957811594009399e-02 -2.819698452949523926e-01 -2.692487463355064392e-02 1.891281455755233765e-01 -1.817891560494899750e-02 -2.274619489908218384e-01 6.352213770151138306e-02 -2.048777639865875244e-01 -2.616019546985626221e-01 1.970804296433925629e-02 1.654678583145141602e-01 2.874769568443298340e-01 8.424793183803558350e-02 -7.736842334270477295e-02 -8.818802982568740845e-02 -3.538439869880676270e-01 1.077497005462646484e-01 -5.986410006880760193e-02 -6.610568612813949585e-02 -5.274915695190429688e-02 -5.743071809411048889e-02 -7.110878825187683105e-02 -6.939989328384399414e-02 -8.637617528438568115e-02
-1.173620223999023438e-01 2.555449903011322021e-01 5.182136967778205872e-02 -1.896589845418930054e-01 -2.214469164609909058e-01 -2.623004615306854248e-01 -2.751232385635375977e-01 -3.288482725620269775e-01 3.718404471874237061e-02 -9.663560986518859863e-02 -2.642800332978367805e-03 1.066390648484230042e-01 1.386132836341857910e-01 -5.289475247263908386e-02 -2.802073359489440918e-01 1.336592584848403931e-01 7.885664701461791992e-03 1.066659539937973022e-01 7.896869443356990814e-03 6.995416432619094849e-02 1.434847116470336914e-01 -3.538386523723602295e-01 4.504962265491485596e-02 -1.575238704681396484e-01 -9.793503582477569580e-02 1.091356389224529266e-02 3.508466482162475586e-01 4.235109686851501465e-02 -1.539393961429595947e-01 -2.362011820077896118e-01 -7.566183805465698242e-02 1.768087446689605713e-01
1.474817842245101929e-02 2.664068043231964111e-01 1.215396076440811157e-01 -3.914481699466705322e-01 -1.414570659399032593e-01 -1.678792238235473633e-01 2.350343018770217896e-01 -1.191579252481460571e-01 4.351326823234558105e-02 -8.767289668321609497e-02 -1.789401024580001831e-01 3.493449389934539795e-01 1.139073818922042847e-01 -1.624312698841094971e-01 5.076882988214492798e-02 -5.646175518631935120e-02 -3.529025912284851074e-01 -3.171381726861000061e-02 -1.297195702791213989e-01 2.041653394699096680e-01 9.710007905960083008e-02 -4.954715073108673096e-02 1.131061315536499023e-01 -1.443391740322113037e-01 3.604705631732940674e-01 -7.516734302043914795e-02 -1.630447059869766235e-01 1.563283950090408325e-01 2.643923461437225342e-02 -4.614233970642089844e-02 -3.895943611860275269e-02 -1.178279072046279907e-01
-5.339516699314117432e-02 1.538179367780685425e-01 -5.849832668900489807e-02 -8.939092606306076050e-02 -2.260883525013923645e-02 -4.027438163757324219e-02 -1.198439300060272217e-01 -2.582503110170364380e-02 1.121823489665985107e-01 -2.813310921192169189e-01 -2.746590375900268555e-01 1.012794300913810730e-01 3.748140633106231689e-01 1.304841488599777222e-01 -2.404921203851699829e-01 -1.583353802561759949e-02 -1.757798902690410614e-02 -2.275378108024597168e-01 1.325270384550094604e-01 -2.194159626960754395e-01 1.201641783118247986e-01 -1.564721763134002686e-02 -2.037561498582363129e-02 -2.770401537418365479e-01 7.534191012382507324e-02 9.220730513334274292e-02 1.368630677461624146e-01 -3.866822645068168640e-02 -2.006370127201080322e-01 -3.149639368057250977e-01 -3.050930798053741455e-01 -2.744139730930328369e-01
-1.343018282204866409e-02 9.717736393213272095e-02 2.778668887913227081e-02 6.196378171443939209e-02 -1.628119051456451416e-01 -4.053721204400062561e-02 -2.404989898204803467e-01 -2.053945660591125488e-01 -4.404872655868530273e-02 -6.496760249137878418e-02 -5.566360056400299072e-02 1.417239755392074585e-01 2.301683425903320312e-01 4.022002592682838440e-02 -2.118258923292160034e-01 8.566036820411682129e-02 -6.426326581276953220e-04 7.181393355131149292e-02 2.005207538604736328e-01 3.613199591636657715e-01 1.849444210529327393e-01 -5.625038221478462219e-02 1.136198267340660095e-01 4.294178634881973267e-02 1.617482155561447144e-01 -2.072710357606410980e-02 -2.295425087213516235e-01 1.305167526006698608e-01 7.109774742275476456e-04 2.026032060384750366e-01 -5.900290012359619141e-01 -8.887775987386703491e-02
-8.341500163078308105e-02 1.271943002939224243e-01 -1.659216284751892090e-01 -2.024814039468765259e-01 -6.368274986743927002e-02 2.689784169197082520e-01 -1.586359739303588867e-01 -2.604670822620391846e-02 2.711202502250671387e-01 2.745783030986785889e-01 -2.165694683790206909e-01 -5.917892232537269592e-02 -7.322621345520019531e-02 -2.719227783381938934e-02 -4.012019559741020203e-02 3.133715391159057617e-01 -2.000838518142700195e-01 1.837459802627563477e-01 -1.216413918882608414e-02 3.154219985008239746e-01 1.524030119180679321e-01 5.067038815468549728e-03 -1.758555620908737183e-01 -1.945245862007141113e-01 1.580351442098617554e-01 2.199924439191818237e-01 -1.029179021716117859e-01 3.060467727482318878e-02 7.681249827146530151e-02 -1.167701780796051025e-01 -3.579392433166503906e-01 -5.348361656069755554e-02
-2.834736704826354980e-01 -3.776254877448081970e-02 -7.042934000492095947e-02 -2.004840224981307983e-01 -2.685736417770385742e-01 -8.846843242645263672e-02 -6.117056682705879211e-02 2.481918036937713623e-02 -9.948562085628509521e-02 3.835344687104225159e-02 -3.775923848152160645e-01 2.533985972404479980e-01 -2.988924086093902588e-01 -9.590147435665130615e-02 -6.703945249319076538e-02 1.425020843744277954e-01 -1.452990919351577759e-01 -2.114957123994827271e-01 -5.222745239734649658e-04 2.491119503974914551e-01 6.057372689247131348e-02 3.128230944275856018e-02 2.837361954152584076e-02 -7.141494005918502808e-02 -2.393339574337005615e-02 -2.993728267028927803e-03 -7.241184264421463013e-02 1.631985232234001160e-02 6.313881278038024902e-02 -4.035855531692504883e-01 -3.469457924365997314e-01 1.243911385536193848e-01
1.810782849788665771e-01 -2.494467422366142273e-03 -2.587327957153320312e-01 -3.616966307163238525e-01 -1.386512070894241333e-01 -4.536212980747222900e-01 -5.297556146979331970e-02 -2.640760503709316254e-02 1.008415669202804565e-01 1.138916015625000000e-01 -1.849303543567657471e-01 -2.420529723167419434e-02 2.887306213378906250e-01 1.404038164764642715e-02 -1.023462787270545959e-02 -1.952846646308898926e-01 2.212466113269329071e-02 -1.836790740489959717e-01 1.353724300861358643e-01 -3.025978431105613708e-02 -8.201757818460464478e-02 -8.720683306455612183e-02 -7.796769589185714722e-02 -1.316139400005340576e-01 1.497730761766433716e-01 2.157748192548751831e-01 6.616745889186859131e-02 8.317787200212478638e-02 1.719012856483459473e-01 -2.258166968822479248e-01 -2.798597514629364014e-01 -1.756540536880493164e-01
5.811687558889389038e-02 -1.532267183065414429e-01 -2.578974366188049316e-01 -1.314391046762466431e-01 -3.068195283412933350e-01 8.251411467790603638e-02 1.560538411140441895e-01 -1.947244703769683838e-01 8.554484695196151733e-02 1.553239524364471436e-01 -4.602028429508209229e-02 6.534952670335769653e-02 1.325003653764724731e-01 -1.303752064704895020e-01 2.160829007625579834e-01 6.448970735073089600e-02 -3.161275088787078857e-01 -1.360761672258377075e-01 8.596371114253997803e-02 5.014119297266006470e-02 1.401826888322830200e-01 -1.052972022444009781e-02 -4.340524226427078247e-02 -7.077009975910186768e-02 2.587385773658752441e-01 2.648248374462127686e-01 -1.166448369622230530e-01 -9.228771924972534180e-02 5.004562810063362122e-02 -4.636489450931549072e-01 -2.664247453212738037e-01 1.527977269142866135e-02
-1.203346103429794312e-01 2.651124000549316406e-01 -1.159454956650733948e-01 -1.465592235326766968e-01 -1.168870776891708374e-01 5.286730453372001648e-02 1.770184636116027832e-01 -2.985419631004333496e-01 -1.615693271160125732e-01 1.029037535190582275e-01 -3.490593135356903076e-01 9.872507303953170776e-02 2.797676920890808105e-01 -1.253262162208557129e-01 -6.347714364528656006e-02 2.322188168764114380e-01 -1.438715457916259766e-01 9.562098979949951172e-02 1.400665938854217529e-01 2.097911834716796875e-01 8.439076691865921021e-02 -2.170249074697494507e-01 1.672660559415817261e-01 -2.687092423439025879e-01 1.677286773920059204e-01 1.457961201667785645e-01 2.599769234657287598e-01 -1.162181869149208069e-01 1.610217988491058350e-01 1.611562259495258331e-02 -6.690108031034469604e-02 -1.189621537923812866e-01
2.217686362564563751e-02 2.527885735034942627e-01 -2.064432799816131592e-01 -4.965169727802276611e-02 1.891362816095352173e-01 3.874370828270912170e-02 1.076988056302070618e-01 -1.673704832792282104e-01 3.603371605277061462e-02 3.145624697208404541e-02 -2.118664532899856567e-01 4.001771658658981323e-02 1.556623876094818115e-01 1.458986103534698486e-02 -3.085847795009613037e-01 1.230583116412162781e-01 -1.019670888781547546e-01 -1.813760609365999699e-03 2.123695760965347290e-01 2.837364971637725830e-01 -3.656651452183723450e-02 -3.336534798145294189e-01 2.022243589162826538e-01 -3.884954750537872314e-01 9.989034384489059448e-02 3.159518912434577942e-02 1.014707460999488831e-01 -1.694709658622741699e-01 2.504547536373138428e-01 -9.720930457115173340e-02 -2.342433780431747437e-01 -1.118708178400993347e-01
9.357028454542160034e-02 2.501265108585357666e-01 3.688259795308113098e-02 -1.968601047992706299e-01 -2.745189964771270752e-01 -1.144177652895450592e-02 -3.937562108039855957e-01 -8.682981878519058228e-02 2.433302998542785645e-01 3.096402585506439209e-01 -2.143045514822006226e-01 3.988612070679664612e-02 1.006698459386825562e-01 4.321318492293357849e-02 -2.108781412243843079e-02 -9.703648835420608521e-02 -5.440954584628343582e-03 -1.647306382656097412e-01 -1.567691266536712646e-01 2.290414571762084961e-01 -1.427204757928848267e-01 1.364542692899703979e-01 1.290226727724075317e-01 -3.270106911659240723e-01 2.859963476657867432e-01 -9.626558423042297363e-02 -1.777690052986145020e-01 2.330232784152030945e-02 -1.614552922546863556e-02 -1.543510854244232178e-01 -1.012598350644111633e-01 -4.131945222616195679e-02
-1.538206040859222412e-01 2.442896552383899689e-02 8.127716928720474243e-02 -3.113291263580322266e-01 7.934898883104324341e-02 1.185798868536949158e-01 -1.827016323804855347e-01 -5.928152054548263550e-02 -6.731982529163360596e-02 1.774986386299133301e-01 -4.236002564430236816e-01 -1.259971559047698975e-01 2.560606226325035095e-02 -6.585755944252014160e-02 -2.909211516380310059e-01 3.879270330071449280e-02 -2.906230688095092773e-01 -1.719556450843811035e-01 1.103622242808341980e-01 2.125512808561325073e-01 -8.967064321041107178e-03 8.525446057319641113e-02 -2.140921056270599365e-01 -3.435076475143432617e-01 6.733358651399612427e-02 -2.637086994946002960e-02 -2.184544205665588379e-01 -1.700957119464874268e-02 2.306697517633438110e-01 -1.789576709270477295e-01 -1.064566671848297119e-01 9.883110411465167999e-03
-5.522825568914413452e-02 2.192869186401367188e-01 -2.161198854446411133e-01 -1.514328718185424805e-01 -1.147104427218437195e-01 -1.686519235372543335e-01 1.384492777287960052e-02 -8.821779489517211914e-02 -4.659013077616691589e-02 1.144802197813987732e-01 -1.078943838365375996e-03 2.221469953656196594e-02 3.251197934150695801e-01 -3.715638816356658936e-02 3.557102009654045105e-02 3.321101516485214233e-02 -4.274066537618637085e-02 7.524763047695159912e-02 -3.182226791977882385e-02 4.615869224071502686e-01 2.870703488588333130e-02 -1.522220671176910400e-01 -1.730988472700119019e-01 -1.287070065736770630e-01 1.109296679496765137e-01 -1.622877418994903564e-01 1.637009233236312866e-01 -2.593242824077606201e-01 -9.550260752439498901e-02 -3.090897798538208008e-01 -2.237972319126129150e-01 3.534172177314758301e-01
2.397516071796417236e-01 2.178138494491577148e-02 1.947606913745403290e-02 -1.714390069246292114e-01 -3.681316077709197998e-01 -7.873566448688507080e-02 -1.886899024248123169e-01 -1.089514717459678650e-01 2.149632386863231659e-02 -7.153174281120300293e-02 -2.346318662166595459e-01 1.026233136653900146e-01 1.482200771570205688e-01 -1.931943297386169434e-01 2.349403798580169678e-01 -1.532449424266815186e-01 -1.867099702358245850e-01 -6.035314872860908508e-02 -3.769245371222496033e-02 2.724025398492813110e-02 4.137926697731018066e-01 5.191531032323837280e-03 -1.135081499814987183e-01 -2.627807855606079102e-01 1.946564167737960815e-01 1.287793517112731934e-01 1.570069044828414917e-01 -8.500172942876815796e-02 -2.514608800411224365e-01 -1.350224316120147705e-01 -2.195274978876113892e-01 6.387723237276077271e-02
9.869588911533355713e-02 3.181473612785339355e-01 5.133137479424476624e-02 -1.671195477247238159e-01 -1.666616499423980713e-01 -2.404775023460388184e-01 -1.808550059795379639e-01 1.492124050855636597e-01 3.136238455772399902e-01 5.620294064283370972e-02 8.131286501884460449e-02 -2.139976322650909424e-01 1.861100196838378906e-01 -2.948407456278800964e-02 -1.408883035182952881e-01 5.380938574671745300e-02 -3.542877435684204102e-01 -2.764956839382648468e-02 -1.772234141826629639e-01 -8.052980527281761169e-03 2.455989420413970947e-01 -1.511915475130081177e-01 -1.865079104900360107e-01 -2.759403288364410400e-01 1.349495351314544678e-01 -1.481106579303741455e-01 -8.979440480470657349e-02 1.274054870009422302e-02 -3.715094923973083496e-02 -1.161714345216751099e-01 -1.731438785791397095e-01 -2.462332248687744141e-01
8.165198564529418945e-02 1.619687974452972412e-01 -1.651067435741424561e-01 -1.602939814329147339e-01 -5.369828268885612488e-02 -2.299277298152446747e-02 1.432687938213348389e-01 1.489528864622116089e-01 -2.571880258619785309e-02 1.864467114210128784e-01 -4.492408931255340576e-01 -1.199300736188888550e-01 -1.416097674518823624e-02 2.421105653047561646e-01 -2.228089421987533569e-01 1.390237733721733093e-02 -6.611349433660507202e-02 1.241698767989873886e-02 8.016198128461837769e-02 1.108096390962600708e-01 2.248114496469497681e-01 -1.513392776250839233e-01 -4.996250569820404053e-02 -3.065488040447235107e-01 1.014683395624160767e-02 -7.030298560857772827e-02 -2.868833243846893311e-01 -1.047280617058277130e-02 -2.509508728981018066e-01 -2.968121170997619629e-01 -2.402955442667007446e-01 1.353698074817657471e-01
1.084495112299919128e-01 3.012761473655700684e-01 -3.024562001228332520e-01 -4.198271036148071289e-02 -1.777071803808212280e-01 2.549630105495452881e-01 -7.371015846729278564e-02 5.863254889845848083e-02 7.214787602424621582e-02 -1.061593592166900635e-01 -9.244792908430099487e-02 -1.556078046560287476e-01 5.454685539007186890e-02 3.373035788536071777e-02 -3.297307491302490234e-01 -1.351412534713745117e-01 -4.627529159188270569e-02 -3.226841688156127930e-01 4.108028858900070190e-02 4.551165923476219177e-02 2.444452345371246338e-01 9.168864786624908447e-02 -7.339024543762207031e-02 -7.924947142601013184e-02 1.810142546892166138e-01 -4.708197957370430231e-04 -7.248499989509582520e-02 -2.344734072685241699e-01 1.628249287605285645e-01 -3.952303528785705566e-01 -2.281905263662338257e-01 -2.823938801884651184e-02
-1.389959752559661865e-01 1.793763190507888794e-01 -3.285340964794158936e-01 -1.254231184720993042e-01 -1.700895577669143677e-01 -1.116060763597488403e-01 -9.033564478158950806e-02 -2.339725792407989502e-01 -5.369022861123085022e-02 1.749804615974426270e-01 -2.046341001987457275e-01 -1.401407867670059204e-01 1.912610232830047607e-01 -1.176374629139900208e-01 -1.311218142509460449e-01 1.251583695411682129e-01 -3.556277155876159668e-01 6.942190229892730713e-02 1.105069462209939957e-02 1.982212811708450317e-01 -1.872496306896209717e-02 -3.984095752239227295e-01 4.839343577623367310e-02 1.353836897760629654e-02 1.108164638280868530e-01 7.395940274000167847e-02 -1.079907119274139404e-01 2.655502557754516602e-01 1.871737241744995117e-01 1.405212283134460449e-01 -2.194553911685943604e-01 -8.411928266286849976e-02
1.499540656805038452e-01 1.005709916353225708e-01 3.106591105461120605e-01 -2.778590917587280273e-01 -1.332403272390365601e-01 -1.328214704990386963e-01 4.154743850231170654e-01 -8.012060075998306274e-02 8.900190144777297974e-02 -2.987045645713806152e-01 -7.794330269098281860e-02 -1.404878050088882446e-01 3.304272890090942383e-02 -1.529113352298736572e-01 -2.424436211585998535e-01 3.599588572978973389e-02 -2.512440681457519531e-01 -9.825492277741432190e-03 1.088430434465408325e-01 2.883390784263610840e-01 1.703265607357025146e-01 -4.418858513236045837e-02 4.011126607656478882e-02 -1.122055500745773315e-01 1.814856529235839844e-01 2.791986465454101562e-01 -8.534383773803710938e-02 1.253133565187454224e-01 4.654819145798683167e-02 -1.394216269254684448e-01 -8.137095719575881958e-02 7.921076565980911255e-02
1.692343503236770630e-02 7.909575849771499634e-02 1.668468415737152100e-01 -1.108751669526100159e-01 -2.183726429939270020e-01 -2.708691656589508057e-01 1.105691120028495789e-01 -2.936656475067138672e-01 -8.305075764656066895e-02 3.642012476921081543e-01 8.580280467867851257e-03 -1.116026937961578369e-01 1.995250284671783447e-01 -6.851948052644729614e-02 -3.281412422657012939e-01 -1.076945662498474121e-01 -4.280672967433929443e-02 4.014877974987030029e-02 3.765009343624114990e-03 -6.972399353981018066e-02 1.801828593015670776e-01 -2.737718820571899414e-01 1.094737648963928223e-01 -5.490228161215782166e-02 -1.482008141465485096e-03 -2.654714696109294891e-02 -1.888052821159362793e-01 -2.891837060451507568e-01 8.462186902761459351e-02 -2.690533697605133057e-01 -2.815823853015899658e-01 9.164941310882568359e-02
-6.848266720771789551e-02 2.104759365320205688e-01 -3.066427409648895264e-01 -2.353668063879013062e-01 -3.428168967366218567e-02 -4.065002128481864929e-02 1.030912026762962341e-01 -2.556699812412261963e-01 -3.556225895881652832e-01 -1.592402011156082153e-01 -1.173579394817352295e-01 -4.542629048228263855e-02 4.574142396450042725e-02 -1.385951638221740723e-01 9.069760888814926147e-02 -9.319353848695755005e-02 -3.522785604000091553e-01 -1.437924951314926147e-01 9.129896014928817749e-02 1.284694969654083252e-01 1.910862028598785400e-01 -6.681215763092041016e-02 1.920767575502395630e-01 -2.231272906064987183e-01 2.453637868165969849e-01 -2.163312137126922607e-01 9.209732711315155029e-02 6.533131003379821777e-02 -6.735075265169143677e-03 -2.045251429080963135e-02 -2.940629422664642334e-01 -1.136839687824249268e-01
2.117294967174530029e-01 2.262242585420608521e-01 -1.532860994338989258e-01 -1.446557790040969849e-01 2.234339155256748199e-02 -2.673047780990600586e-02 -4.538528993725776672e-02 -1.650786399841308594e-01 -6.241707131266593933e-02 1.530898660421371460e-01 1.030204892158508301e-01 -1.193776205182075500e-01 8.507519215345382690e-02 4.112288355827331543e-02 -1.348935961723327637e-01 -2.879144549369812012e-01 -1.278098821640014648e-01 -2.007938921451568604e-01 2.367342263460159302e-01 -1.352729648351669312e-02 3.433882892131805420e-01 -3.454558551311492920e-02 4.388785362243652344e-02 -3.105649352073669434e-01 2.413659244775772095e-01 -2.019613832235336304e-01 1.360895931720733643e-01 6.192126497626304626e-02 -4.821384698152542114e-02 -1.657355725765228271e-01 -2.727594375610351562e-01 3.329773843288421631e-01
-3.039563596248626709e-01 3.589335680007934570e-01 3.821301460266113281e-01 -7.016050815582275391e-02 -2.036454230546951294e-01 -8.480728417634963989e-02 -8.843703567981719971e-02 -6.703039258718490601e-02 1.464574933052062988e-01 -6.984070688486099243e-02 6.662902235984802246e-02 -2.198666483163833618e-01 5.949519947171211243e-02 1.177228316664695740e-01 1.213125977665185928e-02 -1.380041092634201050e-01 -1.006217151880264282e-01 -1.462533771991729736e-01 6.055834516882896423e-02 1.653309464454650879e-01 1.228979229927062988e-01 -1.175123825669288635e-01 -4.372206516563892365e-03 -1.223392859101295471e-01 1.354926377534866333e-01 -1.699853874742984772e-02 1.648119837045669556e-02 1.263366639614105225e-01 7.893261313438415527e-02 -3.073849380016326904e-01 -3.071407973766326904e-01 -3.388330340385437012e-01
-5.335627496242523193e-02 -1.567995846271514893e-01 4.587032645940780640e-02 -1.875355094671249390e-01 -3.430654108524322510e-01 -2.539876699447631836e-01 8.012319356203079224e-02 -2.287258356809616089e-01 7.743629813194274902e-02 1.532865911722183228e-01 -6.945595890283584595e-02 -1.225668042898178101e-01 2.730629444122314453e-01 -4.248480498790740967e-02 -1.934207081794738770e-01 6.914707273244857788e-02 -2.371929436922073364e-01 -4.590957984328269958e-02 4.110638797283172607e-02 2.645061723887920380e-02 3.406836092472076416e-01 -1.326191425323486328e-01 7.995589077472686768e-02 8.523764461278915405e-02 7.495283335447311401e-02 1.639388203620910645e-01 -2.938919663429260254e-01 -2.259680479764938354e-01 1.608071178197860718e-01 -3.433021605014801025e-01 -6.611362844705581665e-02 1.923395507037639618e-02
-1.130587011575698853e-01 1.327711045742034912e-01 -1.338844448328018188e-01 -1.233933120965957642e-01 -5.357347056269645691e-02 -4.837901517748832703e-02 -6.680406630039215088e-02 -1.814386993646621704e-01 2.555013895034790039e-01 -3.593058511614799500e-02 -1.362432092428207397e-01 -6.374875456094741821e-02 2.033681124448776245e-01 -2.076834887266159058e-01 -1.414267718791961670e-01 1.084649935364723206e-01 3.144722059369087219e-02 -1.927902549505233765e-01 -1.312901079654693604e-01 3.430265188217163086e-01 -4.877208545804023743e-02 -2.587647140026092529e-01 -2.052191793918609619e-01 -3.871740773320198059e-02 -1.997629702091217041e-01 2.384260296821594238e-01 -8.077569305896759033e-02 -1.301829516887664795e-01 1.605935394763946533e-04 -1.112307906150817871e-01 -4.443661272525787354e-01 2.689211368560791016e-01
2.125064134597778320e-01 1.246393471956253052e-01 -1.783285886049270630e-01 -1.370275020599365234e-01 -1.070240288972854614e-01 -1.554372161626815796e-01 4.849043861031532288e-02 -2.095598354935646057e-02 7.311081886291503906e-02 -1.238112524151802063e-02 -1.163163855671882629e-01 -2.552178204059600830e-01 -4.201331734657287598e-02 -1.220571696758270264e-01 -3.265073895454406738e-01 3.612798079848289490e-02 -2.842019796371459961e-01 -2.967264950275421143e-01 4.391407668590545654e-01 1.446373164653778076e-01 -1.505221705883741379e-02 4.921270906925201416e-02 1.981044933199882507e-02 -1.796263009309768677e-01 1.708889901638031006e-01 1.082163397222757339e-02 -1.080235000699758530e-02 -2.485406994819641113e-01 -1.342344470322132111e-02 -1.433494538068771362e-01 -1.878729611635208130e-01 2.765145301818847656e-01
6.699303537607192993e-02 1.464464664459228516e-01 -8.459547162055969238e-02 -1.575620323419570923e-01 -3.338212072849273682e-01 -1.464060246944427490e-01 -9.808760881423950195e-02 -1.209823507815599442e-02 8.227930217981338501e-02 -2.132237404584884644e-01 -2.036230266094207764e-01 -4.435798327904194593e-04 7.313583791255950928e-02 -8.131512999534606934e-02 -1.934303194284439087e-01 1.623408496379852295e-02 5.517546553164720535e-03 3.896379470825195312e-02 -1.519381254911422729e-01 2.940718531608581543e-01 4.109905958175659180e-01 -1.097470000386238098e-01 -1.479567885398864746e-01 -4.882998764514923096e-01 1.224287524819374084e-01 2.633699476718902588e-01 -6.553222239017486572e-02 -8.214388042688369751e-03 6.705561280250549316e-02 5.232591554522514343e-02 -6.058909744024276733e-02 6.395269185304641724e-02
-3.125091083347797394e-03 1.058663502335548401e-01 1.450525671243667603e-01 2.911392748355865479e-01 -3.920141458511352539e-01 1.169571727514266968e-01 -7.707180827856063843e-02 -2.705137431621551514e-01 5.792790278792381287e-02 1.288521289825439453e-01 -4.989440739154815674e-02 -4.503040108829736710e-03 1.669214069843292236e-01 1.694469153881072998e-02 -5.148249119520187378e-02 -2.326117828488349915e-02 -2.039538919925689697e-01 -7.772512733936309814e-02 1.162196099758148193e-01 2.526705861091613770e-01 3.094035685062408447e-01 2.836267696693539619e-03 -9.614174067974090576e-02 -1.138054206967353821e-01 -2.373854666948318481e-01 1.807616353034973145e-01 -5.070898681879043579e-02 1.576663702726364136e-01 1.115402765572071075e-02 -2.859635055065155029e-01 -3.343916833400726318e-01 -1.720567643642425537e-01
-7.081457227468490601e-02 3.314179778099060059e-01 -1.909681260585784912e-01 9.354872629046440125e-03 -1.076435949653387070e-02 -1.212724968791007996e-01 -1.088063865900039673e-01 -4.713990911841392517e-02 -9.907548129558563232e-02 -2.220970019698143005e-02 -3.647232055664062500e-01 -4.169405438005924225e-03 -7.878717780113220215e-02 -1.247492879629135132e-01 -2.369322478771209717e-01 7.547865062952041626e-02 -2.610347270965576172e-01 -3.216094374656677246e-01 2.009037882089614868e-02 7.110739499330520630e-02 -1.015638113021850586e-01 -1.180158033967018127e-01 4.333391785621643066e-02 -4.519762694835662842e-01 1.323217898607254028e-01 -4.121003672480583191e-02 -1.737035065889358521e-01 -1.390797644853591919e-01 -1.780281588435173035e-02 -3.131994307041168213e-01 8.511934429407119751e-02 1.045916751027107239e-01
1.600448489189147949e-01 1.403784099966287613e-02 5.053467676043510437e-02 -5.196554213762283325e-02 -2.461216002702713013e-01 1.056116297841072083e-01 2.941496372222900391e-01 2.630850486457347870e-02 1.747971326112747192e-01 -5.777134373784065247e-02 -2.093889266252517700e-01 -1.694973260164260864e-01 2.006061971187591553e-01 5.319603160023689270e-02 -8.715722709894180298e-02 4.425831511616706848e-02 -4.525930061936378479e-02 -2.063153833150863647e-01 1.866113096475601196e-01 -1.030797660350799561e-01 -2.419493906199932098e-02 -3.598579168319702148e-01 -1.897094845771789551e-01 -2.557492554187774658e-01 -6.560586392879486084e-03 -6.788367778062820435e-02 8.938168734312057495e-02 -2.772736251354217529e-01 4.547061026096343994e-02 -8.507302403450012207e-02 -4.569389522075653076e-01 1.474204212427139282e-01
-3.141395747661590576e-01 -3.217692719772458076e-03 -2.832053042948246002e-02 -1.135356426239013672e-01 3.898278996348381042e-02 1.958745121955871582e-01 -1.688649691641330719e-02 -2.985209524631500244e-01 1.702720224857330322e-01 1.977263716980814934e-03 -3.377849161624908447e-01 -2.741493880748748779e-01 1.309162676334381104e-01 -3.408993482589721680e-01 -9.669357538223266602e-02 -1.671190112829208374e-01 -2.985711097717285156e-01 -2.331593483686447144e-01 1.928178519010543823e-01 1.487505435943603516e-01 1.223964020609855652e-01 4.309168085455894470e-02 -4.063292965292930603e-02 -2.015188485383987427e-01 -4.704296961426734924e-02 -1.200974583625793457e-01 -4.401160404086112976e-02 1.587310284376144409e-01 1.257503479719161987e-01 -2.485001645982265472e-02 -2.171738445758819580e-01 -1.296713389456272125e-02
-7.890643179416656494e-02 2.619494795799255371e-01 -1.477178633213043213e-01 4.016874730587005615e-02 -8.693833835422992706e-03 2.476117610931396484e-01 -9.817594289779663086e-02 -1.907368153333663940e-01 3.425418436527252197e-01 -3.488582000136375427e-02 -1.995216608047485352e-01 -4.493938386440277100e-02 -1.625926233828067780e-02 5.728821083903312683e-02 -8.881658315658569336e-02 5.654066056013107300e-02 -1.358200423419475555e-02 -1.750044338405132294e-02 5.755275487899780273e-02 2.527754604816436768e-01 2.817276716232299805e-01 -1.000557765364646912e-01 7.179465144872665405e-02 -1.804421246051788330e-01 1.820987164974212646e-01 1.073973719030618668e-02 -4.568615853786468506e-01 -2.416156679391860962e-01 -8.860068768262863159e-02 -9.261085838079452515e-02 -2.925690412521362305e-01 -1.486966907978057861e-01
-1.714065112173557281e-02 1.092789992690086365e-01 1.089152321219444275e-01 6.872319150716066360e-03 -8.082374185323715210e-02 1.068197190761566162e-01 -1.352985054254531860e-01 4.594155028462409973e-02 1.476769149303436279e-01 1.269781589508056641e-01 -2.990372180938720703e-01 1.575854569673538208e-01 3.862064480781555176e-01 -1.851720064878463745e-01 -1.390801556408405304e-02 -1.276819705963134766e-01 -2.648978829383850098e-01 -4.494430497288703918e-02 1.961427628993988037e-01 1.715773344039916992e-01 -9.086240828037261963e-02 -2.322018146514892578e-01 2.678628563880920410e-01 -5.951881036162376404e-02 1.404823511838912964e-01 -7.173606008291244507e-02 1.445463895797729492e-01 4.484208300709724426e-02 2.190692164003849030e-02 2.354736067354679108e-02 -5.049265623092651367e-01 -6.346061080694198608e-02
1.488330215215682983e-01 3.622937500476837158e-01 -1.840265654027462006e-02 -2.003771066665649414e-01 -3.694175183773040771e-01 -1.202888712286949158e-01 1.319214999675750732e-01 -1.321813911199569702e-01 -1.081157028675079346e-01 8.449047803878784180e-02 -1.239193007349967957e-01 -1.669104397296905518e-02 2.487663179636001587e-01 7.869172096252441406e-02 6.280662864446640015e-02 -9.370891004800796509e-02 -2.320446968078613281e-01 -1.235756874084472656e-01 -1.764399409294128418e-01 1.242542788386344910e-01 2.392237931489944458e-01 -2.466066926717758179e-01 -1.756990849971771240e-01 2.660631239414215088e-01 1.768959462642669678e-01 2.422661706805229187e-02 8.501017838716506958e-02 1.309748142957687378e-01 1.263744086027145386e-01 -2.525612115859985352e-01 -1.815141290426254272e-01 2.587364800274372101e-02
8.926282078027725220e-02 3.771451711654663086e-01 -5.783377960324287415e-02 -3.317546248435974121e-01 -2.604969143867492676e-01 -1.083041653037071228e-01 -3.086021915078163147e-02 -1.341356337070465088e-01 4.172398149967193604e-02 -4.128194972872734070e-02 -1.743071153759956360e-02 -1.547091901302337646e-01 -1.722004562616348267e-01 1.316282004117965698e-01 5.452357232570648193e-02 1.407425254583358765e-01 -3.397378921508789062e-01 4.203125834465026855e-02 2.921310067176818848e-01 2.072393894195556641e-01 8.787950873374938965e-02 -9.558847546577453613e-02 3.512861132621765137e-01 -1.225480511784553528e-01 -3.344328701496124268e-02 -6.488285213708877563e-02 4.707317426800727844e-02 1.516993641853332520e-01 1.440239250659942627e-01 6.497862283140420914e-03 -2.695943713188171387e-01 1.250213384628295898e-01
7.018043100833892822e-02 4.182415306568145752e-01 -8.738002181053161621e-02 6.867377460002899170e-02 -1.936025023460388184e-01 -2.196020036935806274e-01 1.357622444629669189e-01 -7.180823385715484619e-02 -1.614503748714923859e-02 1.900488138198852539e-01 -3.051899671554565430e-01 -1.411785781383514404e-01 -1.857948601245880127e-01 -4.460265859961509705e-02 -3.680283427238464355e-01 1.985817551612854004e-01 -1.075575947761535645e-01 -3.382298946380615234e-01 1.130617931485176086e-01 -1.107907444238662720e-01 -9.301837533712387085e-02 -1.042272001504898071e-01 6.146699190139770508e-02 -1.695417165756225586e-01 1.435948759317398071e-01 -1.504870951175689697e-01 4.212239384651184082e-02 -1.125131323933601379e-01 -8.094586664810776711e-04 -2.498327940702438354e-01 -4.070476815104484558e-02 -1.132475733757019043e-01
-6.183523312211036682e-02 7.158584147691726685e-02 -9.844390302896499634e-02 -1.380979865789413452e-01 -4.879562556743621826e-01 1.686588674783706665e-01 -8.713223040103912354e-02 -1.477886587381362915e-01 1.495605856180191040e-01 2.159280925989151001e-01 -2.269081324338912964e-01 -4.105674847960472107e-02 1.386847496032714844e-01 -2.379821538925170898e-01 -3.613995611667633057e-01 -9.151804447174072266e-02 -4.191740229725837708e-02 -1.171728745102882385e-01 -1.639845371246337891e-01 1.886125952005386353e-01 9.076713770627975464e-02 1.041179299354553223e-01 -2.099639037624001503e-03 3.928763419389724731e-02 -6.691575050354003906e-02 7.843728363513946533e-02 1.081457734107971191e-01 -3.082875907421112061e-01 6.954792141914367676e-02 -1.556131392717361450e-01 -1.928438544273376465e-01 -2.170279920101165771e-01
-1.916967332363128662e-01 4.175158590078353882e-02 7.677327096462249756e-02 2.362317871302366257e-03 -3.369210064411163330e-01 8.530655503273010254e-02 1.405183523893356323e-01 -2.296801954507827759e-01 2.076049745082855225e-01 9.649436175823211670e-02 -2.796562314033508301e-01 -1.048398613929748535e-01 2.453430593013763428e-01 -1.391576826572418213e-01 -3.356805145740509033e-01 1.858583390712738037e-01 -1.424525678157806396e-01 2.676856145262718201e-02 1.819339990615844727e-01 7.194777019321918488e-03 -6.812673062086105347e-02 1.711553931236267090e-01 -2.647759951651096344e-02 -1.710173934698104858e-01 -1.310566067695617676e-01 7.465546950697898865e-03 1.245339885354042053e-01 -7.774328812956809998e-03 -1.022802740335464478e-01 -2.077532410621643066e-01 -2.864800393581390381e-01 -3.276989459991455078e-01
-1.615813225507736206e-01 9.237299114465713501e-02 -3.291654959321022034e-02 -3.617416918277740479e-01 9.468593448400497437e-02 2.169780060648918152e-02 -5.285614356398582458e-02 -1.440574824810028076e-01 2.044730037450790405e-01 1.606507152318954468e-01 -3.856693580746650696e-02 3.130304440855979919e-02 4.154683351516723633e-01 -1.318570375442504883e-01 -2.326638549566268921e-01 1.028225570917129517e-01 -3.424060344696044922e-01 -1.120542883872985840e-01 7.859971374273300171e-02 -7.664939761161804199e-02 3.120458871126174927e-02 5.358707532286643982e-02 8.570675551891326904e-02 -1.660069823265075684e-02 1.240150909870862961e-02 2.725114114582538605e-02 1.056848913431167603e-01 -3.164855763316154480e-03 2.125577628612518311e-01 -2.148040831089019775e-01 -3.351602256298065186e-01 3.264936208724975586e-01
-8.863762766122817993e-02 -5.644999071955680847e-02 -1.157610043883323669e-01 -2.591965794563293457e-01 -1.244932636618614197e-01 2.367709875106811523e-01 -1.127525940537452698e-01 -9.637455642223358154e-02 -1.688698083162307739e-01 2.202354371547698975e-02 -1.792989671230316162e-01 -3.571439534425735474e-02 2.046965956687927246e-01 -1.462092846632003784e-01 -1.634944975376129150e-01 1.351784020662307739e-01 -7.657840847969055176e-02 1.181857287883758545e-01 -1.205352768301963806e-01 4.546176493167877197e-01 7.715671509504318237e-02 -1.736499816179275513e-01 -1.964612156152725220e-01 1.912050880491733551e-02 2.177881598472595215e-01 -3.178542852401733398e-01 4.140032082796096802e-02 -3.158020228147506714e-02 -7.178935408592224121e-02 -2.211255729198455811e-01 -3.502763211727142334e-01 -8.930732496082782745e-03
-1.265412569046020508e-01 2.775339782238006592e-01 -3.116582632064819336e-01 -2.550933063030242920e-01 -2.946861088275909424e-01 -1.574641838669776917e-02 3.862356394529342651e-02 -8.639813959598541260e-02 -1.475368142127990723e-01 -8.705337345600128174e-02 -9.999249875545501709e-02 7.194946706295013428e-02 6.140432879328727722e-02 8.513478189706802368e-02 -2.370153553783893585e-02 8.436162769794464111e-02 -3.092290163040161133e-01 -1.522450596094131470e-01 2.889797687530517578e-01 5.438734218478202820e-02 -7.432797551155090332e-02 3.184244409203529358e-02 -1.426772587001323700e-02 -4.143673181533813477e-01 -9.094809740781784058e-02 8.302704244852066040e-02 -2.498405575752258301e-01 -9.011662751436233521e-02 1.225149035453796387e-01 -2.223684340715408325e-01 -1.093907952308654785e-01 -1.991371214389801025e-01
-1.462229341268539429e-02 8.467563241720199585e-02 -1.348275691270828247e-01 -1.143095716834068298e-01 2.323888689279556274e-01 -6.650625169277191162e-02 -7.886089384555816650e-02 -2.380992919206619263e-01 1.594289392232894897e-01 2.330766059458255768e-02 -3.318694606423377991e-02 -1.347543746232986450e-01 9.552862495183944702e-02 -1.316395495086908340e-02 -3.050789535045623779e-01 1.603232771158218384e-01 -3.736062347888946533e-01 -1.587633937597274780e-01 3.057210445404052734e-01 1.727199107408523560e-01 9.763064235448837280e-02 -2.654391154646873474e-02 1.114376038312911987e-01 -1.205751448869705200e-01 2.978159487247467041e-01 -5.532434582710266113e-02 -2.179993391036987305e-01 1.989003270864486694e-01 3.575502336025238037e-01 -5.553608015179634094e-02 -1.583413034677505493e-01 -8.136455714702606201e-02
5.187402665615081787e-02 2.897394895553588867e-01 -1.882385164499282837e-01 -6.479465216398239136e-02 -2.542495429515838623e-01 -1.789810601621866226e-03 -8.176614344120025635e-02 -3.809706121683120728e-02 -2.209718711674213409e-02 1.120939925312995911e-01 -1.652885377407073975e-01 -9.615569561719894409e-02 -1.193167641758918762e-01 -1.574656516313552856e-01 -2.363478988409042358e-01 2.041617780923843384e-01 -2.796901166439056396e-01 -4.560398161411285400e-01 -1.191043946892023087e-02 1.227890234440565109e-02 1.281744986772537231e-01 -2.113861441612243652e-01 -1.261493861675262451e-01 -1.966971158981323242e-01 7.985769957304000854e-02 -2.984850704669952393e-01 -1.627500653266906738e-01 5.378689989447593689e-02 2.667442336678504944e-02 -2.601086199283599854e-01 1.226391494274139404e-01 -6.544996798038482666e-02
1.748919859528541565e-02 2.936518490314483643e-01 6.840713322162628174e-02 -2.042764127254486084e-01 -1.354778110980987549e-01 -3.368239849805831909e-02 2.552668191492557526e-02 -4.389604553580284119e-02 1.954983621835708618e-01 -1.121228188276290894e-01 4.766514524817466736e-02 -1.217922568321228027e-01 -1.205873908475041389e-03 -4.885841161012649536e-02 1.775326877832412720e-01 -3.491845726966857910e-02 -1.461944729089736938e-01 -1.047350466251373291e-01 1.899952739477157593e-01 8.540039882063865662e-03 6.223928183317184448e-02 1.552689820528030396e-01 -5.590802902588620782e-05 -3.041788339614868164e-01 -1.364240944385528564e-01 4.779257625341415405e-02 -1.673298478126525879e-01 1.654091626405715942e-01 -1.332776695489883423e-01 -4.400382339954376221e-01 -4.108791649341583252e-01 -3.105979859828948975e-01
1.007033661007881165e-01 1.521212309598922729e-01 6.717595458030700684e-02 -3.315092623233795166e-01 -2.462645918130874634e-01 -1.212130263447761536e-01 4.872622340917587280e-02 2.791948989033699036e-02 1.665417253971099854e-01 9.649533894844353199e-04 4.969919100403785706e-02 -1.379196345806121826e-01 -1.043009459972381592e-01 -8.497336506843566895e-02 -9.792189300060272217e-02 1.632521003484725952e-01 -3.281615376472473145e-01 7.746766507625579834e-02 -1.630063802003860474e-01 1.259341388940811157e-01 3.596117794513702393e-01 -1.343945562839508057e-01 -8.314899355173110962e-02 -2.368542551994323730e-01 1.240124627947807312e-01 -2.427806258201599121e-01 4.993212595582008362e-02 -1.681470125913619995e-01 -1.774784028530120850e-01 -2.642186917364597321e-02 -3.393388092517852783e-01 -2.264791429042816162e-01
-1.419687410816550255e-03 2.747966945171356201e-01 1.125811599195003510e-02 7.430631667375564575e-02 -9.554284811019897461e-02 -6.052428483963012695e-02 -2.236361950635910034e-01 -2.780232131481170654e-01 1.700116097927093506e-01 9.160123020410537720e-02 1.449432373046875000e-01 -9.278943389654159546e-02 2.340697944164276123e-01 -1.523371189832687378e-01 -3.479731976985931396e-01 -5.451443791389465332e-02 -4.163590446114540100e-02 5.334628373384475708e-02 3.953172862529754639e-01 8.991150557994842529e-02 2.015747725963592529e-01 7.897127419710159302e-02 1.021934077143669128e-01 -6.283672899007797241e-02 1.553494334220886230e-01 -2.770715057849884033e-01 -1.287561934441328049e-02 -1.201369166374206543e-01 1.490423381328582764e-01 -3.805892542004585266e-02 -3.127324581146240234e-01 2.064096927642822266e-01
-1.093541085720062256e-02 1.468716710805892944e-01 1.172303557395935059e-01 -2.293707132339477539e-01 -1.269488334655761719e-01 -9.316465258598327637e-02 1.802395731210708618e-01 -2.784764170646667480e-01 -9.112159907817840576e-02 2.224377244710922241e-01 -3.221125574782490730e-03 2.360514104366302490e-01 2.830250561237335205e-01 -2.193790376186370850e-01 -2.405048012733459473e-01 2.412505447864532471e-01 -1.570487767457962036e-01 -3.819351494312286377e-01 7.908239029347896576e-03 -1.338768098503351212e-02 1.894981861114501953e-01 -1.047856733202934265e-01 3.975071758031845093e-02 -8.677773922681808472e-02 1.282191090285778046e-02 -6.455990672111511230e-02 -2.059324532747268677e-01 9.346736967563629150e-02 -1.193088293075561523e-01 -3.296497464179992676e-01 -1.103237345814704895e-01 4.477515071630477905e-02
-6.033645197749137878e-02 1.257674098014831543e-01 3.254631161689758301e-02 -1.850819401443004608e-02 1.991679221391677856e-01 -1.380857825279235840e-02 -1.748962849378585815e-01 -1.814803630113601685e-01 7.131434977054595947e-03 -1.942720562219619751e-01 -6.528915464878082275e-02 -2.348229438066482544e-01 3.262424468994140625e-01 -8.856825530529022217e-02 -2.351297438144683838e-01 1.367468386888504028e-01 -3.978962302207946777e-01 -2.500399351119995117e-01 2.788550555706024170e-01 -5.579466745257377625e-02 1.770073324441909790e-01 -1.249927207827568054e-01 1.002957150340080261e-01 -1.819904148578643799e-01 3.134455978870391846e-01 5.472415313124656677e-02 -1.731243133544921875e-01 -2.409357205033302307e-02 1.217823475599288940e-01 -1.824995726346969604e-01 -1.180014312267303467e-01 -6.775607168674468994e-02
-1.488071829080581665e-01 9.499893337488174438e-02 -2.016607373952865601e-01 -3.756672739982604980e-01 -2.761201374232769012e-02 -1.895717084407806396e-01 5.100854113698005676e-02 -1.785480231046676636e-01 -2.789431437849998474e-02 9.980220347642898560e-02 -2.655062079429626465e-01 -1.148928850889205933e-01 1.392736732959747314e-01 -3.581633046269416809e-02 -1.967977434396743774e-01 1.429819911718368530e-01 -1.721904054284095764e-02 -1.354272216558456421e-01 -2.197065353393554688e-01 1.608003377914428711e-01 -1.374469548463821411e-01 -1.900044679641723633e-01 4.238402843475341797e-02 -1.643308103084564209e-01 -1.890179514884948730e-01 1.946584433317184448e-01 -1.329944878816604614e-01 1.587388105690479279e-02 -2.078151563182473183e-03 -6.401631981134414673e-02 -4.262135028839111328e-01 2.961301803588867188e-01
-1.938636600971221924e-02 -3.131743893027305603e-02 5.762907862663269043e-02 -6.672685593366622925e-02 -9.650977700948715210e-02 -1.994384229183197021e-01 1.751433759927749634e-01 -2.534357905387878418e-01 9.712973237037658691e-02 -9.855148941278457642e-02 -2.034627348184585571e-01 -1.985349208116531372e-01 1.722238808870315552e-01 -2.688046991825103760e-01 -2.506041228771209717e-01 1.261090934276580811e-01 -1.613204628229141235e-01 1.882242560386657715e-01 -8.575360476970672607e-02 3.992752730846405029e-01 3.509513437747955322e-01 3.436833992600440979e-02 -3.368540480732917786e-02 -8.618566393852233887e-02 1.194763705134391785e-01 1.419962849467992783e-02 -8.401601016521453857e-02 -1.741663664579391479e-01 -3.224442601203918457e-01 -1.634654588997364044e-02 -2.180903404951095581e-01 -3.853161633014678955e-02
2.357297986745834351e-01 -9.236332029104232788e-02 6.503366678953170776e-02 -1.857504695653915405e-01 -2.758534252643585205e-01 -1.518614739179611206e-01 1.119090802967548370e-02 -3.440952673554420471e-02 2.094982862472534180e-01 6.964377313852310181e-02 -3.895791471004486084e-01 1.364527195692062378e-01 -6.158082978799939156e-04 -1.636914610862731934e-01 -1.111568957567214966e-01 1.118334829807281494e-01 -1.862547099590301514e-01 1.197386756539344788e-01 -2.646957337856292725e-02 -3.900727257132530212e-02 1.419358700513839722e-01 1.501186750829219818e-02 -1.833596527576446533e-01 -2.353219874203205109e-02 5.076089128851890564e-02 3.914064541459083557e-02 -2.106738276779651642e-02 2.819668054580688477e-01 -2.507094442844390869e-01 -1.663451492786407471e-01 -4.735999405384063721e-01 -1.457259207963943481e-01
3.443766385316848755e-02 -2.614430896937847137e-02 1.173207610845565796e-01 -1.292559355497360229e-01 -1.746586561203002930e-01 -1.195506304502487183e-01 1.075525730848312378e-01 -1.271363198757171631e-01 2.152489572763442993e-01 -1.420431882143020630e-01 -1.273683309555053711e-01 -2.967814803123474121e-01 -1.450236886739730835e-01 -7.647686637938022614e-03 6.277627497911453247e-02 6.434708088636398315e-02 -2.686718106269836426e-01 7.180659449659287930e-04 1.641157316043972969e-03 -1.119071710854768753e-02 3.183035552501678467e-01 -1.922552585601806641e-01 -8.099790662527084351e-02 -1.870932728052139282e-01 2.438100427389144897e-01 2.429852448403835297e-02 1.414199825376272202e-02 6.822545826435089111e-02 -2.615622282028198242e-01 -3.687559813261032104e-02 -4.414055943489074707e-01 -3.368816673755645752e-01
1.550806462764739990e-01 1.431890875101089478e-01 3.453746736049652100e-01 -2.749127149581909180e-02 -1.719286739826202393e-01 -7.551555335521697998e-02 -1.099915727972984314e-01 -1.926064342260360718e-01 3.357596099376678467e-01 -6.429142504930496216e-02 -1.220479384064674377e-01 9.950233995914459229e-02 9.048601984977722168e-02 -1.400691717863082886e-01 -2.384878695011138916e-02 7.926743477582931519e-02 -5.340648815035820007e-02 -6.629224866628646851e-02 -2.233357913792133331e-02 2.556437849998474121e-01 1.953105181455612183e-01 -8.246714621782302856e-02 -1.021629422903060913e-01 -4.550949856638908386e-02 -3.994815796613693237e-02 -3.065161406993865967e-01 -4.445819556713104248e-02 1.158374175429344177e-01 9.419343620538711548e-02 -2.986104488372802734e-01 -4.115261137485504150e-01 -2.563873231410980225e-01
-8.097235858440399170e-02 4.058339893817901611e-01 9.241018444299697876e-02 -2.618100494146347046e-03 -3.269410133361816406e-01 6.033249199390411377e-02 -3.516212403774261475e-01 -2.402022182941436768e-01 2.326077371835708618e-01 1.687764972448348999e-01 -9.969336539506912231e-02 -2.178441584110260010e-01 -2.844082890078425407e-03 8.234567195177078247e-02 -6.542916875332593918e-03 -1.862564533948898315e-01 5.252717807888984680e-02 -8.806195110082626343e-02 -1.173951476812362671e-01 8.156971074640750885e-03 -1.458249390125274658e-01 3.784745186567306519e-02 9.700267761945724487e-02 -3.412232100963592529e-01 1.574816852807998657e-01 1.342546641826629639e-01 7.191325724124908447e-02 5.294242128729820251e-02 -2.304850146174430847e-02 -1.998745799064636230e-01 -2.770089507102966309e-01 -7.683812081813812256e-02
-2.146015763282775879e-01 1.827397942543029785e-01 -4.464517533779144287e-02 -1.191214323043823242e-01 -3.425140082836151123e-01 -2.191059589385986328e-01 1.940522491931915283e-01 -2.417473047971725464e-01 2.778653800487518311e-02 1.614522337913513184e-01 -3.855085000395774841e-02 -6.488931924104690552e-02 1.758581586182117462e-02 -7.823731750249862671e-02 -8.647452294826507568e-02 -1.345052421092987061e-01 -6.012144312262535095e-02 -1.606157571077346802e-01 6.602188199758529663e-02 1.312464773654937744e-01 3.247789740562438965e-01 -2.521812617778778076e-01 -8.132367581129074097e-02 8.628556877374649048e-02 -1.515491306781768799e-01 6.766392290592193604e-02 -3.515478670597076416e-01 -2.677740454673767090e-01 4.252635873854160309e-03 -2.808480858802795410e-01 -1.799186319112777710e-01 -1.009031683206558228e-01
-1.044217124581336975e-02 -8.205635845661163330e-02 -6.708649545907974243e-02 -2.581979632377624512e-01 -4.979382827877998352e-02 1.172564625740051270e-01 1.620371490716934204e-01 -1.154490709304809570e-01 3.149353265762329102e-01 -1.348966211080551147e-01 -2.950713336467742920e-01 -8.597289770841598511e-02 2.369796931743621826e-01 4.020512104034423828e-03 -2.653629891574382782e-02 -2.672743052244186401e-02 2.884333394467830658e-02 -6.212254241108894348e-02 2.302547544240951538e-01 1.389708966016769409e-01 -1.472356021404266357e-01 -2.615120112895965576e-01 -1.193915456533432007e-01 -3.177016973495483398e-01 8.137075603008270264e-02 4.265985917299985886e-03 -2.449580235406756401e-03 -3.316610157489776611e-01 -8.561386168003082275e-02 -1.075761541724205017e-01 -4.098304212093353271e-01 1.046867966651916504e-01
4.040330648422241211e-02 1.185637414455413818e-01 1.505410075187683105e-01 -1.697751283645629883e-01 -5.191987752914428711e-01 -4.515061527490615845e-02 1.349310874938964844e-01 -1.626632176339626312e-02 1.163981854915618896e-02 2.723334170877933502e-02 -2.800410985946655273e-01 2.226126939058303833e-01 -5.874023213982582092e-02 5.404877662658691406e-02 -1.397028267383575439e-01 4.492205753922462463e-02 -9.512300044298171997e-02 1.239751279354095459e-01 1.053947135806083679e-01 -5.899640917778015137e-02 2.430181801319122314e-01 -2.304371446371078491e-01 -1.918735802173614502e-01 8.812085725367069244e-03 -1.252768784761428833e-01 1.186470538377761841e-01 -1.407711207866668701e-02 6.210575625300407410e-02 -1.013644114136695862e-01 -1.703329533338546753e-01 -4.126816987991333008e-01 -2.334612160921096802e-01
8.632716536521911621e-02 2.878103554248809814e-01 2.407795041799545288e-01 -3.491342961788177490e-01 -2.832987308502197266e-01 -1.331793330609798431e-02 2.938657701015472412e-01 -3.290669620037078857e-01 1.805833876132965088e-01 2.329222857952117920e-03 -9.784863889217376709e-02 9.025250375270843506e-02 1.520323902368545532e-01 -1.837674826383590698e-01 -2.511308714747428894e-02 2.107738405466079712e-01 -1.031580120325088501e-01 -1.873039454221725464e-01 -2.987617440521717072e-02 1.936479061841964722e-01 9.041532874107360840e-02 -2.222986519336700439e-01 1.296927332878112793e-01 -3.505050763487815857e-02 5.162781849503517151e-02 3.324971497058868408e-01 -6.692765653133392334e-02 1.771134324371814728e-02 -1.079870946705341339e-02 6.136306002736091614e-02 -1.426832973957061768e-01 2.188588865101337433e-02
-3.773888573050498962e-02 2.545013725757598877e-01 -3.295576572418212891e-01 -2.355300486087799072e-01 -3.366017341613769531e-01 -2.014261297881603241e-02 1.018358841538429260e-01 -2.175216674804687500e-01 -1.787857115268707275e-01 -9.074723720550537109e-02 -1.690315455198287964e-01 8.508267812430858612e-03 -1.020153090357780457e-01 -2.173765301704406738e-01 -2.032401561737060547e-01 2.274771332740783691e-01 -3.417170792818069458e-02 -3.601761758327484131e-01 1.227437630295753479e-01 1.313156038522720337e-01 2.825298905372619629e-01 -1.304993182420730591e-01 4.732921719551086426e-02 -9.450838714838027954e-02 -1.324922591447830200e-01 -6.382378190755844116e-02 -5.253751948475837708e-02 8.007190190255641937e-03 1.109198927879333496e-01 -1.631096750497817993e-01 -2.000409215688705444e-01 -6.456021219491958618e-02
1.504256427288055420e-01 2.687128484249114990e-01 -2.099302560091018677e-01 -7.237718254327774048e-02 4.385579749941825867e-02 -9.805745445191860199e-03 1.435294747352600098e-01 -2.995924055576324463e-01 1.180925173684954643e-03 2.263603359460830688e-01 8.249241858720779419e-02 -9.678366594016551971e-03 1.468479335308074951e-01 -1.327303051948547363e-01 -1.132987812161445618e-01 9.025981277227401733e-02 -1.607579737901687622e-01 -1.925054937601089478e-01 3.881700336933135986e-01 1.334919128566980362e-02 1.212738007307052612e-01 5.897181481122970581e-02 -5.861194431781768799e-02 -3.461048305034637451e-01 2.437597662210464478e-01 -6.599926203489303589e-02 -5.868828296661376953e-02 -5.720187723636627197e-02 4.579140990972518921e-02 -5.371363461017608643e-02 -1.855218112468719482e-01 4.001505672931671143e-01
2.420385926961898804e-01 2.639695256948471069e-02 2.552008330821990967e-01 1.287687271833419800e-01 -4.546641707420349121e-01 -1.662180274724960327e-01 8.310446143150329590e-02 -1.111498996615409851e-01 -1.049007028341293335e-01 1.972787976264953613e-01 -2.024723291397094727e-01 -3.473228076472878456e-03 3.587917657569050789e-03 2.695056498050689697e-01 -2.167798131704330444e-01 1.422147601842880249e-01 -1.150910705327987671e-01 -2.521679699420928955e-01 1.448079012334346771e-02 2.908048629760742188e-01 4.491937160491943359e-02 -1.189926713705062866e-01 3.755855187773704529e-02 -3.173843324184417725e-01 2.236911058425903320e-01 -8.529192209243774414e-02 -9.086231887340545654e-02 5.602449178695678711e-02 9.962043911218643188e-02 -8.360101282596588135e-02 -1.083763409405946732e-02 -9.454137831926345825e-02
1.277259737253189087e-01 1.302356570959091187e-01 2.558760344982147217e-01 -1.051268652081489563e-01 -1.319982558488845825e-01 -1.576214283704757690e-01 5.051443353295326233e-02 -3.636921942234039307e-01 1.533180028200149536e-01 -1.086524799466133118e-01 -3.904927149415016174e-02 1.701996624469757080e-01 -7.929828763008117676e-02 1.895641684532165527e-01 -1.586356610059738159e-01 -1.887313872575759888e-01 -1.501547396183013916e-01 -1.638857424259185791e-01 4.731588065624237061e-02 7.780835032463073730e-02 3.601884543895721436e-01 1.353807449340820312e-01 -5.457995459437370300e-02 -1.513152122497558594e-01 3.323250710964202881e-01 2.170740962028503418e-01 -1.499750316143035889e-01 -1.929061263799667358e-01 -6.151730194687843323e-02 -7.256012409925460815e-02 -2.421270012855529785e-01 1.664892584085464478e-01
-1.646987795829772949e-01 1.098756194114685059e-01 4.130322858691215515e-02 -6.208276748657226562e-02 -4.340120553970336914e-01 1.377166509628295898e-01 -1.075735837221145630e-01 1.562417894601821899e-01 9.635477513074874878e-02 -1.031234767287969589e-02 8.746317774057388306e-02 -5.656189844012260437e-02 -1.268477924168109894e-02 7.675108965486288071e-03 3.220881521701812744e-02 3.109914362430572510e-01 -2.365464121103286743e-01 -2.994145452976226807e-01 1.967683434486389160e-02 1.566623598337173462e-01 -1.393562555313110352e-01 -2.817896902561187744e-01 8.735697483643889427e-04 -4.121455177664756775e-02 2.574906125664710999e-02 1.560324579477310181e-01 1.590926349163055420e-01 9.103883802890777588e-02 -1.172855347394943237e-01 1.159602105617523193e-01 -4.668430685997009277e-01 1.374830007553100586e-01
-5.657026544213294983e-02 -5.646540969610214233e-02 -1.447791010141372681e-01 -1.346314251422882080e-01 -3.181093558669090271e-02 1.807343661785125732e-01 -3.788937255740165710e-02 -1.541920155286788940e-01 1.040730699896812439e-01 3.182147815823554993e-02 -3.367735147476196289e-01 -4.098722636699676514e-01 8.522772789001464844e-02 -1.128065884113311768e-01 -4.117506444454193115e-01 -8.385844528675079346e-02 -1.799966841936111450e-01 -8.169335871934890747e-02 6.232776865363121033e-02 -6.915985047817230225e-02 2.203861251473426819e-02 -1.148011386394500732e-01 -1.221416592597961426e-01 -2.559742927551269531e-01 -1.089116558432579041e-01 -1.882563829421997070e-01 1.075340136885643005e-01 1.362563520669937134e-01 4.003664851188659668e-02 -1.232698038220405579e-01 -4.111542403697967529e-01 -2.640669606626033783e-02
3.761918842792510986e-02 2.685233056545257568e-01 -2.908403053879737854e-02 -1.631559729576110840e-01 -6.680279970169067383e-02 -1.765917837619781494e-01 -3.972845077514648438e-01 8.341855555772781372e-02 6.908739358186721802e-02 -1.602143631316721439e-03 -1.772508174180984497e-01 1.013967692852020264e-01 7.660774979740381241e-03 -1.334156394004821777e-01 -7.300686091184616089e-02 -1.538086682558059692e-01 -2.334097772836685181e-01 -4.848711192607879639e-01 1.388410627841949463e-01 6.799834221601486206e-02 1.138139888644218445e-01 -5.751138180494308472e-02 -9.476383030414581299e-02 -2.498742341995239258e-01 -3.491190820932388306e-02 2.050739154219627380e-02 -1.617027521133422852e-01 -2.246093004941940308e-01 1.357568651437759399e-01 -1.722129136323928833e-01 -1.668075770139694214e-01 2.234840840101242065e-01
3.555305302143096924e-01 2.596273124217987061e-01 8.834641426801681519e-02 -1.050298139452934265e-01 -2.389711141586303711e-01 -2.113279998302459717e-01 1.851865351200103760e-01 -2.041089683771133423e-01 1.089121624827384949e-01 -8.630055002868175507e-03 -1.690359562635421753e-01 -2.186207473278045654e-02 1.744788736104965210e-01 -8.952841907739639282e-02 -8.053182810544967651e-02 -9.274278581142425537e-02 -2.685983665287494659e-02 6.512346863746643066e-02 -1.207603216171264648e-01 4.360173046588897705e-01 1.476703435182571411e-01 -1.948281526565551758e-01 -4.052161704748868942e-03 -4.105830788612365723e-01 1.190308183431625366e-01 -5.612686648964881897e-02 -1.730733662843704224e-01 -7.650067657232284546e-02 -3.079017437994480133e-02 8.869009464979171753e-02 -1.228768154978752136e-01 -6.917584687471389771e-03
-1.329936534166336060e-01 2.913960218429565430e-01 -4.442266821861267090e-01 -2.299990653991699219e-01 -1.104657277464866638e-01 -1.548766344785690308e-01 -2.241089753806591034e-02 4.110797494649887085e-02 3.883983663399703801e-05 -1.415007263422012329e-01 -1.509992331266403198e-01 -1.588616371154785156e-01 1.660021208226680756e-02 3.707474330440163612e-03 -6.733935326337814331e-02 -1.503740400075912476e-01 -1.942998915910720825e-01 -1.210671365261077881e-01 1.457622051239013672e-01 1.356339156627655029e-01 -3.911042585968971252e-03 -2.431020736694335938e-01 1.079178452491760254e-01 -3.524248301982879639e-02 2.299533933401107788e-01 1.139713544398546219e-02 1.698337346315383911e-01 1.184279620647430420e-01 -1.442623585462570190e-01 3.782822936773300171e-02 -3.539611101150512695e-01 -3.253043889999389648e-01
-2.604726254940032959e-01 6.506760418415069580e-02 -2.112850844860076904e-01 -5.996722728013992310e-02 -4.803285598754882812e-01 5.045880749821662903e-02 1.048295497894287109e-01 -1.445342153310775757e-01 1.195321530103683472e-01 8.191067725419998169e-02 -4.008763134479522705e-01 -1.427576988935470581e-01 6.845530867576599121e-02 9.300859272480010986e-02 -6.875596940517425537e-02 -4.216648638248443604e-02 -2.968540973961353302e-02 1.057227924466133118e-01 -1.201606839895248413e-01 6.009800359606742859e-02 1.129207685589790344e-01 2.978710830211639404e-02 -2.615157067775726318e-01 -1.264294236898422241e-01 -1.389504969120025635e-01 5.965679138898849487e-02 -8.282014727592468262e-02 1.279338747262954712e-01 4.363548010587692261e-02 -1.501215547323226929e-01 -4.022795855998992920e-01 -1.792674660682678223e-01
-7.825813442468643188e-02 1.634564548730850220e-01 -1.760090887546539307e-01 -3.684663027524948120e-02 7.196623831987380981e-02 1.098229363560676575e-01 -2.564145028591156006e-01 -2.708108723163604736e-01 8.214820921421051025e-02 -8.482117950916290283e-02 -1.893469393253326416e-01 -2.615456581115722656e-01 2.680947780609130859e-01 5.720758065581321716e-02 -5.311517044901847839e-02 8.962103724479675293e-02 -2.825616896152496338e-01 -2.951523065567016602e-01 3.137678503990173340e-01 8.136346191167831421e-02 4.862779006361961365e-02 7.744006067514419556e-02 3.820231929421424866e-02 -1.995908170938491821e-01 1.739190071821212769e-01 -7.310568541288375854e-02 5.940825678408145905e-03 1.546905934810638428e-01 1.464322507381439209e-01 -2.272954732179641724e-01 -2.405186146497726440e-01 -2.491911500692367554e-01
5.744615942239761353e-02 -3.178829327225685120e-02 9.709761291742324829e-02 -3.121927678585052490e-01 -3.626212179660797119e-01 -6.124602630734443665e-02 -2.065910212695598602e-02 -3.078440129756927490e-01 5.381223559379577637e-02 6.130506470799446106e-02 -2.340467181056737900e-03 9.867170453071594238e-02 -2.333701960742473602e-02 -3.648202419281005859e-01 -2.244103252887725830e-01 1.212730407714843750e-01 -2.438150644302368164e-01 -1.405413448810577393e-01 1.007654815912246704e-01 2.842996418476104736e-01 1.196406199596822262e-03 -1.712070852518081665e-01 -1.929895579814910889e-02 3.798737749457359314e-02 -1.470245420932769775e-01 1.168396994471549988e-01 -3.399462997913360596e-01 -7.422275096178054810e-02 1.588442474603652954e-01 -1.043497696518898010e-01 -1.894599050283432007e-01 1.165931001305580139e-01
2.963156811892986298e-02 3.167143166065216064e-01 -4.164345562458038330e-01 3.137377323582768440e-03 -1.665518432855606079e-01 8.436649292707443237e-02 -4.287379607558250427e-02 1.207906976342201233e-01 3.727987781167030334e-02 -1.531063318252563477e-01 -1.472227573394775391e-01 7.352106273174285889e-02 4.442228004336357117e-02 -3.604868426918983459e-02 -3.685250580310821533e-01 -4.503896087408065796e-02 -5.096715688705444336e-02 -1.179226562380790710e-01 -6.417913734912872314e-02 1.821034401655197144e-01 1.026948392391204834e-01 -6.323774158954620361e-02 -6.372462958097457886e-02 -2.292351722717285156e-01 1.830125600099563599e-01 -1.756617128849029541e-01 8.165866136550903320e-02 1.559145003557205200e-02 2.436812967061996460e-01 -4.409418106079101562e-01 -1.723294854164123535e-01 -3.699845075607299805e-02
-1.135663241147994995e-01 2.651171088218688965e-01 6.733303517103195190e-02 -1.387950778007507324e-02 -2.210779786109924316e-01 -1.237081214785575867e-01 5.922682955861091614e-02 -4.906656444072723389e-01 3.716983199119567871e-01 -1.443911995738744736e-02 2.535603009164333344e-03 2.026082575321197510e-01 2.109342068433761597e-01 -2.037495970726013184e-01 -3.572567552328109741e-02 1.439654529094696045e-01 5.298514664173126221e-02 -2.287193685770034790e-01 -2.689232118427753448e-02 5.484225973486900330e-02 -1.005005985498428345e-01 -5.120786651968955994e-02 8.670772612094879150e-02 -1.270694583654403687e-01 9.350275993347167969e-02 1.301137208938598633e-01 3.695222362875938416e-02 -2.241517156362533569e-01 7.971775531768798828e-02 4.995312541723251343e-02 -3.256160616874694824e-01 -1.697621345520019531e-01
6.210848689079284668e-02 1.284117251634597778e-01 -3.694790303707122803e-01 -8.845016360282897949e-03 -2.230986654758453369e-01 -9.556242823600769043e-02 -1.469576358795166016e-01 -1.149502769112586975e-01 -1.709249317646026611e-01 4.715145751833915710e-02 8.685207366943359375e-02 -2.098016738891601562e-01 1.804131418466567993e-01 1.344570815563201904e-01 -3.865406811237335205e-01 1.288729310035705566e-01 -1.506271362304687500e-01 -3.508023917675018311e-02 1.487327963113784790e-01 2.407248318195343018e-01 1.657343059778213501e-01 -1.734617352485656738e-02 5.256247147917747498e-02 -3.137991949915885925e-02 3.421733975410461426e-01 8.983865380287170410e-02 -5.317344516515731812e-02 -6.794690340757369995e-02 1.081666797399520874e-01 -5.953272059559822083e-02 -2.075257450342178345e-01 -3.511155545711517334e-01
2.482278645038604736e-01 2.171514332294464111e-01 3.097997233271598816e-02 -4.129115343093872070e-01 -2.605031728744506836e-01 1.926372945308685303e-02 2.099787741899490356e-01 -1.480441093444824219e-01 5.173061043024063110e-02 -3.352497890591621399e-02 -1.232111752033233643e-01 3.031322658061981201e-01 -9.577849507331848145e-02 -5.389912426471710205e-02 -1.623497605323791504e-01 -5.056442227214574814e-03 -2.356636077165603638e-01 4.698303341865539551e-02 -1.493476778268814087e-01 2.972184717655181885e-01 2.850646972656250000e-01 1.631859838962554932e-01 -1.358290910720825195e-01 -2.711570262908935547e-01 3.786655515432357788e-02 2.305418998003005981e-02 4.764434695243835449e-02 -1.159391365945339203e-02 -1.105619668960571289e-01 -1.621935814619064331e-01 -1.423853337764739990e-01 -6.906537711620330811e-02
2.354878932237625122e-01 2.895129099488258362e-02 4.993247613310813904e-02 -2.496314793825149536e-01 -2.602222263813018799e-01 -1.478510051965713501e-01 1.903259158134460449e-01 -1.966782957315444946e-01 2.071828842163085938e-01 6.768223643302917480e-02 -3.780126199126243591e-02 -3.354355692863464355e-02 -1.728162467479705811e-01 -1.942012161016464233e-01 -6.337023526430130005e-02 -3.757185488939285278e-02 -1.637218147516250610e-01 -1.940334588289260864e-02 -5.790314823389053345e-02 1.886039040982723236e-02 2.449171543121337891e-01 2.647565603256225586e-01 -1.640519127249717712e-02 -1.835553348064422607e-01 2.698644101619720459e-01 -1.975584328174591064e-01 -8.171940594911575317e-02 -1.032702550292015076e-01 -2.624349296092987061e-01 -6.541181355714797974e-02 -4.232641160488128662e-01 -1.221282854676246643e-01
-2.072622179985046387e-01 1.963769346475601196e-01 -2.288092821836471558e-01 -2.464379072189331055e-01 -5.693647637963294983e-02 -3.070311248302459717e-01 1.369976252317428589e-01 3.631331771612167358e-02 8.700191974639892578e-02 2.876938283443450928e-01 -8.644182235002517700e-02 2.782438695430755615e-02 2.068733721971511841e-01 -2.368298918008804321e-01 -1.613681018352508545e-01 -2.397927790880203247e-01 3.587249293923377991e-02 -7.639592140913009644e-02 2.924229949712753296e-02 -8.772972226142883301e-02 7.130660861730575562e-02 -3.027298748493194580e-01 6.515628844499588013e-02 -5.296380817890167236e-02 -1.184413507580757141e-01 9.253760427236557007e-02 -1.966578364372253418e-01 -8.559855818748474121e-02 3.811167925596237183e-02 -1.789722293615341187e-01 -3.860967755317687988e-01 1.902232468128204346e-01
3.982566297054290771e-02 -6.718584336340427399e-03 -4.720346033573150635e-01 -3.324906527996063232e-01 -3.381310105323791504e-01 -1.050774753093719482e-01 -1.588303148746490479e-01 -2.210197001695632935e-01 -8.338379114866256714e-02 -1.107718273997306824e-01 -1.054437384009361267e-01 -1.584201455116271973e-01 1.241599023342132568e-02 -6.839377433061599731e-02 -1.218466088175773621e-01 2.711597271263599396e-02 -1.799142062664031982e-01 -7.617347687482833862e-02 2.299282848834991455e-01 6.668578833341598511e-02 7.648915052413940430e-02 -9.309302270412445068e-02 1.140190288424491882e-02 5.095469951629638672e-02 1.003351807594299316e-01 1.117317527532577515e-01 -1.361143290996551514e-01 -1.394080668687820435e-01 -6.817802041769027710e-02 -2.015525996685028076e-01 -2.776569128036499023e-01 -3.067449331283569336e-01
-6.672180444002151489e-02 2.995752990245819092e-01 -8.754920959472656250e-02 -2.956570312380790710e-02 4.038371518254280090e-02 -4.793381318449974060e-02 5.816893652081489563e-02 -2.229167520999908447e-01 9.169668890535831451e-03 1.245074495673179626e-01 -2.443898841738700867e-02 -2.302196621894836426e-02 2.192361652851104736e-01 -9.403336048126220703e-02 -2.368247956037521362e-01 -1.875532232224941254e-02 -9.626895934343338013e-02 4.520210996270179749e-02 3.185085058212280273e-01 2.413122057914733887e-01 1.781288981437683105e-01 -3.937350809574127197e-01 3.648425638675689697e-01 -8.997713029384613037e-02 1.192320063710212708e-01 1.320668011903762817e-01 9.285585954785346985e-03 1.001466438174247742e-01 5.345437675714492798e-02 6.282622925937175751e-03 -2.904497683048248291e-01 -2.867357134819030762e-01
1.189702656120061874e-02 2.083723992109298706e-01 -1.842918395996093750e-01 -2.178559824824333191e-02 -1.142818927764892578e-01 -1.505806595087051392e-01 -1.283535957336425781e-01 2.867598552256822586e-03 2.010409981012344360e-01 -8.067005872726440430e-02 -1.450598090887069702e-01 -9.680448472499847412e-02 2.788852155208587646e-02 -2.539469301700592041e-01 -3.616565763950347900e-01 9.534551203250885010e-02 -1.935935914516448975e-01 -3.851938843727111816e-01 2.136710882186889648e-01 1.043469272553920746e-02 -3.848024085164070129e-02 7.839756458997726440e-02 1.508359098806977272e-03 -3.475129902362823486e-01 1.110491752624511719e-01 1.485311836004257202e-01 -1.718961894512176514e-01 -1.789372116327285767e-01 -2.008118480443954468e-02 -1.606639027595520020e-01 -9.148148447275161743e-02 3.110224902629852295e-01
4.744946211576461792e-02 2.478881478309631348e-01 3.691088035702705383e-02 -3.963544219732284546e-02 -5.432625412940979004e-01 8.417149656452238560e-04 -3.131806850433349609e-02 2.848059684038162231e-02 2.318975478410720825e-01 -2.849735692143440247e-02 -1.109216362237930298e-01 -2.132275253534317017e-01 -1.416996270418167114e-01 8.148245513439178467e-03 -1.447647623717784882e-02 1.265128254890441895e-01 -1.188115030527114868e-01 -7.276961207389831543e-02 -3.849723935127258301e-02 -2.715514786541461945e-02 -1.927733048796653748e-02 -9.013827890157699585e-02 1.028605476021766663e-01 -1.845059394836425781e-01 1.739011853933334351e-01 5.868282169103622437e-02 1.893988996744155884e-01 3.209580183029174805e-01 6.592284142971038818e-02 -6.726876646280288696e-02 -3.255451023578643799e-01 3.543292880058288574e-01
1.330441683530807495e-01 2.595381140708923340e-01 -1.034717187285423279e-01 -3.153833150863647461e-01 -1.592738032341003418e-01 9.510079026222229004e-02 -2.933237552642822266e-01 -1.940647512674331665e-01 2.530542016029357910e-01 2.017105072736740112e-01 -2.115242183208465576e-01 1.722727715969085693e-01 -1.113696843385696411e-01 4.189867153763771057e-02 -1.511032581329345703e-01 -1.278112828731536865e-01 4.771940410137176514e-02 -3.557541668415069580e-01 -1.782924234867095947e-01 1.072499994188547134e-02 -8.157765120267868042e-02 -1.598172634840011597e-01 -1.785126328468322754e-02 -2.178588360548019409e-01 1.852513104677200317e-01 -4.527878761291503906e-02 -1.403447389602661133e-01 1.905696541070938110e-01 -1.721660047769546509e-01 -1.771477013826370239e-01 -1.101481541991233826e-01 -8.903699368238449097e-02
-3.709210827946662903e-02 2.049306184053421021e-01 -2.256432175636291504e-01 9.835893660783767700e-02 -1.641178429126739502e-01 5.501390993595123291e-02 -1.061175763607025146e-01 -3.362149596214294434e-01 1.017964184284210205e-01 -1.948030292987823486e-01 -1.190093234181404114e-01 3.860637173056602478e-02 5.081793069839477539e-01 -4.219340905547142029e-02 -1.175897121429443359e-01 2.987309359014034271e-03 1.076408997178077698e-01 -1.626586914062500000e-01 -9.729485958814620972e-02 -3.156244754791259766e-02 3.137057721614837646e-01 -1.490582823753356934e-01 3.147001564502716064e-02 -5.808532238006591797e-02 1.403115391731262207e-01 -4.184284433722496033e-02 1.028062924742698669e-01 -1.979134418070316315e-02 -1.362182646989822388e-01 -2.544827163219451904e-01 -2.801353633403778076e-01 -1.904103755950927734e-01
-2.579591870307922363e-01 1.705689281225204468e-01 -1.668444126844406128e-01 -2.172754406929016113e-01 8.762253075838088989e-02 -2.145192325115203857e-01 -2.517984434962272644e-02 -1.512770205736160278e-01 3.695397078990936279e-02 -6.177124381065368652e-02 -2.169990539550781250e-02 -2.106484174728393555e-01 1.810489743947982788e-01 -2.463311851024627686e-01 -1.667634397745132446e-01 7.463057339191436768e-02 -1.080928742885589600e-01 -2.273392230272293091e-01 -1.740228384733200073e-01 2.573706805706024170e-01 -3.403102979063987732e-02 -7.119856774806976318e-02 9.817228466272354126e-02 -3.181512951850891113e-01 -1.763599812984466553e-01 1.425960958003997803e-01 9.994596242904663086e-03 -2.884062826633453369e-01 1.005946621298789978e-01 -1.760537028312683105e-01 -2.713001668453216553e-01 2.209780812263488770e-01
6.927717477083206177e-02 3.660823106765747070e-01 -2.521257996559143066e-01 -2.065845206379890442e-02 -2.737071812152862549e-01 -1.042388901114463806e-01 -1.628857105970382690e-01 -3.872986510396003723e-02 1.613997817039489746e-01 5.073617771267890930e-02 -3.729291260242462158e-01 -8.927595615386962891e-02 9.796862490475177765e-03 -2.631514072418212891e-01 -1.508505493402481079e-01 -6.765981018543243408e-02 -1.460778564214706421e-01 -1.494606584310531616e-01 1.920712143182754517e-01 5.275532230734825134e-02 -2.499709576368331909e-01 -9.710220620036125183e-03 1.151138544082641602e-01 -3.278513252735137939e-01 1.343911141157150269e-01 -7.172799855470657349e-02 -3.129961788654327393e-01 -3.984828665852546692e-02 -1.565687358379364014e-02 -1.328620761632919312e-01 -1.130222622305154800e-02 5.977888405323028564e-02
3.935263678431510925e-02 1.515103280544281006e-01 -7.903745770454406738e-02 -1.616436392068862915e-01 -4.217764735221862793e-01 -3.047775626182556152e-01 -1.442812383174896240e-01 -2.247563153505325317e-01 2.494439333677291870e-01 1.704608649015426636e-01 -3.215850591659545898e-01 9.788291901350021362e-02 3.326226472854614258e-01 -4.736851155757904053e-02 -4.632796335499733686e-04 -8.939567022025585175e-03 9.703598916530609131e-03 3.627174720168113708e-02 -6.389270722866058350e-02 1.859330683946609497e-01 2.153486162424087524e-01 -1.070074588060379028e-01 -1.418975144624710083e-01 -1.525353044271469116e-01 2.143806219100952148e-01 1.180979311466217041e-01 8.663212507963180542e-02 7.176845520734786987e-02 -4.058793652802705765e-03 1.635494232177734375e-01 -4.164229333400726318e-02 2.035009115934371948e-01
2.048242092132568359e-01 1.676426529884338379e-01 6.371450424194335938e-02 -3.037341833114624023e-01 -1.884922683238983154e-01 -2.892537415027618408e-01 -9.905718266963958740e-02 6.332532316446304321e-02 -3.840173035860061646e-02 1.876052618026733398e-01 9.225764125585556030e-02 -6.885953992605209351e-02 1.264233589172363281e-01 -1.004789117723703384e-02 -2.767083346843719482e-01 8.276068419218063354e-02 -4.105434417724609375e-01 -4.239944741129875183e-02 -2.479940950870513916e-01 -2.416285313665866852e-02 1.982122510671615601e-01 -7.535309344530105591e-02 -8.457765728235244751e-02 -2.115504443645477295e-01 5.004797875881195068e-02 -1.947278380393981934e-01 3.813694417476654053e-02 -1.559679061174392700e-01 -7.102362811565399170e-02 8.231674134731292725e-02 -3.731381595134735107e-01 -6.802271306514739990e-02
-1.824928820133209229e-01 1.672911494970321655e-01 -8.477888070046901703e-03 -2.562715113162994385e-01 -2.108521759510040283e-01 2.593181729316711426e-01 8.098115026950836182e-02 -2.667928040027618408e-01 4.429057985544204712e-02 4.421772435307502747e-03 -4.647322893142700195e-01 -1.832009255886077881e-01 2.074909657239913940e-01 -1.899409592151641846e-01 -2.079913616180419922e-01 9.478564560413360596e-02 -1.567068547010421753e-01 8.624246343970298767e-03 3.486513718962669373e-02 1.075345724821090698e-01 -2.195682674646377563e-01 9.934404492378234863e-02 -8.867853134870529175e-02 -2.212821692228317261e-01 -1.247596889734268188e-01 -1.070386841893196106e-01 4.506776574999094009e-03 7.734461873769760132e-02 -2.343387752771377563e-01 -3.927765041589736938e-02 -1.489402353763580322e-01 -1.914216428995132446e-01
[truncated: 3,282,368 more chars]
