# Supplementary material for: The Language of Innovation
Source: PLoS One. 2020 Apr 30;15(4):e0230107. doi: 10.1371/journal.pone.0230107 (PMC7194493; doi:10.1371/journal.pone.0230107)
Supplement: S12 File — (GZ) [file pone.0230107.s012.tar.gz › 1990-1994/V2Run_3_VS_4500_embeddings1990-1994ED32.txt]

-5.893558636307716370e-02 -3.271004930138587952e-02 -1.497210860252380371e-01 1.012512668967247009e-01 4.702406376600265503e-02 -1.735170483589172363e-01 2.137664407491683960e-01 -8.178912103176116943e-02 -7.812811434268951416e-02 -1.680430918931961060e-01 1.123510077595710754e-01 1.024950668215751648e-02 2.678667008876800537e-01 -1.378307677805423737e-02 -1.225362271070480347e-01 3.998633921146392822e-01 -1.328569371253252029e-02 -2.911131083965301514e-01 -8.692386001348495483e-02 -2.121089100837707520e-01 2.292699366807937622e-01 -2.977181077003479004e-01 1.180131826549768448e-02 2.079021036624908447e-01 -2.104689627885818481e-01 2.180610299110412598e-01 -2.577585279941558838e-01 -1.304398179054260254e-01 7.786311209201812744e-02 2.272924408316612244e-02 -8.528376370668411255e-02 -2.701441347599029541e-01
1.248450279235839844e-01 -1.985420435667037964e-01 -1.049230247735977173e-01 1.755130290985107422e-01 1.161337196826934814e-01 -1.131361573934555054e-01 1.500521898269653320e-01 -3.391837701201438904e-02 -1.579940915107727051e-01 2.097770720720291138e-01 6.517202407121658325e-02 -1.950255483388900757e-01 -7.551629841327667236e-02 9.856884181499481201e-02 1.261686384677886963e-01 3.264373838901519775e-01 1.880021244287490845e-01 -5.275409817695617676e-01 3.276646137237548828e-02 2.843306362628936768e-01 -2.067209482192993164e-01 -1.774593591690063477e-01 -3.489910066127777100e-02 -1.580961346626281738e-01 -3.070440609008073807e-03 1.376901566982269287e-01 -2.338609844446182251e-01 -7.566031068563461304e-02 1.385612599551677704e-02 -9.694033116102218628e-02 -1.369037181138992310e-01 1.907139085233211517e-02
1.383372247219085693e-01 -1.787498476915061474e-03 -5.983193963766098022e-02 -4.720127955079078674e-02 5.803280323743820190e-02 -1.060881465673446655e-01 2.578540146350860596e-01 -5.393752455711364746e-02 -1.164893954992294312e-01 1.204060241580009460e-01 -1.394895613193511963e-01 -2.483425289392471313e-01 2.925593852996826172e-01 9.392511844635009766e-02 3.626346290111541748e-01 -1.706631481647491455e-02 -3.339261561632156372e-02 -3.429843187332153320e-01 1.382306069135665894e-01 -1.317566186189651489e-01 2.762685418128967285e-01 -1.618277877569198608e-01 -3.997199609875679016e-02 -1.577795296907424927e-01 2.104549482464790344e-02 1.062603071331977844e-01 -3.830612897872924805e-01 3.863257542252540588e-02 2.129668146371841431e-01 5.037160962820053101e-02 -2.341459691524505615e-01 -9.338130056858062744e-02
2.689149230718612671e-02 9.301780909299850464e-02 -4.384652972221374512e-01 -1.620301902294158936e-01 -1.377030014991760254e-01 -3.398419916629791260e-01 1.234773769974708557e-01 5.025647208094596863e-02 2.467332175001502037e-03 9.839106351137161255e-02 -1.385583579540252686e-01 -6.683475524187088013e-02 -1.383728981018066406e-01 1.291429698467254639e-01 2.082312852144241333e-01 1.246169805526733398e-01 2.304913699626922607e-01 -3.900053501129150391e-01 -2.216361314058303833e-01 1.399779915809631348e-01 -1.592431068420410156e-01 -2.235832065343856812e-02 -6.564273685216903687e-02 1.209984645247459412e-01 6.675567477941513062e-02 2.158741652965545654e-01 -1.093042418360710144e-01 4.702939838171005249e-02 1.706179976463317871e-01 4.188696667551994324e-02 2.978349663317203522e-02 -2.758643329143524170e-01
-2.219176292419433594e-01 -5.280674248933792114e-02 -2.970259189605712891e-01 -2.894007042050361633e-02 3.442095965147018433e-02 -7.514289766550064087e-02 5.555870756506919861e-02 8.707407861948013306e-02 -5.913883820176124573e-02 1.330975908786058426e-02 -1.109107658267021179e-01 -1.451217681169509888e-01 1.115032285451889038e-01 1.444383561611175537e-01 9.982700645923614502e-02 -1.938395947217941284e-01 3.578839451074600220e-02 -5.776563286781311035e-01 -7.085718214511871338e-02 2.311483025550842285e-01 9.954994916915893555e-02 -1.725155413150787354e-01 1.041612867265939713e-02 1.510020159184932709e-02 6.630750000476837158e-02 1.106879115104675293e-01 -2.881148755550384521e-01 -1.156627610325813293e-01 1.518475711345672607e-01 9.321345388889312744e-02 -1.166549772024154663e-01 -3.629240393638610840e-01
1.961422562599182129e-01 1.132696568965911865e-01 -9.337693452835083008e-02 1.517279744148254395e-01 1.223757416009902954e-01 -1.447562128305435181e-01 2.265563756227493286e-01 6.227586790919303894e-02 -3.275145292282104492e-01 1.677140966057777405e-02 3.056676983833312988e-01 -5.423878133296966553e-02 -4.357595928013324738e-03 4.247440099716186523e-01 -2.525884509086608887e-01 1.616862267255783081e-01 8.445692807435989380e-02 -3.128255009651184082e-01 7.590681314468383789e-02 -1.967879086732864380e-01 3.967922180891036987e-02 2.669336274266242981e-02 -2.443694137036800385e-02 -1.298281699419021606e-01 -1.093566864728927612e-01 3.483749926090240479e-02 -1.309954077005386353e-01 -1.827846281230449677e-02 3.362695276737213135e-01 -8.406820148229598999e-02 4.930678382515907288e-02 -1.704929172992706299e-01
7.704489678144454956e-02 -1.205177605152130127e-02 -2.460303008556365967e-01 -1.093533542007207870e-02 8.148936927318572998e-02 -3.158979117870330811e-01 3.014757037162780762e-01 -2.511179149150848389e-01 -6.176180765032768250e-02 3.007513880729675293e-01 1.797989457845687866e-01 -2.136970460414886475e-01 2.250044643878936768e-01 6.334460526704788208e-02 -1.180912405252456665e-01 8.243975788354873657e-02 -1.495881080627441406e-01 -5.105220079421997070e-01 -4.666912928223609924e-02 -4.612378403544425964e-02 -8.634112775325775146e-02 -1.716738939285278320e-01 -8.891954086720943451e-03 2.145671993494033813e-01 9.953922033309936523e-02 -7.970066368579864502e-02 -1.686577647924423218e-01 -6.821434944868087769e-02 -2.099470794200897217e-02 -6.301926821470260620e-02 1.809838600456714630e-02 2.808658964931964874e-02
3.029298968613147736e-03 -4.905454069375991821e-02 -1.592155843973159790e-01 1.137627512216567993e-01 -9.085815399885177612e-02 -5.174433812499046326e-02 3.885213658213615417e-02 -7.433108985424041748e-02 -2.561142742633819580e-01 5.190334469079971313e-02 1.527666300535202026e-01 -3.199059069156646729e-01 5.265543982386589050e-02 1.858865618705749512e-01 -6.102581694722175598e-02 -5.433628335595130920e-02 -2.623311616480350494e-02 -4.868663847446441650e-01 -3.294965326786041260e-01 -1.793620735406875610e-01 1.837562173604965210e-01 -9.024813026189804077e-02 -1.732942461967468262e-01 -2.634582296013832092e-02 2.275213748216629028e-01 2.324384301900863647e-01 -2.878924906253814697e-01 -1.528345048427581787e-02 -1.828615181148052216e-02 -2.156463414430618286e-01 -8.698358386754989624e-02 -9.456123411655426025e-02
1.180106177926063538e-01 -1.656260043382644653e-01 -4.358718991279602051e-01 8.454682677984237671e-02 2.437332868576049805e-01 -1.725732088088989258e-01 2.099255025386810303e-01 9.882479906082153320e-02 -2.363366484642028809e-01 1.137097552418708801e-01 -8.351340889930725098e-02 -6.996107846498489380e-02 1.777184307575225830e-01 -1.577766984701156616e-01 2.451411634683609009e-01 -7.907322794198989868e-02 1.146274730563163757e-01 -3.011184036731719971e-01 2.014266140758991241e-02 -8.489409834146499634e-02 1.206892430782318115e-01 -2.860477268695831299e-01 -1.047253981232643127e-02 2.240859158337116241e-02 7.816139608621597290e-02 -3.620587754994630814e-03 -2.400735765695571899e-01 -2.820266485214233398e-01 5.366799607872962952e-02 6.705384701490402222e-02 -1.765477657318115234e-02 -2.357926964759826660e-01
2.017511725425720215e-01 -2.049132883548736572e-01 -2.317190170288085938e-02 -1.201607882976531982e-01 -1.006181091070175171e-01 -1.550016850233078003e-01 5.296279117465019226e-02 -1.284306049346923828e-01 5.222497135400772095e-02 2.361506819725036621e-01 1.893877983093261719e-01 5.731560289859771729e-02 1.561269462108612061e-01 -8.073989301919937134e-02 -2.318170070648193359e-01 1.509075760841369629e-01 1.366579830646514893e-01 -4.225969314575195312e-01 -9.305597841739654541e-02 1.296062171459197998e-01 -1.768835633993148804e-01 -2.516331374645233154e-01 4.088542610406875610e-02 -2.519862949848175049e-01 1.347609907388687134e-01 -6.465902924537658691e-02 -3.846642673015594482e-01 3.184886276721954346e-02 -1.664390903897583485e-03 3.319124877452850342e-02 -6.026773527264595032e-02 -2.920150160789489746e-01
2.481492757797241211e-01 -1.057223752140998840e-01 -1.499286741018295288e-01 -6.491560488939285278e-02 8.659291267395019531e-02 -1.054881960153579712e-01 -6.877461075782775879e-02 -8.536896854639053345e-02 -9.743335843086242676e-02 1.028553098440170288e-01 8.569645136594772339e-02 -3.181484937667846680e-01 1.565927565097808838e-01 9.627181105315685272e-03 -2.125973105430603027e-01 2.794821858406066895e-01 7.356826215982437134e-02 -5.439718961715698242e-01 -8.046209067106246948e-02 -1.248408034443855286e-01 -5.868985876441001892e-02 -2.255696617066860199e-02 8.113916963338851929e-02 -2.733203768730163574e-01 3.103430848568677902e-03 -7.681836932897567749e-02 -2.674837708473205566e-01 3.169309496879577637e-01 7.486966438591480255e-03 -6.184601038694381714e-02 1.771504990756511688e-02 -5.133376643061637878e-02
5.778362229466438293e-02 -7.825595140457153320e-02 -1.251392662525177002e-01 -1.185875292867422104e-02 1.527143865823745728e-01 -2.821004949510097504e-02 4.177910685539245605e-01 -2.094791233539581299e-01 -1.546733528375625610e-01 3.648901358246803284e-03 2.804727256298065186e-01 2.374143153429031372e-02 2.222245335578918457e-01 -2.085528820753097534e-01 -3.546603396534919739e-02 2.081196568906307220e-02 -1.915756464004516602e-01 -6.058227419853210449e-01 1.013638265430927277e-02 -1.320161484181880951e-02 4.315895587205886841e-02 -1.376845389604568481e-01 9.598919190466403961e-03 -2.927789092063903809e-02 -8.474645018577575684e-02 4.454131238162517548e-03 -2.674418985843658447e-01 -2.760425582528114319e-02 2.731306478381156921e-02 1.134693324565887451e-01 1.229937225580215454e-01 2.114861831068992615e-02
1.284191291779279709e-02 -1.295974850654602051e-01 -3.150751590728759766e-01 5.262759327888488770e-02 2.793348133563995361e-01 -1.011417880654335022e-01 -1.228782162070274353e-01 -1.554853469133377075e-01 -4.359144344925880432e-02 2.376296371221542358e-02 5.522133409976959229e-02 -2.557754516601562500e-01 9.384318441152572632e-02 8.581520617008209229e-02 1.775748878717422485e-01 6.173421442508697510e-02 1.390662603080272675e-02 -3.519782423973083496e-01 -6.260842084884643555e-02 -2.198601365089416504e-01 1.876719295978546143e-01 -2.114518135786056519e-01 -2.016280591487884521e-02 1.495265662670135498e-01 2.333667725324630737e-01 1.392877548933029175e-01 -3.025748431682586670e-01 -1.491767726838588715e-02 -2.381765991449356079e-01 1.281159967184066772e-01 -5.268740281462669373e-02 -3.323019742965698242e-01
-7.337766885757446289e-02 2.592178620398044586e-02 -2.140023261308670044e-01 -2.440986968576908112e-02 1.012230440974235535e-01 -1.396365314722061157e-01 4.203291237354278564e-02 2.268851269036531448e-03 -1.603182405233383179e-01 1.354327499866485596e-01 -4.199577495455741882e-03 6.687416136264801025e-02 3.681314587593078613e-01 1.745154261589050293e-01 -8.233637548983097076e-03 1.921631395816802979e-01 -2.050756216049194336e-01 -2.813658416271209717e-01 -3.483393043279647827e-02 -1.862016320228576660e-01 -1.853094622492790222e-02 -3.119814395904541016e-01 -1.024453341960906982e-01 8.569758385419845581e-03 2.565679252147674561e-01 9.525140374898910522e-02 -3.134652674198150635e-01 1.026126593351364136e-01 1.599753797054290771e-01 9.139205515384674072e-02 -3.511933982372283936e-01 -2.412614375352859497e-01
1.758276075124740601e-01 1.059098914265632629e-01 -2.475341409444808960e-01 3.968929499387741089e-02 -9.080335730686783791e-04 -2.651897072792053223e-01 1.205112040042877197e-01 1.677068322896957397e-01 -3.848006576299667358e-02 5.639208853244781494e-02 -1.187395602464675903e-01 3.851332515478134155e-02 2.109035998582839966e-01 1.211757138371467590e-01 -7.160959392786026001e-02 -3.593939170241355896e-02 9.995703399181365967e-02 -4.731726050376892090e-01 7.236015796661376953e-02 1.528012603521347046e-01 3.261735662817955017e-02 -1.949576735496520996e-01 1.814208626747131348e-01 -5.583800375461578369e-02 2.342227697372436523e-01 3.141210377216339111e-01 -2.788378596305847168e-01 7.903037965297698975e-02 -6.216276437044143677e-02 -1.107366085052490234e-01 1.862963140010833740e-01 -2.651121616363525391e-01
-1.556404531002044678e-01 -1.694788932800292969e-01 -2.250562161207199097e-01 -1.038986295461654663e-01 6.998270750045776367e-03 -2.539335489273071289e-01 -3.443998098373413086e-02 -1.646380722522735596e-01 -1.252875328063964844e-01 1.368804574012756348e-01 1.911083981394767761e-02 -2.354954183101654053e-01 2.080204933881759644e-01 -2.526278793811798096e-01 9.593315422534942627e-03 3.088863193988800049e-01 8.969523012638092041e-02 -4.268849790096282959e-01 -2.049981206655502319e-01 -6.246664747595787048e-02 -3.659528866410255432e-02 -1.345369219779968262e-01 3.357677534222602844e-02 -3.449051678180694580e-01 2.173005342483520508e-01 -3.593184426426887512e-02 -2.270547300577163696e-01 -3.973985835909843445e-02 7.215331494808197021e-02 2.243230864405632019e-02 8.401933312416076660e-02 -9.894969314336776733e-02
-9.285910427570343018e-02 -1.795926218619570136e-04 -4.897967576980590820e-01 -1.534312069416046143e-01 -9.400704875588417053e-03 -2.866408526897430420e-01 1.281756460666656494e-01 1.781132072210311890e-01 -1.247877404093742371e-01 -1.916975341737270355e-02 6.678539514541625977e-02 -6.754403561353683472e-02 -1.416571289300918579e-01 1.323391050100326538e-01 -3.785932064056396484e-02 1.179887950420379639e-01 -1.333630061708390713e-03 -2.926251888275146484e-01 -1.059571206569671631e-01 1.762845963239669800e-01 -2.553326776251196861e-03 -2.913478612899780273e-01 -3.291267901659011841e-02 -1.409021914005279541e-01 1.755172461271286011e-01 3.418544530868530273e-01 -2.438730597496032715e-01 4.636892303824424744e-02 -6.290806829929351807e-02 9.833758324384689331e-02 -1.124257221817970276e-01 -2.242990434169769287e-01
7.448082417249679565e-02 -6.933999975444748998e-05 -3.659734725952148438e-01 -1.312423199415206909e-01 2.319434732198715210e-01 -1.881931871175765991e-01 -6.297703087329864502e-02 4.907701513729989529e-04 -4.367418214678764343e-02 6.249718740582466125e-02 2.218747586011886597e-01 -1.822885721921920776e-01 9.327993541955947876e-02 4.377615824341773987e-02 2.051948010921478271e-02 -1.843408644199371338e-01 8.999948948621749878e-02 -4.751425981521606445e-01 1.149535551667213440e-01 -1.833191365003585815e-01 -8.792567998170852661e-02 -8.359402418136596680e-02 -2.571394108235836029e-02 -7.533515244722366333e-02 1.595503389835357666e-01 -1.829539090394973755e-01 -3.349765241146087646e-01 -1.220883205533027649e-01 1.409202907234430313e-02 1.500710994005203247e-01 -8.719954639673233032e-03 -3.259516358375549316e-01
2.700924500823020935e-02 7.996737957000732422e-02 -2.295168787240982056e-01 2.978266477584838867e-01 -5.730661004781723022e-02 -8.670052886009216309e-02 3.390065431594848633e-01 -9.822790324687957764e-02 -2.097275294363498688e-02 -6.409754604101181030e-02 2.331236898899078369e-01 -3.992966562509536743e-02 -4.324232786893844604e-02 2.607020437717437744e-01 -1.005630195140838623e-01 3.197066783905029297e-01 2.533012330532073975e-01 -1.626246124505996704e-01 -2.170328497886657715e-01 -6.491930782794952393e-02 -3.180153667926788330e-02 -6.635361909866333008e-02 -1.083638742566108704e-01 2.556258440017700195e-01 2.371220141649246216e-01 -1.382903456687927246e-01 -1.253739465028047562e-02 -1.682460308074951172e-01 1.478585153818130493e-01 2.500284016132354736e-01 -1.395486891269683838e-01 -2.034185975790023804e-01
2.283691316843032837e-01 -1.078205704689025879e-01 -6.107067316770553589e-02 1.294633001089096069e-01 6.843934208154678345e-02 -2.026032656431198120e-01 7.995671033859252930e-02 -1.048411652445793152e-01 -1.049648523330688477e-01 5.816526338458061218e-02 5.471800267696380615e-02 6.314712017774581909e-02 8.261267095804214478e-02 2.084323763847351074e-01 7.407075166702270508e-02 7.412619888782501221e-02 -6.849750876426696777e-02 -2.023769915103912354e-01 -3.290992975234985352e-02 -1.683328002691268921e-01 -7.447158452123403549e-03 -3.763544559478759766e-01 -1.330867689102888107e-02 1.692680269479751587e-01 2.714737355709075928e-01 1.296104490756988525e-01 -4.612253010272979736e-01 -1.971663534641265869e-01 -3.477114439010620117e-02 1.948093324899673462e-01 -2.385835647583007812e-01 -2.936092317104339600e-01
-4.008119925856590271e-02 -9.992866963148117065e-02 -4.640147387981414795e-01 -5.747384577989578247e-02 3.109714090824127197e-01 -1.313817650079727173e-01 9.589974582195281982e-02 -1.856984384357929230e-02 2.483400516211986542e-02 4.908864572644233704e-02 -1.607272401452064514e-02 -3.777258992195129395e-01 2.937669754028320312e-01 5.992859229445457458e-02 -4.991985484957695007e-02 4.877064004540443420e-02 1.318699717521667480e-01 -2.333447635173797607e-01 2.124432623386383057e-01 -1.228748708963394165e-01 5.506787076592445374e-02 -1.516691297292709351e-01 -7.514286041259765625e-02 -7.500398159027099609e-02 1.410438865423202515e-02 6.808216869831085205e-02 -3.531054258346557617e-01 4.577353224158287048e-02 -5.987259000539779663e-02 2.487227916717529297e-01 -6.926518678665161133e-02 -1.852840930223464966e-01
-1.417398750782012939e-01 -4.888815805315971375e-02 -1.860467642545700073e-01 -7.093689590692520142e-02 -2.218294739723205566e-01 1.396939456462860107e-01 2.429873645305633545e-01 1.073199808597564697e-01 -9.515373036265373230e-03 1.938968151807785034e-01 1.655657589435577393e-01 1.326836794614791870e-01 2.412088811397552490e-01 2.092515677213668823e-01 5.570728331804275513e-02 1.697813421487808228e-01 -2.696782723069190979e-02 -6.143134236335754395e-01 -6.589294876903295517e-03 -1.554655283689498901e-01 9.020294249057769775e-02 2.096759527921676636e-02 6.415069103240966797e-03 -2.307872027158737183e-01 4.126983135938644409e-02 1.135416030883789062e-01 -1.062812432646751404e-01 4.776779189705848694e-02 -2.069082558155059814e-01 -1.859469264745712280e-01 -1.502996217459440231e-02 -1.095616444945335388e-01
2.335755527019500732e-01 -1.154816821217536926e-01 -2.277434319257736206e-01 1.421184688806533813e-01 -8.841799199581146240e-02 -2.421082109212875366e-01 -3.492364659905433655e-03 -1.913632005453109741e-01 -1.926204562187194824e-01 -1.075203344225883484e-01 1.043773163110017776e-02 -1.831785142421722412e-01 3.094373643398284912e-01 -1.525152772665023804e-01 1.362037211656570435e-01 1.288130283355712891e-01 8.172345161437988281e-02 -2.394419014453887939e-01 -1.693394482135772705e-01 1.746898889541625977e-01 -2.108867168426513672e-01 7.670915871858596802e-02 -9.266458451747894287e-02 -6.142993643879890442e-02 -3.501700982451438904e-02 1.575389206409454346e-01 -8.760347217321395874e-02 1.296053975820541382e-01 2.543372511863708496e-01 1.014295732602477074e-03 -1.051580235362052917e-01 -4.564070999622344971e-01
6.560707092285156250e-02 -3.068493604660034180e-01 -2.375575155019760132e-01 2.218600213527679443e-01 -3.709668517112731934e-01 -1.212885752320289612e-01 4.375908151268959045e-02 4.634007439017295837e-02 -1.597760766744613647e-01 2.944267690181732178e-01 7.496588677167892456e-02 -8.612499572336673737e-03 2.843536436557769775e-01 5.540887266397476196e-02 -2.200411409139633179e-01 2.490086406469345093e-01 -3.109483234584331512e-02 -2.371125221252441406e-01 -5.061156675219535828e-02 9.796180576086044312e-02 2.685531079769134521e-01 -1.530580222606658936e-01 1.394169479608535767e-01 -1.962834149599075317e-01 -4.597891122102737427e-03 8.183282613754272461e-02 -1.511170864105224609e-01 -6.242173537611961365e-02 1.802084892988204956e-01 8.228524774312973022e-02 1.646739393472671509e-01 -6.753556430339813232e-02
1.989370286464691162e-01 -1.566064655780792236e-01 -3.740404546260833740e-01 1.317448616027832031e-01 2.685264945030212402e-01 -1.278070211410522461e-01 2.785322815179824829e-02 1.373420059680938721e-01 -3.017571382224559784e-02 -6.268748641014099121e-02 6.230750679969787598e-02 -1.706575751304626465e-01 1.759245246648788452e-02 4.659822676330804825e-03 -8.885809779167175293e-02 -5.479164794087409973e-02 9.732526540756225586e-02 -3.215420246124267578e-01 6.732709705829620361e-02 -1.559325456619262695e-01 -6.141229718923568726e-02 -1.940440386533737183e-01 -8.530035614967346191e-02 1.866318732500076294e-01 -4.048922285437583923e-02 -9.677582979202270508e-02 -5.087927579879760742e-01 1.868734881281852722e-02 -4.380834475159645081e-02 1.573971360921859741e-01 4.664184153079986572e-02 -3.116821646690368652e-01
6.483985483646392822e-02 2.126264125108718872e-01 -2.159583270549774170e-01 2.133798003196716309e-01 1.165812462568283081e-01 -1.775676310062408447e-01 2.545209527015686035e-01 7.444998621940612793e-02 -4.167621582746505737e-02 -5.134157836437225342e-02 -1.078431867063045502e-02 1.359302201308310032e-03 2.203068137168884277e-01 -6.248248368501663208e-02 -6.267385929822921753e-02 2.528789639472961426e-01 -5.553985014557838440e-02 -4.076423048973083496e-01 -2.832904085516929626e-02 2.049844264984130859e-01 4.054940938949584961e-01 -8.942896127700805664e-02 -2.208490669727325439e-01 -1.019188165664672852e-01 -1.035877242684364319e-01 -6.266515702009201050e-02 1.862655626609921455e-03 -1.708740554749965668e-02 1.676857471466064453e-01 2.400588542222976685e-01 6.180744618177413940e-02 2.645434141159057617e-01
-4.081274569034576416e-02 -2.584615647792816162e-01 -1.415758877992630005e-01 1.750031858682632446e-01 -5.478034541010856628e-02 -2.577255368232727051e-01 1.397700905799865723e-01 2.250858843326568604e-01 -6.547793000936508179e-02 1.578138619661331177e-01 1.705559641122817993e-01 -1.017705723643302917e-01 1.012134850025177002e-01 1.186056137084960938e-01 -2.258293777704238892e-01 9.807518869638442993e-02 2.849979102611541748e-01 -4.134536683559417725e-01 -1.771454066038131714e-01 -1.436556279659271240e-01 3.103181719779968262e-01 2.752145379781723022e-02 1.528575830161571503e-02 -1.530981212854385376e-01 -4.415436461567878723e-02 4.025109810754656792e-04 2.463858574628829956e-02 -1.107707023620605469e-01 -4.477791115641593933e-02 -8.066619932651519775e-02 2.580636739730834961e-01 -2.698562741279602051e-01
2.571869790554046631e-01 5.087139829993247986e-02 -1.814800798892974854e-01 -2.304565161466598511e-02 1.024827063083648682e-01 -1.664341660216450691e-03 3.259299397468566895e-01 -2.410853803157806396e-01 -2.164767310023307800e-02 2.076495438814163208e-02 4.771702364087104797e-02 -2.204923480749130249e-01 7.381451874971389771e-02 -7.165988534688949585e-02 -4.168158024549484253e-02 1.899603158235549927e-01 2.056236118078231812e-01 -3.550208210945129395e-01 -5.873590335249900818e-02 -2.872453927993774414e-01 -6.041712127625942230e-03 -4.649961292743682861e-01 8.277802914381027222e-02 -8.519394695758819580e-02 -1.893058605492115021e-02 -2.376119047403335571e-01 -1.684848666191101074e-01 -1.551485508680343628e-01 6.864193081855773926e-02 9.918572008609771729e-02 -7.128314673900604248e-02 -9.585192799568176270e-02
1.409086585044860840e-01 -6.144986674189567566e-02 -6.019113212823867798e-02 4.293718189001083374e-02 -1.692130863666534424e-01 -2.996148169040679932e-01 1.059521809220314026e-01 -3.531305119395256042e-02 -1.897257268428802490e-01 1.077466085553169250e-01 3.402323722839355469e-01 -1.949099004268646240e-01 5.112164840102195740e-02 8.079902082681655884e-02 2.036056295037269592e-02 1.216767355799674988e-01 -9.821378439664840698e-02 -3.958632349967956543e-01 -4.752149283885955811e-01 -2.421194454655051231e-03 4.660678561776876450e-03 -4.951630719006061554e-03 9.831427037715911865e-02 6.214941293001174927e-02 2.200364321470260620e-01 3.524363636970520020e-01 -1.416500508785247803e-01 -1.117441952228546143e-01 4.386751446872949600e-03 5.756911262869834900e-02 -1.359547313768416643e-04 -6.046527065336704254e-03
7.148896157741546631e-02 -2.871142625808715820e-01 -1.233755573630332947e-01 1.516248583793640137e-01 -1.605229824781417847e-01 -4.131493717432022095e-02 -3.284878283739089966e-02 -5.760854110121726990e-02 -1.040604934096336365e-01 2.199859768152236938e-01 1.578678041696548462e-01 -2.928238213062286377e-01 -8.334632217884063721e-02 -2.492963373661041260e-01 -1.695351600646972656e-01 1.870415061712265015e-01 -5.846449732780456543e-02 -3.261363804340362549e-01 2.136588543653488159e-01 2.081408947706222534e-01 2.608718872070312500e-01 1.612506955862045288e-01 -3.274626135826110840e-01 1.640250235795974731e-01 -3.810923546552658081e-03 9.909608960151672363e-02 -7.023634761571884155e-02 7.919449853943660855e-05 2.002103328704833984e-01 9.787264466285705566e-02 6.178119033575057983e-02 -2.108621746301651001e-01
9.992441162467002869e-03 1.557449400424957275e-01 -4.176886007189750671e-02 1.168932616710662842e-01 -1.843175888061523438e-01 -1.844039931893348694e-02 1.322831809520721436e-01 -1.470638364553451538e-01 -1.844788901507854462e-02 -1.870254129171371460e-01 1.505117267370223999e-01 -7.986155152320861816e-02 6.168561987578868866e-03 1.493756026029586792e-01 2.396104484796524048e-01 1.344994902610778809e-01 1.254490464925765991e-01 -3.786974251270294189e-01 -2.032412290573120117e-01 -1.038054302334785461e-01 3.143405914306640625e-01 -1.580209136009216309e-01 -1.486861854791641235e-01 -2.531657554209232330e-02 2.452836632728576660e-01 -2.976061776280403137e-02 -2.360996007919311523e-01 3.601285815238952637e-02 -2.686490416526794434e-01 1.654504686594009399e-01 -2.345077991485595703e-01 -3.069197833538055420e-01
1.832655221223831177e-01 4.980431124567985535e-02 -4.451649785041809082e-01 5.661809444427490234e-02 2.565474212169647217e-01 -2.645183503627777100e-01 7.291044108569622040e-03 4.473798349499702454e-02 -1.866677850484848022e-01 2.518917024135589600e-01 4.095433279871940613e-02 -3.016126453876495361e-01 2.503360211849212646e-01 3.346296143718063831e-04 1.505284011363983154e-01 -2.125657908618450165e-02 2.567606866359710693e-01 -3.633505105972290039e-01 1.261081695556640625e-01 -1.042097657918930054e-01 -7.579466700553894043e-02 -4.040697589516639709e-02 1.051185186952352524e-02 1.801779568195343018e-01 -5.437356978654861450e-02 -7.850704342126846313e-02 -1.781607121229171753e-01 3.228350356221199036e-02 3.759248554706573486e-02 9.203532338142395020e-02 -1.329284459352493286e-01 -1.177817434072494507e-01
-2.402105927467346191e-02 -1.002155020833015442e-01 -2.010121792554855347e-01 2.594406716525554657e-02 -2.569202482700347900e-01 -3.191362917423248291e-01 1.143968626856803894e-01 -1.374080926179885864e-01 -5.624803528189659119e-02 2.728427648544311523e-01 1.451782286167144775e-01 -4.798675775527954102e-01 6.302998960018157959e-02 1.970570534467697144e-01 -2.412559278309345245e-02 2.932164669036865234e-01 -3.700254857540130615e-02 -1.287616044282913208e-01 -2.400998026132583618e-01 -1.524585038423538208e-01 -3.986572101712226868e-02 -1.491561532020568848e-01 -4.153529182076454163e-02 -1.542542874813079834e-01 -2.340869307518005371e-01 2.774755842983722687e-02 -7.092759758234024048e-02 -4.863468557596206665e-02 -6.898787617683410645e-02 2.159870415925979614e-01 -7.679298520088195801e-02 -1.472834497690200806e-01
-7.709558308124542236e-02 -6.662897765636444092e-02 -6.602048128843307495e-02 2.813831567764282227e-01 -3.898876532912254333e-02 -2.245823442935943604e-01 3.693946823477745056e-02 1.468315720558166504e-01 -3.098351657390594482e-01 -1.167074441909790039e-01 3.373344242572784424e-01 -2.658186666667461395e-02 5.411305278539657593e-02 1.505330801010131836e-01 5.769741535186767578e-02 -4.953114688396453857e-02 9.716198593378067017e-02 -3.599367737770080566e-01 7.165322545915842056e-03 -1.256645023822784424e-01 1.579598039388656616e-01 2.642347216606140137e-01 -8.806158602237701416e-02 -7.808845490217208862e-02 -1.371691524982452393e-01 9.939948469400405884e-02 -2.830451428890228271e-01 1.980663985013961792e-01 1.825910061597824097e-01 2.262658029794692993e-01 2.232012152671813965e-01 -1.727807372808456421e-01
2.806075811386108398e-01 -4.843281954526901245e-02 -3.011679649353027344e-01 6.607361603528261185e-03 -1.282343417406082153e-01 -1.273546740412712097e-02 -3.913571313023567200e-02 1.378186345100402832e-01 -3.394995331764221191e-01 1.548926234245300293e-01 1.846145242452621460e-01 -3.233044147491455078e-01 2.980262935161590576e-01 1.269975751638412476e-01 1.776715964078903198e-01 7.373902201652526855e-02 -3.146135807037353516e-02 -2.941831350326538086e-01 -1.813479512929916382e-01 1.603322327136993408e-01 -4.152676463127136230e-02 -7.476361095905303955e-02 4.768837243318557739e-02 -3.792446851730346680e-02 5.248464271426200867e-02 1.234902665019035339e-01 -1.647808998823165894e-01 8.008059859275817871e-02 1.801266223192214966e-01 -1.694164127111434937e-01 -5.071620270609855652e-02 -3.142927587032318115e-01
1.960922777652740479e-01 1.165978461503982544e-01 -4.631335437297821045e-01 8.299224823713302612e-02 2.492770403623580933e-01 -2.250870503485202789e-02 -1.177766844630241394e-01 5.568579956889152527e-02 -5.239256843924522400e-02 1.479981839656829834e-01 1.371804922819137573e-01 -2.123575955629348755e-01 1.529229730367660522e-01 -2.180157974362373352e-02 -1.022080108523368835e-01 8.050189167261123657e-02 -6.033630669116973877e-02 -3.965359926223754883e-01 1.477173119783401489e-01 -4.540113732218742371e-02 -4.667561128735542297e-02 -3.546400070190429688e-01 -1.209387704730033875e-01 -1.192288473248481750e-01 2.505484595894813538e-02 2.279429584741592407e-01 -2.828840911388397217e-01 -5.800406634807586670e-02 -6.530154496431350708e-02 1.266790479421615601e-01 5.185852572321891785e-02 -1.306772679090499878e-01
-1.261362135410308838e-01 5.760263651609420776e-02 -1.277531832456588745e-01 3.356909751892089844e-02 -2.115783393383026123e-01 -2.784647047519683838e-01 -5.406982451677322388e-02 4.466891987249255180e-04 -1.002026945352554321e-01 2.606046795845031738e-01 -4.190202802419662476e-02 -3.518337607383728027e-01 2.253370285034179688e-01 2.455225735902786255e-01 -1.860592812299728394e-01 2.154297977685928345e-01 1.720355302095413208e-01 -2.568059265613555908e-01 -5.708668380975723267e-02 7.944592088460922241e-02 2.871679365634918213e-01 -2.284638136625289917e-01 2.441988326609134674e-02 -9.842945262789726257e-03 -1.488155871629714966e-01 -1.366939544677734375e-01 7.425438612699508667e-03 1.791863143444061279e-01 -2.957375906407833099e-02 7.474848628044128418e-02 1.023353412747383118e-01 -3.348262906074523926e-01
1.422306150197982788e-01 3.308997452259063721e-01 -2.157508730888366699e-01 2.928917407989501953e-01 2.175765670835971832e-02 -2.107460945844650269e-01 4.191038310527801514e-01 -3.787732124328613281e-02 -3.045604228973388672e-01 -1.804701983928680420e-01 2.877316772937774658e-01 -1.682154834270477295e-01 8.719190955162048340e-02 4.477215558290481567e-02 -5.457467213273048401e-02 1.448114067316055298e-01 1.565376520156860352e-01 -1.549303233623504639e-01 1.742098852992057800e-02 -9.930308908224105835e-03 1.908296197652816772e-01 8.814561367034912109e-02 6.745648570358753204e-03 2.431316971778869629e-01 -8.282837271690368652e-02 5.317919701337814331e-02 -3.043210832402110100e-03 -6.822911649942398071e-02 1.382113993167877197e-01 1.685240417718887329e-01 -8.884006738662719727e-02 -1.549237519502639771e-01
2.833231985569000244e-01 -1.208057627081871033e-01 -1.802769452333450317e-01 5.508968606591224670e-02 1.138531193137168884e-01 -2.660085260868072510e-01 1.927738338708877563e-01 -2.152591571211814880e-02 2.548985779285430908e-01 3.995270468294620514e-03 1.085515990853309631e-01 1.358123570680618286e-01 -9.477105922996997833e-03 3.217353671789169312e-02 -5.096956342458724976e-02 2.853692471981048584e-01 3.530267998576164246e-02 -1.710655540227890015e-01 1.149826273322105408e-01 1.668774187564849854e-01 3.524887859821319580e-01 -2.787121236324310303e-01 -2.305975928902626038e-02 7.530864328145980835e-02 -1.414019148796796799e-02 -3.573438227176666260e-01 -2.525386214256286621e-01 8.694882690906524658e-02 1.875666975975036621e-01 1.951827108860015869e-01 4.306458309292793274e-02 -1.174810826778411865e-01
-6.273161619901657104e-02 -2.852165885269641876e-02 -3.390981256961822510e-01 7.155930250883102417e-02 1.997708976268768311e-01 -3.646086156368255615e-02 1.150534376502037048e-01 1.349291503429412842e-01 2.048760838806629181e-02 1.487283259630203247e-01 1.097667142748832703e-01 -2.826148569583892822e-01 1.318514198064804077e-01 2.704198360443115234e-01 -8.148550055921077728e-03 4.303897172212600708e-02 -4.278766922652721405e-03 -1.668078601360321045e-01 -6.221416406333446503e-03 -3.973781466484069824e-01 -1.620481014251708984e-01 -1.681878864765167236e-01 -7.903775572776794434e-02 -7.538273185491561890e-02 -1.191368047147989273e-02 1.634471267461776733e-01 -4.135131835937500000e-01 -2.011142969131469727e-01 2.571284174919128418e-01 1.738605946302413940e-01 1.394197624176740646e-02 -9.203471243381500244e-02
7.560126949101686478e-03 1.297612488269805908e-01 -7.711316645145416260e-02 1.190350502729415894e-01 4.091799259185791016e-02 -2.826063036918640137e-01 2.160030752420425415e-01 -7.731851935386657715e-02 -3.640201687812805176e-01 -1.055160537362098694e-01 3.807297348976135254e-01 -5.449598282575607300e-02 1.729332208633422852e-01 2.181025445461273193e-01 -2.374552637338638306e-01 2.777300477027893066e-01 -2.894884534180164337e-02 -2.384658157825469971e-01 -1.138826310634613037e-01 -5.334256961941719055e-02 -4.244579374790191650e-02 1.455015540122985840e-01 -2.121966928243637085e-01 1.480498164892196655e-02 -8.118466287851333618e-02 -1.607854366302490234e-01 -1.361940205097198486e-01 6.979085505008697510e-02 1.999873220920562744e-01 1.128391921520233154e-01 -1.432702243328094482e-01 -2.353632301092147827e-01
1.258633434772491455e-01 1.422086954116821289e-01 7.246103137731552124e-02 2.489523887634277344e-01 1.836903765797615051e-02 -3.867495059967041016e-01 3.101374506950378418e-01 -1.332015395164489746e-01 -3.163897693157196045e-01 -1.268424689769744873e-01 4.435487389564514160e-01 -5.262685939669609070e-02 -3.650532104074954987e-03 1.247939318418502808e-01 -1.508445590734481812e-01 1.052632853388786316e-01 4.357156530022621155e-02 -8.331619948148727417e-02 1.048254668712615967e-01 2.064392901957035065e-02 1.263338774442672729e-01 -1.074827834963798523e-01 -3.048767149448394775e-02 3.325656801462173462e-02 7.747678458690643311e-02 -1.139640510082244873e-01 -2.335116714239120483e-01 -1.691551357507705688e-01 2.546907365322113037e-01 1.123109459877014160e-01 -9.010349959135055542e-02 -1.738232970237731934e-01
1.077192127704620361e-01 7.414221297949552536e-03 -1.052388772368431091e-01 9.081412106752395630e-02 -1.333967596292495728e-01 1.763297021389007568e-01 2.845613956451416016e-01 8.061066269874572754e-02 -1.630056202411651611e-01 1.056482717394828796e-01 -6.187052652239799500e-02 -1.297863274812698364e-01 1.851377338171005249e-01 7.297842204570770264e-02 1.746903359889984131e-01 2.497663050889968872e-01 -8.315487951040267944e-02 -2.601439952850341797e-01 -2.626564502716064453e-01 -2.801621891558170319e-02 1.550877690315246582e-01 -2.528410255908966064e-01 7.371629774570465088e-02 1.650713980197906494e-01 1.540328562259674072e-01 -1.120051443576812744e-01 -3.942577242851257324e-01 -4.826797917485237122e-02 -1.384059786796569824e-01 3.175185918807983398e-01 -6.653342396020889282e-02 -2.414225041866302490e-01
-1.558512002229690552e-01 -1.811593472957611084e-01 -3.975162748247385025e-03 3.411458432674407959e-01 1.623082906007766724e-01 -1.282509267330169678e-01 3.234935104846954346e-01 -9.489420801401138306e-02 1.676022708415985107e-01 1.683505624532699585e-01 5.888090282678604126e-02 -1.329111605882644653e-01 1.208739206194877625e-01 1.095051094889640808e-01 4.815125837922096252e-02 4.262614548206329346e-01 -1.145429983735084534e-01 -2.468660026788711548e-01 -1.339532583951950073e-01 2.516478300094604492e-01 1.749108135700225830e-01 -3.390400856733322144e-02 4.050576686859130859e-02 6.848249584436416626e-02 1.253218650817871094e-01 -2.629236551001667976e-03 -1.604532748460769653e-01 -4.247982986271381378e-03 4.499170556664466858e-02 -3.851437941193580627e-02 2.075472474098205566e-01 -3.168598711490631104e-01
-1.925317198038101196e-02 8.002720773220062256e-02 -2.084870338439941406e-01 7.786414027214050293e-02 6.670538336038589478e-02 -2.765150964260101318e-01 4.755734279751777649e-02 -1.834942400455474854e-01 -1.182091608643531799e-01 -3.029913827776908875e-02 7.185823470354080200e-02 -2.089032977819442749e-01 3.027336895465850830e-01 -4.516048729419708252e-02 1.048998720943927765e-02 -1.593646556138992310e-01 2.042240649461746216e-01 -2.874551415443420410e-01 -6.756575405597686768e-02 -8.606393635272979736e-02 8.893723785877227783e-02 -3.769043684005737305e-01 -2.188502252101898193e-01 1.415631920099258423e-01 1.898233890533447266e-01 1.614622473716735840e-01 -2.671639025211334229e-01 -4.608005657792091370e-02 1.257648169994354248e-01 1.741293966770172119e-01 -1.305983811616897583e-01 -3.015865087509155273e-01
-4.552986845374107361e-02 2.197922170162200928e-01 -4.672739654779434204e-02 3.460468053817749023e-01 -5.178556963801383972e-02 -3.072123825550079346e-01 5.069458391517400742e-03 -1.012037023901939392e-01 -2.834924496710300446e-03 2.991057746112346649e-02 2.992404811084270477e-02 2.118385136127471924e-01 -7.443476468324661255e-02 2.624975703656673431e-02 -1.899791359901428223e-01 -9.909164160490036011e-02 2.375012189149856567e-01 -3.333067297935485840e-01 -3.985220566391944885e-02 -7.045269757509231567e-02 2.307855039834976196e-01 8.621947467327117920e-02 1.423961669206619263e-01 2.756043802946805954e-03 -1.866829395294189453e-01 -1.029370129108428955e-01 -1.059825792908668518e-01 -1.112510263919830322e-01 3.504524230957031250e-01 1.574023216962814331e-01 3.760052099823951721e-02 -3.852910399436950684e-01
1.321989595890045166e-01 4.699450451880693436e-03 -2.559790015220642090e-01 2.614412605762481689e-01 1.309188604354858398e-01 -1.060707494616508484e-01 1.641788929700851440e-01 -1.250667572021484375e-01 -5.280438810586929321e-02 6.618009507656097412e-02 1.151017379015684128e-02 -3.474694490432739258e-01 3.052428960800170898e-01 2.354581058025360107e-01 -5.439077317714691162e-02 -1.497524380683898926e-01 -1.092049553990364075e-01 -2.759219706058502197e-01 5.714460462331771851e-02 -1.111928224563598633e-01 1.039381027221679688e-01 2.222071960568428040e-02 5.091841146349906921e-02 -6.628367304801940918e-02 -3.625553101301193237e-02 1.426595076918601990e-02 -3.801300749182701111e-02 -1.018397808074951172e-01 1.546224504709243774e-01 -8.164736209437251091e-04 -2.720362246036529541e-01 -4.923271536827087402e-01
-5.851313099265098572e-02 -3.417285531759262085e-02 -1.114510372281074524e-01 -2.910477481782436371e-02 -1.710468158125877380e-02 -1.247395128011703491e-01 8.788946270942687988e-02 -2.521389350295066833e-02 1.467355042695999146e-01 9.503429383039474487e-02 8.363670669496059418e-03 -3.129410743713378906e-01 2.729464173316955566e-01 8.015559613704681396e-02 -6.557404249906539917e-02 -4.030243307352066040e-02 -1.041399016976356506e-01 -3.297311663627624512e-01 1.681160926818847656e-01 -3.178097605705261230e-01 -1.075894758105278015e-02 -2.171687930822372437e-01 -1.100250631570816040e-01 -8.145079761743545532e-02 -1.685943803749978542e-03 -2.864567339420318604e-01 -2.654909193515777588e-01 -1.201107054948806763e-01 3.512904345989227295e-01 1.285063773393630981e-01 -1.374068260192871094e-01 -3.192020356655120850e-01
-7.645707577466964722e-02 4.953235760331153870e-02 -1.115670949220657349e-01 2.651085145771503448e-02 1.249365434050559998e-01 -1.306208968162536621e-01 -1.764500886201858521e-02 3.975915908813476562e-02 1.309073418378829956e-01 4.473637789487838745e-02 -1.020127013325691223e-01 -2.968753278255462646e-01 2.227472811937332153e-01 3.007749319076538086e-01 -1.022740378975868225e-01 2.443106174468994141e-01 4.152211546897888184e-02 -2.834746837615966797e-01 1.892293244600296021e-01 -2.573083043098449707e-01 -5.450544506311416626e-02 -2.711291015148162842e-01 -1.343547254800796509e-01 5.124853551387786865e-02 -4.303843528032302856e-02 -8.507166057825088501e-02 -1.170691549777984619e-01 -3.070929348468780518e-01 2.663027942180633545e-01 -1.019368469715118408e-01 -1.932585835456848145e-01 -3.147441446781158447e-01
5.266366899013519287e-02 3.357356190681457520e-01 -6.351091712713241577e-02 2.616875767707824707e-01 -3.105906397104263306e-02 -2.523235678672790527e-01 1.829501390457153320e-01 1.286734044551849365e-01 -3.305173814296722412e-01 4.955893009901046753e-02 2.926016747951507568e-01 -8.070982247591018677e-02 -5.557147320359945297e-03 -1.644939999096095562e-03 -2.012469321489334106e-01 2.171153575181961060e-01 3.726837933063507080e-01 -6.907822191715240479e-02 2.845537476241588593e-02 8.586227893829345703e-02 2.702499926090240479e-01 8.810388296842575073e-02 -1.586538702249526978e-01 1.273758560419082642e-01 -7.483188807964324951e-02 -2.304439991712570190e-02 -1.372439116239547729e-01 -1.065374314785003662e-01 1.570050865411758423e-01 6.585420109331607819e-03 -2.422197908163070679e-01 -1.100577935576438904e-01
1.264136731624603271e-01 1.682633161544799805e-01 -1.611144393682479858e-01 -3.184080123901367188e-02 1.444937735795974731e-01 -3.254836425185203552e-02 -4.734895005822181702e-02 1.538166310638189316e-02 -1.823071837425231934e-01 8.046137541532516479e-02 -2.543855458498001099e-02 -9.124418348073959351e-02 1.434500068426132202e-01 7.615302503108978271e-02 7.327116280794143677e-02 2.918320298194885254e-01 3.656559064984321594e-02 -2.972560226917266846e-01 -6.556869298219680786e-02 1.151663158088922501e-02 3.093432486057281494e-01 -1.923023462295532227e-01 3.762294352054595947e-01 3.558406233787536621e-02 -2.077353894710540771e-01 7.384702097624540329e-03 -8.650814741849899292e-02 -3.199138045310974121e-01 -7.270412147045135498e-02 2.700569331645965576e-01 -3.238633573055267334e-01 -1.815633028745651245e-01
-8.344988338649272919e-03 -3.678886294364929199e-01 -8.598808199167251587e-02 1.105349138379096985e-01 -4.147922992706298828e-02 -4.453332424163818359e-01 1.399651169776916504e-01 9.704014658927917480e-02 6.789984554052352905e-02 2.248167432844638824e-02 4.860765486955642700e-02 -1.128776371479034424e-01 1.653472036123275757e-01 3.538643568754196167e-02 -1.013822704553604126e-01 1.344030052423477173e-01 -5.895642563700675964e-02 -4.033891260623931885e-01 -1.842031627893447876e-01 -5.190695077180862427e-02 1.953379660844802856e-01 -8.830020576715469360e-02 -7.668728381395339966e-02 -1.339041441679000854e-01 -1.120079085230827332e-01 6.424821331165730953e-04 -9.137415140867233276e-02 -1.800965368747711182e-01 1.815121769905090332e-01 5.580868106335401535e-03 3.728566169738769531e-01 -2.021233290433883667e-01
5.918848887085914612e-02 1.395208388566970825e-01 -1.479696929454803467e-01 7.031960040330886841e-02 3.190319240093231201e-01 1.597989797592163086e-01 -1.052466854453086853e-01 7.702969014644622803e-02 -3.006095290184020996e-01 9.839119762182235718e-02 5.827473104000091553e-02 -2.854000031948089600e-01 8.944817818701267242e-03 3.261990472674369812e-02 4.879912827163934708e-03 2.080615051090717316e-02 8.300350606441497803e-02 -3.291283845901489258e-01 -1.748506128787994385e-01 -1.133679673075675964e-01 1.815306581556797028e-02 -5.225767940282821655e-02 -4.253241792321205139e-02 -1.838090419769287109e-01 2.923843823373317719e-02 2.708152122795581818e-02 -4.440998733043670654e-01 -1.981045901775360107e-01 -9.896393865346908569e-02 2.761996090412139893e-01 -4.122530226595699787e-04 -3.129417300224304199e-01
5.458205123431980610e-04 -1.536805182695388794e-01 -6.431233137845993042e-02 2.041209936141967773e-01 -2.062486559152603149e-01 -2.986707091331481934e-01 1.452766954898834229e-01 5.448347330093383789e-02 -4.660697188228368759e-03 2.107094228267669678e-01 2.679000794887542725e-01 -2.119409143924713135e-01 2.678668797016143799e-01 3.412320464849472046e-02 -2.170693874359130859e-01 1.679261326789855957e-01 1.374170780181884766e-01 -2.457992136478424072e-01 -1.334745734930038452e-01 6.294246762990951538e-02 2.139840871095657349e-01 -2.216646671295166016e-01 9.116398543119430542e-02 -1.616972833871841431e-01 -1.718913465738296509e-01 3.824886679649353027e-02 -1.299857944250106812e-01 -1.731700897216796875e-01 2.296342849731445312e-01 -7.558795809745788574e-02 3.106198906898498535e-01 -4.621777683496475220e-02
1.494183093309402466e-01 8.477339893579483032e-02 -4.639787971973419189e-01 1.545175164937973022e-02 1.604788154363632202e-01 -1.644478589296340942e-01 -2.301498875021934509e-02 -6.689991801977157593e-02 -1.401079818606376648e-02 1.360411196947097778e-01 -1.663173735141754150e-01 -3.311276733875274658e-01 1.495781689882278442e-01 -1.776588149368762970e-02 -1.188642010092735291e-01 3.259286284446716309e-02 1.847088634967803955e-01 -2.151287198066711426e-01 1.231603845953941345e-01 -1.802534312009811401e-01 7.989122718572616577e-02 -2.176510989665985107e-01 6.714875251054763794e-02 -3.170999139547348022e-02 3.106362000107765198e-02 5.754210799932479858e-02 -4.382851123809814453e-01 -6.450247019529342651e-02 1.285775601863861084e-01 -9.694509953260421753e-02 -2.820255756378173828e-01 -9.977111965417861938e-02
1.670338064432144165e-01 -8.516485802829265594e-03 -4.631806015968322754e-01 -3.310291767120361328e-01 -1.262814700603485107e-01 -2.344671487808227539e-01 1.962523460388183594e-01 3.038857690989971161e-02 -3.595117852091789246e-02 1.559436619281768799e-01 1.853706687688827515e-02 -1.529399752616882324e-01 -2.285571023821830750e-02 1.604712307453155518e-01 -1.314696073532104492e-01 -1.490353941917419434e-01 2.192704230546951294e-01 -3.235356807708740234e-01 1.004765778779983521e-01 6.788261979818344116e-02 5.249476060271263123e-02 -1.259443908929824829e-01 1.263446360826492310e-01 1.053511500358581543e-01 1.913860291242599487e-01 1.279680728912353516e-01 -2.125795483589172363e-01 -2.150019854307174683e-01 4.384328052401542664e-02 7.375603914260864258e-02 -1.590164192020893097e-02 -2.392960190773010254e-01
9.482984244823455811e-02 -3.775764405727386475e-01 1.954660750925540924e-02 4.550376441329717636e-03 -8.259168267250061035e-02 -2.810671627521514893e-01 2.199647426605224609e-01 1.356857568025588989e-01 5.495353788137435913e-02 -5.333214998245239258e-02 1.225699037313461304e-01 -3.955161944031715393e-02 2.894660532474517822e-01 -1.137668341398239136e-01 5.560338497161865234e-03 3.464956581592559814e-01 -3.457162901759147644e-02 -2.583842575550079346e-01 -2.920350059866905212e-02 -6.053556129336357117e-02 2.684487104415893555e-01 8.099139668047428131e-03 9.558697044849395752e-02 -3.085773587226867676e-01 1.618688702583312988e-01 2.275251150131225586e-01 -2.572373114526271820e-02 9.161200374364852905e-02 1.131343394517898560e-01 -1.436834186315536499e-01 -5.401559546589851379e-02 -2.894852161407470703e-01
-1.717421263456344604e-01 3.878796473145484924e-03 -2.780669555068016052e-02 1.679839342832565308e-01 -4.364125803112983704e-02 -3.838804364204406738e-01 -2.902184985578060150e-02 -1.230179816484451294e-01 -3.587106466293334961e-01 -1.220169067382812500e-01 3.529925346374511719e-01 1.895266771316528320e-01 1.084039956331253052e-01 2.160391807556152344e-01 -5.488664284348487854e-02 1.770240217447280884e-01 5.706638842821121216e-02 -2.473628818988800049e-01 2.675935626029968262e-02 -5.155491828918457031e-02 8.140428364276885986e-02 1.452458202838897705e-01 -3.090634755790233612e-02 -1.455691060982644558e-03 3.879506886005401611e-02 2.095688134431838989e-01 -6.592746824026107788e-02 -1.981649100780487061e-01 3.598459064960479736e-01 -1.561148744076490402e-02 2.449295669794082642e-02 -2.520344853401184082e-01
4.260337725281715393e-02 -1.166883930563926697e-01 -2.226195037364959717e-01 -1.871567517518997192e-01 -5.537565425038337708e-02 -9.365985542535781860e-02 -1.347839534282684326e-01 -1.850827932357788086e-01 4.235834255814552307e-02 1.877421885728836060e-01 -2.175894826650619507e-01 -2.284139543771743774e-01 2.629709057509899139e-02 -1.406150311231613159e-01 -3.279788047075271606e-02 2.989580929279327393e-01 2.489980310201644897e-01 -3.323136270046234131e-01 -7.575808465480804443e-02 -3.290402293205261230e-01 -4.392197355628013611e-03 -4.138574749231338501e-02 -1.638234704732894897e-01 -9.446112811565399170e-02 3.575142100453376770e-02 4.758122563362121582e-02 -3.058598637580871582e-01 -9.261462837457656860e-02 1.196482107043266296e-01 -1.590728610754013062e-01 -5.348085239529609680e-02 -3.408271968364715576e-01
1.804480999708175659e-01 -9.635624289512634277e-02 -4.450853168964385986e-02 7.829115539789199829e-02 -1.340191364288330078e-01 -2.029045522212982178e-01 4.241764545440673828e-01 -2.522780597209930420e-01 -1.164693608880043030e-01 8.151576854288578033e-03 2.372056432068347931e-02 -1.795181035995483398e-01 2.472048103809356689e-01 4.164554923772811890e-02 1.154679730534553528e-01 3.528269231319427490e-01 -1.664885431528091431e-01 -3.028178215026855469e-01 -1.144704744219779968e-01 8.831480145454406738e-02 3.069559037685394287e-01 -8.985239267349243164e-02 1.911816298961639404e-01 -1.089424267411231995e-02 -9.454526752233505249e-02 -6.841736286878585815e-02 -2.398727387189865112e-01 -1.015436872839927673e-01 -7.853286713361740112e-02 -1.115846782922744751e-01 1.439032852649688721e-01 1.326136849820613861e-02
7.989003509283065796e-02 1.275119185447692871e-01 -2.887663841247558594e-01 -4.697683826088905334e-02 7.181231677532196045e-02 -7.867096364498138428e-02 2.042891681194305420e-01 2.016206085681915283e-01 7.940161228179931641e-02 -2.247834764420986176e-02 -1.994665712118148804e-01 -1.526256203651428223e-01 1.980459094047546387e-01 1.961904913187026978e-01 8.882107213139533997e-03 9.283003211021423340e-02 -2.378758974373340607e-02 -2.592840194702148438e-01 1.292378008365631104e-01 -3.321564197540283203e-01 -3.971661627292633057e-02 -3.068232238292694092e-01 -2.516647577285766602e-01 -3.871338814496994019e-02 -5.673816055059432983e-02 1.214658468961715698e-01 -2.439374476671218872e-01 -1.704978495836257935e-01 1.654191017150878906e-01 3.182390928268432617e-01 -2.545099146664142609e-02 -2.247710078954696655e-01
-1.469762623310089111e-01 -1.508563160896301270e-01 -2.599201202392578125e-01 -2.757425904273986816e-01 8.074811100959777832e-02 -2.169053703546524048e-01 2.015388906002044678e-01 -8.812057226896286011e-02 4.589280858635902405e-02 3.186980187892913818e-01 4.431174322962760925e-02 -1.037317737936973572e-01 2.421417236328125000e-01 8.003083616495132446e-02 2.409221529960632324e-01 6.961267441511154175e-02 8.078295737504959106e-02 -2.854957580566406250e-01 1.464746594429016113e-01 -3.769507408142089844e-01 -1.194698587059974670e-01 -9.733982384204864502e-03 -1.795675307512283325e-01 3.141473978757858276e-02 -1.015790700912475586e-01 1.551132053136825562e-01 -1.089321747422218323e-01 -1.330155134201049805e-01 2.065242975950241089e-01 1.291509419679641724e-01 -6.041437387466430664e-02 -1.991773843765258789e-01
1.966501027345657349e-01 -2.149275094270706177e-01 -5.920373648405075073e-02 2.558665722608566284e-02 3.682437539100646973e-01 -1.909517347812652588e-01 1.488782912492752075e-01 6.490003317594528198e-02 -1.042195688933134079e-02 3.083914518356323242e-01 4.231398701667785645e-01 1.469171047210693359e-02 -4.900653660297393799e-02 9.031952917575836182e-02 7.632854580879211426e-02 7.549872249364852905e-02 2.842313051223754883e-01 -1.989204436540603638e-01 -7.523507624864578247e-02 -6.308326963335275650e-03 2.987025082111358643e-01 1.205651164054870605e-01 1.600125804543495178e-02 5.802308395504951477e-02 5.138383433222770691e-02 4.114846512675285339e-02 -2.733427286148071289e-01 -9.304919838905334473e-02 2.333484292030334473e-01 -3.794673830270767212e-02 -7.250294089317321777e-02 -1.835080087184906006e-01
-5.606645345687866211e-02 2.470258325338363647e-01 -1.866159439086914062e-01 2.343508601188659668e-01 -2.520242705941200256e-02 -2.912703156471252441e-01 8.898589760065078735e-02 -6.217168271541595459e-02 -9.662660956382751465e-02 1.520333532243967056e-02 3.115281648933887482e-02 -9.796103090047836304e-02 3.266287744045257568e-01 -9.245297312736511230e-02 3.026469349861145020e-01 -5.975085124373435974e-02 -1.288287043571472168e-01 -4.473608732223510742e-01 3.084133565425872803e-02 -4.023673757910728455e-02 1.789511889219284058e-01 -2.978632748126983643e-01 8.761788718402385712e-03 -7.489857822656631470e-02 1.943807601928710938e-01 1.135194972157478333e-01 -1.354796886444091797e-01 -4.062337055802345276e-02 1.506162136793136597e-01 -2.909807674586772919e-02 -1.701293885707855225e-01 -2.222940772771835327e-01
7.980071753263473511e-02 -1.034256815910339355e-01 -2.471215575933456421e-01 -6.932540982961654663e-02 2.278865687549114227e-02 4.179139435291290283e-02 2.458675503730773926e-01 -5.836103856563568115e-02 -3.788165748119354248e-01 -1.421459466218948364e-01 -8.057320117950439453e-02 5.022802948951721191e-02 2.784917354583740234e-01 1.255614459514617920e-01 8.314231038093566895e-02 1.799269914627075195e-01 1.609822958707809448e-01 -2.975207567214965820e-01 1.844202429056167603e-01 6.455902755260467529e-02 -2.910532429814338684e-02 -5.956667289137840271e-02 -3.951842784881591797e-01 -2.177772112190723419e-02 2.664364874362945557e-01 1.030157357454299927e-01 -1.571899205446243286e-01 -1.804306060075759888e-01 5.774018540978431702e-02 1.981860548257827759e-01 7.219922542572021484e-02 -2.127519994974136353e-01
-1.202370896935462952e-01 7.267103344202041626e-02 -2.924186885356903076e-01 3.840792179107666016e-02 3.649454712867736816e-01 -1.470410972833633423e-01 2.775001525878906250e-01 5.942374840378761292e-02 1.816050708293914795e-01 1.757605969905853271e-01 -5.895294621586799622e-02 -1.906999796628952026e-01 1.437458097934722900e-01 1.541940569877624512e-01 1.167397294193506241e-02 -2.070439048111438751e-03 1.087321341037750244e-01 -3.023982346057891846e-01 -4.602189362049102783e-02 -1.396709084510803223e-01 -4.074608907103538513e-03 -1.594155430793762207e-01 -3.090755343437194824e-01 -1.674490794539451599e-02 -1.277461946010589600e-01 8.482938259840011597e-02 -1.516601592302322388e-01 -2.016267329454421997e-01 2.250364571809768677e-01 1.516478061676025391e-01 -2.802226692438125610e-02 -3.192441761493682861e-01
-7.391609996557235718e-02 -7.537563145160675049e-02 -1.932647079229354858e-01 2.361983060836791992e-01 -3.864217400550842285e-01 -1.444365531206130981e-01 3.385473191738128662e-01 1.061732470989227295e-01 -1.568865627050399780e-01 7.830268144607543945e-02 1.307899691164493561e-02 -1.353561580181121826e-01 2.484311163425445557e-01 -4.916870221495628357e-02 2.803672663867473602e-02 5.883594974875450134e-02 4.319105297327041626e-02 -3.683131933212280273e-01 -2.045982331037521362e-01 -9.888968616724014282e-02 9.595325589179992676e-02 -1.332624405622482300e-01 -2.676814235746860504e-02 6.708877533674240112e-02 2.265986986458301544e-02 1.104911491274833679e-01 -4.443606436252593994e-01 1.613443940877914429e-01 -1.354027912020683289e-02 -1.228490620851516724e-01 -6.387487798929214478e-02 -7.151737809181213379e-02
1.879839450120925903e-01 -1.890031546354293823e-01 -1.878984421491622925e-01 2.253883332014083862e-01 -1.232081949710845947e-01 -2.784761190414428711e-01 -2.139581590890884399e-01 4.231353104114532471e-02 -6.744365673512220383e-03 1.597600281238555908e-01 1.506757587194442749e-01 -6.235901638865470886e-02 2.677001357078552246e-01 7.003422081470489502e-02 -3.272821903228759766e-01 2.769646942615509033e-01 3.749826923012733459e-02 -1.542612165212631226e-01 -2.322124093770980835e-01 -2.147964835166931152e-01 1.503193974494934082e-01 -1.752839684486389160e-01 -1.028176583349704742e-02 -8.838230371475219727e-02 -9.031120687723159790e-02 -7.193532306700944901e-03 4.406096413731575012e-02 -2.077226936817169189e-01 1.326843798160552979e-01 -8.276283740997314453e-02 1.481531560420989990e-01 -3.221522569656372070e-01
3.253937959671020508e-01 -1.065022423863410950e-01 -2.668552398681640625e-01 -5.894297733902931213e-02 -2.856073081493377686e-01 -1.186393350362777710e-01 -8.140069246292114258e-02 -1.891553848981857300e-01 -2.171774208545684814e-01 4.112534224987030029e-03 1.747354865074157715e-01 -1.726760063320398331e-03 6.085119023919105530e-02 9.898126870393753052e-02 -2.235683947801589966e-01 7.176970690488815308e-02 -1.020489260554313660e-01 -2.110155373811721802e-01 4.922773689031600952e-02 -2.147921770811080933e-01 1.553291678428649902e-01 -1.741877645254135132e-01 2.545914649963378906e-01 -2.698399424552917480e-01 -1.665375828742980957e-01 -7.445787638425827026e-02 -3.200668096542358398e-01 -8.646551519632339478e-02 1.624057292938232422e-01 2.248737663030624390e-01 -7.655359059572219849e-02 -4.564486443996429443e-02
1.282684952020645142e-01 -2.274845987558364868e-01 -1.818731278181076050e-01 -1.210392788052558899e-01 -4.919748008251190186e-02 -2.075793296098709106e-01 6.734365969896316528e-02 -6.472393870353698730e-02 1.684760749340057373e-01 2.222953289747238159e-01 -2.345097959041595459e-01 -4.358217120170593262e-01 -1.525288075208663940e-01 -9.775081276893615723e-02 5.894286558032035828e-02 2.077865600585937500e-01 -7.232639938592910767e-02 -4.465255439281463623e-01 -5.142537876963615417e-03 -2.614918053150177002e-01 5.691572278738021851e-02 -1.300591230392456055e-01 -7.189212739467620850e-02 -1.870940178632736206e-01 7.257524877786636353e-02 9.677597880363464355e-02 -1.808312386274337769e-01 -2.787695080041885376e-02 5.845022201538085938e-02 3.477387875318527222e-02 -6.915388256311416626e-02 -1.917429715394973755e-01
-1.541600525379180908e-01 -3.309380263090133667e-02 -2.359930574893951416e-01 -8.292844146490097046e-02 -1.475273370742797852e-01 -3.999171257019042969e-01 -1.202468425035476685e-01 -1.545058786869049072e-01 4.884689673781394958e-02 2.432695180177688599e-01 6.028258055448532104e-02 -2.016131132841110229e-01 1.293445080518722534e-01 4.970858618617057800e-02 4.425087943673133850e-02 1.894545257091522217e-01 -1.863061785697937012e-01 -2.300926893949508667e-01 -8.069191128015518188e-02 -1.378932446241378784e-01 2.724166810512542725e-01 -2.589960396289825439e-01 1.641444861888885498e-01 -8.351806551218032837e-02 -2.910934686660766602e-01 1.124737560749053955e-01 -2.126759141683578491e-01 2.100586444139480591e-01 -1.812569983303546906e-02 5.410610139369964600e-02 9.138488024473190308e-02 -2.071347683668136597e-01
1.421687006950378418e-01 2.367084473371505737e-01 -2.586342692375183105e-01 -6.867064628750085831e-03 1.584741920232772827e-01 -7.888524234294891357e-02 3.754099607467651367e-01 -4.776908829808235168e-02 2.400268167257308960e-01 1.265402287244796753e-01 4.121716916561126709e-01 -5.612843483686447144e-02 -8.526468276977539062e-02 -8.705482631921768188e-02 6.073853000998497009e-02 1.620635688304901123e-01 -4.796296358108520508e-02 -1.631393134593963623e-01 2.614339888095855713e-01 -6.196963414549827576e-02 7.046069204807281494e-02 -2.328408695757389069e-02 -1.053507030010223389e-01 2.289659678936004639e-01 -3.377269953489303589e-02 1.284968256950378418e-01 -2.207161039113998413e-01 -4.329363629221916199e-02 -1.020642071962356567e-01 -1.208614408969879150e-01 3.422603383660316467e-02 -3.552904725074768066e-01
5.941929295659065247e-02 8.480185270309448242e-02 1.460480242967605591e-01 6.006455048918724060e-02 -9.505478292703628540e-02 -3.281136751174926758e-01 3.719777762889862061e-01 9.808071702718734741e-02 5.604254081845283508e-02 2.062680274248123169e-01 1.020185053348541260e-01 -1.102860346436500549e-01 2.651588618755340576e-01 -2.987303137779235840e-01 1.753823608160018921e-01 2.897719442844390869e-01 -9.397695958614349365e-02 -9.350774437189102173e-02 5.821194127202033997e-02 2.185483425855636597e-01 1.510601788759231567e-01 6.033665686845779419e-02 -1.732229441404342651e-01 -1.262346059083938599e-01 -1.683959178626537323e-02 3.122724778950214386e-02 -4.353795647621154785e-01 -1.516799330711364746e-01 -1.430467981845140457e-02 -1.859463006258010864e-02 -2.215203829109668732e-02 -3.368799388408660889e-02
-8.053734153509140015e-02 1.490180045366287231e-01 -2.628927230834960938e-01 2.587864398956298828e-01 -4.991848953068256378e-03 -2.049340009689331055e-01 3.623853027820587158e-01 -1.521879993379116058e-02 3.477691486477851868e-02 2.736830413341522217e-01 7.599456608295440674e-02 -2.070015966892242432e-01 1.090045869350433350e-01 -1.500159054994583130e-01 9.853075258433818817e-03 -1.906341910362243652e-01 1.752051264047622681e-01 -5.002205371856689453e-01 -2.988972235471010208e-03 -2.047490775585174561e-01 7.181800901889801025e-02 -9.014751017093658447e-02 1.074461918324232101e-02 7.001093775033950806e-02 1.510951668024063110e-01 -1.532333716750144958e-02 -1.514913737773895264e-01 7.508712261915206909e-02 8.974252641201019287e-02 -5.311535671353340149e-02 -2.315230965614318848e-01 -9.383364021778106689e-02
-1.374443024396896362e-01 5.832325294613838196e-02 -1.940072923898696899e-01 -2.552046440541744232e-03 -2.798293828964233398e-01 -3.609538376331329346e-01 2.554999291896820068e-01 7.604805380105972290e-02 -3.189807534217834473e-01 4.319155588746070862e-02 -1.261058449745178223e-01 -2.323287427425384521e-01 1.326218098402023315e-01 1.364272683858871460e-01 1.390338093042373657e-01 7.865440100431442261e-02 -4.040216654539108276e-02 -2.059013843536376953e-01 -2.070611268281936646e-01 -2.221333980560302734e-01 -1.965602859854698181e-02 -2.228439599275588989e-02 4.135681316256523132e-02 1.364718824625015259e-01 6.295238435268402100e-02 -1.137018725275993347e-01 -3.451828062534332275e-01 -1.147524416446685791e-01 -1.509353667497634888e-01 -7.642375677824020386e-02 -1.971780955791473389e-01 -2.258762717247009277e-01
6.423030793666839600e-02 -8.284874260425567627e-02 -1.532189846038818359e-01 2.744298242032527924e-02 -1.233583912253379822e-01 -4.502150714397430420e-01 6.669942289590835571e-02 -5.258943513035774231e-02 7.068356126546859741e-02 4.959289133548736572e-01 2.289271503686904907e-01 -2.040684223175048828e-01 2.295590490102767944e-01 1.425941884517669678e-01 8.211912959814071655e-02 2.327842637896537781e-02 6.436751782894134521e-02 -2.056719958782196045e-01 6.750245229341089725e-04 5.752148851752281189e-02 -2.410854026675224304e-02 -2.946643345057964325e-02 1.447266992181539536e-02 -4.100911691784858704e-02 -3.523927032947540283e-01 -6.563474237918853760e-02 -1.851103007793426514e-01 9.742294996976852417e-02 -1.912782192230224609e-01 1.227163821458816528e-01 -9.580383077263832092e-03 -1.930515319108963013e-01
4.672203958034515381e-02 -4.296347498893737793e-01 -2.292121052742004395e-01 1.091104373335838318e-01 -7.416627556085586548e-02 -4.452795088291168213e-01 1.887859404087066650e-01 6.980763748288154602e-03 -1.205350086092948914e-01 -3.310115262866020203e-02 6.056153215467929840e-03 -2.028717994689941406e-01 1.204016432166099548e-02 7.843946665525436401e-02 1.877334201708436012e-03 -6.199174374341964722e-02 2.263234257698059082e-01 -9.454578161239624023e-02 -1.287597417831420898e-01 -8.315357565879821777e-02 1.696122139692306519e-01 -4.151867702603340149e-02 3.304290473461151123e-01 1.092444136738777161e-01 7.811127603054046631e-02 1.477783769369125366e-01 -3.643633723258972168e-01 -9.759689867496490479e-02 9.235926717519760132e-02 -6.399499624967575073e-02 -9.621357917785644531e-02 -1.224306374788284302e-01
1.994659453630447388e-01 -5.657436326146125793e-03 -9.609534591436386108e-02 7.878290116786956787e-02 -9.319907426834106445e-02 -1.356380879878997803e-01 2.781714200973510742e-01 -1.743091940879821777e-01 -1.628552377223968506e-01 -1.767142713069915771e-01 1.144167780876159668e-01 -1.439153552055358887e-01 -1.254038810729980469e-01 3.946978971362113953e-02 1.187656372785568237e-01 3.127760887145996094e-01 1.568970382213592529e-01 -2.008629739284515381e-01 -9.713598340749740601e-02 -5.654700845479965210e-02 2.715721726417541504e-01 -3.646452426910400391e-01 -1.940520703792572021e-01 4.280413035303354263e-03 3.057438433170318604e-01 -2.892712354660034180e-01 -1.054894551634788513e-01 -1.406479775905609131e-01 -1.232176870107650757e-01 5.389013513922691345e-02 3.251286223530769348e-02 -1.998105347156524658e-01
-1.028070896863937378e-01 7.670101523399353027e-02 -1.880963742733001709e-01 2.374932318925857544e-01 -8.644624799489974976e-02 -1.448918730020523071e-01 1.717422604560852051e-01 -2.380644902586936951e-02 -4.368064925074577332e-02 2.095401585102081299e-01 -7.503952831029891968e-02 -1.520100980997085571e-01 2.024800479412078857e-01 -5.929213762283325195e-02 -3.881997242569923401e-02 -1.572585552930831909e-01 2.375063747167587280e-01 -6.187977790832519531e-01 -3.547270968556404114e-02 -3.102833926677703857e-01 1.835984736680984497e-01 -2.458086162805557251e-01 5.635992065072059631e-02 -1.592022925615310669e-02 4.406111687421798706e-02 5.494822934269905090e-02 -1.495410203933715820e-01 3.229284286499023438e-02 5.933110415935516357e-02 -1.284759044647216797e-01 -5.848476290702819824e-02 -4.128715395927429199e-02
2.623769640922546387e-02 1.087572127580642700e-01 -2.047710716724395752e-01 1.872713714838027954e-01 -2.462173402309417725e-01 -2.074168324470520020e-01 2.493421733379364014e-01 1.618919223546981812e-01 -1.779232621192932129e-01 2.102785408496856689e-01 5.143865477293729782e-03 -1.606566607952117920e-01 2.718415856361389160e-01 9.152224659919738770e-02 6.574165821075439453e-02 -1.008561328053474426e-01 3.602913394570350647e-02 -3.510292768478393555e-01 -1.877771914005279541e-01 -1.832550317049026489e-01 1.306695640087127686e-01 -1.298039406538009644e-01 -8.190385997295379639e-02 8.589205890893936157e-02 1.468562334775924683e-01 -3.945492208003997803e-02 -3.954610526561737061e-01 -1.957003325223922729e-01 -1.261009275913238525e-01 -9.342268854379653931e-02 -1.840868443250656128e-01 -4.772102087736129761e-02
1.772393099963665009e-02 2.286283075809478760e-01 -1.698155701160430908e-01 3.300680220127105713e-01 -1.406621187925338745e-01 -2.614833712577819824e-01 2.023226171731948853e-01 7.541005313396453857e-02 -1.811340004205703735e-01 -1.921314597129821777e-01 1.350109130144119263e-01 -2.440777719020843506e-01 -3.338837623596191406e-02 1.011246144771575928e-01 -1.663610190153121948e-01 2.689854204654693604e-01 1.001580283045768738e-01 -8.970867097377777100e-02 8.763515204191207886e-02 -6.262318044900894165e-02 2.996513247489929199e-01 3.905374929308891296e-02 -8.695470541715621948e-02 2.823854982852935791e-01 -2.319286391139030457e-02 -1.468857079744338989e-01 -2.255656719207763672e-01 1.144221331924200058e-02 3.504509925842285156e-01 -5.049715749919414520e-03 -1.013209447264671326e-01 -3.774865344166755676e-02
-7.071386277675628662e-02 -1.033430360257625580e-02 2.927795285359025002e-03 2.707967460155487061e-01 1.005910560488700867e-01 -1.147151663899421692e-01 2.893182039260864258e-01 -3.141907230019569397e-02 -3.194742500782012939e-01 4.758172854781150818e-02 4.182510972023010254e-01 4.942042380571365356e-02 -4.288498312234878540e-02 1.974069029092788696e-01 -1.008278951048851013e-01 2.343048304319381714e-01 3.611566871404647827e-02 -2.033512443304061890e-01 2.449266798794269562e-02 -2.706688940525054932e-01 4.396947473287582397e-02 1.527531296014785767e-01 -1.534094754606485367e-02 -1.195245655253529549e-03 -1.524905115365982056e-01 4.362554103136062622e-02 -2.609456181526184082e-01 4.095414280891418457e-02 3.093508481979370117e-01 -9.994060546159744263e-02 -8.207385241985321045e-02 -2.768310308456420898e-01
6.829836964607238770e-02 -1.558384001255035400e-01 1.988287828862667084e-02 2.156093269586563110e-01 -3.261055350303649902e-01 -1.580139100551605225e-01 -5.126564647071063519e-04 -1.340176910161972046e-01 4.177087917923927307e-02 3.198729753494262695e-01 -1.867092400789260864e-01 -1.083200722932815552e-01 1.466551572084426880e-01 -1.295575946569442749e-01 -1.907483339309692383e-01 4.112903177738189697e-01 -6.580200046300888062e-02 -2.058230787515640259e-01 -1.761668920516967773e-01 5.367022752761840820e-02 3.259907066822052002e-01 5.714054405689239502e-02 3.327010571956634521e-02 -1.196662560105323792e-01 2.568313106894493103e-02 1.936175227165222168e-01 -2.806345820426940918e-01 6.292633712291717529e-02 7.960725575685501099e-02 4.441744089126586914e-02 8.925383538007736206e-02 -1.941357702016830444e-01
8.175627887248992920e-02 -9.785751998424530029e-02 -9.435141086578369141e-02 2.101209312677383423e-01 -2.288376688957214355e-01 -2.444003820419311523e-01 3.274271190166473389e-01 1.515001654624938965e-01 1.817486248910427094e-02 -4.372974857687950134e-02 4.888970777392387390e-02 1.070461422204971313e-02 8.324842900037765503e-02 -5.158714484423398972e-03 -2.149745374917984009e-01 3.548132181167602539e-01 3.150794655084609985e-02 -4.303765296936035156e-01 -2.519608139991760254e-01 8.014786057174205780e-03 1.556991934776306152e-01 1.404868960380554199e-01 8.094593882560729980e-02 1.034647691994905472e-02 -8.059577643871307373e-02 5.116755142807960510e-02 -2.358818240463733673e-02 1.553730368614196777e-01 2.395673096179962158e-01 2.730598114430904388e-02 3.057434260845184326e-01 -1.370605081319808960e-01
1.113089919090270996e-01 -7.012160122394561768e-02 -2.606333494186401367e-01 3.039419353008270264e-01 8.906124532222747803e-02 -3.054518252611160278e-02 -1.084694489836692810e-01 9.078836441040039062e-02 -3.462160937488079071e-03 4.125103354454040527e-02 4.101167619228363037e-02 -2.547902762889862061e-01 7.216713577508926392e-02 1.362527608871459961e-01 -7.656353712081909180e-02 1.345406323671340942e-01 2.182553410530090332e-01 -2.210711538791656494e-01 3.203119710087776184e-02 -3.852624595165252686e-01 1.003901287913322449e-02 -3.221126496791839600e-01 1.038277149200439453e-01 1.588309407234191895e-01 1.435248553752899170e-01 -5.659157875925302505e-03 -1.485323160886764526e-01 -4.945036489516496658e-03 -1.849420182406902313e-02 4.210488200187683105e-01 -1.973577439785003662e-01 -1.798395216464996338e-01
-6.436071544885635376e-02 1.205375492572784424e-01 -4.520984590053558350e-01 -5.933450665907002985e-05 2.308308333158493042e-01 -1.640397012233734131e-01 -3.395020589232444763e-02 2.661134116351604462e-02 2.134009599685668945e-01 1.948508471250534058e-01 8.030702918767929077e-02 -1.192406117916107178e-01 1.484027057886123657e-01 2.067533731460571289e-01 2.486222423613071442e-02 1.207220703363418579e-01 4.992238059639930725e-02 -3.977851867675781250e-01 1.421893239021301270e-01 -3.199272751808166504e-01 -1.905851624906063080e-02 -2.656915187835693359e-01 -7.783390581607818604e-02 2.412082394585013390e-03 -7.219872903078794479e-03 4.951444268226623535e-02 -2.764235734939575195e-01 4.548669792711734772e-03 1.971129179000854492e-01 1.036476790904998779e-01 -1.046258732676506042e-01 -1.046563312411308289e-01
-1.216115877032279968e-01 1.081977114081382751e-01 -1.557682752609252930e-01 2.626928091049194336e-01 -3.868458792567253113e-02 -1.166009753942489624e-01 -3.425503149628639221e-02 -2.504106462001800537e-01 -4.785938858985900879e-01 1.401350498199462891e-01 -8.423509076237678528e-03 6.790094822645187378e-02 1.562934666872024536e-01 2.594586312770843506e-01 1.112503558397293091e-01 2.214968353509902954e-01 1.559237837791442871e-01 -9.491456300020217896e-02 1.010790839791297913e-01 1.025187671184539795e-01 7.686527818441390991e-02 5.969444662332534790e-02 -2.464620471000671387e-01 4.572770744562149048e-02 -3.494552150368690491e-02 3.094929456710815430e-01 -3.310999572277069092e-01 -1.267798244953155518e-01 4.487181454896926880e-02 -8.682818152010440826e-03 5.567856878042221069e-02 -2.011348754167556763e-01
2.404340542852878571e-02 -6.152401119470596313e-02 -1.475270390510559082e-01 1.848092116415500641e-02 1.150353923439979553e-01 -2.506711781024932861e-01 2.390100955963134766e-01 -4.041049629449844360e-02 6.237334012985229492e-02 2.437885403633117676e-01 1.080896630883216858e-01 -2.419403195381164551e-02 2.037057578563690186e-01 5.103810224682092667e-03 -6.386478990316390991e-02 -1.778607815504074097e-01 1.825488805770874023e-01 -3.385829627513885498e-01 9.510133415460586548e-02 -1.082923114299774170e-01 1.630200296640396118e-01 -1.625848859548568726e-01 -6.871891021728515625e-02 1.809329688549041748e-01 3.453851938247680664e-01 1.323803961277008057e-01 -3.123958408832550049e-01 -3.763183206319808960e-02 -6.428364664316177368e-02 2.796171307563781738e-01 -1.593441218137741089e-01 -2.883435189723968506e-01
-2.077701389789581299e-01 8.762012422084808350e-02 -5.137574076652526855e-01 7.112161722034215927e-03 1.883736848831176758e-01 -5.748347565531730652e-02 2.474883198738098145e-01 7.409436255693435669e-02 9.909867309033870697e-03 2.029285430908203125e-01 2.268261276185512543e-02 2.484559081494808197e-04 3.165090382099151611e-01 1.361735463142395020e-01 -1.118527129292488098e-01 1.657234430313110352e-01 -1.082167867571115494e-02 -2.616890668869018555e-01 -2.368610166013240814e-02 -1.218385770916938782e-01 -1.625851541757583618e-01 -1.332775354385375977e-01 -3.566292673349380493e-02 -6.379450857639312744e-02 -9.516843408346176147e-02 -4.996805638074874878e-02 -2.925551235675811768e-01 -2.999210357666015625e-01 7.361519336700439453e-02 1.078929007053375244e-01 -1.554260551929473877e-01 -1.314671188592910767e-01
2.009758055210113525e-01 -6.277620792388916016e-02 -4.162821769714355469e-01 2.975213825702667236e-01 3.436604887247085571e-02 -1.216132864356040955e-01 2.241686582565307617e-01 3.054806590080261230e-02 -1.246129423379898071e-01 7.598076015710830688e-02 -2.223021537065505981e-02 -1.159600093960762024e-01 3.892287313938140869e-01 -3.339033864904195070e-04 -4.269559308886528015e-02 -6.682270020246505737e-02 -4.102912917733192444e-02 -1.437728852033615112e-01 -4.149540513753890991e-02 -1.734155118465423584e-01 6.450848281383514404e-02 -1.442814171314239502e-01 4.941203165799379349e-03 -7.652839273214340210e-02 -1.201944351196289062e-01 7.852888107299804688e-02 -1.392734944820404053e-01 1.557425111532211304e-01 8.205664157867431641e-02 2.200440913438796997e-01 -2.587194740772247314e-01 -4.028768241405487061e-01
1.983065605163574219e-01 1.828978210687637329e-01 -1.733135432004928589e-01 1.099269539117813110e-01 -2.916003204882144928e-02 -2.778656482696533203e-01 1.647795438766479492e-01 -1.648031920194625854e-01 -3.570927679538726807e-01 -1.633946746587753296e-01 4.803339540958404541e-01 -1.262785047292709351e-01 1.774110645055770874e-02 1.981925517320632935e-01 -2.662353217601776123e-01 1.434950232505798340e-01 4.443594813346862793e-02 -1.349642425775527954e-01 3.185233846306800842e-02 -2.174850739538669586e-02 1.746131777763366699e-01 -2.224807068705558777e-02 -8.507287129759788513e-03 1.896810680627822876e-01 -4.305106401443481445e-02 3.039562702178955078e-02 -1.375275403261184692e-01 7.958016358315944672e-03 2.188940346240997314e-01 9.117119014263153076e-02 -1.714310497045516968e-01 -1.571587771177291870e-01
8.779996074736118317e-03 -1.482580155134201050e-01 -1.020926237106323242e-01 1.605623811483383179e-01 -2.939810156822204590e-01 -2.727856934070587158e-01 -1.262928247451782227e-01 -2.630153298377990723e-01 -7.069547474384307861e-02 6.746446341276168823e-02 2.522540837526321411e-02 1.569184064865112305e-01 -1.998991332948207855e-02 8.769098669290542603e-02 -2.119015604257583618e-01 9.514317661523818970e-02 1.144549809396266937e-02 -3.212897479534149170e-01 -1.043153181672096252e-01 -1.085035204887390137e-01 2.537499964237213135e-01 -2.122367024421691895e-01 -1.291747540235519409e-01 -1.456302106380462646e-01 -1.579726934432983398e-01 1.017653476446866989e-02 -3.376620709896087646e-01 -1.689454019069671631e-01 2.847948670387268066e-01 2.563011944293975830e-01 -9.764800965785980225e-02 -4.039144143462181091e-02
-1.404608339071273804e-01 8.635117858648300171e-02 -3.243232965469360352e-01 1.510483771562576294e-01 6.445959210395812988e-02 1.292041391134262085e-01 4.855200648307800293e-02 1.207672283053398132e-01 -2.174800075590610504e-02 7.713285088539123535e-02 3.603342548012733459e-02 -1.946986913681030273e-01 -7.429804652929306030e-02 -5.845713987946510315e-02 -1.011158227920532227e-01 1.774961128830909729e-02 -7.583931833505630493e-02 -4.661152064800262451e-01 3.503833711147308350e-02 -4.244579076766967773e-01 -4.155618324875831604e-02 -1.465461701154708862e-01 -2.837137877941131592e-01 -8.038182556629180908e-02 4.245630651712417603e-02 -5.333209410309791565e-03 -2.173340022563934326e-01 3.530413657426834106e-02 1.891745328903198242e-01 1.548305004835128784e-01 -1.866112500429153442e-01 -2.871545851230621338e-01
-1.346095744520425797e-02 -2.189159840345382690e-01 -1.609688997268676758e-01 1.317571401596069336e-01 -4.802740514278411865e-01 -2.281822264194488525e-01 -2.779590524733066559e-02 -1.518888771533966064e-01 -1.791155785322189331e-01 1.833688914775848389e-01 -8.332678116858005524e-03 -1.035500988364219666e-01 2.340278476476669312e-01 -7.767201215028762817e-02 -1.718391627073287964e-01 3.044381737709045410e-01 3.512106370180845261e-03 -2.212472558021545410e-01 1.901486702263355255e-02 6.108322739601135254e-02 2.101730108261108398e-01 -1.439881175756454468e-01 1.000215038657188416e-01 -8.394381962716579437e-03 1.439061108976602554e-02 8.332147449254989624e-02 -2.394379526376724243e-01 7.756804116070270538e-03 2.781138718128204346e-01 1.371953170746564865e-02 2.094303369522094727e-01 -1.690157502889633179e-01
1.785029023885726929e-01 1.773766241967678070e-02 -1.711021959781646729e-01 1.034284159541130066e-01 -1.357170641422271729e-01 -8.265357464551925659e-02 -1.069506164640188217e-02 -5.940910056233406067e-02 2.803015150129795074e-02 1.691887676715850830e-01 1.042903438210487366e-01 6.764534115791320801e-02 1.965256929397583008e-01 4.310493543744087219e-02 2.312390655279159546e-01 7.321501523256301880e-02 -4.960194230079650879e-03 -3.540811538696289062e-01 -2.535996027290821075e-03 -1.012619957327842712e-01 -2.851059474050998688e-02 -2.583895921707153320e-01 -9.419874101877212524e-02 1.977154016494750977e-01 1.781610846519470215e-01 3.904069215059280396e-02 -4.493998289108276367e-01 6.521426141262054443e-02 -3.381290286779403687e-02 3.911700248718261719e-01 -2.236373275518417358e-01 -2.448025196790695190e-01
1.486221849918365479e-01 2.760872244834899902e-01 -2.554706037044525146e-01 7.090058922767639160e-02 1.287928074598312378e-01 -1.320962980389595032e-02 2.872763872146606445e-01 9.419760853052139282e-02 1.266164928674697876e-01 3.277337551116943359e-02 2.951578795909881592e-01 -1.236941069364547729e-01 4.987220279872417450e-03 -1.674758344888687134e-01 -2.227358222007751465e-01 2.801168560981750488e-01 6.834811717271804810e-02 1.177089102566242218e-02 2.555385231971740723e-01 -5.830319598317146301e-02 1.390401124954223633e-01 -2.169676274061203003e-01 -1.256341338157653809e-01 8.526681363582611084e-02 2.153212428092956543e-01 6.842626724392175674e-03 -3.166459500789642334e-01 -1.380942910909652710e-01 1.545755472034215927e-02 -9.464964270591735840e-02 -2.955666929483413696e-02 -3.298055529594421387e-01
1.567400395870208740e-01 4.805485159158706665e-02 -8.613139390945434570e-02 -6.454322487115859985e-02 2.650306522846221924e-01 -1.374774277210235596e-01 -6.924254447221755981e-02 3.198829665780067444e-02 1.494087278842926025e-01 1.632224619388580322e-01 3.315440714359283447e-01 1.149172149598598480e-02 -2.195355109870433807e-02 1.736437380313873291e-01 -1.313578039407730103e-01 2.342817336320877075e-01 5.847866088151931763e-02 -3.206659853458404541e-01 1.429462153464555740e-02 1.200120057910680771e-02 4.347557425498962402e-01 2.243694067001342773e-01 -2.331303991377353668e-02 -2.644352242350578308e-02 7.841126061975955963e-03 4.509603232145309448e-02 -3.386826813220977783e-01 -8.371217548847198486e-02 1.623385250568389893e-01 -2.773025333881378174e-01 1.118031591176986694e-01 -1.342907845973968506e-01
2.001828253269195557e-01 -1.551119796931743622e-02 -1.706374436616897583e-01 1.195049211382865906e-01 -1.679784059524536133e-01 -2.893590033054351807e-01 6.854693591594696045e-02 1.406478881835937500e-01 -8.686272799968719482e-02 8.351914584636688232e-02 -1.133158877491950989e-01 -2.015594840049743652e-01 1.439349204301834106e-01 -3.088454902172088623e-01 -2.413246929645538330e-01 2.547343075275421143e-01 -1.355628967285156250e-01 -1.160212755203247070e-01 2.038298733532428741e-02 -1.269773021340370178e-02 -4.192085191607475281e-02 -2.468048036098480225e-01 -1.817804872989654541e-01 4.513420909643173218e-02 -1.549832969903945923e-01 -1.838962137699127197e-01 -1.481368113309144974e-02 -2.516625449061393738e-02 -9.846857935190200806e-02 1.327372342348098755e-01 1.814413219690322876e-01 -4.728127717971801758e-01
1.570506393909454346e-01 -8.432028442621231079e-02 -1.912371069192886353e-01 7.752504944801330566e-02 2.336381562054157257e-02 -2.391021400690078735e-01 2.979947328567504883e-01 -1.911616772413253784e-01 -5.050915852189064026e-02 1.103219762444496155e-02 1.622258126735687256e-01 -4.265286400914192200e-02 1.676408797502517700e-01 4.410901665687561035e-02 1.667215228080749512e-01 3.726142346858978271e-01 -1.803659945726394653e-01 -4.799290895462036133e-01 -1.739050745964050293e-01 1.420082002878189087e-01 1.863739490509033203e-01 -1.474680379033088684e-02 1.475227773189544678e-01 7.024184614419937134e-02 -1.074140667915344238e-01 1.408731471747159958e-02 -2.025732100009918213e-01 6.435171514749526978e-02 -2.037263810634613037e-01 -1.592134684324264526e-01 8.858960121870040894e-02 -9.246943891048431396e-02
-5.348438024520874023e-02 -2.076064497232437134e-01 -1.319262385368347168e-01 1.805790811777114868e-01 -3.631097078323364258e-01 -3.002455234527587891e-01 8.221628516912460327e-02 -1.904862672090530396e-01 -4.158753901720046997e-02 2.379906773567199707e-01 3.237577900290489197e-02 -2.832223773002624512e-01 1.804539263248443604e-01 7.452905178070068359e-03 -2.912771701812744141e-01 3.350891768932342529e-01 -8.051742613315582275e-02 -7.202954590320587158e-02 7.662318646907806396e-02 1.066290028393268585e-02 3.157075345516204834e-01 -1.529728621244430542e-01 4.111874476075172424e-02 8.392685651779174805e-02 7.392963860183954239e-03 3.361867740750312805e-02 -1.810359805822372437e-01 1.281914301216602325e-02 1.658590584993362427e-01 1.305473148822784424e-01 2.015308439731597900e-01 -2.922930754721164703e-02
6.398774683475494385e-02 3.842021524906158447e-02 -1.053647100925445557e-01 -2.773094736039638519e-02 1.380045264959335327e-01 -2.292881458997726440e-01 -2.282673269510269165e-01 -2.810210585594177246e-01 -1.416126638650894165e-01 -2.810395509004592896e-02 6.732089072465896606e-02 -1.693084836006164551e-01 9.507307782769203186e-03 -8.565931022167205811e-02 2.570765614509582520e-01 4.207158088684082031e-01 -2.039412409067153931e-02 -1.714571416378021240e-01 -1.172673329710960388e-01 -2.772224843502044678e-01 1.529596298933029175e-01 -2.736926078796386719e-01 -6.575086712837219238e-02 -9.920597076416015625e-03 2.484825253486633301e-02 9.010016918182373047e-02 -1.898810863494873047e-01 -1.120106056332588196e-01 2.646344006061553955e-01 -2.729895114898681641e-01 1.442845165729522705e-01 -1.716081351041793823e-01
-4.157849028706550598e-02 -1.141117047518491745e-02 -2.241787165403366089e-01 3.256357014179229736e-01 1.022991538047790527e-01 -4.040511250495910645e-01 1.448871195316314697e-01 9.261301904916763306e-02 -4.251293838024139404e-01 -3.104559611529111862e-03 4.342841506004333496e-01 1.698284000158309937e-01 1.303844302892684937e-01 1.209544613957405090e-01 -6.774317473173141479e-02 1.347896009683609009e-01 7.259759306907653809e-02 -1.849481165409088135e-01 -8.819881826639175415e-03 -1.718276143074035645e-01 2.649798244237899780e-02 -7.587499916553497314e-02 -1.322704851627349854e-01 8.904353715479373932e-03 -2.948106266558170319e-02 -1.074177846312522888e-01 -1.180363446474075317e-01 -2.917950972914695740e-02 1.673570573329925537e-01 -1.491498760879039764e-02 -1.399044785648584366e-02 -1.929942369461059570e-01
1.908263415098190308e-01 -7.227423042058944702e-02 -2.901419699192047119e-01 1.507145352661609650e-02 -6.015164032578468323e-02 -3.411493301391601562e-01 1.140716373920440674e-01 -1.899458467960357666e-02 -1.399710029363632202e-01 -6.082863733172416687e-02 1.381141543388366699e-01 -3.975710570812225342e-01 1.829736083745956421e-01 -1.337622255086898804e-01 1.278240531682968140e-01 -1.783950626850128174e-02 -4.511475190520286560e-02 -5.880356580018997192e-02 -5.560540035367012024e-02 -1.674139052629470825e-01 -1.039488706737756729e-02 -1.594953685998916626e-01 5.038745701313018799e-03 -7.022270560264587402e-02 -1.298290044069290161e-01 7.887756079435348511e-02 -1.221903935074806213e-01 3.691081190481781960e-03 2.210013568401336670e-02 1.372531987726688385e-02 -2.936420738697052002e-01 -5.292249321937561035e-01
4.265768826007843018e-02 1.729898452758789062e-01 -7.221440970897674561e-02 -2.507004141807556152e-02 -2.174693346023559570e-01 -3.569861352443695068e-01 2.053640335798263550e-01 1.504262089729309082e-01 -9.234647452831268311e-02 -3.802359104156494141e-02 -7.785840332508087158e-02 -1.446476727724075317e-01 1.129558682441711426e-01 1.471376568078994751e-01 3.399172052741050720e-02 -1.039040274918079376e-02 1.742006093263626099e-02 -4.336245059967041016e-01 -2.414201498031616211e-01 -3.398127853870391846e-02 3.884726017713546753e-02 -4.279487431049346924e-01 1.790764331817626953e-01 1.009058356285095215e-01 -1.338607072830200195e-02 6.107499077916145325e-02 -2.748540043830871582e-01 -1.790242493152618408e-01 1.070423647761344910e-01 1.573777347803115845e-01 -1.107406020164489746e-01 -1.248267665505409241e-01
2.237226665019989014e-01 -3.052286431193351746e-02 -3.609505295753479004e-01 1.143027693033218384e-01 3.016757071018218994e-01 -1.919359564781188965e-01 1.887278109788894653e-01 -1.615393757820129395e-01 -3.264246275648474693e-03 -2.063798718154430389e-02 5.354251712560653687e-02 -3.044908046722412109e-01 1.005808115005493164e-01 -1.061586216092109680e-01 -3.004763647913932800e-02 -1.522585004568099976e-02 -2.154136151075363159e-01 -5.565209984779357910e-01 1.157390028238296509e-01 6.160569936037063599e-02 6.354264914989471436e-02 6.770069897174835205e-02 5.244018882513046265e-02 1.259368360042572021e-01 -1.497388444840908051e-02 7.336395978927612305e-02 -2.305916398763656616e-01 8.161657303571701050e-02 3.929556161165237427e-02 -5.634268000721931458e-02 -1.018949300050735474e-01 -1.283918768167495728e-01
1.066874042153358459e-01 2.063521444797515869e-01 -2.677707374095916748e-01 -1.007488556206226349e-02 -3.409483283758163452e-02 -2.505612373352050781e-01 2.758795022964477539e-01 -2.399326115846633911e-01 4.275510832667350769e-02 3.406871110200881958e-02 8.990029245615005493e-02 -3.281105756759643555e-01 -1.344041675329208374e-01 -2.107076793909072876e-01 -1.329217106103897095e-01 7.933435589075088501e-02 -9.462050348520278931e-02 -2.570902705192565918e-01 9.109085053205490112e-02 -5.758212134242057800e-02 1.785950176417827606e-02 -1.060228571295738220e-01 -9.282004088163375854e-03 -1.199221163988113403e-01 1.731405258178710938e-01 1.735510677099227905e-01 -3.299129605293273926e-01 -2.899824082851409912e-01 3.079957664012908936e-01 -6.297796964645385742e-02 -5.744324997067451477e-02 6.013048440217971802e-02
-1.237753853201866150e-01 -9.420891851186752319e-02 -1.657808721065521240e-01 -4.736167564988136292e-02 -1.954392194747924805e-01 -1.366808414459228516e-01 2.199624627828598022e-01 -1.164458766579627991e-01 -2.099822834134101868e-02 -1.707279384136199951e-01 6.426063925027847290e-02 -3.801368474960327148e-01 6.472124159336090088e-02 -9.004698693752288818e-02 7.580917328596115112e-02 1.070249974727630615e-01 -9.883492439985275269e-02 -5.952306389808654785e-01 -1.572008281946182251e-01 -8.660393953323364258e-02 6.623622961342334747e-03 -1.522550582885742188e-01 -1.745535284280776978e-01 1.825558841228485107e-01 -1.518416553735733032e-01 -1.116141900420188904e-01 -2.867430448532104492e-01 5.359438061714172363e-02 7.683229446411132812e-02 1.089605502784252167e-02 6.652075797319412231e-02 7.196991145610809326e-02
2.150752246379852295e-01 2.311951220035552979e-01 -1.672164537012577057e-02 1.474354863166809082e-01 -2.198820561170578003e-01 -3.068622648715972900e-01 2.602244913578033447e-01 -2.059737965464591980e-02 -2.744677662849426270e-01 -3.846739605069160461e-02 2.483120113611221313e-01 -6.592157483100891113e-02 -1.249541938304901123e-01 1.228628978133201599e-01 -1.891539096832275391e-01 9.545748680830001831e-02 2.959300875663757324e-01 -1.120649725198745728e-01 -4.513223096728324890e-02 -8.400701731443405151e-02 1.794390231370925903e-01 9.609767794609069824e-02 2.578145451843738556e-02 1.689644604921340942e-01 -8.650589734315872192e-04 -1.100002750754356384e-01 -1.670291870832443237e-01 4.965697973966598511e-02 2.832774221897125244e-01 1.198007613420486450e-01 3.704198170453310013e-03 -3.636653125286102295e-01
4.583315923810005188e-02 -1.307259052991867065e-01 -1.008650735020637512e-01 3.197976946830749512e-02 -1.634563952684402466e-01 -2.971639335155487061e-01 1.457702815532684326e-01 -6.880157440900802612e-02 -2.923088967800140381e-01 -1.755832731723785400e-01 2.127481997013092041e-02 -3.250317573547363281e-01 1.950202137231826782e-01 3.045084774494171143e-01 -1.509540230035781860e-01 3.529842197895050049e-02 4.616288468241691589e-02 -2.879634797573089600e-01 -2.206183373928070068e-01 1.256487220525741577e-01 2.955451905727386475e-01 -1.328460276126861572e-01 1.410478651523590088e-01 -4.920953512191772461e-02 1.064597815275192261e-01 1.519089639186859131e-01 -1.798119097948074341e-01 -8.345180749893188477e-02 2.646152079105377197e-01 7.432390749454498291e-02 -1.554541438817977905e-01 3.464080393314361572e-02
-1.856408119201660156e-01 -1.208640821278095245e-02 -3.781766593456268311e-01 -1.049411371350288391e-01 -3.423477411270141602e-01 -2.942670285701751709e-01 -8.718793094158172607e-02 -8.531110733747482300e-02 -2.885419130325317383e-01 3.154340386390686035e-01 1.084726676344871521e-02 -1.321012973785400391e-01 6.739141792058944702e-02 1.307428479194641113e-01 -1.295232772827148438e-01 3.605852425098419189e-01 9.134217351675033569e-02 -9.567971527576446533e-02 -1.753572821617126465e-01 1.820649369619786739e-03 1.624144800007343292e-02 -1.817759275436401367e-01 1.284261941909790039e-01 -8.721727132797241211e-02 -2.349868975579738617e-02 -1.083112061023712158e-01 -2.147111147642135620e-01 -9.386551380157470703e-02 -2.501924149692058563e-02 1.794708818197250366e-01 -1.619004644453525543e-02 -1.340846866369247437e-01
2.496309727430343628e-01 1.367131322622299194e-01 -1.551149487495422363e-01 3.206350505352020264e-01 -3.494624421000480652e-02 -1.171176508069038391e-01 1.846149414777755737e-01 -4.884323477745056152e-02 -2.017435282468795776e-01 -1.442649662494659424e-01 3.000986278057098389e-01 -1.403633132576942444e-02 5.866236984729766846e-02 1.099382713437080383e-01 -2.607145905494689941e-01 2.227576076984405518e-01 2.832852900028228760e-01 -3.198167383670806885e-01 2.766755968332290649e-02 -1.663955152034759521e-01 4.529311507940292358e-02 8.796280622482299805e-02 -5.957091972231864929e-02 2.562682926654815674e-01 1.861044615507125854e-01 -1.245830506086349487e-01 -2.314720451831817627e-01 -1.165108680725097656e-01 8.520973473787307739e-02 -3.411887213587760925e-02 -1.523399651050567627e-01 -1.299654841423034668e-01
-2.325554937124252319e-02 -1.193930506706237793e-01 3.937445953488349915e-02 3.550029918551445007e-02 -1.746110320091247559e-01 -3.985746204853057861e-01 2.008630186319351196e-01 -1.775376126170158386e-02 6.755527108907699585e-02 1.811647862195968628e-01 2.902211248874664307e-01 -2.176151424646377563e-01 2.668657302856445312e-01 -2.452183514833450317e-02 -3.356158435344696045e-01 1.282220184803009033e-01 1.998998969793319702e-01 -3.125701248645782471e-01 -1.466523855924606323e-01 4.958126321434974670e-02 1.398672610521316528e-01 2.181980945169925690e-02 1.216718927025794983e-02 7.579770684242248535e-02 -1.252353042364120483e-01 1.294346302747726440e-01 1.025300547480583191e-01 9.519989602267742157e-03 2.642900049686431885e-01 -1.766638308763504028e-01 -4.570032656192779541e-02 -2.208388745784759521e-01
2.177914530038833618e-01 -1.764229983091354370e-01 -3.475116491317749023e-01 1.950599700212478638e-01 -1.263558119535446167e-01 -2.030791938304901123e-01 -6.925324350595474243e-02 -3.972607105970382690e-02 8.710544556379318237e-02 1.726832985877990723e-01 6.920881103724241257e-03 -5.389012023806571960e-02 3.421808183193206787e-01 -2.088685780763626099e-01 5.552928149700164795e-02 -2.843330986797809601e-02 1.524671763181686401e-01 -2.767778038978576660e-01 -4.405096918344497681e-02 -9.850820899009704590e-02 7.592467963695526123e-02 1.890768669545650482e-02 2.271970361471176147e-01 -2.627619542181491852e-02 1.679111123085021973e-01 2.199719846248626709e-01 -1.381779611110687256e-01 -4.014137983322143555e-01 1.793065518140792847e-01 1.489888280630111694e-01 -3.865135461091995239e-02 -1.072633266448974609e-01
-1.464198529720306396e-01 -2.807392738759517670e-03 -3.230559527873992920e-01 -4.805470630526542664e-02 1.703091152012348175e-02 -1.291084736585617065e-01 4.287974834442138672e-01 -7.701771706342697144e-02 4.696098715066909790e-02 2.187427878379821777e-02 1.345949172973632812e-01 -4.737710058689117432e-01 1.022396832704544067e-01 -1.483678072690963745e-01 1.710341684520244598e-02 6.249573826789855957e-02 -7.667613774538040161e-02 -4.084194302558898926e-01 2.157514244318008423e-01 -1.267873197793960571e-01 4.889140836894512177e-03 -2.669053375720977783e-01 6.311414390802383423e-02 1.401089038699865341e-02 3.001945838332176208e-02 -3.984533995389938354e-02 -2.231067866086959839e-01 7.917139679193496704e-02 -4.778010398149490356e-02 1.348243327811360359e-03 -2.469765022397041321e-03 -1.078075096011161804e-01
-4.122974351048469543e-02 1.123557537794113159e-01 -4.027035459876060486e-02 -3.473267704248428345e-02 -1.153852343559265137e-01 -1.802725940942764282e-01 2.085292935371398926e-01 6.806030869483947754e-02 -4.069402813911437988e-01 2.778684794902801514e-01 -1.256486028432846069e-01 -1.805527657270431519e-01 3.197117149829864502e-01 -5.003280565142631531e-02 9.368151426315307617e-02 -7.089580595493316650e-02 -1.236405894160270691e-01 -2.928983867168426514e-01 -1.320984065532684326e-01 -2.264592796564102173e-01 1.445404738187789917e-01 -1.349378526210784912e-01 2.339158803224563599e-01 -7.603894174098968506e-02 1.136849969625473022e-01 -8.252447098493576050e-02 -2.279061824083328247e-01 -2.121634408831596375e-02 2.008770555257797241e-01 2.546165585517883301e-01 3.810653463006019592e-02 -1.761583089828491211e-01
1.840367019176483154e-01 -2.782744169235229492e-01 -6.504973769187927246e-02 -1.022216305136680603e-01 -1.881563961505889893e-01 -4.493350982666015625e-01 1.456856727600097656e-01 2.541988529264926910e-02 -3.813678398728370667e-02 7.120502647012472153e-03 2.226438671350479126e-01 -1.219098567962646484e-01 2.652027308940887451e-01 2.698098719120025635e-01 -1.448354870080947876e-01 3.403925597667694092e-01 3.860297799110412598e-01 -2.001711726188659668e-01 -1.170495525002479553e-01 -1.029210984706878662e-01 1.857448183000087738e-02 -6.934832036495208740e-02 -2.472146973013877869e-02 8.032244443893432617e-02 -6.279352121055126190e-03 1.540289632976055145e-02 -1.571901738643646240e-01 -2.202338725328445435e-02 7.911665737628936768e-02 -7.915448397397994995e-02 2.953716553747653961e-02 -6.678571552038192749e-02
1.265387795865535736e-02 -1.844690293073654175e-01 -1.676990836858749390e-01 2.947837710380554199e-01 -1.407018601894378662e-01 -3.027058541774749756e-01 2.840876765549182892e-02 1.569273769855499268e-01 -8.772636950016021729e-02 5.783171579241752625e-02 1.821693778038024902e-01 -7.546236366033554077e-02 2.607390284538269043e-01 -2.865145355463027954e-02 -5.677971243858337402e-02 2.863208353519439697e-01 1.420587301254272461e-01 -3.695341646671295166e-01 -2.416557669639587402e-01 -1.624258607625961304e-01 2.468597739934921265e-01 -5.333387479186058044e-02 1.344991102814674377e-02 -1.039094850420951843e-01 -1.764067113399505615e-01 -7.004973012953996658e-03 2.851623483002185822e-02 -9.580896794795989990e-02 2.827213108539581299e-01 3.248824924230575562e-02 2.532415688037872314e-01 -8.626855909824371338e-02
-2.086406946182250977e-01 -1.386066246777772903e-02 -1.762111634016036987e-01 1.541679054498672485e-01 -2.551440596580505371e-01 -3.911671638488769531e-01 -1.375464797019958496e-01 -1.498384866863489151e-03 6.197739019989967346e-02 3.810498118400573730e-01 2.086429297924041748e-01 -1.804347038269042969e-01 9.284229576587677002e-02 5.565201863646507263e-02 1.076803356409072876e-02 2.674776017665863037e-01 1.780030578374862671e-01 -1.385505050420761108e-01 -2.069996595382690430e-01 8.486279100179672241e-02 1.521352827548980713e-01 -1.516417115926742554e-01 1.016608253121376038e-01 2.531859464943408966e-02 -1.269368976354598999e-01 -2.237726897001266479e-01 -5.838898941874504089e-02 -2.071831375360488892e-01 6.593108922243118286e-02 3.740822523832321167e-02 -4.687380790710449219e-02 -2.782244086265563965e-01
1.223028078675270081e-01 -3.700878098607063293e-02 -8.645939826965332031e-02 -1.427911221981048584e-02 6.856267154216766357e-02 9.405083983438089490e-05 -4.043433442711830139e-02 -2.066802084445953369e-01 -1.375262290239334106e-01 3.451892733573913574e-01 -1.088356748223304749e-01 -8.455144613981246948e-02 -2.631270140409469604e-02 8.136069774627685547e-02 -1.991360038518905640e-01 2.378185987472534180e-01 7.335819303989410400e-02 -4.331065714359283447e-01 -1.299029886722564697e-01 1.098986119031906128e-01 1.553113758563995361e-02 -1.941205859184265137e-01 2.140221595764160156e-01 -2.746437117457389832e-02 8.124700188636779785e-02 -1.755988448858261108e-01 -2.013692259788513184e-01 -2.169988006353378296e-01 3.417949751019477844e-02 6.023733690381050110e-02 -3.427836298942565918e-01 -3.355327248573303223e-01
-1.688165776431560516e-02 -8.542073518037796021e-02 -1.924373060464859009e-01 4.629903659224510193e-02 -4.860691260546445847e-03 -2.340615689754486084e-01 1.782135516405105591e-01 2.757121808826923370e-02 -3.646857738494873047e-01 8.437746763229370117e-02 1.207292638719081879e-02 -4.739281833171844482e-01 2.089598029851913452e-01 -5.675308778882026672e-02 6.903921812772750854e-02 3.185871988534927368e-02 -1.916757673025131226e-01 -1.747607439756393433e-02 -3.873268142342567444e-02 -1.667456924915313721e-01 4.119509086012840271e-02 -1.708641350269317627e-01 6.257706135511398315e-02 -2.359603494405746460e-01 1.195092797279357910e-01 3.834902867674827576e-02 -6.330017000436782837e-02 -8.599149435758590698e-02 5.018730461597442627e-02 2.392111569643020630e-01 -2.064151912927627563e-01 -4.025441110134124756e-01
-1.756369173526763916e-01 4.672579839825630188e-02 -2.250074148178100586e-01 6.860771030187606812e-02 3.113133832812309265e-02 2.193809598684310913e-01 1.947626471519470215e-01 1.443610638380050659e-01 -1.979081192985177040e-03 2.202229052782058716e-01 -1.867373846471309662e-02 -3.245644271373748779e-01 1.915760934352874756e-01 2.872185409069061279e-01 1.690616309642791748e-01 1.637208610773086548e-01 6.265750527381896973e-02 -4.396531581878662109e-01 6.847671419382095337e-02 -2.028468549251556396e-01 4.093365743756294250e-02 -1.206738799810409546e-01 5.402868241071701050e-02 2.175467275083065033e-02 1.165486946702003479e-01 -6.621030718088150024e-02 -3.249487578868865967e-01 7.589386403560638428e-02 2.238706350326538086e-01 -9.084156900644302368e-02 7.897292822599411011e-02 -1.355556398630142212e-01
-1.681263558566570282e-02 -2.106459438800811768e-01 1.115353927016258240e-01 7.097210735082626343e-02 7.605178654193878174e-02 -3.520295619964599609e-01 2.627063095569610596e-01 -6.604492664337158203e-02 -5.804083496332168579e-02 2.156806737184524536e-01 1.302643567323684692e-01 -1.505808830261230469e-01 2.036158591508865356e-01 -1.254290491342544556e-01 -2.808707654476165771e-01 1.076639890670776367e-01 1.662269532680511475e-01 -3.967521190643310547e-01 -2.822493016719818115e-01 -7.044233381748199463e-02 3.007928729057312012e-01 -1.443795114755630493e-01 -2.644044756889343262e-01 -1.142755374312400818e-01 -5.548287555575370789e-02 6.817968189716339111e-02 -1.063619926571846008e-02 -7.298388518393039703e-03 7.180140167474746704e-02 1.287744641304016113e-01 2.753951027989387512e-02 -5.683673545718193054e-02
5.720376223325729370e-02 -1.150560006499290466e-01 3.215297590941190720e-03 3.171282112598419189e-01 1.414630264043807983e-01 -1.881714910268783569e-01 1.783713698387145996e-01 -8.652234822511672974e-02 -3.650140166282653809e-01 3.025264851748943329e-02 2.945930361747741699e-01 -8.009478449821472168e-02 7.536730915307998657e-02 8.388336747884750366e-02 -1.891237348318099976e-01 9.124194830656051636e-02 2.087183147668838501e-01 -2.378849983215332031e-01 1.293921321630477905e-01 -2.999247014522552490e-01 2.556716501712799072e-01 1.392599046230316162e-01 -4.538162425160408020e-02 9.573886543512344360e-02 -7.268164306879043579e-02 -8.042691648006439209e-02 -8.747657388448715210e-02 2.809016220271587372e-02 2.504506111145019531e-01 -3.039719723165035248e-02 -2.204542905092239380e-01 -2.621979415416717529e-01
-1.488644033670425415e-01 8.713391423225402832e-02 -2.815045714378356934e-01 -2.334225177764892578e-01 -7.034273445606231689e-02 -2.570721209049224854e-01 2.530746459960937500e-01 1.753197424113750458e-02 -1.426114588975906372e-01 7.965897768735885620e-02 2.269448786973953247e-01 1.002858579158782959e-01 -2.429560422897338867e-01 -6.277503073215484619e-02 -2.244030358269810677e-03 2.707591354846954346e-01 -5.735698714852333069e-02 -6.588089466094970703e-02 3.495265915989875793e-02 9.943122416734695435e-02 -1.601829528808593750e-01 -2.995233982801437378e-02 -3.722883760929107666e-01 2.499061822891235352e-02 -1.383377332240343094e-02 -7.898997515439987183e-02 -2.841862142086029053e-01 -2.344170808792114258e-01 5.252401158213615417e-02 2.292239367961883545e-01 1.074277013540267944e-01 -2.882619500160217285e-01
2.079466730356216431e-01 -3.742674887180328369e-01 -2.497909516096115112e-01 -3.298391401767730713e-02 -1.663007587194442749e-02 -9.389255940914154053e-02 -1.409839559346437454e-02 -4.752032086253166199e-02 7.811751216650009155e-02 6.689076870679855347e-02 -3.177977353334426880e-02 -1.781763881444931030e-01 4.418968558311462402e-01 -3.786469623446464539e-02 -1.104081049561500549e-01 1.683201789855957031e-01 6.487128138542175293e-02 -3.711246550083160400e-01 1.363683342933654785e-01 -1.460158079862594604e-01 -5.087715387344360352e-02 -1.509030163288116455e-01 1.902265697717666626e-01 3.789583593606948853e-02 6.499989330768585205e-02 1.709490716457366943e-01 -1.092741116881370544e-01 -2.452670782804489136e-01 1.038913503289222717e-01 4.313491657376289368e-02 -2.297768443822860718e-01 -2.127199620008468628e-01
-1.284638419747352600e-02 1.649626344442367554e-01 -1.893184185028076172e-01 3.210742771625518799e-02 -1.925243884325027466e-01 -3.716868907213211060e-02 2.442460507154464722e-01 -3.095901012420654297e-02 2.005722671747207642e-01 6.382878124713897705e-02 2.052738964557647705e-01 -3.238437771797180176e-01 1.411394029855728149e-01 2.928540706634521484e-01 4.919359833002090454e-02 -3.323782235383987427e-02 -2.751014381647109985e-02 -5.316038131713867188e-01 -6.191273406147956848e-02 -5.504619330167770386e-02 8.249693363904953003e-02 -9.767949581146240234e-02 3.119569085538387299e-02 -4.400544986128807068e-02 -2.403306029736995697e-02 5.699939653277397156e-02 -3.110306859016418457e-01 -2.493087202310562134e-01 -8.834099769592285156e-02 -2.144204825162887573e-01 -8.785984665155410767e-02 -4.963432997465133667e-02
2.821258902549743652e-01 -1.544190496206283569e-01 -7.448820024728775024e-02 1.487588584423065186e-01 -1.230549663305282593e-01 -2.938288450241088867e-01 4.056681394577026367e-01 -1.370179057121276855e-01 -3.788594901561737061e-02 -6.330605596303939819e-02 6.561270356178283691e-02 -1.027221456170082092e-01 -1.601978540420532227e-01 -3.317495808005332947e-02 1.562147289514541626e-01 1.512222588062286377e-01 1.204688176512718201e-01 -3.673644959926605225e-01 -7.102981209754943848e-02 -1.031462997198104858e-01 -1.467081159353256226e-01 2.690285071730613708e-02 -2.242041006684303284e-02 1.826478689908981323e-01 -1.873227022588253021e-02 -9.738699346780776978e-02 -3.153160810470581055e-01 1.310845613479614258e-01 -1.937739402055740356e-01 1.109126396477222443e-02 1.054053306579589844e-01 -3.053535223007202148e-01
-2.224957942962646484e-01 -3.321690559387207031e-01 7.075519766658544540e-03 -1.292045265436172485e-01 -2.350051328539848328e-02 -1.524573098868131638e-02 -3.238086029887199402e-02 -4.044472053647041321e-02 -2.755723893642425537e-01 2.078526280820369720e-02 2.333796024322509766e-01 -3.129574656486511230e-02 -1.892490237951278687e-01 1.066768690943717957e-01 -2.052920311689376831e-01 2.157381623983383179e-01 -1.719511598348617554e-01 -4.825725257396697998e-01 1.774995625019073486e-01 1.264524273574352264e-02 8.164613693952560425e-02 -4.080160986632108688e-03 1.161924749612808228e-01 1.716786623001098633e-01 9.359899163246154785e-02 3.936197981238365173e-02 -1.316219866275787354e-01 -1.518472731113433838e-01 -3.713293373584747314e-02 3.094452917575836182e-01 6.426115334033966064e-02 -2.377453893423080444e-01
-1.325855851173400879e-01 6.903500109910964966e-02 -1.067634001374244690e-01 -3.273133933544158936e-02 2.632217705249786377e-01 -2.201225608587265015e-01 1.202205792069435120e-01 2.668725550174713135e-01 1.827790215611457825e-02 -4.981190338730812073e-02 1.331125497817993164e-01 -2.411786019802093506e-01 -2.475267946720123291e-01 -6.114246696233749390e-02 -5.578215047717094421e-02 7.372322678565979004e-02 -2.700199931859970093e-02 -1.895360499620437622e-01 3.393571376800537109e-01 -1.386064291000366211e-01 7.359176129102706909e-02 -1.031350567936897278e-01 5.316861718893051147e-02 1.745547056198120117e-01 -1.574508398771286011e-01 3.370909020304679871e-02 -3.407962620258331299e-01 -1.443256735801696777e-01 1.172126829624176025e-02 -2.983674965798854828e-02 2.431021332740783691e-01 -4.075705111026763916e-01
-2.892618998885154724e-02 1.072346940636634827e-01 1.547421962022781372e-01 9.716612845659255981e-02 7.106191013008356094e-03 -4.058471322059631348e-01 1.304668635129928589e-01 7.231690455228090286e-03 1.986534707248210907e-02 7.328572124242782593e-02 -8.217227458953857422e-02 -3.500770078971982002e-03 2.594523318111896515e-02 7.313462346792221069e-02 2.140964381396770477e-03 1.920875012874603271e-01 -1.546692103147506714e-01 -1.913413554430007935e-01 1.938132792711257935e-01 2.080521285533905029e-01 1.818966865539550781e-01 1.398919969797134399e-01 1.004086062312126160e-01 -2.556594014167785645e-01 9.785877168178558350e-02 4.117518255952745676e-04 -4.470280706882476807e-01 -1.040388196706771851e-01 -2.266281694173812866e-01 1.278139278292655945e-02 -5.406452342867851257e-02 -4.157194495201110840e-01
-1.963720619678497314e-01 7.848036289215087891e-02 -4.772367700934410095e-02 1.762004494667053223e-01 2.395881712436676025e-01 -2.372387051582336426e-01 1.872230768203735352e-01 1.195648778229951859e-02 -2.867179512977600098e-01 -3.669628873467445374e-02 2.466049939393997192e-01 -7.391092926263809204e-02 -5.204051733016967773e-02 1.911495476961135864e-01 -2.242085933685302734e-01 1.353571265935897827e-01 3.598994761705398560e-02 -3.167855143547058105e-01 -6.019854545593261719e-02 -3.326435685157775879e-01 1.751710176467895508e-01 1.524098664522171021e-01 5.215944722294807434e-02 -2.683984115719795227e-02 -2.009658142924308777e-02 -8.405859023332595825e-02 -1.878429353237152100e-01 -3.216786682605743408e-02 2.553700506687164307e-01 -4.248760640621185303e-02 -1.088933348655700684e-01 -3.456326127052307129e-01
1.740603707730770111e-02 -1.760369837284088135e-01 -2.539160288870334625e-02 2.459934949874877930e-01 -2.140658646821975708e-01 -2.877680361270904541e-01 4.330544918775558472e-02 2.449496984481811523e-01 -2.073232457041740417e-02 2.821359038352966309e-01 2.333132326602935791e-01 -2.255024611949920654e-01 2.745624184608459473e-01 -8.951091766357421875e-02 -5.941480025649070740e-02 1.682513356208801270e-01 1.178577169775962830e-01 -1.750289946794509888e-01 -2.231190949678421021e-01 -1.412246823310852051e-01 2.167242616415023804e-01 -1.348805986344814301e-02 -5.346411839127540588e-02 -2.674482762813568115e-01 -1.950785815715789795e-01 -6.451974064111709595e-02 -9.807386249303817749e-02 -1.620191633701324463e-01 2.539308071136474609e-01 1.063302382826805115e-01 8.278807997703552246e-02 -1.413134038448333740e-01
2.606112658977508545e-01 1.176044344902038574e-01 -1.874196529388427734e-01 1.037605628371238708e-01 -1.398250907659530640e-01 -1.561486423015594482e-01 1.572536975145339966e-01 -6.132747977972030640e-02 -9.303910285234451294e-02 -1.090220734477043152e-01 1.918662935495376587e-01 -6.491240859031677246e-02 -6.374525278806686401e-02 2.762334644794464111e-01 1.048746556043624878e-01 4.544164538383483887e-01 2.049035876989364624e-01 -3.432409167289733887e-01 -9.861628711223602295e-02 -1.304757297039031982e-01 5.416015535593032837e-02 -4.850589483976364136e-02 -2.049430757761001587e-01 1.484237611293792725e-01 1.420668363571166992e-01 -1.009056940674781799e-01 -6.429355591535568237e-02 -1.254102289676666260e-01 -2.974062860012054443e-01 1.903294175863265991e-01 -7.350683212280273438e-02 -6.583143770694732666e-02
-3.950426727533340454e-02 -2.356481254100799561e-01 -1.660547703504562378e-01 6.791604310274124146e-02 -3.186754286289215088e-01 -2.000155597925186157e-01 5.206766352057456970e-02 4.989371448755264282e-02 -2.609642446041107178e-01 5.268523469567298889e-02 -2.011520974338054657e-02 -3.432447612285614014e-01 -9.051855653524398804e-02 1.514995191246271133e-02 -5.982590094208717346e-02 3.219383358955383301e-01 -1.962823718786239624e-01 -3.812196254730224609e-01 2.165780067443847656e-01 5.125947296619415283e-02 2.385134696960449219e-01 1.348651200532913208e-01 -1.428090780973434448e-01 2.228056937456130981e-01 1.117762029170989990e-01 7.936218753457069397e-03 -5.554699525237083435e-02 1.607222259044647217e-01 9.272078052163124084e-03 1.109270602464675903e-01 -7.792350649833679199e-02 -1.441384851932525635e-01
-1.894968152046203613e-01 8.904149383306503296e-02 -2.783587872982025146e-01 2.216095179319381714e-01 -1.744612157344818115e-01 -2.259832471609115601e-01 1.915878355503082275e-01 -2.034006416797637939e-01 9.496312588453292847e-02 1.456529926508665085e-02 -1.672941595315933228e-01 -5.730289965867996216e-02 -1.595150083303451538e-01 2.389029413461685181e-02 -1.585433483123779297e-01 7.492874562740325928e-02 -1.023376919329166412e-02 -2.109481394290924072e-01 -9.570031426846981049e-03 -4.865257069468498230e-02 4.640249609947204590e-01 -4.513793438673019409e-02 6.171704828739166260e-02 -5.450743436813354492e-02 1.920949667692184448e-01 7.607465982437133789e-02 -3.438309729099273682e-01 4.478279501199722290e-02 -2.364967912435531616e-01 1.311255339533090591e-02 2.285776436328887939e-01 -1.739413887262344360e-01
-4.336775839328765869e-02 -2.250674739480018616e-02 5.171110108494758606e-02 1.664944924414157867e-02 4.356038570404052734e-02 2.058416232466697693e-02 -3.211786225438117981e-02 2.930345833301544189e-01 8.446597307920455933e-02 2.986706197261810303e-01 2.183738946914672852e-01 -1.539491862058639526e-01 1.434605121612548828e-01 -9.815971553325653076e-02 2.854775786399841309e-01 2.724269405007362366e-02 2.223601192235946655e-01 -3.368704617023468018e-01 1.553842574357986450e-01 -2.601169645786285400e-01 6.197599321603775024e-02 -1.102223694324493408e-01 -1.668024212121963501e-01 1.685634404420852661e-01 1.484580039978027344e-01 -1.562375389039516449e-02 -2.066189199686050415e-01 1.680526286363601685e-01 1.416657418012619019e-01 6.680934876203536987e-02 -1.671403199434280396e-01 -3.906589746475219727e-01
3.924598917365074158e-02 2.107731997966766357e-01 -1.469072699546813965e-01 -1.056645363569259644e-01 -7.276400178670883179e-02 -3.591811954975128174e-01 1.110305488109588623e-01 2.256234288215637207e-01 -1.079034730792045593e-01 -7.492907345294952393e-02 -9.539997577667236328e-02 -2.040356099605560303e-01 9.583646804094314575e-02 -2.295151911675930023e-02 8.532799780368804932e-02 1.294387429952621460e-01 2.058109827339649200e-02 -3.100124001502990723e-01 -1.158223599195480347e-01 1.009764969348907471e-01 -7.053630892187356949e-03 -1.706153750419616699e-01 3.158122301101684570e-01 3.455041674897074699e-03 1.483841054141521454e-02 2.939686477184295654e-01 -9.634212404489517212e-02 -1.329595595598220825e-01 -8.892755210399627686e-02 4.115858674049377441e-01 3.427568823099136353e-02 -2.843903005123138428e-01
-5.074683204293251038e-02 1.596596539020538330e-01 -1.653981208801269531e-01 -1.339181363582611084e-01 -3.238891959190368652e-01 -1.638305783271789551e-01 4.080086350440979004e-01 5.731033906340599060e-02 -6.987804174423217773e-02 7.247622311115264893e-02 -1.452313177287578583e-02 -2.210518270730972290e-01 2.672066688537597656e-01 6.899310648441314697e-02 7.483270764350891113e-02 4.297732375562191010e-03 3.054893342778086662e-03 -2.871307730674743652e-01 -2.133515179157257080e-01 -4.225010424852371216e-02 1.429295092821121216e-01 -1.293035894632339478e-01 -1.730075776576995850e-01 1.466001719236373901e-01 4.037161543965339661e-02 2.241490632295608521e-01 -2.326836735010147095e-01 -2.630892693996429443e-01 -2.012208849191665649e-01 -8.920010179281234741e-02 -1.209828034043312073e-01 -1.658670306205749512e-01
-1.218694075942039490e-01 1.268084277398884296e-03 -1.607212275266647339e-01 3.084815144538879395e-01 1.554994583129882812e-01 -4.241828918457031250e-01 1.394496560096740723e-01 1.256203055381774902e-01 -3.174612820148468018e-01 -1.791666820645332336e-02 1.284936815500259399e-01 1.752326339483261108e-01 3.880109637975692749e-02 1.113872677087783813e-01 -2.193506211042404175e-01 1.479473561048507690e-01 3.991755470633506775e-02 -2.712540924549102783e-01 -7.064556702971458435e-03 1.922401599586009979e-02 1.017276495695114136e-01 1.456228792667388916e-01 6.480715423822402954e-02 -2.385563915595412254e-03 -2.432335726916790009e-02 3.326582312583923340e-01 -2.219705134630203247e-01 2.667728066444396973e-01 1.351512819528579712e-01 1.023713126778602600e-01 5.673406273126602173e-02 -1.325617581605911255e-01
1.547058671712875366e-01 -1.894023269414901733e-01 -2.928557395935058594e-01 8.609486743807792664e-03 -1.476858854293823242e-01 -5.317818745970726013e-02 1.680160164833068848e-01 1.250510364770889282e-01 7.424681633710861206e-02 2.421426624059677124e-01 1.267578303813934326e-01 -5.090745165944099426e-02 -1.343484222888946533e-01 -2.523890733718872070e-01 1.840249300003051758e-01 2.328375428915023804e-01 -2.050094455480575562e-01 -1.790205538272857666e-01 2.211913764476776123e-01 3.003008849918842316e-02 2.825655639171600342e-01 9.446606971323490143e-03 -1.525873392820358276e-01 -1.833261549472808838e-01 -6.209331750869750977e-02 -2.153150290250778198e-01 -3.737114369869232178e-01 2.167450636625289917e-02 1.040362790226936340e-01 2.564654052257537842e-01 3.420518711209297180e-02 -6.612320244312286377e-02
-1.247444562613964081e-02 6.538657844066619873e-02 -1.647325456142425537e-01 9.046337800100445747e-04 6.407745182514190674e-02 -3.597415089607238770e-01 2.597176432609558105e-01 1.059487238526344299e-01 -4.767277464270591736e-02 -4.041263461112976074e-02 -2.572555094957351685e-03 -2.064799964427947998e-01 -7.050266116857528687e-02 8.435187488794326782e-02 7.445973902940750122e-02 9.020449221134185791e-02 6.985760480165481567e-02 -2.561502158641815186e-01 -6.490164995193481445e-02 4.061980918049812317e-02 3.268036991357803345e-02 -3.290552496910095215e-01 2.877388298511505127e-01 7.591848075389862061e-02 -2.267880886793136597e-01 3.879701793193817139e-01 -7.790064066648483276e-02 -4.890944063663482666e-02 -2.853470295667648315e-02 3.871327042579650879e-01 -1.822966486215591431e-01 -1.238123551011085510e-01
2.319496721029281616e-01 1.645025014877319336e-01 -1.586153507232666016e-01 2.419968992471694946e-01 4.905319586396217346e-02 -3.066175282001495361e-01 1.979111284017562866e-01 1.526982057839632034e-02 -3.912487328052520752e-01 -1.311989277601242065e-01 3.951625227928161621e-01 -4.283731430768966675e-02 3.514797985553741455e-02 2.282314151525497437e-01 -6.507524102926254272e-02 1.896881163120269775e-01 2.689904160797595978e-02 -1.158232614398002625e-01 3.914251551032066345e-02 5.978477187454700470e-03 2.997534908354282379e-02 2.200004458427429199e-01 -8.972568064928054810e-02 1.370417475700378418e-01 -1.794409565627574921e-02 -5.549436807632446289e-02 -1.763224452733993530e-01 -6.281076371669769287e-02 1.287835836410522461e-01 8.907882124185562134e-02 -1.817349717020988464e-02 -3.502181172370910645e-01
-1.008499972522258759e-02 1.500062495470046997e-01 -2.962028086185455322e-01 -2.427275627851486206e-01 4.973306506872177124e-02 -3.052579760551452637e-01 6.977839022874832153e-02 1.037021204829216003e-01 -7.346728816628456116e-03 8.554223924875259399e-02 -4.419619590044021606e-02 6.794239580631256104e-02 -1.012691948562860489e-02 -8.735248446464538574e-02 -4.215591028332710266e-02 1.813708059489727020e-02 1.717127114534378052e-01 -3.146634101867675781e-01 4.687489941716194153e-02 1.338299661874771118e-01 7.842478901147842407e-02 -1.495054364204406738e-01 1.810532808303833008e-01 1.057784259319305420e-01 1.562650203704833984e-01 4.401885867118835449e-01 -1.596418023109436035e-01 -2.090081125497817993e-01 1.119738370180130005e-01 1.356185078620910645e-01 -1.638952642679214478e-01 -3.598059117794036865e-01
-1.453864425420761108e-01 7.205446809530258179e-02 -1.970214396715164185e-01 6.351074576377868652e-02 -1.424281001091003418e-01 -4.393179342150688171e-02 4.580588340759277344e-01 2.675382420420646667e-02 -4.751161113381385803e-02 6.470958888530731201e-02 2.038161605596542358e-01 -8.467520773410797119e-02 2.806720435619354248e-01 8.519874513149261475e-02 -1.907655037939548492e-02 8.515266329050064087e-02 -6.526166945695877075e-02 -3.939805030822753906e-01 -1.319796591997146606e-01 -6.863109767436981201e-02 -2.188913337886333466e-02 7.244650274515151978e-02 -2.927762642502784729e-02 1.067492738366127014e-02 6.424304563552141190e-03 9.655138850212097168e-02 -5.184414386749267578e-01 3.837927803397178650e-02 -2.261717319488525391e-01 -1.646840125322341919e-01 -5.291681736707687378e-02 1.626370660960674286e-02
2.064975164830684662e-02 4.039166122674942017e-02 -1.410117149353027344e-01 -1.297795325517654419e-01 -1.811307668685913086e-01 2.291404008865356445e-01 -7.065936923027038574e-03 -1.945264339447021484e-01 8.907231688499450684e-02 -6.108416244387626648e-02 4.935514926910400391e-02 -2.178093045949935913e-02 2.003976404666900635e-01 9.326074272394180298e-02 1.821383018977940083e-03 3.519652485847473145e-01 8.255959302186965942e-02 -3.227695524692535400e-01 -9.966883808374404907e-02 1.541808098554611206e-01 2.181750386953353882e-01 -7.167322188615798950e-02 1.329316012561321259e-02 -2.523859441280364990e-01 2.670248039066791534e-02 1.637285202741622925e-01 -3.156033158302307129e-01 2.703364193439483643e-02 -1.323571801185607910e-02 -1.573225557804107666e-01 1.997619569301605225e-01 -4.435024857521057129e-01
8.120334148406982422e-02 -1.714742928743362427e-02 -1.972271353006362915e-01 -2.611939013004302979e-01 -5.059407651424407959e-02 -3.101813234388828278e-02 1.457485109567642212e-01 -1.790650337934494019e-01 -6.507651507854461670e-02 1.861185133457183838e-01 -2.529881596565246582e-01 -1.537409126758575439e-01 3.618850186467170715e-02 -2.149053476750850677e-02 -5.336753651499748230e-02 4.182966053485870361e-01 4.087392613291740417e-02 -3.220952451229095459e-01 -4.657685011625289917e-02 -1.574171036481857300e-01 2.685850858688354492e-01 -8.153229951858520508e-02 -9.209389239549636841e-02 -2.645492851734161377e-01 1.584749072790145874e-01 5.814800783991813660e-02 -2.085247337818145752e-01 -2.399373650550842285e-01 3.949438035488128662e-02 -2.226746827363967896e-01 -3.467986360192298889e-02 -2.270318269729614258e-01
3.383412212133407593e-02 -1.989121884107589722e-01 -5.277077481150627136e-02 6.168799474835395813e-02 -2.921662926673889160e-01 -3.809925615787506104e-01 1.894764155149459839e-01 -9.257607907056808472e-02 -2.225361317396163940e-01 1.649264991283416748e-01 1.992125660181045532e-01 -6.038058921694755554e-02 6.227944791316986084e-02 -3.140201568603515625e-01 -4.985089227557182312e-02 2.429407835006713867e-01 1.438648551702499390e-01 -2.813673913478851318e-01 -9.568495303392410278e-02 2.110675275325775146e-01 3.813067674636840820e-01 7.024447619915008545e-02 7.832577079534530640e-02 -2.040500044822692871e-01 -2.707849629223346710e-02 8.163148909807205200e-02 -6.320169568061828613e-02 -9.779873304069042206e-03 -8.877073228359222412e-02 -1.169536449015140533e-02 -1.951610483229160309e-02 -1.486893892288208008e-01
-4.029367864131927490e-02 -5.012947320938110352e-01 -2.082521617412567139e-01 3.266359493136405945e-02 -9.446039050817489624e-02 -2.432380914688110352e-01 -1.219000741839408875e-01 -1.592784523963928223e-01 -2.321503311395645142e-01 1.905394643545150757e-01 1.341547071933746338e-01 -5.248242616653442383e-02 3.097528219223022461e-02 -2.107343822717666626e-01 -9.485077112913131714e-02 2.582977414131164551e-01 -1.015674844384193420e-01 -3.278518319129943848e-01 8.984957635402679443e-02 1.292160302400588989e-01 1.754330694675445557e-01 1.174231842160224915e-01 5.346728861331939697e-02 1.480271369218826294e-01 5.753248557448387146e-02 -5.293794721364974976e-02 -7.988592237234115601e-02 1.553476303815841675e-01 1.220370680093765259e-01 4.657083004713058472e-02 -1.007536053657531738e-01 -2.941855192184448242e-01
2.102166414260864258e-01 -2.062242627143859863e-01 -2.744907736778259277e-01 7.705006748437881470e-02 1.698890700936317444e-02 -4.880452528595924377e-02 2.165681719779968262e-01 2.631069906055927277e-02 -2.907718122005462646e-01 2.049704641103744507e-01 -1.285138726234436035e-01 -2.088531404733657837e-01 1.241427585482597351e-01 -4.761783033609390259e-02 -3.221549792215228081e-03 3.720235452055931091e-02 -1.265534758567810059e-01 -3.571572601795196533e-01 3.257059305906295776e-02 -2.314068078994750977e-01 1.416581869125366211e-01 -1.546194851398468018e-01 9.165024012327194214e-02 -2.953422069549560547e-01 -1.978435516357421875e-01 1.330007761716842651e-01 7.571125775575637817e-02 -5.829405039548873901e-02 7.364775240421295166e-02 -6.477624922990798950e-02 -1.695251464843750000e-01 -3.658630251884460449e-01
1.968141943216323853e-01 -1.150457859039306641e-01 -2.452002465724945068e-01 2.008356451988220215e-01 -9.788958728313446045e-02 -2.186966687440872192e-01 1.757449507713317871e-01 1.524679958820343018e-01 -1.865611225366592407e-01 -1.148039847612380981e-01 1.462077796459197998e-01 -4.360922574996948242e-01 3.598865494132041931e-02 1.982632838189601898e-02 1.379977017641067505e-01 -2.369154390180483460e-04 -8.811034262180328369e-02 -4.037758335471153259e-02 2.332521416246891022e-02 -8.940974366851150990e-04 -1.987603958696126938e-03 9.567622095346450806e-02 4.661192372441291809e-02 -2.699002325534820557e-01 6.109449639916419983e-02 -2.049572532996535301e-03 -2.725033164024353027e-01 -1.190831065177917480e-01 -9.194638580083847046e-02 -1.187502741813659668e-01 -2.681281566619873047e-01 -4.183515608310699463e-01
-1.691906154155731201e-01 -1.201244592666625977e-01 -1.122981831431388855e-01 1.966580152511596680e-01 2.415761798620223999e-01 -1.885010749101638794e-01 1.979165524244308472e-01 -2.691903850063681602e-03 -3.736339211463928223e-01 -9.308725595474243164e-03 2.427038848400115967e-01 -8.068481087684631348e-02 -8.889017254114151001e-02 2.286361008882522583e-01 -1.069121286273002625e-01 8.190062642097473145e-02 1.305747032165527344e-01 -2.229260355234146118e-01 -4.649055376648902893e-02 -1.646392196416854858e-01 1.099227964878082275e-01 1.531376093626022339e-01 2.041770843788981438e-03 -8.948822505772113800e-03 -8.851727470755577087e-03 -1.313161700963973999e-01 -2.283108383417129517e-01 -3.992759436368942261e-02 3.361357450485229492e-01 -1.796525716781616211e-02 -5.420112982392311096e-02 -4.126131832599639893e-01
1.915693581104278564e-01 1.695513427257537842e-01 -8.017242699861526489e-02 2.734519541263580322e-01 -2.285747826099395752e-01 -2.575976252555847168e-01 1.508213132619857788e-01 6.952944677323102951e-03 -3.931708335876464844e-01 -9.866782277822494507e-02 2.806114554405212402e-01 -1.029086709022521973e-01 2.045884132385253906e-01 1.048447936773300171e-01 -1.269197463989257812e-01 2.047308385372161865e-01 5.520767718553543091e-02 -2.222482487559318542e-02 9.526852518320083618e-02 -6.141003966331481934e-02 9.450888633728027344e-02 8.902467042207717896e-02 -1.149099022150039673e-01 2.824151813983917236e-01 -1.867255009710788727e-02 -2.252830713987350464e-01 -1.132603213191032410e-01 -1.944036781787872314e-01 2.294787913560867310e-01 1.377079039812088013e-01 1.691392250359058380e-02 -2.181444317102432251e-01
3.062683641910552979e-01 1.437525451183319092e-01 -1.721735745668411255e-01 2.799292504787445068e-01 -6.516259163618087769e-02 1.767572313547134399e-01 4.062435626983642578e-01 -2.646368145942687988e-01 -8.739715442061424255e-03 4.670687019824981689e-02 3.017934411764144897e-02 -2.706596553325653076e-01 2.646346688270568848e-01 7.652376592159271240e-02 1.430327445268630981e-01 1.704220175743103027e-01 2.623585164546966553e-01 -1.718484312295913696e-01 1.832881867885589600e-01 -1.749616302549839020e-02 1.839988082647323608e-01 -5.536662042140960693e-02 -1.192114576697349548e-01 -9.924539923667907715e-02 1.268022358417510986e-01 4.791497066617012024e-02 -4.927948862314224243e-02 -4.597822204232215881e-02 5.137997493147850037e-02 6.948015838861465454e-02 1.475863307714462280e-01 -2.444326579570770264e-01
1.653045974671840668e-02 3.083025850355625153e-02 -3.487420827150344849e-02 -6.042901426553726196e-02 -2.199579030275344849e-01 -1.400536894798278809e-01 -1.346838027238845825e-01 1.305424720048904419e-01 -1.608034819364547729e-01 2.106370031833648682e-01 3.495879471302032471e-02 -1.027309671044349670e-01 -2.604316174983978271e-02 5.217463150620460510e-02 8.572640269994735718e-02 3.351305425167083740e-02 -8.790249377489089966e-02 -4.798747599124908447e-01 1.696786731481552124e-01 -2.361744791269302368e-01 3.124617040157318115e-01 -1.481155008077621460e-01 -8.341108262538909912e-02 9.349552541971206665e-02 -6.177398934960365295e-02 1.485650055110454559e-02 -4.756726622581481934e-01 1.702007353305816650e-01 9.999498724937438965e-02 -1.723240911960601807e-01 2.001087963581085205e-01 -2.008438576012849808e-03
-6.247241422533988953e-02 -3.165242960676550865e-03 -1.402121037244796753e-02 1.671298891305923462e-01 -4.576523974537849426e-02 -3.926834166049957275e-01 2.708427608013153076e-01 -8.282663673162460327e-02 -5.151111632585525513e-02 -6.490602344274520874e-02 -1.123569905757904053e-01 -3.071220517158508301e-01 2.082293480634689331e-01 -1.345532834529876709e-01 2.020414471626281738e-01 1.300934255123138428e-01 1.938962042331695557e-01 -1.291221827268600464e-01 2.010715380311012268e-02 1.845410168170928955e-01 1.767104119062423706e-01 2.860909998416900635e-01 -9.129139780998229980e-02 -2.472088634967803955e-01 2.486599795520305634e-02 -1.204731464385986328e-01 -2.113407254219055176e-01 -9.376455843448638916e-02 1.051258891820907593e-01 -1.283223032951354980e-01 -1.068604551255702972e-02 -3.618759214878082275e-01
-1.734259873628616333e-01 -7.262106984853744507e-02 -2.522839307785034180e-01 -2.071140408515930176e-01 3.269798308610916138e-02 -7.381077855825424194e-02 -3.121945634484291077e-02 1.832900941371917725e-01 1.451883018016815186e-01 7.784849405288696289e-02 2.957277931272983551e-02 -1.748912036418914795e-01 3.708719611167907715e-01 -8.246322721242904663e-02 4.607802256941795349e-02 7.816596329212188721e-02 -4.861253499984741211e-02 -3.368710577487945557e-01 5.723718181252479553e-02 -2.093991786241531372e-01 9.198865294456481934e-02 -2.923537194728851318e-01 -2.145764380693435669e-01 4.798723757266998291e-02 -1.429754942655563354e-01 -2.994233556091785431e-02 -2.637707889080047607e-01 -1.787621378898620605e-01 3.215907812118530273e-01 1.590186171233654022e-02 -6.908347457647323608e-02 -2.632012963294982910e-01
1.244879961013793945e-01 -1.251637488603591919e-01 -2.662425339221954346e-01 1.821270585060119629e-01 3.552902117371559143e-02 -7.105635106563568115e-02 2.293275296688079834e-01 9.623192250728607178e-02 -1.460911333560943604e-01 -5.606411397457122803e-02 1.947653591632843018e-01 -5.604951456189155579e-02 9.651943296194076538e-02 2.035166695713996887e-02 -3.296904265880584717e-01 2.743036150932312012e-01 1.214014068245887756e-01 -6.363770365715026855e-02 1.848635450005531311e-02 -2.468702644109725952e-01 3.237344920635223389e-01 1.835551112890243530e-01 1.791732609272003174e-01 -1.890819370746612549e-01 2.005460262298583984e-01 -4.442925751209259033e-02 -1.572977155447006226e-01 1.112766936421394348e-01 2.933749854564666748e-01 -1.300880461931228638e-01 -9.619490802288055420e-02 -2.437206804752349854e-01
1.006677374243736267e-01 1.189796701073646545e-01 -2.036956697702407837e-01 4.927922971546649933e-03 2.098493129014968872e-01 -2.473868131637573242e-01 2.182650566101074219e-01 1.322791874408721924e-01 -1.473245173692703247e-01 1.050767898559570312e-01 3.621941804885864258e-01 1.176677122712135315e-01 3.479024469852447510e-01 -2.324778772890567780e-02 -1.319837123155593872e-01 1.267888583242893219e-02 2.484081536531448364e-01 -2.307727783918380737e-01 -2.207013666629791260e-01 -1.042575836181640625e-01 1.687169820070266724e-01 5.101162567734718323e-02 9.789083153009414673e-02 6.819794327020645142e-02 -1.661423891782760620e-01 1.019138321280479431e-01 -2.975189685821533203e-01 3.548982739448547363e-02 3.023307919502258301e-01 -5.817838385701179504e-02 6.223056837916374207e-02 -2.481243759393692017e-02
3.663024306297302246e-02 8.635581471025943756e-03 -7.734077423810958862e-02 3.036417961120605469e-01 2.168693691492080688e-01 -2.789129614830017090e-01 1.712198257446289062e-01 -4.189919307827949524e-02 -3.971852064132690430e-01 -1.188372261822223663e-02 2.511757314205169678e-01 -7.870771735906600952e-02 -6.226550042629241943e-02 2.016722410917282104e-01 2.578556013759225607e-04 1.383450329303741455e-01 1.091930568218231201e-01 -2.682519853115081787e-01 8.720297366380691528e-03 -1.696652472019195557e-01 2.960428297519683838e-01 1.544206291437149048e-01 4.570168908685445786e-03 8.165245503187179565e-02 -1.609661802649497986e-02 -5.373595654964447021e-02 -1.579971015453338623e-01 6.998675316572189331e-02 2.821347117424011230e-01 -5.498446524143218994e-02 -1.047842428088188171e-01 -3.100116252899169922e-01
1.472871452569961548e-01 1.417256295680999756e-01 -2.668770253658294678e-01 -5.545429303310811520e-04 2.027153521776199341e-01 -9.389522671699523926e-02 -4.589881747961044312e-02 3.151413425803184509e-02 1.175639852881431580e-01 1.912530809640884399e-01 4.703387916088104248e-01 -1.591078191995620728e-01 -9.943500161170959473e-02 1.322464197874069214e-01 -1.994279026985168457e-02 3.641904592514038086e-01 -9.890095889568328857e-02 -1.174164097756147385e-02 6.474145338870584965e-04 -3.522744029760360718e-02 3.864003419876098633e-01 -2.292422018945217133e-02 -1.285548657178878784e-01 -1.804451225325465202e-03 1.856121420860290527e-01 -1.047607809305191040e-01 -3.102086782455444336e-01 -4.639202728867530823e-02 -9.659663587808609009e-02 4.803268983960151672e-02 1.039806082844734192e-01 -1.812898963689804077e-01
1.855076849460601807e-01 1.338366121053695679e-01 -1.102736368775367737e-01 6.476334296166896820e-03 4.179270192980766296e-02 -4.180324822664260864e-02 -6.976351141929626465e-02 3.358618915081024170e-02 7.719597965478897095e-02 1.097068265080451965e-01 1.848013699054718018e-01 -1.231078803539276123e-01 1.296796947717666626e-01 -1.161915212869644165e-01 3.265733718872070312e-01 5.004763007164001465e-01 1.445095539093017578e-01 -1.259958148002624512e-01 -2.070900946855545044e-01 7.802542299032211304e-02 9.766488522291183472e-02 -5.799930170178413391e-02 9.870848804712295532e-02 -1.160366740077733994e-02 8.559632301330566406e-02 -1.196053773164749146e-01 -1.538466513156890869e-01 -1.029264181852340698e-01 4.151164889335632324e-01 -1.436080783605575562e-01 1.445265859365463257e-01 -3.049544990062713623e-01
-7.762249559164047241e-02 -2.993617951869964600e-01 1.297175232321023941e-02 6.850185245275497437e-02 -9.241054952144622803e-02 -2.461246848106384277e-01 2.136604934930801392e-01 -1.560461968183517456e-01 1.224528849124908447e-01 2.837569825351238251e-02 6.004482507705688477e-02 -1.646734774112701416e-01 1.077017337083816528e-01 -1.478084027767181396e-01 -2.079525962471961975e-02 4.790371656417846680e-01 6.224028766155242920e-02 -4.049488008022308350e-01 -5.856734141707420349e-02 1.758514791727066040e-01 1.547693014144897461e-01 6.618858128786087036e-02 1.388898044824600220e-01 1.667674332857131958e-01 1.112773343920707703e-01 3.667497949209064245e-04 -2.500378489494323730e-01 1.145329475402832031e-01 -3.827828913927078247e-02 -3.785354085266590118e-03 2.076403647661209106e-01 -2.005948722362518311e-01
3.287779539823532104e-02 -2.018623612821102142e-02 -6.788435578346252441e-02 1.546101570129394531e-01 2.167775630950927734e-01 -3.836782574653625488e-01 1.171136274933815002e-01 3.004130907356739044e-02 2.954697981476783752e-02 2.707834169268608093e-02 2.486856840550899506e-02 -1.459314674139022827e-01 2.103520333766937256e-01 2.254607081413269043e-01 2.633767127990722656e-01 5.111424997448921204e-02 -1.300590485334396362e-01 -3.342653512954711914e-01 1.196334883570671082e-01 4.669209569692611694e-02 -1.299944333732128143e-02 -2.276710271835327148e-01 -2.514314353466033936e-01 1.165014505386352539e-01 1.212732568383216858e-01 1.673273444175720215e-01 -3.344628810882568359e-01 -6.458342820405960083e-02 1.024770140647888184e-01 1.671125590801239014e-01 -2.001448869705200195e-01 -2.437942624092102051e-01
-9.588506817817687988e-02 -2.494254410266876221e-01 -1.488820016384124756e-01 -2.513700127601623535e-01 -8.090897649526596069e-02 -1.550012081861495972e-01 2.107047140598297119e-01 3.886537998914718628e-02 -9.514754265546798706e-02 -1.944907195866107941e-02 3.071933798491954803e-02 -3.516607284545898438e-01 7.735326141119003296e-02 -2.384532988071441650e-02 1.012445078231394291e-03 1.066217347979545593e-01 -9.989990293979644775e-02 -4.698843061923980713e-01 -3.256861120462417603e-02 -1.991964280605316162e-01 1.950627565383911133e-01 -2.021996974945068359e-01 -1.502047106623649597e-02 1.439917087554931641e-01 6.255381554365158081e-02 1.134864315390586853e-01 -3.831768929958343506e-01 -2.848142385482788086e-02 -1.469070166349411011e-01 -2.121639996767044067e-01 7.438135147094726562e-02 8.270276337862014771e-02
9.642760455608367920e-02 1.000441089272499084e-01 -1.702112257480621338e-01 1.424723863601684570e-01 -1.020816490054130554e-01 6.324143707752227783e-02 5.023702979087829590e-01 -4.957627505064010620e-02 -1.944697797298431396e-01 -2.569724433124065399e-02 1.697939336299896240e-01 -7.333001494407653809e-02 5.457196384668350220e-02 -9.352950751781463623e-02 1.645660996437072754e-01 2.427267283201217651e-01 2.032824791967868805e-02 -2.572287917137145996e-01 -6.558636575937271118e-02 -3.957932442426681519e-02 -5.418942868709564209e-02 -2.714362740516662598e-01 3.766498295590281487e-03 8.425714820623397827e-02 -1.314720604568719864e-02 6.623229384422302246e-02 -1.140163391828536987e-01 -1.509264707565307617e-01 -2.695208787918090820e-01 1.751368939876556396e-01 1.293497234582901001e-01 -4.185680150985717773e-01
2.668393850326538086e-01 1.058237031102180481e-01 -4.079844057559967041e-02 -3.396723791956901550e-02 1.323543041944503784e-01 -3.209993243217468262e-01 3.072707355022430420e-01 1.257593035697937012e-01 2.673115730285644531e-01 1.055895835161209106e-01 4.127222001552581787e-01 -6.928385794162750244e-02 -2.898738533258438110e-02 -8.280467242002487183e-02 -6.310157477855682373e-02 4.383877515792846680e-01 -6.157032772898674011e-02 -8.412890881299972534e-02 6.187180057168006897e-02 2.152851375285536051e-04 1.065673828125000000e-01 -1.114095747470855713e-01 -2.297354191541671753e-01 2.627919986844062805e-02 1.303032040596008301e-01 1.732523739337921143e-01 -2.616679966449737549e-01 -5.475919321179389954e-02 -2.193081565201282501e-02 -2.791791921481490135e-03 4.032577201724052429e-02 -9.935066848993301392e-02
7.676510512828826904e-02 7.185027003288269043e-02 -8.940201997756958008e-02 -2.364023216068744659e-02 -2.149445414543151855e-01 1.853240095078945160e-02 3.727618753910064697e-01 -5.338814575225114822e-03 -2.537618875503540039e-01 6.140087544918060303e-02 2.689193487167358398e-01 -2.567365765571594238e-01 1.439732313156127930e-01 -8.071637153625488281e-02 2.902912907302379608e-02 5.770817771553993225e-02 1.086846087127923965e-02 -2.238735556602478027e-01 2.646819949150085449e-01 2.873567165806889534e-03 -1.997771710157394409e-01 -1.756579577922821045e-01 -7.514276355504989624e-02 -1.107411608099937439e-01 2.022599875926971436e-01 -3.028658404946327209e-02 -3.129834830760955811e-01 -2.094227075576782227e-01 -1.989905238151550293e-01 7.048517465591430664e-02 6.516166031360626221e-02 -3.400332033634185791e-01
-1.222304883413016796e-03 2.505765557289123535e-01 -1.325888335704803467e-01 3.241042420268058777e-02 2.469841986894607544e-01 -2.848688364028930664e-01 2.050301283597946167e-01 -1.725981384515762329e-02 1.699910461902618408e-01 1.163022872060537338e-02 2.106952518224716187e-01 -1.683265268802642822e-01 1.833983361721038818e-01 -3.053484857082366943e-02 -2.455137073993682861e-01 2.175008207559585571e-01 -2.936414778232574463e-01 -5.022510886192321777e-02 4.160726070404052734e-02 -1.404171735048294067e-01 2.063225656747817993e-01 -1.045818924903869629e-01 -1.521166861057281494e-01 3.169937059283256531e-02 7.463978976011276245e-02 2.732113897800445557e-01 -1.218534111976623535e-01 -1.764983683824539185e-02 -1.375620216131210327e-01 -1.478377671446651220e-04 3.064865712076425552e-03 -4.336228370666503906e-01
-4.488442838191986084e-02 -1.006815209984779358e-01 -6.381456553936004639e-02 -1.974214985966682434e-02 -8.433471620082855225e-02 7.628091424703598022e-02 -5.412155296653509140e-03 7.322818040847778320e-02 -1.808797381818294525e-02 3.536188602447509766e-01 1.117672696709632874e-01 -9.236688911914825439e-02 1.012734994292259216e-01 1.118592321872711182e-01 8.762022107839584351e-02 3.555941879749298096e-01 -2.752205543220043182e-02 -2.041679248213768005e-02 2.610220611095428467e-01 -2.400081045925617218e-02 -3.673705738037824631e-03 -4.672202765941619873e-01 2.154446020722389221e-02 2.152255475521087646e-01 8.645435422658920288e-02 2.258035242557525635e-01 -3.966679573059082031e-01 2.053296566009521484e-02 3.963876049965620041e-03 -1.594204455614089966e-02 1.245795413851737976e-01 -3.078592419624328613e-01
-1.488770693540573120e-01 1.600448638200759888e-01 2.817129530012607574e-02 5.712888017296791077e-02 -2.124111503362655640e-01 -7.801440358161926270e-02 -3.760479390621185303e-03 -4.847916960716247559e-02 -3.440393134951591492e-02 9.533549845218658447e-02 -5.688372254371643066e-02 -1.378513574600219727e-01 1.532195508480072021e-01 1.432040184736251831e-01 -1.135418340563774109e-01 3.036121129989624023e-01 2.333189919590950012e-02 -3.823824822902679443e-01 -9.354403614997863770e-02 2.875802293419837952e-02 -8.550362288951873779e-02 -1.325522642582654953e-02 1.084200292825698853e-01 -1.574871875345706940e-02 1.810688823461532593e-01 3.259554207324981689e-01 -5.576293468475341797e-01 -8.591098338365554810e-02 -2.758210301399230957e-01 -2.203716151416301727e-02 1.936494000256061554e-02 -5.383452028036117554e-02
-3.210147321224212646e-01 -3.152163699269294739e-02 -1.165246367454528809e-01 1.222452744841575623e-01 -2.344098687171936035e-01 -2.797447741031646729e-01 -1.931068021804094315e-03 -1.303706020116806030e-01 -5.247585475444793701e-02 2.860865592956542969e-01 2.069020122289657593e-01 -3.511114716529846191e-01 1.683136820793151855e-01 7.040844857692718506e-02 -6.332726776599884033e-02 3.234046995639801025e-01 -9.853355586528778076e-02 -1.154581978917121887e-01 -1.722632944583892822e-01 1.017132550477981567e-01 2.346009463071823120e-01 -2.438381463289260864e-01 -9.038435667753219604e-02 -3.808946907520294189e-02 -1.778019368648529053e-01 1.340259015560150146e-01 -1.441860198974609375e-01 3.258058428764343262e-02 3.470267402008175850e-03 1.525284349918365479e-01 1.284666955471038818e-01 -1.620842963457107544e-01
-2.974619865417480469e-01 1.456251740455627441e-01 -4.510802328586578369e-01 1.380202025175094604e-01 1.464503109455108643e-01 -1.088891252875328064e-01 9.014150500297546387e-02 5.823553353548049927e-02 1.095989570021629333e-01 5.001693964004516602e-02 8.702727407217025757e-02 -1.814213693141937256e-01 3.296228945255279541e-01 1.233192607760429382e-01 4.520251601934432983e-02 1.958591304719448090e-02 1.504114083945751190e-02 -2.135215997695922852e-01 1.371293514966964722e-01 -2.576406300067901611e-01 -6.398281455039978027e-02 -1.238822191953659058e-01 -4.784914106130599976e-02 -9.894947707653045654e-02 -3.812829405069351196e-02 -4.908781871199607849e-02 -3.854066133499145508e-01 -1.689737103879451752e-02 1.716184318065643311e-01 3.787910193204879761e-02 7.159588485956192017e-02 -3.007581830024719238e-01
-2.904279157519340515e-02 1.496401578187942505e-01 -1.095905378460884094e-01 1.555006299167871475e-02 -5.243300274014472961e-02 -2.078698426485061646e-01 3.230600655078887939e-01 -2.870931625366210938e-01 6.732550263404846191e-02 1.645674556493759155e-01 -1.338443905115127563e-01 -2.029143273830413818e-01 1.419358104467391968e-01 -2.780527472496032715e-01 -3.667498379945755005e-02 2.550684511661529541e-01 -4.527685232460498810e-03 -3.137007653713226318e-01 -1.168174892663955688e-01 -8.465852588415145874e-02 -2.813359315041452646e-04 8.152633160352706909e-02 -3.911368176341056824e-02 -2.870726287364959717e-01 1.890226304531097412e-01 9.706579893827438354e-02 -5.792741104960441589e-02 -9.583844244480133057e-02 3.858934640884399414e-01 1.328785717487335205e-01 4.746116325259208679e-02 -2.021162509918212891e-01
-2.270886488258838654e-02 6.814912706613540649e-02 -2.487625777721405029e-01 -2.489269822835922241e-01 -8.738138712942600250e-03 6.134310737252235413e-02 -1.328433398157358170e-02 2.833819948136806488e-02 3.934982791543006897e-02 3.271474540233612061e-01 -7.246311753988265991e-02 -2.106567323207855225e-01 -5.853860452771186829e-02 -3.061297116801142693e-03 1.070574000477790833e-01 2.179962396621704102e-01 -2.092739939689636230e-02 -2.267426401376724243e-01 2.254370786249637604e-02 -3.878062367439270020e-01 1.687936335802078247e-01 -3.338986933231353760e-01 7.180316746234893799e-02 -3.966571018099784851e-02 2.653490519151091576e-03 -1.664748638868331909e-01 -2.195260673761367798e-01 6.237070192582905293e-04 7.677593827247619629e-02 -1.494710613042116165e-02 1.013127714395523071e-01 -4.514386057853698730e-01
-2.196109481155872345e-02 -2.252657711505889893e-02 5.567745119333267212e-02 1.734553426504135132e-01 -5.514256656169891357e-02 -1.527596637606620789e-02 2.208992540836334229e-01 -5.816653836518526077e-03 -4.652683809399604797e-02 2.252977490425109863e-01 5.655569955706596375e-02 -2.235570102930068970e-01 2.376061975955963135e-01 1.353057101368904114e-02 7.693888247013092041e-02 2.614389061927795410e-01 2.271179808303713799e-03 -2.510193586349487305e-01 3.096897304058074951e-01 3.218849003314971924e-02 3.631721809506416321e-02 -1.669824123382568359e-01 -1.706714183092117310e-01 2.665575146675109863e-01 2.708302736282348633e-01 -2.070312201976776123e-02 -2.467251271009445190e-01 -2.206995338201522827e-01 1.695077419281005859e-01 -1.807621270418167114e-01 -3.015142679214477539e-01 -2.273501157760620117e-01
1.926996111869812012e-01 -1.967791318893432617e-01 -2.262623310089111328e-01 2.134838998317718506e-01 -1.917287856340408325e-01 -1.293199211359024048e-01 1.470151543617248535e-01 -9.211242198944091797e-02 -2.226609587669372559e-01 -5.609159916639328003e-02 1.585065126419067383e-01 -3.111133873462677002e-01 2.587815225124359131e-01 6.051340699195861816e-02 2.894189059734344482e-01 1.092511415481567383e-02 5.191695410758256912e-03 -1.192772984504699707e-01 -9.475842816755175591e-04 -6.469087302684783936e-02 1.874820888042449951e-02 9.349429607391357422e-02 1.534945815801620483e-01 -1.293161958456039429e-01 -1.076979637145996094e-01 8.561767637729644775e-02 -3.755070269107818604e-01 -8.011685713427141309e-05 7.586260885000228882e-02 -1.798427700996398926e-01 -9.892915189266204834e-02 -3.728332519531250000e-01
2.530210912227630615e-01 -9.703154861927032471e-02 -7.877703011035919189e-02 5.557097122073173523e-02 7.382930070161819458e-02 6.409503519535064697e-02 -5.640892684459686279e-02 -1.716011390089988708e-02 -2.961046621203422546e-02 2.309636026620864868e-01 6.504231598228216171e-03 -4.520558565855026245e-02 -1.866947561502456665e-01 1.384542509913444519e-02 9.501622617244720459e-02 9.593195468187332153e-02 -1.064813807606697083e-01 -4.419285356998443604e-01 -1.216648891568183899e-01 -3.297373950481414795e-01 2.262685745954513550e-01 -7.974176667630672455e-03 1.577366888523101807e-01 1.151778697967529297e-01 -8.584486693143844604e-02 7.459876686334609985e-02 -1.054372414946556091e-01 -9.396619349718093872e-02 1.794510520994663239e-02 4.204118549823760986e-01 -2.764475941658020020e-01 -2.978306114673614502e-01
-1.248550415039062500e-01 -2.386745065450668335e-01 -1.307462900876998901e-01 7.100403308868408203e-02 2.236142754554748535e-02 -2.458203881978988647e-01 -3.606887301430106163e-03 8.081743121147155762e-02 -1.811198517680168152e-02 9.852651506662368774e-02 2.119965851306915283e-01 -2.256601601839065552e-01 2.084124237298965454e-01 -3.692974895238876343e-02 -7.024300843477249146e-02 4.851321876049041748e-01 2.357813715934753418e-01 -3.351242244243621826e-01 2.508595883846282959e-01 -4.997056722640991211e-02 -3.475086390972137451e-02 1.628843545913696289e-01 2.103714458644390106e-02 2.216802835464477539e-01 1.946419924497604370e-01 -1.442240476608276367e-01 4.967082664370536804e-02 2.306468486785888672e-01 7.752579450607299805e-02 3.111346065998077393e-02 4.224933683872222900e-02 -1.143814250826835632e-01
-1.660642214119434357e-02 2.976419031620025635e-01 -2.915829718112945557e-01 -5.152528639882802963e-03 -1.835966557264328003e-01 -6.449287384748458862e-02 1.090632453560829163e-01 1.536060571670532227e-01 4.759724438190460205e-02 1.255117058753967285e-01 -1.215786859393119812e-02 -8.572017401456832886e-02 1.423144489526748657e-01 -2.516207396984100342e-01 -5.469117313623428345e-02 1.079167500138282776e-01 4.627669230103492737e-02 -1.956077069044113159e-01 -2.862447313964366913e-02 -1.673183143138885498e-01 -7.512696087360382080e-02 1.987479776144027710e-01 -1.897210627794265747e-01 -3.442817330360412598e-01 -1.250862181186676025e-01 2.025663256645202637e-01 -1.762718856334686279e-01 3.499592840671539307e-02 -3.883034456521272659e-03 -3.899667784571647644e-02 4.586199671030044556e-02 -5.172126889228820801e-01
-3.632139787077903748e-02 -5.682305246591567993e-02 -3.061438798904418945e-01 1.711721122264862061e-01 -3.273380100727081299e-01 -2.006190419197082520e-01 -4.624551534652709961e-02 2.051059529185295105e-02 -6.032684445381164551e-02 2.115185409784317017e-01 1.956846714019775391e-01 -1.252664327621459961e-01 -1.874962300062179565e-01 -1.489550322294235229e-01 6.653410941362380981e-02 1.011694073677062988e-01 -8.826853334903717041e-02 -4.334208369255065918e-01 2.639822661876678467e-01 -9.380532056093215942e-02 1.225045993924140930e-01 1.637575626373291016e-01 1.864413470029830933e-01 -7.975336164236068726e-02 -9.924382716417312622e-02 3.819173900410532951e-03 -5.305903777480125427e-02 3.108164072036743164e-01 6.733608245849609375e-02 4.186820238828659058e-02 -3.902160003781318665e-02 -2.719020247459411621e-01
6.519077718257904053e-02 2.160030603408813477e-01 -3.421990573406219482e-01 -1.829155683517456055e-01 -2.113842777907848358e-02 -3.987625241279602051e-02 -6.721597909927368164e-02 -2.737930975854396820e-03 -5.283856019377708435e-02 4.565022513270378113e-02 6.150366365909576416e-02 -1.890328824520111084e-01 1.034177914261817932e-01 -3.097008168697357178e-01 1.094423010945320129e-01 2.145545780658721924e-01 -1.341946870088577271e-01 -2.904642820358276367e-01 8.852309733629226685e-02 -7.883542776107788086e-02 -1.370513346046209335e-02 -3.864716291427612305e-01 2.880467660725116730e-02 -3.079403657466173172e-03 1.702595651149749756e-01 3.941155970096588135e-02 -2.146768569946289062e-01 -1.261981576681137085e-01 3.439068794250488281e-01 -1.140562444925308228e-01 2.131429463624954224e-01 -2.165135294198989868e-01
-1.158975623548030853e-02 -1.508481916971504688e-03 -9.783084690570831299e-02 3.144240677356719971e-01 3.714822605252265930e-02 -3.628753423690795898e-01 1.130384951829910278e-01 2.283038347959518433e-01 -7.362966984510421753e-02 -2.654966898262500763e-02 3.714567124843597412e-01 6.253917515277862549e-02 8.806326985359191895e-02 -1.736451871693134308e-02 -1.573286652565002441e-01 2.212482243776321411e-01 1.421599984169006348e-01 -1.600884646177291870e-01 -2.496854960918426514e-01 -1.725722998380661011e-01 1.915678498335182667e-03 1.652019768953323364e-01 1.328681707382202148e-01 -1.615662425756454468e-01 1.668634563684463501e-01 1.689562201499938965e-01 -3.064591586589813232e-01 1.184223443269729614e-01 1.037893444299697876e-01 2.808311581611633301e-01 -4.986633546650409698e-03 2.617406472563743591e-02
1.762075126171112061e-01 2.292744219303131104e-01 1.086335815489292145e-02 2.496883720159530640e-01 -3.148346766829490662e-02 -2.846719026565551758e-01 2.303983122110366821e-01 -1.545812636613845825e-01 -3.116747438907623291e-01 -1.335427165031433105e-01 3.341120183467864990e-01 -6.223881989717483521e-02 -1.098939925432205200e-01 7.268308103084564209e-02 -5.017507076263427734e-02 1.477405279874801636e-01 9.955851361155509949e-03 -3.245118558406829834e-01 1.680653169751167297e-02 -1.074910685420036316e-01 1.227617934346199036e-01 1.097998991608619690e-01 -2.255859375000000000e-01 2.202135473489761353e-01 1.090539321303367615e-01 9.037870913743972778e-02 -1.748202890157699585e-01 -3.038991056382656097e-02 2.211015969514846802e-01 3.126797080039978027e-02 -1.263883262872695923e-01 -2.481783628463745117e-01
-5.229266360402107239e-02 -2.857670485973358154e-01 -4.836099222302436829e-02 -4.179760441184043884e-02 4.212583601474761963e-02 -2.686071097850799561e-01 1.138536930084228516e-01 1.935458034276962280e-01 2.340420149266719818e-02 2.197461277246475220e-01 1.918798834085464478e-01 -1.328342854976654053e-01 2.069390714168548584e-01 -8.264175057411193848e-02 -2.539876401424407959e-01 2.385905981063842773e-01 5.795269832015037537e-02 -4.832440614700317383e-01 -2.583259642124176025e-01 3.843944147229194641e-02 9.924829751253128052e-02 -5.374814569950103760e-02 -1.756874099373817444e-02 -2.649460434913635254e-01 -8.745037019252777100e-02 2.364544123411178589e-01 -3.205193579196929932e-02 -1.284598857164382935e-01 1.139449477195739746e-01 -4.820931702852249146e-02 1.433998644351959229e-01 -8.652418106794357300e-02
8.930739015340805054e-02 2.805676162242889404e-01 -1.809468567371368408e-01 -5.901300814002752304e-03 -5.720992013812065125e-02 -2.679743766784667969e-01 -5.070216953754425049e-02 1.109472885727882385e-01 -1.964476145803928375e-02 -2.234787642955780029e-01 1.847159117460250854e-01 -1.707382053136825562e-01 1.063554659485816956e-01 1.937088184058666229e-02 3.066076664254069328e-03 2.673726677894592285e-01 1.675426214933395386e-01 -4.706218838691711426e-01 2.106930166482925415e-01 1.350533813238143921e-01 3.260882198810577393e-01 1.946246027946472168e-01 -1.040025129914283752e-01 -3.913660347461700439e-02 7.402125746011734009e-02 -1.157608255743980408e-01 -7.716407626867294312e-02 8.179747313261032104e-02 2.660300135612487793e-01 1.111252009868621826e-01 5.751325190067291260e-02 8.415226638317108154e-02
1.699990034103393555e-01 6.539309024810791016e-02 -6.254593282938003540e-02 9.388928860425949097e-02 7.951988279819488525e-02 -2.208809368312358856e-02 3.982188403606414795e-01 -1.399788707494735718e-01 -3.477515652775764465e-02 1.781346350908279419e-01 2.538526952266693115e-01 -1.920321285724639893e-01 1.706560850143432617e-01 1.625239253044128418e-01 2.027598470449447632e-01 9.813893586397171021e-02 -1.024608910083770752e-01 -4.872705042362213135e-01 -1.994461864233016968e-01 2.027654349803924561e-01 2.464416027069091797e-01 9.655007719993591309e-02 -2.296560816466808319e-02 4.445922374725341797e-02 -1.650561094284057617e-01 -1.614558398723602295e-01 -1.395868062973022461e-01 -3.871943056583404541e-02 9.075134992599487305e-03 5.038924515247344971e-03 2.082524448633193970e-01 -9.705212712287902832e-02
3.689390420913696289e-02 1.355092599987983704e-02 -2.112130969762802124e-01 -1.729229390621185303e-01 -2.375976592302322388e-01 -1.486278921365737915e-01 2.644746303558349609e-01 2.267381548881530762e-01 -3.848913684487342834e-02 -4.759711399674415588e-02 9.373411536216735840e-02 -6.498937308788299561e-02 -3.967555239796638489e-02 -2.383920177817344666e-02 5.139051005244255066e-03 5.405151844024658203e-01 1.409717951901257038e-03 -1.815799921751022339e-01 1.131004020571708679e-01 -1.200794242322444916e-02 5.129775404930114746e-02 9.340635151602327824e-04 -2.805986907333135605e-03 -1.977359950542449951e-01 -3.397938311100006104e-01 -1.994438618421554565e-01 -9.516435116529464722e-02 5.164373200386762619e-03 -2.311606705188751221e-01 -4.156067967414855957e-03 2.387273758649826050e-01 -2.248263210058212280e-01
5.141464248299598694e-02 -2.584460079669952393e-01 -3.924358189105987549e-01 -4.331890121102333069e-02 -7.671104371547698975e-02 -3.677986934781074524e-02 1.509517710655927658e-02 9.607395157217979431e-03 5.322249233722686768e-02 -5.451697856187820435e-02 1.790759563446044922e-01 -3.220672532916069031e-02 -8.498258143663406372e-02 -2.198312804102897644e-02 1.878522187471389771e-01 3.948104977607727051e-01 -2.608446180820465088e-01 -1.356290280818939209e-01 1.137694269418716431e-01 -2.789236903190612793e-01 3.173447251319885254e-01 6.088543310761451721e-02 -1.479806154966354370e-01 -2.456833869218826294e-01 -4.992157220840454102e-02 1.856316179037094116e-01 -2.997945547103881836e-01 1.025183200836181641e-01 -8.930153213441371918e-03 1.146326959133148193e-01 -9.005321562290191650e-02 -8.261269330978393555e-02
4.748363047838211060e-02 1.643562018871307373e-01 2.236469984054565430e-01 2.499967366456985474e-01 -9.760593622922897339e-02 -2.963341176509857178e-01 1.318498104810714722e-01 -3.507399559020996094e-02 -8.112106472253799438e-03 1.898400187492370605e-01 -6.088452041149139404e-02 -6.025076285004615784e-02 4.485845938324928284e-02 -1.601769328117370605e-01 9.757349640130996704e-02 4.207524657249450684e-01 -1.602861732244491577e-01 -2.637701034545898438e-01 1.657962948083877563e-01 -7.458734512329101562e-02 2.160615846514701843e-02 3.221749067306518555e-01 -6.376463174819946289e-02 -1.662211865186691284e-01 4.702733829617500305e-02 9.166225790977478027e-02 -4.066354334354400635e-01 -1.128507405519485474e-01 2.587500028312206268e-02 7.552038878202438354e-02 5.207093432545661926e-02 -1.501126438379287720e-01
4.787120968103408813e-02 -1.523164361715316772e-01 -1.819377392530441284e-01 -2.460569888353347778e-01 -1.868595927953720093e-01 8.821071684360504150e-02 -4.353152122348546982e-03 2.697849646210670471e-02 4.314362257719039917e-02 2.915570437908172607e-01 -4.462357237935066223e-02 -2.470215708017349243e-01 3.124843724071979523e-02 -2.304015308618545532e-01 -2.850595712661743164e-01 2.318669408559799194e-01 2.251359969377517700e-01 -3.126947581768035889e-01 2.647428512573242188e-01 -1.896910816431045532e-01 2.093692421913146973e-01 5.486926995217800140e-03 -7.527067512273788452e-02 -6.909404695034027100e-02 1.322394162416458130e-01 -2.241600304841995239e-01 -1.571061164140701294e-01 -2.668551206588745117e-01 4.137069359421730042e-02 7.189756631851196289e-02 4.940235987305641174e-02 -1.290985196828842163e-01
2.052463144063949585e-01 9.779719263315200806e-02 -2.887429893016815186e-01 1.721956878900527954e-01 1.709019094705581665e-01 -4.135010764002799988e-02 1.104344874620437622e-01 -2.258203774690628052e-01 -3.220080211758613586e-02 1.275568641722202301e-02 3.984537348151206970e-02 -3.178584873676300049e-01 2.061572372913360596e-01 -1.671309955418109894e-02 -1.047343164682388306e-01 6.692576408386230469e-02 -6.948021054267883301e-02 -4.610309898853302002e-01 2.315586507320404053e-01 -1.487767547369003296e-01 -1.633306741714477539e-01 -3.056749887764453888e-02 6.698489189147949219e-02 1.001353487372398376e-01 -5.500102415680885315e-02 -3.401857614517211914e-02 -4.280831515789031982e-01 7.800831645727157593e-02 1.305116564035415649e-01 8.034203201532363892e-02 1.500157862901687622e-01 -6.600096076726913452e-02
1.797728091478347778e-01 -3.254008293151855469e-02 -1.559209823608398438e-01 -1.109841465950012207e-01 2.253717333078384399e-01 -2.554008364677429199e-01 -3.407460404559969902e-03 1.760827191174030304e-02 -1.082638371735811234e-02 1.953207999467849731e-01 2.916781604290008545e-01 -1.013308018445968628e-02 1.473400443792343140e-01 3.014620244503021240e-01 -7.987963408231735229e-02 1.703863143920898438e-01 1.495516002178192139e-01 -2.784369289875030518e-01 -1.934321820735931396e-01 -1.163079030811786652e-02 4.016688168048858643e-01 2.176755517721176147e-01 -3.700622543692588806e-02 2.634963206946849823e-02 8.615317195653915405e-02 6.887687742710113525e-02 -1.389838904142379761e-01 2.105532586574554443e-02 2.797155082225799561e-01 -1.338969618082046509e-01 -2.649347763508558273e-03 -2.566564977169036865e-01
2.143857032060623169e-01 -2.019722480326890945e-03 -2.033001333475112915e-01 1.889370381832122803e-01 2.376445084810256958e-01 -1.590661108493804932e-01 2.940695174038410187e-02 -2.563575841486454010e-02 -8.875555545091629028e-02 -2.174519747495651245e-02 1.515156477689743042e-01 -1.962140947580337524e-01 1.074018627405166626e-01 7.641607895493507385e-03 6.716249883174896240e-02 -3.795922035351395607e-03 2.981399297714233398e-01 -2.795850336551666260e-01 1.372503936290740967e-01 -2.721017003059387207e-01 -5.839351937174797058e-02 -1.649457216262817383e-01 -4.599846154451370239e-02 1.224680393934249878e-01 2.467614412307739258e-01 1.134218126535415649e-01 -2.326254546642303467e-01 -1.923172771930694580e-01 1.529547870159149170e-01 3.959128260612487793e-01 -7.314962893724441528e-02 -2.230896204710006714e-01
9.189043939113616943e-02 -1.503656804561614990e-01 -2.874345779418945312e-01 -2.326205559074878693e-02 -1.496235430240631104e-01 -1.900096833705902100e-01 4.913822934031486511e-02 -4.236087575554847717e-02 -5.707982927560806274e-03 2.015995383262634277e-01 -2.836234569549560547e-01 -3.783604800701141357e-01 1.860337145626544952e-02 -1.115251332521438599e-01 -4.421973973512649536e-02 2.419931739568710327e-01 -2.675893716514110565e-02 -3.612495660781860352e-01 1.139389127492904663e-01 -2.522429823875427246e-01 6.729482859373092651e-02 -2.489620447158813477e-01 -1.122892126441001892e-01 -3.058663904666900635e-01 5.440746434032917023e-03 1.696019172668457031e-01 -1.006558537483215332e-01 -4.938569664955139160e-02 9.084702283143997192e-02 2.265971899032592773e-02 -1.786065995693206787e-01 -1.515951007604598999e-01
-9.800539910793304443e-02 -6.029823794960975647e-02 -1.720364540815353394e-01 2.629073858261108398e-01 -7.666685432195663452e-02 -2.067764997482299805e-01 2.667913027107715607e-02 9.550946950912475586e-02 2.733776867389678955e-01 -8.189816027879714966e-02 1.398288607597351074e-01 -5.734259635210037231e-02 2.360674291849136353e-01 1.755557060241699219e-01 1.412976235151290894e-01 4.624522030353546143e-01 1.469347178936004639e-01 -2.602284550666809082e-01 1.522539258003234863e-01 4.028622433543205261e-02 2.784826457500457764e-01 4.218218103051185608e-02 2.810121700167655945e-02 2.315736263990402222e-01 -2.346697747707366943e-01 3.569060936570167542e-02 -2.414995245635509491e-02 1.723849773406982422e-01 9.395091235637664795e-02 2.128499746322631836e-01 -8.282035589218139648e-02 -9.706141054630279541e-02
1.588009744882583618e-01 -2.193805128335952759e-01 -6.650443375110626221e-02 2.394974976778030396e-01 -3.777044713497161865e-01 -4.137014746665954590e-01 5.696981027722358704e-02 -1.269081830978393555e-01 -1.543319821357727051e-01 1.677521020174026489e-01 1.240056976675987244e-01 -2.048858851194381714e-01 1.226005703210830688e-01 1.298593878746032715e-01 -3.001223504543304443e-02 1.898508816957473755e-01 1.966526657342910767e-01 -2.721124291419982910e-01 -2.149127870798110962e-01 5.481429398059844971e-02 2.819491028785705566e-01 -7.809225469827651978e-02 8.304566144943237305e-02 -7.561282068490982056e-02 6.482017040252685547e-02 9.386958926916122437e-02 -4.979107156395912170e-02 -1.091114878654479980e-01 1.376832127571105957e-01 -7.866960018873214722e-02 1.222357079386711121e-01 -1.611105352640151978e-01
2.431800663471221924e-01 1.032625064253807068e-01 -2.162663191556930542e-01 4.746944457292556763e-02 -3.663366287946701050e-02 -1.130415648221969604e-01 1.300884336233139038e-01 7.812352478504180908e-02 1.233219131827354431e-01 1.051045581698417664e-01 1.315919458866119385e-01 -1.085494458675384521e-01 3.930677771568298340e-01 6.862650811672210693e-02 -2.948178723454475403e-02 -5.461531132459640503e-02 1.266924738883972168e-01 -2.088009715080261230e-01 1.829442381858825684e-02 -6.118477880954742432e-02 -1.238269954919815063e-01 -1.971198469400405884e-01 -1.823998801410198212e-02 1.789348870515823364e-01 3.053363263607025146e-01 8.388280123472213745e-02 -3.063942492008209229e-01 -1.751694232225418091e-01 7.189665734767913818e-02 2.646861076354980469e-01 -1.755460500717163086e-01 -3.800933063030242920e-01
4.639134183526039124e-02 -1.242460384964942932e-01 -1.634818017482757568e-01 2.637463808059692383e-01 6.000763969495892525e-04 -2.683083713054656982e-01 -1.274507045745849609e-01 -4.285166412591934204e-02 -3.478096425533294678e-02 -1.245735064148902893e-01 4.144788384437561035e-01 5.471565574407577515e-02 -1.204795986413955688e-01 1.458878666162490845e-01 8.757633715867996216e-02 4.456478953361511230e-01 7.725364714860916138e-02 -2.359730899333953857e-01 -2.534115873277187347e-02 -6.161487475037574768e-02 3.060008585453033447e-01 1.753815636038780212e-02 -2.141546159982681274e-01 4.879269376397132874e-02 1.348043978214263916e-01 1.915098726749420166e-02 -1.990804523229598999e-01 -5.224988237023353577e-02 2.369618564844131470e-01 3.686467651277780533e-03 1.926341503858566284e-01 -4.023361951112747192e-03
-2.137834578752517700e-01 -1.493162661790847778e-01 -3.196977376937866211e-01 1.344157159328460693e-01 -3.118201494216918945e-01 -2.689941823482513428e-01 -1.040097624063491821e-01 -9.042656421661376953e-02 -1.114313602447509766e-01 2.421872168779373169e-01 9.058183431625366211e-02 -2.190905213356018066e-01 2.257363200187683105e-01 9.351817891001701355e-03 -8.977310359477996826e-02 1.780834347009658813e-01 1.641823165118694305e-02 -1.819760948419570923e-01 -2.879609726369380951e-02 2.166852205991744995e-01 1.960051208734512329e-01 -2.123770117759704590e-01 1.283528804779052734e-01 -1.371484100818634033e-01 -1.836858838796615601e-01 1.082830429077148438e-01 -2.351763993501663208e-01 -3.358294069766998291e-02 8.153456449508666992e-02 8.014693856239318848e-03 7.946823537349700928e-02 -3.002440631389617920e-01
-1.095521897077560425e-01 -2.698701806366443634e-02 -1.718109250068664551e-01 1.965579986572265625e-01 -2.461624443531036377e-01 -3.431951105594635010e-01 1.370880473405122757e-02 -5.060039088129997253e-02 -5.714894086122512817e-02 3.834007978439331055e-01 5.239285062998533249e-03 -3.278582096099853516e-01 2.580056190490722656e-01 1.831685751676559448e-01 -2.133489549160003662e-01 2.738204598426818848e-01 -2.485743165016174316e-02 -1.080025732517242432e-01 -1.733437627553939819e-01 1.300090104341506958e-01 4.192703962326049805e-02 -1.482462733983993530e-01 1.188000366091728210e-01 2.680805325508117676e-02 -1.426548361778259277e-01 1.308755576610565186e-01 -1.664158999919891357e-01 8.502838760614395142e-02 2.986701671034097672e-03 1.857722550630569458e-01 5.339556559920310974e-02 -2.280813455581665039e-01
1.731844693422317505e-01 1.212241128087043762e-01 -1.631847023963928223e-01 -9.672112762928009033e-02 -1.423598546534776688e-02 -2.960454225540161133e-01 9.736495465040206909e-02 1.828606724739074707e-01 -2.236653715372085571e-01 9.584594517946243286e-02 -4.857775941491127014e-02 -2.376809120178222656e-01 2.488157302141189575e-01 -1.633591055870056152e-01 5.642309039831161499e-02 3.309340775012969971e-01 2.456896156072616577e-01 -1.026575639843940735e-01 1.550792832858860493e-03 8.428226411342620850e-02 8.666324615478515625e-02 1.645258367061614990e-01 -2.826888300478458405e-02 -7.839649915695190430e-02 -2.336440384387969971e-01 -7.050779648125171661e-03 -1.059624701738357544e-01 3.867364674806594849e-02 -2.332646399736404419e-01 -1.534693092107772827e-01 1.830198168754577637e-01 -4.133357405662536621e-01
1.390300691127777100e-01 -5.289823189377784729e-02 -1.909281760454177856e-01 1.838727742433547974e-01 3.565865755081176758e-02 -2.749316692352294922e-01 8.472490310668945312e-02 -1.810310930013656616e-01 5.563679710030555725e-02 -1.592077463865280151e-01 1.484581530094146729e-01 -6.630155444145202637e-02 -7.271245121955871582e-02 1.717897355556488037e-01 5.208907183259725571e-03 4.334792494773864746e-01 2.308329492807388306e-01 -3.606459200382232666e-01 -1.811785846948623657e-01 1.497332900762557983e-01 3.138356804847717285e-01 -1.232167258858680725e-01 -9.651174396276473999e-02 3.042713552713394165e-02 -2.195953205227851868e-02 6.939772516489028931e-02 -3.301793932914733887e-01 -9.857811033725738525e-02 -2.160414680838584900e-02 -9.445807337760925293e-02 -1.173493103124201298e-03 1.313621252775192261e-01
-1.371669173240661621e-01 -5.897909030318260193e-02 -2.456455118954181671e-02 1.635333746671676636e-01 -1.597457379102706909e-01 -1.995534300804138184e-01 1.916974931955337524e-01 4.845760390162467957e-02 9.231438487768173218e-02 1.285692602396011353e-01 3.603048324584960938e-01 -3.067755103111267090e-01 1.206652000546455383e-01 6.614077836275100708e-02 1.143531128764152527e-01 1.141191199421882629e-01 1.714686304330825806e-01 -1.363589465618133545e-01 -1.558336317539215088e-01 -2.087261974811553955e-01 2.756644487380981445e-01 -1.046498343348503113e-01 9.276740252971649170e-03 -3.571794182062149048e-02 2.717383205890655518e-02 9.782176464796066284e-02 -3.879956156015396118e-02 -1.548238098621368408e-01 3.250134587287902832e-01 3.125779032707214355e-01 3.245092928409576416e-01 5.768776312470436096e-02
-1.526234149932861328e-01 -3.009391129016876221e-01 -3.037067651748657227e-01 1.215544492006301880e-01 -2.375879287719726562e-01 -3.208200037479400635e-01 1.521339267492294312e-01 1.963435439392924309e-03 1.321679949760437012e-01 1.225285828113555908e-01 2.542325854301452637e-01 -1.353377401828765869e-01 1.098165195435285568e-02 2.391882389783859253e-01 -1.801796853542327881e-01 3.428726196289062500e-01 1.290903389453887939e-01 -2.395507842302322388e-01 -1.750520169734954834e-01 1.351964008063077927e-02 1.017836108803749084e-01 1.396459713578224182e-02 -1.435969918966293335e-01 -8.912086486816406250e-02 -1.203584372997283936e-01 5.711727961897850037e-02 -1.774650998413562775e-03 -1.935799047350883484e-02 1.935596913099288940e-01 1.345088481903076172e-01 1.888834685087203979e-01 -1.430469304323196411e-01
3.036813624203205109e-02 8.763443678617477417e-02 -1.563169062137603760e-01 2.316431999206542969e-01 -1.357771605253219604e-01 -2.141783982515335083e-01 2.864629030227661133e-01 -1.987160146236419678e-01 1.003711521625518799e-01 -1.124914828687906265e-02 -3.225501999258995056e-02 -3.422203958034515381e-01 1.340422034263610840e-01 -1.013780683279037476e-01 8.980704843997955322e-02 2.931054532527923584e-01 2.237678170204162598e-01 -6.544774025678634644e-02 3.520950302481651306e-02 1.533617973327636719e-01 -6.054105237126350403e-02 -2.351108705624938011e-03 4.196726903319358826e-02 -3.617599606513977051e-01 6.115438416600227356e-02 6.613875925540924072e-02 -2.284250706434249878e-01 1.685605496168136597e-01 7.167049497365951538e-02 3.383168205618858337e-02 -2.631323225796222687e-02 -4.071544110774993896e-01
-6.605337560176849365e-02 -7.563956826925277710e-02 4.656096920371055603e-02 9.899116307497024536e-02 1.968616619706153870e-02 -4.613673090934753418e-01 1.561218202114105225e-01 1.119358614087104797e-01 -2.277990877628326416e-01 2.076490782201290131e-02 3.009950816631317139e-01 1.110031679272651672e-01 -7.833178341388702393e-02 2.249150127172470093e-01 -1.946375668048858643e-01 6.586401909589767456e-02 1.149694174528121948e-01 -2.758933901786804199e-01 7.267795503139495850e-02 -2.248669266700744629e-01 1.086838543415069580e-01 8.617833256721496582e-02 7.579208351671695709e-03 -7.600998878479003906e-02 5.443344265222549438e-02 3.927097022533416748e-01 -1.689020842313766479e-01 2.842393815517425537e-01 8.036366850137710571e-02 5.692160129547119141e-02 -4.390540998429059982e-03 -1.647174656391143799e-01
-1.503012627363204956e-01 1.460768282413482666e-01 -2.603298425674438477e-01 6.426676362752914429e-02 1.144751086831092834e-01 -3.658499419689178467e-01 3.358705341815948486e-01 -1.724945455789566040e-01 -1.510451287031173706e-01 -4.922077804803848267e-02 -3.552107140421867371e-02 -2.925369739532470703e-01 5.398880690336227417e-03 -1.393396258354187012e-01 -1.799391955137252808e-01 1.487411856651306152e-01 -1.673448383808135986e-01 -2.320217937231063843e-01 2.343931235373020172e-03 -1.385971009731292725e-01 -2.752098627388477325e-02 -3.082639575004577637e-01 2.282368689775466919e-01 1.605217531323432922e-02 1.184252277016639709e-01 -5.395415797829627991e-02 -2.284384518861770630e-01 -2.129976302385330200e-01 1.984502673149108887e-01 -5.859621986746788025e-02 -3.552758693695068359e-02 -2.964345552027225494e-02
-1.202009171247482300e-01 -8.677567541599273682e-02 -4.494066834449768066e-01 1.856801807880401611e-01 5.956977233290672302e-02 -1.431245058774948120e-01 1.287438273429870605e-01 1.520501375198364258e-01 1.196660217829048634e-03 5.523270368576049805e-02 1.493326574563980103e-01 -1.975898593664169312e-01 3.144422471523284912e-01 2.256664484739303589e-01 1.508915144950151443e-02 -1.412218809127807617e-02 -6.630475819110870361e-02 -3.528130054473876953e-01 3.244448900222778320e-01 -1.789016127586364746e-01 6.773635395802557468e-04 -1.755223870277404785e-01 -1.134877502918243408e-01 -1.436336785554885864e-01 4.381462559103965759e-02 -1.805441975593566895e-01 -2.372745573520660400e-01 -3.046318702399730682e-02 1.706588268280029297e-01 3.959598764777183533e-02 8.501407504081726074e-02 -5.572487041354179382e-02
2.076613157987594604e-02 5.007914081215858459e-02 -2.995918393135070801e-01 1.853256672620773315e-01 7.967806607484817505e-02 -3.292535841464996338e-01 5.877025052905082703e-02 -1.491751614958047867e-02 6.525442749261856079e-02 8.244453370571136475e-02 -6.310582906007766724e-02 -1.956945508718490601e-01 3.385885059833526611e-01 2.018156051635742188e-01 2.654774487018585205e-01 -5.561231821775436401e-02 -1.686933040618896484e-01 -2.051969617605209351e-01 2.422009855508804321e-01 -5.904974415898323059e-02 1.359480782411992550e-03 -1.613367535173892975e-02 -1.114581972360610962e-01 -1.354582127532921731e-05 1.334084868431091309e-01 1.256776601076126099e-01 -4.073964059352874756e-01 -1.158852651715278625e-01 9.088952094316482544e-02 2.055154889822006226e-01 5.117903277277946472e-02 -2.464612871408462524e-01
9.565978311002254486e-03 -1.446050107479095459e-01 6.913099205121397972e-04 2.296142578125000000e-01 -1.354280412197113037e-01 -2.307824194431304932e-01 7.000738382339477539e-02 5.307831987738609314e-02 -1.031628102064132690e-01 -4.323083441704511642e-03 1.869681775569915771e-01 1.539520174264907837e-01 1.388713270425796509e-01 6.949024647474288940e-02 -2.751470506191253662e-01 2.573885321617126465e-01 1.367499232292175293e-01 -4.082941710948944092e-01 -2.586315274238586426e-01 -1.814483702182769775e-01 1.681259125471115112e-01 -1.379252821207046509e-01 -6.727971136569976807e-02 -5.916548892855644226e-02 -2.260201722383499146e-01 2.214915752410888672e-01 -1.438742280006408691e-01 2.244636416435241699e-01 -2.365623973309993744e-02 -5.128481239080429077e-02 2.213413566350936890e-01 -2.182250469923019409e-01
2.124494910240173340e-01 -1.478921175003051758e-01 -2.861777544021606445e-01 2.203301489353179932e-01 -9.678047895431518555e-02 -1.598017960786819458e-01 6.901139020919799805e-02 2.563627064228057861e-02 -2.461332082748413086e-01 2.149976044893264771e-01 -8.338277041912078857e-02 -1.992241293191909790e-01 1.930287778377532959e-01 -6.939179450273513794e-02 1.269873231649398804e-01 -2.416196512058377266e-03 1.821133941411972046e-01 -1.962559670209884644e-01 -2.758956886827945709e-02 1.398191452026367188e-01 1.635826677083969116e-01 -7.273677736520767212e-02 1.173845157027244568e-01 -2.611318826675415039e-01 -1.747351735830307007e-01 1.705179661512374878e-01 -9.569759666919708252e-02 -2.863559126853942871e-02 1.194197759032249451e-01 6.894645839929580688e-02 -3.989863693714141846e-01 -3.110771775245666504e-01
-5.240773037075996399e-02 1.776530444622039795e-01 -1.408624202013015747e-01 -6.302161514759063721e-02 2.753471024334430695e-02 -2.679300606250762939e-01 1.729969531297683716e-01 3.009831607341766357e-01 1.490791589021682739e-01 8.186756074428558350e-02 3.399831429123878479e-02 2.898321114480495453e-02 -4.805763065814971924e-02 5.629169940948486328e-02 2.223807945847511292e-02 5.275194346904754639e-02 1.550087332725524902e-01 -3.963751792907714844e-01 -1.526619642972946167e-01 -8.706417679786682129e-02 7.681620866060256958e-02 -2.176022976636886597e-01 4.095970094203948975e-01 -3.345973789691925049e-02 -8.399235457181930542e-02 2.286169677972793579e-01 -1.473283618688583374e-01 -1.887576133012771606e-01 2.587331272661685944e-02 3.377399742603302002e-01 -7.467870414257049561e-02 -1.949339807033538818e-01
-1.247453913092613220e-01 1.188571602106094360e-01 -1.041416004300117493e-01 3.077228069305419922e-01 -9.652730822563171387e-02 -2.113134413957595825e-01 2.798637188971042633e-02 -8.602385222911834717e-02 -4.106602072715759277e-01 2.986156344413757324e-01 7.934840023517608643e-02 -5.246439017355442047e-03 2.543287873268127441e-01 2.191238701343536377e-01 9.152375906705856323e-02 3.037818968296051025e-01 1.975788772106170654e-01 -2.505899667739868164e-01 3.355634212493896484e-02 7.301722653210163116e-03 -2.069152593612670898e-01 1.047313585877418518e-01 -1.444055736064910889e-01 5.857320502400398254e-02 -6.698074936866760254e-02 -3.256650269031524658e-02 -1.262613087892532349e-01 -8.500992506742477417e-02 8.107480406761169434e-02 3.948965296149253845e-02 2.576953172683715820e-01 -2.019646018743515015e-01
-2.130721323192119598e-02 -1.995418965816497803e-01 -1.397029310464859009e-01 8.336388319730758667e-02 -4.129880070686340332e-01 -2.550356388092041016e-01 -1.835325956344604492e-01 5.310940369963645935e-02 -1.332677341997623444e-02 4.424517154693603516e-01 2.406316250562667847e-01 5.162186920642852783e-03 -9.346564114093780518e-02 -8.332283794879913330e-02 3.396515094209462404e-04 1.643276512622833252e-01 -6.088241934776306152e-02 -8.198210597038269043e-02 1.393959820270538330e-01 -4.488229379057884216e-02 -1.206307113170623779e-02 -2.296456992626190186e-01 -9.466946870088577271e-02 -7.557104341685771942e-03 5.999590456485748291e-02 1.096134483814239502e-01 -2.862596809864044189e-01 -1.480688154697418213e-02 4.675376415252685547e-02 -3.063483349978923798e-02 4.242502525448799133e-02 -4.100288450717926025e-01
-4.926905408501625061e-02 2.132315188646316528e-01 -2.019250839948654175e-01 1.416886039078235626e-02 1.305857449769973755e-01 -2.918443381786346436e-01 -1.035330593585968018e-01 2.714371681213378906e-01 -1.839640587568283081e-01 1.228154003620147705e-01 1.603632569313049316e-01 -2.686771452426910400e-01 -8.079115301370620728e-02 -1.383150815963745117e-01 -1.655834317207336426e-01 4.271399378776550293e-01 -1.471681296825408936e-01 -1.304102316498756409e-02 4.511078447103500366e-02 -3.806043788790702820e-02 -1.531857550144195557e-01 -1.672801822423934937e-01 5.303941294550895691e-02 1.342509984970092773e-01 1.738920435309410095e-02 2.584796249866485596e-01 -1.467307060956954956e-01 -1.242012083530426025e-01 1.057185679674148560e-01 -3.784237429499626160e-02 2.440125793218612671e-01 -2.614094316959381104e-01
2.589926496148109436e-02 -5.215621739625930786e-02 1.083473209291696548e-02 -8.755100518465042114e-02 -1.464691013097763062e-01 -3.905074298381805420e-01 8.645604550838470459e-02 -1.240069419145584106e-01 -2.182014137506484985e-01 -1.354748383164405823e-02 2.685485482215881348e-01 1.363785471767187119e-02 1.351328641176223755e-01 -1.154637411236763000e-01 -9.383905678987503052e-02 2.495001107454299927e-01 4.111997038125991821e-02 -4.257300198078155518e-01 -5.920179560780525208e-02 2.156399041414260864e-01 3.469021320343017578e-01 -1.598314344882965088e-01 3.185137808322906494e-01 -1.360673457384109497e-01 7.700047641992568970e-02 7.151480764150619507e-02 -3.174573555588722229e-02 1.263105273246765137e-01 -3.432641923427581787e-02 -5.492903757840394974e-03 -1.712372153997421265e-01 -1.092935353517532349e-01
-4.589256644248962402e-02 -2.484895437955856323e-01 -5.260453000664710999e-02 2.359896600246429443e-01 -1.336646378040313721e-01 -5.038862228393554688e-01 5.850876122713088989e-02 8.071974664926528931e-02 -1.127019152045249939e-02 -7.767420727759599686e-03 2.121014297008514404e-01 -1.237168088555335999e-01 2.062864303588867188e-01 1.808201074600219727e-01 -1.501443833112716675e-01 2.181785255670547485e-01 2.363825440406799316e-01 -2.801063954830169678e-01 -1.767279207706451416e-01 -3.527412191033363342e-02 2.867882549762725830e-01 -1.527172476053237915e-01 -1.138804256916046143e-01 -1.002640575170516968e-01 -1.391699463129043579e-01 9.358487278223037720e-02 -2.976526692509651184e-02 -5.463257431983947754e-02 4.786429554224014282e-02 -1.222293451428413391e-02 1.876422762870788574e-01 -1.582862287759780884e-01
1.422812044620513916e-01 -5.523493513464927673e-02 -1.613766103982925415e-01 1.446021646261215210e-01 -4.762357100844383240e-02 3.283254057168960571e-02 3.417311310768127441e-01 2.456342242658138275e-02 -2.894968688488006592e-01 1.053365245461463928e-01 2.264109849929809570e-01 -6.266018748283386230e-02 9.858682751655578613e-02 1.231387443840503693e-02 1.723697632551193237e-01 2.145480364561080933e-01 -8.689571171998977661e-02 -1.776457875967025757e-01 -5.303099285811185837e-03 -5.775244161486625671e-02 -7.620547432452440262e-03 -1.649367064237594604e-01 1.781728118658065796e-01 1.581252217292785645e-01 9.827702492475509644e-02 -4.572029784321784973e-02 -2.595677375793457031e-01 -2.168451994657516479e-01 -3.744978904724121094e-01 1.367693692445755005e-01 -4.156303778290748596e-02 -4.000076353549957275e-01
1.305675357580184937e-01 4.552115872502326965e-02 -1.157869175076484680e-01 -2.379562519490718842e-02 5.811987072229385376e-02 -2.130734026432037354e-01 -1.789072453975677490e-01 -4.152232781052589417e-02 -7.393829524517059326e-02 1.988321244716644287e-01 -7.158728688955307007e-02 -1.712690293788909912e-01 1.448096185922622681e-01 -1.721554696559906006e-01 3.179834783077239990e-02 1.634271740913391113e-01 1.144109815359115601e-01 -2.256906777620315552e-01 1.846787184476852417e-01 -2.625020407140254974e-02 -2.384643256664276123e-02 -3.624141216278076172e-01 5.267142876982688904e-02 -2.382786422967910767e-01 1.544815953820943832e-02 -3.641699999570846558e-02 -2.305398583412170410e-01 -3.081183731555938721e-01 3.634523451328277588e-01 -1.481164842844009399e-01 3.213749229907989502e-01 -1.713411957025527954e-01
-1.743399947881698608e-01 -1.595097631216049194e-01 4.785136133432388306e-02 6.455953419208526611e-02 1.272886842489242554e-01 -2.110121399164199829e-01 4.942760616540908813e-02 -3.595582246780395508e-01 -1.993334293365478516e-02 -4.104145243763923645e-02 3.828962519764900208e-02 -2.500233948230743408e-01 6.690551340579986572e-02 1.011514104902744293e-02 -6.505728513002395630e-02 2.747412919998168945e-01 1.031936109066009521e-01 -4.126816689968109131e-01 -9.702006727457046509e-02 8.164858445525169373e-03 -4.010266158729791641e-03 -5.807461962103843689e-02 1.591582000255584717e-01 -3.383503854274749756e-01 1.167710423469543457e-01 -1.064030453562736511e-01 -2.609686851501464844e-01 4.093896597623825073e-02 1.900453567504882812e-01 4.482636973261833191e-02 9.966308623552322388e-02 -3.441867232322692871e-01
-7.180456072092056274e-02 2.327276170253753662e-01 -1.451323926448822021e-01 3.684040904045104980e-01 -2.284967154264450073e-02 -1.112306416034698486e-01 -4.516151268035173416e-03 -2.394719719886779785e-01 -1.972932666540145874e-01 1.079659461975097656e-01 -2.053384184837341309e-01 1.246687024831771851e-01 2.232878804206848145e-01 3.124276101589202881e-01 1.353100985288619995e-01 1.668191850185394287e-01 2.794645540416240692e-02 -3.907745778560638428e-01 -3.865077346563339233e-02 -1.110205426812171936e-01 -4.826497659087181091e-02 5.784752592444419861e-02 -4.512750729918479919e-02 3.342819586396217346e-02 1.128961592912673950e-01 4.947558417916297913e-02 -3.145962059497833252e-01 -2.073655128479003906e-01 1.346938461065292358e-01 1.069294139742851257e-01 8.805017918348312378e-02 -2.027640342712402344e-01
3.783892691135406494e-01 -9.994862973690032959e-02 -4.737285152077674866e-02 7.268933951854705811e-02 -1.531514972448348999e-01 -2.414699047803878784e-01 7.073809951543807983e-02 -5.829049646854400635e-02 -1.011789739131927490e-01 7.260392606258392334e-02 2.020064592361450195e-01 -5.334111675620079041e-02 2.089051157236099243e-01 4.887462779879570007e-02 -2.213540952652692795e-03 6.392555683851242065e-02 1.130724027752876282e-01 -4.587596654891967773e-01 -2.737337946891784668e-01 1.549697574228048325e-02 -5.388439074158668518e-02 -2.701984047889709473e-01 1.036827266216278076e-01 1.661219596862792969e-01 1.762330085039138794e-01 1.254458874464035034e-01 -3.376990556716918945e-01 3.992271609604358673e-03 6.161008495837450027e-03 2.106209248304367065e-01 -5.169367790222167969e-02 -1.387845128774642944e-01
-1.908423937857151031e-02 1.313899904489517212e-01 2.743068896234035492e-02 -1.393251717090606689e-01 -1.408756524324417114e-01 -1.493375450372695923e-01 -1.098222471773624420e-02 1.058756038546562195e-01 -1.626970767974853516e-01 2.207435853779315948e-02 4.904002882540225983e-03 -1.126516759395599365e-01 -1.696294639259576797e-03 -1.242576390504837036e-01 -2.478395700454711914e-01 4.232322871685028076e-01 -1.834507137537002563e-01 -3.051761388778686523e-01 6.470955908298492432e-02 -6.184303760528564453e-02 -1.645348668098449707e-01 7.074882090091705322e-02 5.631326138973236084e-02 -9.012668579816818237e-02 2.523778378963470459e-01 -7.408276200294494629e-02 -5.438681244850158691e-01 -1.544259209185838699e-02 -1.744976639747619629e-01 8.686616271734237671e-02 -1.784744299948215485e-02 -1.771115362644195557e-01
7.114944048225879669e-03 -1.194151397794485092e-02 -1.725425869226455688e-01 -2.196361683309078217e-02 -3.041307628154754639e-01 -6.355041172355413437e-03 3.035059869289398193e-01 -7.868155837059020996e-02 -2.420704253017902374e-02 -1.190518885850906372e-01 2.408455312252044678e-02 2.667952328920364380e-02 8.743143081665039062e-02 2.157619297504425049e-01 -2.370884083211421967e-02 1.786479502916336060e-01 -1.425404846668243408e-01 -4.809244275093078613e-01 5.736044421792030334e-02 -1.858250051736831665e-01 6.553918123245239258e-02 -2.247654646635055542e-01 -8.756937831640243530e-02 -1.338068541372194886e-04 1.671827137470245361e-01 -1.107364371418952942e-01 -4.767252206802368164e-01 1.518730819225311279e-01 -5.651025846600532532e-02 -2.950385585427284241e-02 -1.187057942152023315e-01 -1.239939481019973755e-01
1.882019042968750000e-01 -3.579277098178863525e-01 -2.551931142807006836e-01 -1.464451476931571960e-02 1.313593983650207520e-01 -3.347266614437103271e-01 -1.770058646798133850e-02 1.175914034247398376e-01 -2.100881934165954590e-01 2.167781740427017212e-01 3.515561223030090332e-01 -1.313660144805908203e-01 1.889385581016540527e-01 1.988703608512878418e-01 -3.780186548829078674e-02 2.401353865861892700e-01 2.333591729402542114e-01 -4.947118833661079407e-02 -1.091650947928428650e-01 5.799197405576705933e-02 8.356002718210220337e-02 4.753493517637252808e-02 -1.825182437896728516e-01 5.794726312160491943e-02 9.196291863918304443e-02 -6.513789296150207520e-03 -1.888610720634460449e-01 -1.923240572214126587e-01 5.612130742520093918e-03 -1.897155344486236572e-01 -3.980528190732002258e-02 -1.565583497285842896e-01
3.541191667318344116e-02 -3.712085187435150146e-01 3.397600352764129639e-02 2.213355749845504761e-01 -2.077379673719406128e-01 -3.780052363872528076e-01 8.896825462579727173e-02 2.397077679634094238e-01 -9.800636768341064453e-02 5.703264102339744568e-02 1.627845764160156250e-01 -1.090231612324714661e-01 2.684161961078643799e-01 2.148465998470783234e-02 -1.571859121322631836e-01 3.007678389549255371e-01 1.673678457736968994e-01 -3.264183104038238525e-01 -1.543747484683990479e-01 -1.699699908494949341e-01 7.068362087011337280e-02 -8.392103016376495361e-02 -1.476444005966186523e-01 -4.756418988108634949e-02 -8.609620481729507446e-02 -1.371675403788685799e-03 -8.517242968082427979e-02 -1.618691235780715942e-01 9.250463545322418213e-02 -5.809310451149940491e-02 1.830144971609115601e-01 -1.038690209388732910e-01
-4.060029983520507812e-02 3.357912600040435791e-02 -9.810167551040649414e-02 2.170695215463638306e-01 1.355420351028442383e-01 -2.848581075668334961e-01 2.278473675251007080e-01 3.868592530488967896e-02 -4.436623752117156982e-01 -3.524950519204139709e-02 2.802585959434509277e-01 -4.547033086419105530e-02 -1.469492763280868530e-01 1.023997813463211060e-01 -1.584520339965820312e-01 1.424638926982879639e-01 5.703572556376457214e-02 -3.576961457729339600e-01 4.410555586218833923e-02 -2.041573524475097656e-01 1.841358244419097900e-01 2.681810855865478516e-01 1.847511273808777332e-03 -7.328083366155624390e-02 6.533764302730560303e-02 -2.247784286737442017e-02 -1.634395122528076172e-01 5.184347275644540787e-03 2.207006067037582397e-01 -7.097157090902328491e-02 -1.951208561658859253e-01 -1.484013944864273071e-01
-8.445662260055541992e-02 -1.153129413723945618e-01 -3.022798299789428711e-01 2.939445897936820984e-02 -7.223973423242568970e-02 -1.955086439847946167e-01 2.159873992204666138e-01 -1.532645225524902344e-01 1.890189796686172485e-01 -4.463533684611320496e-02 1.674243509769439697e-01 -5.937792360782623291e-02 1.489616036415100098e-01 -1.345281749963760376e-01 -2.371288239955902100e-01 1.566319763660430908e-01 1.599354147911071777e-01 -3.790741264820098877e-01 -2.808196842670440674e-01 3.632123395800590515e-02 -1.225991360843181610e-02 1.131751313805580139e-01 2.605023235082626343e-02 -1.252779215574264526e-01 2.988643012940883636e-02 -4.900254681706428528e-02 -1.496977657079696655e-01 -1.451097279787063599e-01 9.992491453886032104e-02 -2.058690041303634644e-01 2.895261645317077637e-01 -3.488286435604095459e-01
1.334546804428100586e-01 1.812001764774322510e-01 -5.537925362586975098e-01 -1.969887129962444305e-02 -8.243957906961441040e-02 -1.880992501974105835e-01 -1.273289024829864502e-01 1.818669140338897705e-01 -1.162152439355850220e-01 1.059676483273506165e-01 1.560836136341094971e-01 -7.480724155902862549e-02 4.819988831877708435e-02 -1.462158262729644775e-01 -1.213054507970809937e-01 3.544737100601196289e-01 8.724151551723480225e-02 4.552974551916122437e-02 -4.716628789901733398e-02 -1.858357191085815430e-01 8.272852748632431030e-02 1.638427674770355225e-01 -1.910657435655593872e-01 -1.995209455490112305e-01 -4.988815635442733765e-02 -6.307811290025711060e-02 -2.361082136631011963e-01 1.490372419357299805e-01 -1.740002930164337158e-01 1.474758796393871307e-02 -7.360828667879104614e-02 -2.350926995277404785e-01
-2.065582573413848877e-02 -1.106986403465270996e-01 -3.501501083374023438e-01 -3.988556563854217529e-02 -6.624003406614065170e-03 -1.973232328891754150e-01 1.268207728862762451e-01 -3.769255429506301880e-02 -1.081670820713043213e-01 -5.404135957360267639e-02 1.595134437084197998e-01 -2.267936319112777710e-01 -2.204340696334838867e-01 -1.649446599185466766e-02 1.744830757379531860e-01 3.432154059410095215e-01 3.065386228263378143e-02 -6.954121589660644531e-02 2.251309454441070557e-01 -3.474517464637756348e-01 -7.396576553583145142e-02 8.606405556201934814e-02 -1.533943414688110352e-01 -1.378316581249237061e-01 1.683366000652313232e-01 -1.577451527118682861e-01 -3.866315782070159912e-01 -1.441062334924936295e-02 5.862303450703620911e-02 2.375633567571640015e-01 -1.461414843797683716e-01 3.610160946846008301e-02
-7.260939572006464005e-03 -2.380322217941284180e-01 -3.490087091922760010e-01 1.986041516065597534e-01 2.200570516288280487e-02 -1.268541067838668823e-01 1.648753285408020020e-01 -1.092984303832054138e-01 -2.029432682320475578e-03 1.899961829185485840e-01 -1.803593188524246216e-01 -5.527528747916221619e-02 2.308121770620346069e-01 -1.873998939990997314e-01 6.991125643253326416e-02 4.248940050601959229e-01 -2.330368906259536743e-01 -1.098891627043485641e-02 2.442883700132369995e-01 -1.012525483965873718e-01 2.022507041692733765e-01 -2.283608168363571167e-01 -1.565829478204250336e-02 1.201956197619438171e-01 2.819425612688064575e-02 -1.477732062339782715e-01 2.173708379268646240e-02 3.711689636111259460e-02 -2.317889826372265816e-03 1.693799793720245361e-01 5.600797384977340698e-02 -3.039934933185577393e-01
-2.204508185386657715e-01 -1.418849825859069824e-01 -2.766830623149871826e-01 8.438371121883392334e-02 1.378933042287826538e-01 -1.426334530115127563e-01 3.708513081073760986e-02 -2.660007029771804810e-02 -1.197264413349330425e-03 1.243243813514709473e-01 7.325850427150726318e-02 -6.813453882932662964e-02 -3.101702630519866943e-01 -7.488635927438735962e-02 1.578494459390640259e-01 4.813018441200256348e-01 1.987747615203261375e-03 6.974747776985168457e-02 5.056335031986236572e-02 -3.884645402431488037e-01 2.049831151962280273e-01 -2.336226999759674072e-01 -2.875855565071105957e-02 -1.617515385150909424e-01 -6.559818983078002930e-02 -1.881665922701358795e-02 -2.517811655998229980e-01 6.650333106517791748e-02 -2.373294718563556671e-02 4.004220291972160339e-02 -5.874804407358169556e-02 -2.495912462472915649e-01
1.024833470582962036e-01 -1.717876642942428589e-01 -1.463938355445861816e-01 -2.223898097872734070e-02 -2.836222946643829346e-01 -1.491277664899826050e-01 -5.834285169839859009e-02 -1.827609390020370483e-01 -2.932179868221282959e-01 9.552329033613204956e-02 4.901259392499923706e-02 -7.986859232187271118e-02 -3.194624930620193481e-02 9.963884204626083374e-02 -2.788484655320644379e-02 6.279905140399932861e-02 2.562593817710876465e-01 -1.665962636470794678e-01 2.670041285455226898e-02 -7.968086749315261841e-02 2.559500932693481445e-01 -2.724518626928329468e-02 3.362136334180831909e-02 -7.910545915365219116e-02 -3.067806959152221680e-01 1.713817715644836426e-01 -3.345684707164764404e-01 -1.076992526650428772e-01 2.295229434967041016e-01 4.191866219043731689e-01 -1.383846402168273926e-01 -1.016174480319023132e-01
-2.223184257745742798e-01 4.171540215611457825e-02 2.778213843703269958e-02 1.990275681018829346e-01 -5.532145965844392776e-03 -2.923605218529701233e-02 6.118880957365036011e-02 2.245405167341232300e-01 -8.675982058048248291e-02 1.902354694902896881e-02 1.109702214598655701e-01 -1.987318694591522217e-01 -2.449575662612915039e-01 1.000992674380540848e-02 2.736725807189941406e-01 3.546604514122009277e-01 -7.826963812112808228e-02 -1.661727279424667358e-01 2.423487007617950439e-01 -2.320522964000701904e-01 1.354084461927413940e-01 -2.280827313661575317e-01 -7.285605370998382568e-02 -1.606562733650207520e-02 -1.706802845001220703e-01 4.660720750689506531e-02 -1.111089512705802917e-01 -3.548829853534698486e-01 -4.049463197588920593e-02 1.514172554016113281e-02 1.842104196548461914e-01 -3.244716525077819824e-01
-1.486696302890777588e-01 6.308854371309280396e-02 -3.158236145973205566e-01 -1.085436120629310608e-01 -1.620334237813949585e-01 9.269652515649795532e-02 -1.900478154420852661e-01 1.281406879425048828e-01 -1.518442630767822266e-01 -6.542357057332992554e-02 5.837289243936538696e-02 -6.501322612166404724e-03 7.751155644655227661e-02 -4.799683392047882080e-02 3.179014101624488831e-02 2.656008899211883545e-01 -4.100023210048675537e-02 -1.399417668581008911e-01 2.516902387142181396e-01 1.807305812835693359e-01 3.852000832557678223e-01 1.552510708570480347e-01 -5.834293365478515625e-02 -9.831237047910690308e-02 2.064938694238662720e-01 -1.622922271490097046e-01 -3.299921452999114990e-01 -1.245079264044761658e-01 1.236436367034912109e-01 3.071992695331573486e-01 2.013224922120571136e-02 -2.410082072019577026e-01
2.757674455642700195e-02 -1.707906872034072876e-01 -1.815370470285415649e-01 8.685154467821121216e-02 -2.329941987991333008e-01 -5.231526494026184082e-02 2.921953238546848297e-02 -5.555251985788345337e-02 4.546504840254783630e-02 2.585458941757678986e-02 -2.500523924827575684e-01 -2.114107608795166016e-01 2.465214133262634277e-01 -2.242595851421356201e-01 -1.181096653454005718e-03 3.938758075237274170e-01 2.579974709078669548e-03 -4.293105006217956543e-01 8.641694486141204834e-02 -7.919447380118072033e-04 -9.265887737274169922e-02 -9.806304425001144409e-02 -9.706346690654754639e-02 -3.052940666675567627e-01 1.195943132042884827e-01 -7.909049093723297119e-02 -1.555079221725463867e-01 1.496136039495468140e-01 1.513974517583847046e-01 5.906394124031066895e-02 1.743374466896057129e-01 -2.364490330219268799e-01
-9.191040880978107452e-03 2.619967423379421234e-02 -3.233082592487335205e-01 -1.315205544233322144e-01 8.348429948091506958e-02 -3.057620227336883545e-01 3.067133426666259766e-01 -2.458841800689697266e-01 8.747791871428489685e-03 -1.785902678966522217e-01 3.495009988546371460e-02 -2.970079779624938965e-01 -2.151614427566528320e-02 -2.128332555294036865e-01 -5.633786320686340332e-02 1.121868342161178589e-01 -1.394642740488052368e-01 -3.793783783912658691e-01 1.737152934074401855e-01 -1.269507706165313721e-01 -2.941647730767726898e-02 -2.067817151546478271e-01 7.163204997777938843e-02 6.298017501831054688e-02 1.304683387279510498e-01 1.094081476330757141e-01 -2.734636366367340088e-01 -1.190410479903221130e-01 1.813087612390518188e-01 -4.466674104332923889e-02 1.441010534763336182e-01 -5.926556140184402466e-02
1.561523228883743286e-02 -1.238692849874496460e-01 -3.166372776031494141e-01 1.147836446762084961e-02 1.195804029703140259e-01 -3.106774687767028809e-01 1.003334745764732361e-01 1.266383007168769836e-02 -1.543531417846679688e-01 1.447200030088424683e-01 -1.990155130624771118e-01 -1.823501735925674438e-01 1.154743805527687073e-01 1.601793058216571808e-02 -9.575670585036277771e-03 -6.072996556758880615e-02 3.425799310207366943e-01 -2.820184230804443359e-01 1.501043885946273804e-01 -4.589421674609184265e-02 1.081979349255561829e-01 -1.904164552688598633e-01 2.751647494733333588e-02 1.773092001676559448e-01 1.492936164140701294e-01 2.798008918762207031e-01 -2.276138216257095337e-01 -1.824278682470321655e-01 -6.327746063470840454e-02 1.465532928705215454e-01 -6.720606237649917603e-02 -3.325940668582916260e-01
1.820890307426452637e-01 -3.051044419407844543e-02 -1.447671055793762207e-01 -9.027961641550064087e-02 -3.296640217304229736e-01 -1.494944095611572266e-01 1.928014389704912901e-04 -1.217573285102844238e-01 -1.404487639665603638e-01 1.853459328413009644e-01 3.937553241848945618e-02 8.057467639446258545e-03 4.625515267252922058e-02 8.619606494903564453e-02 -1.510149687528610229e-01 1.533792018890380859e-01 2.143886983394622803e-01 -3.504352569580078125e-01 2.216425836086273193e-01 -7.352629303932189941e-02 2.529838979244232178e-01 -1.631985008716583252e-01 8.864240720868110657e-03 -3.520725369453430176e-01 -2.312033772468566895e-01 1.067014187574386597e-01 -1.482117772102355957e-01 -1.447123885154724121e-01 1.756861209869384766e-01 3.185488283634185791e-01 -3.601595759391784668e-02 2.607557922601699829e-03
7.792272418737411499e-02 -7.667276542633771896e-03 -1.405232846736907959e-01 8.484308421611785889e-02 -1.939033507369458675e-03 -2.830728292465209961e-01 1.169381439685821533e-01 -2.633273787796497345e-02 -1.474450342357158661e-02 -2.533355355262756348e-02 -4.951159283518791199e-02 -7.477530837059020996e-02 2.396098673343658447e-01 1.319343000650405884e-01 1.219801977276802063e-01 4.004666209220886230e-02 -2.375887893140316010e-02 -4.019808471202850342e-01 1.149366423487663269e-01 -4.442787915468215942e-02 1.725059747695922852e-01 -2.854149937629699707e-01 -1.485377252101898193e-01 2.105971574783325195e-01 4.150428771972656250e-01 1.284753829240798950e-01 -3.435056209564208984e-01 -1.381136029958724976e-01 4.425957053899765015e-02 1.561448872089385986e-01 -1.208067536354064941e-01 -2.246625125408172607e-01
-1.889112889766693115e-01 -3.400944173336029053e-01 -8.477101475000381470e-02 1.227428317070007324e-01 -1.310157477855682373e-01 1.401285231113433838e-01 8.121808059513568878e-03 -1.209390908479690552e-01 9.152009151875972748e-03 6.388919055461883545e-02 4.226571694016456604e-02 -2.808465622365474701e-02 7.582096010446548462e-02 -1.355402916669845581e-01 3.661274909973144531e-02 3.104552626609802246e-01 3.219994902610778809e-01 -2.032348960638046265e-01 -4.906630143523216248e-02 -2.364224940538406372e-01 1.776902675628662109e-01 1.686090044677257538e-02 -2.722995541989803314e-02 -2.869459092617034912e-01 2.164477482438087463e-02 3.561507537961006165e-02 -2.682764232158660889e-01 -2.780349850654602051e-01 4.703683312982320786e-03 -1.893852055072784424e-01 1.215533614158630371e-01 -3.555471897125244141e-01
-8.668239414691925049e-02 1.264641135931015015e-01 1.036941073834896088e-02 -1.328722834587097168e-01 5.856800451874732971e-02 -2.574014849960803986e-02 -8.949864655733108521e-02 2.267953306436538696e-01 -3.491286933422088623e-01 2.193403542041778564e-01 1.183272451162338257e-01 -2.723436951637268066e-01 -1.655557751655578613e-01 2.382016181945800781e-02 -2.062636427581310272e-02 4.410919547080993652e-01 1.752912104129791260e-01 -1.846622079610824585e-01 1.213604211807250977e-01 -1.867764145135879517e-01 -3.683651157189160585e-04 -2.229592800140380859e-01 -2.216663211584091187e-02 7.380072027444839478e-02 4.908989649266004562e-03 4.508421570062637329e-02 1.345113851130008698e-02 -3.230448961257934570e-01 1.258466094732284546e-01 1.761341243982315063e-01 -1.645667552947998047e-01 -2.518452703952789307e-01
8.910033851861953735e-02 2.072004824876785278e-01 -1.395588815212249756e-01 1.718780994415283203e-01 -6.165255978703498840e-02 -2.481240630149841309e-01 5.348965153098106384e-02 -9.149580262601375580e-03 1.519269868731498718e-02 6.188659742474555969e-02 2.885686159133911133e-01 7.973356544971466064e-02 1.068489030003547668e-01 -2.775957435369491577e-02 -6.460158154368400574e-03 2.780874669551849365e-01 -1.281661354005336761e-02 -4.505752921104431152e-01 -2.279455810785293579e-01 -2.882101200520992279e-02 1.545070558786392212e-01 -1.244127470999956131e-02 1.076469272375106812e-01 -1.930801272392272949e-01 1.541514843702316284e-01 -5.446710810065269470e-02 5.842061713337898254e-02 8.498077094554901123e-02 -2.577014565467834473e-01 4.190465509891510010e-01 -1.317083239555358887e-01 -1.515217870473861694e-01
-1.038054004311561584e-01 -3.948984667658805847e-02 -4.291481077671051025e-01 -1.448000669479370117e-01 6.794199347496032715e-02 -2.276194244623184204e-01 1.134550124406814575e-01 1.002485901117324829e-01 -3.963313996791839600e-02 -1.468333322554826736e-02 2.423784509301185608e-02 5.049960315227508545e-02 1.298770215362310410e-02 1.330381631851196289e-01 5.829792469739913940e-02 1.526329368352890015e-01 2.958979606628417969e-01 -2.438309043645858765e-01 2.107854932546615601e-02 8.083891868591308594e-02 1.299981307238340378e-02 -1.698007732629776001e-01 2.992233932018280029e-01 1.551238745450973511e-01 6.725642085075378418e-02 2.594248354434967041e-01 -1.541383415460586548e-01 -1.231115758419036865e-01 -9.053265303373336792e-02 4.529590904712677002e-02 1.111956126987934113e-02 -4.857930541038513184e-01
4.821126908063888550e-02 1.569036021828651428e-02 -1.267541106790304184e-02 -5.006111692637205124e-03 -1.912027299404144287e-01 -2.388439774513244629e-01 1.179560422897338867e-01 2.676375210285186768e-01 -6.231589987874031067e-02 4.901712834835052490e-01 -9.624419733881950378e-03 -2.132025733590126038e-02 -1.222309395670890808e-01 -1.753481626510620117e-01 -3.301924839615821838e-02 4.280152022838592529e-01 -1.024963259696960449e-01 2.690999954938888550e-02 1.765992939472198486e-01 -1.716881841421127319e-01 2.380570471286773682e-01 -1.762932538986206055e-01 2.052788585424423218e-01 -1.050905045121908188e-02 -5.645012110471725464e-02 -4.673103988170623779e-02 -2.225381880998611450e-01 -4.874580074101686478e-03 1.322922110557556152e-01 3.287449851632118225e-02 -1.098767481744289398e-02 -2.605919539928436279e-01
1.158082392066717148e-02 9.652597829699516296e-03 -7.306977361440658569e-02 2.308668196201324463e-01 1.007866784930229187e-01 -3.098596036434173584e-01 3.068802952766418457e-01 1.622266252525150776e-03 -2.789407372474670410e-01 -7.990618050098419189e-02 2.816765308380126953e-01 5.740131065249443054e-02 -1.378783583641052246e-01 1.287511140108108521e-01 -1.434083431959152222e-01 6.443963944911956787e-02 8.248599618673324585e-02 -3.078329563140869141e-01 -4.506023600697517395e-02 -2.209593504667282104e-01 2.081625014543533325e-01 1.978218853473663330e-01 -7.889473438262939453e-02 1.267128158360719681e-02 -1.537324786186218262e-01 -1.157458275556564331e-01 -2.490097880363464355e-01 -4.636634141206741333e-02 2.187225818634033203e-01 -7.883234322071075439e-02 -1.002544090151786804e-01 -3.272450864315032959e-01
3.651542961597442627e-02 -6.824225187301635742e-02 1.024726685136556625e-02 -1.999722234904766083e-02 4.895981773734092712e-02 -1.876731589436531067e-02 5.542753636837005615e-02 -9.190984815359115601e-02 -2.711013257503509521e-01 -6.761549971997737885e-03 -7.191030681133270264e-02 -2.601949572563171387e-01 -1.547925472259521484e-01 7.655247300863265991e-02 -1.168747916817665100e-01 3.420608043670654297e-01 -1.620229929685592651e-01 -2.655358314514160156e-01 1.055494397878646851e-01 7.374139130115509033e-02 1.497690230607986450e-01 -1.789650321006774902e-01 2.581548690795898438e-01 -2.735517024993896484e-01 -7.293953746557235718e-02 1.145838499069213867e-01 -2.406241744756698608e-01 -2.141157165169715881e-02 -1.922148913145065308e-01 1.897054612636566162e-01 -1.176068559288978577e-01 -4.466409683227539062e-01
-1.667940020561218262e-01 9.365366399288177490e-02 -3.540201187133789062e-01 1.307706534862518311e-01 3.369695320725440979e-02 -2.473151236772537231e-01 2.589180469512939453e-01 -1.614267379045486450e-01 6.598138064146041870e-02 -1.159547120332717896e-01 -1.226116567850112915e-01 7.276670634746551514e-02 -2.363998144865036011e-01 -7.349421828985214233e-02 3.656575456261634827e-02 8.050792664289474487e-02 -8.101297169923782349e-02 -2.653570175170898438e-01 -1.249374002218246460e-01 -6.944380700588226318e-03 2.323652505874633789e-01 -2.432766556739807129e-01 -8.276122063398361206e-02 -9.462802857160568237e-02 -1.866273768246173859e-02 -7.725390046834945679e-02 -4.633586406707763672e-01 -1.834691017866134644e-01 -1.184761300683021545e-01 2.458040565252304077e-01 7.894456386566162109e-03 -8.680101484060287476e-02
2.426268905401229858e-01 7.038120925426483154e-02 -2.668761909008026123e-01 3.705698251724243164e-02 -1.508778631687164307e-01 -2.189221382141113281e-01 -7.264570891857147217e-02 1.515956372022628784e-01 2.350798100233078003e-01 1.432884931564331055e-01 1.138352453708648682e-01 -1.240665167570114136e-01 -1.329177059233188629e-02 2.682997100055217743e-02 1.038219854235649109e-01 3.204055428504943848e-01 5.983487889170646667e-02 -1.943592131137847900e-01 7.566607743501663208e-02 -1.394948065280914307e-01 3.685956895351409912e-01 -1.862808018922805786e-01 -1.989506632089614868e-01 1.355714052915573120e-01 -5.798803642392158508e-02 -2.019825726747512817e-01 -2.569678723812103271e-01 1.401905119419097900e-01 -1.349497139453887939e-01 3.061838746070861816e-01 5.517943203449249268e-02 7.898213714361190796e-02
5.259804055094718933e-02 3.757794573903083801e-02 5.104903504252433777e-02 2.070969343185424805e-02 -1.191120222210884094e-01 -4.872587323188781738e-01 2.522868216037750244e-01 -2.772388160228729248e-01 -2.140352874994277954e-02 4.528731480240821838e-02 -7.018846273422241211e-02 -1.154959425330162048e-01 2.297046780586242676e-01 8.355098776519298553e-03 3.211555257439613342e-02 8.421049267053604126e-02 -1.968347840011119843e-02 -4.866569936275482178e-01 3.345316275954246521e-02 -1.509257704019546509e-01 1.282915025949478149e-01 2.425879538059234619e-01 -1.711486876010894775e-01 -2.962563000619411469e-02 1.382755488157272339e-01 1.392529755830764771e-01 -1.695501655340194702e-01 1.053683832287788391e-01 5.991923436522483826e-02 -1.712559312582015991e-01 -1.718456000089645386e-01 -1.073675155639648438e-01
1.557934582233428955e-01 1.459946390241384506e-02 -3.138395845890045166e-01 1.284691691398620605e-01 -2.010000795125961304e-01 -1.605886965990066528e-01 1.147358715534210205e-01 1.099256724119186401e-01 1.616964191198348999e-01 1.744714826345443726e-01 -2.275741845369338989e-02 -2.235143035650253296e-01 -1.589046716690063477e-01 8.016922324895858765e-02 -7.235975936055183411e-03 2.886169552803039551e-01 1.061522215604782104e-01 -9.137839823961257935e-02 3.736430108547210693e-01 -3.443453609943389893e-01 6.190511863678693771e-03 -2.599313259124755859e-01 1.225655674934387207e-01 1.065319105982780457e-01 -1.726320087909698486e-01 1.349150985479354858e-01 -4.749826714396476746e-02 -1.793414056301116943e-01 1.680970191955566406e-01 3.043533302843570709e-02 -1.938719898462295532e-01 -1.613000482320785522e-01
2.769991457462310791e-01 -2.255571633577346802e-01 -1.099557653069496155e-01 3.170502930879592896e-02 -6.346015632152557373e-02 -3.908703625202178955e-01 1.162241175770759583e-01 7.351511716842651367e-02 -1.378528922796249390e-01 -2.801958471536636353e-02 3.198373615741729736e-01 -2.581874467432498932e-02 3.683266639709472656e-01 1.403628438711166382e-01 -2.130380272865295410e-01 2.646261155605316162e-01 2.961917221546173096e-01 -1.162188202142715454e-01 -1.737022399902343750e-01 -5.370403453707695007e-02 9.077074378728866577e-02 -1.270092129707336426e-01 -1.484684348106384277e-01 8.221221156418323517e-03 1.968496665358543396e-02 -6.757800281047821045e-02 -1.227065101265907288e-01 -1.360204517841339111e-01 1.133385822176933289e-01 -7.530036568641662598e-02 1.378356516361236572e-01 -1.823456883430480957e-01
-3.138501942157745361e-02 1.594372987747192383e-01 -2.780006965622305870e-03 1.475321650505065918e-01 -1.957084424793720245e-02 -8.443859219551086426e-02 -1.348498165607452393e-01 2.820012159645557404e-02 -1.999380439519882202e-01 -7.131699472665786743e-02 9.629453718662261963e-02 -3.537181019783020020e-01 -1.109212040901184082e-01 -8.498799055814743042e-02 -5.464516952633857727e-02 2.210948318243026733e-01 7.572888582944869995e-02 -2.389152050018310547e-01 4.647415503859519958e-02 -6.026156619191169739e-02 -1.066963002085685730e-01 -2.152004688978195190e-01 2.109677940607070923e-01 3.303133323788642883e-02 6.765605509281158447e-02 8.363751322031021118e-02 -5.561751723289489746e-01 -3.426699042320251465e-01 -1.273951232433319092e-01 1.006428673863410950e-01 -7.626479119062423706e-02 -1.791127473115921021e-01
-4.433253780007362366e-03 -9.227577596902847290e-02 -7.849137485027313232e-02 1.413298770785331726e-02 1.768505871295928955e-01 -8.050276339054107666e-02 4.088597297668457031e-01 2.274069637060165405e-01 -3.255323469638824463e-01 -8.154483884572982788e-02 1.164065897464752197e-01 -7.363656163215637207e-02 2.088788338005542755e-02 3.078827075660228729e-02 -8.372367173433303833e-02 2.094485163688659668e-01 1.298313736915588379e-01 -2.699012756347656250e-01 -2.246351540088653564e-01 -2.124181091785430908e-01 1.213044971227645874e-01 6.827671080827713013e-02 -4.006616398692131042e-02 -7.323191314935684204e-02 -7.595537602901458740e-02 2.982746995985507965e-02 -8.345656841993331909e-02 -1.777156740427017212e-01 4.055518507957458496e-01 6.176299974322319031e-02 -9.979881346225738525e-02 -3.309502005577087402e-01
5.871156230568885803e-02 5.000666528940200806e-02 2.304633110761642456e-01 2.326487004756927490e-01 -9.271967411041259766e-02 -3.544940352439880371e-01 2.785432040691375732e-01 -1.571655422449111938e-01 -3.450097516179084778e-02 1.681031584739685059e-01 -2.458571828901767731e-02 -4.590966925024986267e-02 3.303372487425804138e-02 -1.088405996561050415e-01 1.650589108467102051e-01 2.245248854160308838e-01 8.092518150806427002e-02 -5.265652537345886230e-01 -1.032273024320602417e-01 -1.143619939684867859e-01 2.005296386778354645e-02 -6.897459924221038818e-02 -5.755056440830230713e-02 6.033491343259811401e-02 3.823792934417724609e-02 -5.172461643815040588e-02 -2.534536719322204590e-01 2.796155214309692383e-01 6.958206743001937866e-02 7.144014816731214523e-03 -2.253296524286270142e-01 -7.493357360363006592e-02
1.095560714602470398e-01 -7.623135298490524292e-02 -5.518632009625434875e-02 1.603807210922241211e-01 1.277801692485809326e-01 5.939137190580368042e-02 2.549289762973785400e-01 -2.402296960353851318e-01 -1.501453667879104614e-01 1.408740431070327759e-01 -1.056493818759918213e-01 1.282863169908523560e-01 1.218620240688323975e-01 2.563635446131229401e-02 1.293973773717880249e-01 4.277020990848541260e-01 4.323277994990348816e-02 -2.953217625617980957e-01 2.316930443048477173e-01 -3.690802305936813354e-02 1.536428183317184448e-01 4.426313191652297974e-02 -2.490200698375701904e-01 2.973102331161499023e-01 1.143757626414299011e-01 4.431976005434989929e-02 -1.549136489629745483e-01 -1.801656675525009632e-03 -1.936390399932861328e-01 2.804320305585861206e-02 -1.893778741359710693e-01 -3.039480447769165039e-01
-2.342409491539001465e-01 6.107007339596748352e-02 -1.983182281255722046e-01 -1.043281052261590958e-02 4.090923070907592773e-02 -7.496241480112075806e-02 2.697042226791381836e-01 2.921678721904754639e-01 1.326940953731536865e-01 9.625665843486785889e-02 2.050025761127471924e-01 -1.940123587846755981e-01 -2.260415852069854736e-01 -8.178785443305969238e-02 1.244029682129621506e-02 1.545559316873550415e-01 3.430294618010520935e-02 -1.778136342763900757e-01 7.833566516637802124e-02 2.096812799572944641e-02 -1.767136007547378540e-01 -7.714077830314636230e-02 -2.001754194498062134e-02 2.599996030330657959e-01 -5.857375636696815491e-02 7.418677210807800293e-02 -2.754945755004882812e-01 -1.751613616943359375e-01 1.655153036117553711e-01 2.682412974536418915e-02 2.076065987348556519e-01 -4.657498300075531006e-01
-2.062459737062454224e-01 2.391202375292778015e-02 -4.501653015613555908e-01 5.546908825635910034e-02 2.738459706306457520e-01 -2.853674814105033875e-02 1.641613841056823730e-01 1.085531711578369141e-01 1.514927744865417480e-01 -4.629767499864101410e-03 5.627176910638809204e-02 -1.968993693590164185e-01 3.061500787734985352e-01 2.446093261241912842e-01 -9.119819104671478271e-02 1.116170659661293030e-01 -1.369468122720718384e-01 -3.689757287502288818e-01 -4.114382714033126831e-02 -9.675589948892593384e-02 2.118405885994434357e-02 -1.202685683965682983e-01 -1.774585396051406860e-01 3.127158805727958679e-02 -1.885680407285690308e-01 4.084975644946098328e-02 -3.131698668003082275e-01 -2.135787717998027802e-02 4.781596735119819641e-02 9.178178012371063232e-02 -1.808309555053710938e-02 -1.930075287818908691e-01
4.441354051232337952e-02 -1.847181320190429688e-01 -2.897336147725582123e-02 3.214989304542541504e-01 -2.015099078416824341e-01 -6.369798630475997925e-02 1.502530872821807861e-01 -7.126611471176147461e-02 3.385387733578681946e-02 8.853815495967864990e-02 3.735446333885192871e-01 -1.728601306676864624e-01 7.545022666454315186e-02 1.024556308984756470e-01 -1.262110471725463867e-01 2.132080942392349243e-01 1.473222076892852783e-01 3.474215790629386902e-02 2.280827984213829041e-02 -8.964798599481582642e-02 2.672984898090362549e-01 -4.135348647832870483e-02 4.832061752676963806e-02 9.030191600322723389e-02 6.544986367225646973e-02 2.483756989240646362e-01 -3.441308140754699707e-01 5.054068937897682190e-02 2.224964350461959839e-01 1.689516752958297729e-01 3.625081777572631836e-01 -1.409876942634582520e-01
2.650977298617362976e-02 -4.082267358899116516e-02 -1.803553551435470581e-01 1.131333932280540466e-01 8.926957100629806519e-02 -3.954338729381561279e-01 1.307774484157562256e-01 1.460977271199226379e-02 -7.774121314287185669e-02 2.484901994466781616e-02 -1.217094529420137405e-02 -6.985499709844589233e-02 1.964146643877029419e-01 3.561847284436225891e-02 1.118810623884201050e-01 -1.157449334859848022e-01 8.085527271032333374e-02 -3.471229374408721924e-01 9.364911913871765137e-02 -1.045929044485092163e-01 1.024327054619789124e-01 -2.034928798675537109e-01 -1.160369142889976501e-01 1.595447659492492676e-01 3.843342959880828857e-01 7.376357913017272949e-02 -3.734769523143768311e-01 -9.703105315566062927e-03 -2.240471728146076202e-02 1.516625434160232544e-01 -7.725304365158081055e-02 -3.652842640876770020e-01
-4.695439711213111877e-03 -6.224464997649192810e-02 -1.192771196365356445e-01 3.794438391923904419e-02 2.310494333505630493e-02 -1.667180806398391724e-01 3.339891433715820312e-01 -2.602306306362152100e-01 -2.898278180509805679e-03 1.567939296364784241e-02 2.367758750915527344e-01 -4.176667332649230957e-01 2.539112567901611328e-01 -6.355318706482648849e-03 -4.894819483160972595e-02 8.862098306417465210e-02 -3.828784823417663574e-01 -2.907134890556335449e-01 1.697357892990112305e-01 -1.075719296932220459e-01 -6.861929432488977909e-04 -1.929634958505630493e-01 -1.955943852663040161e-01 -9.628789126873016357e-02 -4.821103438735008240e-02 6.699059158563613892e-02 -2.862548828125000000e-01 -1.699739880859851837e-02 1.301362365484237671e-01 8.700776845216751099e-03 -5.545549467206001282e-02 -4.393620416522026062e-02
1.753530055284500122e-01 -1.143865585327148438e-01 -7.139587402343750000e-02 -5.217710137367248535e-02 3.245377168059349060e-02 -8.500069379806518555e-02 -1.550390124320983887e-01 1.263453215360641479e-01 -2.262877374887466431e-01 1.164969056844711304e-01 -1.184768453240394592e-01 -1.826945394277572632e-01 -8.448656648397445679e-02 -1.380018889904022217e-01 4.232135042548179626e-02 3.807276487350463867e-01 -1.647041290998458862e-01 -3.304725587368011475e-01 1.645737439393997192e-01 -1.350940298289060593e-02 5.163476243615150452e-02 -1.155247464776039124e-01 3.114003241062164307e-01 -1.733501553535461426e-01 1.098704412579536438e-01 4.085959866642951965e-02 -3.250299990177154541e-01 1.470241136848926544e-02 -1.359503269195556641e-01 2.627144753932952881e-01 7.463962770998477936e-03 -3.180438876152038574e-01
-6.647118180990219116e-02 2.679716646671295166e-01 -2.199833244085311890e-01 2.517492175102233887e-01 -6.992869824171066284e-02 -2.961327135562896729e-01 1.475276201963424683e-01 6.664181500673294067e-02 -2.640819549560546875e-01 -1.754458695650100708e-01 4.119030535221099854e-01 5.520304292440414429e-02 8.915290981531143188e-02 2.919877171516418457e-01 6.940653175115585327e-02 1.388646513223648071e-01 4.534621909260749817e-02 -9.962066262960433960e-02 1.976435780525207520e-01 -1.160166040062904358e-01 1.037874072790145874e-01 4.726605117321014404e-02 -2.212033122777938843e-01 1.523981429636478424e-02 -8.682602643966674805e-02 2.533152140676975250e-02 -1.372896134853363037e-01 2.784347347915172577e-02 2.745677232742309570e-01 -7.251918315887451172e-02 -9.794025123119354248e-02 -2.407470941543579102e-01
-1.395601779222488403e-01 3.228580951690673828e-01 -1.555502414703369141e-01 5.475388467311859131e-02 -1.909996569156646729e-01 -2.980769872665405273e-01 8.115892298519611359e-03 1.208418458700180054e-01 1.148348003625869751e-01 -2.568828761577606201e-01 1.023665815591812134e-01 -2.072732597589492798e-01 -6.024921685457229614e-02 -1.082103326916694641e-02 6.049218028783798218e-02 2.480731010437011719e-01 -1.139434427022933960e-01 -2.886286377906799316e-01 1.118569672107696533e-01 6.088036298751831055e-02 3.282078504562377930e-01 -6.133950874209403992e-02 -2.896578311920166016e-01 -2.805326282978057861e-01 7.445245981216430664e-02 -7.663074135780334473e-02 -1.319212019443511963e-01 3.373351320624351501e-02 1.195085644721984863e-01 2.516056001186370850e-01 5.424763634800910950e-02 -1.022281423211097717e-01
-4.947177693247795105e-02 -1.711143106222152710e-01 -4.385565817356109619e-01 1.004222929477691650e-01 1.647340953350067139e-01 -1.121152564883232117e-02 7.429024577140808105e-02 1.111712455749511719e-01 5.563260521739721298e-03 -1.028635203838348389e-01 1.352084577083587646e-01 -1.572778970003128052e-01 2.061461359262466431e-01 3.398998677730560303e-01 1.293276995420455933e-01 1.787461191415786743e-01 1.973501965403556824e-02 -2.043629139661788940e-01 1.940992176532745361e-01 -3.159400820732116699e-01 1.553403213620185852e-02 -2.443713694810867310e-01 -1.282139867544174194e-01 -6.012910231947898865e-02 -4.208008944988250732e-02 -1.065056421793997288e-03 -2.797413468360900879e-01 2.051034010946750641e-02 1.601966321468353271e-01 -4.259569942951202393e-02 4.435977339744567871e-02 -3.013789057731628418e-01
2.281835228204727173e-01 -9.991402924060821533e-02 -3.052648901939392090e-01 -7.146035879850387573e-02 -5.676860921084880829e-03 -1.041070297360420227e-01 3.499334212392568588e-03 9.065902978181838989e-02 9.320535510778427124e-02 4.556182399392127991e-02 6.300771492533385754e-04 -2.485167682170867920e-01 3.713791072368621826e-01 -1.594361513853073120e-01 -6.341805309057235718e-02 3.795015066862106323e-02 1.665437370538711548e-01 -3.965000510215759277e-01 1.345570534467697144e-01 -2.882429957389831543e-01 -6.947662681341171265e-02 -5.546691641211509705e-02 1.395271420478820801e-01 -6.995639950037002563e-02 9.782011061906814575e-02 1.336140185594558716e-01 -1.456041485071182251e-01 -3.024052977561950684e-01 7.277349382638931274e-02 1.381212770938873291e-01 -1.988977938890457153e-01 -2.383637726306915283e-01
-3.259538486599922180e-02 2.415391504764556885e-01 -1.281165033578872681e-01 4.538404196500778198e-02 -1.021658107638359070e-01 -2.339503616094589233e-01 2.316058576107025146e-01 1.791593730449676514e-01 -3.003199696540832520e-01 4.069607332348823547e-02 3.064480721950531006e-01 2.891098856925964355e-01 4.709811881184577942e-02 2.511838078498840332e-01 -1.319280266761779785e-01 1.219788417220115662e-01 4.226279631257057190e-02 -3.515657782554626465e-01 8.161146938800811768e-02 -1.889558434486389160e-01 1.671721935272216797e-01 1.222697868943214417e-01 -9.728965908288955688e-02 1.866291649639606476e-02 -2.602684199810028076e-01 3.470977395772933960e-02 -1.180350184440612793e-01 8.603418618440628052e-02 2.500165402889251709e-01 5.176508054137229919e-02 -2.404871210455894470e-02 -1.666442304849624634e-01
2.477287501096725464e-01 1.289730221033096313e-01 -1.591905653476715088e-01 -2.185506969690322876e-01 -9.988165646791458130e-02 -1.515746563673019409e-01 2.456553429365158081e-01 1.924351453781127930e-01 -6.347971037030220032e-03 -1.287496089935302734e-01 2.152678556740283966e-02 5.874107591807842255e-03 -1.058666110038757324e-01 -5.803980305790901184e-02 8.052906394004821777e-02 9.831863455474376678e-03 1.246495246887207031e-01 -4.284737408161163330e-01 -1.407268550246953964e-02 6.195246428251266479e-02 1.045426875352859497e-01 -2.964854538440704346e-01 1.324713230133056641e-01 -1.047935057431459427e-02 -1.735881902277469635e-02 2.876286208629608154e-01 -2.096239924430847168e-01 -8.523385971784591675e-02 4.122105613350868225e-02 2.989259064197540283e-01 -1.254731714725494385e-01 -3.458265960216522217e-01
5.107754841446876526e-02 8.542010933160781860e-02 -1.106300950050354004e-01 -1.584584265947341919e-01 6.644263863563537598e-02 6.721869111061096191e-03 3.225446864962577820e-02 -1.926269680261611938e-01 -3.824392706155776978e-02 3.758998811244964600e-01 -1.720412224531173706e-01 -3.568118810653686523e-02 7.570467144250869751e-02 -1.622248068451881409e-02 -2.588619478046894073e-02 2.804189324378967285e-01 2.197598814964294434e-01 -4.864925742149353027e-01 -3.575546666979789734e-02 -5.088461190462112427e-02 1.618417799472808838e-01 -1.970081776380538940e-02 1.114717572927474976e-01 -2.257567048072814941e-01 2.517315745353698730e-02 -2.174467593431472778e-02 -2.416479885578155518e-01 -1.416948586702346802e-01 -2.003785073757171631e-01 -1.009392663836479187e-01 8.713637292385101318e-02 -3.672690689563751221e-01
1.530498713254928589e-01 -1.205461993813514709e-01 -3.283146619796752930e-01 7.435673475265502930e-02 -9.666144102811813354e-02 -9.643324464559555054e-02 -1.560756713151931763e-01 -8.633117377758026123e-02 7.639405131340026855e-02 -1.492655873298645020e-01 1.463456451892852783e-01 -9.754508733749389648e-02 -1.639009416103363037e-01 -1.368460804224014282e-01 8.204573392868041992e-02 2.940635979175567627e-01 -2.290799319744110107e-01 -2.756349742412567139e-01 2.161065638065338135e-01 -1.447844058275222778e-01 4.248982369899749756e-01 -1.191951334476470947e-01 4.701991006731987000e-02 -7.945782691240310669e-02 1.369409412145614624e-01 -4.604243859648704529e-02 -3.003271818161010742e-01 1.479140967130661011e-01 -1.008736491203308105e-01 1.641100198030471802e-01 -1.231023967266082764e-01 -1.258138716220855713e-01
3.004396148025989532e-02 -1.700801700353622437e-01 -2.460460662841796875e-01 -4.881170764565467834e-02 -2.319670915603637695e-01 -2.588083744049072266e-01 1.087391898036003113e-01 -1.441987752914428711e-01 -2.718563377857208252e-01 2.384495735168457031e-01 8.100482076406478882e-02 7.631725072860717773e-02 1.654665917158126831e-01 -1.626670360565185547e-01 -1.925007998943328857e-01 3.298345506191253662e-01 2.076832056045532227e-01 -3.542184531688690186e-01 -8.877091109752655029e-02 -1.295519620180130005e-01 6.874002516269683838e-02 -1.963111758232116699e-01 2.017694264650344849e-01 6.405262649059295654e-02 3.551215305924415588e-02 2.397235929965972900e-01 3.512939065694808960e-02 -9.102489799261093140e-02 7.345344126224517822e-02 3.647157922387123108e-02 2.311507612466812134e-01 3.542809560894966125e-02
-1.283555626869201660e-01 1.021948978304862976e-01 8.383663371205329895e-03 6.305129826068878174e-02 -6.376779079437255859e-02 -1.714044213294982910e-01 3.477246686816215515e-02 -1.075407341122627258e-01 1.102907359600067139e-01 -2.607928356155753136e-03 2.452087774872779846e-02 -2.599286735057830811e-01 1.403470486402511597e-01 1.103202253580093384e-01 9.909558296203613281e-02 4.691147804260253906e-01 1.848697960376739502e-01 -1.184481307864189148e-01 5.611751228570938110e-02 5.574867501854896545e-02 -3.871470317244529724e-02 3.069886267185211182e-01 -6.752081960439682007e-02 -1.337473392486572266e-01 1.976982504129409790e-01 -1.076459288597106934e-01 -4.734426438808441162e-01 -8.228991925716400146e-02 -9.993453323841094971e-02 1.559930145740509033e-01 2.231054753065109253e-02 -3.027560710906982422e-01
-1.990180015563964844e-01 -3.036716878414154053e-01 -1.476597785949707031e-01 -4.686309769749641418e-02 -2.600083351135253906e-01 -8.381760120391845703e-02 1.084776148200035095e-01 -7.925248146057128906e-02 -1.804378777742385864e-01 -7.366142701357603073e-03 -2.284538559615612030e-02 -9.749169647693634033e-02 -5.724519863724708557e-02 -1.627250760793685913e-01 -4.759585950523614883e-03 2.435114085674285889e-01 -1.218459568917751312e-03 -2.285149097442626953e-01 -1.567266532219946384e-03 5.781506001949310303e-02 4.665382206439971924e-01 -1.222100481390953064e-02 -1.462648063898086548e-01 1.362823247909545898e-01 -1.436492241919040680e-02 3.875999152660369873e-02 -8.417765609920024872e-03 2.630642652511596680e-01 4.517650231719017029e-02 1.579684019088745117e-01 1.654274910688400269e-01 -4.255579113960266113e-01
-8.777590095996856689e-02 5.856250971555709839e-02 -5.189640820026397705e-02 1.821038424968719482e-01 -3.059572875499725342e-01 -1.541304439306259155e-01 1.505533307790756226e-01 9.516780078411102295e-02 -2.205005101859569550e-02 5.280820131301879883e-01 1.394913494586944580e-01 -9.417605400085449219e-02 -1.620755046606063843e-01 -1.622666120529174805e-01 -6.752911955118179321e-02 2.858667969703674316e-01 -5.552661418914794922e-02 -9.754306823015213013e-02 1.143566817045211792e-01 -2.266594916582107544e-01 6.399954110383987427e-02 -8.518931269645690918e-02 1.606173366308212280e-01 -9.280622750520706177e-02 -1.597861349582672119e-01 8.082201331853866577e-02 -1.365966349840164185e-01 9.427563846111297607e-02 8.331422507762908936e-02 1.698813587427139282e-02 -2.612563073635101318e-01 -3.153566122055053711e-01
1.986327916383743286e-01 -4.642594605684280396e-02 -3.000132441520690918e-01 4.378249496221542358e-02 -1.544003039598464966e-01 -3.992255777120590210e-02 4.242881760001182556e-02 2.008276879787445068e-01 4.724517464637756348e-02 7.398069649934768677e-02 -4.627720266580581665e-02 -2.736404836177825928e-01 3.514501750469207764e-01 3.195213899016380310e-02 2.347129136323928833e-01 1.244413256645202637e-01 1.712220758199691772e-01 -3.831302225589752197e-01 1.060592904686927795e-01 -2.285304516553878784e-01 -1.195972934365272522e-01 -5.422629788517951965e-02 1.728334277868270874e-01 1.940835267305374146e-02 1.695960462093353271e-01 1.372181177139282227e-01 -1.540306955575942993e-01 -2.158952504396438599e-01 1.905329339206218719e-02 7.505898922681808472e-02 -1.902519017457962036e-01 -2.680794000625610352e-01
-1.279994249343872070e-01 -3.115289509296417236e-01 -3.575900197029113770e-02 1.053291708230972290e-01 -1.089946851134300232e-01 -1.238816604018211365e-01 6.107170507311820984e-02 7.545370608568191528e-02 1.122847646474838257e-01 1.009948998689651489e-01 1.148885209113359451e-02 -2.104286551475524902e-01 6.710831820964813232e-02 -6.269693374633789062e-02 1.320657879114151001e-01 2.985343039035797119e-01 -1.344812959432601929e-01 -3.050201535224914551e-01 1.131549179553985596e-01 -1.450984328985214233e-01 -7.357413321733474731e-02 -1.819314211606979370e-01 -6.950996816158294678e-02 -4.954741895198822021e-02 -1.030085235834121704e-01 -1.572662219405174255e-02 -2.633663415908813477e-01 -3.522883355617523193e-01 2.762759625911712646e-01 -2.446517944335937500e-01 -1.749866008758544922e-01 -3.056397438049316406e-01
-2.004493474960327148e-01 -9.975687414407730103e-02 -6.321975030004978180e-03 -7.844374515116214752e-03 -1.000349298119544983e-01 -2.289486527442932129e-01 -9.044304490089416504e-02 -2.689974382519721985e-02 -1.827935725450515747e-01 2.522653341293334961e-01 8.197127841413021088e-03 -1.647672355175018311e-01 -1.300624907016754150e-01 -4.341078922152519226e-02 -4.013084992766380310e-02 2.927361130714416504e-01 1.510607898235321045e-01 1.250462830066680908e-01 3.044430911540985107e-01 -1.088677197694778442e-01 -4.361681174486875534e-03 -1.528332084417343140e-01 -1.056846007704734802e-01 2.648422867059707642e-02 5.920419469475746155e-02 1.091847717761993408e-01 -2.967079579830169678e-01 1.135408803820610046e-01 2.878284156322479248e-01 5.018213763833045959e-02 -1.401982903480529785e-01 -4.984503686428070068e-01
-4.079425334930419922e-02 -3.215571045875549316e-01 -1.776786744594573975e-01 -3.163168206810951233e-02 -2.631643712520599365e-01 -8.857094496488571167e-02 3.249825909733772278e-02 -7.099810242652893066e-02 -1.190537363290786743e-01 1.834310591220855713e-01 1.792464852333068848e-01 -2.773432135581970215e-01 -5.572458356618881226e-02 -5.230630189180374146e-02 -1.588139086961746216e-01 2.188935428857803345e-01 -1.198694780468940735e-01 -3.411518931388854980e-01 1.311792880296707153e-01 2.207951098680496216e-01 2.470664829015731812e-01 7.637755572795867920e-02 -6.437676493078470230e-03 1.314380019903182983e-01 2.091835252940654755e-02 -1.731978356838226318e-01 -1.219781935214996338e-01 2.123804241418838501e-01 1.527531594038009644e-01 2.445103377103805542e-01 6.386725604534149170e-02 -2.912062108516693115e-01
-1.507084518671035767e-01 -1.992708817124366760e-02 -3.520350158214569092e-01 2.257099598646163940e-01 -3.622317910194396973e-01 -2.280726879835128784e-01 -2.749135158956050873e-02 5.531814694404602051e-02 -2.493466623127460480e-02 5.862572044134140015e-02 1.882147938013076782e-01 -1.599131971597671509e-01 2.904624044895172119e-01 -2.236933913081884384e-03 2.044977620244026184e-02 8.679171651601791382e-02 9.965004771947860718e-02 -1.700237840414047241e-01 -1.874507516622543335e-01 1.492230296134948730e-01 1.985613405704498291e-01 -2.207807451486587524e-01 1.097742691636085510e-01 -1.851775944232940674e-01 -2.067074924707412720e-01 3.827706351876258850e-02 -1.959317028522491455e-01 -6.269825249910354614e-02 1.062581762671470642e-01 9.646295756101608276e-02 1.866099238395690918e-01 -2.913815677165985107e-01
2.457126043736934662e-02 2.103082090616226196e-01 8.913075178861618042e-02 4.003132879734039307e-02 9.932137280702590942e-02 -9.322596341371536255e-02 9.148426353931427002e-02 1.651552766561508179e-01 -7.223446667194366455e-02 1.888588964939117432e-01 8.833731710910797119e-02 -2.900444269180297852e-01 2.487216144800186157e-02 -2.341437339782714844e-01 2.547225654125213623e-01 1.402687877416610718e-01 -4.317025095224380493e-02 -1.983736753463745117e-01 -5.034000054001808167e-02 -2.160018980503082275e-01 1.770063936710357666e-01 -2.419453114271163940e-01 9.113874286413192749e-02 2.569088935852050781e-01 1.281237900257110596e-01 -2.157474905252456665e-01 -2.231011241674423218e-01 -1.890032291412353516e-01 5.629006773233413696e-02 2.658879756927490234e-01 -2.968303859233856201e-01 -2.314879596233367920e-01
-1.018617302179336548e-01 -6.964638829231262207e-03 -3.031890690326690674e-01 3.059371113777160645e-01 -1.056518107652664185e-01 -1.710315793752670288e-01 2.268216311931610107e-01 1.466910168528556824e-02 -2.819965779781341553e-01 2.348380535840988159e-01 5.737929791212081909e-02 5.724500864744186401e-02 1.098566427826881409e-01 1.485741883516311646e-01 -1.366102099418640137e-01 3.055025637149810791e-01 2.066225707530975342e-01 -1.154667064547538757e-01 1.139882653951644897e-01 4.928985983133316040e-02 -1.317429542541503906e-02 -2.154628038406372070e-01 -4.118896275758743286e-02 -2.973977848887443542e-02 -6.237805634737014771e-02 2.177877873182296753e-01 -6.320963799953460693e-02 -8.799526840448379517e-02 3.164375424385070801e-01 1.845505535602569580e-01 3.190272152423858643e-01 7.029719650745391846e-02
-6.290372461080551147e-02 1.468915641307830811e-01 -3.853538632392883301e-01 5.150575935840606689e-02 1.011525914072990417e-01 1.111858785152435303e-01 6.345440447330474854e-02 -3.815342485904693604e-02 8.482214808464050293e-02 1.741446703672409058e-01 -5.036997422575950623e-02 -3.296361565589904785e-01 2.950030565261840820e-01 6.293792277574539185e-02 4.202182590961456299e-02 2.075135409832000732e-01 -2.567717730998992920e-01 -3.746407628059387207e-01 7.400377839803695679e-02 -2.369015663862228394e-01 1.307345926761627197e-01 -1.704781502485275269e-01 -2.163404822349548340e-01 -2.681995928287506104e-02 1.072002723813056946e-01 8.454243838787078857e-02 -1.651262193918228149e-01 -7.150763273239135742e-02 2.101153731346130371e-01 1.027692779898643494e-01 7.044751197099685669e-02 -1.960865706205368042e-01
-1.070277541875839233e-01 -8.970755338668823242e-02 8.010651916265487671e-02 2.998888492584228516e-02 1.659935116767883301e-01 -1.763734072446823120e-01 3.957138583064079285e-02 2.048157453536987305e-01 -1.476677060127258301e-01 1.788621395826339722e-01 1.790978610515594482e-01 -1.669561713933944702e-01 3.251191675662994385e-01 -1.565953046083450317e-01 5.131622031331062317e-02 1.205370575189590454e-01 1.944644451141357422e-01 -1.945437043905258179e-01 4.633845761418342590e-02 -1.742438077926635742e-01 1.115816459059715271e-01 -4.103583991527557373e-01 -1.217516884207725525e-01 2.039487063884735107e-01 5.386019125580787659e-02 -1.485428810119628906e-01 -2.287036925554275513e-01 -8.718674629926681519e-02 -5.935401841998100281e-02 7.878099568188190460e-03 -2.169379144906997681e-01 -3.590472936630249023e-01
-4.061290994286537170e-02 2.522351741790771484e-01 -4.157215356826782227e-02 1.496219784021377563e-01 -1.431467086076736450e-01 -3.062161803245544434e-02 -3.026531543582677841e-03 -5.900013819336891174e-02 -3.693712651729583740e-01 1.401859223842620850e-01 -1.358753740787506104e-01 -4.416030645370483398e-02 4.145397245883941650e-01 5.696795508265495300e-02 1.767038106918334961e-01 1.476854979991912842e-01 9.445312619209289551e-02 -4.009920656681060791e-01 4.753410816192626953e-02 -6.757500022649765015e-02 1.640216410160064697e-01 -1.534288674592971802e-01 -2.702696621417999268e-01 8.207863569259643555e-02 -4.874340817332267761e-02 -9.503069519996643066e-02 -3.628968894481658936e-01 -1.349335759878158569e-01 4.518144950270652771e-02 7.897453755140304565e-02 -5.774842202663421631e-02 -3.717039525508880615e-02
4.418110102415084839e-02 -1.350770443677902222e-01 4.259503039065748453e-04 1.198278814554214478e-01 3.977700602263212204e-03 -1.762055456638336182e-01 1.134509667754173279e-01 -4.413833841681480408e-02 -3.656958928331732750e-03 5.261450260877609253e-02 -9.159199148416519165e-02 -1.735936105251312256e-02 1.389332264661788940e-01 -6.672207266092300415e-02 -6.483851373195648193e-02 3.109135627746582031e-01 2.345088720321655273e-01 -4.631750583648681641e-01 -2.685777246952056885e-01 -6.621129065752029419e-02 5.153778195381164551e-02 -3.348931297659873962e-02 1.631477326154708862e-01 -1.688987612724304199e-01 7.596860826015472412e-02 -2.350985817611217499e-02 -2.624173164367675781e-01 -1.332147717475891113e-01 2.361717969179153442e-01 -2.023953646421432495e-01 3.706569373607635498e-01 -2.267960458993911743e-01
-2.157253921031951904e-01 2.235175371170043945e-01 -1.537771373987197876e-01 1.478591412305831909e-01 -1.529648452997207642e-01 -2.683515548706054688e-01 2.742738723754882812e-01 -3.611842393875122070e-01 1.296235620975494385e-01 3.523661522194743156e-03 -1.384544223546981812e-01 -1.218569353222846985e-01 3.847066313028335571e-02 1.783436164259910583e-02 -1.525101810693740845e-01 2.301877886056900024e-01 2.092214673757553101e-02 -2.096308320760726929e-01 1.650779694318771362e-01 -7.114946842193603516e-02 2.391756176948547363e-01 1.429707370698451996e-02 1.767335683107376099e-01 -2.858974970877170563e-02 -3.631771728396415710e-02 -1.764712035655975342e-01 -4.195828139781951904e-01 1.587677747011184692e-01 -5.304204300045967102e-02 1.525727510452270508e-01 -1.340447366237640381e-02 -4.333146661520004272e-02
7.032406330108642578e-02 1.642547249794006348e-01 -3.176497702952474356e-04 2.436874359846115112e-01 6.441920995712280273e-02 -3.849143683910369873e-01 1.064848080277442932e-01 -6.018899753689765930e-02 -6.507755070924758911e-02 9.710325300693511963e-02 5.840892344713211060e-02 -3.232842087745666504e-01 2.122833877801895142e-01 1.824416569434106350e-03 -4.224081337451934814e-02 4.643960297107696533e-01 -2.564740553498268127e-02 -7.869365811347961426e-02 -1.998792216181755066e-02 3.273135423660278320e-01 -1.004560962319374084e-01 4.015959426760673523e-02 9.742755442857742310e-02 -3.589501604437828064e-02 -7.401518523693084717e-02 -6.513401120901107788e-02 -3.298929333686828613e-01 -5.688089877367019653e-03 7.704652100801467896e-02 5.202820152044296265e-02 2.395921349525451660e-01 -1.892562657594680786e-01
-3.425783291459083557e-02 -1.456546485424041748e-01 -3.753670752048492432e-01 9.079472720623016357e-02 4.871925339102745056e-02 -1.427085101604461670e-01 -3.679969534277915955e-02 1.274455636739730835e-01 1.047456935048103333e-01 -6.294269114732742310e-02 9.303733706474304199e-02 -1.223491132259368896e-01 3.791041076183319092e-01 -4.002378508448600769e-02 -5.382021889090538025e-02 6.813054531812667847e-02 1.271165907382965088e-01 -3.416530191898345947e-01 1.841331422328948975e-01 -1.459543555974960327e-01 -3.229688853025436401e-02 -7.089360803365707397e-02 2.962920069694519043e-01 -3.725287690758705139e-02 2.530574053525924683e-02 9.691834449768066406e-02 -5.233599245548248291e-02 -2.222455143928527832e-01 1.269603520631790161e-01 3.250550031661987305e-01 -2.885748445987701416e-01 -2.148315906524658203e-01
1.603216230869293213e-01 -1.592470854520797729e-01 -4.480835050344467163e-02 2.830855734646320343e-02 -2.104380130767822266e-01 -2.244583815336227417e-01 6.988437846302986145e-03 4.747517779469490051e-02 -1.199791058897972107e-01 1.369757503271102905e-01 3.791839778423309326e-01 -1.624324023723602295e-01 1.396637558937072754e-01 8.808874338865280151e-02 -2.021617256104946136e-02 6.202634796500205994e-02 3.469876348972320557e-01 -2.516877949237823486e-01 -1.430414468050003052e-01 -3.060813806951045990e-02 2.641550004482269287e-01 -1.972708851099014282e-01 -7.417882233858108521e-02 -2.275500148534774780e-01 -1.035037636756896973e-01 -8.883895725011825562e-02 -7.929993420839309692e-02 6.214861571788787842e-02 3.863691687583923340e-01 -6.583839654922485352e-02 8.030808717012405396e-02 -2.331833690404891968e-01
2.953035533428192139e-01 5.884128063917160034e-02 -1.637974232435226440e-01 9.232039749622344971e-02 -7.448271661996841431e-02 2.187836728990077972e-02 4.315541591495275497e-03 2.181492894887924194e-01 -2.309326827526092529e-01 3.318116068840026855e-01 -7.323631644248962402e-02 -5.537543818354606628e-02 -2.089852653443813324e-02 -1.691134870052337646e-01 -1.417146436870098114e-02 1.895083934068679810e-01 -2.412142045795917511e-02 -1.580241173505783081e-01 1.830635368824005127e-01 1.491306722164154053e-01 4.372319206595420837e-02 -3.973725065588951111e-02 -1.090850010514259338e-01 -1.506831496953964233e-01 4.118023905903100967e-03 5.251032859086990356e-02 -7.683555781841278076e-02 8.583349734544754028e-02 1.500300616025924683e-01 1.677144765853881836e-01 3.398627340793609619e-01 -5.307984352111816406e-01
-8.266322314739227295e-02 -2.283617705106735229e-01 -2.668070495128631592e-01 4.204050824046134949e-02 -2.241321653127670288e-01 -8.993343263864517212e-02 1.992617733776569366e-02 2.370422780513763428e-01 -1.544752418994903564e-01 2.223891019821166992e-02 1.519764065742492676e-01 -4.174259677529335022e-02 -5.282962322235107422e-02 -1.766920387744903564e-01 8.222112432122230530e-03 1.155481114983558655e-01 -1.668468415737152100e-01 -4.804010391235351562e-01 2.019981145858764648e-01 -5.175805091857910156e-02 1.962646692991256714e-01 -5.926686152815818787e-02 -1.913709640502929688e-01 -3.270027786493301392e-02 1.084796637296676636e-01 -1.664274632930755615e-01 8.132009953260421753e-02 1.318040192127227783e-01 1.869902312755584717e-01 2.901542484760284424e-01 -1.845912784337997437e-01 -2.408712804317474365e-01
8.831533789634704590e-02 1.834895312786102295e-01 -5.525714531540870667e-02 1.181585565209388733e-01 -5.999162048101425171e-02 -3.820751607418060303e-01 2.338927984237670898e-01 -1.006164699792861938e-01 -3.994897753000259399e-02 2.187903225421905518e-01 -1.506005879491567612e-02 6.470616161823272705e-02 7.068102806806564331e-02 2.624990418553352356e-02 -5.825876072049140930e-02 4.346526265144348145e-01 5.397525429725646973e-02 -1.117791682481765747e-01 1.322184354066848755e-01 1.791623383760452271e-01 1.682735979557037354e-02 3.008860945701599121e-01 9.631413221359252930e-02 -6.448353826999664307e-02 5.103612691164016724e-02 6.965276598930358887e-02 -3.617410957813262939e-01 -2.226455956697463989e-01 -2.213217467069625854e-01 -8.074514567852020264e-02 -1.666841953992843628e-01 -1.865932643413543701e-01
-9.890408255159854889e-03 3.434102982282638550e-02 6.392627954483032227e-02 -3.049880266189575195e-02 -2.546033263206481934e-01 -1.868847757577896118e-01 1.383121609687805176e-01 2.224313020706176758e-01 -8.517705649137496948e-02 3.655297756195068359e-01 7.581248879432678223e-02 -3.124366402626037598e-01 -1.695012897253036499e-01 -5.703271925449371338e-02 1.910328269004821777e-01 4.270197078585624695e-02 3.699690848588943481e-02 -2.491599768400192261e-01 1.441750824451446533e-01 -2.533354759216308594e-01 1.687285751104354858e-01 -3.139464855194091797e-01 -1.104641333222389221e-01 8.453950285911560059e-02 3.032810240983963013e-02 -7.938346266746520996e-02 -3.865292370319366455e-01 -1.011250913143157959e-01 5.036085471510887146e-02 -1.589465588331222534e-01 -7.352536777034401894e-04 -1.461861729621887207e-01
-8.176994323730468750e-02 5.197236314415931702e-02 -4.335020110011100769e-02 1.721196174621582031e-01 2.216538637876510620e-01 -2.357593327760696411e-01 3.352914452552795410e-01 3.567751497030258179e-02 -3.313204050064086914e-01 -6.004753708839416504e-02 3.313435018062591553e-01 2.110547013580799103e-02 1.017656773328781128e-01 1.975827962160110474e-01 -2.476578652858734131e-01 9.653671830892562866e-02 5.723445117473602295e-02 -3.270963430404663086e-01 2.899679914116859436e-02 -2.040896117687225342e-01 1.077779605984687805e-01 1.686862409114837646e-01 1.094480156898498535e-01 7.331600785255432129e-02 -3.694468364119529724e-02 4.128976166248321533e-02 -1.253543496131896973e-01 -4.033631994388997555e-04 2.362210154533386230e-01 2.340358309447765350e-02 -6.976957619190216064e-02 -3.268857896327972412e-01
-1.711463034152984619e-01 7.336574792861938477e-02 -3.074095845222473145e-01 1.524135619401931763e-01 -2.494967281818389893e-01 -7.659858465194702148e-02 6.106663495302200317e-02 7.460941374301910400e-02 -6.789132207632064819e-02 1.652314662933349609e-01 2.168023735284805298e-01 -5.577448010444641113e-02 7.589457673020660877e-04 -1.459330916404724121e-01 -1.305360496044158936e-01 -3.929105587303638458e-03 5.133723025210201740e-04 -1.817343384027481079e-01 2.842436730861663818e-01 2.627705037593841553e-01 2.843879163265228271e-01 1.757079176604747772e-02 -3.276712298393249512e-01 -2.281093448400497437e-01 2.456566393375396729e-01 3.907721862196922302e-02 -5.438059568405151367e-02 -3.309384733438491821e-02 1.652439385652542114e-01 2.233575284481048584e-01 -2.054438889026641846e-01 -2.025379240512847900e-01
8.231242001056671143e-02 3.417065367102622986e-02 -3.434143364429473877e-01 -3.526377305388450623e-02 -1.110793501138687134e-01 -2.069905996322631836e-01 -1.544085144996643066e-01 -1.223960146307945251e-01 -2.418548315763473511e-01 4.299662262201309204e-02 2.839920818805694580e-01 1.452514678239822388e-01 4.262054339051246643e-02 -4.325537756085395813e-02 1.038496941328048706e-02 1.151558458805084229e-01 1.453233510255813599e-01 -2.507919371128082275e-01 1.040804758667945862e-01 1.266568303108215332e-01 9.923303872346878052e-02 6.492321938276290894e-02 -5.422085523605346680e-02 -2.285127043724060059e-01 -2.354625612497329712e-01 3.714595139026641846e-01 -1.868137270212173462e-01 -2.474960088729858398e-01 1.675142347812652588e-01 3.022905886173248291e-01 -1.017931178212165833e-01 1.530566997826099396e-02
1.131057217717170715e-01 9.762333333492279053e-02 -2.070216834545135498e-01 -1.783192306756973267e-01 -1.846895925700664520e-02 -3.024733066558837891e-01 3.422477841377258301e-02 3.408137261867523193e-01 -1.367281377315521240e-01 -2.958745881915092468e-02 1.072577387094497681e-01 2.777535095810890198e-02 -1.451108325272798538e-02 1.172795705497264862e-02 5.906848609447479248e-02 2.114355191588401794e-02 2.236169390380382538e-02 -4.460474848747253418e-01 -5.391465127468109131e-02 2.028540521860122681e-02 9.649083763360977173e-02 -3.290173411369323730e-01 2.031344771385192871e-01 1.230558380484580994e-01 -6.843248009681701660e-02 1.858648210763931274e-01 -1.793395131826400757e-01 -1.125899106264114380e-01 -5.448776856064796448e-02 4.064823091030120850e-01 -5.034406110644340515e-02 -1.618319600820541382e-01
8.245990425348281860e-02 7.233234494924545288e-02 -1.872377246618270874e-01 2.513699233531951904e-01 -2.327094525098800659e-01 -2.575023770332336426e-01 2.648796141147613525e-01 -1.199083551764488220e-01 9.692768007516860962e-02 -6.995087862014770508e-02 9.157627075910568237e-02 2.467238157987594604e-01 -1.526024639606475830e-01 1.927692294120788574e-01 -1.026922464370727539e-01 1.842158585786819458e-01 1.836716569960117340e-02 -1.928365379571914673e-01 -7.698442041873931885e-02 -1.617594808340072632e-01 3.449594974517822266e-01 3.839350538328289986e-03 1.152135282754898071e-01 -2.009904980659484863e-01 -2.190800607204437256e-01 -1.191609501838684082e-01 -2.489404380321502686e-01 -2.049273401498794556e-01 2.413719296455383301e-01 1.592981815338134766e-01 1.447903830558061600e-02 -6.277561932802200317e-02
1.354465186595916748e-01 -2.071749120950698853e-01 -2.629372179508209229e-01 1.675426661968231201e-01 -2.492227852344512939e-01 -3.140574693679809570e-01 -1.432073861360549927e-01 1.091827005147933960e-01 5.904837325215339661e-02 4.673501476645469666e-02 2.045911252498626709e-01 -8.433187752962112427e-02 2.223713546991348267e-01 -7.707960158586502075e-02 -1.179876402020454407e-01 3.101247549057006836e-01 -2.831298671662807465e-02 -2.707814574241638184e-01 -2.917825877666473389e-01 -2.037142813205718994e-01 1.876386404037475586e-01 4.005920514464378357e-02 -1.124357283115386963e-01 -1.178116537630558014e-02 -1.100060120224952698e-01 1.001570448279380798e-01 -2.555541880428791046e-02 -9.513048082590103149e-02 9.200105816125869751e-02 -1.055141910910606384e-01 2.298711836338043213e-01 -2.712851464748382568e-01
2.303632944822311401e-01 4.730245843529701233e-02 -3.682579100131988525e-01 -6.877239048480987549e-02 -1.556332875043153763e-02 -1.037104874849319458e-01 1.239329352974891663e-01 -2.207287400960922241e-02 -1.704921424388885498e-01 -7.878709584474563599e-03 1.165447682142257690e-01 -3.760180473327636719e-01 2.695269286632537842e-01 -4.738180339336395264e-02 -9.196864068508148193e-02 -3.238800913095474243e-02 -1.463409513235092163e-02 -1.832306385040283203e-01 -5.651744082570075989e-02 6.934311240911483765e-02 1.143058165907859802e-01 -5.446288734674453735e-02 8.700842410326004028e-02 -1.815932244062423706e-01 -1.171819865703582764e-01 9.651526808738708496e-02 4.206143692135810852e-02 -9.992728382349014282e-02 1.542753279209136963e-01 1.473816186189651489e-01 -3.340661227703094482e-01 -4.676701426506042480e-01
2.823877520859241486e-02 -1.319104246795177460e-02 -8.177621662616729736e-02 -7.637583464384078979e-02 -3.721024468541145325e-02 -2.084498405456542969e-01 1.044936329126358032e-01 -3.567808121442794800e-02 -1.880204677581787109e-02 2.839184105396270752e-01 -7.416443526744842529e-02 -1.200639307498931885e-01 -3.709689527750015259e-02 1.046677306294441223e-01 -1.532828956842422485e-01 5.417953729629516602e-01 7.080164551734924316e-02 -2.348710745573043823e-01 -1.507298648357391357e-01 2.114205248653888702e-02 4.319889098405838013e-02 4.292042180895805359e-02 8.372984826564788818e-03 -2.398663908243179321e-01 3.163182139396667480e-01 8.720359206199645996e-02 -4.446487128734588623e-01 1.239820718765258789e-01 -1.550517827272415161e-01 8.077345043420791626e-02 -4.841530695557594299e-02 -3.031167946755886078e-02
8.697811514139175415e-02 -3.094319999217987061e-02 -1.084240991622209549e-02 1.397815048694610596e-01 2.559975683689117432e-01 -1.690744310617446899e-01 -7.516686618328094482e-02 1.528530716896057129e-01 -4.934815317392349243e-02 6.866295635700225830e-02 5.303715914487838745e-02 -2.269326895475387573e-01 -7.941471785306930542e-02 2.866830490529537201e-02 -5.785253643989562988e-02 1.660589724779129028e-01 1.452592611312866211e-01 -3.034110665321350098e-01 -3.192270547151565552e-02 -3.386981487274169922e-01 2.565908245742321014e-02 -2.025427669286727905e-01 1.469126045703887939e-01 4.132026433944702148e-02 6.531061977148056030e-02 9.379344433546066284e-02 -2.689057588577270508e-01 -2.005987465381622314e-01 -9.608902037143707275e-02 3.980076313018798828e-01 -3.623592555522918701e-01 -1.753477752208709717e-01
2.888739854097366333e-02 1.019349098205566406e-01 -1.627225577831268311e-01 3.271234333515167236e-01 -1.261701285839080811e-01 6.586770713329315186e-02 1.736755669116973877e-01 8.073472231626510620e-02 -1.053137108683586121e-01 -2.492593973875045776e-02 1.096302717924118042e-01 -1.772466450929641724e-01 -3.593086823821067810e-02 -1.602026522159576416e-01 1.279426068067550659e-01 -2.447243221104145050e-02 -1.441954821348190308e-01 -2.448548525571823120e-01 -1.607002466917037964e-01 -5.698761343955993652e-02 -8.512908220291137695e-02 -2.489527165889739990e-01 1.828623712062835693e-01 -1.185290049761533737e-02 -2.022999152541160583e-02 -2.552646212279796600e-02 -4.212417602539062500e-01 -3.681930601596832275e-01 -5.124620720744132996e-02 1.631634831428527832e-01 -3.151331096887588501e-02 -3.772807717323303223e-01
-8.696012198925018311e-03 3.103308677673339844e-01 9.047043323516845703e-02 8.168771117925643921e-02 -2.104844152927398682e-01 -2.588300108909606934e-01 2.378044873476028442e-01 1.025654599070549011e-01 -3.847886025905609131e-01 1.995644718408584595e-01 -1.762308627367019653e-01 -1.863952577114105225e-01 1.626528948545455933e-01 2.838486731052398682e-01 5.829401686787605286e-02 7.106851041316986084e-02 -1.069942861795425415e-01 -2.426718026399612427e-01 5.066021904349327087e-02 -6.626879423856735229e-02 5.483325570821762085e-02 -1.526131778955459595e-01 1.116816177964210510e-01 9.362969547510147095e-02 7.942482829093933105e-02 -5.842853710055351257e-02 -2.743170261383056641e-01 3.070500493049621582e-02 1.654639244079589844e-01 1.927354000508785248e-02 -8.590137585997581482e-03 -3.204056024551391602e-01
2.178089618682861328e-01 -3.421843424439430237e-02 -1.677034497261047363e-01 -1.189182549715042114e-01 3.204302489757537842e-01 -1.890345513820648193e-01 8.723853528499603271e-02 8.146213740110397339e-02 5.774812027812004089e-02 1.908189058303833008e-01 2.900498211383819580e-01 5.561324208974838257e-02 4.669347032904624939e-02 2.209104150533676147e-01 2.972160093486309052e-02 2.266079634428024292e-01 9.587846696376800537e-02 -3.350543081760406494e-01 -1.805174648761749268e-01 -6.528892368078231812e-02 3.701242208480834961e-01 2.337474077939987183e-01 -1.435401616618037224e-03 9.329421818256378174e-02 1.539941728115081787e-01 9.230712056159973145e-02 -2.043003737926483154e-01 -5.013652518391609192e-02 2.036726772785186768e-01 -3.881723806262016296e-02 1.304782181978225708e-01 -1.764690876007080078e-01
-3.307268619537353516e-01 -2.276617735624313354e-01 -1.495707035064697266e-01 -3.768776357173919678e-02 -2.234827727079391479e-01 -3.223125934600830078e-01 9.547453373670578003e-02 -4.419629275798797607e-02 -3.477316349744796753e-02 4.156399369239807129e-01 6.813223659992218018e-02 -2.241282165050506592e-01 1.530252397060394287e-01 2.961144149303436279e-01 -4.244483262300491333e-02 2.678474783897399902e-01 -9.467604011297225952e-02 -1.739741265773773193e-01 -8.253283053636550903e-02 2.867745049297809601e-02 8.121903985738754272e-02 -1.664173603057861328e-02 -2.943364437669515610e-03 -4.467367008328437805e-02 -1.843692213296890259e-01 1.331720203161239624e-01 -1.466348171234130859e-01 2.139080017805099487e-01 6.746318936347961426e-02 1.148729696869850159e-01 -1.262359321117401123e-01 -1.679391860961914062e-01
-5.285375285893678665e-03 2.072881162166595459e-02 -2.899968065321445465e-02 2.972137331962585449e-01 1.089612916111946106e-01 -2.564278542995452881e-01 1.397174447774887085e-01 -4.712687805294990540e-02 -3.445433378219604492e-01 -9.922449477016925812e-03 2.289439290761947632e-01 4.629196971654891968e-02 4.268761724233627319e-02 2.681305110454559326e-01 -1.249353215098381042e-01 1.785581111907958984e-01 -8.844622969627380371e-02 -2.045126408338546753e-01 4.413176700472831726e-02 -2.833929359912872314e-01 1.688051074743270874e-01 2.550065815448760986e-01 -7.533996552228927612e-02 -1.457289755344390869e-01 -8.031611144542694092e-02 -9.979129768908023834e-03 -2.448178380727767944e-01 4.247241839766502380e-02 2.594837844371795654e-01 -5.632411688566207886e-02 -1.565365344285964966e-01 -3.174572288990020752e-01
-1.811110600829124451e-02 2.579152584075927734e-01 -4.099316298961639404e-01 -5.044122785329818726e-02 4.984165728092193604e-02 -7.460924237966537476e-02 2.824991047382354736e-01 -2.343007028102874756e-01 -8.574292808771133423e-02 -5.144024267792701721e-02 4.792265966534614563e-02 -2.311318218708038330e-01 -2.252330332994461060e-01 -1.629296988248825073e-01 -5.519018322229385376e-02 1.915359646081924438e-01 8.546464145183563232e-03 -3.968969285488128662e-01 2.621509367600083351e-03 -1.959215104579925537e-01 -7.879988849163055420e-02 -2.297359555959701538e-01 1.344560272991657257e-02 -9.555467963218688965e-02 3.041595919057726860e-03 1.387813389301300049e-01 -1.913930773735046387e-01 -6.033335998654365540e-02 2.586593925952911377e-01 -8.092503249645233154e-02 6.660969555377960205e-02 -1.880499422550201416e-01
7.610912621021270752e-02 -1.936969459056854248e-01 7.856965810060501099e-02 2.253185212612152100e-01 -2.402272820472717285e-01 -2.302575856447219849e-01 1.956144571304321289e-01 -9.645269252359867096e-03 -1.357235386967658997e-02 1.199406683444976807e-01 3.229357600212097168e-01 -1.680082529783248901e-01 9.245169162750244141e-02 1.075137704610824585e-01 -1.359724998474121094e-01 1.876568645238876343e-01 8.558348566293716431e-02 -9.572591632604598999e-02 -5.916546564549207687e-03 -1.364276856184005737e-01 2.011861354112625122e-01 -1.516876667737960815e-01 -2.123495098203420639e-03 5.144239217042922974e-02 1.477179974317550659e-01 3.462102413177490234e-01 -1.464627534151077271e-01 1.051229089498519897e-01 2.087451070547103882e-01 2.302737236022949219e-01 3.802664279937744141e-01 -1.144917160272598267e-01
-3.121273815631866455e-01 -4.543104395270347595e-02 -1.667246669530868530e-01 5.285860970616340637e-03 1.192544102668762207e-01 -2.880410254001617432e-01 1.939551681280136108e-01 -1.507844426669180393e-03 6.386306881904602051e-02 3.790598735213279724e-02 -6.057632714509963989e-02 8.940479601733386517e-04 -1.052922308444976807e-01 -4.287888854742050171e-02 -9.393529966473579407e-03 2.347999066114425659e-01 -1.214415952563285828e-01 -1.166084557771682739e-01 8.031431585550308228e-02 4.743897542357444763e-02 2.616862356662750244e-01 -4.322627559304237366e-02 -2.343305498361587524e-01 -7.233316451311111450e-02 2.152628898620605469e-01 -1.267847418785095215e-02 -3.919187188148498535e-01 -2.915883660316467285e-01 2.716866433620452881e-01 2.314589619636535645e-01 -2.802725434303283691e-01 4.412937536835670471e-02
1.850750893354415894e-01 1.521625220775604248e-01 -1.702409386634826660e-01 2.631060481071472168e-01 5.769197270274162292e-02 -2.637954652309417725e-01 2.271172553300857544e-01 -9.233763813972473145e-02 -2.339725643396377563e-01 -1.779204457998275757e-01 4.248491525650024414e-01 -4.089044407010078430e-02 -7.615313678979873657e-02 1.272276043891906738e-01 -2.502940297126770020e-01 7.982799410820007324e-02 4.907133057713508606e-02 -3.029715716838836670e-01 -1.658145934343338013e-01 -8.537832647562026978e-02 8.769918978214263916e-02 5.989556759595870972e-02 -2.108005732297897339e-01 1.913974732160568237e-01 7.260180078446865082e-03 -5.078568682074546814e-02 -1.868636310100555420e-01 -1.836073100566864014e-01 1.949529796838760376e-01 2.736974880099296570e-02 1.309159584343433380e-02 -1.423660814762115479e-01
8.327218890190124512e-02 -7.866412401199340820e-02 -1.222674921154975891e-01 -2.226828038692474365e-02 -2.612438611686229706e-02 -1.347893923521041870e-01 1.282139122486114502e-01 -3.398992717266082764e-01 -3.422465547919273376e-02 -1.216360479593276978e-01 8.972175419330596924e-02 -2.086420357227325439e-01 5.307881534099578857e-02 1.046170964837074280e-01 -8.410703390836715698e-02 1.056965067982673645e-01 -5.225361511111259460e-02 -3.537903130054473877e-01 -5.143220350146293640e-02 2.548444867134094238e-01 4.297301173210144043e-02 -1.673360913991928101e-01 -1.867719441652297974e-01 -4.917696490883827209e-02 -6.444329768419265747e-02 -3.380878865718841553e-01 -2.415495961904525757e-01 -1.464971601963043213e-01 -1.190228667110204697e-02 -1.430272310972213745e-01 1.176278293132781982e-01 -4.750974178314208984e-01
2.660288810729980469e-01 -1.270936280488967896e-01 8.272473514080047607e-02 6.270360201597213745e-02 -8.825972676277160645e-02 -2.568851113319396973e-01 3.581148982048034668e-01 1.772764325141906738e-01 -2.522185258567333221e-02 5.108896270394325256e-02 -3.092540055513381958e-02 -8.075316250324249268e-02 -1.576705276966094971e-01 2.134986370801925659e-01 1.220495179295539856e-01 1.465668063610792160e-02 8.925915695726871490e-03 -2.999024093151092529e-01 -3.694773316383361816e-01 5.486632883548736572e-02 2.829279005527496338e-01 -2.586705386638641357e-01 -7.682776451110839844e-02 -2.945142798125743866e-02 2.288546599447727203e-02 2.724719345569610596e-01 -1.067664846777915955e-01 -1.430590003728866577e-01 1.011269465088844299e-01 -5.640570539981126785e-03 4.982269555330276489e-02 -2.644380033016204834e-01
-2.633772976696491241e-02 -1.210504248738288879e-01 -2.292126417160034180e-01 4.109399020671844482e-02 -1.555929780006408691e-01 -7.545905560255050659e-02 2.443897426128387451e-01 -8.800633996725082397e-02 -1.402221322059631348e-01 2.968671619892120361e-01 -2.853736877441406250e-01 -5.160596221685409546e-02 3.680712580680847168e-01 2.950814552605152130e-02 -2.424988895654678345e-02 2.557060718536376953e-01 -2.063070684671401978e-01 -2.023914307355880737e-01 2.050465196371078491e-01 -1.149019002914428711e-01 1.866533011198043823e-01 -9.208492934703826904e-02 -2.293170243501663208e-01 1.219918653368949890e-01 1.177286729216575623e-02 3.116064146161079407e-02 1.253611501306295395e-02 -1.893009245395660400e-02 1.529358029365539551e-01 -5.551454145461320877e-03 -1.143036782741546631e-01 -3.888025879859924316e-01
3.679778054356575012e-02 -3.859949707984924316e-01 -1.358223799616098404e-02 7.484996318817138672e-02 -1.308247894048690796e-01 -2.590189576148986816e-01 -1.421099007129669189e-01 1.506820768117904663e-01 -2.610770985484123230e-02 1.012109816074371338e-01 2.708705961704254150e-01 -1.159750893712043762e-01 1.030536741018295288e-01 1.292590890079736710e-02 -1.903217881917953491e-01 1.202522069215774536e-01 1.873022913932800293e-01 -2.871397137641906738e-01 -2.079640626907348633e-01 -1.240490451455116272e-01 1.096954643726348877e-01 -9.940472990274429321e-02 -2.991934418678283691e-01 2.490755170583724976e-03 -1.449517309665679932e-01 4.515658691525459290e-02 -9.773394465446472168e-02 -3.452453911304473877e-01 2.542325481772422791e-02 1.761413551867008209e-02 1.963340044021606445e-01 -2.804251909255981445e-01
-2.344515547156333923e-02 -1.870350539684295654e-01 -2.766433656215667725e-01 1.613028943538665771e-01 -3.802119195461273193e-01 -1.861899495124816895e-01 -1.013290882110595703e-01 -1.209393814206123352e-01 -1.198761165142059326e-01 2.770382463932037354e-01 5.926433019340038300e-03 -7.888375967741012573e-02 1.319001466035842896e-01 -3.716547042131423950e-02 -3.772042393684387207e-01 3.255153298377990723e-01 -5.067557096481323242e-02 -1.008589416742324829e-01 8.057240396738052368e-02 1.158173754811286926e-01 2.509533762931823730e-01 -1.483918726444244385e-01 8.004784584045410156e-02 1.455920189619064331e-01 4.058024659752845764e-02 8.188581466674804688e-02 -3.208192586898803711e-01 8.674836158752441406e-02 6.198694184422492981e-02 8.020269125699996948e-02 1.178970709443092346e-01 -7.190719246864318848e-02
-1.116568520665168762e-01 -7.931753247976303101e-02 -7.289331406354904175e-02 7.434085011482238770e-02 -4.466683603823184967e-03 -1.277119368314743042e-01 1.423791646957397461e-01 -1.087688654661178589e-01 1.891382783651351929e-01 1.225094590336084366e-02 3.448890149593353271e-02 -2.754192948341369629e-01 5.116423591971397400e-02 -7.420343905687332153e-02 8.533907122910022736e-03 3.769335448741912842e-01 -2.520463764667510986e-01 -5.057985782623291016e-01 2.373857051134109497e-02 -5.991227924823760986e-02 -1.674982607364654541e-01 -2.971175126731395721e-02 -4.092602990567684174e-03 -2.039571106433868408e-01 1.123746782541275024e-01 2.849407680332660675e-02 -1.735702902078628540e-01 -1.900293231010437012e-01 2.320184409618377686e-01 -1.866660267114639282e-01 -1.557594388723373413e-01 -2.684074938297271729e-01
-6.738263368606567383e-02 2.911158204078674316e-01 -2.767876088619232178e-01 -1.209892332553863525e-03 -1.129564493894577026e-01 -2.866708636283874512e-01 2.252519577741622925e-01 1.472076177597045898e-01 -1.021092385053634644e-01 4.130350798368453979e-02 1.204477921128273010e-01 -1.670243740081787109e-01 3.139958530664443970e-02 -3.148958981037139893e-01 1.591894626617431641e-01 9.785068780183792114e-02 -2.584944665431976318e-02 -1.926975250244140625e-01 3.648316860198974609e-02 -1.560709774494171143e-01 -8.255138248205184937e-02 -7.050403952598571777e-02 -3.867482766509056091e-02 -2.729802131652832031e-01 -2.348999232053756714e-01 1.974729597568511963e-01 -7.779996097087860107e-02 -1.102010384202003479e-01 4.475530236959457397e-02 -9.497025609016418457e-02 -5.059971660375595093e-02 -4.471120834350585938e-01
2.175009250640869141e-01 -1.491730958223342896e-01 -7.516215089708566666e-03 -4.635133221745491028e-02 1.321836113929748535e-01 -3.568524718284606934e-01 3.103351891040802002e-01 9.895946830511093140e-02 -1.048382967710494995e-01 1.803617924451828003e-01 3.018237054347991943e-01 4.092439264059066772e-02 6.765598803758621216e-02 1.112190708518028259e-01 -3.880727663636207581e-02 2.513346634805202484e-02 8.228506892919540405e-02 -1.935411840677261353e-01 -1.274927407503128052e-01 3.967435099184513092e-03 3.289348483085632324e-01 3.044342696666717529e-01 -1.569899320602416992e-01 1.734391972422599792e-02 2.322579734027385712e-02 1.133915334939956665e-01 -3.403398692607879639e-01 -7.113178819417953491e-02 2.727998495101928711e-01 -2.023106068372726440e-02 -3.652135282754898071e-02 -1.586350202560424805e-01
1.170925330370664597e-02 8.665927499532699585e-02 9.665565565228462219e-03 3.101855218410491943e-01 -6.809994578361511230e-02 -2.235577851533889771e-01 1.756271272897720337e-01 2.438521385192871094e-01 3.373744338750839233e-02 1.294462233781814575e-01 4.273031651973724365e-01 2.124131619930267334e-01 1.206409409642219543e-01 9.531740099191665649e-02 -2.866990566253662109e-01 1.183262765407562256e-01 2.117715775966644287e-01 -2.202080488204956055e-01 -1.374735236167907715e-01 -7.284984458237886429e-03 8.475878089666366577e-02 1.080817803740501404e-01 8.510319888591766357e-02 -9.343139827251434326e-03 7.439284026622772217e-02 2.210103869438171387e-01 -2.559463083744049072e-01 1.207421496510505676e-01 -1.619955338537693024e-02 1.965735703706741333e-01 8.050362020730972290e-02 -2.595056891441345215e-01
1.605460047721862793e-01 6.534736603498458862e-02 -2.230483442544937134e-01 -8.100786060094833374e-02 -9.521210938692092896e-02 -1.305333077907562256e-01 -7.551531493663787842e-02 -2.728977240622043610e-02 1.668602526187896729e-01 2.582024931907653809e-01 -2.737252116203308105e-01 -1.853531002998352051e-01 1.769484579563140869e-01 -1.604949831962585449e-01 -1.255224049091339111e-01 3.178209662437438965e-01 2.404087185859680176e-01 -3.640159070491790771e-01 -4.066344723105430603e-02 -2.684983909130096436e-01 1.959114894270896912e-02 -8.261946588754653931e-02 6.455106288194656372e-02 -1.803726851940155029e-01 9.996154159307479858e-02 3.697941079735755920e-02 -2.592573761940002441e-01 -1.657171249389648438e-01 5.319179967045783997e-02 -1.460592001676559448e-01 -1.084905713796615601e-01 -2.313736677169799805e-01
9.493848681449890137e-02 5.771809071302413940e-02 -3.795636296272277832e-01 -1.135658025741577148e-01 6.956224143505096436e-02 -1.105068549513816833e-01 -6.220559030771255493e-02 1.300012469291687012e-01 -4.518202040344476700e-03 -1.544794589281082153e-01 1.568960994482040405e-01 1.128774732351303101e-01 5.584499239921569824e-02 8.059302717447280884e-02 -1.455383449792861938e-01 2.004632540047168732e-02 -2.180636674165725708e-02 -4.077616930007934570e-01 1.554146856069564819e-01 -1.710951328277587891e-01 8.003588020801544189e-02 -1.131645366549491882e-01 3.120694458484649658e-01 1.965525746345520020e-01 1.013186648488044739e-01 9.519322216510772705e-02 -9.824364632368087769e-02 1.113198883831501007e-02 1.440075337886810303e-01 2.365389168262481689e-01 -3.007380068302154541e-01 -3.588732481002807617e-01
-1.200146600604057312e-01 4.060534760355949402e-02 -1.771279573440551758e-01 1.439405083656311035e-01 -2.767127752304077148e-01 -3.156796693801879883e-01 -3.810321167111396790e-02 -1.858557611703872681e-01 4.802481830120086670e-02 -9.717247635126113892e-02 -9.781704097986221313e-02 8.495711535215377808e-02 -1.545806080102920532e-01 4.146439954638481140e-02 -2.430935651063919067e-01 1.883480697870254517e-01 2.985056936740875244e-01 -1.369046419858932495e-01 2.433017939329147339e-01 -1.564241945743560791e-01 7.747711986303329468e-02 5.613290145993232727e-02 -2.123653441667556763e-01 -1.155280992388725281e-01 -1.052102744579315186e-01 -5.351400375366210938e-02 -5.281423330307006836e-01 -1.918655820190906525e-02 3.394934581592679024e-03 1.599081605672836304e-02 -6.259251385927200317e-02 -1.199384182691574097e-01
1.288310736417770386e-01 -2.061379998922348022e-01 -1.967611759901046753e-01 1.576206535100936890e-01 -9.383285790681838989e-02 -1.516617536544799805e-01 3.837761282920837402e-01 7.507365942001342773e-02 -1.658200323581695557e-01 -1.384023278951644897e-01 2.082410305738449097e-01 7.843743264675140381e-02 2.605115175247192383e-01 2.617626078426837921e-02 -2.888610064983367920e-01 1.637225598096847534e-01 1.328056007623672485e-01 -1.681098043918609619e-01 1.971962302923202515e-01 1.488426793366670609e-02 4.227478802204132080e-01 6.340493261814117432e-02 3.328532725572586060e-02 -1.627015173435211182e-01 -8.465305715799331665e-02 -9.268572926521301270e-02 1.092665921896696091e-02 2.545458450913429260e-02 2.109057754278182983e-01 1.667990386486053467e-01 1.313315331935882568e-01 -1.275221556425094604e-01
1.308004707098007202e-01 1.067396402359008789e-01 -3.314656317234039307e-01 -1.475679427385330200e-01 3.399575650691986084e-01 -3.613596856594085693e-01 2.582193315029144287e-01 -4.128336533904075623e-02 -1.075336262583732605e-01 -6.757678091526031494e-02 3.653478808701038361e-03 -2.004121802747249603e-02 2.936669625341892242e-02 8.202406018972396851e-02 -9.988187998533248901e-02 2.829449474811553955e-01 -1.567203700542449951e-01 -1.203104481101036072e-01 6.724645942449569702e-02 -1.417531669139862061e-01 1.151010468602180481e-01 1.548717468976974487e-01 1.968614161014556885e-01 -2.258644104003906250e-01 -2.268692553043365479e-01 -5.361270159482955933e-02 -2.069817483425140381e-01 -1.503247171640396118e-01 -9.500568360090255737e-02 -3.028736263513565063e-02 1.383596658706665039e-01 -2.676278650760650635e-01
-1.680246181786060333e-02 1.704263836145401001e-01 -1.005479767918586731e-01 -4.054443165659904480e-02 2.355451881885528564e-01 7.879700511693954468e-02 1.868818402290344238e-01 1.550666093826293945e-01 -3.403716683387756348e-01 1.444720178842544556e-01 3.822475075721740723e-01 -2.028312981128692627e-01 3.065612167119979858e-02 -1.692736148834228516e-01 -8.917692117393016815e-03 2.013845890760421753e-01 6.848549097776412964e-02 -8.817467838525772095e-02 3.181017339229583740e-01 6.983683258295059204e-02 -6.799809634685516357e-02 -2.608425319194793701e-01 -1.157581061124801636e-01 -1.679028570652008057e-02 -2.259458750486373901e-01 -7.222143933176994324e-03 -2.494966238737106323e-01 -1.678756251931190491e-02 1.200685873627662659e-01 6.447440385818481445e-02 1.524215787649154663e-01 -2.893699705600738525e-01
3.079766333103179932e-01 1.403319928795099258e-02 1.624796167016029358e-02 2.881630957126617432e-01 1.665145903825759888e-01 -2.992850542068481445e-01 2.123471647500991821e-01 9.419240988790988922e-03 1.523994952440261841e-01 4.896599426865577698e-02 3.188537061214447021e-02 -1.998925209045410156e-01 2.629555463790893555e-01 5.706424266099929810e-02 -1.600250154733657837e-01 1.837079077959060669e-01 1.024419590830802917e-01 -1.640324890613555908e-01 -1.840825378894805908e-01 2.594579197466373444e-02 2.298114448785781860e-01 1.890366226434707642e-01 -7.173044979572296143e-02 -1.282739788293838501e-01 -1.344852596521377563e-01 3.392241299152374268e-01 -3.781332075595855713e-02 -1.717378199100494385e-01 -2.156792394816875458e-02 3.342005610466003418e-02 9.156380593776702881e-02 -3.235119283199310303e-01
7.905567437410354614e-02 1.201723814010620117e-01 -3.911233246326446533e-01 1.010263785719871521e-01 2.141272835433483124e-02 -5.384740978479385376e-02 2.881425321102142334e-01 -2.947772741317749023e-01 -1.410731226205825806e-01 -2.462506294250488281e-02 1.821589320898056030e-01 -1.525428593158721924e-01 9.223927557468414307e-02 -9.293880313634872437e-02 1.127870157361030579e-01 1.651957482099533081e-01 -7.128250598907470703e-02 -3.602020442485809326e-01 7.733201235532760620e-02 -2.922908663749694824e-01 -1.124543696641921997e-01 -3.260754346847534180e-01 1.731102541089057922e-02 -1.092157289385795593e-01 1.264877021312713623e-01 4.054124280810356140e-02 -1.978548318147659302e-01 -1.127678528428077698e-01 1.208150833845138550e-01 -3.755872324109077454e-02 2.202165573835372925e-01 -1.314675658941268921e-01
-1.239680945873260498e-01 -5.563626065850257874e-03 5.102479085326194763e-02 1.121544167399406433e-01 -1.199041604995727539e-01 4.051357507705688477e-02 1.089534834027290344e-01 1.620638743042945862e-02 1.520358771085739136e-01 -4.571142420172691345e-02 2.177979797124862671e-01 -1.678219437599182129e-01 2.814127802848815918e-01 -1.528097391128540039e-01 9.174533933401107788e-02 2.178433537483215332e-01 5.265694111585617065e-02 -3.422251045703887939e-01 2.220559865236282349e-01 -1.206217855215072632e-01 -9.850685298442840576e-02 -1.978146135807037354e-01 -1.406917870044708252e-01 3.485116362571716309e-01 8.875053375959396362e-03 1.853015646338462830e-02 -1.956078708171844482e-01 5.276985839009284973e-02 1.402333378791809082e-01 -4.364204406738281250e-02 -2.499236911535263062e-01 -4.274417757987976074e-01
3.662877902388572693e-02 7.481122016906738281e-02 -1.972215622663497925e-01 3.075878918170928955e-01 -2.425073534250259399e-01 -1.444033980369567871e-01 5.508102849125862122e-02 -1.353295445442199707e-01 -3.776808381080627441e-01 1.856093257665634155e-01 -6.138753145933151245e-02 1.532448232173919678e-01 2.716563642024993896e-01 2.341855317354202271e-01 1.893472224473953247e-01 2.756173610687255859e-01 9.817564487457275391e-02 -2.737941443920135498e-01 2.021305710077285767e-01 -1.083881631493568420e-01 -6.155866384506225586e-02 4.944312945008277893e-02 -1.185288205742835999e-01 3.061378374695777893e-02 3.526408970355987549e-02 8.800762146711349487e-02 -2.072318941354751587e-01 -3.726669773459434509e-02 1.022578589618206024e-02 2.852645814418792725e-01 1.432167291641235352e-01 -5.727529642172157764e-04
-2.086498960852622986e-02 4.056726582348346710e-03 -1.331702023744583130e-01 8.301743306219577789e-03 -2.983403503894805908e-01 -1.165091469883918762e-01 -2.133918851613998413e-01 1.287734210491180420e-01 6.110478658229112625e-03 2.917273044586181641e-01 1.008379161357879639e-01 -2.640016376972198486e-01 3.163828328251838684e-02 3.614206612110137939e-01 2.120080590248107910e-02 1.229468733072280884e-01 1.741224676370620728e-01 -2.662849426269531250e-01 7.029014080762863159e-02 -2.344177849590778351e-02 2.439437806606292725e-01 -1.019963100552558899e-01 -6.779351830482482910e-02 -3.689020276069641113e-01 -2.259107828140258789e-01 1.075098291039466858e-01 -1.030581593513488770e-01 -2.116525322198867798e-01 2.962186466902494431e-03 1.287702023983001709e-01 1.024863868951797485e-01 -2.059792429208755493e-01
-1.955805867910385132e-01 -9.738095849752426147e-02 -3.144324719905853271e-01 -6.555701047182083130e-02 -1.788262277841567993e-01 -1.720682531595230103e-01 -3.900650655850768089e-03 -9.627278195694088936e-04 2.947009168565273285e-02 2.747498750686645508e-01 -8.603035658597946167e-02 4.029278457164764404e-02 6.783372908830642700e-02 1.529943495988845825e-01 -2.297424525022506714e-01 3.319619894027709961e-01 1.534280180931091309e-02 1.019759923219680786e-01 2.304470986127853394e-01 9.692178107798099518e-03 2.771617658436298370e-02 -1.169308945536613464e-01 -9.854149073362350464e-02 1.248678425326943398e-03 7.967558503150939941e-02 2.487993538379669189e-01 -2.523936331272125244e-01 6.912725418806076050e-02 2.654393315315246582e-01 6.288962066173553467e-02 -1.331680268049240112e-01 -4.407524466514587402e-01
6.415627151727676392e-02 1.253107190132141113e-01 -8.991621434688568115e-02 6.550474464893341064e-02 9.245973080396652222e-02 -3.715943098068237305e-01 2.510160505771636963e-01 4.475908819586038589e-03 2.472745999693870544e-02 1.765392273664474487e-01 -4.398857802152633667e-02 -1.656941175460815430e-01 3.553008139133453369e-01 -5.215526744723320007e-02 8.678165823221206665e-02 4.274000823497772217e-01 -9.388921409845352173e-02 -7.817915081977844238e-02 -1.701682955026626587e-01 1.385535895824432373e-01 1.249657496809959412e-01 7.580754160881042480e-02 -4.723723232746124268e-02 6.978242099285125732e-02 2.269255928695201874e-02 -2.972117662429809570e-01 -3.617583215236663818e-01 -6.952508818358182907e-03 1.301633268594741821e-01 -1.086182370781898499e-01 1.082769334316253662e-01 -1.613702028989791870e-01
1.316871196031570435e-01 -9.777093678712844849e-02 -2.952665388584136963e-01 9.565556794404983521e-02 -2.001225799322128296e-01 -4.064700305461883545e-01 -1.506273001432418823e-01 7.751375436782836914e-02 -2.514026761054992676e-01 1.051524281501770020e-01 3.923413902521133423e-02 -6.329894065856933594e-02 -8.409308642148971558e-02 -1.278591603040695190e-01 -9.433487057685852051e-02 3.915683329105377197e-01 -9.437386691570281982e-02 -2.910691201686859131e-01 -6.858488172292709351e-02 -1.115620285272598267e-01 2.080983668565750122e-01 9.080230956897139549e-04 7.621376216411590576e-02 2.483858317136764526e-01 -3.744250908493995667e-02 -1.141938641667366028e-01 -6.694088224321603775e-03 -2.215071469545364380e-01 2.185745835304260254e-01 -4.139910452067852020e-03 -1.532009392976760864e-01 1.447406262159347534e-01
5.844512209296226501e-02 -5.021063983440399170e-02 -4.075686633586883545e-01 -2.780769392848014832e-02 1.296786814928054810e-01 -2.355990186333656311e-02 4.595948010683059692e-02 -1.694856733083724976e-01 -2.095276564359664917e-01 3.096682429313659668e-01 1.523360908031463623e-01 -2.273601442575454712e-01 3.487223386764526367e-01 -5.819024890661239624e-02 -8.672819286584854126e-02 -3.413753584027290344e-02 -1.330078840255737305e-01 -9.861981868743896484e-02 -4.010729119181632996e-02 -6.909939646720886230e-02 2.563879191875457764e-01 -7.850059866905212402e-02 -2.067152410745620728e-01 2.382397502660751343e-01 7.865558564662933350e-02 1.743628531694412231e-01 -6.567515432834625244e-02 -1.964416056871414185e-01 1.337012648582458496e-01 -4.345789179205894470e-02 -1.746014952659606934e-01 -3.092958629131317139e-01
-8.823718130588531494e-02 -2.586741447448730469e-01 -3.535846620798110962e-02 2.012977749109268188e-01 -7.351357489824295044e-02 -3.508365750312805176e-01 -8.622293174266815186e-02 1.936572492122650146e-01 6.229269132018089294e-02 1.600164026021957397e-01 1.631067395210266113e-01 -1.551079601049423218e-01 1.580059826374053955e-01 -7.930766791105270386e-02 -2.084818854928016663e-02 1.661872565746307373e-01 9.068235009908676147e-02 -4.159871041774749756e-01 -1.613024771213531494e-01 -2.521464601159095764e-02 1.920512318611145020e-01 -1.827699244022369385e-01 -8.752071857452392578e-02 -2.186333537101745605e-01 -1.331668049097061157e-01 -7.670298218727111816e-02 -9.059867262840270996e-02 -6.868724524974822998e-02 1.424768567085266113e-01 -4.345086961984634399e-02 3.271541893482208252e-01 -2.668603658676147461e-01
-2.228848636150360107e-02 -1.690414398908615112e-01 -2.962811291217803955e-01 1.494763940572738647e-01 -2.756705880165100098e-01 -3.026573359966278076e-01 -2.395845763385295868e-02 3.335538879036903381e-02 3.936704248189926147e-03 2.548780441284179688e-01 2.346069663763046265e-01 -1.398622691631317139e-01 3.200832307338714600e-01 5.529738217592239380e-02 -4.341303184628486633e-02 4.508991166949272156e-02 2.094924747943878174e-01 -1.106630340218544006e-01 -2.222951650619506836e-01 4.966172948479652405e-02 2.088037282228469849e-01 -1.023802235722541809e-01 3.857840225100517273e-02 -2.285232245922088623e-01 7.864185422658920288e-02 -1.726451665163040161e-01 -2.166477441787719727e-01 -8.647111058235168457e-02 1.800200492143630981e-01 1.496163606643676758e-01 1.256131529808044434e-01 -2.563768327236175537e-01
-7.482959330081939697e-02 1.041991338133811951e-01 -2.945527136325836182e-01 2.922293916344642639e-02 1.591234840452671051e-02 -2.712545916438102722e-02 -5.525060743093490601e-02 -1.330072879791259766e-01 1.631987392902374268e-01 -9.569841623306274414e-02 1.696150451898574829e-01 -1.857284307479858398e-01 3.922880589962005615e-01 1.894365102052688599e-01 1.702545583248138428e-02 1.275711804628372192e-01 -1.440284699201583862e-01 -3.044398725032806396e-01 2.282352596521377563e-01 -2.228610962629318237e-01 -3.276528790593147278e-02 -2.029099762439727783e-01 -1.273215115070343018e-01 -1.103197932243347168e-01 1.042285114526748657e-01 2.620970085263252258e-02 -3.076131045818328857e-01 -1.596529632806777954e-01 2.834899127483367920e-01 -3.337378054857254028e-02 -6.011675670742988586e-02 -2.573429048061370850e-01
6.671737879514694214e-02 -1.629102379083633423e-01 -7.079774141311645508e-02 2.590856328606605530e-02 -2.085437178611755371e-01 -2.665780782699584961e-01 2.391910552978515625e-01 1.620508432388305664e-01 -2.286752909421920776e-01 3.523671068251132965e-03 3.413819372653961182e-01 -8.187790960073471069e-02 3.696515560150146484e-01 5.102045089006423950e-02 -9.863997250795364380e-02 3.073172867298126221e-01 2.498426586389541626e-01 -2.148175090551376343e-01 -1.869008243083953857e-01 -1.064982563257217407e-01 1.287350058555603027e-01 8.571698516607284546e-02 -1.942546516656875610e-01 1.206852942705154419e-01 9.362459927797317505e-02 1.582351326942443848e-01 -1.976515352725982666e-01 6.277113407850265503e-02 1.193170696496963501e-01 -1.177204325795173645e-01 6.242832168936729431e-02 8.040403574705123901e-02
1.431439369916915894e-01 -1.430784016847610474e-01 -2.897922992706298828e-01 2.708515524864196777e-02 2.352793216705322266e-01 -1.272582709789276123e-01 -5.115779861807823181e-02 1.986204683780670166e-01 -8.448145538568496704e-02 1.783693581819534302e-02 8.120153099298477173e-02 -2.486075907945632935e-01 1.256674826145172119e-01 7.092971354722976685e-02 -1.483073979616165161e-01 5.204267054796218872e-02 1.788434237241744995e-01 -3.439582288265228271e-01 9.452641755342483521e-02 -2.385482341051101685e-01 -6.256057322025299072e-02 -1.848284453153610229e-01 -1.056417301297187805e-01 9.077231585979461670e-02 1.868709623813629150e-01 5.490472912788391113e-02 -1.713386178016662598e-01 -9.765662997961044312e-02 -5.458117276430130005e-02 4.301031529903411865e-01 -1.862351298332214355e-01 -2.573657333850860596e-01
7.839167118072509766e-02 -1.785826086997985840e-01 -3.921090960502624512e-01 1.473116129636764526e-01 8.457280695438385010e-02 -5.428060144186019897e-02 1.571687906980514526e-01 -1.710229068994522095e-01 -2.152224034070968628e-01 2.061873525381088257e-01 1.024550572037696838e-01 -8.020687103271484375e-02 3.175043761730194092e-01 1.113243307918310165e-02 1.602615863084793091e-01 -1.998973637819290161e-02 -1.852684020996093750e-01 -2.139580100774765015e-01 1.403369605541229248e-01 -2.870431840419769287e-01 1.859632283449172974e-01 -5.740399286150932312e-02 -1.805195957422256470e-01 3.689194470643997192e-02 -5.632740631699562073e-02 1.459268331527709961e-01 -3.299097716808319092e-02 -9.336826205253601074e-02 6.298760324716567993e-02 1.692222654819488525e-01 -2.710334658622741699e-01 -3.087553679943084717e-01
1.756558865308761597e-01 -1.669188402593135834e-02 -3.336770236492156982e-01 -6.426068395376205444e-02 2.054127603769302368e-01 -1.465084403753280640e-01 -6.372351199388504028e-02 -1.855513006448745728e-01 -2.194957807660102844e-02 -6.801497936248779297e-02 2.834985256195068359e-01 -3.928011357784271240e-01 1.651210784912109375e-01 -5.345707386732101440e-02 -1.299562305212020874e-02 2.727836370468139648e-02 -3.022323176264762878e-02 -5.253630280494689941e-01 3.513722121715545654e-02 4.527097195386886597e-02 -8.003134280443191528e-02 -3.569273743778467178e-03 -9.914784133434295654e-02 7.090150564908981323e-02 -1.936408281326293945e-01 2.614245414733886719e-01 -2.438151538372039795e-01 -4.325927235186100006e-03 1.460329536348581314e-02 -2.485137432813644409e-02 -9.458940476179122925e-02 -6.228142231702804565e-02
-2.492232024669647217e-01 -4.078846424818038940e-02 -1.331253349781036377e-01 -1.445562113076448441e-02 -2.192496806383132935e-01 -2.705745100975036621e-01 4.885659366846084595e-02 -1.276530325412750244e-01 -1.088631749153137207e-01 2.039831876754760742e-01 2.672991454601287842e-01 -2.606399655342102051e-01 2.691726386547088623e-01 3.001880943775177002e-01 1.654572784900665283e-02 2.042353302240371704e-01 9.940917789936065674e-02 -1.859172731637954712e-01 -1.079849079251289368e-01 1.931277513504028320e-01 2.132585644721984863e-01 -2.665513753890991211e-01 1.055381596088409424e-01 -6.132869422435760498e-02 -1.746283471584320068e-01 9.167426079511642456e-02 -2.255236208438873291e-01 -1.545371674001216888e-02 -1.514583826065063477e-01 1.265938431024551392e-01 7.136926054954528809e-02 -1.484636962413787842e-01
-7.168120145797729492e-02 -9.627372026443481445e-02 -1.271289139986038208e-01 1.282914429903030396e-01 1.375054717063903809e-01 4.282410442829132080e-02 4.112989306449890137e-01 8.644567430019378662e-02 -1.688268035650253296e-01 -4.845543950796127319e-02 2.937966883182525635e-01 4.437234625220298767e-02 1.177533119916915894e-01 1.984683871269226074e-01 -1.792291700839996338e-01 1.541067846119403839e-02 1.100047901272773743e-01 -3.247907459735870361e-01 -1.610833108425140381e-01 -1.253836154937744141e-01 3.451692461967468262e-01 5.860173702239990234e-02 -1.008825823664665222e-01 7.918563485145568848e-02 -6.509039551019668579e-02 -1.747159101068973541e-02 -2.602016329765319824e-01 -1.278849691152572632e-01 3.114793002605438232e-01 -1.215893030166625977e-01 -4.914736375212669373e-02 -2.230164408683776855e-01
2.687996020540595055e-03 2.887271903455257416e-02 -2.481493353843688965e-01 1.375406086444854736e-01 -1.652385294437408447e-01 -2.342234849929809570e-01 -1.596655398607254028e-01 -1.104503720998764038e-01 6.016730796545743942e-03 3.632763326168060303e-01 2.353741079568862915e-01 -2.284122556447982788e-01 5.766912922263145447e-02 2.567460536956787109e-01 1.943924464285373688e-02 6.948519498109817505e-02 9.550968185067176819e-03 -2.583311200141906738e-01 1.102560758590698242e-02 1.162293180823326111e-01 2.311414778232574463e-01 -2.521346211433410645e-01 -1.149995252490043640e-02 -3.232769072055816650e-01 -3.059907853603363037e-01 5.127128586173057556e-02 -1.276380121707916260e-01 -6.284698098897933960e-02 1.842088401317596436e-01 9.955465048551559448e-02 7.699991762638092041e-02 -1.280964016914367676e-01
6.530050188302993774e-02 2.172119542956352234e-02 -7.476022094488143921e-02 1.451060026884078979e-01 -1.699078679084777832e-01 -1.994639933109283447e-01 4.443230330944061279e-01 -2.534431219100952148e-01 -3.897723183035850525e-02 -7.542185485363006592e-02 -1.222684159874916077e-01 -2.103997468948364258e-01 -2.632151357829570770e-03 -7.719526439905166626e-02 9.135388582944869995e-02 1.529838293790817261e-01 -1.354223489761352539e-01 3.038899600505828857e-02 -3.032757667824625969e-03 1.177000403404235840e-01 3.382252529263496399e-02 -1.844108402729034424e-01 -1.925957500934600830e-01 -1.321835368871688843e-01 -3.438125550746917725e-02 2.699226140975952148e-01 -2.378253340721130371e-01 -3.220394551753997803e-01 4.604868963360786438e-02 2.409561872482299805e-01 1.794587671756744385e-01 -2.909102737903594971e-01
-8.258119970560073853e-02 -9.544299542903900146e-02 1.367073226720094681e-02 2.799782343208789825e-02 1.336909979581832886e-01 -1.151517108082771301e-01 3.938098549842834473e-01 1.593009680509567261e-01 -2.320376783609390259e-01 -5.687366053462028503e-02 2.935680747032165527e-01 -1.160409152507781982e-01 5.036444589495658875e-02 1.658170074224472046e-01 -1.735601723194122314e-01 1.353027075529098511e-01 2.175164669752120972e-01 -2.645786702632904053e-01 -3.153650090098381042e-03 -3.491367697715759277e-01 2.267787754535675049e-01 5.657369270920753479e-02 1.478799134492874146e-01 -1.726643531583249569e-03 -8.262038975954055786e-02 -5.974643863737583160e-03 -1.571999490261077881e-01 -1.146944016218185425e-01 3.492753803730010986e-01 -8.137979358434677124e-02 -9.280718863010406494e-02 -1.965667456388473511e-01
2.174994200468063354e-01 -1.001765057444572449e-01 -9.794294089078903198e-02 2.468799799680709839e-01 2.275687158107757568e-01 -1.996933966875076294e-01 1.705257296562194824e-01 1.299391686916351318e-01 -2.456412017345428467e-01 -1.822832673788070679e-01 1.574745923280715942e-01 -2.348062698729336262e-04 1.680352538824081421e-01 7.906829565763473511e-02 -9.297878295183181763e-02 3.109239637851715088e-01 9.885495156049728394e-02 -1.819339841604232788e-01 -3.471210002899169922e-01 -1.174408271908760071e-01 1.936078965663909912e-01 -4.511728137731552124e-02 -7.134697586297988892e-02 8.725287020206451416e-02 -7.970407605171203613e-02 7.557729631662368774e-02 -1.486616730690002441e-01 -1.090639177709817886e-02 3.331850469112396240e-01 5.269680172204971313e-02 1.071588173508644104e-01 -2.956005930900573730e-01
-1.016339361667633057e-01 1.608925685286521912e-02 -3.910654038190841675e-02 1.690279990434646606e-01 5.588048137724399567e-03 -2.466214299201965332e-01 2.298349589109420776e-01 5.544798914343118668e-03 -1.030917838215827942e-01 1.507259309291839600e-01 -5.541900172829627991e-02 -1.475673913955688477e-01 1.809787750244140625e-01 3.097247183322906494e-01 2.130159586668014526e-01 2.508758381009101868e-02 1.432238221168518066e-01 -4.253683984279632568e-01 5.390861537307500839e-03 -1.295137852430343628e-01 -7.652652263641357422e-02 6.491073966026306152e-02 -1.705033332109451294e-01 5.270459502935409546e-02 3.739587962627410889e-01 4.516509547829627991e-02 2.480524405837059021e-02 -4.325940832495689392e-02 -2.284555509686470032e-02 3.570429682731628418e-01 8.426190167665481567e-02 -2.703250944614410400e-01
-2.942898496985435486e-02 -3.068306483328342438e-02 -3.309750854969024658e-01 -8.813073486089706421e-02 9.687023120932281017e-04 -4.037082567811012268e-02 3.907674551010131836e-01 3.754189237952232361e-02 -2.260264158248901367e-01 3.613390922546386719e-01 -2.337245345115661621e-01 -2.301066815853118896e-01 -1.239964440464973450e-01 -1.291766464710235596e-01 -1.124643534421920776e-01 9.765896946191787720e-02 1.619234979152679443e-01 -3.282319009304046631e-01 8.866483718156814575e-02 -1.704520732164382935e-01 3.311811760067939758e-02 -2.111956924200057983e-01 -1.650583148002624512e-01 -4.188501834869384766e-02 -7.486158609390258789e-02 -1.232219673693180084e-02 -2.900440990924835205e-01 -4.754067957401275635e-02 1.520955562591552734e-01 -5.781364161521196365e-03 4.706642404198646545e-02 -1.362752765417098999e-01
1.145209297537803650e-01 3.188164159655570984e-02 -1.799404621124267578e-01 -2.032458595931529999e-02 -2.279422134160995483e-01 -1.798400431871414185e-01 -9.770429134368896484e-02 -1.215656474232673645e-01 -2.807248234748840332e-01 9.191820025444030762e-02 6.319615989923477173e-03 4.549887403845787048e-02 9.074148535728454590e-02 1.077251955866813660e-01 -2.178900390863418579e-01 1.960129737854003906e-01 1.803585886955261230e-01 -1.873701065778732300e-01 -2.190450578927993774e-02 -8.777876943349838257e-02 2.655378580093383789e-01 -7.182863354682922363e-02 -5.574778653681278229e-03 -2.095782309770584106e-01 -2.844503819942474365e-01 5.230591073632240295e-02 -3.382832407951354980e-01 -2.394906878471374512e-01 2.370427399873733521e-01 3.575764298439025879e-01 -7.287419866770505905e-03 1.198468953371047974e-01
3.985737636685371399e-02 -3.364549577236175537e-01 -1.566336899995803833e-01 2.016251385211944580e-01 -1.521568000316619873e-01 -3.354253172874450684e-01 2.064089290797710419e-02 2.164077013731002808e-01 1.268927752971649170e-01 1.159790828824043274e-01 1.536321789026260376e-01 -9.981819242238998413e-02 2.638361752033233643e-01 6.985630095005035400e-02 -2.211518287658691406e-01 1.410245001316070557e-01 2.026866823434829712e-01 -3.327140808105468750e-01 -1.961379349231719971e-01 -2.445659041404724121e-01 1.362578868865966797e-01 -1.019164249300956726e-01 -2.243163436651229858e-01 3.741399943828582764e-02 -1.521321237087249756e-01 -3.862701822072267532e-03 -5.080823227763175964e-02 -2.147985845804214478e-01 4.398142173886299133e-02 3.616968169808387756e-02 8.346182852983474731e-02 -1.337014138698577881e-01
-1.068202033638954163e-01 3.192393779754638672e-01 -1.171361953020095825e-01 -7.754079997539520264e-02 2.222738862037658691e-01 -7.464143633842468262e-02 1.980008780956268311e-01 1.447263211011886597e-01 6.139701604843139648e-02 2.175651341676712036e-01 3.500379025936126709e-01 -3.045526742935180664e-01 -1.455450803041458130e-01 -1.449564993381500244e-01 4.463907703757286072e-02 9.767898172140121460e-02 -1.089227199554443359e-01 -1.434396803379058838e-01 1.293892711400985718e-01 -9.866566956043243408e-02 1.840406954288482666e-01 -1.382957845926284790e-01 -7.952488213777542114e-02 1.987500041723251343e-01 2.225089631974697113e-02 -3.118223324418067932e-02 -3.049766123294830322e-01 -1.399232745170593262e-01 9.240731596946716309e-02 5.541930720210075378e-02 8.174767345190048218e-02 -3.763169348239898682e-01
8.234174549579620361e-02 -1.524125933647155762e-01 -2.173418700695037842e-01 1.549593955278396606e-01 -3.304790258407592773e-01 -4.485929012298583984e-02 1.436768379062414169e-02 1.565533876419067383e-01 -7.536726538091897964e-03 1.563095599412918091e-01 1.291825175285339355e-01 -2.079928070306777954e-01 -2.285658270120620728e-01 -9.081482887268066406e-02 1.557954028248786926e-02 2.275595217943191528e-01 -3.256893157958984375e-01 -4.710666239261627197e-01 -3.313750401139259338e-02 1.092280894517898560e-01 1.980511471629142761e-02 -4.378973320126533508e-02 -1.250931173563003540e-01 1.002670079469680786e-01 9.069974720478057861e-02 -2.343101501464843750e-01 -7.680024206638336182e-02 -8.259779214859008789e-02 2.251733690500259399e-01 1.889571398496627808e-01 8.797430992126464844e-02 -1.637941747903823853e-01
-9.768109023571014404e-02 -3.772510215640068054e-02 -5.223085880279541016e-01 1.557457596063613892e-01 9.034676104784011841e-02 1.658205315470695496e-02 1.149568706750869751e-01 -3.651176113635301590e-03 1.154172867536544800e-01 7.960914820432662964e-02 1.490723639726638794e-01 -3.787921965122222900e-01 2.252976745367050171e-01 2.280053943395614624e-01 4.999249801039695740e-02 1.203726604580879211e-01 -2.053677141666412354e-01 -2.878919839859008789e-01 2.001810669898986816e-01 -1.580652296543121338e-01 -9.840001352131366730e-03 -1.422045677900314331e-01 2.873148955404758453e-02 -1.200802326202392578e-01 6.869963556528091431e-02 -1.578288339078426361e-02 -2.465639263391494751e-01 -1.803354918956756592e-02 1.674735546112060547e-01 4.541544988751411438e-02 -4.692804068326950073e-02 -2.028024494647979736e-01
1.972126215696334839e-01 -2.944829761981964111e-01 -2.778088115155696869e-02 -9.227323345839977264e-03 1.420709490776062012e-01 -2.307585775852203369e-01 1.971211582422256470e-01 -9.035974740982055664e-03 -1.776400357484817505e-01 -8.643426117487251759e-04 1.593082994222640991e-01 -2.677018521353602409e-03 1.410492211580276489e-01 2.017544955015182495e-01 -6.080136075615882874e-02 2.716856598854064941e-01 1.646320670843124390e-01 -3.456514477729797363e-01 -2.245316207408905029e-01 -1.931778341531753540e-01 2.614843249320983887e-01 -3.623844310641288757e-02 -3.169032558798789978e-02 5.198640748858451843e-02 -5.460348352789878845e-02 1.025787889957427979e-01 -2.020462453365325928e-01 3.123247027397155762e-01 2.257363945245742798e-01 -1.120531708002090454e-01 1.188525706529617310e-01 -1.699655950069427490e-01
-3.031914494931697845e-02 3.609896004199981689e-01 -1.690539717674255371e-01 2.478276938199996948e-01 -1.083861142396926880e-01 -3.905721902847290039e-01 -8.865009248256683350e-02 1.298295855522155762e-01 2.199467271566390991e-01 -4.315629601478576660e-02 1.779334247112274170e-01 -2.526853978633880615e-01 1.160270422697067261e-01 -5.486578121781349182e-02 -1.986311934888362885e-02 2.448717355728149414e-01 5.369680002331733704e-03 -2.760071456432342529e-01 2.046098560094833374e-01 1.192007958889007568e-01 2.390716820955276489e-01 -5.816406384110450745e-02 -1.607446670532226562e-01 -6.616251170635223389e-02 -3.626971319317817688e-02 2.485431358218193054e-02 -1.407644599676132202e-01 6.099390238523483276e-02 4.104261472821235657e-02 3.323778510093688965e-01 -4.892138764262199402e-02 6.421791017055511475e-02
-2.405955456197261810e-03 2.574031352996826172e-01 -3.538871407508850098e-01 2.557628154754638672e-01 2.635823190212249756e-01 -8.451746404170989990e-02 1.494352892041206360e-02 8.687546104192733765e-02 -4.659740254282951355e-02 1.773416250944137573e-01 1.409455835819244385e-01 -1.901063770055770874e-01 -6.682938337326049805e-02 -1.853792369365692139e-01 6.628616154193878174e-02 5.464945361018180847e-02 2.142874710261821747e-02 -1.783408820629119873e-01 -1.173397451639175415e-01 -3.999990597367286682e-02 -3.886805102229118347e-02 -1.349135115742683411e-02 -2.173196896910667419e-02 1.375379562377929688e-01 1.631124615669250488e-01 -2.023674845695495605e-01 -4.441861212253570557e-01 -2.423388063907623291e-01 -3.297894075512886047e-02 2.522469758987426758e-01 -9.890379756689071655e-02 -2.367644011974334717e-01
-3.396694734692573547e-02 9.040202945470809937e-02 -2.250162065029144287e-01 1.723453402519226074e-01 -2.361054867506027222e-01 -2.072596997022628784e-01 2.382376641035079956e-01 6.194226816296577454e-02 -2.702292799949645996e-01 3.612106740474700928e-01 -4.371040686964988708e-02 -1.184297800064086914e-01 2.590945065021514893e-01 -1.027552410960197449e-01 5.292601138353347778e-02 -1.971967071294784546e-01 -1.059910748153924942e-02 -4.676920175552368164e-01 -1.665831506252288818e-01 -1.143015474081039429e-01 1.495474278926849365e-01 -1.326952725648880005e-01 -1.885790377855300903e-02 5.410309508442878723e-02 1.059195995330810547e-01 1.072444021701812744e-01 -2.005766481161117554e-01 8.028610795736312866e-02 1.592311263084411621e-01 6.877653300762176514e-02 -7.722574472427368164e-02 -6.219964846968650818e-02
4.144279286265373230e-02 -6.004126742482185364e-02 -1.479508578777313232e-01 1.825371235609054565e-01 -2.602812051773071289e-01 -1.063522398471832275e-01 -1.926676630973815918e-01 -1.936022192239761353e-01 -1.211842224001884460e-01 1.628267168998718262e-01 1.338736414909362793e-01 -2.053292691707611084e-01 2.198131382465362549e-02 8.157221227884292603e-02 -1.097339615225791931e-01 1.165484189987182617e-01 1.350089162588119507e-01 -2.982820868492126465e-01 -7.428571581840515137e-02 -3.977674245834350586e-02 2.964806854724884033e-01 2.250739140436053276e-03 -1.442619711160659790e-01 -3.378237783908843994e-01 -3.429605066776275635e-01 2.149783074855804443e-01 -2.228578180074691772e-01 -1.661710739135742188e-01 2.074338197708129883e-01 1.641830354928970337e-01 -5.436880141496658325e-02 2.380002476274967194e-02
-7.384395599365234375e-02 -3.035116493701934814e-01 7.025142759084701538e-02 -7.637079060077667236e-02 -2.074476480484008789e-01 -2.622341811656951904e-01 2.934654355049133301e-01 -6.112700328230857849e-02 -7.742877304553985596e-02 -5.065532401204109192e-02 2.912754118442535400e-01 -1.717338263988494873e-01 2.649190723896026611e-01 -6.791232526302337646e-02 -5.985695496201515198e-02 1.980341970920562744e-01 1.270374208688735962e-01 -2.702826261520385742e-01 9.447787888348102570e-04 -4.033146426081657410e-02 2.148262113332748413e-01 1.195114254951477051e-01 5.269888415932655334e-02 -2.603412568569183350e-01 5.990795046091079712e-02 3.096683025360107422e-01 1.015132367610931396e-01 -6.220081448554992676e-02 9.821917116641998291e-02 -8.842074894346296787e-04 7.018689066171646118e-02 -3.153927922248840332e-01
-8.681100606918334961e-02 -4.722318798303604126e-02 -1.865949034690856934e-01 1.764857321977615356e-01 -1.663310527801513672e-01 -2.050200104713439941e-01 -8.397421240806579590e-02 -1.107263490557670593e-01 6.508406996726989746e-02 2.730479836463928223e-01 2.263551354408264160e-01 -1.391515582799911499e-01 2.650743424892425537e-01 2.084167487919330597e-02 -2.914257645606994629e-01 2.780805230140686035e-01 6.617530435323715210e-02 -9.983724355697631836e-02 9.509447216987609863e-02 -9.181654453277587891e-02 2.697100043296813965e-01 -1.045106723904609680e-01 8.859591186046600342e-02 8.812656253576278687e-02 2.103824168443679810e-01 7.040017098188400269e-02 -2.117280662059783936e-01 6.212425231933593750e-02 2.815932035446166992e-01 2.188800573348999023e-01 3.063737154006958008e-01 5.325293540954589844e-02
-3.044220246374607086e-02 1.660098880529403687e-01 3.675658628344535828e-02 1.638170033693313599e-01 8.444353193044662476e-02 -3.710500895977020264e-02 1.877551525831222534e-01 -2.541756033897399902e-01 -1.382496505975723267e-01 1.611713469028472900e-01 -3.820526599884033203e-02 1.451554298400878906e-01 4.115498065948486328e-01 -1.237432211637496948e-01 2.109610736370086670e-01 1.451100558042526245e-01 7.795372605323791504e-02 -3.101952970027923584e-01 1.705975979566574097e-01 -2.495324611663818359e-02 9.271263331174850464e-02 1.162261217832565308e-01 -2.969479858875274658e-01 2.184429615736007690e-01 1.876252442598342896e-01 1.399029344320297241e-01 -5.887363851070404053e-02 -2.344456166028976440e-01 1.592549085617065430e-01 1.995713859796524048e-01 1.778946816921234131e-02 -2.199054807424545288e-01
8.679306507110595703e-02 -1.058735772967338562e-01 1.059664934873580933e-01 -1.041924208402633667e-01 -2.580049037933349609e-01 -2.559936344623565674e-01 8.222430944442749023e-02 9.656205773353576660e-02 -1.432167440652847290e-01 1.333224922418594360e-01 2.350038737058639526e-01 -2.593532800674438477e-01 3.077498972415924072e-01 1.303529143333435059e-01 -1.097148284316062927e-01 2.773520946502685547e-01 2.184211313724517822e-01 -4.188001453876495361e-01 -2.540677189826965332e-01 -6.210817396640777588e-02 1.215333268046379089e-01 2.257365733385086060e-02 -1.974619776010513306e-01 2.546217851340770721e-02 -2.649906091392040253e-02 2.086026072502136230e-01 -9.421611577272415161e-02 9.334327280521392822e-02 1.105841025710105896e-01 -9.714544564485549927e-02 8.831957727670669556e-02 -1.088399440050125122e-01
2.226707711815834045e-02 -2.173820883035659790e-01 -1.194674372673034668e-01 1.872078180313110352e-01 -1.182317584753036499e-01 -3.686041533946990967e-01 -3.323676437139511108e-02 1.994671523571014404e-01 1.182964444160461426e-01 2.155377715826034546e-01 2.326304316520690918e-01 -9.316278994083404541e-02 1.957679986953735352e-01 -4.737120866775512695e-02 -2.021469771862030029e-01 9.023764729499816895e-02 1.681653261184692383e-01 -2.738231718540191650e-01 -1.965923756361007690e-01 -2.415007203817367554e-01 8.853377401828765869e-02 -1.542226821184158325e-01 -1.105443015694618225e-01 -3.060317039489746094e-01 -1.015243157744407654e-01 -1.103664189577102661e-01 -1.056012362241744995e-01 -1.602081954479217529e-01 1.883631944656372070e-01 6.759651750326156616e-02 2.114385813474655151e-01 -1.325795352458953857e-01
2.915636301040649414e-01 -3.301910683512687683e-02 -6.039515882730484009e-02 1.340018510818481445e-01 3.153559193015098572e-02 -2.303385138511657715e-01 8.755104243755340576e-02 -1.018696203827857971e-01 2.270334511995315552e-01 -1.287608146667480469e-01 2.255327254533767700e-01 -1.527761965990066528e-01 4.497811570763587952e-02 5.248814076185226440e-02 3.560533002018928528e-02 4.116444885730743408e-01 1.718884855508804321e-01 -2.916136682033538818e-01 1.056195199489593506e-01 9.144476056098937988e-02 2.583875954151153564e-01 -7.857483625411987305e-02 9.861548990011215210e-02 7.946067303419113159e-02 -2.417824044823646545e-02 -2.451040036976337433e-02 -1.505619138479232788e-01 -2.248300164937973022e-01 1.219156011939048767e-01 -1.910441964864730835e-01 3.906207978725433350e-01 -3.081852383911609650e-02
-1.452003256417810917e-03 1.403475850820541382e-01 -1.311901509761810303e-01 1.264420449733734131e-01 -4.837308079004287720e-02 -9.682041406631469727e-02 1.219863258302211761e-02 1.699725240468978882e-01 3.286194801330566406e-01 -1.896857321262359619e-01 3.520981371402740479e-01 -4.546167701482772827e-02 2.084790766239166260e-01 5.356059595942497253e-02 -1.897405460476875305e-02 2.863113284111022949e-01 1.205232217907905579e-01 -3.379015326499938965e-01 2.179214656352996826e-01 3.060763776302337646e-01 2.058607935905456543e-01 4.504613950848579407e-02 4.268966242671012878e-02 7.154207676649093628e-02 -6.207595393061637878e-02 -9.449613094329833984e-02 -1.512716859579086304e-01 -5.581500753760337830e-02 3.093651533126831055e-01 1.678105145692825317e-01 -1.241973862051963806e-01 -9.150318801403045654e-02
-9.356658905744552612e-03 7.831656932830810547e-02 -5.248142033815383911e-02 1.485337316989898682e-01 1.604438424110412598e-01 -2.604080140590667725e-01 7.304433733224868774e-02 6.862065941095352173e-02 -4.099484980106353760e-01 -7.371953874826431274e-02 4.028328359127044678e-01 1.097155213356018066e-01 9.464836865663528442e-02 1.484143733978271484e-01 -1.906898170709609985e-01 1.135108396410942078e-01 -2.546125557273626328e-03 -3.060514032840728760e-01 5.571680516004562378e-02 -2.490022927522659302e-01 1.442624926567077637e-01 9.429623186588287354e-02 -1.014483943581581116e-01 -9.194597601890563965e-02 -3.793212026357650757e-02 1.497487425804138184e-01 -1.352318525314331055e-01 2.162194252014160156e-01 2.053650915622711182e-01 4.705249518156051636e-02 -8.032891154289245605e-02 -3.005890250205993652e-01
2.882715463638305664e-01 1.359618641436100006e-02 -1.273847222328186035e-01 4.938363656401634216e-02 -4.162343218922615051e-03 -6.549071520566940308e-02 -3.192946687340736389e-02 3.570428490638732910e-02 -2.504385411739349365e-01 1.232427060604095459e-01 4.953586310148239136e-02 -2.949564754962921143e-01 3.270949795842170715e-02 -1.411265879869461060e-01 -8.198653906583786011e-02 2.211923003196716309e-01 1.598991304636001587e-01 -3.631704151630401611e-01 -1.500152703374624252e-02 -9.543903172016143799e-02 2.578488178551197052e-02 9.188218414783477783e-02 2.274435162544250488e-01 5.682756379246711731e-02 -3.075351417064666748e-01 2.030194103717803955e-01 -3.309411108493804932e-01 -4.005342721939086914e-02 -3.790673017501831055e-01 9.728398174047470093e-02 -2.860068343579769135e-02 -1.252841055393218994e-01
-1.726730614900588989e-01 1.847230494022369385e-01 -7.060614228248596191e-02 1.047750189900398254e-01 1.330096721649169922e-01 9.012702852487564087e-02 2.572720944881439209e-01 -1.537804156541824341e-01 -1.795613951981067657e-02 7.304524630308151245e-02 2.198158651590347290e-01 -1.595682203769683838e-01 -1.450450271368026733e-01 6.615480780601501465e-02 1.350821852684020996e-01 3.181014060974121094e-01 6.922630220651626587e-02 -3.461396396160125732e-01 2.277466207742691040e-01 1.241133138537406921e-01 2.429059892892837524e-01 -9.884371608495712280e-02 -2.682478725910186768e-01 -6.276019662618637085e-02 3.595674037933349609e-01 5.350899696350097656e-02 -6.708309799432754517e-02 -1.564628034830093384e-01 -3.288194537162780762e-02 1.542763561010360718e-01 -1.136065553873777390e-02 -2.397219985723495483e-01
-1.239117234945297241e-01 2.720210552215576172e-01 -1.275596469640731812e-01 -1.553775519132614136e-01 -1.284333765506744385e-01 -2.785378992557525635e-01 1.930019706487655640e-01 -3.291584551334381104e-02 -2.970891594886779785e-01 6.818491220474243164e-02 8.797811716794967651e-02 -1.032541878521442413e-02 3.434002026915550232e-02 -1.208641007542610168e-01 -7.709508389234542847e-02 1.699406802654266357e-01 1.433221157640218735e-02 -3.699888288974761963e-01 1.756945103406906128e-01 -2.702010273933410645e-01 -6.809642910957336426e-02 -1.640885919332504272e-01 9.096864610910415649e-02 -1.245257481932640076e-01 2.485821545124053955e-01 4.786539077758789062e-02 -3.134764134883880615e-01 2.093823552131652832e-01 2.074146419763565063e-01 -2.001674324274063110e-01 -2.927953563630580902e-02 -4.421471094246953726e-04
7.885686121881008148e-03 2.945485413074493408e-01 -3.922363221645355225e-01 2.019314169883728027e-01 -3.441712260246276855e-02 -4.023828208446502686e-01 1.331697404384613037e-01 -1.804801225662231445e-01 -1.206299215555191040e-01 1.164015457034111023e-01 1.716305762529373169e-01 1.664761900901794434e-01 1.747428327798843384e-01 2.763233184814453125e-01 1.447850912809371948e-01 2.475577294826507568e-01 6.634031236171722412e-02 -1.591401994228363037e-01 1.438343077898025513e-01 -1.337048709392547607e-01 -2.443991787731647491e-02 6.160983070731163025e-02 -2.134994566440582275e-01 -7.874209433794021606e-02 1.345572471618652344e-01 -8.454652130603790283e-02 -4.526638239622116089e-02 -1.795893907546997070e-01 1.281563043594360352e-01 1.132870987057685852e-01 1.302282959222793579e-01 -2.236133813858032227e-02
-1.198364794254302979e-01 -5.023305118083953857e-02 -2.594139873981475830e-01 1.967056989669799805e-01 7.145311683416366577e-02 -1.890479922294616699e-01 3.184899091720581055e-01 8.933857828378677368e-02 -2.023786492645740509e-02 1.318526417016983032e-01 3.130052089691162109e-01 -1.957281678915023804e-01 8.562191575765609741e-02 -4.575328901410102844e-02 4.567202925682067871e-02 7.251318078488111496e-03 2.309217602014541626e-01 -3.337673246860504150e-01 -1.923892945051193237e-01 -9.805776923894882202e-02 2.411635518074035645e-01 1.584836095571517944e-01 1.266235858201980591e-02 -5.057442188262939453e-02 -7.005297392606735229e-02 2.222193032503128052e-01 -1.112248972058296204e-01 -2.785778604447841644e-02 2.155262082815170288e-01 -3.479565680027008057e-01 -1.663644909858703613e-01 3.518374636769294739e-02
9.102560579776763916e-02 1.861042380332946777e-01 -4.147677123546600342e-01 2.422459721565246582e-01 2.362223528325557709e-02 -1.059755608439445496e-01 2.014119476079940796e-01 -8.621676266193389893e-02 -4.171193018555641174e-02 -2.612854354083538055e-02 3.525652736425399780e-02 -4.204186797142028809e-01 2.779810130596160889e-01 5.732683464884757996e-03 -2.061481028795242310e-02 8.423262089490890503e-02 -1.405533850193023682e-01 -3.636881709098815918e-01 3.279958963394165039e-01 -1.612986326217651367e-01 -3.319622948765754700e-02 -2.031783312559127808e-01 8.352467790246009827e-03 -3.340442478656768799e-02 2.379856072366237640e-02 -1.083691865205764771e-01 -1.436168104410171509e-01 -5.093906447291374207e-02 1.442660391330718994e-02 -5.925985053181648254e-02 1.329792737960815430e-01 -1.233098581433296204e-01
-1.481574773788452148e-01 -1.710746251046657562e-02 -2.460205405950546265e-01 1.001720204949378967e-01 -8.174443244934082031e-02 -4.405638873577117920e-01 8.491873741149902344e-02 -3.667380511760711670e-01 2.264395589008927345e-03 -2.698648907244205475e-02 -1.442836672067642212e-01 6.935862451791763306e-02 -1.777091771364212036e-01 -5.870306491851806641e-02 -1.224394440650939941e-01 1.635421812534332275e-01 2.102397680282592773e-01 -2.673066854476928711e-01 3.063232004642486572e-01 -1.806487292051315308e-01 1.724745482206344604e-01 -3.387687355279922485e-02 7.335396949201822281e-03 5.738119035959243774e-02 -8.537882007658481598e-03 -7.999814301729202271e-02 -2.954095900058746338e-01 -4.026690125465393066e-02 -1.192809194326400757e-01 -4.570747166872024536e-02 -2.350499033927917480e-01 -1.352551281452178955e-01
9.235029667615890503e-02 -1.457762569189071655e-01 -2.671640217304229736e-01 2.156224250793457031e-01 -3.600087165832519531e-01 -3.450824916362762451e-01 -1.104801818728446960e-01 -1.281736940145492554e-01 -3.311130106449127197e-01 3.487727046012878418e-02 9.428130835294723511e-02 8.413204923272132874e-03 -4.875852912664413452e-02 -6.512778252363204956e-02 -1.420344561338424683e-01 1.377827823162078857e-01 1.461569964885711670e-01 -1.037211939692497253e-01 -1.162846088409423828e-01 1.733493991196155548e-02 1.809917837381362915e-01 -2.079131752252578735e-01 3.458106517791748047e-02 -1.324329078197479248e-01 -1.986855268478393555e-01 -1.852306909859180450e-02 -2.991782128810882568e-01 -2.050091028213500977e-01 2.402032762765884399e-01 1.228907778859138489e-01 1.421813219785690308e-01 -6.637784093618392944e-02
6.934390962123870850e-02 -1.807754635810852051e-01 -4.998195916414260864e-03 5.004915595054626465e-02 -2.597137987613677979e-01 -3.363348543643951416e-01 2.754416763782501221e-01 1.576638966798782349e-01 -1.357267647981643677e-01 1.871031150221824646e-02 1.760519146919250488e-01 -1.625445932149887085e-01 3.982187211513519287e-01 1.501817256212234497e-01 -8.294685184955596924e-02 3.451427519321441650e-01 2.678194046020507812e-01 -2.001941949129104614e-01 -6.996279954910278320e-02 -1.313836276531219482e-01 1.174811869859695435e-01 3.763706982135772705e-02 -2.009297758340835571e-01 1.129680424928665161e-01 6.852350383996963501e-02 1.685678064823150635e-01 -1.366697400808334351e-01 3.641528310254216194e-03 1.613261997699737549e-01 -8.155477792024612427e-02 8.900568634271621704e-02 2.537363581359386444e-02
-1.639616787433624268e-01 2.145890891551971436e-02 -3.636466860771179199e-01 -7.694688439369201660e-02 -1.070972904562950134e-01 -2.515588887035846710e-02 -1.300735622644424438e-01 -4.708552360534667969e-02 -4.243618622422218323e-02 2.582200169563293457e-01 2.069486379623413086e-01 5.764444917440414429e-02 1.562291085720062256e-01 -1.274996101856231689e-01 3.037139028310775757e-02 4.162300825119018555e-01 -2.106333523988723755e-01 -1.879424005746841431e-01 -2.198547869920730591e-02 1.495883762836456299e-01 1.628194451332092285e-01 -5.268785730004310608e-02 -1.388664990663528442e-01 -9.204397909343242645e-03 -1.272645499557256699e-02 -8.329840004444122314e-02 -1.609710603952407837e-01 -3.325778245925903320e-01 -1.938089281320571899e-01 2.080629467964172363e-01 1.625776588916778564e-01 -2.677451670169830322e-01
9.532158821821212769e-02 -2.249142378568649292e-01 1.376231163740158081e-01 3.353295922279357910e-01 -4.560544714331626892e-02 -2.605410516262054443e-01 2.137398272752761841e-01 4.483154416084289551e-02 -4.852968081831932068e-02 1.693115681409835815e-01 2.610113918781280518e-01 -1.113324016332626343e-01 2.959339693188667297e-02 1.771675646305084229e-01 -1.824190169572830200e-01 2.214825302362442017e-01 9.941011667251586914e-02 -5.348454788327217102e-02 6.297238171100616455e-02 -1.393610388040542603e-01 3.270986080169677734e-01 -7.142395526170730591e-02 9.572955220937728882e-02 -9.536230564117431641e-02 1.267831176519393921e-01 2.638440728187561035e-01 -2.457594424486160278e-01 8.476029336452484131e-02 1.894322484731674194e-01 1.854785084724426270e-01 2.693355381488800049e-01 -5.065058544278144836e-02
-1.517775654792785645e-02 -5.610575154423713684e-02 -3.110940158367156982e-01 5.954600125551223755e-02 1.558788120746612549e-01 -1.599657833576202393e-01 -1.082100570201873779e-01 -2.865802347660064697e-01 -2.156576365232467651e-01 3.644607961177825928e-02 2.480976283550262451e-01 -1.432512104511260986e-01 1.138203665614128113e-01 -1.471882313489913940e-01 9.514224529266357422e-02 3.566641826182603836e-03 -3.256035596132278442e-02 -4.551780223846435547e-01 2.402613759040832520e-01 -1.621727198362350464e-01 -6.133796274662017822e-02 -1.531350016593933105e-01 4.463712871074676514e-02 1.214667931199073792e-01 -2.206611037254333496e-01 5.027376487851142883e-02 -3.978743553161621094e-01 -5.903628468513488770e-02 -1.395513564348220825e-01 7.913807407021522522e-03 -2.829824108630418777e-03 -1.009574681520462036e-01
1.678546965122222900e-01 1.981214880943298340e-01 1.418330334126949310e-02 -2.268973737955093384e-02 1.159877330064773560e-01 4.488707333803176880e-02 -9.386996924877166748e-02 -1.610624343156814575e-01 -1.632656753063201904e-01 5.827065557241439819e-02 7.855561375617980957e-02 -8.110726624727249146e-02 -1.931636482477188110e-01 -7.485108077526092529e-02 -8.730191737413406372e-02 1.552345901727676392e-01 6.314259767532348633e-02 -5.586677789688110352e-01 -1.041601598262786865e-01 8.848636411130428314e-03 1.884258389472961426e-01 -2.257373034954071045e-01 2.119406610727310181e-01 3.904787823557853699e-03 -1.622461974620819092e-01 1.791874319314956665e-01 -1.861838102340698242e-01 -2.483242005109786987e-01 -1.463082283735275269e-01 1.756807267665863037e-01 -9.423004463315010071e-03 -3.141039311885833740e-01
3.115343488752841949e-02 1.609180718660354614e-01 -1.464784592390060425e-01 2.453311905264854431e-02 1.641128063201904297e-01 -2.816586792469024658e-01 -8.268183469772338867e-02 4.815565422177314758e-02 1.305838972330093384e-01 2.520861327648162842e-01 -1.896502450108528137e-02 -3.996704816818237305e-01 8.455459773540496826e-02 3.018953204154968262e-01 2.541960775852203369e-01 3.317889273166656494e-01 5.006206408143043518e-02 -1.744899004697799683e-01 1.786589920520782471e-01 7.685704529285430908e-02 6.580010801553726196e-02 -3.482590243220329285e-02 1.512054055929183960e-01 -1.839807033538818359e-01 -1.699871569871902466e-01 -2.115481719374656677e-02 -2.856658399105072021e-01 1.055876836180686951e-01 -1.567621976137161255e-01 9.052325971424579620e-03 4.825837537646293640e-02 -1.996398270130157471e-01
1.020965725183486938e-01 -1.831778138875961304e-01 -4.906983114778995514e-03 2.555732429027557373e-01 -9.672451019287109375e-02 -2.955493330955505371e-01 8.246192336082458496e-02 2.045248001813888550e-01 1.200816556811332703e-01 1.999489665031433105e-01 1.331893354654312134e-01 -1.360564958304166794e-02 6.371934711933135986e-02 6.243210658431053162e-02 -1.567862480878829956e-01 2.332987934350967407e-01 1.360424906015396118e-01 -3.864048719406127930e-01 -2.539262771606445312e-01 -1.619835644960403442e-01 1.847056746482849121e-01 -1.604583710432052612e-01 -1.656331270933151245e-01 -1.578918099403381348e-01 -1.523341089487075806e-01 6.295147538185119629e-02 -2.252842299640178680e-02 -1.720226109027862549e-01 2.185898423194885254e-01 -6.318739056587219238e-02 2.669035792350769043e-01 -1.871170699596405029e-01
-1.074381619691848755e-01 -3.544995794072747231e-03 -2.448227703571319580e-01 1.643629185855388641e-02 -8.899883925914764404e-02 -3.798880800604820251e-02 -1.006854400038719177e-01 6.516788899898529053e-02 -1.206221953034400940e-01 2.585507333278656006e-01 2.820746004581451416e-01 -2.247948050498962402e-01 -2.379247546195983887e-02 6.237735226750373840e-02 -1.453388035297393799e-01 2.233882397413253784e-01 -1.670474857091903687e-01 -5.060971975326538086e-01 2.953493297100067139e-01 4.938550665974617004e-02 2.073821127414703369e-01 2.007127851247787476e-01 3.858936578035354614e-02 2.247261554002761841e-01 5.335206165909767151e-02 -6.720993667840957642e-02 6.441105902194976807e-02 -2.315139174461364746e-01 2.450211718678474426e-02 1.845460832118988037e-01 9.257753938436508179e-02 -1.323940511792898178e-02
1.454250663518905640e-01 7.261130213737487793e-02 -3.500367701053619385e-02 2.424513846635818481e-01 1.609366536140441895e-01 -1.999036595225334167e-02 2.360188663005828857e-01 2.056588977575302124e-01 -3.835580945014953613e-01 1.073219254612922668e-01 -6.829549372196197510e-02 3.519011661410331726e-03 -8.951227366924285889e-02 -8.202730119228363037e-02 -4.914354160428047180e-02 3.372840285301208496e-01 -1.622520685195922852e-01 -4.682585597038269043e-02 2.514915466308593750e-01 -1.213754117488861084e-01 -4.247053340077400208e-02 -1.899966150522232056e-01 -2.040454596281051636e-01 1.047365441918373108e-01 -5.315565317869186401e-02 3.117251908406615257e-03 -2.877742052078247070e-01 -1.236259639263153076e-01 7.056541740894317627e-02 3.477618470788002014e-02 1.817174106836318970e-01 -3.973597288131713867e-01
2.575546689331531525e-02 2.308714687824249268e-01 -1.547110266983509064e-02 -1.209783628582954407e-01 1.895971149206161499e-01 -1.757873296737670898e-01 2.974200844764709473e-01 -8.102312684059143066e-02 -8.715042844414710999e-03 1.129645705223083496e-01 3.120988011360168457e-01 -2.951010167598724365e-01 -3.610583767294883728e-02 -5.131577327847480774e-02 -2.025165706872940063e-01 4.261800348758697510e-01 -1.550911664962768555e-01 -1.325248628854751587e-01 7.581546902656555176e-02 1.032885685563087463e-01 8.725821971893310547e-02 7.346493005752563477e-02 6.923154741525650024e-02 -6.271473318338394165e-02 -4.530207812786102295e-02 -1.967740245163440704e-02 -4.831862822175025940e-02 -2.022094875574111938e-01 -1.603267639875411987e-01 -9.170350432395935059e-02 -1.101282387971878052e-01 -4.167812168598175049e-01
-2.421041578054428101e-01 -1.103197876363992691e-02 -1.421869099140167236e-01 4.658594354987144470e-02 8.310751616954803467e-02 -2.474797517061233521e-01 1.963716894388198853e-01 -3.708482682704925537e-01 8.475454151630401611e-02 -1.268874406814575195e-01 -1.191880777478218079e-01 -3.684052033349871635e-03 -4.480030015110969543e-02 -5.227389559149742126e-02 -2.265157252550125122e-01 2.477858513593673706e-01 2.675741910934448242e-01 -4.418761730194091797e-01 -6.692524254322052002e-02 -7.097839564085006714e-02 3.178786113858222961e-02 -9.911834448575973511e-02 5.512125790119171143e-02 -6.164302304387092590e-02 1.969079971313476562e-01 7.479064166545867920e-02 -2.102050632238388062e-01 -5.005170404911041260e-02 8.708362281322479248e-02 -1.481438130140304565e-01 1.747289746999740601e-01 -2.729917764663696289e-01
4.260567948222160339e-02 -1.777661144733428955e-01 8.155041188001632690e-02 -1.203914433717727661e-01 -2.292415648698806763e-01 -2.292956709861755371e-01 3.140297532081604004e-01 1.732446551322937012e-01 -2.242377400398254395e-01 -3.233533725142478943e-02 1.841412484645843506e-01 -1.969077438116073608e-01 7.266012579202651978e-02 1.472189724445343018e-01 -3.521242737770080566e-02 -7.339191436767578125e-02 -1.076800450682640076e-01 -3.198797404766082764e-01 -5.280280485749244690e-02 -1.779503189027309418e-02 2.106193602085113525e-01 4.656725749373435974e-02 2.659860551357269287e-01 -4.007484018802642822e-02 2.121623307466506958e-01 -6.278896331787109375e-02 -2.756680250167846680e-01 -7.528961170464754105e-03 3.669499754905700684e-01 2.200508713722229004e-01 2.417490631341934204e-02 -9.759283810853958130e-02
-1.689749509096145630e-01 -8.134412765502929688e-02 -2.048269510269165039e-01 8.673862367868423462e-02 -3.756279051303863525e-01 -2.030578702688217163e-01 -7.262454926967620850e-02 -1.071301475167274475e-01 -1.776358485221862793e-01 2.377711534500122070e-01 -1.233507972210645676e-02 -1.355158239603042603e-01 1.498992890119552612e-01 -1.168210804462432861e-01 -1.976344734430313110e-01 2.636110782623291016e-01 4.154246672987937927e-02 -2.226482182741165161e-01 -1.811796277761459351e-01 1.891988068819046021e-01 1.722871959209442139e-01 -1.799100786447525024e-01 8.920927345752716064e-02 -3.432900831103324890e-02 2.351684495806694031e-02 1.909890621900558472e-01 -3.266540765762329102e-01 7.414663583040237427e-02 2.491669543087482452e-02 1.717157661914825439e-01 1.662719100713729858e-01 -2.586660087108612061e-01
-1.371958944946527481e-02 7.258515059947967529e-02 -3.722241520881652832e-01 -3.333558142185211182e-02 1.334982216358184814e-01 -1.239862740039825439e-01 2.324467748403549194e-01 -2.779591381549835205e-01 -1.073590740561485291e-01 1.269566714763641357e-01 -3.447586670517921448e-02 -1.932262182235717773e-01 -2.256857901811599731e-01 -9.771357476711273193e-02 -6.169667840003967285e-02 2.053578495979309082e-01 5.578229669481515884e-03 -4.002630412578582764e-01 4.713254794478416443e-02 -1.683129072189331055e-01 -1.130510047078132629e-01 -3.088546693325042725e-01 -1.696027815341949463e-01 7.853423804044723511e-02 1.092856824398040771e-01 1.075967177748680115e-01 -1.533076018095016479e-01 -2.352308668196201324e-02 2.892766594886779785e-01 1.622461713850498199e-02 1.228469982743263245e-01 -1.930163353681564331e-01
-4.002963006496429443e-02 -6.730981171131134033e-02 3.386504948139190674e-02 6.286659091711044312e-02 -3.247699141502380371e-01 -3.112676143646240234e-01 1.565905362367630005e-01 1.962850540876388550e-01 4.463911522179841995e-03 -2.042792737483978271e-02 9.037853777408599854e-02 -1.085340231657028198e-02 2.598632872104644775e-01 1.511409580707550049e-01 -1.117394119501113892e-01 -2.180721983313560486e-02 -3.028624132275581360e-02 -4.540666639804840088e-01 -1.046661362051963806e-01 7.773318886756896973e-02 1.938346326351165771e-01 8.032363653182983398e-02 1.379747241735458374e-01 -9.627179801464080811e-02 2.041052430868148804e-01 1.761283539235591888e-02 -1.650409996509552002e-01 -1.393549591302871704e-01 3.042438328266143799e-01 2.256316542625427246e-01 -2.743501067161560059e-01 -8.666052669286727905e-02
-2.095201909542083740e-01 3.725123405456542969e-02 -8.451261371374130249e-02 -4.274356737732887268e-02 -1.432010680437088013e-01 -1.234022006392478943e-01 -1.336251646280288696e-01 -1.368670016527175903e-01 6.727792322635650635e-02 6.168067455291748047e-02 1.482577472925186157e-01 -2.796437032520771027e-02 7.391802221536636353e-02 7.022427022457122803e-02 -1.424297541379928589e-01 1.156806498765945435e-01 3.388367593288421631e-01 -2.786835432052612305e-01 -2.141487002372741699e-01 -7.704552263021469116e-02 1.837286353111267090e-02 -3.559873998165130615e-02 2.314511835575103760e-01 1.943287700414657593e-01 -2.081420272588729858e-01 2.051582485437393188e-01 -2.803141474723815918e-01 -1.498394757509231567e-01 -1.591716706752777100e-01 2.001718282699584961e-01 -1.570738554000854492e-01 -4.295794665813446045e-01
-8.434082567691802979e-02 -1.753809601068496704e-01 -2.607738971710205078e-01 1.655898392200469971e-01 -3.224299252033233643e-01 -4.171784222126007080e-02 1.968916952610015869e-01 -2.525783330202102661e-02 -9.675854444503784180e-02 1.755641549825668335e-01 2.347173392772674561e-01 -1.836406588554382324e-01 -2.036145180463790894e-01 -2.255463600158691406e-01 1.779475659132003784e-01 1.654288172721862793e-01 -1.347941607236862183e-01 -4.363525211811065674e-01 1.602276712656021118e-01 -8.049170672893524170e-02 6.989403814077377319e-02 -5.893887206912040710e-02 1.894403994083404541e-01 9.985677897930145264e-02 -2.083892561495304108e-02 1.199500560760498047e-01 -1.205547526478767395e-01 9.119160473346710205e-02 2.886596918106079102e-01 2.926668524742126465e-02 -1.488437801599502563e-01 -4.781497269868850708e-02
-6.490408629179000854e-02 -1.704483330249786377e-01 -2.741946280002593994e-01 -8.659014850854873657e-02 -1.557944715023040771e-01 1.034204498864710331e-03 3.064635396003723145e-01 -6.081537157297134399e-02 -4.387228563427925110e-02 2.573235630989074707e-01 -1.335229426622390747e-01 -2.625987827777862549e-01 3.775243833661079407e-02 -1.084630340337753296e-01 -2.433883547782897949e-01 -1.325192004442214966e-01 2.000600248575210571e-01 -2.403119653463363647e-01 1.675596833229064941e-01 -1.456023156642913818e-01 9.103507548570632935e-02 -2.378657460212707520e-01 -9.488820284605026245e-02 1.262476891279220581e-01 -1.726287156343460083e-01 3.766431659460067749e-02 -3.365237116813659668e-01 3.310631215572357178e-02 -1.774552278220653534e-02 2.334678918123245239e-02 7.529116421937942505e-02 -3.581833541393280029e-01
5.381750315427780151e-02 -2.820659428834915161e-02 -2.233633249998092651e-01 3.122324496507644653e-02 1.694657206535339355e-01 -1.936383098363876343e-01 -3.935508802533149719e-02 -2.031262665987014771e-01 7.679215818643569946e-02 5.517189577221870422e-02 1.634974181652069092e-01 -2.179260253906250000e-01 6.681970506906509399e-02 -1.340017318725585938e-01 -1.382026672363281250e-01 -4.324510227888822556e-03 1.674710214138031006e-02 -6.510600447654724121e-01 2.345779538154602051e-01 -7.186357676982879639e-02 -6.301952898502349854e-02 -2.538865804672241211e-02 -2.424207143485546112e-02 1.625769883394241333e-01 -2.130779922008514404e-01 1.078731119632720947e-01 -2.792221903800964355e-01 1.566002517938613892e-01 -4.249788448214530945e-02 5.605892091989517212e-02 -1.740692555904388428e-01 -3.086048737168312073e-02
-2.105133980512619019e-01 -8.162207156419754028e-02 -1.874511390924453735e-01 1.130948290228843689e-01 -1.333491206169128418e-01 -1.919085681438446045e-01 1.218618080019950867e-01 -1.460186094045639038e-01 -2.369653731584548950e-01 -7.626869715750217438e-03 1.741592884063720703e-01 1.561909168958663940e-01 3.448894023895263672e-01 1.697200387716293335e-01 1.452764216810464859e-02 3.938098549842834473e-01 6.831222027540206909e-02 -4.415547475218772888e-02 3.402563631534576416e-01 -1.669333428144454956e-01 1.271583512425422668e-02 -2.885638773441314697e-01 -2.403815649449825287e-02 -1.739091612398624420e-02 -4.268356785178184509e-02 1.093548908829689026e-01 -3.121832571923732758e-02 -4.345846176147460938e-02 1.809620410203933716e-01 2.238183170557022095e-01 2.244072109460830688e-01 -1.091311052441596985e-01
1.412061303853988647e-01 -4.935147240757942200e-02 -1.400235295295715332e-01 3.607395663857460022e-02 -1.232076808810234070e-01 -1.070863604545593262e-01 1.207955777645111084e-01 1.008351966738700867e-01 1.384474243968725204e-02 4.947428703308105469e-01 -1.345441788434982300e-01 -1.389098614454269409e-01 1.221273317933082581e-01 -1.197617602883838117e-04 -3.598107025027275085e-02 7.209165394306182861e-02 -2.121374458074569702e-01 -2.171268463134765625e-01 2.640493512153625488e-01 -2.234102040529251099e-01 1.102586239576339722e-01 -2.497446388006210327e-01 -1.939468979835510254e-01 -2.867391146719455719e-02 4.499824345111846924e-02 -2.220264822244644165e-02 -1.335536539554595947e-01 1.798507198691368103e-02 2.606832683086395264e-01 -1.412103210896020755e-05 -1.739590018987655640e-01 -3.973666727542877197e-01
4.948286339640617371e-02 -1.233361661434173584e-02 -2.606997191905975342e-01 3.758935928344726562e-01 -2.288991659879684448e-01 -1.363397687673568726e-01 1.037452444434165955e-01 -2.790425904095172882e-02 -2.305740267038345337e-01 8.830498903989791870e-02 1.737514585256576538e-01 3.201183676719665527e-01 3.561755642294883728e-02 1.560795307159423828e-01 1.162308305501937866e-01 2.039477378129959106e-01 2.163705676794052124e-01 -2.647602260112762451e-01 9.950638562440872192e-02 1.076764706522226334e-02 3.519238233566284180e-01 -2.055947855114936829e-02 -1.285684257745742798e-01 -2.148789763450622559e-01 9.670295566320419312e-02 -1.479127407073974609e-01 -1.703909784555435181e-01 -2.589882351458072662e-02 8.800795674324035645e-02 2.147968411445617676e-01 2.048693411052227020e-02 -4.592321813106536865e-02
2.939034253358840942e-02 -1.088282242417335510e-01 1.310492679476737976e-02 1.512279957532882690e-01 -1.637217216193675995e-02 -2.014938145875930786e-01 2.624554336071014404e-01 1.285873539745807648e-02 8.301085233688354492e-02 7.981212437152862549e-02 1.749971359968185425e-01 -1.660144329071044922e-01 1.447984576225280762e-01 1.037199571728706360e-01 -2.654298543930053711e-01 2.025357782840728760e-01 2.823710441589355469e-01 -3.670760095119476318e-01 -3.543535172939300537e-01 -8.059398829936981201e-02 2.234646230936050415e-01 -2.489143013954162598e-01 4.762870259582996368e-03 -2.066879272460937500e-01 1.110436543822288513e-01 3.124452428892254829e-03 -1.866759359836578369e-01 7.533599436283111572e-02 2.597523927688598633e-01 -7.848913967609405518e-02 6.944906711578369141e-02 -8.482349663972854614e-02
2.201242595911026001e-01 -1.001516804099082947e-01 -3.436978459358215332e-01 1.414152234792709351e-01 -1.367721855640411377e-01 -2.562657296657562256e-01 4.781278595328330994e-02 -1.574349775910377502e-02 -8.393066376447677612e-02 6.095397286117076874e-03 7.610125094652175903e-02 2.949334084987640381e-01 -3.727474808692932129e-02 3.321921080350875854e-02 1.101977154612541199e-01 3.026767969131469727e-01 1.243390981107950211e-02 -1.618699878454208374e-01 1.652074754238128662e-01 -1.210688874125480652e-01 3.987122178077697754e-01 -1.464439649134874344e-02 -1.215583607554435730e-01 -9.394770115613937378e-02 -3.956675902009010315e-02 7.961715757846832275e-02 -1.405182182788848877e-01 2.887729406356811523e-01 3.005570173263549805e-01 1.590887606143951416e-01 1.685731261968612671e-01 -6.458430737257003784e-02
-1.349261682480573654e-02 -2.950535118579864502e-01 9.346968680620193481e-02 -8.646003156900405884e-02 -1.786507070064544678e-01 -2.851683497428894043e-01 1.549158096313476562e-01 7.432448118925094604e-02 -1.399993896484375000e-01 1.458844244480133057e-01 3.448775112628936768e-01 -1.822949945926666260e-01 2.215607464313507080e-01 4.127105697989463806e-02 1.594294607639312744e-02 2.647840380668640137e-01 2.451215088367462158e-01 -3.297651112079620361e-01 -2.375161647796630859e-01 -1.131856739521026611e-01 1.056132093071937561e-01 -7.883092015981674194e-02 -1.650433391332626343e-01 -2.843055129051208496e-02 -1.472176313400268555e-01 2.687380015850067139e-01 -1.213895082473754883e-01 -1.729570329189300537e-02 1.210509240627288818e-01 -1.524634361267089844e-01 3.884303150698542595e-04 -9.633857011795043945e-02
-2.253894209861755371e-01 1.654516160488128662e-02 8.093562908470630646e-03 -1.825341880321502686e-01 -2.360555529594421387e-01 -2.405476272106170654e-01 -1.002704724669456482e-01 -7.172465324401855469e-02 8.459632098674774170e-02 -1.070991829037666321e-01 1.006361618638038635e-01 1.343956589698791504e-01 1.119471639394760132e-01 8.618342876434326172e-02 2.494763769209384918e-02 5.246927589178085327e-02 1.897785812616348267e-01 -3.424767553806304932e-01 -7.692306488752365112e-02 -1.064224019646644592e-01 -1.382425427436828613e-02 6.867114454507827759e-03 2.327935248613357544e-01 5.184220895171165466e-02 -2.154890745878219604e-01 1.304039955139160156e-01 -4.305561780929565430e-01 -1.582955121994018555e-01 -8.991485834121704102e-02 2.499089837074279785e-01 9.481432288885116577e-02 -3.681474924087524414e-01
3.122816979885101318e-02 -9.104769676923751831e-02 -6.248189881443977356e-02 1.864895969629287720e-01 -3.585532903671264648e-01 -2.983316183090209961e-01 1.625444144010543823e-01 -3.582087159156799316e-02 -2.268334925174713135e-01 1.881156414747238159e-01 2.521629035472869873e-01 -1.305852681398391724e-01 1.908820122480392456e-01 1.371252536773681641e-01 2.557806670665740967e-01 1.660242229700088501e-01 -4.296572878956794739e-03 -3.541468381881713867e-01 -3.004778027534484863e-01 -4.382698610424995422e-02 3.184626251459121704e-02 1.077178027480840683e-02 -1.512943804264068604e-01 3.966283425688743591e-02 1.956194610102102160e-04 1.921636909246444702e-01 -2.066588699817657471e-01 8.740510046482086182e-02 6.224094703793525696e-02 -2.147075533866882324e-01 4.673913121223449707e-02 -9.169664978981018066e-02
-3.492175936698913574e-01 7.179582118988037109e-02 -2.879990637302398682e-01 7.687262445688247681e-02 1.435495913028717041e-01 1.046173572540283203e-01 3.074543476104736328e-01 9.714439511299133301e-03 6.964611262083053589e-02 -4.245718196034431458e-02 3.833354637026786804e-02 -3.027653694152832031e-02 -1.865251213312149048e-01 1.356324553489685059e-01 -1.246133297681808472e-01 2.392670214176177979e-01 -7.675740122795104980e-02 -2.210250198841094971e-01 2.516091763973236084e-01 -8.776912093162536621e-02 2.704200446605682373e-01 4.285561852157115936e-03 9.039687574841082096e-04 1.289304047822952271e-01 1.064306572079658508e-01 1.137319356203079224e-01 -4.491476118564605713e-01 -1.116375178098678589e-01 -8.480272442102432251e-02 4.154321271926164627e-03 -2.323034852743148804e-01 -8.777838200330734253e-02
-7.301173359155654907e-02 -2.349294424057006836e-01 -5.555943250656127930e-01 1.625321060419082642e-01 -1.431123167276382446e-01 -1.919663995504379272e-01 5.808434635400772095e-02 4.143337532877922058e-02 1.410203576087951660e-01 1.969697922468185425e-01 5.295284837484359741e-02 -9.782829880714416504e-02 -2.965251803398132324e-01 2.509647905826568604e-01 -1.091799810528755188e-01 1.476392745971679688e-01 5.358782410621643066e-02 -2.935047149658203125e-01 7.918151468038558960e-02 -1.717225760221481323e-01 2.961511015892028809e-01 5.866378918290138245e-02 2.802062965929508209e-02 -7.802421599626541138e-02 -1.702970713376998901e-01 1.374281011521816254e-02 -8.327487111091613770e-02 -3.593812137842178345e-02 7.578093558549880981e-02 1.418614089488983154e-01 -4.582828842103481293e-03 -1.292594894766807556e-02
1.836143881082534790e-01 1.407387852668762207e-01 -4.851854443550109863e-01 -1.228522360324859619e-01 2.800150811672210693e-01 -2.382899224758148193e-01 1.421513110399246216e-01 -4.988446459174156189e-02 -1.233827248215675354e-01 1.238299384713172913e-01 9.448094666004180908e-02 4.820621386170387268e-02 2.341595739126205444e-01 -6.958632916212081909e-02 -1.484418958425521851e-01 3.482954204082489014e-01 -1.216116771101951599e-01 -5.868572741746902466e-02 -9.388101845979690552e-02 -1.412520706653594971e-01 1.468260120600461960e-02 1.839982718229293823e-01 -2.194623835384845734e-02 -7.136697322130203247e-02 -2.272567301988601685e-01 -1.191479787230491638e-01 -1.698285043239593506e-01 1.024246215820312500e-01 -1.602663658559322357e-02 1.339095085859298706e-01 4.778676107525825500e-02 -2.845662236213684082e-01
-3.248537182807922363e-01 -6.405278295278549194e-02 1.496654190123081207e-02 1.470806449651718140e-02 8.887127786874771118e-02 -2.332950681447982788e-01 2.435230016708374023e-01 -3.764718472957611084e-01 -1.037384569644927979e-01 -1.479534655809402466e-01 1.431912332773208618e-01 -2.677266001701354980e-01 8.519382029771804810e-02 -7.271778583526611328e-02 1.091006919741630554e-01 1.174095198512077332e-01 -2.066168934106826782e-03 -2.639310657978057861e-01 -2.190527319908142090e-02 3.753893077373504639e-02 6.244605407118797302e-03 -3.310737386345863342e-02 7.858954370021820068e-02 3.349817916750907898e-02 1.174112856388092041e-01 1.973042488098144531e-01 -1.882727295160293579e-01 -1.441193968057632446e-01 -2.089340239763259888e-01 -1.741460561752319336e-01 2.436962351202964783e-02 -4.472234845161437988e-01
-1.881804615259170532e-01 3.549771383404731750e-02 -2.090289443731307983e-02 -1.085221990942955017e-01 -1.850337833166122437e-01 2.245472967624664307e-01 4.440213739871978760e-02 -2.963550388813018799e-01 -5.731444060802459717e-02 3.284759819507598877e-01 7.607216387987136841e-02 -1.053059846162796021e-01 -6.943670660257339478e-02 6.568648666143417358e-02 -5.071119219064712524e-02 2.381187826395034790e-01 1.789058893918991089e-01 -3.178150057792663574e-01 -8.272530883550643921e-02 -2.199877500534057617e-01 1.275625526905059814e-01 2.340319100767374039e-03 -5.476343445479869843e-03 8.802878111600875854e-02 -4.652209207415580750e-02 5.796498060226440430e-02 -2.044290900230407715e-01 -4.922493994235992432e-01 -7.479202747344970703e-02 3.084743395447731018e-02 -7.571778260171413422e-04 -2.677901685237884521e-01
-7.523202151060104370e-02 -2.687792666256427765e-02 -1.040866598486900330e-01 5.509563907980918884e-02 2.946583926677703857e-02 7.585787773132324219e-02 1.954947784543037415e-02 -3.129605352878570557e-01 1.271143928170204163e-02 -9.209566563367843628e-02 8.981744758784770966e-03 -6.031757220625877380e-02 1.130788028240203857e-01 7.754485309123992920e-02 -2.041703015565872192e-01 3.403494060039520264e-01 -2.118195779621601105e-02 -3.091859221458435059e-01 2.450009807944297791e-02 1.394505202770233154e-01 2.315838634967803955e-01 -5.977746844291687012e-02 -5.154572799801826477e-02 4.591753706336021423e-03 -1.809730976819992065e-01 -1.867188215255737305e-01 -3.832105696201324463e-01 -2.046876400709152222e-02 5.078110471367835999e-02 -3.415095508098602295e-01 3.527181223034858704e-02 -4.180951714515686035e-01
-1.074930503964424133e-01 1.368885040283203125e-01 -2.042479068040847778e-01 2.639681100845336914e-01 -3.890195488929748535e-01 -1.070484593510627747e-01 1.339064687490463257e-01 -7.037570234388113022e-03 -2.621546201407909393e-02 4.172440767288208008e-01 1.276926696300506592e-01 -1.162835657596588135e-01 -1.438914388418197632e-01 -1.311036199331283569e-01 6.663703173398971558e-02 2.823831140995025635e-01 2.856261562556028366e-03 -2.834364175796508789e-01 4.039534553885459900e-02 7.156105246394872665e-03 -9.880997240543365479e-02 -9.081509709358215332e-02 1.881737560033798218e-01 8.675778284668922424e-03 5.259110778570175171e-02 9.434309601783752441e-02 -1.427518390119075775e-02 9.880995750427246094e-02 1.043151542544364929e-01 -1.659236252307891846e-01 -1.859177649021148682e-02 -3.936232030391693115e-01
-8.293727040290832520e-02 2.935909293591976166e-02 -3.001985847949981689e-01 5.115571618080139160e-02 -3.712084591388702393e-01 -5.161699652671813965e-02 1.155312061309814453e-01 3.981858491897583008e-02 -7.694321125745773315e-02 -1.533264853060245514e-02 2.179931998252868652e-01 -2.224529087543487549e-01 -3.338443934917449951e-01 -1.217661872506141663e-01 1.633200496435165405e-01 2.207856029272079468e-01 -5.662438273429870605e-02 -2.498857080936431885e-01 2.929446995258331299e-01 -1.602302789688110352e-01 -1.000952646136283875e-01 -2.128809094429016113e-01 1.337438970804214478e-01 -2.700288407504558563e-02 -6.267055869102478027e-02 1.383161246776580811e-01 -8.189497888088226318e-02 -1.485494822263717651e-01 1.031960472464561462e-01 4.795343056321144104e-02 -1.641772128641605377e-02 -3.508919775485992432e-01
-3.442730754613876343e-02 1.500697582960128784e-01 -2.508551776409149170e-01 1.227898374199867249e-01 7.015028037130832672e-03 -1.693926602602005005e-01 7.528905570507049561e-02 -2.509754002094268799e-01 -2.434801459312438965e-01 2.592001557350158691e-01 -4.290001466870307922e-02 9.298807382583618164e-02 2.248448133468627930e-01 3.420141041278839111e-01 2.511180043220520020e-01 3.255990445613861084e-01 1.989728361368179321e-01 -3.204710781574249268e-01 1.417348384857177734e-01 -8.423998951911926270e-02 1.037844866514205933e-01 4.618245735764503479e-02 -2.184570729732513428e-01 -1.042129248380661011e-01 -1.496107783168554306e-02 1.560929417610168457e-01 2.702735364437103271e-02 -9.165176888927817345e-04 9.327161125838756561e-03 -1.755027659237384796e-02 1.801979094743728638e-01 -1.678639948368072510e-01
-5.610579997301101685e-02 1.891180574893951416e-01 -1.543559283018112183e-01 -8.967328816652297974e-02 -4.683946818113327026e-02 9.583772160112857819e-03 3.592308163642883301e-01 1.312371343374252319e-01 -1.826642155647277832e-01 2.877882681787014008e-02 2.722255289554595947e-01 -2.000679522752761841e-01 3.238950967788696289e-01 -2.532826662063598633e-01 2.432945519685745239e-01 2.074792981147766113e-01 -1.236042976379394531e-01 -1.001485213637351990e-01 1.130075082182884216e-01 -3.194238618016242981e-02 -8.287174999713897705e-02 -2.859398126602172852e-01 -3.977492079138755798e-02 9.062643162906169891e-03 1.090425029397010803e-01 1.650904119014739990e-01 -2.952750027179718018e-01 -1.258337050676345825e-01 -1.159026920795440674e-01 6.556017696857452393e-02 -2.287116646766662598e-02 -2.668742239475250244e-01
-1.334120631217956543e-01 1.331539750099182129e-01 -2.071069180965423584e-01 3.304046690464019775e-01 1.211985498666763306e-01 -7.774484157562255859e-02 -2.620733343064785004e-02 -3.517260774970054626e-02 1.131165847182273865e-01 3.129980564117431641e-01 -3.456019237637519836e-02 -2.450272887945175171e-01 -7.009594887495040894e-02 5.980822071433067322e-02 -1.600790470838546753e-01 2.296250313520431519e-01 2.665192820131778717e-02 -1.507502496242523193e-01 -1.039683595299720764e-01 2.509069144725799561e-01 -3.270018845796585083e-02 -1.298573892563581467e-02 1.726340055465698242e-01 1.577682048082351685e-01 -2.356225997209548950e-01 2.182100266218185425e-01 -3.305943012237548828e-01 1.020307615399360657e-01 1.663168705999851227e-02 1.926198601722717285e-01 8.906610310077667236e-03 -3.427658975124359131e-01
8.822298794984817505e-02 -1.365713477134704590e-01 -2.703757286071777344e-01 -4.762223362922668457e-02 1.006801202893257141e-01 -3.809242248535156250e-01 6.294812262058258057e-02 -9.269678592681884766e-02 -1.501340866088867188e-01 1.976003199815750122e-01 2.099378257989883423e-01 2.825612947344779968e-02 1.783820241689682007e-01 1.548832952976226807e-01 -6.150432303547859192e-02 3.618847727775573730e-01 2.308631241321563721e-01 1.063547879457473755e-01 -3.167664408683776855e-01 -6.738892942667007446e-02 3.504777252674102783e-01 -5.168663337826728821e-02 -1.372841149568557739e-01 -2.453571744263172150e-02 6.984600424766540527e-02 8.083889633417129517e-02 -6.196175888180732727e-02 -2.890982329845428467e-01 -6.406230479478836060e-02 5.160831287503242493e-02 -6.312912702560424805e-02 -9.674090147018432617e-02
-7.476489245891571045e-02 5.662453174591064453e-02 -1.045128628611564636e-01 2.939651608467102051e-01 1.956748962402343750e-01 -1.912416070699691772e-01 2.106042653322219849e-01 -1.242194250226020813e-01 -3.293177187442779541e-01 -9.551585465669631958e-02 3.092387318611145020e-01 -2.118032053112983704e-02 -8.878239244222640991e-02 1.031603142619132996e-01 -2.160855829715728760e-01 1.678002774715423584e-01 1.438532322645187378e-01 -2.752760648727416992e-01 -2.520526573061943054e-02 -1.631392687559127808e-01 1.440007835626602173e-01 6.592537462711334229e-02 2.630051970481872559e-02 6.549328565597534180e-02 -6.645308434963226318e-02 -9.875727444887161255e-02 -1.978503763675689697e-01 -5.965840071439743042e-02 3.663240075111389160e-01 -5.585601180791854858e-02 -4.974386096000671387e-02 -3.189820945262908936e-01
-5.118320509791374207e-02 1.430721282958984375e-01 -7.103251665830612183e-02 -1.083688810467720032e-03 -1.025461181998252869e-01 -2.488192319869995117e-01 2.087965607643127441e-01 -5.311902984976768494e-02 -8.965878188610076904e-02 1.684082299470901489e-01 2.892933785915374756e-01 -3.514562034979462624e-03 2.520535886287689209e-01 -4.424252808094024658e-01 3.340462967753410339e-02 5.558047443628311157e-02 1.171417757868766785e-01 -6.620823591947555542e-02 8.889891952276229858e-02 -1.283901631832122803e-01 -2.169035747647285461e-02 1.036538630723953247e-01 -1.101774126291275024e-01 -3.340141773223876953e-01 -7.468121498823165894e-02 1.448371559381484985e-01 -1.425102949142456055e-01 -9.268784523010253906e-02 2.419937215745449066e-02 4.084815084934234619e-02 -6.462635844945907593e-02 -4.797315001487731934e-01
-1.144670546054840088e-01 2.278448939323425293e-01 -4.357205629348754883e-01 -2.461119741201400757e-02 2.622752189636230469e-01 -1.369378715753555298e-01 1.331029236316680908e-01 -8.105704188346862793e-02 -8.924113214015960693e-02 1.731554605066776276e-02 3.019001334905624390e-02 -3.307784795761108398e-01 -1.424594521522521973e-01 -1.703523993492126465e-01 -5.096911266446113586e-02 1.985136121511459351e-01 3.420444903895258904e-03 -3.274700939655303955e-01 -7.185623049736022949e-02 -4.278979822993278503e-02 1.086778938770294189e-01 -2.315548807382583618e-01 1.604749262332916260e-02 2.559886686503887177e-02 2.626770734786987305e-01 -5.629220604896545410e-02 -1.643089056015014648e-01 1.982233114540576935e-02 3.145701885223388672e-01 -6.637970358133316040e-02 -1.065935716032981873e-01 -1.671045869588851929e-01
-6.016193330287933350e-02 -2.481337636709213257e-01 -7.483348250389099121e-02 -1.695023775100708008e-01 -2.455728948116302490e-01 -2.982585430145263672e-01 -3.916277084499597549e-03 1.223554462194442749e-01 -1.263544410467147827e-01 2.504061758518218994e-01 -4.691793397068977356e-02 -1.941509544849395752e-01 -1.662232875823974609e-01 -8.198452740907669067e-02 -1.136164069175720215e-01 1.656706482172012329e-01 -3.276454806327819824e-01 -2.812705934047698975e-01 2.229469716548919678e-01 -1.749630123376846313e-01 1.422206163406372070e-01 -8.492774516344070435e-02 1.570374518632888794e-01 -1.829591542482376099e-01 -9.931185841560363770e-02 -1.102574169635772705e-02 -3.256588876247406006e-01 -6.838150788098573685e-03 -9.225709363818168640e-03 -8.575491607189178467e-03 -8.115073293447494507e-02 -2.603302001953125000e-01
1.779698878526687622e-01 -3.213708698749542236e-01 1.024661287665367126e-01 1.105640530586242676e-01 -9.406407177448272705e-02 -3.130169510841369629e-01 2.848088555037975311e-02 4.956711828708648682e-02 -9.216690063476562500e-02 -2.772846817970275879e-01 1.762336641550064087e-01 -1.297740787267684937e-01 3.736934959888458252e-01 -5.641483515501022339e-02 6.271336227655410767e-02 1.353018134832382202e-01 1.613206863403320312e-01 -2.768303751945495605e-01 -2.843113057315349579e-02 2.294192649424076080e-02 1.800781041383743286e-01 6.161975488066673279e-02 1.247278526425361633e-01 -2.668965458869934082e-01 1.074515953660011292e-01 1.840137988328933716e-01 -9.782576560974121094e-02 -1.434742473065853119e-02 1.315135508775711060e-01 6.775186210870742798e-02 5.943758413195610046e-02 -3.553396165370941162e-01
1.997238248586654663e-01 1.572223007678985596e-01 1.866991668939590454e-01 2.006430774927139282e-01 -1.286954581737518311e-01 -1.995555162429809570e-01 1.484017968177795410e-01 6.865222007036209106e-02 1.399212181568145752e-01 2.164179980754852295e-01 6.314327567815780640e-02 -1.070862412452697754e-01 7.750438991934061050e-03 -1.829746514558792114e-01 -1.519088298082351685e-01 8.247081190347671509e-02 7.710596919059753418e-02 -2.871701121330261230e-01 2.555827610194683075e-02 -6.153003312647342682e-03 7.768447697162628174e-02 3.501201272010803223e-01 -1.254429668188095093e-02 -4.646430909633636475e-02 8.529429882764816284e-02 -1.958652883768081665e-01 -4.923223853111267090e-01 -1.675349324941635132e-01 -7.718120515346527100e-02 5.417247489094734192e-02 3.036130405962467194e-02 -2.931384146213531494e-01
-1.660476326942443848e-01 -1.020074915140867233e-02 -1.754969954490661621e-01 1.193333230912685394e-02 -2.574797570705413818e-01 -1.697451472282409668e-01 1.044106855988502502e-01 7.406201213598251343e-02 -3.669012710452079773e-02 3.383736908435821533e-01 1.074253767728805542e-01 -2.292866706848144531e-01 1.381239295005798340e-01 -2.184614390134811401e-01 8.623324334621429443e-03 -2.023948878049850464e-01 7.942016422748565674e-02 -4.328152835369110107e-01 1.694043576717376709e-01 -1.957551240921020508e-01 3.350890874862670898e-01 -1.601730436086654663e-01 -4.812280833721160889e-02 8.507294952869415283e-02 3.630960360169410706e-02 1.279405783861875534e-02 -2.919711768627166748e-01 -1.383726596832275391e-01 4.113406315445899963e-02 -1.151469424366950989e-01 2.323327586054801941e-02 1.121369227766990662e-01
-1.069100573658943176e-01 -2.999656461179256439e-02 -2.556884288787841797e-01 2.194648534059524536e-01 -6.524813920259475708e-02 -1.274010539054870605e-01 -3.759366273880004883e-02 -9.411875903606414795e-02 -1.118491515517234802e-01 -3.311088979244232178e-01 4.484591260552406311e-02 -1.858267337083816528e-01 3.070016205310821533e-01 -1.019407287240028381e-01 -1.430126875638961792e-01 -1.515482068061828613e-01 6.137908622622489929e-02 -2.828442752361297607e-01 1.297684013843536377e-01 -3.065744638442993164e-01 2.360483556985855103e-01 -3.949189092963933945e-03 9.354130178689956665e-02 4.001183435320854187e-02 -3.767485544085502625e-02 2.691321969032287598e-01 -2.284498661756515503e-01 -1.451935172080993652e-01 -6.720703095197677612e-03 3.080874681472778320e-01 2.274267561733722687e-02 -1.825866848230361938e-01
2.734715640544891357e-01 2.351602911949157715e-01 -2.899293899536132812e-01 2.838014066219329834e-01 -1.982472240924835205e-01 -2.048724740743637085e-01 1.854777336120605469e-01 -4.915777593851089478e-02 -6.938486546277999878e-02 -1.336402148008346558e-01 5.451808497309684753e-02 -6.696540117263793945e-02 3.389677777886390686e-02 1.083965525031089783e-01 1.324856430292129517e-01 3.056229352951049805e-01 3.267524242401123047e-01 -1.482115685939788818e-01 -5.241271108388900757e-02 1.013595163822174072e-01 1.659242361783981323e-01 -1.848395541310310364e-02 -2.120528370141983032e-01 1.357370167970657349e-01 -7.197674363851547241e-02 -1.743637621402740479e-01 -9.359493106603622437e-02 -6.038294732570648193e-02 2.230065762996673584e-01 9.013847261667251587e-02 -2.623287737369537354e-01 -1.598418802022933960e-01
5.082776397466659546e-02 7.285527139902114868e-02 4.426707699894905090e-02 1.453154683113098145e-01 -5.615347251296043396e-02 -1.063117235898971558e-01 1.322925388813018799e-01 2.825023978948593140e-02 -1.833027973771095276e-02 1.492126435041427612e-01 -8.537252247333526611e-02 -7.357072085142135620e-02 1.820442974567413330e-01 -7.712486386299133301e-02 5.885113030672073364e-03 4.132804572582244873e-01 -2.087497413158416748e-01 -1.633806526660919189e-01 -3.348386287689208984e-01 4.492541775107383728e-02 2.703739404678344727e-01 9.507260471582412720e-02 -3.488471731543540955e-03 -9.037878364324569702e-02 -2.167452499270439148e-02 -2.240009158849716187e-01 -4.868229329586029053e-01 -1.881365180015563965e-01 4.681557789444923401e-02 -1.668907254934310913e-01 -9.023603796958923340e-02 -2.347365766763687134e-01
5.667486041784286499e-02 5.115745216608047485e-02 -1.073712334036827087e-01 2.132028043270111084e-01 -6.219674274325370789e-02 -2.900285646319389343e-02 -4.488382488489151001e-02 3.998290896415710449e-01 2.610841952264308929e-02 -6.812590360641479492e-02 6.333640217781066895e-02 -4.652281850576400757e-02 2.110970206558704376e-02 -2.329088598489761353e-01 -3.896751999855041504e-02 3.445960581302642822e-01 4.039922729134559631e-02 -4.282975792884826660e-01 -9.795181453227996826e-02 1.131904199719429016e-01 -5.557375028729438782e-02 5.504986643791198730e-02 -8.509535342454910278e-03 -1.269102245569229126e-01 -2.689550220966339111e-01 1.965962201356887817e-01 -2.076080143451690674e-01 -5.608688294887542725e-02 -2.207607179880142212e-01 3.095380961894989014e-01 -3.673389181494712830e-02 -2.263551801443099976e-01
6.390531361103057861e-02 -1.969776004552841187e-01 -4.294565320014953613e-01 2.615255676209926605e-02 2.206755429506301880e-01 -2.770049571990966797e-01 -3.212371468544006348e-02 7.333938777446746826e-02 3.737580403685569763e-02 1.454015914350748062e-02 4.307575523853302002e-02 -1.492757201194763184e-01 3.003689646720886230e-01 -2.256394773721694946e-01 4.203557595610618591e-02 2.650097757577896118e-02 1.359227150678634644e-01 -3.505102992057800293e-01 2.465257793664932251e-01 -1.275234818458557129e-01 -7.777915149927139282e-02 -6.893298029899597168e-02 -6.596129387617111206e-02 -1.050736233592033386e-01 -8.481432683765888214e-03 9.292496740818023682e-02 -2.764370739459991455e-01 -8.880370110273361206e-02 -2.882784930989146233e-03 2.900841534137725830e-01 -1.365256458520889282e-01 -1.744664609432220459e-01
-8.766768127679824829e-02 -2.716506421566009521e-01 -8.575544506311416626e-02 4.904719069600105286e-02 9.224435687065124512e-02 -3.322785496711730957e-01 -1.123346984386444092e-01 2.084425240755081177e-01 -5.638366937637329102e-02 1.336969882249832153e-01 5.123402178287506104e-02 7.902626879513263702e-03 2.758211493492126465e-01 3.288749605417251587e-02 -1.532835811376571655e-01 2.630842030048370361e-01 9.399308823049068451e-03 -2.475120276212692261e-01 -2.254667133092880249e-01 -2.005333900451660156e-01 2.199627757072448730e-01 -1.401530355215072632e-01 8.875376079231500626e-04 -4.435924068093299866e-02 -1.431998163461685181e-01 1.125506460666656494e-01 1.232254877686500549e-02 -1.366473734378814697e-01 4.530995711684226990e-02 1.527709513902664185e-01 3.665350377559661865e-01 -3.256274461746215820e-01
1.088464334607124329e-01 9.506083279848098755e-02 -2.243970185518264771e-01 2.313829213380813599e-01 -2.048842757940292358e-01 -4.060097634792327881e-01 -2.770077623426914215e-02 -3.406655415892601013e-02 1.895165741443634033e-01 2.267308766022324562e-03 2.526448369026184082e-01 -2.472436428070068359e-01 8.477084338665008545e-03 -6.847563385963439941e-02 -4.719002917408943176e-02 3.938460648059844971e-01 8.915668725967407227e-02 -3.564238082617521286e-03 4.776520282030105591e-02 7.910156250000000000e-02 2.856890559196472168e-01 -1.408727914094924927e-01 -2.311505228281021118e-01 2.773959934711456299e-02 1.382593065500259399e-01 -3.783715888857841492e-02 -2.490444481372833252e-01 1.252209991216659546e-01 1.116974949836730957e-01 1.915972232818603516e-01 1.368784457445144653e-01 7.180210947990417480e-02
1.745301298797130585e-02 1.448230296373367310e-01 -3.901051580905914307e-01 2.422814965248107910e-01 7.186908274888992310e-02 4.774185642600059509e-02 1.984156072139739990e-01 -7.986273616552352905e-02 -1.398232579231262207e-01 -7.026740908622741699e-02 3.692014515399932861e-02 -3.796617388725280762e-01 2.363743484020233154e-01 1.927918754518032074e-02 4.891436174511909485e-02 1.079334169626235962e-01 -1.812515258789062500e-01 -2.351228445768356323e-01 6.612081080675125122e-02 -4.370587691664695740e-02 -4.536240920424461365e-02 -2.790551781654357910e-01 -1.077445819973945618e-01 1.322521418333053589e-01 1.292517185211181641e-01 2.033545672893524170e-01 -2.697143256664276123e-01 1.228771060705184937e-01 3.917618468403816223e-02 3.352044895291328430e-02 1.207523792982101440e-01 -3.282952904701232910e-01
-1.463819742202758789e-01 2.722568213939666748e-01 1.084745582193136215e-02 1.781205087900161743e-01 4.487886652350425720e-02 -1.655351966619491577e-01 -5.696949362754821777e-02 3.025917112827301025e-01 -2.548794262111186981e-02 2.789551019668579102e-01 8.164139091968536377e-02 -3.336275368928909302e-02 -8.645060472190380096e-03 -1.685482561588287354e-01 2.340079098939895630e-01 1.702302247285842896e-01 1.718325912952423096e-01 -4.532865583896636963e-01 2.370231151580810547e-01 -4.880883544683456421e-02 1.199707463383674622e-01 1.723810583353042603e-01 2.622424811124801636e-02 2.064696103334426880e-01 -1.055332422256469727e-01 7.644201815128326416e-02 -3.278571367263793945e-02 -2.817384600639343262e-01 -8.745413273572921753e-02 1.656637787818908691e-01 1.019496768712997437e-01 -1.612876057624816895e-01
-1.228676810860633850e-01 2.636417448520660400e-01 5.807655677199363708e-02 1.052646711468696594e-02 -3.370317816734313965e-02 -2.031568139791488647e-01 2.447653859853744507e-01 2.035847008228302002e-01 7.607926428318023682e-02 2.161068022251129150e-01 2.566590309143066406e-01 -2.817235589027404785e-01 6.201042979955673218e-02 -1.100645586848258972e-01 1.661852598190307617e-01 1.046693399548530579e-01 1.118376925587654114e-01 -4.611891135573387146e-02 1.881617903709411621e-01 -1.583694368600845337e-01 1.958587206900119781e-02 -3.071845173835754395e-01 -7.007759809494018555e-02 3.151429891586303711e-01 2.139359526336193085e-02 -9.723413735628128052e-02 -2.776149809360504150e-01 2.465796284377574921e-02 4.414694011211395264e-02 2.075606137514114380e-01 -1.451039314270019531e-01 -2.968413233757019043e-01
4.039449989795684814e-02 -6.366853415966033936e-02 -4.250338971614837646e-01 2.666147798299789429e-02 2.272419780492782593e-01 -1.796130239963531494e-01 1.668986976146697998e-01 -3.608672693371772766e-02 1.316822618246078491e-01 -1.159889623522758484e-01 3.098785132169723511e-02 -1.069876477122306824e-01 -1.248727813363075256e-01 -1.406251490116119385e-01 5.700819566845893860e-02 2.550402581691741943e-01 1.153237521648406982e-01 -4.736421257257461548e-02 -1.370177417993545532e-01 -3.893390297889709473e-01 1.276500970125198364e-01 1.291185617446899414e-01 -7.434113323688507080e-02 -1.766950339078903198e-01 -8.901994675397872925e-02 6.762205809354782104e-02 -3.329736888408660889e-01 -3.555166302248835564e-03 1.547689884901046753e-01 3.069103658199310303e-01 1.699799001216888428e-01 -1.642889827489852905e-01
-1.091056168079376221e-01 6.629031896591186523e-02 -2.685322033357806504e-05 2.235208638012409210e-02 -2.141771651804447174e-02 -2.168728113174438477e-01 -5.055832862854003906e-02 1.873088777065277100e-01 -8.691053092479705811e-02 3.401153087615966797e-01 -1.310884859412908554e-02 1.617091745138168335e-01 -1.913336515426635742e-01 -1.534479577094316483e-02 -8.091339468955993652e-02 4.424109458923339844e-01 -2.177551575005054474e-02 -3.158738613128662109e-01 2.791976630687713623e-01 -2.705653309822082520e-01 1.533008366823196411e-01 -2.422234863042831421e-01 1.798770762979984283e-02 9.106174856424331665e-02 7.042173296213150024e-02 -1.600997056812047958e-03 -8.856428414583206177e-02 -4.712710902094841003e-02 1.009414643049240112e-01 3.540758490562438965e-01 -6.220027431845664978e-02 -1.128978505730628967e-01
-2.475541383028030396e-01 -1.965252012014389038e-01 -2.411445602774620056e-02 4.274867475032806396e-02 -1.217115018516778946e-02 -2.739890217781066895e-01 -2.110793441534042358e-02 -1.209975779056549072e-02 -9.596952795982360840e-02 1.023174524307250977e-01 2.065811604261398315e-01 -3.639709949493408203e-01 2.013048529624938965e-02 -1.628860831260681152e-02 -5.686928331851959229e-02 3.133028447628021240e-01 9.653416275978088379e-02 -2.778857052326202393e-01 -1.073675137013196945e-02 3.022676706314086914e-01 2.603901326656341553e-01 -2.752944361418485641e-03 3.101248666644096375e-02 2.240010350942611694e-01 1.049351915717124939e-01 -2.507456839084625244e-01 -1.784957498311996460e-01 1.679846793413162231e-01 -5.911445617675781250e-02 1.012308970093727112e-01 9.873119741678237915e-02 -2.656294703483581543e-01
1.978733837604522705e-01 -1.981617212295532227e-01 -2.636526823043823242e-01 -4.379609599709510803e-03 -3.726455867290496826e-01 -6.554169207811355591e-02 -1.147818043828010559e-01 -1.510074734687805176e-01 -3.850809484720230103e-02 2.792828977108001709e-01 2.753073349595069885e-02 2.067682333290576935e-03 2.938934266567230225e-01 -2.866191416978836060e-02 -1.009441614151000977e-01 7.591535896062850952e-02 2.091233432292938232e-01 -2.930323481559753418e-01 1.504115462303161621e-01 -9.487257152795791626e-02 3.823367133736610413e-02 -1.038777157664299011e-01 1.156315281987190247e-01 3.422379121184349060e-02 9.526184201240539551e-02 3.169932663440704346e-01 -1.496831178665161133e-01 -3.070244193077087402e-01 1.669522523880004883e-01 1.314916759729385376e-01 1.988317072391510010e-02 -1.723645478487014771e-01
5.195137858390808105e-02 8.542967587709426880e-02 -3.995461761951446533e-01 2.394140511751174927e-01 3.375026211142539978e-02 -3.134357035160064697e-01 8.214424550533294678e-02 5.782771110534667969e-02 1.454272959381341934e-02 -7.909455895423889160e-02 -1.923790201544761658e-02 -2.606337368488311768e-01 3.308992683887481689e-01 3.027109242975711823e-02 2.327465079724788666e-02 1.228137090802192688e-01 -2.005248963832855225e-01 -2.202271223068237305e-01 2.033636122941970825e-01 -2.437881380319595337e-01 -1.165281757712364197e-01 -1.645092517137527466e-01 2.806359343230724335e-02 -1.751000136137008667e-01 1.167778149247169495e-01 -1.368899643421173096e-01 -2.918484210968017578e-01 2.796127833425998688e-02 4.577903077006340027e-02 -1.669715940952301025e-01 -4.364242777228355408e-02 -2.257617264986038208e-01
1.088578701019287109e-01 2.525227367877960205e-01 1.465596444904804230e-02 -1.686165183782577515e-01 1.159544885158538818e-01 -3.322646617889404297e-01 1.604394912719726562e-01 -1.579274684190750122e-01 1.488015353679656982e-01 2.095543444156646729e-01 1.919506341218948364e-01 -1.702287793159484863e-01 7.663889974355697632e-02 4.660405591130256653e-02 -1.799942255020141602e-01 4.652973711490631104e-01 -1.096539273858070374e-01 -1.050338596105575562e-01 9.261764585971832275e-03 -1.474727541208267212e-01 1.611543893814086914e-01 -6.454637274146080017e-03 -1.203845888376235962e-01 4.479972273111343384e-02 -5.607483536005020142e-02 -1.194658204913139343e-01 -3.890114277601242065e-02 -1.026617214083671570e-01 -1.862213611602783203e-01 -2.776290290057659149e-02 -1.531786322593688965e-01 -3.957296013832092285e-01
1.726308166980743408e-01 3.053779006004333496e-01 -1.993459463119506836e-01 -1.437055617570877075e-01 8.817268162965774536e-02 -1.684115678071975708e-01 2.861565351486206055e-01 -2.234827354550361633e-02 1.113033592700958252e-01 1.038567274808883667e-01 3.114636242389678955e-01 -1.982909590005874634e-01 -1.108142137527465820e-01 1.462882161140441895e-01 -2.321682637557387352e-03 3.026630282402038574e-01 -1.113493517041206360e-01 -1.711696572601795197e-02 1.264794468879699707e-01 -4.814266785979270935e-02 3.957987129688262939e-01 -2.483581155538558960e-01 -2.156837135553359985e-01 2.090727351605892181e-02 1.035540481097996235e-03 2.373871020972728729e-02 -2.343762665987014771e-01 -2.194328010082244873e-01 -5.995040759444236755e-03 -1.360571663826704025e-02 5.765258893370628357e-02 -9.870763868093490601e-02
1.898043751716613770e-01 1.161520481109619141e-01 -1.285121440887451172e-01 4.707873240113258362e-02 1.046895757317543030e-01 7.421946525573730469e-02 -1.598359458148479462e-02 5.806659162044525146e-02 -6.561397761106491089e-02 7.860711961984634399e-02 1.224916353821754456e-01 -1.825436949729919434e-01 1.294727250933647156e-02 8.283132314682006836e-02 1.769219040870666504e-01 3.268202543258666992e-01 -5.870614945888519287e-02 -3.193936049938201904e-01 -2.404181985184550285e-03 -1.053845658898353577e-01 6.648226827383041382e-02 -1.012471765279769897e-01 4.130034744739532471e-01 7.353550940752029419e-02 7.850533723831176758e-02 6.713862717151641846e-02 -1.730329543352127075e-01 -2.424259632825851440e-01 6.574094295501708984e-02 3.477573096752166748e-01 -2.856723070144653320e-01 -3.069787621498107910e-01
-1.616525650024414062e-01 1.194421872496604919e-01 1.613232791423797607e-01 -1.960686296224594116e-01 -6.594619899988174438e-02 -3.077023327350616455e-01 1.106950417160987854e-01 1.141837835311889648e-01 -4.130029305815696716e-02 1.730977743864059448e-01 2.407492697238922119e-01 9.037634357810020447e-03 4.235539212822914124e-02 -5.483007803559303284e-02 -1.418361514806747437e-01 3.250674605369567871e-01 -1.794750541448593140e-01 -2.087154388427734375e-01 -5.477697029709815979e-02 2.558908984065055847e-02 -3.051926195621490479e-01 -1.115915030241012573e-01 4.987576976418495178e-02 5.725718662142753601e-02 -2.885790467262268066e-01 -5.866622552275657654e-02 -2.549241185188293457e-01 -6.960915774106979370e-02 2.067753374576568604e-01 -1.062616705894470215e-02 1.220935136079788208e-01 -3.813120722770690918e-01
1.824272423982620239e-01 1.105623617768287659e-01 -2.940579652786254883e-01 8.161743730306625366e-02 -2.551223896443843842e-02 -1.430798880755901337e-02 1.164799854159355164e-01 -3.160334229469299316e-01 -9.808459132909774780e-02 1.313622742891311646e-01 7.846485823392868042e-02 -1.135831847786903381e-01 3.219634294509887695e-02 -2.521762549877166748e-01 1.046484410762786865e-01 2.476720809936523438e-01 -7.979823567438870668e-05 -4.832930564880371094e-01 -2.243386022746562958e-02 -3.290687501430511475e-01 1.165621653199195862e-01 -2.377504557371139526e-01 -3.439247235655784607e-02 -1.939112097024917603e-01 6.636339426040649414e-02 -3.842788282781839371e-03 -9.330829977989196777e-02 -1.753563731908798218e-01 -1.519714742898941040e-01 -5.705663934350013733e-02 6.081585213541984558e-02 -1.975482255220413208e-01
-5.147749930620193481e-02 -9.342581033706665039e-03 -2.855548076331615448e-02 8.832108974456787109e-02 -2.832877933979034424e-01 3.710038959980010986e-02 2.954420447349548340e-01 2.922624908387660980e-02 8.994197100400924683e-02 1.447901595383882523e-02 -7.486728578805923462e-02 -1.836212724447250366e-01 1.644203513860702515e-01 -1.501629948616027832e-01 1.177289411425590515e-01 2.090873122215270996e-01 1.189076900482177734e-01 -3.591905236244201660e-01 3.071001470088958740e-01 -1.664174050092697144e-01 2.042555622756481171e-02 -3.304685354232788086e-01 -1.086553633213043213e-01 -7.631099224090576172e-02 1.566998101770877838e-02 1.235402897000312805e-01 -1.251655071973800659e-01 3.336082678288221359e-03 1.403413712978363037e-01 2.671669125556945801e-01 -3.594119846820831299e-01 -1.422753036022186279e-01
-6.757980585098266602e-02 1.926410384476184845e-02 -2.088742852210998535e-01 2.667989023029804230e-02 1.098507717251777649e-01 -1.227925717830657959e-01 3.380186557769775391e-01 -1.440426558256149292e-01 -1.658809483051300049e-01 8.173747360706329346e-02 2.265908569097518921e-01 -3.695959448814392090e-01 2.523788809776306152e-01 1.355482451617717743e-02 7.693541049957275391e-02 3.196142911911010742e-01 -2.267792224884033203e-01 -3.372178077697753906e-01 1.581918895244598389e-01 -8.891229331493377686e-02 -1.789146065711975098e-01 -2.314968407154083252e-01 -5.114722251892089844e-02 -1.296982467174530029e-01 1.415845588780939579e-03 -1.258413046598434448e-01 -5.110088363289833069e-02 1.091901659965515137e-01 2.243330925703048706e-01 8.072692900896072388e-02 -5.266429856419563293e-02 -3.710883855819702148e-02
3.181554973125457764e-01 -5.470274388790130615e-02 -2.647294402122497559e-01 2.377613782882690430e-01 -5.115130543708801270e-02 -2.272417098283767700e-01 3.429106175899505615e-01 -1.170040890574455261e-01 -6.547633558511734009e-02 -9.253120422363281250e-02 2.056651711463928223e-01 1.744822114706039429e-01 -1.376205980777740479e-01 2.516891062259674072e-02 -1.082345005124807358e-02 1.782882660627365112e-01 2.224714756011962891e-01 -3.553142249584197998e-01 -6.513041257858276367e-02 -3.093406092375516891e-03 1.223798170685768127e-01 -1.760904677212238312e-02 -3.701190948486328125e-01 1.647778153419494629e-01 1.020514518022537231e-01 -1.473337505012750626e-02 -7.790518552064895630e-02 -2.218818068504333496e-01 2.183494903147220612e-02 1.011170893907546997e-01 1.024683788418769836e-01 -4.240382928401231766e-03
7.548172771930694580e-02 -2.064465731382369995e-02 -1.111559569835662842e-01 6.354911625385284424e-02 1.403540372848510742e-01 -1.673906743526458740e-01 3.222480416297912598e-01 1.987237781286239624e-01 -1.986709684133529663e-01 6.927777826786041260e-02 1.679854691028594971e-01 9.542525559663772583e-02 1.451911181211471558e-01 1.510107368230819702e-01 -1.336963027715682983e-01 2.032451778650283813e-01 1.882961690425872803e-01 -2.124073356389999390e-01 -2.507832050323486328e-01 -1.664163619279861450e-01 2.643715739250183105e-01 7.446318864822387695e-02 7.781602442264556885e-02 -4.303312674164772034e-02 -9.587157517671585083e-02 4.997572675347328186e-02 -3.557759821414947510e-01 7.559946924448013306e-02 4.178113639354705811e-01 -4.615546390414237976e-02 -8.046242594718933105e-02 -1.418128609657287598e-01
-6.344179064035415649e-02 -5.215097218751907349e-02 -3.834612369537353516e-01 2.630477072671055794e-03 -1.637454703450202942e-02 -2.286750227212905884e-01 7.050079852342605591e-02 5.962783843278884888e-02 -1.818097010254859924e-02 -1.087348014116287231e-01 6.222197040915489197e-02 2.475913241505622864e-02 -8.302242495119571686e-03 -1.658751517534255981e-01 -1.749039739370346069e-01 1.045014411211013794e-01 1.931303143501281738e-01 -3.002010881900787354e-01 7.473567873239517212e-02 -4.190332889556884766e-01 2.515446767210960388e-02 -1.166348904371261597e-01 1.435065418481826782e-01 -4.830326512455940247e-02 -2.852271497249603271e-02 -3.722210228443145752e-02 -8.264751732349395752e-02 -3.033543825149536133e-01 1.605555564165115356e-01 4.164136052131652832e-01 -2.309762388467788696e-01 6.774161476641893387e-03
3.832612037658691406e-01 -6.234622746706008911e-02 -4.592005163431167603e-02 1.039420440793037415e-01 -6.492175161838531494e-02 -2.688686549663543701e-01 3.222942650318145752e-01 -1.097690090537071228e-01 -9.840244799852371216e-02 1.226390991359949112e-02 1.160777956247329712e-01 -1.947512924671173096e-01 4.580268636345863342e-02 2.926662191748619080e-02 5.780352279543876648e-02 2.837405502796173096e-01 -1.176958717405796051e-02 -3.928457796573638916e-01 -5.933135375380516052e-02 1.048665270209312439e-01 1.305675208568572998e-01 2.254220098257064819e-02 1.239320188760757446e-01 1.442278623580932617e-01 -9.598648175597190857e-03 9.257782995700836182e-02 -3.692625761032104492e-01 -9.177646040916442871e-02 -2.827559709548950195e-01 -1.028569713234901428e-01 1.572654098272323608e-01 -6.662842631340026855e-02
-1.759894788265228271e-01 -3.587817773222923279e-02 -2.288387417793273926e-01 8.856394886970520020e-02 -4.155222326517105103e-02 9.810178726911544800e-02 1.465745717287063599e-01 1.585658043622970581e-01 -4.104297235608100891e-02 -8.868364244699478149e-02 5.126696452498435974e-02 -1.376857757568359375e-01 -2.178507484495639801e-02 1.936152763664722443e-02 7.575986534357070923e-02 1.558238118886947632e-01 1.822674274444580078e-01 -3.135700225830078125e-01 1.370917409658432007e-01 -2.159863561391830444e-01 4.351978749036788940e-02 -4.336070120334625244e-01 -3.215368092060089111e-01 1.012642215937376022e-02 -2.640259079635143280e-02 1.657915413379669189e-01 -1.931971758604049683e-01 -4.988297820091247559e-02 1.218466162681579590e-01 2.403454333543777466e-01 -3.114564418792724609e-01 -2.440133392810821533e-01
1.967965811491012573e-01 3.672804683446884155e-02 -8.408200740814208984e-02 4.993224889039993286e-02 -6.252256035804748535e-02 -1.256029158830642700e-01 3.135804459452629089e-02 1.353919059038162231e-01 -3.589483499526977539e-01 -3.817007690668106079e-02 -1.108751073479652405e-02 -2.059616148471832275e-01 8.762260526418685913e-02 -1.342907696962356567e-01 -1.815040409564971924e-01 2.166242301464080811e-01 1.119136810302734375e-01 -3.485038280487060547e-01 -9.768849238753318787e-03 -1.569805443286895752e-01 -4.615196213126182556e-02 2.868529222905635834e-02 1.572651863098144531e-01 -9.786668233573436737e-03 -3.038952052593231201e-01 8.019219338893890381e-02 -2.118010073900222778e-01 -1.903265267610549927e-01 -3.631649315357208252e-01 3.622608259320259094e-02 -3.498220071196556091e-02 -3.635158240795135498e-01
2.734333276748657227e-01 8.506870269775390625e-02 -8.129588328301906586e-03 2.463619858026504517e-01 2.167436182498931885e-01 -1.970723569393157959e-01 1.631291061639785767e-01 8.764471113681793213e-02 8.610234409570693970e-02 5.534844100475311279e-02 3.137014806270599365e-02 -1.373682320117950439e-01 3.124264478683471680e-01 8.323661237955093384e-02 -2.537204325199127197e-01 1.231717765331268311e-01 9.652144461870193481e-02 -1.804167330265045166e-01 -1.056507378816604614e-01 1.654074899852275848e-02 2.107999920845031738e-01 2.690519094467163086e-01 -4.659856483340263367e-02 -4.535298794507980347e-02 -6.021018698811531067e-02 3.220888078212738037e-01 -1.099400818347930908e-01 -2.649870812892913818e-01 -6.314110010862350464e-02 8.942428976297378540e-02 2.108414620161056519e-01 -3.197637200355529785e-01
1.532054245471954346e-01 2.533538732677698135e-03 -2.357869148254394531e-01 -5.582665279507637024e-02 2.342609614133834839e-01 -3.201185762882232666e-01 3.025924973189830780e-02 -5.593165755271911621e-02 2.950763404369354248e-01 1.645120829343795776e-01 3.429315984249114990e-01 2.020759880542755127e-01 5.974588915705680847e-03 1.465407460927963257e-01 -1.488332729786634445e-02 1.165195032954216003e-01 -1.179956365376710892e-02 -3.587394654750823975e-01 -2.711007557809352875e-02 -1.416561454534530640e-01 2.764293551445007324e-01 1.936135441064834595e-01 -6.969957798719406128e-02 6.451260764151811600e-03 1.066478788852691650e-01 1.811550706624984741e-01 -2.838747501373291016e-01 -8.255925029516220093e-03 4.486354067921638489e-02 -1.489625424146652222e-01 1.148144006729125977e-01 -1.336773782968521118e-01
2.557987570762634277e-01 2.357623726129531860e-02 -2.129634469747543335e-01 1.358303427696228027e-01 2.977392673492431641e-01 -3.440557122230529785e-01 -4.126459732651710510e-02 2.035752236843109131e-01 -1.181496083736419678e-01 1.155127398669719696e-02 2.281052470207214355e-01 5.759616196155548096e-02 1.018370017409324646e-01 9.422787465155124664e-03 -6.773716304451227188e-03 2.299985662102699280e-02 7.169582694768905640e-02 -3.224204480648040771e-01 -1.329245120286941528e-01 1.223497316241264343e-01 2.217047810554504395e-01 2.484009116888046265e-01 5.365064367651939392e-02 1.507750600576400757e-01 9.034139802679419518e-04 1.664710640907287598e-01 -3.546600043773651123e-01 -7.924278825521469116e-02 2.931443452835083008e-01 -5.459416657686233521e-02 -5.737702175974845886e-02 -9.684354811906814575e-02
1.214633211493492126e-01 2.187552601099014282e-01 -1.616635471582412720e-01 2.366961985826492310e-01 1.507402211427688599e-02 -3.770503401756286621e-01 1.114785671234130859e-01 9.559839963912963867e-02 1.127541810274124146e-01 -2.823876962065696716e-02 2.709377408027648926e-01 -1.186701003462076187e-02 -7.714164443314075470e-03 1.687645912170410156e-01 6.336915493011474609e-02 1.669729053974151611e-01 2.529958784580230713e-01 -3.526834249496459961e-01 -1.751076243817806244e-02 1.277336571365594864e-02 3.299028873443603516e-01 -5.456857010722160339e-02 -2.211892902851104736e-01 -2.708698213100433350e-01 1.875881105661392212e-01 -2.250034958124160767e-01 -8.208472281694412231e-02 -1.128614097833633423e-01 1.175627186894416809e-01 -1.179002411663532257e-02 -3.888215497136116028e-02 6.474665831774473190e-03
-6.145063415169715881e-02 2.121646255254745483e-01 -3.785160779953002930e-01 1.642779111862182617e-01 -6.176627706736326218e-03 -1.175775378942489624e-01 1.864081248641014099e-02 -2.188722193241119385e-01 -1.697453111410140991e-01 2.075109928846359253e-01 1.160130202770233154e-01 1.218412443995475769e-01 7.071541249752044678e-02 2.242111116647720337e-01 2.187365442514419556e-01 2.776800394058227539e-01 3.079439103603363037e-01 -3.114449381828308105e-01 1.728682070970535278e-01 -2.334733493626117706e-02 -8.510582894086837769e-02 4.123543947935104370e-02 -2.066390216350555420e-01 8.903151610866189003e-04 -3.675821051001548767e-02 6.588153541088104248e-02 2.956199459731578827e-02 -8.040323108434677124e-02 2.269445210695266724e-01 2.242922484874725342e-01 6.181528046727180481e-02 -2.141717225313186646e-01
2.595392521470785141e-03 -1.892563328146934509e-02 1.263445764780044556e-01 -8.233500272035598755e-02 9.421331435441970825e-02 -2.976475656032562256e-01 -3.134012967348098755e-02 -7.251688838005065918e-02 -1.878316998481750488e-01 1.466575711965560913e-01 -1.463589519262313843e-01 -4.122360423207283020e-02 1.417363435029983521e-01 -1.341056823730468750e-01 -1.748248636722564697e-01 4.613448381423950195e-01 7.151568774133920670e-03 -1.709659844636917114e-01 -2.845000326633453369e-01 -7.396773248910903931e-02 2.162248343229293823e-01 7.045381516218185425e-02 -2.899219468235969543e-02 -4.688473418354988098e-02 1.822652220726013184e-01 -1.117459535598754883e-01 -5.176715850830078125e-01 -5.580182000994682312e-02 -1.194173321127891541e-01 5.432144924998283386e-02 2.817924134433269501e-03 -8.557954430580139160e-02
-2.190684974193572998e-01 2.430279999971389771e-01 -6.111886352300643921e-02 2.967765927314758301e-02 7.258975505828857422e-02 -1.778209209442138672e-01 -1.273252964019775391e-01 2.830821834504604340e-02 -1.308580785989761353e-01 1.248465031385421753e-01 2.422557622194290161e-01 -1.131995394825935364e-02 -2.963425219058990479e-01 -1.303869634866714478e-01 1.875030696392059326e-01 2.487413883209228516e-01 4.792131483554840088e-02 -1.806813478469848633e-01 1.201862655580043793e-02 -1.977171450853347778e-01 6.523748487234115601e-02 4.668175056576728821e-02 -1.234425604343414307e-01 1.202942579984664917e-01 -1.373476833105087280e-01 2.127813845872879028e-01 -2.419319301843643188e-01 -3.251813352108001709e-01 -2.299476414918899536e-01 1.611803472042083740e-01 1.480743885040283203e-01 -3.186435997486114502e-01
9.899505227804183960e-02 -1.231445115990936756e-03 -3.408314427360892296e-03 -5.905031040310859680e-02 9.201781451702117920e-02 -3.684944808483123779e-01 -4.777211323380470276e-02 -5.612746253609657288e-02 2.181764245033264160e-01 2.073537856340408325e-01 2.643463611602783203e-01 6.791263073682785034e-02 -1.034456565976142883e-01 -5.304874479770660400e-02 -6.330631673336029053e-02 3.456595242023468018e-01 6.245468556880950928e-02 -2.312641590833663940e-01 1.282077562063932419e-02 5.273240059614181519e-02 4.241358935832977295e-01 4.518575593829154968e-02 -8.949586749076843262e-02 1.634379029273986816e-01 5.434982851147651672e-02 5.665384605526924133e-02 -4.740898907184600830e-01 1.016094833612442017e-01 4.617611318826675415e-02 -3.354952484369277954e-02 1.155116483569145203e-01 9.374798275530338287e-03
3.141236677765846252e-02 -1.046275347471237183e-01 7.347773760557174683e-02 7.365544885396957397e-02 -2.815821170806884766e-01 -3.340134322643280029e-01 9.837371110916137695e-02 -9.965488314628601074e-02 -1.874372810125350952e-01 1.872380673885345459e-01 2.676964402198791504e-01 8.765970170497894287e-02 7.481902092695236206e-02 -6.468141824007034302e-02 -5.354386195540428162e-02 3.884473145008087158e-01 8.306846953928470612e-03 -3.208187520503997803e-01 -9.662704169750213623e-02 2.744382321834564209e-01 2.708535194396972656e-01 -1.040879189968109131e-01 2.026983797550201416e-01 -1.837911456823348999e-01 8.561387658119201660e-02 1.772822439670562744e-01 -4.667289927601814270e-02 -7.163073122501373291e-02 -4.774701222777366638e-02 -4.086780920624732971e-02 -8.180795609951019287e-02 -2.242429107427597046e-01
-4.094630945473909378e-03 4.171092528849840164e-03 -1.115863472223281860e-01 -8.689801394939422607e-02 -7.647813763469457626e-04 -1.891770958900451660e-01 1.750711053609848022e-01 -4.463231936097145081e-02 1.578697115182876587e-01 1.271108388900756836e-01 1.182670984417200089e-02 -3.796376287937164307e-01 7.858373224735260010e-02 -2.548770904541015625e-01 -8.117773383855819702e-02 2.199648618698120117e-01 -7.839287817478179932e-02 -6.355749964714050293e-01 -8.248342573642730713e-02 -3.526680916547775269e-02 -2.179000526666641235e-02 -2.624928355216979980e-01 4.996323958039283752e-02 -1.593975275754928589e-01 4.757951945066452026e-02 5.167040228843688965e-02 -2.037580758333206177e-01 4.167311266064643860e-02 9.688782691955566406e-02 -1.314429566264152527e-02 -1.410958766937255859e-01 -8.360981941223144531e-02
1.623268872499465942e-01 -8.872771263122558594e-02 -2.324238419532775879e-01 2.746612392365932465e-02 -1.362154036760330200e-01 -1.417088210582733154e-01 3.840262815356254578e-02 -1.343017369508743286e-01 4.623915255069732666e-02 -3.530480861663818359e-01 -5.187838897109031677e-02 -2.289012819528579712e-01 7.614059746265411377e-02 -7.027432322502136230e-02 -1.361981481313705444e-01 -2.839739993214607239e-02 4.562322795391082764e-02 -3.555710911750793457e-01 3.442751467227935791e-01 -1.162251606583595276e-01 5.860255099833011627e-03 1.764934696257114410e-02 1.187987849116325378e-01 -1.853850111365318298e-02 1.105773821473121643e-01 2.805579006671905518e-01 -2.342322468757629395e-01 -1.831823885440826416e-01 1.785397827625274658e-01 2.615877687931060791e-01 -8.168537914752960205e-02 -2.814384400844573975e-01
-1.511930972337722778e-01 -1.218407601118087769e-01 5.817029997706413269e-02 3.415579721331596375e-02 -1.739368885755538940e-01 -3.444896638393402100e-02 1.501640528440475464e-01 -1.208401545882225037e-01 9.223617613315582275e-03 1.591854244470596313e-01 4.898470044136047363e-01 -2.815826535224914551e-01 6.725832819938659668e-02 4.594598338007926941e-02 -1.650303415954113007e-02 1.703062951564788818e-01 2.773545384407043457e-01 -8.667495101690292358e-03 1.118632778525352478e-01 -2.216305434703826904e-01 3.092138171195983887e-01 -1.804179847240447998e-01 9.320843219757080078e-02 -1.452062278985977173e-01 2.232380956411361694e-02 1.394685357809066772e-01 -1.696366816759109497e-01 -1.259292960166931152e-01 1.055778041481971741e-01 2.855779528617858887e-01 2.116324305534362793e-01 -9.966258704662322998e-02
3.672413760796189308e-03 -2.145901322364807129e-01 -7.279862463474273682e-02 9.606084227561950684e-02 -1.066455319523811340e-01 -3.979104161262512207e-01 1.710935533046722412e-01 3.158162832260131836e-01 5.048028379678726196e-02 -1.669930964708328247e-01 -5.323747545480728149e-02 -4.270495101809501648e-02 -6.108068861067295074e-03 2.431204319000244141e-01 -2.632256597280502319e-02 4.464781656861305237e-02 -3.388334065675735474e-02 -2.735547721385955811e-01 -2.751320004463195801e-01 2.607564628124237061e-01 2.271463423967361450e-01 -9.540437906980514526e-02 -1.230400279164314270e-01 8.255492150783538818e-02 -3.127317875623703003e-02 1.844663023948669434e-01 -2.486871182918548584e-01 -2.226462215185165405e-01 8.091381751000881195e-03 9.564395248889923096e-02 2.032245397567749023e-01 -2.109689265489578247e-01
1.227321103215217590e-01 7.856487482786178589e-02 -1.938045918941497803e-01 6.803644821047782898e-03 -2.100156247615814209e-01 6.283970177173614502e-02 -2.010686993598937988e-01 1.388593316078186035e-01 5.215335264801979065e-02 6.963197886943817139e-02 -1.468001008033752441e-01 1.108943372964859009e-01 1.823119670152664185e-01 2.181358039379119873e-01 -2.019133605062961578e-02 3.529562950134277344e-01 -1.166920084506273270e-02 -2.731433212757110596e-01 2.639727890491485596e-01 7.280878722667694092e-02 2.633093595504760742e-01 -1.280000209808349609e-01 1.379661541432142258e-02 6.314642261713743210e-03 -1.822955906391143799e-01 1.288570091128349304e-02 -1.413823217153549194e-01 7.696559280157089233e-02 3.828386366367340088e-01 3.259032964706420898e-01 -6.778322905302047729e-02 -1.838840693235397339e-01
-7.221328467130661011e-02 1.727918088436126709e-01 -2.445880882441997528e-02 4.351155459880828857e-02 2.168870270252227783e-01 -6.679802387952804565e-02 1.649353951215744019e-01 7.120622694492340088e-02 1.511591579765081406e-02 6.269057095050811768e-02 3.029457032680511475e-01 -3.573359549045562744e-01 -6.672450900077819824e-02 -2.061744034290313721e-01 3.274263872299343348e-04 1.585187613964080811e-01 -6.861269474029541016e-02 -4.825711622834205627e-02 8.635527640581130981e-02 -8.150383085012435913e-02 7.412714511156082153e-02 -2.498524338006973267e-01 -7.788353599607944489e-03 3.002205193042755127e-01 -9.827037155628204346e-02 1.197683140635490417e-01 -3.589304983615875244e-01 -1.120416969060897827e-01 2.477546185255050659e-01 1.106100156903266907e-01 1.650454401969909668e-01 -3.707496821880340576e-01
1.757847517728805542e-01 -6.897683441638946533e-02 -3.532888293266296387e-01 1.950513571500778198e-01 1.217986717820167542e-01 -1.854231022298336029e-02 6.758365780115127563e-02 1.159369498491287231e-01 6.017842516303062439e-02 2.056339383125305176e-02 1.895108819007873535e-01 -2.757499814033508301e-01 1.105446815490722656e-01 3.980076313018798828e-02 1.265502870082855225e-01 3.218419477343559265e-02 1.451810915023088455e-02 -2.347190082073211670e-01 4.504304006695747375e-02 3.348489105701446533e-02 7.895055413246154785e-02 -5.117733404040336609e-02 -1.784680187702178955e-01 2.020153701305389404e-01 2.247057706117630005e-01 -5.493317171931266785e-02 -5.977529287338256836e-01 -1.120108515024185181e-01 1.681611058302223682e-03 2.019330710172653198e-01 -1.245805528014898300e-02 -1.310606896877288818e-01
-1.296841353178024292e-01 -2.565616965293884277e-01 -6.612568348646163940e-02 9.666876494884490967e-02 -2.256525754928588867e-01 -3.304634988307952881e-01 2.347134798765182495e-01 6.793063879013061523e-02 1.177870482206344604e-01 -8.142437785863876343e-03 1.633935570716857910e-01 -1.943708807229995728e-01 3.959520533680915833e-02 -3.830075263977050781e-02 -1.847649216651916504e-01 3.142113983631134033e-01 1.750539839267730713e-01 -3.290143609046936035e-01 -1.781103461980819702e-01 -1.092364266514778137e-01 1.666633933782577515e-01 -1.149055808782577515e-01 -1.250552982091903687e-01 2.395470946794375777e-04 -1.869417876005172729e-01 9.761988371610641479e-02 2.305030375719070435e-01 -3.866225108504295349e-02 2.406521737575531006e-01 -2.412652224302291870e-02 6.220584735274314880e-02 -2.623998820781707764e-01
-5.316135287284851074e-02 -1.347260326147079468e-01 -3.346578916534781456e-03 -1.086314097046852112e-01 -1.096317097544670105e-01 -1.439966112375259399e-01 -5.729727447032928467e-02 1.345750540494918823e-01 -2.819509804248809814e-01 9.215207397937774658e-02 -1.050332561135292053e-01 -1.119461953639984131e-01 -1.572342664003372192e-01 -1.652287393808364868e-01 2.583063840866088867e-01 1.773620843887329102e-01 -1.579704508185386658e-02 -4.324056208133697510e-01 1.892878413200378418e-01 -3.772341310977935791e-01 2.363700121641159058e-01 5.755126103758811951e-02 -1.148214861750602722e-01 -5.619176477193832397e-02 2.330617792904376984e-02 4.803183302283287048e-02 -3.734276592731475830e-01 -9.206601232290267944e-02 1.301528215408325195e-01 -1.753824204206466675e-01 5.640046671032905579e-02 -9.364748746156692505e-02
1.358921825885772705e-01 1.566224731504917145e-02 -2.455716431140899658e-01 -1.078414544463157654e-02 6.062312796711921692e-02 -6.385825574398040771e-02 5.038635432720184326e-02 8.217365294694900513e-02 1.424918174743652344e-01 1.913170367479324341e-01 3.554477393627166748e-01 -8.746088296175003052e-02 4.684663563966751099e-02 -1.176572963595390320e-01 -8.853735029697418213e-02 4.377985596656799316e-01 -3.771666586399078369e-01 -3.859405592083930969e-02 1.631621271371841431e-01 -4.466477036476135254e-02 3.070574104785919189e-01 -3.162786364555358887e-02 9.757889062166213989e-02 3.977476060390472412e-02 -9.134609997272491455e-02 -1.097220480442047119e-01 -3.187067210674285889e-01 -8.730123937129974365e-02 -1.292663961648941040e-01 -8.288007974624633789e-02 1.853314340114593506e-01 -1.764212846755981445e-01
-3.916050493717193604e-02 2.693773508071899414e-01 -2.895337641239166260e-01 -4.222530126571655273e-02 -1.269236803054809570e-01 1.926375925540924072e-02 1.202604547142982483e-01 -9.300732612609863281e-02 -1.725471578538417816e-03 2.120728641748428345e-01 5.757366865873336792e-02 3.442059084773063660e-02 -8.116342127323150635e-03 -2.638003602623939514e-02 2.303533628582954407e-02 1.938963234424591064e-01 1.500566154718399048e-01 -3.183891773223876953e-01 2.398548722267150879e-01 -2.889150977134704590e-01 2.605576999485492706e-02 -4.230262935161590576e-01 -3.257942795753479004e-01 2.292212545871734619e-01 -1.588461548089981079e-02 5.905516818165779114e-02 -1.669442653656005859e-01 -3.521060198545455933e-02 8.980792015790939331e-02 5.072706565260887146e-02 -1.876482516527175903e-01 -1.744258552789688110e-01
3.557296991348266602e-01 5.974244698882102966e-02 9.121087938547134399e-02 6.791246123611927032e-03 -1.411949396133422852e-01 -3.589031994342803955e-01 3.057201765477657318e-02 -9.674298018217086792e-02 2.182287536561489105e-02 2.513415813446044922e-01 -3.236250951886177063e-02 1.454790960997343063e-02 1.426597386598587036e-01 -1.473854929208755493e-01 1.000714376568794250e-01 3.426017761230468750e-01 9.574345499277114868e-02 -3.390246629714965820e-01 -2.023233771324157715e-01 1.255890633910894394e-02 2.488889843225479126e-01 -8.410236984491348267e-02 -1.310835480690002441e-01 -1.887531876564025879e-01 -1.991034019738435745e-03 4.682837519794702530e-03 -1.394289433956146240e-01 -1.321594715118408203e-01 -2.260418385267257690e-01 2.526316232979297638e-02 9.728458523750305176e-02 -2.880130708217620850e-01
-1.322318464517593384e-01 1.620709598064422607e-01 -2.107931226491928101e-01 -7.673776894807815552e-02 5.871351063251495361e-02 -2.411311268806457520e-01 3.039057552814483643e-01 -2.558575570583343506e-01 -6.924489140510559082e-02 -6.088563054800033569e-02 9.257080033421516418e-03 -2.811444997787475586e-01 1.216207072138786316e-02 -3.144424855709075928e-01 -1.322150528430938721e-01 1.981749981641769409e-01 -1.370852440595626831e-01 -3.404796123504638672e-01 1.256173849105834961e-01 -1.254389882087707520e-01 -9.067153185606002808e-02 -1.542709618806838989e-01 3.416765481233596802e-02 6.177457049489021301e-02 2.002192437648773193e-01 1.790564656257629395e-01 -2.095603495836257935e-01 -1.110956594347953796e-01 3.052245378494262695e-01 3.639676794409751892e-02 6.402546912431716919e-02 -1.134702041745185852e-01
-1.988402456045150757e-01 1.394815593957901001e-01 -1.112940087914466858e-01 -2.042977064847946167e-01 -7.611035555601119995e-02 -3.646790087223052979e-01 1.248205304145812988e-01 -1.455712765455245972e-01 -1.552692353725433350e-01 -3.186889737844467163e-02 2.933519184589385986e-01 5.058994144201278687e-02 6.112366542220115662e-02 -1.313266903162002563e-01 2.293430566787719727e-01 3.312252461910247803e-01 -1.241027265787124634e-01 -2.895475924015045166e-01 -9.385348111391067505e-02 1.934746354818344116e-01 2.646178007125854492e-01 -5.038939416408538818e-02 -1.210977137088775635e-01 -1.376814693212509155e-01 5.754971411079168320e-03 6.783020496368408203e-02 -1.279637664556503296e-01 -2.856883220374584198e-02 -7.220776379108428955e-02 3.144795894622802734e-01 -1.915660798549652100e-01 -1.483829575590789318e-03
-4.831811785697937012e-02 7.133224606513977051e-02 -3.205695748329162598e-01 -1.439269185066223145e-01 -5.319301784038543701e-02 -9.947153739631175995e-03 8.798074722290039062e-02 -8.617484569549560547e-02 -5.563319101929664612e-02 3.013190627098083496e-01 -1.208133921027183533e-01 -2.971981167793273926e-01 -2.735139727592468262e-01 -7.622221857309341431e-02 -2.446054667234420776e-01 1.124531179666519165e-01 1.639590859413146973e-01 -4.374109804630279541e-01 1.411431934684514999e-02 -2.911469340324401855e-01 2.029006630182266235e-01 -4.396260902285575867e-02 -1.252309978008270264e-01 -2.099481374025344849e-01 4.658922925591468811e-02 -8.891157805919647217e-02 -1.004031449556350708e-01 -5.153029691427946091e-03 1.587276607751846313e-01 -3.183453157544136047e-02 -7.768962532281875610e-02 -2.064658552408218384e-01
9.445243328809738159e-02 -2.430103570222854614e-01 -2.620141021907329559e-02 1.100633665919303894e-01 -1.190487742424011230e-01 -1.934859454631805420e-01 1.267590075731277466e-01 6.662906147539615631e-03 -4.747863858938217163e-02 2.007833868265151978e-02 4.118200838565826416e-01 2.009714208543300629e-02 6.953559070825576782e-02 6.160764023661613464e-02 -7.053364813327789307e-02 1.760902404785156250e-01 2.665936350822448730e-01 -4.463690221309661865e-01 -3.372182548046112061e-01 -7.248313724994659424e-02 7.202189415693283081e-02 -3.526773769408464432e-03 -5.006498843431472778e-02 -3.990019485354423523e-02 -1.735389418900012970e-02 1.028119847178459167e-01 -2.388868182897567749e-01 1.360936015844345093e-01 -3.626033430919051170e-03 -8.088012039661407471e-02 2.838895916938781738e-01 -2.490753531455993652e-01
1.106335315853357315e-02 5.429238080978393555e-03 -1.211499422788619995e-01 2.870244532823562622e-02 1.032952964305877686e-01 -1.206637993454933167e-01 1.907649189233779907e-01 -6.706531625241041183e-03 -3.878051787614822388e-02 2.215496748685836792e-01 2.629396319389343262e-01 1.334347426891326904e-01 6.634644418954849243e-02 -6.025015190243721008e-02 -7.965649664402008057e-02 8.633440732955932617e-02 3.579723834991455078e-01 -3.112282752990722656e-01 -2.621291279792785645e-01 -2.145280539989471436e-01 2.844548225402832031e-01 2.003874033689498901e-01 -1.571853160858154297e-01 -2.448609843850135803e-02 5.657041072845458984e-02 2.070508897304534912e-01 -3.156705796718597412e-01 9.524521231651306152e-02 3.422432541847229004e-01 -3.548062220215797424e-02 -4.125542938709259033e-02 -4.817850515246391296e-02
1.960422843694686890e-02 1.378882378339767456e-01 9.490739554166793823e-02 -4.495254158973693848e-02 -1.321737766265869141e-01 -2.521632425487041473e-02 -6.461229175329208374e-02 6.125440448522567749e-02 -2.167664766311645508e-01 1.655191630125045776e-01 -4.417234659194946289e-02 -1.600071042776107788e-01 5.386115238070487976e-02 -1.756774485111236572e-01 -3.367678821086883545e-01 3.276097178459167480e-01 1.438026875257492065e-01 -2.759498357772827148e-01 4.760973155498504639e-02 -3.841597586870193481e-02 1.769701391458511353e-01 1.407469972036778927e-03 1.020046770572662354e-01 1.053607985377311707e-01 9.305981546640396118e-02 4.106150567531585693e-02 -5.275473594665527344e-01 -1.553484946489334106e-01 -2.796951234340667725e-01 1.898088604211807251e-01 2.297075837850570679e-02 -7.831617444753646851e-02
3.888370096683502197e-02 -6.159827485680580139e-02 -2.584600150585174561e-01 -1.858152896165847778e-01 2.796481736004352570e-02 -8.068139851093292236e-02 6.124769523739814758e-02 -2.650921046733856201e-01 9.417553246021270752e-02 2.831836342811584473e-01 -2.518382966518402100e-01 -1.052557304501533508e-01 1.135141924023628235e-01 -1.855505853891372681e-01 -9.616304188966751099e-02 3.159172236919403076e-01 1.514439284801483154e-01 -3.517745137214660645e-01 5.212530866265296936e-02 -3.527027368545532227e-01 9.100257605314254761e-02 4.959324002265930176e-02 -4.226523637771606445e-02 -7.701192796230316162e-02 -5.751913413405418396e-02 -7.236855453811585903e-04 -3.222741186618804932e-01 -1.521885842084884644e-01 7.348215579986572266e-02 -5.786126852035522461e-02 8.883441239595413208e-02 -2.299874424934387207e-01
-5.416989326477050781e-02 -1.111497133970260620e-01 -3.698027729988098145e-01 1.498612463474273682e-01 -3.938737809658050537e-01 -2.535258531570434570e-01 -6.551213562488555908e-03 3.631310164928436279e-02 4.540814086794853210e-03 7.235857099294662476e-02 1.162180751562118530e-01 -3.192233741283416748e-01 -2.068256884813308716e-01 -8.985743671655654907e-02 1.855419129133224487e-01 2.758819162845611572e-01 -1.662529259920120239e-01 -2.568784356117248535e-01 2.570979297161102295e-01 -2.463322430849075317e-01 1.370537430047988892e-01 4.166786372661590576e-02 1.242426186800003052e-01 6.263960897922515869e-02 -3.862453997135162354e-02 5.190552771091461182e-02 -6.675833463668823242e-02 6.993404775857925415e-02 1.034720912575721741e-01 1.435451060533523560e-01 -1.089412868022918701e-01 -7.531529664993286133e-02
9.437927603721618652e-02 -1.162837073206901550e-01 -4.077405333518981934e-01 2.099183797836303711e-01 3.152314126491546631e-01 -1.408547312021255493e-01 1.177424117922782898e-01 -7.503218948841094971e-02 1.062131393700838089e-02 2.505536973476409912e-01 9.794130176305770874e-02 -2.082816362380981445e-01 2.514640390872955322e-01 6.372139602899551392e-02 8.972608298063278198e-02 2.932848781347274780e-02 2.763529680669307709e-02 -3.024804890155792236e-01 2.517026066780090332e-01 1.590281911194324493e-02 -6.929516047239303589e-02 -1.286621391773223877e-01 2.556622028350830078e-02 -2.750430069863796234e-02 1.956617236137390137e-01 -9.726460278034210205e-02 -3.468469679355621338e-01 -1.156138926744461060e-01 -1.410923316143453121e-03 2.422722131013870239e-01 -1.027166843414306641e-02 -1.327848881483078003e-01
-2.838263288140296936e-03 -6.315039843320846558e-02 -2.016724348068237305e-01 1.283194422721862793e-01 -3.149532675743103027e-01 -1.455404758453369141e-01 -9.252219647169113159e-02 -5.308044701814651489e-02 -2.833956480026245117e-01 2.027897536754608154e-01 7.745175808668136597e-02 5.990594252943992615e-02 1.020604074001312256e-01 2.557889930903911591e-02 4.669439047574996948e-02 1.752391308546066284e-01 1.563366502523422241e-01 -3.619854524731636047e-02 2.842222712934017181e-02 -9.625162184238433838e-02 -6.978170713409781456e-04 -1.942172087728977203e-02 6.349004060029983521e-02 6.936464458703994751e-02 -3.043050467967987061e-01 6.163771077990531921e-02 -3.384538888931274414e-01 -1.496115922927856445e-01 3.315561413764953613e-01 4.895155727863311768e-01 2.557615004479885101e-02 -5.948400869965553284e-02
-1.687930822372436523e-01 1.076658070087432861e-01 -1.132677495479583740e-01 2.030933201313018799e-01 -1.267318800091743469e-02 -8.449592627584934235e-03 2.072352170944213867e-01 2.402458153665065765e-02 -3.277473449707031250e-01 2.089453786611557007e-01 -8.075446635484695435e-02 -5.867258831858634949e-02 2.742870450019836426e-01 2.748162746429443359e-01 1.472045332193374634e-01 2.374934256076812744e-01 2.931993901729583740e-01 -2.789540886878967285e-01 2.751922011375427246e-01 -2.620012126863002777e-02 4.928150773048400879e-02 1.207409501075744629e-01 -9.637068212032318115e-02 -1.554934829473495483e-01 9.399725496768951416e-02 -8.537209779024124146e-02 -3.189535737037658691e-01 -9.670085459947586060e-02 -5.601752549409866333e-02 -1.203778199851512909e-02 2.253458052873611450e-01 -1.655284501612186432e-02
-3.438300192356109619e-01 3.204397112131118774e-02 -2.975702881813049316e-01 1.369149833917617798e-01 1.104588285088539124e-01 -6.484220921993255615e-02 1.916027963161468506e-01 1.172838583588600159e-01 1.093118172138929367e-02 1.919323056936264038e-01 -3.259591385722160339e-02 -1.950226537883281708e-02 -1.047282386571168900e-02 -5.957695469260215759e-02 -1.130204200744628906e-01 2.968009710311889648e-01 -2.490413561463356018e-02 -2.736295163631439209e-01 1.457443982362747192e-01 7.494746148586273193e-02 3.650743663311004639e-01 1.462086290121078491e-01 -2.695708572864532471e-01 -1.336783170700073242e-01 1.620208472013473511e-01 6.438349187374114990e-02 -2.607091963291168213e-01 -4.726738110184669495e-02 4.567850753664970398e-02 2.795205116271972656e-01 -1.658457070589065552e-01 8.828679472208023071e-02
6.210267916321754456e-02 -7.406224310398101807e-02 -1.633410006761550903e-01 2.583787441253662109e-01 7.234621047973632812e-02 7.396774739027023315e-02 -1.763502322137355804e-02 1.940544098615646362e-01 -1.597372442483901978e-01 -5.988390371203422546e-02 1.334738880395889282e-01 -1.510611623525619507e-01 1.732185482978820801e-02 -1.282737404108047485e-01 -3.387216925621032715e-01 1.828833073377609253e-01 9.321489185094833374e-02 -2.646436691284179688e-01 -3.934553638100624084e-02 1.151851005852222443e-02 -2.913024425506591797e-01 -1.046707853674888611e-02 1.768453866243362427e-01 -4.312989115715026855e-02 -4.223949741572141647e-03 1.964908279478549957e-02 -4.616598486900329590e-01 -2.035340517759323120e-01 -1.200173273682594299e-01 1.457096934318542480e-01 -7.033414393663406372e-02 -3.461586534976959229e-01
7.779396325349807739e-02 -4.830994457006454468e-02 -2.907830774784088135e-01 2.601569294929504395e-01 1.452435553073883057e-01 -6.740602850914001465e-02 1.987718045711517334e-01 -1.883829087018966675e-01 1.122193131595849991e-02 2.742294967174530029e-01 1.904276199638843536e-02 -2.640029489994049072e-01 3.286753296852111816e-01 7.730055600404739380e-02 3.283697739243507385e-02 9.447501599788665771e-02 -2.860748767852783203e-01 -1.471060663461685181e-01 1.706587672233581543e-01 -1.356555074453353882e-01 3.212526440620422363e-02 -1.050270572304725647e-01 -9.855402261018753052e-02 1.137330383062362671e-01 1.973008960485458374e-01 8.196334354579448700e-03 -2.365182936191558838e-01 -1.187683939933776855e-01 2.393271774053573608e-01 2.165146470069885254e-01 -3.184585273265838623e-02 -2.634708881378173828e-01
-1.856897920370101929e-01 -4.589347913861274719e-02 -2.648653388023376465e-01 3.442290052771568298e-02 -3.223418071866035461e-02 -3.365205824375152588e-01 6.377549469470977783e-02 -7.025931030511856079e-02 -6.739639490842819214e-02 1.669857800006866455e-01 1.266688704490661621e-01 -1.540820449590682983e-01 2.017688304185867310e-01 2.391572594642639160e-01 -9.515548497438430786e-02 2.951381206512451172e-01 3.812773898243904114e-02 -6.181832402944564819e-02 3.433383256196975708e-02 1.983882039785385132e-01 1.832571476697921753e-01 -3.289567828178405762e-01 1.557338088750839233e-01 -3.431218490004539490e-02 -2.908508181571960449e-01 1.396768242120742798e-01 7.876279763877391815e-03 -7.931427657604217529e-02 -1.437601447105407715e-01 1.854593753814697266e-01 1.295078992843627930e-01 -3.273771405220031738e-01
-3.334833681583404541e-02 -1.722756028175354004e-01 -5.586830526590347290e-02 -2.747076936066150665e-02 1.217655688524246216e-01 -4.535383358597755432e-02 3.619989454746246338e-01 1.891515702009201050e-01 -3.372240960597991943e-01 -1.021969784051179886e-02 1.553392410278320312e-01 -2.183931879699230194e-02 1.926989853382110596e-01 1.254162490367889404e-01 -2.792740166187286377e-01 1.313858628273010254e-01 1.554350405931472778e-01 -1.918566673994064331e-01 -5.221654474735260010e-02 -2.446166872978210449e-01 2.288837581872940063e-01 -1.822063885629177094e-02 -5.813615769147872925e-02 -1.114212796092033386e-01 7.503225654363632202e-02 -2.544732997193932533e-03 -1.547445356845855713e-01 -1.696986109018325806e-01 3.078668415546417236e-01 -7.351605594158172607e-02 -1.581478863954544067e-01 -3.456206321716308594e-01
-1.212669089436531067e-01 1.579868197441101074e-01 -1.592879742383956909e-01 -5.896810069680213928e-02 8.701947331428527832e-02 -1.434605568647384644e-01 2.600075304508209229e-01 1.170601770281791687e-01 7.998576387763023376e-03 1.605618000030517578e-01 4.046606123447418213e-01 -4.451654106378555298e-02 -1.490577906370162964e-01 -1.391861736774444580e-01 -1.321701258420944214e-01 1.417136490345001221e-01 -1.404654979705810547e-01 4.030664265155792236e-02 1.522896438837051392e-01 -9.047751873731613159e-02 2.394946068525314331e-01 -7.644569873809814453e-02 -5.539692565798759460e-02 1.340616196393966675e-01 -2.104564197361469269e-02 -1.098942011594772339e-01 -3.528745174407958984e-01 -3.064217977225780487e-03 -8.044736087322235107e-02 1.956832967698574066e-02 6.861156225204467773e-02 -5.154776573181152344e-01
2.703692913055419922e-01 2.944078482687473297e-02 -1.347415447235107422e-01 -5.373649299144744873e-02 -1.200460642576217651e-01 -2.564046680927276611e-01 3.043920099735260010e-01 -2.042735368013381958e-01 -3.017973713576793671e-02 -4.451910778880119324e-02 9.300303459167480469e-02 -1.039055585861206055e-01 -1.257709711790084839e-01 1.679467856884002686e-01 1.830710284411907196e-02 4.838754832744598389e-01 -7.621593773365020752e-02 -2.899447083473205566e-01 -1.109005957841873169e-01 -8.812480419874191284e-02 -8.267071843147277832e-02 1.064957026392221451e-02 1.318367570638656616e-01 1.789959818124771118e-01 -2.390409447252750397e-02 6.975628901273012161e-03 -3.703160583972930908e-01 -1.586958169937133789e-01 -3.309285640716552734e-02 -1.053036898374557495e-01 1.989519298076629639e-01 9.276879578828811646e-02
[truncated: 3,274,990 more chars]
