# Supplementary material for: The Language of Innovation
Source: PLoS One. 2020 Apr 30;15(4):e0230107. doi: 10.1371/journal.pone.0230107 (PMC7194493; doi:10.1371/journal.pone.0230107)
Supplement: S12 File — (GZ) [file pone.0230107.s012.tar.gz › 1990-1994/V2Run_16_VS_4500_embeddings1990-1994ED32.txt]

1.746213622391223907e-02 -7.055455446243286133e-02 1.912675611674785614e-02 -1.910358369350433350e-01 2.512242794036865234e-01 -2.353228479623794556e-01 1.028009504079818726e-01 1.705118715763092041e-01 6.305470317602157593e-02 -2.960819751024246216e-02 2.193507850170135498e-01 -1.854830384254455566e-01 1.600626707077026367e-01 2.070502489805221558e-01 9.164959192276000977e-02 -3.751288726925849915e-02 -1.406742781400680542e-01 -1.129151657223701477e-01 1.805068701505661011e-01 1.072327643632888794e-01 -2.512521147727966309e-01 -2.850928008556365967e-01 4.562243819236755371e-01 6.192505732178688049e-02 1.675069332122802734e-01 1.405292451381683350e-01 1.269674748182296753e-01 -3.460784554481506348e-01 -1.118864417076110840e-01 -4.721728339791297913e-02 3.826122358441352844e-02 -3.382432088255882263e-02
1.601275987923145294e-02 -2.492154836654663086e-01 1.104643344879150391e-01 -1.113218516111373901e-01 2.098574936389923096e-01 1.097927093505859375e-01 -1.293184608221054077e-01 -5.878484621644020081e-02 1.675552576780319214e-01 -3.354764282703399658e-01 9.776969999074935913e-02 -3.181819915771484375e-01 8.961759507656097412e-02 -4.571695625782012939e-02 -1.636075377464294434e-01 1.107555441558361053e-02 -2.116908878087997437e-02 1.167927309870719910e-01 1.292956154793500900e-02 3.405528962612152100e-01 2.347105927765369415e-02 -4.411641359329223633e-01 1.604838520288467407e-01 -1.380836311727762222e-02 2.291933596134185791e-01 -2.416887134313583374e-01 2.087911218404769897e-01 -5.980525910854339600e-02 -1.905894652009010315e-02 9.651721455156803131e-03 -1.445458084344863892e-01 -1.323617547750473022e-01
-4.933309555053710938e-02 -2.107299119234085083e-01 2.541632950305938721e-02 -1.679148524999618530e-01 1.171533539891242981e-01 1.114386916160583496e-01 -1.481518596410751343e-01 -2.869337052106857300e-02 1.049795150756835938e-01 1.761578023433685303e-01 -2.097262591123580933e-01 -1.827487200498580933e-01 1.678006201982498169e-01 1.291995346546173096e-01 -2.339297086000442505e-01 -3.440024554729461670e-01 -2.045760750770568848e-01 -2.655016630887985229e-02 3.708460181951522827e-02 2.264333069324493408e-01 -1.361432373523712158e-01 -2.493861913681030273e-01 4.183501899242401123e-01 1.495315432548522949e-01 -1.859666854143142700e-01 -1.980102211236953735e-01 5.218781996518373489e-03 -2.067460715770721436e-01 1.389019489288330078e-01 -4.338975995779037476e-02 -1.631978303194046021e-01 1.938357390463352203e-02
2.069710344076156616e-01 -2.106007039546966553e-01 9.752046316862106323e-02 -1.990879327058792114e-01 1.547832041978836060e-01 3.685861527919769287e-01 -1.587938815355300903e-01 1.745861954987049103e-02 8.748752623796463013e-02 -1.704173535108566284e-01 -5.476135388016700745e-02 2.649302594363689423e-02 2.170183360576629639e-01 -2.925676107406616211e-01 -2.896862924098968506e-01 -1.082460284233093262e-01 -3.207230269908905029e-01 1.320672631263732910e-01 2.501783892512321472e-02 4.291402176022529602e-02 -8.210443705320358276e-02 -1.448752284049987793e-01 1.252189725637435913e-01 1.196945533156394958e-01 3.804399967193603516e-01 -4.269214347004890442e-02 -1.221403293311595917e-02 -1.057829782366752625e-01 -3.532691672444343567e-02 -8.867936558090150356e-04 -2.435053288936614990e-01 1.032294407486915588e-01
1.708541512489318848e-01 -6.580577790737152100e-02 1.530004441738128662e-01 -2.072701305150985718e-01 1.315025389194488525e-01 4.023105800151824951e-01 -4.158719629049301147e-02 6.220638006925582886e-02 -7.607204467058181763e-02 1.049929335713386536e-01 7.074829190969467163e-02 -5.156319960951805115e-02 2.618977800011634827e-02 -1.814292520284652710e-01 -1.425841599702835083e-01 -2.865954339504241943e-01 -1.367727965116500854e-01 1.466607116162776947e-02 1.581327468156814575e-01 1.299432367086410522e-01 -1.121360808610916138e-01 -3.571053445339202881e-01 3.239663541316986084e-01 5.847325176000595093e-02 -7.594996597617864609e-03 1.219813376665115356e-01 1.704198569059371948e-01 -1.780381947755813599e-01 1.775964647531509399e-01 1.178588271141052246e-01 -2.025802880525588989e-01 2.887658178806304932e-01
-1.364098787307739258e-01 -1.885315217077732086e-02 2.867698669433593750e-01 -2.766267359256744385e-01 3.191004693508148193e-02 3.721519112586975098e-01 -8.359590917825698853e-02 5.808546766638755798e-02 -7.696004956960678101e-02 -5.941775441169738770e-02 1.749870181083679199e-01 3.165153041481971741e-02 1.071286424994468689e-01 2.915243506431579590e-01 1.771339327096939087e-01 -9.706476330757141113e-02 1.029361635446548462e-01 9.295173734426498413e-02 7.653848081827163696e-02 -1.899955421686172485e-01 -3.161149099469184875e-02 -3.942067921161651611e-01 1.836936920881271362e-01 8.726837486028671265e-02 1.315937936305999756e-01 -2.164557725191116333e-01 -1.840742491185665131e-02 -3.199424743652343750e-01 1.263092309236526489e-01 -1.680190116167068481e-01 5.125539377331733704e-02 -1.463903486728668213e-01
1.473932620137929916e-02 -1.136581525206565857e-01 -1.507612993009388447e-03 -9.722180664539337158e-02 -6.862567365169525146e-02 1.628030240535736084e-01 -1.541109830141067505e-01 -1.519857645034790039e-01 1.749113649129867554e-01 -1.829185336828231812e-02 -1.120006442070007324e-01 -3.199139535427093506e-01 -1.210942771285772324e-02 1.442063003778457642e-01 -3.158377110958099365e-01 -3.980681300163269043e-02 -4.300050064921379089e-02 9.311579167842864990e-02 -6.718953698873519897e-02 -3.161749243736267090e-02 -5.208470299839973450e-02 -3.648280203342437744e-01 2.951748371124267578e-01 -2.046207338571548462e-01 3.220914602279663086e-01 1.933419704437255859e-02 2.197713851928710938e-01 -1.946374773979187012e-01 -2.291976660490036011e-01 -2.330836355686187744e-01 -2.206387072801589966e-01 6.755314767360687256e-02
-2.189284116029739380e-01 -1.312081813812255859e-01 9.501307457685470581e-02 -5.238935351371765137e-01 -9.051636606454849243e-02 9.561093896627426147e-02 -1.849530339241027832e-01 -1.517119705677032471e-01 7.446783781051635742e-02 6.717915832996368408e-02 1.021283641457557678e-01 6.109867617487907410e-02 -6.489396095275878906e-02 -4.783239960670471191e-02 -1.607121229171752930e-01 4.946746304631233215e-02 -7.679284363985061646e-02 1.678574383258819580e-01 1.867264509201049805e-02 1.297881156206130981e-01 -2.561893463134765625e-01 -4.645951092243194580e-01 1.409335881471633911e-01 2.300274930894374847e-02 -3.282290697097778320e-02 -4.683335870504379272e-02 3.279778063297271729e-01 9.483542293310165405e-03 -5.734555423259735107e-02 -8.885658532381057739e-02 -1.259829550981521606e-01 1.633461564779281616e-01
6.107951700687408447e-02 -9.420688450336456299e-02 -6.231752689927816391e-03 -2.731210552155971527e-03 -1.920542307198047638e-02 2.537017464637756348e-01 -3.240042030811309814e-01 -2.194734662771224976e-02 -7.559669017791748047e-02 2.868682332336902618e-02 6.865980569273233414e-03 -2.752027213573455811e-01 2.781046330928802490e-01 -2.204691059887409210e-02 -2.782461941242218018e-01 -1.698412448167800903e-01 5.169573053717613220e-02 -4.712307825684547424e-02 1.782268136739730835e-01 -5.343645066022872925e-02 -2.623510658740997314e-01 -1.352605521678924561e-01 4.524653255939483643e-01 1.968877017498016357e-01 7.047296315431594849e-02 1.525123119354248047e-01 2.013927400112152100e-01 -3.232340812683105469e-01 5.942839663475751877e-03 -1.720062829554080963e-02 -7.993564754724502563e-02 -2.499163337051868439e-02
2.423557639122009277e-01 -1.132676526904106140e-01 3.458862006664276123e-02 -2.473267763853073120e-01 1.786541044712066650e-01 -2.227220386266708374e-01 -1.597302258014678955e-01 9.131399542093276978e-02 2.316232472658157349e-01 -4.474566578865051270e-01 3.975485265254974365e-02 -3.532498776912689209e-01 1.471991688013076782e-01 3.434598818421363831e-02 -5.930878967046737671e-02 -4.133506864309310913e-02 6.677335500717163086e-02 2.054816037416458130e-01 6.779950112104415894e-02 1.913751363754272461e-01 -3.200523182749748230e-02 -2.021260261535644531e-01 1.402615010738372803e-01 3.923604264855384827e-02 1.054160762578248978e-02 1.232981383800506592e-01 1.151658892631530762e-01 -2.606182694435119629e-01 -5.846671760082244873e-02 -2.435541749000549316e-01 -1.670149713754653931e-01 -6.528884917497634888e-02
-1.131251901388168335e-01 2.080180495977401733e-01 -2.133145742118358612e-02 -1.456086337566375732e-01 3.381661176681518555e-01 -3.665217757225036621e-02 -1.785901039838790894e-01 -1.696234345436096191e-01 1.591635346412658691e-01 -2.654219865798950195e-01 4.123665764927864075e-02 -4.155641794204711914e-01 -5.295524001121520996e-02 5.250165238976478577e-03 -2.344331294298171997e-01 -1.035599187016487122e-01 3.273638710379600525e-02 7.611607760190963745e-02 1.937962695956230164e-02 -8.400848135352134705e-03 -7.508953660726547241e-02 -4.592882096767425537e-01 6.107771769165992737e-02 1.573090255260467529e-02 -1.195043697953224182e-01 1.667358539998531342e-02 2.102959305047988892e-01 -4.394326731562614441e-02 -1.687731146812438965e-01 -7.971778512001037598e-02 -2.679115533828735352e-01 1.096026822924613953e-01
-2.413525991141796112e-02 -2.521389164030551910e-02 6.850310415029525757e-02 -5.698770284652709961e-02 1.380524784326553345e-01 2.628873288631439209e-01 6.222323328256607056e-02 -3.302567172795534134e-03 -6.467875791713595390e-04 -3.376739099621772766e-03 -2.309248894453048706e-01 -3.569894433021545410e-01 1.320707798004150391e-01 1.080216616392135620e-01 -2.886424958705902100e-01 1.822398751974105835e-01 1.662952639162540436e-02 2.213869988918304443e-02 3.613370005041360855e-03 1.733707785606384277e-01 -2.576407417654991150e-02 -5.266229510307312012e-01 1.962148994207382202e-01 1.375946402549743652e-01 9.187116473913192749e-02 1.117731109261512756e-01 1.389585882425308228e-01 -1.518906205892562866e-01 -1.324416100978851318e-01 -2.634423077106475830e-01 -5.463308840990066528e-02 2.299291789531707764e-01
-1.646521538496017456e-01 -2.025775015354156494e-01 1.824353239499032497e-03 -1.719738692045211792e-01 9.379107505083084106e-02 1.880969256162643433e-01 -1.990445107221603394e-01 -7.055298238992691040e-02 -9.521023184061050415e-02 -7.982274889945983887e-02 1.467627137899398804e-01 -1.929933726787567139e-01 1.064753904938697815e-01 1.258877664804458618e-01 -1.011569872498512268e-01 -8.365340530872344971e-02 -4.016034677624702454e-02 -8.522868156433105469e-02 1.160229668021202087e-01 1.213218197226524353e-01 1.311859041452407837e-01 -1.120341345667839050e-01 4.749435186386108398e-01 3.151949644088745117e-01 -1.125487238168716431e-01 1.524020880460739136e-01 4.005084931850433350e-01 -1.052038595080375671e-01 -5.314730107784271240e-02 -1.170015931129455566e-01 -1.682479232549667358e-01 2.256867438554763794e-01
2.050276547670364380e-01 -3.152897953987121582e-01 -1.216351911425590515e-01 -1.762574315071105957e-01 -1.817171834409236908e-02 7.935361564159393311e-02 -1.747736781835556030e-01 3.927832096815109253e-02 -1.076451018452644348e-01 7.294193655252456665e-02 1.899143606424331665e-01 7.440514862537384033e-02 5.158969387412071228e-02 1.672867685556411743e-01 -1.272459030151367188e-01 -2.640617489814758301e-01 -7.886993139982223511e-02 5.293129011988639832e-02 -1.246464438736438751e-02 -9.206931572407484055e-04 -1.315342187881469727e-01 -2.691915035247802734e-01 3.485725522041320801e-01 -7.992563396692276001e-02 -1.486360728740692139e-01 -1.284868568181991577e-01 2.178739756345748901e-01 -3.677254319190979004e-01 1.888132654130458832e-02 -1.144833937287330627e-01 -3.537042438983917236e-01 1.104683652520179749e-01
8.428155630826950073e-02 1.857970654964447021e-01 2.921850085258483887e-01 -2.810488343238830566e-01 4.604721069335937500e-02 1.667346358299255371e-01 -1.000505909323692322e-01 -1.820782572031021118e-01 1.722662895917892456e-01 -1.495349556207656860e-01 -1.242289878427982330e-02 -3.409384563565254211e-02 7.193047553300857544e-02 -2.092283219099044800e-02 -4.893856495618820190e-02 -3.659785389900207520e-01 -1.188612915575504303e-02 2.756496965885162354e-01 1.677453964948654175e-01 1.794810593128204346e-01 -1.063562557101249695e-01 -6.524250656366348267e-02 3.412064015865325928e-01 5.983578786253929138e-02 1.197210550308227539e-01 1.004453152418136597e-01 1.042258292436599731e-01 -2.101564705371856689e-01 -1.343336850404739380e-01 -1.896297326311469078e-03 -3.349002003669738770e-01 2.095880359411239624e-01
-2.459067478775978088e-02 -1.693292334675788879e-02 2.289901860058307648e-02 -4.958076775074005127e-02 7.373698800802230835e-02 -1.503788977861404419e-01 -1.508764028549194336e-01 1.225621327757835388e-01 2.706387341022491455e-01 -3.359347283840179443e-01 -4.480163007974624634e-02 -5.748376622796058655e-02 8.886989206075668335e-02 -5.599221959710121155e-02 -2.160273045301437378e-01 -1.141105666756629944e-01 -2.755293250083923340e-02 5.843661725521087646e-02 1.237017959356307983e-01 -4.773863777518272400e-02 -7.942468672990798950e-02 -4.323832690715789795e-01 2.142087519168853760e-01 1.511652916669845581e-01 2.738224901258945465e-02 -7.107597589492797852e-02 3.451400101184844971e-01 -3.315135464072227478e-02 -7.834614370949566364e-04 -2.479902207851409912e-01 -4.400719404220581055e-01 5.673025175929069519e-02
1.642547696828842163e-01 6.076619960367679596e-03 7.131454348564147949e-02 -1.391670107841491699e-01 3.955737650394439697e-01 1.713165342807769775e-01 1.679648272693157196e-02 -7.272710651159286499e-02 -4.544168338179588318e-02 -6.418536603450775146e-02 -2.076661400496959686e-02 -9.740373492240905762e-02 3.090998232364654541e-01 -2.937169075012207031e-01 -1.249869987368583679e-01 -2.378796339035034180e-01 -2.440559566020965576e-01 5.376331135630607605e-02 6.750652194023132324e-02 9.565881639719009399e-02 -1.401889771223068237e-01 -1.780622638761997223e-02 1.845654249191284180e-01 6.462403386831283569e-02 9.236535429954528809e-02 -9.382904320955276489e-02 1.507859677076339722e-01 -1.025387123227119446e-01 -1.833466291427612305e-01 9.055738896131515503e-02 -4.516226947307586670e-01 2.372108697891235352e-01
-5.445846170186996460e-02 -1.103555038571357727e-01 7.725688815116882324e-02 -1.188848018646240234e-01 -7.958712987601757050e-03 3.254603147506713867e-01 -1.357666999101638794e-01 -6.309400498867034912e-02 -1.861008405685424805e-01 -1.175028160214424133e-01 1.943299919366836548e-01 -2.108888626098632812e-01 2.517088949680328369e-01 -4.667793214321136475e-02 -1.739047914743423462e-01 -2.509421706199645996e-01 -9.775666147470474243e-02 -2.068901956081390381e-01 -5.716310814023017883e-02 1.981615871191024780e-01 2.161682210862636566e-02 -1.543015241622924805e-01 3.681679069995880127e-01 1.214853823184967041e-01 2.192747890949249268e-01 5.838872864842414856e-02 3.853567540645599365e-01 -6.565842777490615845e-02 1.033951491117477417e-01 -2.028312385082244873e-01 -5.343515798449516296e-02 1.358556300401687622e-01
1.436314266175031662e-02 -3.229538202285766602e-01 -1.768612302839756012e-02 -4.552260041236877441e-01 2.397992089390754700e-02 2.238863147795200348e-02 -1.643633693456649780e-01 9.287670999765396118e-02 -5.849088728427886963e-02 -1.038496419787406921e-01 4.129171669483184814e-01 -1.928915232419967651e-01 1.693671196699142456e-01 1.620111167430877686e-01 2.747330963611602783e-01 2.557788975536823273e-02 -9.311116486787796021e-02 5.075093731284141541e-02 -6.740289274603128433e-03 5.624140053987503052e-02 -1.266403794288635254e-01 -9.431765973567962646e-02 2.952583432197570801e-01 1.013166620396077633e-03 7.229429483413696289e-02 -1.913389116525650024e-01 -8.550069481134414673e-02 -9.232994914054870605e-02 -1.281248182058334351e-01 -1.310167759656906128e-01 9.189738333225250244e-02 2.683085501194000244e-01
1.905918493866920471e-02 -3.739406168460845947e-01 -1.366975605487823486e-01 -1.213007196784019470e-01 7.913344353437423706e-02 2.111284881830215454e-01 -2.418584376573562622e-01 -1.443173736333847046e-01 6.188960745930671692e-02 -1.258542537689208984e-01 2.395096123218536377e-01 -5.699559301137924194e-02 2.183818072080612183e-01 2.369525134563446045e-01 -2.077061384916305542e-01 -2.857524156570434570e-01 -1.315827965736389160e-01 7.016327232122421265e-02 2.542670369148254395e-01 -4.192485660314559937e-02 -6.271109730005264282e-02 -1.272705048322677612e-01 3.168319165706634521e-01 -8.067209273576736450e-02 4.379106312990188599e-02 2.502507716417312622e-02 1.820782870054244995e-01 -4.126514866948127747e-02 -1.329671740531921387e-01 5.914667993783950806e-02 -2.500726282596588135e-01 2.248269468545913696e-01
-2.340077795088291168e-02 -3.113599419593811035e-01 1.984792649745941162e-01 -1.240432029590010643e-03 6.948474049568176270e-02 3.137866854667663574e-01 -1.408962160348892212e-01 7.453249394893646240e-02 -1.883846968412399292e-01 -2.801723405718803406e-02 -2.889795973896980286e-02 -2.038370519876480103e-01 4.182172566652297974e-02 -6.111324578523635864e-02 -1.115787997841835022e-01 -1.766630560159683228e-01 -1.730341017246246338e-01 -2.075891643762588501e-01 6.541405804455280304e-03 6.822507828474044800e-03 -1.533108204603195190e-01 -1.057562157511711121e-01 3.482891917228698730e-01 2.618742287158966064e-01 -4.328287020325660706e-02 4.006074741482734680e-02 2.373467087745666504e-01 -2.904278635978698730e-01 -1.703703552484512329e-01 -2.132354527711868286e-01 -2.603445947170257568e-01 1.499423384666442871e-01
7.061165571212768555e-02 -1.430726349353790283e-01 2.445243112742900848e-02 -1.913282126188278198e-01 1.346156299114227295e-01 8.779539912939071655e-02 -1.001860387623310089e-02 1.050483621656894684e-02 6.258158385753631592e-02 4.179776459932327271e-02 -3.248637169599533081e-02 -2.603736333549022675e-02 2.457021623849868774e-01 -1.486755162477493286e-01 -8.222448825836181641e-02 -1.074210107326507568e-01 2.380296289920806885e-01 2.629520595073699951e-01 -1.031148806214332581e-02 3.402225375175476074e-01 -2.634408771991729736e-01 -4.101138114929199219e-01 -3.273351490497589111e-02 1.057497039437294006e-01 -6.781058758497238159e-02 2.603608742356300354e-02 -1.359308883547782898e-02 -3.527232408523559570e-01 -1.013593077659606934e-01 -3.522951602935791016e-01 2.328351512551307678e-02 2.163742035627365112e-01
1.586958914995193481e-01 -2.310414314270019531e-01 3.813853114843368530e-02 -8.685925602912902832e-02 8.339048177003860474e-02 -4.961132630705833435e-02 -1.655516922473907471e-01 5.550090223550796509e-02 2.520655393600463867e-01 -1.257157772779464722e-01 2.577421367168426514e-01 -2.880543768405914307e-01 4.910726565867662430e-03 1.114082783460617065e-01 -2.418555021286010742e-01 -7.026555389165878296e-02 -3.491489887237548828e-01 1.501502096652984619e-01 8.637595921754837036e-02 -1.031927987933158875e-01 -2.779350280761718750e-01 -1.515923142433166504e-01 6.941037625074386597e-02 1.155695691704750061e-02 -2.295465320348739624e-01 -3.375404775142669678e-01 2.931108176708221436e-01 -9.794982615858316422e-04 -1.109523475170135498e-01 -1.055465936660766602e-01 5.014251172542572021e-02 1.472216248512268066e-01
5.194466933608055115e-02 2.447628676891326904e-01 1.378964260220527649e-02 -3.944450318813323975e-01 -9.131114929914474487e-03 -6.793317198753356934e-02 -2.396949194371700287e-02 2.326705306768417358e-01 1.230974793434143066e-01 -8.527577668428421021e-02 -2.417981810867786407e-02 -1.741067618131637573e-01 8.453195542097091675e-02 1.291151251643896103e-02 -9.889198094606399536e-02 -2.437998354434967041e-01 -2.140115201473236084e-01 -1.474955528974533081e-01 2.831719517707824707e-01 1.540538966655731201e-01 -3.439190611243247986e-02 -2.598020434379577637e-01 -5.096750706434249878e-02 1.144247800111770630e-01 2.136298418045043945e-01 2.393974550068378448e-02 4.379564225673675537e-01 -1.652064919471740723e-01 1.391447484493255615e-01 -2.039092034101486206e-01 9.285423159599304199e-02 4.046029224991798401e-02
-1.171473339200019836e-01 -2.020668387413024902e-01 2.092619836330413818e-01 -8.246569894254207611e-03 -1.298339962959289551e-01 2.017411887645721436e-01 -1.001158133149147034e-01 -1.747170090675354004e-01 -9.162980318069458008e-02 -2.249653339385986328e-01 1.977609097957611084e-01 -1.073548123240470886e-01 1.325540244579315186e-01 -5.937738344073295593e-02 2.728227898478507996e-02 -2.409401684999465942e-01 -1.551170200109481812e-01 -2.421422451734542847e-01 1.758905202150344849e-01 6.058394536375999451e-02 -1.533028576523065567e-02 -9.337167441844940186e-02 3.849258720874786377e-01 1.739762537181377411e-02 3.988325595855712891e-02 2.123226821422576904e-01 3.431024849414825439e-01 -2.016798704862594604e-01 -1.016205102205276489e-01 -1.363254636526107788e-01 -3.200527429580688477e-01 5.302861705422401428e-02
-1.268579810857772827e-01 4.600474238395690918e-02 5.134017672389745712e-03 -2.952383756637573242e-01 2.239739596843719482e-01 -2.387298792600631714e-01 -1.596013754606246948e-01 -3.212083876132965088e-02 1.307009719312191010e-02 -1.139611843973398209e-02 1.811899840831756592e-01 -2.790743410587310791e-01 4.462283477187156677e-02 3.327305912971496582e-01 -9.755261242389678955e-02 -4.584467038512229919e-02 -1.925361901521682739e-01 -2.196674048900604248e-01 2.401654720306396484e-01 -4.610754176974296570e-02 2.408326864242553711e-01 3.568402025848627090e-03 4.174072295427322388e-02 -2.043837755918502808e-01 1.845735460519790649e-01 -9.464270621538162231e-02 -3.926477208733558655e-02 -3.112946152687072754e-01 -1.783197224140167236e-01 -1.744055747985839844e-01 -1.403426826000213623e-01 2.357254773378372192e-01
-6.151371449232101440e-02 2.398231625556945801e-01 3.040896654129028320e-01 -2.965143620967864990e-01 3.449517786502838135e-01 4.949622601270675659e-02 -1.395545750856399536e-01 -8.340452797710895538e-03 2.634205520153045654e-01 5.000103265047073364e-02 1.162756606936454773e-01 -5.711816623806953430e-02 -3.457043319940567017e-03 6.848523765802383423e-02 -1.437575221061706543e-01 8.130840957164764404e-02 -1.444205939769744873e-01 -1.277566254138946533e-01 1.768157482147216797e-01 -1.341869402676820755e-02 -2.231439054012298584e-01 -3.572853505611419678e-01 6.546668708324432373e-02 6.917923688888549805e-02 3.411759436130523682e-02 -6.092047691345214844e-02 3.102520704269409180e-01 -7.915680110454559326e-02 -8.379263430833816528e-02 -3.473742902278900146e-01 7.885900884866714478e-02 -1.495470385998487473e-02
3.382017090916633606e-02 -3.225797414779663086e-01 -2.486843802034854889e-02 -1.794777810573577881e-01 -6.734893471002578735e-02 1.801693290472030640e-01 2.200975827872753143e-02 1.249520853161811829e-01 -1.256084069609642029e-02 -2.754514515399932861e-01 8.748125284910202026e-02 -2.861777544021606445e-01 1.724680215120315552e-01 -2.599662356078624725e-02 -1.322785466909408569e-01 3.581364825367927551e-02 -1.784206554293632507e-02 -1.328998059034347534e-01 -3.347703441977500916e-02 7.293005287647247314e-02 -3.579085469245910645e-01 -3.722484409809112549e-01 2.002045959234237671e-01 1.236107423901557922e-01 -4.050176590681076050e-02 9.087107330560684204e-02 8.532087504863739014e-02 -1.088173501193523407e-02 -2.031714916229248047e-01 -2.002238184213638306e-01 -3.557430803775787354e-01 1.497456282377243042e-01
1.133522242307662964e-01 -1.554540097713470459e-01 1.762428879737854004e-01 -3.358608186244964600e-01 -7.197899371385574341e-02 1.969670206308364868e-01 9.899544529616832733e-03 -3.916812129318714142e-03 -2.686295285820960999e-02 -4.190310463309288025e-02 1.148668453097343445e-01 -1.701836585998535156e-01 6.343722343444824219e-02 -3.283134847879409790e-02 -8.709617704153060913e-02 -5.305295810103416443e-03 -4.995977878570556641e-02 3.113476634025573730e-01 3.469023108482360840e-01 4.734613467007875443e-03 -1.955631375312805176e-01 -3.284349441528320312e-01 -5.360206961631774902e-02 -1.770152300596237183e-01 1.799980252981185913e-01 7.676560431718826294e-02 2.191460579633712769e-01 -9.718031436204910278e-02 -3.405062556266784668e-01 -4.883293807506561279e-02 -3.215571343898773193e-01 8.493472822010517120e-03
-2.394794672727584839e-01 4.786116257309913635e-02 -8.190276473760604858e-02 -7.386367768049240112e-02 7.160984911024570465e-03 -5.657075718045234680e-02 -1.217249184846878052e-01 1.148912683129310608e-01 -1.966410130262374878e-02 -1.520403176546096802e-01 -2.226789295673370361e-01 1.698803971521556377e-03 2.782483100891113281e-01 -3.307304531335830688e-02 8.189074695110321045e-02 -2.508137822151184082e-01 -2.645897865295410156e-01 4.540942236781120300e-02 -1.036418825387954712e-01 2.376649081707000732e-01 -5.810046941041946411e-02 -2.855482697486877441e-01 -2.024840563535690308e-01 1.750601381063461304e-01 -2.635703049600124359e-02 -1.430545896291732788e-01 1.539491564035415649e-01 -5.322905182838439941e-01 4.839934036135673523e-02 -1.453007608652114868e-01 -4.278382286429405212e-02 -1.623934805393218994e-01
6.720902398228645325e-03 -3.095739781856536865e-01 -3.005196340382099152e-02 -4.065289497375488281e-01 -9.849321842193603516e-02 5.816666409373283386e-02 1.893359422683715820e-02 2.061597816646099091e-02 1.681956090033054352e-02 1.711627990007400513e-01 2.710256874561309814e-01 -3.034956753253936768e-01 2.288657128810882568e-01 2.453408204019069672e-02 1.593998372554779053e-01 -1.520449370145797729e-01 1.276918053627014160e-01 1.012237071990966797e-01 1.793107986450195312e-01 6.584043055772781372e-02 -1.217357814311981201e-01 -3.114784955978393555e-01 2.487128078937530518e-01 1.087154597043991089e-01 2.519617676734924316e-01 1.968261301517486572e-01 -9.523597359657287598e-02 -3.971954807639122009e-02 2.514671999961137772e-03 8.219376951456069946e-02 -1.110691130161285400e-01 2.165752500295639038e-01
1.632019877433776855e-01 -1.477530002593994141e-01 1.935364753007888794e-01 -1.838694810867309570e-01 -6.756522506475448608e-02 2.355272769927978516e-01 -2.599942497909069061e-02 -1.621042937040328979e-01 -2.216964513063430786e-01 -1.312012374401092529e-01 -5.786322429776191711e-02 -3.497231304645538330e-01 2.108632922172546387e-01 -1.629182696342468262e-02 -1.295322030782699585e-01 -1.377194225788116455e-01 -1.932856291532516479e-01 -1.999517977237701416e-01 -8.343729376792907715e-02 -1.116367129725404084e-04 -2.218963354825973511e-01 -1.841683387756347656e-01 2.864540517330169678e-01 1.817765384912490845e-01 -1.101759169250726700e-02 1.529541760683059692e-01 3.798346817493438721e-01 -2.061359435319900513e-01 -1.159033104777336121e-01 -7.876687496900558472e-02 -7.702637463808059692e-02 4.874715581536293030e-02
-6.642179191112518311e-02 5.556102842092514038e-02 3.212784603238105774e-02 -9.875179082155227661e-02 6.671296805143356323e-02 8.687051385641098022e-02 5.084324255585670471e-02 6.783874332904815674e-02 2.657231390476226807e-01 6.848913431167602539e-02 6.293119490146636963e-02 -1.209553703665733337e-01 2.125664353370666504e-01 -1.780698746442794800e-01 -3.501319289207458496e-01 -2.828585505485534668e-01 -1.465953439474105835e-01 9.819658007472753525e-04 1.622710078954696655e-01 2.198922261595726013e-02 1.252838820219039917e-01 -3.056074678897857666e-01 -9.353130310773849487e-02 2.391390129923820496e-02 2.152501791715621948e-01 1.835503280162811279e-01 2.153155058622360229e-01 -1.884864568710327148e-01 -4.627866446971893311e-01 -1.819279640913009644e-01 6.482432782649993896e-02 -9.511511772871017456e-02
7.803854998201131821e-03 1.087077334523200989e-02 4.022609293460845947e-01 6.151368841528892517e-03 3.447450399398803711e-01 1.743237674236297607e-01 -3.065555095672607422e-01 6.276539713144302368e-02 5.509953573346138000e-02 -6.431793421506881714e-02 2.753372490406036377e-01 -3.381392452865839005e-03 2.631817758083343506e-01 1.598806381225585938e-01 2.160086035728454590e-01 -1.512169986963272095e-01 -2.410793006420135498e-01 -6.413576751947402954e-02 5.967692658305168152e-02 -1.236791163682937622e-01 1.146246716380119324e-01 -3.033393621444702148e-01 1.311565041542053223e-01 7.060015946626663208e-02 3.964165225625038147e-02 -2.593343555927276611e-01 2.779138274490833282e-02 -1.966163143515586853e-02 4.886923357844352722e-02 -2.031316310167312622e-01 -1.312685906887054443e-01 6.458216160535812378e-02
-1.460896921344101429e-03 -1.668733209371566772e-01 1.742888987064361572e-01 -1.258945465087890625e-01 -5.471098423004150391e-02 1.274468600749969482e-01 -1.088584028184413910e-02 -8.019167929887771606e-02 1.584537476301193237e-01 -8.338984102010726929e-02 2.186049818992614746e-01 -2.579784393310546875e-01 9.500218927860260010e-02 -4.146933555603027344e-02 -2.925311326980590820e-01 -3.864103555679321289e-01 -1.940459012985229492e-01 1.428909450769424438e-01 2.811040580272674561e-01 1.124591678380966187e-01 -2.612136006355285645e-01 -2.403156608343124390e-01 9.955958276987075806e-02 -1.647209227085113525e-01 7.411317899823188782e-03 -1.156428307294845581e-01 2.432700842618942261e-01 1.531648170202970505e-02 9.062624722719192505e-02 -7.705566287040710449e-02 2.293222099542617798e-01 2.361249625682830811e-01
-1.539980769157409668e-01 -3.038495481014251709e-01 1.352540403604507446e-01 -2.341525107622146606e-01 7.785754650831222534e-02 1.870827972888946533e-01 -1.981592923402786255e-02 -1.595982611179351807e-01 -2.415665984153747559e-01 -1.922166794538497925e-01 7.089936733245849609e-02 -3.773001134395599365e-01 8.721815049648284912e-02 -1.140950471162796021e-01 -2.450416237115859985e-01 -2.308820337057113647e-01 2.339199930429458618e-02 -2.757928371429443359e-01 1.474892944097518921e-01 -9.583974629640579224e-02 -8.123090863227844238e-02 -1.267674267292022705e-01 3.251505792140960693e-01 4.672743845731019974e-03 -7.038997858762741089e-02 -8.032456971704959869e-03 1.205460503697395325e-01 -2.331964671611785889e-01 -1.145706251263618469e-01 -1.500107347965240479e-01 -1.090294346213340759e-01 9.921646118164062500e-02
-1.271975040435791016e-02 9.144964814186096191e-02 1.571179777383804321e-01 -2.121559381484985352e-01 2.070161104202270508e-01 3.007012605667114258e-02 2.453113049268722534e-01 -4.241773858666419983e-02 2.710905075073242188e-01 -2.809684872627258301e-01 -1.684783026576042175e-02 1.373942494392395020e-01 3.172462284564971924e-01 -3.345661982893943787e-02 -9.920030087232589722e-02 -2.304258346557617188e-01 -9.034863114356994629e-02 -2.075774781405925751e-02 2.131217569112777710e-01 9.212441742420196533e-02 1.116635799407958984e-01 -3.898406326770782471e-01 -1.121320948004722595e-01 1.308910399675369263e-01 1.383181810379028320e-01 2.593080326914787292e-02 3.069054186344146729e-01 -9.813482314348220825e-02 -1.801601946353912354e-01 -1.643569469451904297e-01 -2.567793801426887512e-02 1.983391493558883667e-01
2.028232067823410034e-02 -1.874553561210632324e-01 9.031364321708679199e-02 -2.228745073080062866e-01 1.845422200858592987e-02 1.733602583408355713e-01 -2.398166656494140625e-01 6.527611613273620605e-02 -9.407119825482368469e-03 -1.795038580894470215e-02 1.814297139644622803e-01 -5.491960793733596802e-02 2.009808719158172607e-01 -3.423612192273139954e-02 4.267287254333496094e-01 2.029484882950782776e-02 -1.994205862283706665e-01 1.095171272754669189e-02 2.244728654623031616e-01 -1.189771518111228943e-01 -2.847415767610073090e-02 -3.272003829479217529e-01 1.133490949869155884e-01 9.160435944795608521e-02 1.124382242560386658e-01 -2.398371249437332153e-01 -1.069705784320831299e-01 -3.612212538719177246e-01 -1.278238892555236816e-01 1.827594786882400513e-01 1.575618833303451538e-01 1.839511394500732422e-01
-3.616271167993545532e-02 -1.942955702543258667e-02 -1.580092012882232666e-01 -2.963801622390747070e-01 6.584209948778152466e-02 -6.306871771812438965e-02 1.216018795967102051e-01 2.047611922025680542e-01 7.033354789018630981e-02 -2.231144011020660400e-01 1.471888087689876556e-02 -1.483529619872570038e-02 -2.151093073189258575e-02 9.290068596601486206e-02 4.683506488800048828e-02 1.012713462114334106e-01 -3.814181089401245117e-01 8.894619345664978027e-02 2.085523605346679688e-01 -2.144276797771453857e-01 -6.999796628952026367e-02 -2.491915076971054077e-01 1.121082454919815063e-01 -2.212308794260025024e-01 4.814523085951805115e-02 -3.031115792691707611e-02 -1.061675921082496643e-01 -2.836339771747589111e-01 1.114565581083297729e-01 -2.171009331941604614e-01 -2.810494899749755859e-01 3.726938366889953613e-01
-4.079817235469818115e-02 -2.652812898159027100e-01 2.595161795616149902e-01 7.629069499671459198e-03 -8.156979456543922424e-03 6.492348760366439819e-02 -5.287389829754829407e-02 -3.030831217765808105e-01 -8.910331875085830688e-02 7.483657449483871460e-02 1.481117606163024902e-01 -4.566201195120811462e-02 1.575200110673904419e-01 -9.395717084407806396e-02 -4.871092736721038818e-02 -3.299294114112854004e-01 5.227926000952720642e-02 -1.640846431255340576e-01 -1.088356822729110718e-01 -1.847907342016696930e-02 -1.642304658889770508e-01 -2.253105640411376953e-01 2.837123274803161621e-01 5.531035736203193665e-02 2.219533920288085938e-02 1.156429499387741089e-01 1.210874542593955994e-01 -4.392151236534118652e-01 -1.269327700138092041e-01 -3.263294398784637451e-01 -1.706891357898712158e-01 5.367928370833396912e-02
1.565267331898212433e-02 -2.698821248486638069e-03 1.795776635408401489e-01 -3.117671012878417969e-01 1.645099669694900513e-01 2.246598452329635620e-01 -1.259360611438751221e-01 2.195731699466705322e-01 -6.278043985366821289e-02 -3.597100377082824707e-01 1.803067177534103394e-01 -8.819059282541275024e-02 1.341355443000793457e-01 1.358722299337387085e-01 3.679611682891845703e-01 -1.901056431233882904e-02 -3.218959644436836243e-02 1.133820191025733948e-01 4.552807658910751343e-02 -1.492635756731033325e-01 -6.459854543209075928e-02 -4.006203711032867432e-01 2.055685371160507202e-01 -8.142133057117462158e-02 1.589748263359069824e-01 5.092481896281242371e-02 -6.195418536663055420e-02 -2.488853037357330322e-01 -1.556425690650939941e-01 -7.940574549138545990e-03 1.103424504399299622e-01 -3.079674951732158661e-02
-1.364447921514511108e-01 3.164752945303916931e-02 1.984866708517074585e-01 -4.288926124572753906e-01 -4.050580784678459167e-02 6.917191296815872192e-02 -1.138500794768333435e-01 2.350092381238937378e-01 -4.969653114676475525e-02 -1.251930296421051025e-01 1.194826811552047729e-01 -1.511915326118469238e-01 2.177112400531768799e-01 -5.100177228450775146e-02 4.789639711380004883e-01 -1.185578852891921997e-01 2.543637342751026154e-02 4.469164833426475525e-02 8.728280663490295410e-02 -1.172113493084907532e-01 -8.777412027120590210e-02 -3.096183240413665771e-01 1.781996935606002808e-01 1.441624760627746582e-01 -4.145027324557304382e-02 -3.640981391072273254e-02 -2.863272465765476227e-02 -3.432277143001556396e-01 6.862029898911714554e-03 -4.326818883419036865e-02 1.355871278792619705e-02 1.726265102624893188e-01
-5.006129294633865356e-02 -3.452511727809906006e-01 -1.424576342105865479e-01 -6.516272202134132385e-03 -5.903641134500503540e-02 -4.758630320429801941e-02 -2.902935259044170380e-02 8.579566329717636108e-02 8.666320890188217163e-02 2.791299857199192047e-02 2.768025398254394531e-01 -6.742757558822631836e-02 2.033517062664031982e-01 1.285252720117568970e-01 -1.477309316396713257e-01 -2.206028997898101807e-01 -1.232502087950706482e-01 1.991379410028457642e-01 1.951413005590438843e-01 3.559798598289489746e-01 9.956150501966476440e-02 -2.522101402282714844e-01 2.956503331661224365e-01 3.434933423995971680e-01 3.242752701044082642e-02 7.557171583175659180e-02 5.849637463688850403e-02 -1.711019277572631836e-01 -2.150333859026432037e-02 -5.788043513894081116e-02 -1.267622262239456177e-01 2.613044083118438721e-01
-2.484782785177230835e-02 1.550686508417129517e-01 -1.268543899059295654e-01 -3.908130526542663574e-01 -3.227719664573669434e-02 1.195056810975074768e-01 1.527731120586395264e-01 8.953833580017089844e-02 3.923385962843894958e-02 -9.537342935800552368e-02 -1.442553102970123291e-01 -2.730556726455688477e-01 3.575679361820220947e-01 -5.077449232339859009e-02 7.904115319252014160e-02 5.746482312679290771e-02 -6.267438083887100220e-02 -7.480227947235107422e-02 1.850613057613372803e-01 -3.963397757615894079e-04 -1.023694649338722229e-01 -4.951830506324768066e-01 1.339025497436523438e-01 3.021756373345851898e-02 -4.460746049880981445e-02 -2.052683532238006592e-01 -1.035203933715820312e-01 -3.610573709011077881e-02 -1.288099884986877441e-01 -1.459770351648330688e-01 -1.922748237848281860e-01 -2.540206313133239746e-01
-6.665214151144027710e-02 -3.388927578926086426e-01 -2.646039053797721863e-02 -1.860241144895553589e-01 1.818983256816864014e-01 4.087114930152893066e-01 -1.464472711086273193e-01 1.470596995204687119e-02 -5.982706323266029358e-02 3.348803892731666565e-02 -1.347735822200775146e-01 -1.082766875624656677e-01 1.602159440517425537e-01 1.959878951311111450e-02 -2.023342102766036987e-01 -9.415589272975921631e-02 -9.133774787187576294e-02 -1.154830604791641235e-01 8.463972061872482300e-02 6.064227968454360962e-02 -1.133668199181556702e-01 -1.316080540418624878e-01 3.235571682453155518e-01 8.754366636276245117e-02 5.462409555912017822e-02 4.127309098839759827e-02 4.389514327049255371e-01 -3.200390040874481201e-01 -1.105574890971183777e-01 1.328374147415161133e-01 -8.697596192359924316e-02 2.987634390592575073e-02
5.216514691710472107e-03 5.522890016436576843e-02 2.593949735164642334e-01 -2.315113246440887451e-01 2.041847705841064453e-01 -3.516208752989768982e-02 -1.133506074547767639e-01 -5.740910023450851440e-02 -1.140846684575080872e-01 -2.645200192928314209e-01 -6.425099074840545654e-02 1.897079870104789734e-02 -2.969617843627929688e-01 -8.863727748394012451e-02 3.361691832542419434e-01 -2.058839052915573120e-01 -2.427434921264648438e-01 4.835371300578117371e-02 5.763849988579750061e-02 -5.385624710470438004e-03 1.672911047935485840e-01 -3.333609402179718018e-01 2.558567225933074951e-01 1.680965423583984375e-01 2.475554347038269043e-01 -2.295068204402923584e-01 6.483899056911468506e-02 -1.709342300891876221e-01 7.156171649694442749e-02 -1.211645156145095825e-01 -3.510269895195960999e-02 1.104081273078918457e-01
-4.466051905183121562e-05 -1.887400150299072266e-01 2.890992164611816406e-01 -1.832200139760971069e-01 -8.825314044952392578e-02 7.902957499027252197e-02 -9.839253872632980347e-02 -4.025726765394210815e-02 8.701181411743164062e-02 1.846996992826461792e-01 2.296518385410308838e-01 -2.530839741230010986e-01 2.670293115079402924e-02 1.592053771018981934e-01 -1.199169009923934937e-01 -1.295314729213714600e-01 -1.358567476272583008e-01 2.332397550344467163e-02 -1.323133111000061035e-01 4.928260669112205505e-02 -6.396955996751785278e-02 -1.039001420140266418e-01 3.820474743843078613e-01 2.025268673896789551e-01 -1.344335675239562988e-01 -2.337654083967208862e-01 3.694505989551544189e-01 -3.408083915710449219e-01 -1.744008995592594147e-02 -6.014156341552734375e-02 1.526458114385604858e-01 1.131947487592697144e-01
-1.728479983285069466e-03 -8.295448124408721924e-02 9.187341481447219849e-02 4.569580405950546265e-02 2.219411358237266541e-02 -8.122988790273666382e-02 -1.329956948757171631e-01 5.251080170273780823e-02 -2.546134963631629944e-02 4.256429150700569153e-02 -4.906222969293594360e-02 -1.294848918914794922e-01 3.977671265602111816e-02 1.435501873493194580e-01 -1.047770455479621887e-01 -2.339678257703781128e-01 -1.138219386339187622e-01 -2.049097865819931030e-01 -1.559967547655105591e-01 -9.271662682294845581e-02 -2.147901207208633423e-01 -5.047630071640014648e-01 1.899168640375137329e-01 2.793881595134735107e-01 -2.661181688308715820e-01 8.775043301284313202e-03 1.860919594764709473e-01 -3.194108605384826660e-01 -1.758745759725570679e-01 -4.096050560474395752e-02 -1.414526104927062988e-01 2.870884835720062256e-01
-9.044440835714340210e-02 -1.235428601503372192e-01 1.960405707359313965e-01 4.659881070256233215e-02 4.682826623320579529e-02 7.160191982984542847e-02 -4.896898940205574036e-02 -1.411743909120559692e-01 6.941329687833786011e-02 -1.268210560083389282e-01 2.656543627381324768e-03 1.628625541925430298e-01 6.319526582956314087e-02 1.119220629334449768e-01 -1.398658305406570435e-01 -3.384912014007568359e-01 3.449973836541175842e-02 -1.130215749144554138e-01 -8.915073238313198090e-03 -1.703804433345794678e-01 -1.098200827836990356e-01 -3.345490992069244385e-01 3.195652663707733154e-01 1.405310332775115967e-01 -1.210604682564735413e-01 -2.092556506395339966e-01 2.472777813673019409e-01 -1.981890350580215454e-01 -1.792421787977218628e-01 -2.056101858615875244e-01 -1.789043396711349487e-01 3.924377858638763428e-01
6.629151757806539536e-03 8.038083463907241821e-02 1.916567683219909668e-01 -2.995315492153167725e-01 -6.283292919397354126e-02 5.944354087114334106e-02 -1.647044569253921509e-01 1.111347749829292297e-01 -3.257661461830139160e-01 -7.124877721071243286e-02 1.361654996871948242e-01 -2.310738116502761841e-01 2.469831705093383789e-01 5.028534680604934692e-02 3.236869871616363525e-01 -4.363880492746829987e-03 -2.167264670133590698e-01 -7.231464143842458725e-03 2.538503408432006836e-01 -1.789942979812622070e-01 1.000127270817756653e-01 -1.910335272550582886e-01 1.476697921752929688e-01 9.955918788909912109e-02 1.779668182134628296e-01 -1.012412756681442261e-01 1.000358536839485168e-01 -3.786439299583435059e-01 -9.074194356799125671e-03 3.825297951698303223e-02 1.665117591619491577e-01 1.494567692279815674e-01
-9.081824868917465210e-02 -2.991480231285095215e-01 -2.082852572202682495e-01 -1.486971229314804077e-01 2.943808771669864655e-02 4.021081700921058655e-02 3.784545883536338806e-02 -2.952836081385612488e-02 -1.480806469917297363e-01 -2.197654098272323608e-01 2.687804400920867920e-01 -2.946905195713043213e-01 1.638696491718292236e-01 -4.595203325152397156e-02 -2.265666425228118896e-01 -2.531266808509826660e-01 -3.160304427146911621e-01 -1.210295632481575012e-01 2.274998277425765991e-01 -3.632946312427520752e-02 1.742358952760696411e-01 -3.285045623779296875e-01 6.840658932924270630e-02 3.217249214649200439e-01 5.365850776433944702e-02 7.465556263923645020e-02 -4.521733894944190979e-02 -6.829319149255752563e-02 8.745669573545455933e-02 -3.713484853506088257e-02 1.146216392517089844e-01 -8.315307646989822388e-02
1.359467655420303345e-01 3.281151056289672852e-01 2.431418150663375854e-01 -1.242065057158470154e-01 1.992955207824707031e-01 -3.140656650066375732e-02 -1.584489941596984863e-01 1.075615584850311279e-01 2.274209111928939819e-01 1.247094571590423584e-02 -9.808557480573654175e-02 5.267243832349777222e-02 1.427854895591735840e-01 -1.416632533073425293e-01 -1.503069251775741577e-01 -5.792649090290069580e-02 -1.769939512014389038e-01 -1.693252027034759521e-01 3.889433145523071289e-01 1.147884428501129150e-01 -1.513227373361587524e-01 -3.690278232097625732e-01 6.629458814859390259e-02 1.528388112783432007e-01 9.160710871219635010e-02 -1.481290906667709351e-01 6.899252533912658691e-02 -2.273667007684707642e-01 -1.594848036766052246e-01 -2.446478903293609619e-01 -7.981210201978683472e-02 3.904918581247329712e-02
-1.154991611838340759e-01 -2.333204299211502075e-01 -7.553578168153762817e-02 2.342894487082958221e-02 2.345969080924987793e-01 2.114032059907913208e-01 2.418778464198112488e-02 1.033462118357419968e-03 -1.584806591272354126e-01 -1.570364087820053101e-01 2.836392521858215332e-01 -3.192798197269439697e-01 1.408385634422302246e-01 -8.253995329141616821e-02 -2.970541268587112427e-02 -1.629034131765365601e-01 -2.060620784759521484e-01 1.494290772825479507e-02 -9.886603057384490967e-02 2.521560788154602051e-01 -1.945039033889770508e-01 -1.583826988935470581e-01 2.930944859981536865e-01 1.431810259819030762e-01 -5.323311686515808105e-02 2.602241337299346924e-01 8.108486235141754150e-02 -1.838390678167343140e-01 -1.062860265374183655e-01 -2.109472602605819702e-01 -1.675167828798294067e-01 -2.434643208980560303e-01
1.543507874011993408e-01 2.664280533790588379e-01 2.147963196039199829e-01 -3.317032158374786377e-01 1.009347960352897644e-01 -1.427859663963317871e-01 6.072983145713806152e-02 2.032805085182189941e-01 9.519304335117340088e-02 -1.572345197200775146e-01 1.207613199949264526e-01 2.153664827346801758e-02 2.034181654453277588e-01 -4.312812536954879761e-02 -1.205134093761444092e-01 -1.372396387159824371e-02 -1.569220721721649170e-01 -1.502819824963808060e-02 3.000677227973937988e-01 5.090592429041862488e-02 -1.972439736127853394e-01 -4.480871558189392090e-01 -3.400906547904014587e-02 3.983813896775245667e-02 8.683972805738449097e-02 3.126319870352745056e-02 2.767029404640197754e-01 -1.524698883295059204e-01 -1.524912714958190918e-01 -2.513435781002044678e-01 -1.865137927234172821e-02 1.078875958919525146e-01
-4.201262444257736206e-02 6.211623549461364746e-02 2.068179398775100708e-01 -6.296667456626892090e-02 8.486761152744293213e-02 4.414547979831695557e-02 -1.692909598350524902e-01 1.260107904672622681e-01 -1.103694066405296326e-01 -2.386988401412963867e-01 -5.125399678945541382e-02 -3.519146144390106201e-01 9.233068674802780151e-02 1.149744540452957153e-01 -3.120790421962738037e-01 -2.600995600223541260e-01 -7.758989930152893066e-02 -9.447538107633590698e-02 -2.213615179061889648e-01 1.268058717250823975e-01 -2.792348563671112061e-01 -8.525996655225753784e-02 2.900352776050567627e-01 9.001550078392028809e-02 -4.429005458950996399e-02 -1.092602615244686604e-03 1.186028718948364258e-01 -1.983948647975921631e-01 -1.865390092134475708e-01 -1.982420235872268677e-01 -3.072011172771453857e-01 1.737229675054550171e-01
1.433652546256780624e-02 5.183672532439231873e-02 1.237024888396263123e-01 -3.234729468822479248e-01 2.642350792884826660e-01 1.905909031629562378e-01 -1.972524076700210571e-01 1.209020391106605530e-01 3.092605061829090118e-02 -2.351885139942169189e-01 1.524959355592727661e-01 -9.092372655868530273e-02 1.653127074241638184e-01 -1.607393920421600342e-01 -1.960953921079635620e-01 -1.548477560281753540e-01 -1.996946483850479126e-01 1.826467812061309814e-01 -1.082533150911331177e-01 1.135410517454147339e-01 -6.652192026376724243e-02 4.991881921887397766e-02 3.152029812335968018e-01 1.220603585243225098e-01 8.676531165838241577e-02 9.456112235784530640e-02 2.842726707458496094e-01 -2.974734008312225342e-01 1.289771646261215210e-01 4.350065067410469055e-02 -2.927787601947784424e-01 7.124343514442443848e-02
-1.216353401541709900e-01 1.725865900516510010e-01 2.510742247104644775e-01 -2.703456580638885498e-01 -5.074454471468925476e-02 -1.376105397939682007e-01 -3.123549520969390869e-01 5.691233277320861816e-02 1.645581424236297607e-01 2.360218316316604614e-01 1.075991056859493256e-02 -3.604041337966918945e-01 2.869034707546234131e-01 2.927387692034244537e-02 -1.771141029894351959e-02 -2.095950543880462646e-01 -6.504070945084095001e-03 -5.872393772006034851e-02 2.753193676471710205e-01 -4.289769008755683899e-02 -1.812244355678558350e-01 -1.080235242843627930e-01 1.723360456526279449e-02 1.367719620466232300e-01 -6.893480569124221802e-02 -2.748234570026397705e-01 1.513760983943939209e-01 -1.763545572757720947e-01 -1.296669095754623413e-01 -2.351845949888229370e-01 -6.910590827465057373e-02 3.045062534511089325e-02
-2.285948209464550018e-02 -4.311365261673927307e-02 3.084022402763366699e-01 -3.100537061691284180e-01 1.370865255594253540e-01 1.114232763648033142e-01 -2.133532911539077759e-01 9.512364119291305542e-02 -2.485943399369716644e-02 -7.713521271944046021e-02 5.551714822649955750e-02 -2.840057015419006348e-02 1.061715334653854370e-01 2.073052376508712769e-01 2.587974071502685547e-01 -2.473508566617965698e-01 -1.547174453735351562e-01 4.503283277153968811e-02 1.133619844913482666e-01 -2.207767069339752197e-01 1.155034825205802917e-01 -2.842968702316284180e-01 1.778657138347625732e-01 9.296518564224243164e-02 1.511035952717065811e-02 8.559217303991317749e-02 -8.172065764665603638e-02 -8.301614224910736084e-02 -1.458212286233901978e-01 -4.776289463043212891e-01 1.697157919406890869e-01 8.006384223699569702e-02
-2.197686880826950073e-01 -1.528372317552566528e-01 -7.295183837413787842e-03 -2.671360075473785400e-01 1.858438402414321899e-01 -1.767165064811706543e-01 -2.973456382751464844e-01 -3.067280910909175873e-02 3.955150544643402100e-01 -2.056659311056137085e-01 2.129948288202285767e-01 -3.085172921419143677e-02 8.180812746286392212e-02 1.031025592237710953e-02 -2.920157313346862793e-01 -1.760600954294204712e-01 -7.562080025672912598e-02 -2.110687792301177979e-01 -1.074499636888504028e-01 -1.684924662113189697e-01 -1.989909261465072632e-01 -2.139601409435272217e-01 1.999645829200744629e-01 1.657907962799072266e-01 -2.586878649890422821e-02 7.296844571828842163e-02 -2.540063485503196716e-02 -7.535983622074127197e-02 -1.467408984899520874e-01 -1.595930159091949463e-01 -1.756665259599685669e-01 -2.133819274604320526e-02
1.121101751923561096e-01 -4.732429981231689453e-02 -2.220242321491241455e-01 -1.570185869932174683e-01 -9.997025132179260254e-02 1.388181000947952271e-01 9.374208003282546997e-02 2.621190845966339111e-01 1.553940922021865845e-01 1.390673816204071045e-01 1.911341771483421326e-02 -2.077053189277648926e-01 2.099210768938064575e-01 -6.231491267681121826e-02 -5.240980535745620728e-02 5.442640930414199829e-02 -1.973477602005004883e-01 2.035984545946121216e-01 1.983497440814971924e-01 1.560372263193130493e-01 -9.992348030209541321e-03 -3.173807561397552490e-01 1.884471029043197632e-01 -2.759972028434276581e-02 1.612455397844314575e-02 -1.654893010854721069e-01 3.281101286411285400e-01 -8.070518821477890015e-02 -2.807093262672424316e-01 -3.635130822658538818e-01 -1.688889414072036743e-01 -3.685881569981575012e-02
5.253916978836059570e-02 -3.516359329223632812e-01 9.852575510740280151e-02 -9.796483814716339111e-02 1.016294285655021667e-01 1.344078630208969116e-01 -1.208247095346450806e-01 -1.503454297780990601e-01 -2.301187254488468170e-02 1.716986484825611115e-02 1.930009387433528900e-02 4.594805464148521423e-02 1.288353800773620605e-01 1.234703361988067627e-01 -2.315292954444885254e-01 -3.646911084651947021e-01 -1.518140826374292374e-02 -2.022996246814727783e-01 -3.163797780871391296e-02 -2.074208855628967285e-01 -1.747996509075164795e-01 -8.849980682134628296e-02 3.024481832981109619e-01 1.914134621620178223e-01 1.094899103045463562e-01 1.389455944299697876e-01 1.200394332408905029e-02 -4.166735112667083740e-01 -4.982286319136619568e-02 -2.489940077066421509e-01 -4.372100532054901123e-02 2.092988789081573486e-01
-3.979720175266265869e-02 -5.590044707059860229e-02 2.091400325298309326e-01 -1.592259258031845093e-01 1.843416839838027954e-01 6.037649884819984436e-02 -1.868697106838226318e-01 -1.277389377355575562e-01 1.066676601767539978e-01 -1.464149802923202515e-01 -1.823119074106216431e-01 3.324665501713752747e-02 2.659080624580383301e-01 5.182341113686561584e-02 -4.028407484292984009e-02 -3.631705343723297119e-01 -7.457575201988220215e-02 -1.102252751588821411e-01 -3.028650879859924316e-01 -5.467235296964645386e-02 -1.881670206785202026e-01 -2.193325161933898926e-01 2.144998013973236084e-01 1.448028683662414551e-01 -2.351940870285034180e-01 -1.126093696802854538e-02 1.321112364530563354e-01 -2.616336643695831299e-01 1.066177338361740112e-01 -2.092465758323669434e-01 -3.047386705875396729e-01 1.047974675893783569e-01
-2.823924720287322998e-01 -2.930913493037223816e-02 2.365198135375976562e-01 -1.878242939710617065e-02 -2.088680048473179340e-04 3.136050403118133545e-01 -2.970005273818969727e-01 3.863564692437648773e-03 9.718123823404312134e-02 -7.880901545286178589e-02 -3.507669270038604736e-02 -5.869360640645027161e-02 9.354443289339542389e-03 7.092695683240890503e-02 -1.809191554784774780e-01 1.558620631694793701e-01 -2.178558260202407837e-01 1.033217180520296097e-02 2.634891569614410400e-01 -3.245160579681396484e-01 -7.717606425285339355e-02 -4.152963161468505859e-01 1.892871111631393433e-01 -5.094175413250923157e-02 1.047258079051971436e-01 -2.113925963640213013e-01 -6.501514464616775513e-02 -2.508961558341979980e-01 1.070859208703041077e-01 -1.019217967987060547e-01 -1.010187640786170959e-01 2.814500359818339348e-03
5.159772560000419617e-02 -3.065129816532135010e-01 4.560773074626922607e-02 -2.081311494112014771e-01 -6.168918311595916748e-02 1.425890326499938965e-01 -1.433485746383666992e-01 3.070035204291343689e-02 9.208743460476398468e-03 5.202595144510269165e-02 -2.894622087478637695e-01 -1.814474463462829590e-01 -6.754573434591293335e-02 1.620337665081024170e-01 -5.163703858852386475e-02 -2.231957018375396729e-01 -8.727476000785827637e-02 1.998465359210968018e-01 1.376324295997619629e-01 -9.238954633474349976e-02 -1.209225952625274658e-01 -3.712390363216400146e-01 4.338342845439910889e-01 2.344095557928085327e-01 -3.469251841306686401e-02 -1.413935124874114990e-01 1.698739081621170044e-01 -2.469001263380050659e-01 1.938979513943195343e-02 4.812643304467201233e-02 -8.256436884403228760e-02 1.356497555971145630e-01
-1.583036407828330994e-02 -3.028470575809478760e-01 4.581751301884651184e-02 -1.411229074001312256e-01 4.311423376202583313e-02 4.691448807716369629e-01 -3.424255251884460449e-01 2.084770947694778442e-01 1.495194286108016968e-01 -2.236331403255462646e-01 -6.457825750112533569e-02 -6.941422075033187866e-02 2.410843968391418457e-01 1.328486204147338867e-01 2.420831285417079926e-02 -1.472708284854888916e-01 -4.611076787114143372e-02 -2.096090093255043030e-02 -1.272972971200942993e-01 2.605296969413757324e-01 6.873892992734909058e-02 -2.331155836582183838e-01 1.628842651844024658e-01 1.458965390920639038e-01 9.078150987625122070e-02 -1.491543054580688477e-01 -1.044096350669860840e-01 -2.210208922624588013e-01 -1.207868829369544983e-01 1.119715161621570587e-02 1.197096258401870728e-01 1.054826080799102783e-01
-1.416287124156951904e-01 -2.941088676452636719e-01 2.111455798149108887e-01 -2.297568134963512421e-02 1.564442515373229980e-01 1.952543109655380249e-01 -2.906004488468170166e-01 -2.860010564327239990e-01 5.595467239618301392e-02 -1.307758986949920654e-01 8.075478672981262207e-02 8.444077521562576294e-02 6.759978830814361572e-02 -6.640537083148956299e-02 -7.410043478012084961e-02 -1.871277391910552979e-01 -1.046223193407058716e-01 -9.370205551385879517e-02 -2.324655055999755859e-01 -1.789556890726089478e-01 -1.589605957269668579e-01 -2.842566370964050293e-01 3.011246025562286377e-01 2.050465643405914307e-01 -1.670456863939762115e-02 5.269682779908180237e-02 9.301417320966720581e-02 -2.712243795394897461e-01 1.291726231575012207e-01 -2.106393277645111084e-01 -2.557834051549434662e-02 2.110784649848937988e-01
9.074922651052474976e-03 -1.723444908857345581e-01 1.571234315633773804e-02 -3.335497379302978516e-01 2.520299255847930908e-01 -6.867199391126632690e-02 -2.358081378042697906e-02 7.844531536102294922e-02 1.477245539426803589e-01 1.402642130851745605e-01 2.632172033190727234e-02 6.724472343921661377e-02 1.735872328281402588e-01 4.062774404883384705e-02 -7.608605176210403442e-02 -2.319134473800659180e-01 -9.233599901199340820e-02 3.310559988021850586e-01 1.538641303777694702e-01 3.613579869270324707e-01 -3.444916605949401855e-01 -2.436199337244033813e-01 1.696613878011703491e-01 7.997665554285049438e-02 6.763498764485120773e-03 -7.324197888374328613e-02 2.437937706708908081e-01 -7.216255366802215576e-02 -1.181573048233985901e-01 -2.041791677474975586e-01 -3.633790090680122375e-02 1.819146871566772461e-01
-1.828671060502529144e-02 2.227001041173934937e-01 1.876332163810729980e-01 -1.437800228595733643e-01 1.619215160608291626e-01 -8.533120900392532349e-02 -6.868389993906021118e-02 1.644431352615356445e-01 6.956276297569274902e-02 3.114645660389214754e-04 -2.374242097139358521e-01 -1.023716405034065247e-01 4.413413628935813904e-02 5.780998244881629944e-02 -1.610410511493682861e-01 -4.798009246587753296e-02 -1.777293384075164795e-01 -1.013311073184013367e-01 1.704650223255157471e-01 -2.345274575054645538e-02 -2.470349520444869995e-01 -3.858615159988403320e-01 -8.359281718730926514e-02 8.222153782844543457e-02 2.316627353429794312e-01 -3.147932142019271851e-02 1.359757632017135620e-01 -3.073844909667968750e-01 -2.231915891170501709e-01 -4.314975440502166748e-01 1.225511282682418823e-01 9.966395050287246704e-02
-8.241484872996807098e-03 -9.277747571468353271e-02 -1.146449986845254898e-02 -2.039365917444229126e-01 -3.208414651453495026e-03 -1.027007922530174255e-01 1.899524405598640442e-02 3.457392752170562744e-01 -8.797836303710937500e-02 4.926305636763572693e-02 1.171703264117240906e-01 -4.491913914680480957e-01 -1.648236215114593506e-01 2.190989851951599121e-01 -1.597902774810791016e-01 -1.416896879673004150e-01 -3.167470991611480713e-01 -4.131482169032096863e-02 1.062512621283531189e-01 -1.004730239510536194e-01 -9.159126877784729004e-02 -2.609990537166595459e-01 3.007000871002674103e-02 2.713328003883361816e-01 3.261321485042572021e-01 1.817484050989151001e-01 1.448450982570648193e-01 -1.696892678737640381e-01 7.914892584085464478e-02 -5.104531347751617432e-02 1.421191263943910599e-02 1.865915721282362938e-03
-1.055454835295677185e-01 -1.096818479709327221e-03 1.936518773436546326e-02 -1.364744156599044800e-01 1.762080565094947815e-02 -1.227772906422615051e-01 -1.595140695571899414e-01 2.744800783693790436e-02 2.664265334606170654e-01 -6.398655474185943604e-02 5.810914188623428345e-02 -1.531773060560226440e-01 4.539544694125652313e-03 -3.936320170760154724e-02 -3.333937227725982666e-01 -2.067615985870361328e-01 -3.295746818184852600e-02 -2.762822210788726807e-01 -5.926877260208129883e-02 8.218920230865478516e-02 -2.616210877895355225e-01 -3.377181589603424072e-01 7.552799582481384277e-02 1.946339160203933716e-01 2.487438768148422241e-01 1.657746583223342896e-01 6.604600697755813599e-02 -3.053770363330841064e-01 -7.014962844550609589e-03 2.449568174779415131e-02 -3.751738369464874268e-01 -1.695235967636108398e-01
-5.419309064745903015e-02 5.559479817748069763e-02 -7.692595571279525757e-02 -3.310219049453735352e-01 1.503928452730178833e-01 3.960416465997695923e-02 2.647688686847686768e-01 8.062114566564559937e-02 1.918847709894180298e-01 -1.293031275272369385e-01 -2.276247926056385040e-02 -1.112893074750900269e-01 2.699999511241912842e-01 1.333623379468917847e-01 -1.634479314088821411e-01 -1.558951139450073242e-01 9.250751137733459473e-02 -6.679172068834304810e-02 3.223107159137725830e-01 -1.318188309669494629e-01 -9.600926190614700317e-02 -2.900469899177551270e-01 -3.436358273029327393e-02 1.624870002269744873e-01 2.452286034822463989e-01 2.052175551652908325e-01 3.134559392929077148e-01 -1.035868152976036072e-01 -3.048290908336639404e-01 -8.752794563770294189e-02 4.666101932525634766e-02 1.847243681550025940e-02
-2.002217620611190796e-01 9.931414388120174408e-03 2.027599699795246124e-02 -6.311230361461639404e-02 -1.012902408838272095e-01 9.705943614244461060e-02 5.047622602432966232e-03 -7.570401579141616821e-02 2.160109728574752808e-01 -1.996366679668426514e-01 3.069143295288085938e-01 -1.676187515258789062e-01 1.969121247529983521e-01 -2.791482508182525635e-01 1.464409828186035156e-01 -1.821235269308090210e-01 -2.974994480609893799e-01 -2.432164102792739868e-01 -1.273655146360397339e-01 3.813092038035392761e-02 -2.479317486286163330e-01 -9.806635230779647827e-02 3.046275377273559570e-01 2.115695625543594360e-01 1.701505184173583984e-01 -2.959608435630798340e-01 -2.956722304224967957e-02 -8.778620511293411255e-02 -7.328206300735473633e-02 -3.576084971427917480e-02 -3.821594640612602234e-02 2.065054178237915039e-01
1.906126439571380615e-01 6.332033872604370117e-02 -3.087828159332275391e-01 -6.739080697298049927e-02 -2.820938825607299805e-02 4.447320476174354553e-02 7.970321178436279297e-02 1.053111776709556580e-01 1.350769251585006714e-01 -9.698107838630676270e-03 -1.977169364690780640e-01 -2.388784885406494141e-01 1.997372061014175415e-01 -7.583932578563690186e-02 1.931418329477310181e-01 5.525860562920570374e-02 -1.482954472303390503e-01 2.597133517265319824e-01 1.864174902439117432e-01 -2.207145243883132935e-01 -1.335697770118713379e-01 -2.255765795707702637e-01 2.179828137159347534e-01 2.771488130092620850e-01 -3.053625673055648804e-02 -2.020130455493927002e-01 -1.688531786203384399e-02 -2.953090369701385498e-01 -2.807541191577911377e-01 -1.674119979143142700e-01 -1.300388127565383911e-01 1.417633444070816040e-01
-1.026245951652526855e-01 -6.775615364313125610e-02 7.955596596002578735e-02 -1.561608463525772095e-01 1.809123307466506958e-01 -8.271892368793487549e-02 -1.204001605510711670e-01 4.679450020194053650e-02 -2.572892606258392334e-01 -1.573307067155838013e-02 -1.327655017375946045e-01 -9.563185274600982666e-02 -3.507425263524055481e-02 1.843220144510269165e-01 -2.290638089179992676e-01 -1.621512174606323242e-01 -2.575067058205604553e-02 1.369387805461883545e-01 1.051894724369049072e-01 1.988838016986846924e-01 -2.957985401153564453e-01 -2.499244362115859985e-01 4.986153542995452881e-01 5.399993434548377991e-02 2.170367091894149780e-01 -5.961741507053375244e-02 2.133992016315460205e-01 -1.724620759487152100e-01 -1.994509994983673096e-01 -5.424785893410444260e-03 -1.466429233551025391e-01 1.787057071924209595e-01
2.716377750039100647e-02 -2.560920715332031250e-01 1.799452863633632660e-02 -6.066912040114402771e-02 3.120445311069488525e-01 3.525235876441001892e-02 -4.561604186892509460e-02 8.442565053701400757e-02 3.469344079494476318e-01 1.302670985460281372e-01 2.024698629975318909e-02 6.511552631855010986e-02 -8.814885467290878296e-02 9.928557276725769043e-02 -7.626714557409286499e-02 -2.013935893774032593e-01 -1.915836930274963379e-01 3.633987605571746826e-01 5.198531597852706909e-02 1.190744563937187195e-01 -2.046385258436203003e-01 -2.733377218246459961e-01 2.262207716703414917e-01 1.055234149098396301e-01 -1.412398517131805420e-01 8.033976703882217407e-02 1.188151612877845764e-01 -3.797316253185272217e-01 -1.607986539602279663e-01 -1.020401250571012497e-02 -1.771279275417327881e-01 9.627026319503784180e-02
-5.058601964265108109e-03 -1.980398446321487427e-01 1.784523576498031616e-01 -1.203109137713909149e-02 2.607973217964172363e-01 -2.226063050329685211e-02 1.124893426895141602e-01 -2.151448652148246765e-02 3.431741297245025635e-01 1.114197541028261185e-02 2.201491966843605042e-02 -7.385087758302688599e-02 4.042046964168548584e-01 1.383216977119445801e-01 -1.130098849534988403e-01 -2.074416875839233398e-01 -2.296113967895507812e-02 1.107401996850967407e-01 1.998726129531860352e-01 -5.494295805692672729e-02 1.125058978796005249e-01 -3.152451515197753906e-01 3.032264672219753265e-02 2.353764176368713379e-01 3.406124711036682129e-01 3.953538462519645691e-02 8.584741503000259399e-02 4.361357714515179396e-04 -2.568843364715576172e-01 -2.172517776489257812e-01 9.180135279893875122e-02 -1.196077615022659302e-01
1.285836845636367798e-01 1.001999601721763611e-01 2.895404100418090820e-01 -3.997066617012023926e-01 2.810464799404144287e-02 1.583075076341629028e-01 -3.636670112609863281e-01 6.482930481433868408e-02 9.697032719850540161e-02 3.198459148406982422e-01 1.508956868201494217e-02 -1.399867385625839233e-01 1.970705389976501465e-01 -1.083211824297904968e-01 3.767366334795951843e-02 3.404892235994338989e-02 -1.176573708653450012e-01 2.028471231460571289e-01 9.010220319032669067e-02 -1.157947927713394165e-01 -7.672836631536483765e-02 -1.517443507909774780e-01 1.144666597247123718e-01 1.456342339515686035e-01 6.167283281683921814e-02 1.165482178330421448e-01 3.650794029235839844e-01 -1.747645437717437744e-01 -7.153557986021041870e-02 -5.901232361793518066e-02 -2.308135926723480225e-01 -3.452743636444211006e-03
-4.564243182539939880e-02 -5.625678971409797668e-02 -2.103052139282226562e-01 -3.185601234436035156e-01 9.451454132795333862e-02 1.294982433319091797e-01 -2.363717928528785706e-02 1.821856796741485596e-01 1.956230401992797852e-02 -1.995157897472381592e-01 2.272696346044540405e-01 -3.697768747806549072e-01 2.669536173343658447e-01 -4.728967323899269104e-02 5.373439937829971313e-02 3.945783153176307678e-02 8.374412357807159424e-02 -1.406549196690320969e-02 1.867064684629440308e-01 1.476393342018127441e-01 -1.381404101848602295e-01 -2.688576281070709229e-01 1.006003767251968384e-01 -1.458200812339782715e-01 -1.311012427322566509e-03 -1.971265301108360291e-02 -4.287754744291305542e-02 -1.309064477682113647e-01 -9.431316703557968140e-02 -4.955617245286703110e-03 -6.868867576122283936e-02 5.132716298103332520e-01
-2.650360465049743652e-01 -7.938702404499053955e-02 -2.952895499765872955e-02 -2.626235485076904297e-01 1.512293070554733276e-01 8.608080446720123291e-02 -2.122531384229660034e-01 9.337105602025985718e-02 -5.975490808486938477e-02 1.991955749690532684e-02 -7.941588014364242554e-02 -3.911433368921279907e-02 -7.660076022148132324e-02 9.464050829410552979e-02 -3.348268568515777588e-01 -2.420224696397781372e-01 7.036830484867095947e-02 9.642717987298965454e-02 1.996745765209197998e-01 1.228662505745887756e-01 -2.884671688079833984e-01 -3.445733785629272461e-01 3.714950978755950928e-01 1.770001947879791260e-01 2.108321785926818848e-01 -1.908401772379875183e-02 2.341037541627883911e-01 -3.153698146343231201e-02 -1.407952457666397095e-01 -4.389830864965915680e-03 -9.434299916028976440e-02 4.892556369304656982e-02
-9.882704168558120728e-02 -1.584818065166473389e-01 -3.528345003724098206e-02 -2.453863024711608887e-01 1.795852780342102051e-01 2.238465473055839539e-02 -1.479858905076980591e-01 2.650302648544311523e-02 3.123928233981132507e-02 2.206542044878005981e-01 -9.728020988404750824e-03 2.768397890031337738e-02 -5.894561111927032471e-02 1.086153686046600342e-01 -8.220246434211730957e-02 -2.265023440122604370e-01 -1.773842126131057739e-01 3.889802694320678711e-01 7.550668716430664062e-02 2.867056727409362793e-01 -2.674136459827423096e-01 -1.944340169429779053e-01 2.171447128057479858e-01 -6.166926771402359009e-02 -1.374471634626388550e-01 4.722645878791809082e-02 2.825482189655303955e-01 -2.905241847038269043e-01 -1.819041222333908081e-01 -1.427312791347503662e-01 -2.079418748617172241e-01 1.069715246558189392e-01
1.145668253302574158e-01 4.567998461425304413e-03 3.508934378623962402e-02 -3.644876480102539062e-01 1.302517503499984741e-01 1.638277992606163025e-02 2.154153212904930115e-02 4.529078677296638489e-02 -7.511731237173080444e-02 -1.162869259715080261e-01 2.611355483531951904e-01 -1.705972850322723389e-01 1.679634302854537964e-01 9.257318824529647827e-02 3.193863928318023682e-01 1.690620370209217072e-02 -5.772779509425163269e-02 -1.878528445959091187e-01 3.185309469699859619e-01 -1.445546150207519531e-01 5.953289195895195007e-02 -2.545713484287261963e-01 1.544827818870544434e-01 5.108510330319404602e-02 8.074165880680084229e-02 -3.184849917888641357e-01 4.232063144445419312e-02 -3.356463313102722168e-01 6.127169728279113770e-02 3.559227334335446358e-04 1.957163810729980469e-01 2.392096668481826782e-01
-1.246659755706787109e-01 -1.756642758846282959e-02 2.175029963254928589e-01 -3.063019514083862305e-01 2.301927208900451660e-01 3.376099467277526855e-01 -1.839916855096817017e-01 4.760170355439186096e-02 -1.878685802221298218e-01 -2.364553958177566528e-01 1.093586683273315430e-01 -6.631271541118621826e-02 6.870571523904800415e-02 8.679898828268051147e-02 2.468843013048171997e-01 -5.914841592311859131e-02 -9.693351574242115021e-03 -3.831540420651435852e-02 7.929096370935440063e-02 -3.162011504173278809e-01 -5.742522701621055603e-02 -2.519784569740295410e-01 3.528510630130767822e-01 -1.232599932700395584e-02 9.041029959917068481e-02 -1.801170259714126587e-01 1.425863355398178101e-01 -1.906429082155227661e-01 -5.275787785649299622e-02 -1.801033318042755127e-01 1.509404778480529785e-01 3.303800895810127258e-02
1.389375925064086914e-01 3.127713203430175781e-01 -1.873071342706680298e-01 -3.015694022178649902e-01 -7.454947382211685181e-02 -1.363049149513244629e-01 -1.803636252880096436e-01 9.095828980207443237e-02 1.506869345903396606e-01 -1.432076562196016312e-02 -1.074402127414941788e-02 -2.342402786016464233e-01 1.157040223479270935e-01 4.322291910648345947e-02 -1.125987544655799866e-01 -5.901211127638816833e-02 -1.438363939523696899e-01 5.100668966770172119e-02 3.210010230541229248e-01 -4.990308359265327454e-02 -8.446442335844039917e-02 -4.160184562206268311e-01 -1.855487972497940063e-01 1.964591145515441895e-01 1.907723695039749146e-01 -8.908727765083312988e-02 2.542164921760559082e-01 -2.425546050071716309e-01 -1.495977640151977539e-01 -7.345012575387954712e-02 -4.971217736601829529e-02 -5.001468211412429810e-02
-2.020856589078903198e-01 7.133595645427703857e-02 1.600771993398666382e-01 -2.020376920700073242e-01 3.158095180988311768e-01 -1.728632859885692596e-02 -1.094619259238243103e-01 1.857297420501708984e-01 1.441094130277633667e-01 5.531683191657066345e-02 1.159730628132820129e-01 -1.520424336194992065e-01 1.926445811986923218e-01 2.564689218997955322e-01 -1.069311350584030151e-01 8.517218381166458130e-02 -2.007923275232315063e-01 1.061042547225952148e-01 3.251557052135467529e-01 -1.882931962609291077e-02 -1.275369971990585327e-01 -2.441609054803848267e-01 -1.426629126071929932e-01 -9.850911796092987061e-02 9.885563701391220093e-02 -2.886419892311096191e-01 2.650372982025146484e-01 -1.881880164146423340e-01 -4.983536899089813232e-02 -2.983310222625732422e-01 -7.214353978633880615e-02 -1.079436298459768295e-02
-5.475655570626258850e-02 -2.218599990010261536e-02 -1.375863254070281982e-01 -1.809259504079818726e-01 3.848045691847801208e-02 2.969565987586975098e-01 -1.521521657705307007e-01 -8.362308726646006107e-04 -2.369661331176757812e-01 -2.049378007650375366e-01 1.420658975839614868e-01 -1.418973952531814575e-01 4.821966588497161865e-02 1.312881559133529663e-01 8.232977241277694702e-02 -5.099664926528930664e-01 9.075415134429931641e-02 -5.803574807941913605e-03 6.064392998814582825e-02 -2.805943042039871216e-02 2.943300828337669373e-02 -1.132656037807464600e-01 3.600116670131683350e-01 1.858347505331039429e-01 -1.249000653624534607e-01 4.138091206550598145e-02 2.829220592975616455e-01 -1.661296784877777100e-01 -2.506883442401885986e-01 -1.041551977396011353e-01 -1.088840961456298828e-01 -7.794927805662155151e-02
-1.796789281070232391e-02 -2.260835468769073486e-01 4.631740227341651917e-02 -1.217377930879592896e-01 2.171164005994796753e-01 1.041105911135673523e-01 -1.176883056759834290e-01 -2.338585853576660156e-01 -1.549226194620132446e-01 2.063211426138877869e-02 1.157134249806404114e-01 -4.804705455899238586e-02 8.438357710838317871e-02 -1.378181874752044678e-01 -5.257556959986686707e-02 -2.724579870700836182e-01 -4.898997023701667786e-02 -1.683209985494613647e-01 -4.034105688333511353e-02 -1.832213103771209717e-01 -2.333073019981384277e-01 -1.296988129615783691e-01 4.249604940414428711e-01 3.057005442678928375e-02 -7.004399597644805908e-02 -1.128989178687334061e-02 3.252604901790618896e-01 -2.413992434740066528e-01 -8.415585011243820190e-02 -3.476649224758148193e-01 -1.141917034983634949e-01 1.817649006843566895e-01
-3.307213634252548218e-02 -7.150864601135253906e-02 -5.527428351342678070e-03 -3.373857140541076660e-01 1.790596358478069305e-02 3.050626814365386963e-01 -2.946638166904449463e-01 3.192491456866264343e-02 3.094337284564971924e-01 -2.202274054288864136e-01 1.739640720188617706e-02 6.880149990320205688e-02 -4.561908170580863953e-02 1.599173098802566528e-01 1.530112922191619873e-01 -2.831723988056182861e-01 -2.282681316137313843e-01 1.563918143510818481e-01 -7.659371197223663330e-02 8.493970334529876709e-02 7.479450851678848267e-02 -7.043931633234024048e-02 1.060997545719146729e-01 1.853835396468639374e-02 -5.397706851363182068e-02 3.812412545084953308e-02 -1.889926195144653320e-02 -3.986710011959075928e-01 -1.620051115751266479e-01 -3.011669814586639404e-01 1.174775063991546631e-01 -1.093161106109619141e-01
9.922973066568374634e-02 -1.263799965381622314e-01 -1.090306714177131653e-01 -1.701369881629943848e-01 1.591269373893737793e-01 2.163339853286743164e-01 -2.293090224266052246e-01 -2.000344730913639069e-02 -1.421529054641723633e-01 -1.414809674024581909e-01 5.387459695339202881e-02 -1.065392419695854187e-01 1.322838664054870605e-01 2.644388675689697266e-01 -1.166389510035514832e-01 -1.005281135439872742e-01 -1.698992252349853516e-01 -5.009848624467849731e-02 2.269948422908782959e-01 2.041664272546768188e-01 -7.978199422359466553e-02 5.982247740030288696e-02 3.929558396339416504e-01 2.980628982186317444e-02 7.622626423835754395e-02 1.892626471817493439e-02 3.586438596248626709e-01 -3.660641610622406006e-01 6.731034722179174423e-03 3.292352706193923950e-02 -2.726325988769531250e-01 9.241308271884918213e-02
-2.243919484317302704e-02 -1.783230453729629517e-01 2.135612368583679199e-01 -4.517913609743118286e-02 6.839399784803390503e-02 8.673758804798126221e-02 -2.525851316750049591e-02 2.709622494876384735e-02 -1.915638744831085205e-01 5.541973188519477844e-02 3.727722913026809692e-02 -1.682588271796703339e-02 2.764399647712707520e-01 8.800989389419555664e-02 -2.075070589780807495e-01 -1.554896980524063110e-01 -7.120157033205032349e-02 -8.512797765433788300e-03 -1.988205313682556152e-01 -1.964838616549968719e-02 -2.818498909473419189e-01 -2.558314502239227295e-01 3.144395649433135986e-01 3.434633463621139526e-02 5.703109130263328552e-02 8.238746970891952515e-02 1.296251416206359863e-01 -2.591812908649444580e-01 1.680264472961425781e-01 -3.975348472595214844e-01 -1.248091310262680054e-01 3.574520051479339600e-01
1.141721084713935852e-01 -3.346567749977111816e-01 1.346784383058547974e-01 -3.087875619530677795e-02 -1.140728872269392014e-02 2.124574482440948486e-01 -2.489730417728424072e-01 1.879649013280868530e-01 4.439220950007438660e-02 1.376844383776187897e-02 8.245655149221420288e-02 -2.101354598999023438e-01 1.025255918502807617e-01 4.152950271964073181e-02 -3.046363592147827148e-01 -2.631360292434692383e-01 -1.903390288352966309e-01 1.187201403081417084e-02 6.103670690208673477e-03 4.751378297805786133e-02 -1.683858931064605713e-01 -8.768442273139953613e-02 2.010797858238220215e-01 7.895006239414215088e-02 -8.520751446485519409e-02 -2.025917470455169678e-01 2.635979354381561279e-01 -4.622294008731842041e-01 2.161151170730590820e-02 -5.462440475821495056e-02 1.716891229152679443e-01 -1.224122382700443268e-02
-5.807945132255554199e-02 1.654107309877872467e-02 1.862093061208724976e-02 -2.033752650022506714e-01 -3.080245805904269218e-03 1.227620616555213928e-01 -1.899367421865463257e-01 7.995564490556716919e-02 -6.931801885366439819e-02 -2.163842618465423584e-01 1.403591930866241455e-01 -2.312464863061904907e-01 1.121176630258560181e-01 8.277956396341323853e-02 4.388299882411956787e-01 -1.428178884088993073e-02 -3.035889565944671631e-02 -1.250649057328701019e-02 6.649541854858398438e-02 -1.007639095187187195e-01 -4.686558246612548828e-02 -5.259000658988952637e-01 1.063438579440116882e-01 4.072061181068420410e-02 1.422793790698051453e-02 -1.469733417034149170e-01 -3.570715337991714478e-02 -4.036718010902404785e-01 -1.087011769413948059e-02 -5.809468030929565430e-02 2.120023369789123535e-01 1.350536942481994629e-01
-5.187873914837837219e-02 4.150517284870147705e-02 6.979706883430480957e-02 -1.866140067577362061e-01 2.106357663869857788e-01 3.663992509245872498e-02 8.975126594305038452e-02 3.359079658985137939e-01 8.699400722980499268e-02 7.446720451116561890e-02 1.356645375490188599e-01 -1.457054913043975830e-01 -1.592622697353363037e-01 1.701921224594116211e-01 1.160052269697189331e-01 -2.692716717720031738e-01 -4.266079962253570557e-01 -1.109284162521362305e-01 1.234593018889427185e-01 1.613226719200611115e-02 1.375838741660118103e-02 -2.138406634330749512e-01 8.633022010326385498e-02 1.888535767793655396e-01 3.535829782485961914e-01 -9.024047851562500000e-02 3.174347579479217529e-01 -7.161965966224670410e-02 -9.359930455684661865e-02 -5.843500047922134399e-02 -1.436103880405426025e-01 -1.598505228757858276e-01
-2.656406164169311523e-01 -2.007697224617004395e-01 -5.295673757791519165e-02 -1.038018912076950073e-01 1.302257925271987915e-01 1.024128794670104980e-01 2.630023285746574402e-02 1.355401277542114258e-01 -8.417230844497680664e-02 5.745225399732589722e-02 2.718548774719238281e-01 -3.845572844147682190e-02 -1.351911276578903198e-01 1.091252043843269348e-01 3.192746266722679138e-02 -2.306234389543533325e-01 6.202934309840202332e-02 -1.173914074897766113e-01 -2.379613965749740601e-01 -3.270564600825309753e-02 -3.052330315113067627e-01 -2.532598972320556641e-01 3.837275505065917969e-01 1.938824206590652466e-01 -5.063848569989204407e-03 5.466369912028312683e-02 2.881077527999877930e-01 -2.334537655115127563e-01 -1.327286101877689362e-02 -1.561996340751647949e-01 -2.557578086853027344e-01 1.044048145413398743e-01
1.314207762479782104e-01 2.135679572820663452e-01 -5.133612826466560364e-02 -2.570020854473114014e-01 9.783065877854824066e-03 -5.166315007954835892e-03 -9.743753820657730103e-02 3.723793625831604004e-01 1.421602368354797363e-01 -1.145793944597244263e-01 -6.985145807266235352e-02 -8.810049295425415039e-02 1.759467571973800659e-01 1.769123226404190063e-01 -2.253099344670772552e-03 -1.142635121941566467e-01 -1.805785894393920898e-01 7.288432866334915161e-02 2.246855795383453369e-01 1.528568118810653687e-01 -1.664152741432189941e-01 -3.298124969005584717e-01 -1.057632341980934143e-01 2.082928717136383057e-01 2.047928571701049805e-01 -6.878971308469772339e-02 4.235639870166778564e-01 -1.866464167833328247e-01 -9.326587617397308350e-02 -1.000642925500869751e-01 -9.578213840723037720e-02 8.509311825037002563e-02
5.601906031370162964e-02 -2.944147884845733643e-01 -3.129297792911529541e-01 -4.087324813008308411e-02 -9.127035737037658691e-04 3.108498156070709229e-01 -1.512895524501800537e-01 -9.994379431009292603e-02 -1.115918606519699097e-01 -3.831176552921533585e-03 1.000344082713127136e-01 -1.393403261899948120e-01 1.754213571548461914e-01 1.746836602687835693e-01 -1.456976532936096191e-01 -3.207383751869201660e-01 -9.810406714677810669e-02 6.955093145370483398e-02 1.707736551761627197e-01 6.802340596914291382e-02 2.432584762573242188e-02 -3.277671337127685547e-01 1.835836768150329590e-01 1.342497020959854126e-01 2.006142958998680115e-02 -1.158710103482007980e-02 1.833125501871109009e-01 -1.945847719907760620e-01 -8.912535011768341064e-02 9.616120904684066772e-02 -2.832007408142089844e-01 2.764137387275695801e-01
-1.832659840583801270e-01 5.610250309109687805e-02 -5.218043178319931030e-02 -1.170426756143569946e-01 -7.427944242954254150e-02 2.380804270505905151e-01 -3.540360555052757263e-02 -8.794407546520233154e-02 -2.304611913859844208e-02 -3.151253461837768555e-01 1.385023295879364014e-01 -5.978972837328910828e-02 1.954682767391204834e-01 -9.672819823026657104e-02 8.981185406446456909e-02 -2.480620741844177246e-01 -2.034024745225906372e-01 -1.522083282470703125e-01 -7.578255236148834229e-02 1.063435897231101990e-01 -4.709358513355255127e-01 -2.808364853262901306e-02 1.613257974386215210e-01 3.790898621082305908e-02 -3.048554249107837677e-02 -2.684994041919708252e-01 -1.138399243354797363e-01 -2.271664291620254517e-01 -2.551856338977813721e-01 -1.616477519273757935e-01 -8.533710241317749023e-02 2.610694766044616699e-01
-3.987202644348144531e-01 1.585768163204193115e-01 9.557944536209106445e-02 -9.399713575839996338e-02 -4.420844838023185730e-02 2.109750658273696899e-01 -5.822755396366119385e-02 2.042873501777648926e-01 3.175258170813322067e-03 -1.222506538033485413e-01 2.034240067005157471e-01 -1.669346839189529419e-01 1.295388638973236084e-01 -1.204644218087196350e-01 1.604198291897773743e-02 1.277126669883728027e-01 -3.381076753139495850e-01 -9.587566554546356201e-02 2.868311703205108643e-01 -2.012198418378829956e-01 -9.600541554391384125e-03 -2.092518210411071777e-01 2.242124676704406738e-01 -2.765615284442901611e-02 -2.160736359655857086e-02 -2.785900235176086426e-01 1.372436434030532837e-01 -1.525322198867797852e-01 1.384143382310867310e-01 -9.689759463071823120e-02 -2.839246988296508789e-01 6.103571876883506775e-02
-5.431617051362991333e-02 1.283960342407226562e-01 5.336880683898925781e-02 6.354787945747375488e-02 2.674030140042304993e-03 1.479387879371643066e-01 1.286343485116958618e-01 -2.019774764776229858e-01 3.861833810806274414e-01 -3.628749549388885498e-01 -3.956595901399850845e-03 -1.207535713911056519e-01 3.836482763290405273e-01 6.613218784332275391e-02 -1.761956512928009033e-01 4.586656764149665833e-02 -2.786282002925872803e-01 3.696674853563308716e-02 2.496219053864479065e-02 -6.016343086957931519e-02 -2.492668032646179199e-01 -2.423430606722831726e-02 9.784054011106491089e-03 2.280196845531463623e-01 -2.445894060656428337e-03 -9.163326025009155273e-02 2.697388827800750732e-01 -1.947936117649078369e-01 1.532762348651885986e-01 -1.172134429216384888e-01 -2.250012904405593872e-01 9.645970910787582397e-02
-1.398393809795379639e-01 -2.096787281334400177e-02 -1.212888360023498535e-01 -3.267157673835754395e-01 -3.481013700366020203e-02 1.558856666088104248e-01 1.260084914974868298e-03 1.521022468805313110e-01 1.508566886186599731e-01 7.003390789031982422e-02 4.226397350430488586e-02 -3.371497988700866699e-01 1.676648557186126709e-01 -1.257390230894088745e-01 -1.021012514829635620e-01 2.442543804645538330e-01 -3.627451360225677490e-01 1.736656725406646729e-01 -1.037816703319549561e-02 1.955210566520690918e-01 4.305317625403404236e-02 -3.288236260414123535e-01 1.840836107730865479e-01 2.290472388267517090e-02 1.106319501996040344e-01 -7.023375481367111206e-02 1.721404939889907837e-01 -1.124318316578865051e-02 -1.793032586574554443e-01 -3.354124128818511963e-01 -1.067899242043495178e-01 -7.294410467147827148e-02
2.353676557540893555e-01 2.515525221824645996e-01 -9.462516009807586670e-02 -2.882035374641418457e-01 1.289465129375457764e-01 -1.905148103833198547e-02 4.755335673689842224e-02 2.357150018215179443e-01 7.213877886533737183e-02 -1.088977158069610596e-01 -3.897830471396446228e-02 -5.524076521396636963e-02 3.963139355182647705e-01 2.534534931182861328e-01 1.056847535073757172e-02 -8.209559321403503418e-02 -8.380776643753051758e-02 -2.615058608353137970e-02 1.427699923515319824e-01 1.873041503131389618e-02 -2.543601579964160919e-02 -3.506138622760772705e-01 -1.579396128654479980e-01 1.700508035719394684e-02 7.693235576152801514e-02 1.157600805163383484e-01 3.577928543090820312e-01 -2.733270823955535889e-01 5.092876963317394257e-03 -2.467760145664215088e-01 -8.443853817880153656e-03 6.645227968692779541e-02
5.573023110628128052e-03 5.424369871616363525e-02 1.110266800969839096e-02 -1.825948357582092285e-01 7.955013960599899292e-02 -8.785007148981094360e-02 -7.136917114257812500e-02 3.208351507782936096e-02 6.216378882527351379e-02 -4.155224561691284180e-01 8.294731378555297852e-02 6.891050934791564941e-02 5.440185964107513428e-02 3.059074878692626953e-01 -2.202093303203582764e-01 -1.726639829576015472e-02 -1.339454799890518188e-01 -2.958462834358215332e-01 1.119297146797180176e-01 -2.390765817835927010e-03 5.803806334733963013e-02 -3.341466784477233887e-01 4.986101984977722168e-01 6.794726103544235229e-02 -7.795922458171844482e-02 -2.087197452783584595e-01 -4.683724045753479004e-02 1.367293763905763626e-02 -1.431418210268020630e-01 -2.062008678913116455e-01 -9.199175983667373657e-02 1.294787321239709854e-02
-1.461251974105834961e-01 8.642838150262832642e-02 3.035138249397277832e-01 -3.274798691272735596e-01 1.129438653588294983e-01 2.683433890342712402e-01 -2.253877520561218262e-01 1.132287159562110901e-01 -9.961058199405670166e-02 -1.741576790809631348e-01 3.269288241863250732e-01 -1.125485152006149292e-01 9.801455587148666382e-02 -6.608424335718154907e-02 3.047384917736053467e-01 -9.192581474781036377e-02 -5.880646780133247375e-02 -1.720980107784271240e-01 1.427613198757171631e-01 -5.936495587229728699e-02 2.646238170564174652e-02 -2.633155584335327148e-01 2.070081382989883423e-01 1.069901958107948303e-01 1.262920945882797241e-01 -1.066987067461013794e-01 5.544679239392280579e-02 -8.385794609785079956e-02 -1.774088442325592041e-01 -2.377464920282363892e-01 8.454794436693191528e-02 -1.855650246143341064e-01
1.071554701775312424e-02 -1.140609979629516602e-01 2.545693516731262207e-01 -2.608419395983219147e-02 -4.255003109574317932e-02 3.057933971285820007e-02 -2.378595806658267975e-02 1.092869713902473450e-01 -6.343866884708404541e-02 1.114976927638053894e-01 2.598577141761779785e-01 -2.411026358604431152e-01 1.770102828741073608e-01 -1.241600364446640015e-01 -2.957960963249206543e-01 -2.404066920280456543e-01 -1.558236479759216309e-01 1.360852122306823730e-01 -6.302295625209808350e-02 1.649959757924079895e-02 -3.268719315528869629e-01 -1.677325218915939331e-01 8.238109946250915527e-02 1.230535507202148438e-01 -1.713872998952865601e-01 -1.408817172050476074e-01 3.625066280364990234e-01 -3.597179949283599854e-01 -1.693677753210067749e-01 7.258835434913635254e-02 -1.533760428428649902e-01 2.284601517021656036e-02
9.448433667421340942e-02 -2.009124159812927246e-01 9.244588017463684082e-02 -3.150693774223327637e-01 1.935573369264602661e-01 -5.889652669429779053e-02 -7.516303658485412598e-02 -6.086654961109161377e-02 3.628832101821899414e-02 1.564484238624572754e-01 4.904042184352874756e-02 -1.595908999443054199e-01 3.840119764208793640e-02 2.387072704732418060e-02 -3.582148551940917969e-01 -1.991910785436630249e-01 -2.519578933715820312e-01 1.700146645307540894e-01 3.031740188598632812e-01 7.241451740264892578e-02 -6.132721528410911560e-02 -1.210483834147453308e-01 2.357988506555557251e-01 1.044232398271560669e-01 1.681542098522186279e-01 1.807988137006759644e-01 8.924612775444984436e-04 -3.177781105041503906e-01 1.292604207992553711e-01 -9.535123594105243683e-03 -3.159763514995574951e-01 1.258758306503295898e-01
-2.801646478474140167e-02 -1.429669857025146484e-01 2.751007676124572754e-01 -1.832518130540847778e-01 7.937316782772541046e-03 1.047249212861061096e-01 -1.372727453708648682e-01 -1.242164373397827148e-01 -3.458891808986663818e-02 2.232735231518745422e-02 -2.664608880877494812e-02 -3.351919353008270264e-01 2.019526958465576172e-01 7.327391952276229858e-02 -2.140278220176696777e-01 2.785463444888591766e-02 -1.801099777221679688e-01 -2.124133892357349396e-02 -1.416160464286804199e-01 7.972607389092445374e-03 1.847438216209411621e-01 -3.413070738315582275e-01 5.462065935134887695e-01 2.429440431296825409e-02 8.218757808208465576e-02 2.902239002287387848e-02 1.910369098186492920e-01 8.766530081629753113e-03 -1.664982140064239502e-01 -1.389362514019012451e-01 -1.140029355883598328e-01 9.980486333370208740e-02
-1.116760596632957458e-01 -2.966377511620521545e-02 -7.122419774532318115e-02 -2.565532922744750977e-01 -1.259775012731552124e-01 4.979531094431877136e-02 -4.146931320428848267e-02 2.089964002370834351e-01 -7.510330062359571457e-03 -2.940094470977783203e-01 -1.115913838148117065e-01 1.289887819439172745e-02 -7.027225196361541748e-02 -1.742195338010787964e-01 -6.718298047780990601e-02 -4.677027091383934021e-02 -1.944133490324020386e-01 1.265036761760711670e-01 -2.276054769754409790e-01 -1.551229506731033325e-01 -1.115490216761827469e-02 -3.507312238216400146e-01 5.262839198112487793e-01 2.462631091475486755e-02 3.774947673082351685e-02 1.092307455837726593e-02 1.767366826534271240e-01 -2.367728650569915771e-01 -1.894337832927703857e-01 -1.180928274989128113e-01 -1.966693997383117676e-01 -5.622859671711921692e-02
-1.383973956108093262e-01 2.996289730072021484e-02 -2.401349507272243500e-02 -2.482565045356750488e-01 2.109249830245971680e-01 1.665473878383636475e-01 1.196466609835624695e-01 -4.909069277346134186e-03 8.554333448410034180e-02 7.006105035543441772e-02 -1.173661574721336365e-01 -1.683854684233665466e-02 3.283094987273216248e-02 1.604654490947723389e-01 -1.370467394590377808e-01 -1.258601546287536621e-01 1.621167175471782684e-02 6.298353523015975952e-02 -5.480054393410682678e-02 3.199200928211212158e-01 -3.557543456554412842e-02 -5.137223601341247559e-01 2.916539609432220459e-01 -7.999542169272899628e-03 4.499463737010955811e-02 5.133906006813049316e-02 2.477009743452072144e-01 -7.743569556623697281e-03 -1.271170973777770996e-01 -2.316487431526184082e-01 -3.706551194190979004e-01 1.013621911406517029e-01
-2.407693117856979370e-02 5.183918401598930359e-02 1.998429596424102783e-01 -2.022821903228759766e-01 1.682493835687637329e-01 1.388494521379470825e-01 -8.530968427658081055e-02 1.096865236759185791e-01 -1.291240453720092773e-01 -9.210936725139617920e-02 2.483046352863311768e-01 -1.914939880371093750e-01 2.213626354932785034e-01 -5.743634328246116638e-02 3.613872528076171875e-01 1.626529991626739502e-01 -1.178312525153160095e-01 9.953750669956207275e-02 6.528745591640472412e-02 1.240319572389125824e-02 1.404511481523513794e-01 -3.701284229755401611e-01 1.412222087383270264e-01 3.590081632137298584e-02 -3.390144323930144310e-03 -1.759541332721710205e-01 4.763361811637878418e-02 -4.145472347736358643e-01 1.808689981698989868e-01 -8.066108822822570801e-02 1.841224282979965210e-01 1.782400757074356079e-01
1.011630892753601074e-01 -3.551273792982101440e-02 4.141302108764648438e-01 -4.003958404064178467e-01 -5.514684319496154785e-02 3.520715981721878052e-02 7.028735242784023285e-03 -3.341231495141983032e-03 1.725942082703113556e-02 9.907791763544082642e-02 4.801006615161895752e-02 -8.648612350225448608e-02 1.659351140260696411e-01 2.891091704368591309e-01 -8.522388339042663574e-02 -2.691994421184062958e-02 -2.435145676136016846e-01 3.803799450397491455e-01 1.494857817888259888e-01 -4.691771045327186584e-02 2.949286065995693207e-02 -1.908916980028152466e-01 2.146483361721038818e-01 1.736021786928176880e-02 1.977645605802536011e-01 -1.545471101999282837e-01 3.154878020286560059e-01 -3.253738861531019211e-03 -6.238546222448348999e-02 -8.709347993135452271e-02 -1.632737815380096436e-01 2.104354836046695709e-02
1.376425195485353470e-02 1.447656657546758652e-02 -4.752495139837265015e-02 -2.071921676397323608e-01 1.396520584821701050e-01 4.982507671229541302e-04 -4.325444623827934265e-02 -3.204008564352989197e-02 4.073693752288818359e-01 -1.473651975393295288e-01 9.560562670230865479e-02 -1.249141711741685867e-02 1.944626718759536743e-01 3.000624477863311768e-02 -1.327113062143325806e-01 -3.420624136924743652e-01 -3.029772043228149414e-01 4.500535503029823303e-02 8.013984560966491699e-02 4.689590632915496826e-02 1.197433769702911377e-01 -2.082527577877044678e-01 -9.901512414216995239e-02 2.389416843652725220e-01 2.688252627849578857e-01 2.298997640609741211e-01 2.968817651271820068e-01 -1.547038406133651733e-01 -1.636475622653961182e-01 -2.547685205936431885e-01 -7.566531002521514893e-02 7.911647669970989227e-03
1.574013680219650269e-01 -2.592340707778930664e-01 1.400440484285354614e-01 -2.721042335033416748e-01 -4.362652450799942017e-02 1.143489927053451538e-01 -1.613988876342773438e-01 1.512687206268310547e-01 -1.091858968138694763e-01 -7.244760543107986450e-02 1.220926418900489807e-01 -1.656498461961746216e-01 1.060412302613258362e-01 1.257277578115463257e-01 2.627081274986267090e-01 1.483030021190643311e-01 5.921195819973945618e-02 -1.345745101571083069e-02 1.236041560769081116e-01 4.192775115370750427e-02 7.173720747232437134e-02 -3.583266735076904297e-01 1.190603077411651611e-01 1.215422600507736206e-01 1.864482611417770386e-01 -1.185657754540443420e-01 2.055226638913154602e-02 -3.437656164169311523e-01 -1.096338853240013123e-01 -1.843086183071136475e-01 2.515381574630737305e-02 4.190767407417297363e-01
4.267800226807594299e-02 -4.415086284279823303e-02 3.207550048828125000e-01 -2.936267554759979248e-01 1.019085422158241272e-01 1.082523837685585022e-01 -3.109147399663925171e-02 2.047360539436340332e-01 2.535527944564819336e-01 -1.544311344623565674e-01 -1.630382239818572998e-01 -1.178591027855873108e-01 8.214158937335014343e-03 -1.602664589881896973e-02 1.879175542853772640e-03 8.785827085375785828e-03 2.053633145987987518e-02 7.445144653320312500e-02 2.749686539173126221e-01 -1.551176905632019043e-01 -2.201436161994934082e-01 -3.132514953613281250e-01 -1.696952134370803833e-01 6.978429853916168213e-03 2.030641958117485046e-02 -1.166190207004547119e-01 1.734393537044525146e-01 -4.410418570041656494e-01 1.193384230136871338e-01 -2.392146140336990356e-01 -9.470426291227340698e-02 -1.140688508749008179e-01
1.463461667299270630e-01 -7.478002458810806274e-02 1.469783931970596313e-01 -1.651775538921356201e-01 -2.560554146766662598e-01 2.679670695215463638e-03 -5.181105732917785645e-01 1.282537430524826050e-01 -3.968375176191329956e-02 -4.255251213908195496e-02 -8.839190751314163208e-02 -1.413706690073013306e-01 8.619488775730133057e-02 4.663121700286865234e-02 -1.750363558530807495e-01 -2.429451942443847656e-01 -3.356404006481170654e-01 4.819249361753463745e-02 9.478603303432464600e-02 1.501764520071446896e-03 3.825310617685317993e-02 -1.474091112613677979e-01 2.153480350971221924e-01 2.912929952144622803e-01 2.268588989973068237e-01 -1.142616965807974339e-03 2.824465930461883545e-01 -1.016249209642410278e-01 -6.115319207310676575e-02 -1.373857706785202026e-01 2.166718058288097382e-02 -1.265110261738300323e-02
-2.269696444272994995e-01 -1.808475404977798462e-01 -7.426298409700393677e-02 -8.844334632158279419e-02 1.206147819757461548e-01 4.378188028931617737e-02 -1.068795323371887207e-01 1.571414172649383545e-01 -1.193602336570620537e-03 1.046192720532417297e-01 5.681416392326354980e-02 -2.568884491920471191e-01 1.250123083591461182e-01 -3.342807292938232422e-01 -2.858702242374420166e-01 -1.209610551595687866e-01 -1.538407951593399048e-01 -1.163350865244865417e-01 -2.369664311408996582e-01 9.589152038097381592e-02 -1.022229641675949097e-01 -3.506611585617065430e-01 3.202112913131713867e-01 1.070584803819656372e-01 4.604006186127662659e-02 -6.850561127066612244e-03 2.463688105344772339e-01 -1.207665950059890747e-01 -2.542184889316558838e-01 -4.660060629248619080e-02 -1.779183000326156616e-01 1.418021023273468018e-01
1.881727725267410278e-01 -1.835127472877502441e-01 1.511975228786468506e-01 -1.114829555153846741e-01 1.443727314472198486e-01 6.547931581735610962e-02 2.990796230733394623e-02 7.957240939140319824e-02 2.325843274593353271e-01 -5.252788960933685303e-02 -1.858335286378860474e-01 -1.297560781240463257e-01 -8.530452102422714233e-02 1.271273344755172729e-01 -2.884498238563537598e-01 -3.012646734714508057e-01 -2.227833718061447144e-01 7.740533351898193359e-02 2.120654284954071045e-01 1.558574140071868896e-01 -1.578799784183502197e-01 -2.345410436391830444e-01 1.389754414558410645e-01 -9.415376931428909302e-03 -1.448610518127679825e-02 -1.691011711955070496e-02 -2.227155491709709167e-02 -5.587028861045837402e-01 9.155395440757274628e-03 1.261649429798126221e-01 4.361624643206596375e-02 4.868429154157638550e-02
-1.328379809856414795e-01 -8.275216072797775269e-02 4.162994027137756348e-01 -1.950896084308624268e-01 5.197537131607532501e-03 2.026482522487640381e-01 -2.000932395458221436e-01 -9.350714832544326782e-02 1.768043637275695801e-01 -4.528703168034553528e-02 -6.441923975944519043e-02 -4.522204026579856873e-02 1.183545216917991638e-01 6.076483801007270813e-02 3.315538913011550903e-02 9.058240056037902832e-02 -2.828847765922546387e-01 -1.465906505472958088e-03 2.690249979496002197e-01 1.719901263713836670e-01 -1.945399641990661621e-01 -2.591395676136016846e-01 -6.758405268192291260e-02 -1.254327315837144852e-02 2.357020229101181030e-01 -2.064168639481067657e-02 8.506295084953308105e-02 -1.188783273100852966e-01 -1.348831318318843842e-02 -4.109772741794586182e-01 -2.595661878585815430e-01 4.736397042870521545e-02
1.294069141149520874e-01 1.693760007619857788e-01 2.961210310459136963e-01 -4.063779115676879883e-01 2.449728250503540039e-01 -7.910314947366714478e-02 -3.867916762828826904e-02 1.896824687719345093e-01 3.478367254137992859e-02 1.172000728547573090e-02 -1.110116243362426758e-01 -1.671822518110275269e-01 1.953981369733810425e-01 -9.093114733695983887e-02 -2.576694265007972717e-02 9.889465756714344025e-03 -1.124694645404815674e-01 -1.175584569573402405e-01 3.447122871875762939e-01 -1.014906563796103001e-03 -2.171465605497360229e-01 -3.874634504318237305e-01 9.316115826368331909e-02 9.554966539144515991e-02 1.246870532631874084e-01 -1.022149696946144104e-01 1.218295544385910034e-01 -1.748533993959426880e-01 -8.188370615243911743e-02 -2.509423494338989258e-01 8.321267366409301758e-02 2.757794782519340515e-02
2.061034552752971649e-02 4.750301688909530640e-02 -5.765172094106674194e-02 -1.366689950227737427e-01 1.366346478462219238e-01 -7.701123505830764771e-02 1.600449979305267334e-01 1.425369642674922943e-02 2.470972090959548950e-01 -2.013245075941085815e-01 5.581441894173622131e-02 1.018781438469886780e-01 7.213996350765228271e-02 4.548817873001098633e-02 -1.191827505826950073e-01 -3.424310982227325439e-01 -2.977395057678222656e-01 6.025231257081031799e-02 2.537271678447723389e-01 3.103319369256496429e-02 -9.145063161849975586e-02 -3.500895500183105469e-01 -8.370735496282577515e-02 9.435209631919860840e-02 1.497160345315933228e-01 -5.481611564755439758e-02 1.493111699819564819e-01 -4.205787554383277893e-02 -3.173758685588836670e-01 -4.522633552551269531e-01 9.601333737373352051e-02 -5.151744931936264038e-02
3.100672364234924316e-01 -1.735034734010696411e-01 -1.116499826312065125e-01 -1.855096668004989624e-01 1.070488765835762024e-01 -1.660185679793357849e-02 1.051688864827156067e-01 -9.818805754184722900e-02 7.012582570314407349e-02 -3.561868667602539062e-01 3.786661326885223389e-01 -2.126361578702926636e-01 1.707315072417259216e-02 5.236838012933731079e-02 -8.626948297023773193e-02 -3.366301059722900391e-01 1.873011142015457153e-02 2.481459639966487885e-02 2.375986613333225250e-02 1.258424669504165649e-01 -7.997725158929824829e-02 -4.327534139156341553e-01 5.856878310441970825e-02 1.765910238027572632e-01 8.397179096937179565e-02 3.219163790345191956e-02 -3.020203299820423126e-02 -1.041317805647850037e-01 -1.404191553592681885e-01 -1.703600212931632996e-02 -2.321850359439849854e-01 -1.041092798113822937e-01
4.846684634685516357e-02 -5.601590871810913086e-02 1.395979225635528564e-01 -1.256534904241561890e-01 -1.629981100559234619e-01 1.366331130266189575e-01 2.317838519811630249e-01 -5.533905699849128723e-03 -4.190275073051452637e-02 1.397944092750549316e-01 3.770084306597709656e-02 -3.024044334888458252e-01 6.484048906713724136e-03 5.894467979669570923e-02 -2.338155210018157959e-01 -3.460112214088439941e-01 2.904469333589076996e-02 1.548032183200120926e-02 1.010093986988067627e-01 -6.851354986429214478e-02 -2.949149608612060547e-01 -2.435887604951858521e-01 2.370902001857757568e-01 3.103150129318237305e-01 4.413627088069915771e-02 -1.324138790369033813e-01 2.689203917980194092e-01 -3.692087829113006592e-01 -7.672541588544845581e-02 1.078453585505485535e-01 2.110949531197547913e-02 -8.539243787527084351e-02
-2.075247019529342651e-01 -1.961166411638259888e-01 -3.653678344562649727e-03 8.433090895414352417e-02 1.772155314683914185e-01 8.930198103189468384e-02 -8.323813229799270630e-02 -2.311747893691062927e-02 6.939134746789932251e-02 -1.136586815118789673e-02 -7.944134622812271118e-02 -6.657595932483673096e-02 -2.583448030054569244e-02 -4.141787439584732056e-02 -2.209793329238891602e-01 -4.481391906738281250e-01 -4.815994575619697571e-02 6.145694106817245483e-02 -8.950296044349670410e-02 2.043911665678024292e-01 -9.130935370922088623e-02 -4.664362072944641113e-01 2.405293285846710205e-01 -8.063792437314987183e-02 -4.567603766918182373e-02 -2.121366560459136963e-02 6.061823666095733643e-02 -2.218710780143737793e-01 7.639695890247821808e-03 -3.504839539527893066e-01 1.032540425658226013e-01 2.482662647962570190e-01
-4.060266166925430298e-02 1.052870154380798340e-01 3.616901636123657227e-01 -3.733790516853332520e-01 -2.696667425334453583e-02 -2.184834703803062439e-02 -2.207788676023483276e-01 -1.433562189340591431e-01 1.429649442434310913e-01 -2.168993502855300903e-01 -1.817149519920349121e-01 -1.506548672914505005e-01 5.137277022004127502e-02 -3.261332213878631592e-02 -4.524602368474006653e-02 2.041507065296173096e-01 7.512072566896677017e-03 3.990519791841506958e-02 1.711857020854949951e-01 -5.091695860028266907e-02 -1.518351435661315918e-01 -3.023296296596527100e-01 9.758291393518447876e-02 2.319145500659942627e-01 1.828748881816864014e-01 -7.202532142400741577e-02 2.649343311786651611e-01 -1.875853687524795532e-01 -2.292405217885971069e-01 -2.274309694766998291e-01 -9.898804873228073120e-02 -8.070173859596252441e-02
4.536340013146400452e-02 -1.395296752452850342e-01 4.338636100292205811e-01 -1.942405104637145996e-01 1.151759400963783264e-01 1.477328836917877197e-01 -1.354370713233947754e-01 5.697319284081459045e-02 -1.675579398870468140e-01 -3.977384418249130249e-02 2.630722224712371826e-01 -1.682276427745819092e-01 1.659541428089141846e-01 -6.756208837032318115e-02 2.029816955327987671e-01 -1.206908375024795532e-03 7.466609776020050049e-02 -1.477961987257003784e-01 2.909440360963344574e-02 -1.457235068082809448e-01 5.295166745781898499e-02 -3.557971417903900146e-01 3.113099038600921631e-01 -1.752515695989131927e-02 2.166025638580322266e-01 -1.010832414031028748e-01 -3.563729347661137581e-03 -3.127560913562774658e-01 -1.034797728061676025e-01 -8.291297405958175659e-02 1.899258345365524292e-01 1.030450761318206787e-01
-2.496475577354431152e-01 -5.379667505621910095e-02 -1.259860843420028687e-01 -3.700881078839302063e-02 1.547706723213195801e-01 2.563189864158630371e-01 1.406733989715576172e-01 -1.983386874198913574e-01 1.372402012348175049e-01 -8.774431794881820679e-02 1.774578392505645752e-01 -7.110331207513809204e-02 1.687605828046798706e-01 8.695922046899795532e-02 -8.718452416360378265e-03 -2.174159288406372070e-01 -2.311714440584182739e-01 -3.332079201936721802e-02 -1.707757413387298584e-01 -9.944456815719604492e-02 -1.738170534372329712e-01 9.805823862552642822e-02 3.436220809817314148e-02 2.299290001392364502e-01 1.302342265844345093e-01 -3.487288355827331543e-01 -8.721988648176193237e-02 -2.312415093183517456e-01 -3.299291431903839111e-01 -2.468369007110595703e-01 -2.449568510055541992e-01 7.329549640417098999e-02
8.211397379636764526e-02 6.872074306011199951e-02 2.247420251369476318e-01 -7.381570339202880859e-02 -1.164012700319290161e-01 4.630850255489349365e-02 -3.896500468254089355e-01 1.582175344228744507e-01 8.731531351804733276e-02 -1.668105646967887878e-02 1.667374223470687866e-01 -1.280646771192550659e-01 7.942497730255126953e-02 8.214619010686874390e-02 -2.145941704511642456e-01 -4.513967931270599365e-01 -2.176336497068405151e-01 -6.899645924568176270e-02 1.519455313682556152e-01 9.226186573505401611e-02 -5.767051130533218384e-02 -1.937012523412704468e-01 2.555595338344573975e-01 1.214809119701385498e-01 8.639638312160968781e-03 4.802830144762992859e-02 2.790783345699310303e-01 -6.331492215394973755e-02 -3.066036403179168701e-01 -8.851990848779678345e-02 -1.844023019075393677e-01 -1.713350228965282440e-02
-2.711015641689300537e-01 -3.083884716033935547e-02 -1.124974619597196579e-02 -1.484191417694091797e-01 3.665785491466522217e-02 1.690697073936462402e-01 -7.158621400594711304e-02 -8.213794976472854614e-02 2.820541560649871826e-01 1.948921233415603638e-01 -7.178857177495956421e-02 -1.036394983530044556e-01 5.069448798894882202e-02 -1.757460385560989380e-01 -5.040094628930091858e-02 -1.505474299192428589e-01 4.010264948010444641e-02 3.344318568706512451e-01 -2.885876595973968506e-02 1.681188344955444336e-01 2.530166879296302795e-02 -4.123168587684631348e-01 3.561019301414489746e-01 1.204404905438423157e-01 1.517749428749084473e-01 1.045590192079544067e-01 2.261752784252166748e-01 -1.344447135925292969e-01 -6.450679153203964233e-02 -2.325018942356109619e-01 -1.185923814773559570e-01 1.987813562154769897e-01
-3.015600331127643585e-02 -1.665450036525726318e-01 -1.054075136780738831e-01 -1.500295847654342651e-01 1.993120014667510986e-01 2.674526572227478027e-01 -7.244809716939926147e-02 1.636930704116821289e-01 1.871570795774459839e-01 1.680287718772888184e-01 2.532011866569519043e-01 -3.525664210319519043e-01 -2.249012514948844910e-02 2.076311260461807251e-01 -1.864605695009231567e-01 2.977044880390167236e-01 -1.983598023653030396e-01 9.820162504911422729e-02 7.959491759538650513e-02 1.968506574630737305e-01 -1.996576413512229919e-02 -3.729275465011596680e-01 2.359246760606765747e-01 2.111497074365615845e-01 6.158467382192611694e-02 1.214526686817407608e-02 5.706965178251266479e-02 -1.262488961219787598e-01 2.838687784969806671e-02 -7.355558127164840698e-02 -1.261892542243003845e-02 1.115388199687004089e-01
-1.900278180837631226e-01 -2.215100079774856567e-01 -1.968419104814529419e-01 5.301361531019210815e-02 7.392177730798721313e-02 5.728775262832641602e-02 2.796816267073154449e-02 -8.081991970539093018e-02 -1.182652264833450317e-01 -8.586902916431427002e-02 1.254780292510986328e-01 -1.153013110160827637e-01 3.699343502521514893e-01 6.008403375744819641e-02 1.754762530326843262e-01 -1.371023207902908325e-01 -2.123071551322937012e-01 3.717441856861114502e-02 1.484600454568862915e-01 2.639087103307247162e-02 -1.437952816486358643e-01 -3.708463609218597412e-01 -1.183377578854560852e-01 6.064630672335624695e-02 -1.179806664586067200e-01 1.398163586854934692e-01 3.100585937500000000e-01 -3.302187621593475342e-01 3.221228718757629395e-01 -1.190917342901229858e-01 -1.220801025629043579e-01 -1.334246620535850525e-02
-4.989317059516906738e-02 5.510300025343894958e-02 8.762206882238388062e-02 -3.813678026199340820e-02 2.769840061664581299e-01 4.036623835563659668e-01 1.293808072805404663e-01 -1.092741712927818298e-01 8.323368430137634277e-02 -2.305665314197540283e-01 4.012318253517150879e-01 1.480464339256286621e-01 3.485943377017974854e-01 -4.975314065814018250e-02 8.197706937789916992e-02 -3.003087639808654785e-02 -1.310890913009643555e-01 -8.350005000829696655e-02 1.341046690940856934e-01 4.871618747711181641e-02 -1.674188822507858276e-01 1.049969578161835670e-03 2.585529685020446777e-01 1.057371646165847778e-01 -2.268466725945472717e-02 -2.113036662340164185e-01 1.016837656497955322e-01 -2.281174808740615845e-01 -2.723537981510162354e-01 9.673937410116195679e-02 5.335449706763029099e-03 2.665855363011360168e-02
1.094786599278450012e-01 1.258060485124588013e-01 -3.819478154182434082e-01 1.271834131330251694e-02 1.620784401893615723e-01 1.600624769926071167e-01 -2.043919712305068970e-01 5.059540271759033203e-03 1.177243050187826157e-02 -2.560932636260986328e-01 4.420257639139890671e-03 -3.277939856052398682e-01 -2.988347783684730530e-02 -6.214907020330429077e-02 2.467151032760739326e-03 -2.783114649355411530e-02 -3.085801899433135986e-01 2.611862719058990479e-01 5.283408984541893005e-02 -5.292077362537384033e-02 4.846453666687011719e-02 -2.921002507209777832e-01 1.876266002655029297e-01 2.658781409263610840e-01 2.044433951377868652e-01 -1.968461871147155762e-01 -7.656181603670120239e-02 -2.540566623210906982e-01 -3.764418512582778931e-02 -1.953685730695724487e-01 9.161283262073993683e-03 -2.243379503488540649e-02
-2.085703909397125244e-01 -9.500955790281295776e-02 2.843959629535675049e-01 -2.287557125091552734e-01 1.688709855079650879e-01 3.272293210029602051e-01 -1.899871230125427246e-01 -1.642869599163532257e-02 1.525367028079926968e-03 -2.008251398801803589e-01 2.691665291786193848e-01 -4.513573646545410156e-02 7.816317677497863770e-02 6.815537065267562866e-02 1.994345784187316895e-01 -5.127537623047828674e-02 -3.650537133216857910e-02 7.576915086247026920e-04 5.578816309571266174e-02 -1.954313367605209351e-01 4.833062738180160522e-02 -2.698697745800018311e-01 2.314493954181671143e-01 -6.072091311216354370e-02 1.145538017153739929e-01 -7.526452094316482544e-02 2.298898845911026001e-01 -3.182998001575469971e-01 7.430078089237213135e-02 -1.720702350139617920e-01 2.630903720855712891e-01 1.482021510601043701e-01
1.384504139423370361e-01 2.429572343826293945e-01 2.806966304779052734e-01 -3.178514242172241211e-01 1.575046479701995850e-01 -8.105549030005931854e-03 3.776137530803680420e-02 1.149356216192245483e-01 3.436801582574844360e-02 9.710755199193954468e-03 -1.080641224980354309e-01 -1.414066404104232788e-01 3.925639763474464417e-02 -2.079786211252212524e-01 -1.574424505233764648e-01 -2.093230187892913818e-01 -9.972303360700607300e-02 -1.527344994246959686e-02 2.421337515115737915e-01 -1.165218576788902283e-01 -1.422421634197235107e-01 -2.135128974914550781e-01 7.042373716831207275e-02 8.577480912208557129e-02 1.300918310880661011e-01 -1.646357029676437378e-01 2.790152132511138916e-01 -2.842511534690856934e-01 -1.185120642185211182e-01 -4.064051806926727295e-01 7.767444103956222534e-02 -8.764685690402984619e-02
7.869401015341281891e-03 -2.340519279241561890e-01 -7.318417727947235107e-02 -2.277576476335525513e-01 1.934301666915416718e-02 2.558042109012603760e-01 -8.707334846258163452e-02 1.481073945760726929e-01 -3.845034167170524597e-02 -7.156843692064285278e-02 2.551639080047607422e-01 -3.723699152469635010e-01 2.652297616004943848e-01 1.092157587409019470e-01 1.791456043720245361e-01 -4.671860858798027039e-02 -1.483187079429626465e-01 5.366953834891319275e-02 1.859837621450424194e-01 2.821761965751647949e-01 1.683202236890792847e-01 -1.410613805055618286e-01 1.089583560824394226e-01 -2.103357948362827301e-02 1.641778796911239624e-01 1.207002351293340325e-04 -1.552948504686355591e-01 -2.329754233360290527e-01 -1.383224576711654663e-01 -1.658049970865249634e-01 -1.554822623729705811e-01 2.998290657997131348e-01
-3.139263391494750977e-01 8.279377967119216919e-02 -2.347445636987686157e-01 -6.250634044408798218e-02 4.833051562309265137e-01 -4.072551429271697998e-02 -2.008279412984848022e-01 1.688109487295150757e-01 -4.422892630100250244e-02 -8.295274525880813599e-02 -9.860499948263168335e-02 -2.932595787569880486e-03 4.176216125488281250e-01 1.437506973743438721e-01 -1.519529707729816437e-02 -2.351810336112976074e-01 -2.030582278966903687e-01 7.764257490634918213e-02 3.363668173551559448e-02 5.379151925444602966e-02 3.135157003998756409e-02 -2.227243930101394653e-01 -1.229446288198232651e-02 1.105929687619209290e-01 -1.824305218178778887e-05 -1.738105714321136475e-01 1.189872696995735168e-01 -2.730339467525482178e-01 1.659315824508666992e-01 2.454907447099685669e-02 -1.913237199187278748e-02 -2.559863403439521790e-02
-1.674681752920150757e-01 2.128341495990753174e-01 -2.625396549701690674e-01 -5.108816623687744141e-01 2.959507107734680176e-01 -5.655146390199661255e-02 6.956075131893157959e-02 1.524419039487838745e-01 2.666925489902496338e-01 1.749530062079429626e-02 3.981640562415122986e-02 -1.467953026294708252e-01 1.349417120218276978e-01 -1.855668127536773682e-01 2.694676257669925690e-02 -2.822026610374450684e-01 -1.872959733009338379e-02 2.099302224814891815e-02 4.596562311053276062e-02 4.999694973230361938e-02 1.140186213888227940e-03 -7.001140329521149397e-05 2.894679605960845947e-01 3.390904515981674194e-02 5.949832871556282043e-02 9.627368301153182983e-02 -3.781124018132686615e-03 -1.710449606180191040e-01 -8.019141852855682373e-03 -2.452856749296188354e-01 -2.361692786216735840e-01 -4.314268752932548523e-02
2.583787217736244202e-02 -1.978634893894195557e-01 -1.028604134917259216e-01 1.072017922997474670e-01 -3.077869676053524017e-02 7.968265563249588013e-02 -1.550047546625137329e-01 -8.564346283674240112e-02 5.692102760076522827e-02 -1.757985502481460571e-01 3.182953968644142151e-02 2.811164855957031250e-01 1.557451039552688599e-01 -7.735148072242736816e-02 8.033828437328338623e-02 -3.190600872039794922e-01 -1.778324842453002930e-01 -1.237845718860626221e-01 4.155096411705017090e-02 1.757629066705703735e-01 -1.728754937648773193e-01 -3.313477039337158203e-01 3.650714755058288574e-01 1.635959297418594360e-01 2.520624995231628418e-01 2.006900124251842499e-02 2.901523411273956299e-01 -2.733698785305023193e-01 1.259554363787174225e-02 1.849846988916397095e-01 9.450085461139678955e-02 3.638248145580291748e-02
-6.479576230049133301e-02 -6.600434333086013794e-02 -1.332091819494962692e-02 -3.739660978317260742e-01 2.002893090248107910e-01 5.652806535363197327e-02 -1.194037050008773804e-01 -1.767948865890502930e-01 -5.074442178010940552e-02 1.197090093046426773e-02 2.306323945522308350e-01 -2.344110608100891113e-02 1.826105117797851562e-01 -2.676385641098022461e-01 -2.948452830314636230e-01 -2.397487461566925049e-01 -3.267435729503631592e-01 1.882104426622390747e-01 2.542676925659179688e-01 -1.550571173429489136e-01 -3.366493387147784233e-03 -5.273071303963661194e-02 1.161777451634407043e-01 2.415991723537445068e-01 2.610256336629390717e-02 1.131051778793334961e-01 8.581190556287765503e-02 -2.031061649322509766e-01 -7.382227480411529541e-02 1.014509201049804688e-01 -2.606282234191894531e-01 -7.378917187452316284e-02
2.819154411554336548e-02 -1.460830867290496826e-01 -1.156351640820503235e-01 -3.190344870090484619e-01 5.394416674971580505e-02 5.484323948621749878e-03 -9.989359229803085327e-02 -1.660750992596149445e-02 2.212916165590286255e-01 2.116537392139434814e-01 3.792481496930122375e-02 -4.325707629323005676e-02 1.086447164416313171e-01 -2.014130353927612305e-01 -1.363580971956253052e-01 -1.903257369995117188e-01 -2.461006492376327515e-01 3.776769042015075684e-01 2.100581489503383636e-02 1.312150359153747559e-01 -3.067520856857299805e-01 -1.278397291898727417e-01 2.792273163795471191e-01 -6.864819675683975220e-02 -6.087335292249917984e-03 2.088395357131958008e-01 1.029180884361267090e-01 -3.023017048835754395e-01 -6.370457261800765991e-02 -1.612190306186676025e-01 -1.737663596868515015e-01 1.593503504991531372e-01
-2.374606579542160034e-01 1.121003180742263794e-01 3.186525404453277588e-01 -8.737139403820037842e-02 3.579680621623992920e-01 2.940453402698040009e-02 -3.349331021308898926e-01 1.779235340654850006e-02 7.190534472465515137e-02 -6.089024711400270462e-03 1.586110442876815796e-01 -1.380825191736221313e-01 1.980064660310745239e-01 -5.730842705816030502e-03 2.205934673547744751e-01 -1.372086703777313232e-01 -4.991213604807853699e-02 1.926780678331851959e-02 1.199743337929248810e-02 -2.819350957870483398e-01 8.237130939960479736e-02 -1.763264834880828857e-01 7.034631073474884033e-02 6.421259045600891113e-02 1.991728246212005615e-01 -2.657677829265594482e-01 -6.972951442003250122e-02 -3.125253617763519287e-01 -9.175806492567062378e-02 -2.354401499032974243e-01 3.272540122270584106e-02 -1.304251253604888916e-01
-2.663707137107849121e-01 7.110412418842315674e-02 1.167845726013183594e-02 -7.643437385559082031e-02 1.685274690389633179e-01 9.462360292673110962e-02 5.070154368877410889e-02 4.331402108073234558e-02 2.374354153871536255e-01 -8.889989554882049561e-02 -1.809949278831481934e-01 1.734101772308349609e-01 3.799513727426528931e-02 1.000806912779808044e-01 4.096099734306335449e-02 -1.004661843180656433e-01 -2.038154304027557373e-01 1.845228523015975952e-01 -2.345360070466995239e-01 -5.320465564727783203e-02 -4.194328933954238892e-02 -2.358880639076232910e-01 -6.719173491001129150e-02 7.494004070758819580e-02 2.373379468917846680e-01 1.471788808703422546e-02 1.018078327178955078e-01 -5.254852175712585449e-01 1.141327321529388428e-01 -8.368519693613052368e-02 -2.882401943206787109e-01 2.806289196014404297e-01
2.958388300612568855e-03 -1.866803765296936035e-01 3.182508051395416260e-02 -1.541028767824172974e-01 2.479494214057922363e-01 1.544672101736068726e-01 -9.174915030598640442e-03 -8.024906367063522339e-02 -1.281529068946838379e-01 -1.043734326958656311e-01 3.545515984296798706e-02 -2.051563262939453125e-01 2.100917398929595947e-01 -7.730866968631744385e-02 -1.827851235866546631e-01 -3.987336158752441406e-01 -3.202424943447113037e-01 2.453369796276092529e-01 3.583731651306152344e-01 -1.971488445997238159e-01 9.542301297187805176e-02 1.301884371787309647e-02 8.560885488986968994e-02 2.638715803623199463e-01 1.640698313713073730e-02 1.309606828726828098e-03 8.053078502416610718e-02 -1.840073913335800171e-01 -2.065199054777622223e-02 5.638956651091575623e-02 -2.706935107707977295e-01 -3.959977626800537109e-02
6.233055517077445984e-02 3.479025512933731079e-02 9.853678941726684570e-02 -2.341126501560211182e-01 3.718904033303260803e-02 2.949738204479217529e-01 -1.900725513696670532e-01 1.729274839162826538e-01 -1.496844589710235596e-01 -1.763680577278137207e-01 2.262479960918426514e-01 3.203846747055649757e-03 1.701360642910003662e-01 -1.061579119414091110e-02 4.819995760917663574e-01 5.109558627009391785e-02 -1.952459290623664856e-02 6.552805006504058838e-02 4.565234109759330750e-02 -8.874831348657608032e-02 -1.108903525164350867e-04 -3.519407212734222412e-01 2.133924216032028198e-01 2.773207984864711761e-02 1.474218368530273438e-01 2.086215186864137650e-03 2.405866282060742378e-03 -3.592643439769744873e-01 -1.377771049737930298e-01 -1.828937381505966187e-01 -3.243182972073554993e-02 1.347498893737792969e-01
1.647982299327850342e-01 6.726234219968318939e-03 1.448614001274108887e-01 -1.609049141407012939e-01 2.113467901945114136e-01 7.390893995761871338e-02 -2.059268951416015625e-01 -3.262290358543395996e-02 -2.372640073299407959e-01 4.319040849804878235e-02 1.511814445257186890e-01 -2.631060965359210968e-02 2.220132499933242798e-01 -3.319785594940185547e-01 -1.305816769599914551e-01 -2.056414484977722168e-01 -2.436816990375518799e-01 4.662366956472396851e-02 1.660940647125244141e-01 5.157390981912612915e-02 -6.221590191125869751e-02 2.945090271532535553e-02 1.556560546159744263e-01 2.309495955705642700e-01 2.141767740249633789e-01 6.737555563449859619e-02 1.196910291910171509e-01 -4.421726167201995850e-01 -5.476868245750665665e-03 1.503744125366210938e-01 -2.468726485967636108e-01 1.175800263881683350e-01
1.823394093662500381e-03 -6.203022971749305725e-02 -2.243576012551784515e-02 -5.040239542722702026e-02 1.632796674966812134e-01 3.204689174890518188e-02 -1.824261844158172607e-01 -2.149869455024600029e-03 7.724253088235855103e-02 2.515590488910675049e-01 5.676135793328285217e-02 4.170132428407669067e-02 1.787937581539154053e-01 -8.390282094478607178e-02 -1.167218908667564392e-01 -7.531806826591491699e-02 -9.710889309644699097e-02 2.032983601093292236e-01 1.022656559944152832e-01 3.752807676792144775e-01 -1.209963038563728333e-01 -3.191813528537750244e-01 3.810595273971557617e-01 -6.791494786739349365e-02 3.451542928814888000e-02 2.240058332681655884e-01 -1.946951635181903839e-02 -2.029858231544494629e-01 -2.324648350477218628e-01 -3.969586789608001709e-01 -1.403586715459823608e-01 8.343992382287979126e-02
-1.791842430830001831e-01 -1.622548401355743408e-01 -3.277067244052886963e-01 -2.462822794914245605e-01 1.418377161026000977e-01 -1.399253010749816895e-01 -9.763852506875991821e-02 1.287985146045684814e-01 3.037799298763275146e-01 3.018446639180183411e-02 2.431778907775878906e-01 -1.598599851131439209e-01 2.424978762865066528e-01 -1.556941121816635132e-01 -1.138516217470169067e-01 1.888536661863327026e-01 -2.544581890106201172e-02 3.396909311413764954e-02 2.230333685874938965e-01 -7.197414338588714600e-02 -2.147996723651885986e-01 -2.948802709579467773e-01 1.674953550100326538e-01 1.430101394653320312e-01 1.707369228824973106e-03 -3.854380548000335693e-02 2.439326047897338867e-01 -7.903445512056350708e-02 1.139813736081123352e-01 -2.337163239717483521e-01 1.578731983900070190e-01 6.316117011010646820e-03
-9.213466942310333252e-02 -1.009785830974578857e-01 -1.370180994272232056e-01 -2.640696763992309570e-01 2.123778164386749268e-01 -1.378090530633926392e-01 -1.956713050603866577e-01 1.879183948040008545e-01 1.920549720525741577e-01 -1.751093715429306030e-01 1.796104311943054199e-01 1.748135685920715332e-02 2.325870841741561890e-01 -9.323941543698310852e-03 -2.042383551597595215e-01 -6.705725938081741333e-02 1.609497964382171631e-01 -1.224416643381118774e-01 1.743941158056259155e-01 -1.443787366151809692e-01 -2.391944676637649536e-01 -2.744218111038208008e-01 6.361413002014160156e-02 2.497244924306869507e-01 -1.591048687696456909e-01 1.012500151991844177e-01 -1.901755109429359436e-02 -2.902636229991912842e-01 -2.146085947751998901e-01 -1.147425174713134766e-01 -2.896819412708282471e-01 1.412215083837509155e-02
-9.536230564117431641e-02 -4.714406654238700867e-02 4.965999722480773926e-02 -1.703937053680419922e-01 -2.140381373465061188e-02 -1.470242738723754883e-01 -1.556391865015029907e-01 6.268826127052307129e-02 2.279636114835739136e-01 -1.660441309213638306e-01 8.860170096158981323e-02 -3.411109447479248047e-01 1.916701942682266235e-01 4.450922831892967224e-02 1.484554708003997803e-01 -1.172940731048583984e-01 -1.778984963893890381e-01 2.259218543767929077e-01 1.859975308179855347e-01 -3.143054991960525513e-02 -7.334644347429275513e-02 -4.063570871949195862e-02 -5.074735265225172043e-03 7.859605550765991211e-02 1.195226237177848816e-01 -1.670817136764526367e-01 5.231924653053283691e-01 -9.348889440298080444e-02 -9.474540501832962036e-02 -3.770062625408172607e-01 -1.286620348691940308e-01 6.966297328472137451e-02
-5.076971650123596191e-02 -8.045040816068649292e-02 -1.360113769769668579e-01 -1.382555663585662842e-01 2.658612728118896484e-01 -5.039230920374393463e-03 -2.713217772543430328e-02 4.342475160956382751e-02 5.780648067593574524e-02 -1.123094111680984497e-01 -2.217062711715698242e-01 -1.054807677865028381e-01 3.118721544742584229e-01 1.443055830895900726e-02 2.291101515293121338e-01 -3.036984801292419434e-01 -1.086693629622459412e-01 8.470065146684646606e-02 1.645306795835494995e-01 3.012338280677795410e-02 -1.947203427553176880e-01 -2.956064045429229736e-01 -2.493108510971069336e-01 1.972675919532775879e-01 5.712570622563362122e-02 -2.494646310806274414e-01 3.449762165546417236e-01 -2.092831879854202271e-01 7.314879447221755981e-02 -7.820306718349456787e-02 -2.090733945369720459e-01 -6.901323795318603516e-02
-7.564613223075866699e-02 8.747617900371551514e-02 1.339962929487228394e-01 -1.238041222095489502e-01 2.969575673341751099e-02 1.757154613733291626e-01 -8.202970027923583984e-02 3.583801090717315674e-01 1.091051250696182251e-01 -2.775952965021133423e-02 1.263704895973205566e-01 -2.335535585880279541e-01 6.605397164821624756e-02 9.340012818574905396e-02 -4.012615978717803955e-01 -3.514966368675231934e-01 -1.027448028326034546e-01 7.206120342016220093e-02 -7.508044689893722534e-02 -1.207649987190961838e-02 -1.069463342428207397e-01 -2.786572873592376709e-01 2.575755119323730469e-01 2.366450428962707520e-01 -8.233953267335891724e-03 -1.250275671482086182e-01 2.401223778724670410e-01 -2.124821543693542480e-01 1.412642449140548706e-01 1.525343060493469238e-01 1.939075067639350891e-02 -1.025207713246345520e-01
-1.768081784248352051e-01 -2.860389947891235352e-01 2.178065031766891479e-01 -3.708489611744880676e-02 -1.323920786380767822e-01 8.848675340414047241e-02 6.110363453626632690e-02 9.857126325368881226e-02 1.461006551980972290e-01 1.703962683677673340e-01 2.090211063623428345e-01 -2.750203013420104980e-01 3.203147649765014648e-01 -1.913092136383056641e-01 -8.887533098459243774e-02 -2.977570891380310059e-01 -2.298079878091812134e-01 1.380492746829986572e-01 9.934607893228530884e-02 -1.891059055924415588e-02 -1.729271411895751953e-01 -6.660356372594833374e-02 2.714827656745910645e-01 8.950319141149520874e-02 -6.979171186685562134e-02 -1.644051969051361084e-01 2.396748811006546021e-01 -2.041569650173187256e-01 -1.509213149547576904e-01 8.527728170156478882e-02 1.639361493289470673e-02 -1.853116750717163086e-01
-1.002985909581184387e-01 -1.264026947319507599e-02 2.958535850048065186e-01 -3.017278909683227539e-01 2.093004882335662842e-01 3.169798851013183594e-01 -1.281897276639938354e-01 8.255741745233535767e-02 -1.464979201555252075e-01 -1.698991805315017700e-01 1.783334463834762573e-01 -8.850757032632827759e-03 1.007217988371849060e-01 -5.965453572571277618e-03 7.370930910110473633e-02 -1.829108744859695435e-01 1.306331809610128403e-02 1.688456721603870392e-02 7.585389912128448486e-02 -2.499703019857406616e-01 1.307483017444610596e-01 -3.619708120822906494e-01 2.560034692287445068e-01 -1.177999302744865417e-01 1.627029031515121460e-01 -8.896437287330627441e-02 1.446132361888885498e-01 -2.543930411338806152e-01 8.750500530004501343e-02 -2.022203058004379272e-01 1.861383020877838135e-01 1.138452813029289246e-01
5.853540822863578796e-02 3.951511159539222717e-02 1.034563928842544556e-01 -4.203678965568542480e-01 7.322432100772857666e-02 1.773485392332077026e-01 -1.334628462791442871e-01 2.443672716617584229e-02 -7.691107690334320068e-03 -2.209400385618209839e-01 1.826697140932083130e-01 6.517550349235534668e-02 2.799667418003082275e-01 -2.465116605162620544e-02 4.122805893421173096e-01 2.051742933690547943e-02 -1.640911214053630829e-02 -6.407518684864044189e-02 2.004469931125640869e-01 1.440028101205825806e-02 1.121125668287277222e-01 -3.385129868984222412e-01 9.954530000686645508e-02 1.697213947772979736e-01 -3.109877742826938629e-02 -9.521352499723434448e-02 1.249775011092424393e-02 -2.758223712444305420e-01 -1.605378836393356323e-01 -5.565155879594385624e-05 1.594993025064468384e-01 2.615063786506652832e-01
-6.288271397352218628e-02 -2.403816133737564087e-01 -2.177368849515914917e-01 -8.599553257226943970e-02 -2.494991011917591095e-02 4.194799661636352539e-01 -3.255220130085945129e-02 3.368472754955291748e-01 1.993039548397064209e-01 1.108976379036903381e-01 2.520603872835636139e-02 -3.078256845474243164e-01 1.973805427551269531e-01 2.418546751141548157e-02 -3.113997727632522583e-02 -7.134625315666198730e-02 1.828482300043106079e-01 1.798916421830654144e-02 1.456498801708221436e-01 -4.022214934229850769e-02 -1.496939808130264282e-01 -1.621479243040084839e-01 2.827026247978210449e-01 1.504262536764144897e-01 2.690057270228862762e-02 -1.085198223590850830e-01 5.322105437517166138e-02 -2.657861411571502686e-01 -2.042137235403060913e-01 -1.890194863080978394e-01 -4.324528388679027557e-03 1.675312519073486328e-01
-3.977515101432800293e-01 -4.134481400251388550e-02 2.527329511940479279e-02 -2.245385199785232544e-01 2.235267311334609985e-02 -2.025620043277740479e-01 -1.273512691259384155e-01 7.383833080530166626e-02 8.747678250074386597e-02 3.994958009570837021e-03 -1.277165710926055908e-01 2.136728763580322266e-01 6.476363632827997208e-03 -1.614847034215927124e-01 1.241195201873779297e-02 -4.440188407897949219e-01 -1.064914539456367493e-01 5.432735383510589600e-02 2.167183309793472290e-01 1.312829554080963135e-02 -2.191386669874191284e-01 -4.091826677322387695e-01 1.261015385389328003e-01 1.175064072012901306e-01 8.096569776535034180e-02 -1.763264765031635761e-03 4.037839174270629883e-02 -1.965073943138122559e-01 -1.239795833826065063e-01 1.554473489522933960e-01 -1.255090981721878052e-01 1.551795750856399536e-01
1.177886407822370529e-02 -1.322142928838729858e-01 -4.403133317828178406e-02 3.580169379711151123e-02 1.384554207324981689e-01 5.322600901126861572e-02 -5.051119253039360046e-02 -1.588929817080497742e-02 4.080952405929565430e-01 5.449882522225379944e-02 -1.355132311582565308e-01 -2.407219409942626953e-01 1.597285717725753784e-01 -3.016048371791839600e-01 -4.899361357092857361e-02 -2.960894070565700531e-02 -2.793278694152832031e-01 7.583372294902801514e-03 1.510223299264907837e-01 -1.677144169807434082e-01 -1.047136709094047546e-01 -2.128130495548248291e-01 1.981866806745529175e-01 1.535894572734832764e-01 1.617495156824588776e-02 -5.090666413307189941e-01 4.056657105684280396e-02 -1.566800177097320557e-01 -1.648765355348587036e-01 -1.664422899484634399e-01 -1.197023782879114151e-02 3.754951758310198784e-04
3.311905637383460999e-02 -1.273779869079589844e-01 1.035258397459983826e-01 -1.259216219186782837e-01 -2.733992971479892731e-02 2.278482727706432343e-02 -8.042521029710769653e-02 -9.951004758477210999e-03 -6.350864190608263016e-03 6.969109177589416504e-02 2.858282253146171570e-02 2.325008809566497803e-01 1.034630239009857178e-01 -1.123121753334999084e-01 -5.025221034884452820e-02 -2.326787859201431274e-01 -1.414062678813934326e-01 -3.470151424407958984e-01 -5.509474128484725952e-02 -5.534973740577697754e-02 -1.158065572381019592e-01 -2.687019705772399902e-01 2.832116782665252686e-01 2.977247536182403564e-01 -4.715268313884735107e-02 5.514189228415489197e-02 3.596078455448150635e-01 -3.928057551383972168e-01 3.384871408343315125e-03 -1.820318549871444702e-01 -2.183910310268402100e-01 1.944765448570251465e-01
-8.636306971311569214e-02 -1.936863735318183899e-02 3.289896845817565918e-01 -2.673615813255310059e-01 2.789283990859985352e-01 1.181487590074539185e-01 -2.311932742595672607e-01 -8.821848779916763306e-02 -3.471280038356781006e-01 7.858632504940032959e-02 4.792046174407005310e-02 -7.847958803176879883e-02 1.965653896331787109e-02 5.544193834066390991e-02 6.219587847590446472e-02 1.053712889552116394e-01 6.430950760841369629e-02 -1.050663739442825317e-01 1.624593585729598999e-01 -9.213879704475402832e-02 4.038249142467975616e-03 -4.691538810729980469e-01 5.974762514233589172e-02 -5.329255759716033936e-02 1.169202774763107300e-01 -1.272235661745071411e-01 3.081762492656707764e-01 -2.743526399135589600e-01 5.181245878338813782e-02 -2.500999346375465393e-02 -1.199727579951286316e-01 1.072639301419258118e-01
-2.291163653135299683e-01 -4.765201732516288757e-02 4.401572048664093018e-01 -2.132619556505233049e-04 1.262315809726715088e-01 8.298667520284652710e-02 -2.994306087493896484e-01 1.369577646255493164e-01 -3.946821391582489014e-02 3.519615530967712402e-02 -1.606930233538150787e-02 -5.412726104259490967e-02 9.305981546640396118e-02 5.504771322011947632e-02 -1.540412381291389465e-02 1.823602914810180664e-01 -2.405607700347900391e-01 1.917575448751449585e-01 2.416780292987823486e-01 -7.644451688975095749e-03 -1.086860075592994690e-01 -2.625730633735656738e-01 3.005979061126708984e-01 1.698470860719680786e-01 1.976935006678104401e-02 -6.761968880891799927e-02 -4.672397859394550323e-03 -2.484294772148132324e-01 1.340842694044113159e-01 -3.500829339027404785e-01 7.062979042530059814e-02 6.158451735973358154e-02
-5.953346379101276398e-03 -3.625920414924621582e-02 3.405551910400390625e-01 -2.136822342872619629e-01 7.972373813390731812e-02 2.090662568807601929e-01 -2.986560165882110596e-01 1.020113453269004822e-01 -1.289911419153213501e-01 -1.167956143617630005e-01 2.933764159679412842e-01 -7.922411710023880005e-02 8.402649313211441040e-02 -1.800318434834480286e-02 1.788303852081298828e-01 -5.237442255020141602e-02 3.345777839422225952e-02 -1.774639450013637543e-02 1.223549842834472656e-01 -1.081853136420249939e-01 8.065676689147949219e-02 -3.509497046470642090e-01 2.880952954292297363e-01 1.300481799989938736e-02 1.062738671898841858e-01 -1.922446340322494507e-01 6.937265396118164062e-02 -3.665453493595123291e-01 1.665094867348670959e-03 -1.279436945915222168e-01 2.262682020664215088e-01 1.633207201957702637e-01
-6.197836995124816895e-02 2.327090799808502197e-01 -2.055246829986572266e-01 -1.596682667732238770e-01 7.499892264604568481e-03 3.504541814327239990e-01 -6.669727619737386703e-03 -5.186704173684120178e-02 8.974546939134597778e-02 -2.974891960620880127e-01 2.671305835247039795e-01 -9.962058812379837036e-02 3.343812823295593262e-01 -1.119382828474044800e-01 -2.397881122305989265e-03 8.163060247898101807e-02 -3.409492969512939453e-01 -1.864134520292282104e-01 5.335165932774543762e-02 -1.551438122987747192e-01 3.183904569596052170e-03 -2.901115417480468750e-01 -5.266839265823364258e-02 -1.441803127527236938e-01 -9.310756623744964600e-02 4.678998142480850220e-02 -1.082774847745895386e-01 -1.904419958591461182e-01 -2.640289999544620514e-02 -7.779449224472045898e-02 -2.749952673912048340e-01 1.137687340378761292e-01
1.244253292679786682e-01 1.542131900787353516e-01 8.683555573225021362e-02 -2.108355462551116943e-01 1.280217915773391724e-01 1.622910238802433014e-02 -5.253235250711441040e-02 -1.246854290366172791e-01 2.955250442028045654e-01 -2.034406363964080811e-02 2.979686670005321503e-02 -1.840936094522476196e-01 4.689754247665405273e-01 1.339298337697982788e-01 8.888616226613521576e-03 2.145407199859619141e-01 -1.641526371240615845e-01 -1.706875115633010864e-01 5.717119202017784119e-02 -1.479968875646591187e-01 1.392111182212829590e-01 -2.708640396595001221e-01 3.859242498874664307e-01 1.386322528123855591e-01 -3.861903399229049683e-02 -4.456699267029762268e-02 -3.161549568176269531e-02 6.430319696664810181e-02 1.451364010572433472e-01 -2.393708229064941406e-01 -5.960493534803390503e-02 1.859925389289855957e-01
-7.903397083282470703e-02 1.177560165524482727e-01 -1.331420689821243286e-01 -3.477203547954559326e-01 1.451911479234695435e-01 -7.473943382501602173e-02 -1.870818585157394409e-01 7.951403409242630005e-02 1.984570622444152832e-01 -1.557005494832992554e-01 -5.975680798292160034e-02 -2.359580248594284058e-01 3.933822810649871826e-01 1.422606706619262695e-01 8.477734774351119995e-02 -2.622467093169689178e-02 -1.035937517881393433e-01 1.533149033784866333e-01 2.408933192491531372e-01 2.121146023273468018e-01 -3.488876298069953918e-02 -3.214805424213409424e-01 8.254789561033248901e-02 -3.142214566469192505e-02 -1.169663816690444946e-01 -1.596508473157882690e-01 1.818977445363998413e-01 -2.244174666702747345e-02 -1.329381912946701050e-01 -2.106935828924179077e-01 -2.690808773040771484e-01 -1.032863929867744446e-01
1.698271036148071289e-01 -2.803106904029846191e-01 1.551603525876998901e-01 -1.900448836386203766e-02 1.702364683151245117e-01 1.427349746227264404e-01 -1.167443767189979553e-01 -2.932804524898529053e-01 -1.525050681084394455e-02 8.821308612823486328e-02 -3.276695730164647102e-03 -1.587684303522109985e-01 2.619380354881286621e-01 1.976951807737350464e-01 -1.394762247800827026e-01 -2.872171998023986816e-01 -6.412272900342941284e-02 5.060375481843948364e-02 6.537201255559921265e-02 1.204245164990425110e-02 1.129371002316474915e-01 -2.509248554706573486e-01 3.361532092094421387e-01 8.708670735359191895e-02 1.245533232577145100e-03 -1.488036364316940308e-01 1.541468501091003418e-01 -3.818193972110748291e-01 -7.925990968942642212e-02 1.039600968360900879e-01 -1.441225111484527588e-01 1.983261555433273315e-01
-9.066303074359893799e-02 4.572945088148117065e-02 -2.214178442955017090e-01 -2.997363805770874023e-01 1.039511561393737793e-01 8.966691046953201294e-02 -1.436878889799118042e-01 -1.162146180868148804e-01 1.158413589000701904e-01 -7.488191872835159302e-02 -6.891538202762603760e-02 9.305060654878616333e-02 5.265350639820098877e-02 -2.620867788791656494e-01 -2.925193607807159424e-01 -4.899563267827033997e-02 -1.683578640222549438e-01 5.176983773708343506e-02 6.570646911859512329e-02 2.844002842903137207e-01 -1.659186184406280518e-01 -3.192094266414642334e-01 2.114317566156387329e-01 1.037675514817237854e-01 9.993204474449157715e-02 5.214241519570350647e-02 2.286740690469741821e-01 -2.091502828989177942e-04 -2.160485535860061646e-01 -2.560894191265106201e-01 -2.027983367443084717e-01 2.940336465835571289e-01
-7.010661065578460693e-02 -1.647570133209228516e-01 -3.892272710800170898e-02 -1.193585060536861420e-02 9.111205488443374634e-02 1.204397231340408325e-01 8.348130434751510620e-02 4.887881502509117126e-02 1.444181799888610840e-01 3.796900436282157898e-02 3.630715906620025635e-01 -3.774805963039398193e-01 3.692165911197662354e-01 -4.128229990601539612e-02 -1.550419926643371582e-01 -2.979712747037410736e-02 6.542278081178665161e-02 1.939764246344566345e-02 1.571489274501800537e-01 2.350147366523742676e-01 -1.905123144388198853e-01 -1.162827461957931519e-01 1.685239821672439575e-01 2.445811331272125244e-01 -5.406742542982101440e-02 -8.522806316614151001e-02 5.397217720746994019e-02 -2.401312291622161865e-01 -2.832701206207275391e-01 1.666621118783950806e-01 -8.597594499588012695e-02 2.564398348331451416e-01
-1.083897203207015991e-01 2.811237275600433350e-01 -2.210907638072967529e-02 1.268676947802305222e-02 -2.116613090038299561e-01 1.557348519563674927e-01 5.031725391745567322e-02 -1.051384657621383667e-01 3.323844075202941895e-02 -5.866533517837524414e-02 2.488947957754135132e-01 -1.459598634392023087e-02 2.401710599660873413e-01 -4.978373646736145020e-02 7.175891846418380737e-02 -1.916145235300064087e-01 -3.721356987953186035e-01 1.944888941943645477e-02 -3.919169772416353226e-03 -3.048652596771717072e-02 -2.314939349889755249e-01 -2.239506095647811890e-01 1.955297738313674927e-01 -4.578257352113723755e-02 -1.171051338315010071e-01 -3.042779862880706787e-01 -2.090227752923965454e-01 -2.082513868808746338e-01 -1.473623067140579224e-01 -2.416753619909286499e-01 -1.469526141881942749e-01 2.797188758850097656e-01
-1.248351335525512695e-01 -3.469181060791015625e-01 -5.010110139846801758e-02 1.374299973249435425e-01 -1.410361286252737045e-02 1.533862203359603882e-01 -3.149133175611495972e-02 -1.013258993625640869e-01 2.407113015651702881e-01 4.201201722025871277e-02 1.609812974929809570e-01 -2.695990204811096191e-01 1.145929843187332153e-01 -1.094887182116508484e-01 -1.767217367887496948e-01 -1.110539734363555908e-01 -8.894057013094425201e-03 7.873030006885528564e-02 1.054150536656379700e-01 1.056898664683103561e-02 -3.569850623607635498e-01 -2.376689463853836060e-01 1.380381137132644653e-01 6.000285223126411438e-02 2.004864215850830078e-01 -1.062589958310127258e-01 -1.295830961316823959e-02 -2.937701344490051270e-01 -3.084969818592071533e-01 1.169353723526000977e-01 -1.369783878326416016e-01 3.017455935478210449e-01
1.027649194002151489e-01 2.301573455333709717e-01 -1.031795702874660492e-02 -1.267163604497909546e-01 -2.688008248805999756e-01 8.522216230630874634e-02 -9.469513595104217529e-02 -4.091505333781242371e-02 -6.599940359592437744e-02 -1.809712499380111694e-01 2.358891367912292480e-01 -7.928986847400665283e-02 1.576738208532333374e-01 1.614188030362129211e-02 -3.950744867324829102e-02 8.427418768405914307e-03 -4.580081701278686523e-01 1.079730689525604248e-02 -1.823491789400577545e-02 5.043122917413711548e-02 -3.099912703037261963e-01 -1.570481061935424805e-01 2.448288351297378540e-01 1.375010907649993896e-01 -4.237059876322746277e-02 -5.633865483105182648e-03 -1.139830127358436584e-01 -3.075118362903594971e-01 -2.481102049350738525e-01 -1.494133770465850830e-01 2.302574515342712402e-01 2.137768417596817017e-01
4.199844226241111755e-02 7.997409999370574951e-02 -8.790273964405059814e-02 1.210295632481575012e-01 4.250471293926239014e-02 1.794811040163040161e-01 1.639393419027328491e-01 3.092564940452575684e-01 5.061454698443412781e-02 -2.658259272575378418e-01 2.670494914054870605e-01 1.736291944980621338e-01 4.018016457557678223e-01 1.248496584594249725e-02 -2.060203067958354950e-02 -2.320298254489898682e-01 9.037490002810955048e-03 3.822890296578407288e-02 1.772668957710266113e-02 2.730584740638732910e-01 -1.548769921064376831e-01 -3.054607808589935303e-01 2.176050841808319092e-01 -3.492058813571929932e-02 1.186431795358657837e-01 1.670840531587600708e-01 3.096807897090911865e-01 -1.503264009952545166e-01 -4.710388928651809692e-02 -2.110749296844005585e-02 6.846306379884481430e-03 1.299670189619064331e-01
-4.831890761852264404e-02 -8.629284054040908813e-02 -1.488061398267745972e-01 -1.055293977260589600e-01 -2.349732220172882080e-01 1.711119264364242554e-01 -1.396107077598571777e-01 3.983006253838539124e-02 2.065609395503997803e-01 -2.240019477903842926e-02 5.703796073794364929e-02 -1.203349605202674866e-02 1.099542677402496338e-01 -2.227961719036102295e-01 6.499157100915908813e-02 -1.026690676808357239e-01 -8.304074406623840332e-02 4.393183290958404541e-01 2.414789348840713501e-01 2.359062880277633667e-01 -1.245903695235028863e-04 -3.787549734115600586e-01 1.848297119140625000e-01 1.997025758028030396e-01 2.139220982789993286e-01 1.431754678487777710e-01 8.982745558023452759e-02 -2.442146539688110352e-01 -1.428017169237136841e-01 -8.903829753398895264e-02 -1.708096414804458618e-01 -7.404905557632446289e-02
1.855594217777252197e-01 1.163100637495517731e-02 -1.011915653944015503e-01 -1.455299854278564453e-01 4.137486219406127930e-02 -6.063330173492431641e-02 2.126897126436233521e-01 9.525215253233909607e-03 2.433844208717346191e-01 -2.608384788036346436e-01 -2.834773389622569084e-03 8.509888499975204468e-02 3.109762668609619141e-01 4.197154939174652100e-02 -2.803009934723377228e-02 -8.179891854524612427e-02 -1.241921912878751755e-02 9.149155020713806152e-02 1.588342487812042236e-01 -1.062410548329353333e-01 6.289659533649682999e-03 -4.413902759552001953e-01 -3.494104743003845215e-02 5.026774480938911438e-02 2.570161521434783936e-01 -1.219287421554327011e-02 3.632483780384063721e-01 -2.976179420948028564e-01 -1.611930131912231445e-01 -2.394275665283203125e-01 1.461352109909057617e-01 -8.821401745080947876e-02
-1.681611314415931702e-02 -3.678471446037292480e-01 1.947794258594512939e-01 4.557270556688308716e-02 3.179116845130920410e-01 -1.729864254593849182e-02 -3.044684976339340210e-02 -7.925210148096084595e-02 -1.073136627674102783e-01 1.461125910282135010e-01 7.580968737602233887e-02 -9.009137004613876343e-02 8.588530868291854858e-02 9.556494653224945068e-02 -4.893791675567626953e-02 -2.092102319002151489e-01 -1.261025071144104004e-01 -2.174553424119949341e-01 -1.146708279848098755e-01 -6.867055594921112061e-02 -5.811245366930961609e-02 -3.298573493957519531e-01 2.587038278579711914e-01 4.705965693574398756e-04 -1.397397965192794800e-01 6.488581746816635132e-02 2.525745034217834473e-01 -2.586183249950408936e-01 -5.462063848972320557e-02 -3.409916460514068604e-01 -1.278599649667739868e-01 2.371227741241455078e-01
5.802101641893386841e-02 -1.199026182293891907e-01 -1.166996508836746216e-01 -2.359923720359802246e-01 5.564450845122337341e-02 1.161083877086639404e-01 -2.101691514253616333e-01 -2.212667465209960938e-02 2.271722704172134399e-01 -2.808486819267272949e-01 -1.352493613958358765e-01 -2.926498949527740479e-01 8.987974375486373901e-02 -9.876557439565658569e-02 -2.519825398921966553e-01 -1.249169651418924332e-02 -3.032027930021286011e-02 -1.507482379674911499e-01 -1.588743925094604492e-02 -3.066017925739288330e-01 -3.106874786317348480e-02 -4.315986037254333496e-01 -1.965005649253726006e-03 -7.077168207615613937e-03 -1.032448112964630127e-01 -1.690152585506439209e-01 -1.943979761563241482e-03 -3.202230930328369141e-01 -2.401673495769500732e-01 1.572759822010993958e-02 -1.251586675643920898e-01 -1.234546974301338196e-01
-1.831139624118804932e-01 1.798161119222640991e-01 -2.237040400505065918e-01 3.504878655076026917e-02 1.902301758527755737e-01 3.364742174744606018e-02 1.777462288737297058e-02 -5.236687511205673218e-02 9.834141284227371216e-02 -2.798562943935394287e-01 2.142591923475265503e-01 -1.972173713147640228e-02 1.493819057941436768e-01 3.920549526810646057e-02 -3.891929388046264648e-01 -2.208684235811233521e-01 2.123377844691276550e-02 -2.244115620851516724e-01 -4.760688170790672302e-02 -2.589426375925540924e-02 -3.883729577064514160e-01 -2.160937935113906860e-01 2.790590524673461914e-01 1.191133409738540649e-01 5.049422383308410645e-02 9.937457740306854248e-02 7.667144387960433960e-02 -1.595259457826614380e-01 -1.680998317897319794e-02 -2.604365348815917969e-01 -7.619398832321166992e-02 1.519386768341064453e-01
-1.060044467449188232e-01 -1.982249468564987183e-01 -5.609680712223052979e-02 3.830511122941970825e-02 -1.035793796181678772e-01 8.630175143480300903e-02 -5.010387673974037170e-02 -9.588193893432617188e-02 2.602984905242919922e-01 -1.187593713402748108e-01 -8.940862119197845459e-02 7.622370123863220215e-02 3.142640888690948486e-01 7.073230296373367310e-02 1.463474333286285400e-01 -2.145627737045288086e-01 -5.850017443299293518e-02 1.903977245092391968e-02 -2.376819960772991180e-02 4.427591338753700256e-02 -5.952654173597693443e-04 -4.470349848270416260e-01 2.895735800266265869e-01 -7.164897769689559937e-02 -1.025867909193038940e-01 -6.358563899993896484e-02 2.434110939502716064e-01 -2.376827001571655273e-01 -2.568290233612060547e-01 1.222797110676765442e-01 -2.345696687698364258e-01 2.944652438163757324e-01
7.728211581707000732e-02 -2.053366005420684814e-01 1.496713012456893921e-01 -6.368757784366607666e-02 -1.389743015170097351e-02 1.319634765386581421e-01 -2.067416459321975708e-01 1.580349057912826538e-01 1.906175613403320312e-01 9.719724953174591064e-02 2.162225842475891113e-01 -3.508400619029998779e-01 3.662484884262084961e-01 1.069875955581665039e-01 -2.228625565767288208e-01 -2.650665938854217529e-01 -1.585747599601745605e-01 2.840833067893981934e-01 7.992247492074966431e-02 1.812624931335449219e-02 -1.469263881444931030e-01 -3.034567832946777344e-01 1.357075423002243042e-01 3.655809164047241211e-02 -1.977428644895553589e-01 -1.655659377574920654e-01 1.063037291169166565e-01 -8.352861553430557251e-02 5.907286331057548523e-02 -1.301052868366241455e-01 8.730778098106384277e-02 1.110478024929761887e-02
-1.952359825372695923e-01 -9.904746711254119873e-02 -2.432423979043960571e-01 -2.206414341926574707e-01 2.157166898250579834e-01 1.374315619468688965e-01 2.156960219144821167e-02 7.551639527082443237e-02 -2.587888836860656738e-01 -2.322643697261810303e-01 1.708164811134338379e-01 -2.839728295803070068e-01 2.608603239059448242e-02 5.427043139934539795e-02 -1.657072305679321289e-01 -3.089922666549682617e-01 -2.781617641448974609e-01 1.918181926012039185e-01 -9.232265502214431763e-02 1.688870415091514587e-02 2.514598332345485687e-02 -2.835147678852081299e-01 1.414172053337097168e-01 1.674974113702774048e-01 -8.776294440031051636e-02 2.899850010871887207e-01 1.409683525562286377e-01 -1.175784170627593994e-01 6.284382939338684082e-02 -3.006475046277046204e-02 1.711922436952590942e-01 6.034370511770248413e-02
-2.253252565860748291e-01 1.299246251583099365e-01 3.524342924356460571e-02 -2.983302772045135498e-01 9.478477388620376587e-02 -1.116117089986801147e-02 -6.138051673769950867e-02 -2.021981328725814819e-01 -2.920582517981529236e-02 -1.291667371988296509e-01 -2.574988007545471191e-01 -1.255361437797546387e-01 2.366530746221542358e-01 -5.323846638202667236e-02 3.149115741252899170e-01 -2.196456193923950195e-01 -1.904921680688858032e-01 -5.482070147991180420e-02 1.501847058534622192e-01 9.789257496595382690e-02 -9.579933434724807739e-02 -2.765356302261352539e-01 1.255278848111629486e-02 -1.059235110878944397e-01 -2.587024569511413574e-01 -1.915576308965682983e-01 1.890127211809158325e-01 -2.074562013149261475e-01 4.038843512535095215e-02 -3.181639313697814941e-01 -1.665652245283126831e-01 -3.230828791856765747e-02
-1.943644732236862183e-01 5.254772305488586426e-02 1.647097021341323853e-01 -1.073427200317382812e-01 -1.446339674293994904e-02 2.095622755587100983e-02 2.081911712884902954e-01 2.049778550863265991e-01 1.221753954887390137e-01 -2.064598947763442993e-01 3.212847933173179626e-02 -1.731940917670726776e-02 1.705186069011688232e-01 -5.988556146621704102e-02 -2.909657955169677734e-01 2.299230545759201050e-02 -1.804754585027694702e-01 3.216467797756195068e-01 -9.827889502048492432e-02 -1.001172885298728943e-01 -2.396209239959716797e-01 -2.746180593967437744e-01 1.276571452617645264e-01 3.262642025947570801e-01 2.489038743078708649e-02 -1.458170413970947266e-01 -1.565942615270614624e-01 -3.971819281578063965e-01 -5.137979239225387573e-02 1.022555232048034668e-01 -3.738739341497421265e-02 1.677040159702301025e-01
-1.962185502052307129e-01 -1.217657923698425293e-01 -7.758789509534835815e-02 -2.070880681276321411e-01 2.887137234210968018e-01 4.911600798368453979e-02 -1.960214041173458099e-02 1.375261545181274414e-01 2.033296786248683929e-02 1.463601440191268921e-01 -4.675281699746847153e-03 -2.092432826757431030e-01 4.915039837360382080e-01 8.427462726831436157e-02 -7.819670438766479492e-02 -2.331546545028686523e-01 -1.539704054594039917e-01 4.579062387347221375e-02 -2.121166586875915527e-01 1.680551767349243164e-01 -4.864978790283203125e-02 -3.454081714153289795e-01 -1.960125565528869629e-01 6.134121492505073547e-02 7.419770210981369019e-02 -1.685124784708023071e-01 2.596375644207000732e-01 -1.487764269113540649e-01 -9.870558232069015503e-02 3.272092901170253754e-03 -4.742316156625747681e-02 -1.398559659719467163e-01
-4.001738876104354858e-02 -1.064219791442155838e-02 9.287951514124870300e-03 -3.679038286209106445e-01 7.017080485820770264e-02 -1.104636192321777344e-01 2.591517753899097443e-03 -3.783944621682167053e-02 1.496441364288330078e-01 -3.701003491878509521e-01 -3.060405328869819641e-02 7.294863462448120117e-02 1.672612130641937256e-01 -1.059662550687789917e-01 -1.413781940937042236e-01 -4.841513186693191528e-02 -1.908913999795913696e-01 -2.142007052898406982e-01 -2.553562819957733154e-01 1.489303912967443466e-02 -1.799270063638687134e-01 -2.160144746303558350e-01 5.663456916809082031e-01 8.175323158502578735e-02 -2.500211121514439583e-03 2.322685904800891876e-03 1.509614568203687668e-02 -1.386471092700958252e-01 5.151919648051261902e-02 -1.104337498545646667e-01 -4.632425960153341293e-03 1.690189838409423828e-01
-7.364981621503829956e-02 1.197915524244308472e-01 3.410124182701110840e-01 -2.504772543907165527e-01 3.580370247364044189e-01 -1.528189778327941895e-01 -7.608139514923095703e-02 8.624432981014251709e-02 2.878720872104167938e-02 -1.044705510139465332e-01 3.687474429607391357e-01 -2.986660301685333252e-01 2.672301791608333588e-02 1.771242320537567139e-01 1.599073261022567749e-01 1.301834918558597565e-02 2.222248539328575134e-02 7.147762179374694824e-02 3.847558423876762390e-02 -1.978330761194229126e-01 -1.152917668223381042e-01 -2.538879215717315674e-01 -2.908738330006599426e-02 6.187678873538970947e-02 -4.386183619499206543e-02 -6.894519180059432983e-02 -5.129147693514823914e-02 -1.992656439542770386e-01 -1.150122135877609253e-01 -9.501628577709197998e-02 -3.675996363162994385e-01 8.144633471965789795e-02
-6.002299487590789795e-03 -1.227782815694808960e-01 1.171332746744155884e-01 -2.603485882282257080e-01 1.361592710018157959e-01 3.407860100269317627e-01 -5.445284768939018250e-02 1.720058619976043701e-01 -1.229988411068916321e-01 -2.278353869915008545e-01 5.069585889577865601e-02 -2.266049385070800781e-01 3.128778040409088135e-01 -4.927366971969604492e-02 4.141794443130493164e-01 -4.064628388732671738e-03 -2.091820351779460907e-02 -6.005796790122985840e-02 1.212802603840827942e-01 -1.312581747770309448e-01 -9.114860743284225464e-02 -2.645458877086639404e-01 1.177636012434959412e-01 1.364823337644338608e-02 8.975572418421506882e-04 -1.480302959680557251e-01 -6.305745989084243774e-02 -3.590769469738006592e-01 -5.054290220141410828e-02 -1.259892433881759644e-01 1.075073108077049255e-01 1.737300604581832886e-01
1.180071383714675903e-02 2.517725229263305664e-01 4.001392722129821777e-01 -3.213616833090782166e-02 3.789123147726058960e-02 6.061068270355463028e-03 -1.215324252843856812e-01 -1.201255023479461670e-01 2.728785276412963867e-01 -2.026297599077224731e-01 -7.583268731832504272e-02 -2.210683822631835938e-01 1.129324175417423248e-02 -5.273028463125228882e-02 -1.100668087601661682e-01 -6.814560294151306152e-02 1.433408912271261215e-02 -9.573880233801901340e-04 1.998761147260665894e-01 7.310999184846878052e-02 -2.123309075832366943e-01 -4.712085127830505371e-01 2.881662920117378235e-02 4.660916328430175781e-02 2.361571639776229858e-01 -2.194117605686187744e-01 1.521593034267425537e-01 -1.538418382406234741e-01 -9.442970901727676392e-02 -2.492530345916748047e-01 -1.282119899988174438e-01 3.168569132685661316e-02
-1.057799458503723145e-01 1.130948141217231750e-01 8.809679746627807617e-02 -1.871948540210723877e-01 4.543735459446907043e-02 -1.859305500984191895e-01 1.546371132135391235e-01 7.532040774822235107e-02 -1.677773147821426392e-01 1.143270060420036316e-01 9.231245517730712891e-02 3.075415827333927155e-02 2.371047288179397583e-01 8.943586051464080811e-02 1.413161307573318481e-01 -7.112563401460647583e-02 -1.283571720123291016e-01 -1.156630665063858032e-01 2.294317334890365601e-01 8.343593031167984009e-02 1.975184231996536255e-01 -2.954711019992828369e-01 -4.138764739036560059e-02 -6.523204594850540161e-02 1.813046634197235107e-01 -1.911680400371551514e-01 -1.304757595062255859e-01 -4.122868180274963379e-01 -3.004174232482910156e-01 -1.552071124315261841e-01 -5.917495861649513245e-02 3.620241582393646240e-01
-1.640844941139221191e-01 5.641406401991844177e-02 -2.789396345615386963e-01 -1.777364611625671387e-01 2.795686759054660797e-02 4.128350317478179932e-01 1.505742222070693970e-02 3.299555554986000061e-02 7.541720569133758545e-02 -3.405036404728889465e-02 7.459713518619537354e-02 -2.379069924354553223e-01 1.497368961572647095e-01 -1.161981560289859772e-02 -1.484429836273193359e-01 -1.531449519097805023e-02 -2.904001064598560333e-02 8.494176715612411499e-02 2.904387712478637695e-01 1.649647504091262817e-01 7.374363485723733902e-03 -4.526979625225067139e-01 1.988401114940643311e-01 -1.282562315464019775e-01 -8.081685751676559448e-03 -1.038255095481872559e-01 1.315137594938278198e-01 -5.146852508187294006e-02 2.255324652651324868e-04 -3.860149383544921875e-01 5.163621157407760620e-02 -1.051737144589424133e-01
-3.124022483825683594e-01 3.160764873027801514e-01 -2.531837299466133118e-02 -1.264900267124176025e-01 2.579123973846435547e-01 -1.724892854690551758e-01 -3.016828745603561401e-02 -2.441523410379886627e-02 2.899585962295532227e-01 -2.452203780412673950e-01 2.077668905258178711e-01 -8.390504866838455200e-02 2.253026962280273438e-01 2.665430903434753418e-01 -1.953707188367843628e-01 3.904613479971885681e-02 -2.637945413589477539e-01 2.115551978349685669e-01 -4.930489882826805115e-02 7.672727108001708984e-02 -1.299690306186676025e-01 -1.161795109510421753e-03 6.507965177297592163e-02 1.801937073469161987e-01 9.313733875751495361e-02 -5.413690209388732910e-02 -4.411380738019943237e-03 -1.902667433023452759e-01 -2.769555449485778809e-01 -1.401354074478149414e-01 -4.581124708056449890e-02 9.817506372928619385e-02
-2.975411713123321533e-01 1.700477898120880127e-01 -9.681647270917892456e-02 -2.001220881938934326e-01 9.812417626380920410e-02 2.719503827393054962e-02 -7.425086200237274170e-02 3.744806945323944092e-01 1.000133603811264038e-01 -4.783455654978752136e-02 4.186046123504638672e-02 -6.259873509407043457e-03 2.107067778706550598e-02 2.343935370445251465e-01 -1.207024976611137390e-01 -2.660387940704822540e-02 -1.538451313972473145e-01 -1.238042488694190979e-02 8.080577105283737183e-02 6.044700741767883301e-02 9.987483173608779907e-02 -1.535006463527679443e-01 7.703854888677597046e-02 1.284749805927276611e-01 2.479972094297409058e-01 5.365861207246780396e-02 9.553970396518707275e-02 -5.272556543350219727e-01 -3.982042893767356873e-02 1.854624897241592407e-01 -3.215455114841461182e-01 1.067968234419822693e-01
1.303187757730484009e-01 1.965121924877166748e-01 -3.380266129970550537e-01 -5.732389539480209351e-02 1.731594651937484741e-01 9.840631484985351562e-02 -7.479679584503173828e-02 -6.795645505189895630e-02 -6.156872585415840149e-02 1.083454266190528870e-01 -2.479870617389678955e-02 -4.067112803459167480e-01 9.393163770437240601e-02 3.104615211486816406e-02 1.534268632531166077e-02 -4.513123631477355957e-02 -6.910602748394012451e-02 5.444152653217315674e-02 3.006301224231719971e-01 -3.844211995601654053e-02 1.815165765583515167e-02 -1.719577759504318237e-01 1.608144044876098633e-01 3.726922571659088135e-01 1.207981929183006287e-01 -2.618334889411926270e-01 1.250752247869968414e-02 -3.438796401023864746e-01 -2.007665187120437622e-01 -1.915532350540161133e-01 7.329327613115310669e-02 -7.188791781663894653e-02
-2.504097521305084229e-01 -1.300554573535919189e-01 -3.073376975953578949e-02 -1.483544111251831055e-01 -4.643887281417846680e-02 -1.095551401376724243e-01 -9.285769425332546234e-03 1.941681504249572754e-01 1.741302162408828735e-01 -1.603122204542160034e-01 8.217578753829002380e-03 -1.576276868581771851e-02 3.223430514335632324e-01 1.189116239547729492e-01 -8.636432141065597534e-02 -3.160117864608764648e-01 1.637125909328460693e-01 -5.422649532556533813e-02 1.439705677330493927e-02 -2.200335413217544556e-01 -3.250370323657989502e-01 -2.326794862747192383e-01 1.094528753310441971e-02 2.465499192476272583e-01 8.396497368812561035e-02 1.893953979015350342e-01 -1.540195569396018982e-02 -2.913514375686645508e-01 1.019321307539939880e-01 -1.867908686399459839e-01 -2.970967292785644531e-01 -5.590102449059486389e-02
8.169862441718578339e-03 -2.374350279569625854e-01 1.013793498277664185e-01 -1.297180652618408203e-01 3.930583223700523376e-02 5.648681521415710449e-02 1.565398722887039185e-01 -7.128962874412536621e-02 -1.516813784837722778e-02 -1.741934418678283691e-01 -1.531416773796081543e-01 -2.483880519866943359e-01 6.148160994052886963e-02 2.285339310765266418e-02 -1.735800355672836304e-01 -4.561059176921844482e-02 -1.728775203227996826e-01 -1.272272765636444092e-01 -7.847303152084350586e-02 1.500716358423233032e-01 1.080795004963874817e-01 -2.907065451145172119e-01 4.902094602584838867e-01 -4.670539125800132751e-02 9.051170200109481812e-02 2.737612696364521980e-03 3.074366748332977295e-01 -1.480125039815902710e-01 -3.185377120971679688e-01 -2.792160809040069580e-01 -1.122031826525926590e-02 1.108421087265014648e-01
-3.523154556751251221e-01 1.860430687665939331e-01 2.782887816429138184e-01 -2.240635454654693604e-02 -1.056285873055458069e-01 2.186049818992614746e-01 -1.430958807468414307e-01 1.877889931201934814e-01 -7.997148483991622925e-02 1.016830559819936752e-02 1.137019321322441101e-01 -1.372104287147521973e-01 1.116104871034622192e-01 -5.618626251816749573e-02 -9.767082333564758301e-02 1.322190761566162109e-01 -1.121848821640014648e-01 3.145318105816841125e-02 3.115342855453491211e-01 -2.090767621994018555e-01 -1.267148852348327637e-01 -3.763491809368133545e-01 1.547289788722991943e-01 5.816146358847618103e-02 1.584675461053848267e-01 -1.470831632614135742e-01 6.031714379787445068e-02 -2.754682898521423340e-01 1.430524736642837524e-01 -2.466144859790802002e-01 -1.399374157190322876e-01 3.531507030129432678e-02
-4.244419187307357788e-02 -1.002350524067878723e-01 -1.498557925224304199e-01 -8.123170584440231323e-02 1.252866238355636597e-01 4.191216230392456055e-01 -3.245194852352142334e-01 -1.074246093630790710e-01 -1.797632873058319092e-01 -1.812234222888946533e-01 2.140348702669143677e-01 -2.854362428188323975e-01 -1.227846182882785797e-02 1.620024442672729492e-01 -2.048838324844837189e-02 -3.642843365669250488e-01 -9.347361326217651367e-02 -2.845452725887298584e-02 4.166707396507263184e-02 2.990925312042236328e-02 -2.073851041495800018e-02 -8.282850682735443115e-02 2.249912917613983154e-01 1.674762740731239319e-02 -4.910202231258153915e-03 2.138503938913345337e-01 1.809508800506591797e-01 -2.553080618381500244e-01 -2.253170460462570190e-01 -1.014788597822189331e-01 -1.500187069177627563e-01 3.606699034571647644e-02
-1.075764298439025879e-01 -1.174536999315023422e-02 1.166732460260391235e-01 -8.409482240676879883e-02 1.492798142135143280e-02 -1.039251387119293213e-01 -1.205825284123420715e-01 6.790162622928619385e-02 2.524702250957489014e-01 -1.777243912220001221e-01 -1.544198691844940186e-01 -2.148019820451736450e-01 1.299717873334884644e-01 2.010585367679595947e-01 -3.722171485424041748e-01 -3.703315854072570801e-01 2.285393886268138885e-02 -9.587296843528747559e-02 -6.659327447414398193e-02 -1.089485287666320801e-01 -1.723023056983947754e-01 -2.297569811344146729e-01 1.721892058849334717e-01 2.073771059513092041e-01 2.799327969551086426e-01 8.575533330440521240e-02 1.269268691539764404e-01 -2.240353822708129883e-01 -3.872194886207580566e-02 8.167806267738342285e-02 -3.115239441394805908e-01 2.691262960433959961e-02
-5.810170993208885193e-02 -3.585650399327278137e-02 9.586126357316970825e-02 -1.307096630334854126e-01 -2.309275418519973755e-02 -1.668764948844909668e-01 2.094604820013046265e-02 -3.970777243375778198e-02 1.238604113459587097e-01 6.831526756286621094e-02 -9.578542411327362061e-02 -8.260653167963027954e-02 1.538065075874328613e-01 1.143630072474479675e-01 2.652239799499511719e-02 -2.482067644596099854e-01 -3.793104290962219238e-01 -2.015176862478256226e-01 4.008864462375640869e-01 5.409412086009979248e-02 2.166211903095245361e-01 -4.604252874851226807e-01 -1.297813467681407928e-02 -1.957359910011291504e-01 5.502537637948989868e-02 -2.332072705030441284e-02 -1.048279032111167908e-01 -3.689659535884857178e-01 2.885137684643268585e-02 -3.632017970085144043e-02 -2.676903642714023590e-02 -6.731708347797393799e-02
1.355583518743515015e-01 2.191098406910896301e-03 1.427925378084182739e-01 -4.168507158756256104e-01 6.900206208229064941e-02 -5.357705987989902496e-03 -8.468331396579742432e-02 3.244241476058959961e-01 2.653214931488037109e-01 1.185205020010471344e-02 1.302633732557296753e-01 -4.918351024389266968e-02 1.482871174812316895e-01 1.486623752862215042e-02 -2.570894081145524979e-03 1.860809698700904846e-02 -1.744749695062637329e-01 1.622758954763412476e-01 2.519336342811584473e-01 1.397277414798736572e-01 -2.120710611343383789e-01 -3.414973318576812744e-01 -1.398079842329025269e-01 4.075726121664047241e-02 1.400638669729232788e-01 -1.469623446464538574e-01 2.378920763731002808e-01 -1.341291815042495728e-01 -2.229529023170471191e-01 -2.376423031091690063e-01 -9.707372635602951050e-02 6.156866252422332764e-02
3.180941194295883179e-02 -2.265612632036209106e-01 -8.977120369672775269e-02 -1.764639317989349365e-01 -1.220350414514541626e-01 1.794247031211853027e-01 -2.126668095588684082e-01 -2.677572704851627350e-02 -3.290592133998870850e-02 -1.068834960460662842e-01 1.297048926353454590e-01 -1.225656419992446899e-01 3.358255326747894287e-01 4.540336132049560547e-02 -9.551971405744552612e-02 -5.631901025772094727e-01 -1.034117266535758972e-01 8.270563930273056030e-02 8.577910810708999634e-02 1.200558692216873169e-01 2.271820977330207825e-02 -7.877838611602783203e-02 2.627714574337005615e-01 -4.458646476268768311e-02 4.823346063494682312e-02 1.166865602135658264e-01 2.498691827058792114e-01 -2.561464309692382812e-01 -9.340029209852218628e-02 -3.644147515296936035e-02 -1.397943794727325439e-01 1.982003152370452881e-01
-6.152082234621047974e-02 1.134622767567634583e-01 1.614483892917633057e-01 -2.663143277168273926e-01 -6.090790033340454102e-03 9.115252643823623657e-02 3.920570947229862213e-03 3.078719377517700195e-01 -5.236054956912994385e-02 -2.301769256591796875e-01 -3.991743549704551697e-02 -2.212863266468048096e-01 2.975873649120330811e-01 1.462004333734512329e-01 7.552782446146011353e-02 6.386846303939819336e-02 -1.462887525558471680e-01 -2.500366568565368652e-01 2.056338936090469360e-01 -1.743042957969009876e-03 -7.848607003688812256e-02 -3.096781373023986816e-01 6.943131983280181885e-02 -2.445755302906036377e-01 2.007441967725753784e-01 -2.895295917987823486e-01 -1.358068585395812988e-01 -1.866532117128372192e-01 5.395753309130668640e-02 -1.925603896379470825e-01 -2.098382562398910522e-01 5.355868861079216003e-02
4.037866741418838501e-02 3.295444324612617493e-02 -2.307257382199168205e-03 -3.141673803329467773e-01 1.642985939979553223e-01 -7.872309535741806030e-02 2.082794606685638428e-01 1.754374802112579346e-01 2.923567295074462891e-01 -1.028311550617218018e-01 -2.391728386282920837e-02 4.601440951228141785e-02 1.640435904264450073e-01 3.790568560361862183e-02 -3.612067550420761108e-02 -2.352881729602813721e-01 -1.095717698335647583e-01 5.306340381503105164e-02 2.913041710853576660e-01 -9.711300581693649292e-02 -6.128183379769325256e-02 -3.041400015354156494e-01 -5.058494210243225098e-02 2.350461483001708984e-01 1.748965680599212646e-01 1.117097288370132446e-01 4.591788947582244873e-01 -2.265045344829559326e-01 -9.866765886545181274e-02 -1.477428078651428223e-01 6.677561253309249878e-02 5.537338927388191223e-02
-9.750198572874069214e-03 8.424342423677444458e-02 9.903308749198913574e-02 -2.616803646087646484e-01 1.047386303544044495e-01 -4.792857542634010315e-02 2.071538940072059631e-02 2.279165759682655334e-02 1.972876042127609253e-01 -1.198239699006080627e-01 -1.062264293432235718e-02 8.138179033994674683e-02 3.028981983661651611e-01 -2.890481380745768547e-03 -1.928914189338684082e-01 -2.011029869318008423e-01 -2.601412236690521240e-01 1.296166777610778809e-01 2.217201292514801025e-01 -3.471397235989570618e-02 1.853573173284530640e-01 -4.353196024894714355e-01 -2.754551358520984650e-02 1.771040260791778564e-01 1.128363460302352905e-01 1.319539994001388550e-01 3.425678610801696777e-01 -7.745211571455001831e-02 -2.573179304599761963e-01 -1.418944597244262695e-01 5.396029725670814514e-02 -1.931552141904830933e-01
-3.303745016455650330e-02 1.303947120904922485e-01 7.206697016954421997e-02 3.918839246034622192e-02 1.675649881362915039e-01 -2.732683122158050537e-01 4.902118071913719177e-02 -1.814398318529129028e-01 3.303074538707733154e-01 -1.339686848223209381e-02 3.958077728748321533e-02 -1.748075187206268311e-01 1.857205331325531006e-01 1.542990207672119141e-01 -2.231747359037399292e-01 6.565734278410673141e-03 -3.083660304546356201e-01 3.895514905452728271e-01 8.439582586288452148e-02 -9.137281775474548340e-02 -9.685598313808441162e-02 9.970379993319511414e-03 3.615279793739318848e-01 1.273712068796157837e-01 2.445738390088081360e-02 -8.035992830991744995e-02 1.229819580912590027e-01 -2.550687193870544434e-01 -1.925883591175079346e-01 -2.093671560287475586e-01 1.628003083169460297e-02 1.984499767422676086e-02
-2.382641285657882690e-01 -7.895521074533462524e-02 5.486146360635757446e-02 -3.709980249404907227e-01 -1.720469295978546143e-01 1.411528140306472778e-01 6.642573326826095581e-02 1.689750403165817261e-01 1.995133757591247559e-01 5.837076902389526367e-02 2.339217960834503174e-01 -2.528625130653381348e-01 -8.852623403072357178e-03 -8.105162531137466431e-02 8.505772054195404053e-02 8.100747317075729370e-02 -3.347447812557220459e-01 6.571736186742782593e-02 2.861896157264709473e-01 9.897463768720626831e-02 -1.452658604830503464e-02 -3.842851519584655762e-01 1.051615998148918152e-01 -1.971394121646881104e-01 1.838458776473999023e-01 -9.482419490814208984e-02 4.117620736360549927e-02 -4.228004813194274902e-02 -9.305779635906219482e-02 -1.964447200298309326e-01 -1.668240129947662354e-01 6.560843437910079956e-02
2.163841426372528076e-01 -4.312269762158393860e-02 1.442364752292633057e-01 -2.620398402214050293e-01 1.482600122690200806e-01 -1.903191804885864258e-01 -7.196970749646425247e-03 1.530233323574066162e-01 -1.953251101076602936e-02 -1.237712576985359192e-01 2.490106672048568726e-01 1.696901619434356689e-01 2.703286409378051758e-01 -2.236770540475845337e-01 2.762824855744838715e-02 2.581204846501350403e-02 -1.575166732072830200e-01 -1.693591922521591187e-01 -9.547059983015060425e-02 1.280005183070898056e-02 -1.338099241256713867e-01 -2.354727685451507568e-01 1.089564338326454163e-01 -6.483634561300277710e-02 2.404576390981674194e-01 -1.776143461465835571e-01 2.417496293783187866e-01 -2.218270450830459595e-01 1.067540794610977173e-02 -4.240682125091552734e-01 -8.105555176734924316e-02 1.157738715410232544e-01
-8.940038084983825684e-02 1.727902591228485107e-01 1.916672289371490479e-01 -3.055968284606933594e-01 3.574949204921722412e-01 8.695136010646820068e-02 9.265466779470443726e-02 2.795105576515197754e-01 2.495041638612747192e-01 -2.195946872234344482e-01 3.580641746520996094e-02 -2.655567601323127747e-03 3.615719974040985107e-01 -1.782291755080223083e-02 -4.483885690569877625e-02 2.941698208451271057e-02 -1.511993706226348877e-01 -1.255518198013305664e-01 3.048759400844573975e-01 -4.330680146813392639e-02 -4.359272867441177368e-02 -8.370615541934967041e-02 -2.004113607108592987e-02 1.432955730706453323e-02 1.549859791994094849e-01 -4.118458181619644165e-02 1.715074926614761353e-01 -1.425013691186904907e-01 -9.618598967790603638e-03 -3.801108598709106445e-01 -2.837562561035156250e-02 -2.182827331125736237e-02
-3.720463812351226807e-02 -6.918571889400482178e-02 -8.214870840311050415e-02 -2.289224117994308472e-01 5.960824713110923767e-02 1.901221424341201782e-01 -1.806655153632164001e-02 1.112436577677726746e-01 3.908922374248504639e-01 -1.818510740995407104e-01 -5.775835365056991577e-02 -2.318137288093566895e-01 8.823525160551071167e-02 -3.357114791870117188e-01 -9.071433544158935547e-02 -1.415804326534271240e-01 -6.982368230819702148e-02 1.433743536472320557e-01 1.941525638103485107e-01 -1.224341243505477905e-01 -8.169323205947875977e-02 -3.295494019985198975e-01 1.626633256673812866e-01 2.716364562511444092e-01 -1.732860058546066284e-01 -3.243657052516937256e-01 2.382904849946498871e-02 -1.382169127464294434e-01 -1.432411968708038330e-01 1.760980486869812012e-02 1.345693320035934448e-01 5.552460253238677979e-02
-4.995971173048019409e-02 8.891235105693340302e-03 2.057467401027679443e-01 -1.434738934040069580e-01 3.193179070949554443e-01 -8.287934586405754089e-03 -3.624993860721588135e-01 -2.237716130912303925e-02 -3.772673755884170532e-02 -8.138328045606613159e-02 3.519681692123413086e-01 6.982598453760147095e-02 2.319808304309844971e-01 1.916122250258922577e-02 1.119920834898948669e-01 -1.840582340955734253e-01 -1.101752668619155884e-01 8.033421821892261505e-03 1.387367695569992065e-01 -3.569452762603759766e-01 -1.289848685264587402e-01 -2.122068703174591064e-01 4.345189034938812256e-02 7.437269389629364014e-02 2.521931827068328857e-01 -3.112857937812805176e-01 -1.639873832464218140e-01 -1.237685456871986389e-01 -6.868261843919754028e-02 -9.317743033170700073e-02 -4.362912103533744812e-02 -1.311519443988800049e-01
1.260829120874404907e-01 7.239645346999168396e-03 -7.276696618646383286e-03 -2.132607996463775635e-01 -2.364478260278701782e-02 1.427390426397323608e-01 1.088107004761695862e-01 1.614864617586135864e-01 -5.311425402760505676e-02 -1.162905693054199219e-01 -1.382216066122055054e-01 -1.884356886148452759e-01 1.046051308512687683e-01 -1.181832924485206604e-01 -2.539782822132110596e-01 -4.073433950543403625e-02 -1.480569690465927124e-01 -1.101474910974502563e-01 -1.167670711874961853e-01 -8.893137425184249878e-02 -1.486788690090179443e-01 -5.648742318153381348e-01 4.398078024387359619e-01 -9.217692166566848755e-02 3.888934850692749023e-02 2.015540599822998047e-01 1.244685947895050049e-01 -1.662701219320297241e-01 -1.616441458463668823e-01 6.530652195215225220e-02 -5.703084170818328857e-02 -1.256134593859314919e-03
1.531600654125213623e-01 -2.537358701229095459e-01 2.151365131139755249e-01 8.038526773452758789e-02 -3.260433301329612732e-02 -2.967780083417892456e-02 6.538104265928268433e-02 -2.237139455974102020e-02 -4.254050552845001221e-02 7.756293285638093948e-03 1.101109087467193604e-01 -5.567500367760658264e-02 -1.060845404863357544e-01 -1.792596131563186646e-01 -4.869966581463813782e-02 -3.408946096897125244e-01 -2.173514962196350098e-01 -1.240775138139724731e-01 2.161952294409275055e-02 -3.557139635086059570e-02 -6.203468888998031616e-02 -3.423939943313598633e-01 4.650726020336151123e-01 8.854937553405761719e-02 3.959423676133155823e-02 -5.262143537402153015e-02 2.311521023511886597e-01 -2.765960991382598877e-01 -2.769036404788494110e-02 -3.067231774330139160e-01 -8.496904373168945312e-02 1.664597541093826294e-01
2.446851283311843872e-01 -3.872813880443572998e-01 -6.397403031587600708e-02 -4.120056331157684326e-02 2.653267979621887207e-01 2.001485675573348999e-01 -1.186925247311592102e-01 -2.302049547433853149e-01 1.161693707108497620e-01 6.398089975118637085e-02 7.906994223594665527e-02 -3.183116316795349121e-01 1.265212148427963257e-01 8.193456381559371948e-02 -9.031226485967636108e-02 -2.413367480039596558e-01 -1.103401407599449158e-01 -1.495052725076675415e-01 3.829081729054450989e-02 -1.947403252124786377e-01 1.186566613614559174e-02 -1.456071138381958008e-01 2.489613890647888184e-01 6.266527622938156128e-02 -1.878143288195133209e-02 -1.454494893550872803e-01 2.671491503715515137e-01 -2.403558194637298584e-01 9.043706208467483521e-02 -9.024339169263839722e-02 -6.110173463821411133e-02 2.462854534387588501e-01
-8.052538149058818817e-03 8.623079210519790649e-02 2.899403870105743408e-01 -1.862639337778091431e-01 3.931173980236053467e-01 -8.221368491649627686e-02 -1.620417386293411255e-01 1.774209737777709961e-01 -5.990857630968093872e-02 -1.459167152643203735e-01 -5.645501986145973206e-02 -2.649363875389099121e-01 1.629621088504791260e-01 -1.385394483804702759e-01 -8.207433670759201050e-02 -1.735539138317108154e-01 -1.830849796533584595e-01 9.923182427883148193e-02 3.775171935558319092e-02 -1.296217888593673706e-01 -1.056661754846572876e-01 -2.772191762924194336e-01 4.685273393988609314e-02 1.599055379629135132e-01 8.740243315696716309e-02 -6.034329533576965332e-02 -8.700541406869888306e-02 5.572810396552085876e-02 -1.391020417213439941e-01 -4.917120933532714844e-01 -1.147053986787796021e-01 -1.480126753449440002e-02
8.137065172195434570e-02 -1.371016651391983032e-01 2.189478874206542969e-01 -4.317615926265716553e-02 1.327823549509048462e-01 -7.675888482481241226e-03 -1.351787745952606201e-01 1.990165412425994873e-01 2.448901236057281494e-01 -2.181218005716800690e-02 2.017321288585662842e-01 -2.756314277648925781e-01 1.675670593976974487e-01 -2.601492032408714294e-02 -1.214694753289222717e-01 -3.580768108367919922e-01 -3.467022180557250977e-01 1.942636370658874512e-01 -4.747328907251358032e-02 6.843327730894088745e-02 -2.006683796644210815e-01 -1.626904904842376709e-01 1.747931391000747681e-01 2.984243333339691162e-01 -2.506389468908309937e-02 -1.636408567428588867e-01 2.711889743804931641e-01 -2.254057116806507111e-02 5.430066213011741638e-02 5.042385682463645935e-02 1.841901987791061401e-01 -9.091259539127349854e-02
1.941657662391662598e-01 8.030802756547927856e-02 4.328636452555656433e-02 -3.230121433734893799e-01 2.621842622756958008e-01 1.269865483045578003e-01 -8.673378825187683105e-02 -2.010824680328369141e-01 -1.480542868375778198e-01 -1.078894585371017456e-01 1.273363232612609863e-01 -4.129444435238838196e-02 2.650027871131896973e-01 -6.370549649000167847e-02 -1.487725526094436646e-01 -3.347578644752502441e-01 -3.018829226493835449e-01 1.495621055364608765e-01 2.740320563316345215e-01 -9.848187118768692017e-02 6.942418962717056274e-02 -1.379627734422683716e-01 1.496900171041488647e-01 2.980515956878662109e-01 -9.236790984869003296e-02 1.033247932791709900e-01 -3.103661816567182541e-03 -1.166143342852592468e-01 3.251712396740913391e-02 4.537751898169517517e-02 -2.903628349304199219e-01 5.676761642098426819e-02
4.743861779570579529e-02 -8.053638041019439697e-02 -3.156151250004768372e-02 -3.745276629924774170e-01 3.414259059354662895e-03 2.999159395694732666e-01 -1.047623157501220703e-01 3.877901285886764526e-02 1.545090973377227783e-01 8.057368546724319458e-02 8.843005448579788208e-02 -4.469904582947492599e-03 -5.855136550962924957e-03 -7.390890270471572876e-03 1.904627829790115356e-01 -2.210268080234527588e-01 -1.377773433923721313e-01 -3.464944288134574890e-02 6.091630458831787109e-02 1.011022403836250305e-01 -8.498317748308181763e-02 -3.383087217807769775e-01 -6.291779130697250366e-02 -3.042684495449066162e-02 7.944863289594650269e-02 -8.542070537805557251e-02 3.943738341331481934e-02 -2.143892496824264526e-01 -4.193537533283233643e-01 -3.201653659343719482e-01 2.394466549158096313e-01 -2.581340670585632324e-01
-1.813807487487792969e-01 1.692390441894531250e-01 -1.346642524003982544e-01 -3.735106885433197021e-01 6.926838977960869670e-05 -5.580413714051246643e-02 -2.164703607559204102e-02 1.115555688738822937e-01 2.127077579498291016e-01 -1.887405216693878174e-01 3.875720873475074768e-02 2.074097990989685059e-01 3.095193505287170410e-01 8.316964656114578247e-02 1.279773656278848648e-02 -2.418068498373031616e-01 -1.209430769085884094e-01 1.629960685968399048e-01 -4.465923458337783813e-02 -1.206865012645721436e-01 -2.409875690937042236e-01 -2.813678383827209473e-01 -8.341866545379161835e-03 6.562583893537521362e-02 2.697812914848327637e-01 -6.773620843887329102e-02 3.995065987110137939e-01 -1.101327463984489441e-01 -1.285229474306106567e-01 5.453030765056610107e-02 8.580739051103591919e-02 5.207078531384468079e-02
8.970034122467041016e-02 8.350458741188049316e-02 1.651490181684494019e-01 6.394054740667343140e-02 6.901539862155914307e-02 2.052567601203918457e-01 1.363105624914169312e-01 -2.027558833360671997e-01 8.394458889961242676e-02 -3.699820637702941895e-01 2.036713361740112305e-01 -2.368629910051822662e-03 1.384674906730651855e-01 3.696518540382385254e-01 -8.038074709475040436e-03 1.085275262594223022e-01 -2.684468328952789307e-01 1.245019212365150452e-01 1.741343736648559570e-02 -9.245654195547103882e-02 -2.722398042678833008e-01 -1.923885494470596313e-01 2.846395671367645264e-01 7.189583033323287964e-02 2.259321808815002441e-01 -8.704826235771179199e-02 1.913608759641647339e-01 -2.370852380990982056e-01 -1.290143430233001709e-01 1.621586829423904419e-01 7.525768876075744629e-02 -1.293240487575531006e-02
-1.121938601136207581e-01 -1.663718223571777344e-01 1.382400542497634888e-01 -3.078656494617462158e-01 -5.505327135324478149e-02 -2.449008971452713013e-01 -2.593637444078922272e-02 1.878558397293090820e-01 1.771323382854461670e-01 -1.412333995103836060e-01 8.956060558557510376e-02 -3.687646985054016113e-01 3.432980775833129883e-01 -1.024949997663497925e-01 1.182337105274200439e-01 -6.634935736656188965e-02 -2.423766255378723145e-01 2.514780759811401367e-01 2.534506320953369141e-01 9.306482225656509399e-02 -4.669125005602836609e-02 -7.810903340578079224e-02 -3.059239685535430908e-02 9.325168281793594360e-02 9.328074753284454346e-02 -3.479257225990295410e-02 2.841833829879760742e-01 -1.010691896080970764e-01 -1.100982874631881714e-01 -1.808219552040100098e-01 -1.874293386936187744e-01 1.056705266237258911e-01
2.261244319379329681e-02 1.231270357966423035e-01 3.713165521621704102e-01 -2.515102922916412354e-01 1.350733190774917603e-01 1.937473379075527191e-02 -9.553653001785278320e-02 1.873014867305755615e-02 1.662839204072952271e-01 -5.594127625226974487e-02 -1.158954668790102005e-02 -1.823450252413749695e-02 1.920880079269409180e-01 -6.587425619363784790e-02 1.873343810439109802e-02 -4.793541505932807922e-02 -3.368636369705200195e-01 -1.459983438253402710e-01 3.272926509380340576e-01 -4.855729639530181885e-03 -5.818339064717292786e-02 -3.469831943511962891e-01 -1.159161794930696487e-02 4.644929617643356323e-02 2.436190992593765259e-01 -1.255618184804916382e-01 8.702298998832702637e-02 -7.425194978713989258e-02 -1.649252325296401978e-01 -4.388763308525085449e-01 5.220837891101837158e-02 3.481359779834747314e-02
-2.248342148959636688e-02 -2.879046499729156494e-01 4.207693040370941162e-03 1.576470434665679932e-01 1.734572649002075195e-01 -3.278341516852378845e-02 -2.972776256501674652e-02 -6.794463843107223511e-02 1.827321574091911316e-02 -7.626769132912158966e-03 3.267246484756469727e-01 -3.902917802333831787e-01 3.969583809375762939e-01 2.053748443722724915e-02 -7.144372910261154175e-02 -2.790553122758865356e-02 1.827692054212093353e-02 5.033218860626220703e-02 2.234652191400527954e-01 2.330839484930038452e-01 -1.532415598630905151e-01 -1.486480534076690674e-01 1.980265825986862183e-01 1.899487674236297607e-01 1.298066694289445877e-02 7.398437708616256714e-02 5.436013638973236084e-02 -3.004883527755737305e-01 -1.583791524171829224e-01 1.673928201198577881e-01 -1.454105079174041748e-01 1.748653352260589600e-01
1.165226753801107407e-02 -6.086123641580343246e-03 1.019693166017532349e-01 -3.954420983791351318e-01 9.192387759685516357e-02 -1.767739653587341309e-01 2.311189845204353333e-02 2.809779345989227295e-01 2.141878008842468262e-01 -3.170359432697296143e-01 2.083869129419326782e-01 1.389909535646438599e-02 2.110132426023483276e-01 1.683710068464279175e-01 -1.097258329391479492e-01 -1.270287670195102692e-02 -1.381176710128784180e-01 -2.286112457513809204e-01 -9.880232810974121094e-02 -3.830596571788191795e-03 -1.344214975833892822e-01 -1.926928609609603882e-01 3.809084892272949219e-01 2.509320080280303955e-01 -1.517474502325057983e-01 -1.469601225107908249e-02 1.797593832015991211e-01 6.604379415512084961e-02 -5.943399295210838318e-02 -7.774711400270462036e-02 -1.275878250598907471e-01 9.296289831399917603e-02
9.342073649168014526e-02 1.251181215047836304e-01 -3.814648836851119995e-02 -2.096457630395889282e-01 6.308314204216003418e-02 7.287826389074325562e-02 -7.189852744340896606e-02 7.043436169624328613e-02 3.833278417587280273e-01 -2.562735378742218018e-01 9.863059967756271362e-02 -2.053863555192947388e-01 -8.001434057950973511e-02 -2.696119844913482666e-01 2.494606934487819672e-02 -1.197553947567939758e-01 -5.268830433487892151e-02 -1.490265429019927979e-01 1.123079732060432434e-01 -1.763368397951126099e-02 -6.654942035675048828e-02 -5.034553408622741699e-01 1.908434629440307617e-01 2.186316624283790588e-02 -2.504372298717498779e-01 -9.612140804529190063e-02 1.530727297067642212e-01 -1.055237129330635071e-01 -3.766667470335960388e-02 -2.451914995908737183e-01 -2.266450226306915283e-01 8.454772643744945526e-03
7.934474200010299683e-02 -2.913494408130645752e-01 9.675310552120208740e-02 -4.247615933418273926e-01 1.644952446222305298e-01 1.703409105539321899e-01 -1.899726502597332001e-02 -8.623443543910980225e-02 2.751596271991729736e-01 4.902768135070800781e-02 1.350505948066711426e-01 -5.512910429388284683e-03 -1.820710152387619019e-01 1.535813212394714355e-01 7.062367349863052368e-02 -2.155888378620147705e-01 -1.024393662810325623e-01 -1.070692166686058044e-01 -3.904395550489425659e-02 2.933921217918395996e-01 -1.311580985784530640e-01 -2.928656637668609619e-01 1.439050137996673584e-01 -1.061352994292974472e-02 2.146384306252002716e-02 1.015807911753654480e-01 -1.118068844079971313e-01 -3.257541954517364502e-01 -2.503382563591003418e-01 -9.894029051065444946e-02 1.193592026829719543e-01 -3.346012532711029053e-02
2.060320675373077393e-01 -2.766677439212799072e-01 9.376498311758041382e-02 -2.932502329349517822e-01 4.343336820602416992e-02 2.095045596361160278e-01 -1.305206269025802612e-01 -1.878811568021774292e-01 7.507169991731643677e-02 -8.362994343042373657e-02 4.686879366636276245e-02 -2.813321352005004883e-01 2.118710130453109741e-01 1.480247229337692261e-01 -1.589632034301757812e-01 -1.749916933476924896e-02 -1.095729917287826538e-01 1.658466756343841553e-01 2.810774147510528564e-01 2.528373897075653076e-01 -1.815171563066542149e-03 -1.953738331794738770e-01 3.659784421324729919e-02 5.175371095538139343e-02 1.998282074928283691e-01 1.849089711904525757e-01 2.190026789903640747e-01 -1.085169836878776550e-01 -2.027262151241302490e-01 -1.995024830102920532e-01 -1.542017906904220581e-01 1.964212507009506226e-01
-5.915825068950653076e-02 -1.237325929105281830e-02 -3.057554960250854492e-01 -6.495711952447891235e-02 -1.986939311027526855e-01 1.485109981149435043e-02 -5.906609352678060532e-03 -8.765371888875961304e-02 6.039966270327568054e-02 1.172535121440887451e-02 1.244518756866455078e-01 -1.969484537839889526e-01 2.708362340927124023e-01 -7.071870565414428711e-02 1.837321668863296509e-01 -7.056517899036407471e-02 -1.549162715673446655e-02 3.319827318191528320e-01 -5.523578077554702759e-02 1.225603669881820679e-01 -5.760926380753517151e-02 -4.046579897403717041e-01 2.322805076837539673e-01 1.750477999448776245e-01 5.939375259913504124e-04 6.837054342031478882e-02 5.769274383783340454e-02 -4.303128421306610107e-01 -3.611436113715171814e-02 -1.624087989330291748e-01 -1.739521920680999756e-01 -2.115907818078994751e-01
-3.332813829183578491e-02 -1.483287662267684937e-01 -1.713818870484828949e-02 -2.358401268720626831e-01 1.942434310913085938e-01 -9.999896585941314697e-02 -1.806732416152954102e-01 3.492707014083862305e-02 1.356201469898223877e-01 1.516895741224288940e-01 6.530102342367172241e-03 -1.415063347667455673e-02 7.679316401481628418e-02 1.000402346253395081e-01 -5.707761272788047791e-02 -7.108896970748901367e-02 -5.212017893791198730e-02 2.113815695047378540e-01 -1.395917087793350220e-01 1.900011152029037476e-01 -1.598878204822540283e-01 -3.948268592357635498e-01 3.059944510459899902e-01 -7.053678482770919800e-02 5.441423505544662476e-02 2.293716184794902802e-02 -6.937178224325180054e-02 -1.813539117574691772e-01 -2.580577433109283447e-01 5.853093415498733521e-02 -3.291008174419403076e-01 4.134695529937744141e-01
-1.158998310565948486e-01 9.268411248922348022e-02 3.166334033012390137e-01 -1.855215281248092651e-01 -1.216680631041526794e-01 3.436342179775238037e-01 -2.024087123572826385e-02 -1.262043043971061707e-02 1.178257018327713013e-01 -1.327583333477377892e-03 3.936165571212768555e-02 -1.780903711915016174e-02 4.146200418472290039e-02 1.794773042201995850e-01 -1.590782701969146729e-01 -1.056252978742122650e-03 -2.776181101799011230e-01 -9.569968096911907196e-03 1.575657427310943604e-01 8.358652703464031219e-03 -3.162546157836914062e-01 -2.241527736186981201e-01 1.037252545356750488e-01 5.259037390351295471e-02 3.711575269699096680e-01 -8.188243210315704346e-02 2.805824577808380127e-02 -3.187937662005424500e-02 -7.080679759383201599e-03 -4.576900005340576172e-01 -1.149323284626007080e-01 -1.940791029483079910e-03
2.429009415209293365e-02 1.579059213399887085e-01 4.388794600963592529e-01 -2.776727676391601562e-01 2.563223242759704590e-01 -2.155355922877788544e-02 -1.503243297338485718e-01 4.836818575859069824e-02 1.292398124933242798e-01 1.473122090101242065e-01 -7.802387326955795288e-02 -1.333981156349182129e-01 1.816498935222625732e-01 1.145958900451660156e-01 4.877063445746898651e-03 -2.576146833598613739e-02 -1.812698543071746826e-01 -7.168909907341003418e-02 2.049403786659240723e-01 1.464894860982894897e-01 -2.725459933280944824e-01 -2.492963522672653198e-01 2.452943287789821625e-02 6.699855625629425049e-02 7.106268405914306641e-02 3.464237786829471588e-03 7.769327610731124878e-02 -1.998899430036544800e-01 -1.472963392734527588e-01 -4.330503940582275391e-01 -2.395485900342464447e-02 -2.679199539124965668e-02
-1.100700050592422485e-01 -1.483718864619731903e-02 3.966884315013885498e-01 -2.368724495172500610e-01 6.296859681606292725e-02 2.170625776052474976e-01 -1.465577185153961182e-01 3.382750228047370911e-02 -1.487891077995300293e-01 -1.340950131416320801e-01 2.473292946815490723e-01 -1.355182081460952759e-01 1.799549758434295654e-01 4.986528307199478149e-02 2.456906586885452271e-01 -1.809738576412200928e-01 -5.908075720071792603e-02 1.263751462101936340e-02 1.685162447392940521e-02 -1.588408499956130981e-01 -3.061408642679452896e-03 -3.772301673889160156e-01 3.319632709026336670e-01 -3.230488300323486328e-02 6.235540658235549927e-02 -1.820996701717376709e-01 -1.897749677300453186e-02 -2.381767034530639648e-01 -9.449425153434276581e-03 -1.198829337954521179e-01 1.958561241626739502e-01 1.522159874439239502e-01
6.354504078626632690e-02 3.583688288927078247e-02 2.250683680176734924e-02 -6.504472345113754272e-02 3.696357086300849915e-02 -2.052515149116516113e-01 -1.698143333196640015e-01 8.680313825607299805e-02 3.239826858043670654e-01 -2.384037524461746216e-02 8.090660721063613892e-02 -9.348572045564651489e-02 2.444894015789031982e-01 -5.893900617957115173e-02 -1.415431052446365356e-01 9.446362406015396118e-02 -1.026433855295181274e-01 -1.738463640213012695e-01 2.569551765918731689e-01 -2.716649509966373444e-02 -3.588670492172241211e-01 -5.210819840431213379e-01 7.635369896888732910e-02 -1.666950136423110962e-01 -2.024414017796516418e-02 -5.506917089223861694e-02 1.827112138271331787e-01 -1.277067214250564575e-01 -2.098887115716934204e-01 -1.939949393272399902e-01 -1.370931714773178101e-01 4.450676962733268738e-02
-2.562767267227172852e-02 1.383562833070755005e-01 5.831777583807706833e-03 -2.633281946182250977e-01 -6.589631736278533936e-02 -5.314153153449296951e-03 2.067438215017318726e-01 5.710466206073760986e-02 1.568510234355926514e-01 1.945403814315795898e-01 -1.016545370221138000e-01 8.940862491726875305e-03 2.762584388256072998e-01 1.050020679831504822e-01 -6.375040858983993530e-02 1.864551007747650146e-01 -3.094946444034576416e-01 2.337477654218673706e-01 -1.764572262763977051e-01 -1.855556294322013855e-02 4.926951602101325989e-02 -1.082169413566589355e-01 1.668435484170913696e-01 8.587793260812759399e-02 8.555795997381210327e-02 4.470557346940040588e-02 -1.428243238478899002e-02 -5.901278853416442871e-01 -1.720085442066192627e-01 -7.115128636360168457e-02 -5.460096895694732666e-02 1.864245533943176270e-01
-1.404963731765747070e-01 -5.162164941430091858e-02 -1.703589409589767456e-01 -1.569809615612030029e-01 3.193506971001625061e-02 2.087738811969757080e-01 1.165355667471885681e-01 2.374028116464614868e-01 -3.918011859059333801e-02 7.951462268829345703e-02 -1.245229467749595642e-01 3.010329604148864746e-02 -1.754709333181381226e-02 -9.321781992912292480e-02 -4.853106662631034851e-02 -2.281657792627811432e-02 -8.695279061794281006e-02 -1.753447353839874268e-01 -7.922490686178207397e-02 1.708302795886993408e-01 -3.167552873492240906e-02 -8.926020562648773193e-02 2.740008234977722168e-01 -5.214719567447900772e-03 2.287667393684387207e-01 -1.666187047958374023e-01 1.723143756389617920e-01 -6.357441544532775879e-01 -1.076080352067947388e-01 5.273744463920593262e-02 -2.950646579265594482e-01 4.189390689134597778e-03
-7.005361467599868774e-02 3.004300408065319061e-02 -2.115866243839263916e-01 -1.960506737232208252e-01 -1.732994318008422852e-01 1.596548706293106079e-01 4.879428818821907043e-02 1.106946542859077454e-01 3.985584974288940430e-01 -4.828184843063354492e-02 -1.441902816295623779e-01 -1.553804725408554077e-01 1.652247011661529541e-01 2.944132685661315918e-01 3.935129940509796143e-02 -4.365600645542144775e-02 -1.800132393836975098e-01 -1.246414184570312500e-01 -1.222998872399330139e-01 3.475902602076530457e-02 -8.618110418319702148e-02 -2.643378674983978271e-01 1.723308712244033813e-01 3.021051234100013971e-04 6.705837696790695190e-02 6.435611099004745483e-02 3.526084125041961670e-01 -3.645001351833343506e-01 2.295579612255096436e-01 -3.998571261763572693e-02 1.173050049692392349e-02 1.609709411859512329e-01
-2.627244591712951660e-01 2.684939503669738770e-01 -2.536253333091735840e-01 -3.032972216606140137e-01 6.426151841878890991e-02 1.423988491296768188e-01 2.063062041997909546e-01 1.095242276787757874e-01 2.489915788173675537e-01 -1.211537793278694153e-02 1.875265240669250488e-01 9.809476137161254883e-02 -4.180420935153961182e-02 1.210189163684844971e-01 -1.380026191473007202e-01 -7.831077277660369873e-02 -2.032028436660766602e-01 -1.804697960615158081e-01 -3.444474888965487480e-03 -4.032642766833305359e-02 -1.307494491338729858e-01 -1.284356415271759033e-01 2.725651860237121582e-01 9.777658432722091675e-02 1.759553998708724976e-01 6.996240466833114624e-02 1.693355739116668701e-01 -3.544360697269439697e-01 -1.133607774972915649e-01 8.482883125543594360e-02 -2.671410739421844482e-01 -2.442906238138675690e-02
1.115165874361991882e-01 7.154320180416107178e-02 2.340048551559448242e-01 -1.258777081966400146e-01 1.895830780267715454e-01 1.952992230653762817e-01 7.056681811809539795e-02 3.084684908390045166e-01 8.077427744865417480e-02 -5.184639990329742432e-02 4.673428460955619812e-02 -1.451454907655715942e-01 -3.255760297179222107e-02 1.510186046361923218e-01 1.629675626754760742e-01 -3.211889863014221191e-01 -5.430200099945068359e-01 1.068622693419456482e-01 -2.705305814743041992e-02 -1.388082057237625122e-01 -1.145511791110038757e-01 -2.897579967975616455e-01 7.111124228686094284e-03 2.224366366863250732e-01 6.283821165561676025e-02 1.048730686306953430e-01 1.624136269092559814e-01 -1.039427444338798523e-01 -2.471480146050453186e-02 2.627930976450443268e-02 -1.584539264440536499e-01 1.167889498174190521e-02
-4.227810502052307129e-01 1.590977013111114502e-01 -1.620964556932449341e-01 1.977750100195407867e-02 1.018917858600616455e-01 2.649193108081817627e-01 4.647346958518028259e-02 -8.751942217350006104e-02 2.858079969882965088e-02 1.105064228177070618e-01 4.397488236427307129e-01 4.492509737610816956e-02 1.936292797327041626e-01 2.904407083988189697e-01 -5.324035882949829102e-02 -2.457695454359054565e-02 -2.074241042137145996e-01 1.658714935183525085e-02 6.398020312190055847e-03 8.192431926727294922e-02 -1.845296323299407959e-01 -9.874170273542404175e-02 1.938060820102691650e-01 3.389002010226249695e-02 -5.365776270627975464e-02 1.937338337302207947e-02 3.310442864894866943e-01 -2.605974078178405762e-01 -1.426260024309158325e-01 -3.229801729321479797e-02 -8.414240181446075439e-02 -5.828881636261940002e-02
-1.984610110521316528e-01 -2.237013429403305054e-01 -7.048624753952026367e-02 -1.856410503387451172e-01 2.927565574645996094e-01 2.667414583265781403e-02 3.664681017398834229e-01 -7.738708518445491791e-04 2.650738507509231567e-02 -1.363759487867355347e-01 -8.358723670244216919e-02 -1.970541197806596756e-03 1.969970762729644775e-01 2.626493275165557861e-01 1.033321246504783630e-01 -2.579323053359985352e-01 -6.523605901747941971e-03 -1.352406758815050125e-02 6.919763982295989990e-03 -8.760831505060195923e-02 -1.702041178941726685e-02 -1.338621079921722412e-01 -1.877434253692626953e-01 1.922523677349090576e-01 1.656407713890075684e-01 -9.393174201250076294e-03 -1.737638860940933228e-01 -3.021439611911773682e-01 -1.362586766481399536e-01 -2.858726382255554199e-01 -2.082213610410690308e-01 2.193405926227569580e-01
6.443602498620748520e-03 2.269411087036132812e-02 -1.580602675676345825e-01 -1.847833693027496338e-01 2.398996502161026001e-01 -2.652170695364475250e-02 -1.655145138502120972e-01 2.906660437583923340e-01 1.741905510425567627e-01 -2.542347013950347900e-01 -4.057620838284492493e-02 -2.844713926315307617e-01 1.452561914920806885e-01 1.343362182378768921e-01 -3.152200877666473389e-01 -2.120387107133865356e-01 1.478725820779800415e-01 -1.838364601135253906e-01 1.291379779577255249e-01 4.852307960391044617e-03 -5.972075089812278748e-02 -3.153043687343597412e-01 5.577525869011878967e-02 2.465603500604629517e-01 -6.652556359767913818e-02 -2.333630174398422241e-01 2.747628390789031982e-01 -1.066728979349136353e-01 4.619036614894866943e-02 -8.725603669881820679e-02 -9.489310532808303833e-02 7.350301742553710938e-02
-1.625273376703262329e-01 -1.553383767604827881e-01 -2.001635544002056122e-02 -2.390661388635635376e-01 2.618230134248733521e-02 1.275178641080856323e-01 -5.771602503955364227e-03 9.346309304237365723e-02 7.842229306697845459e-02 -3.246037662029266357e-02 -1.285734772682189941e-01 -2.026597708463668823e-01 7.254958152770996094e-02 -2.583218812942504883e-01 -1.254241913557052612e-01 6.558121740818023682e-02 -2.331348657608032227e-01 -1.810809820890426636e-01 -2.341866940259933472e-01 -8.612734079360961914e-02 -1.741215735673904419e-01 -4.166931807994842529e-01 4.307373762130737305e-01 -8.444634079933166504e-02 6.246162950992584229e-02 1.349358111619949341e-01 1.339909881353378296e-01 -1.538334190845489502e-01 -2.124400436878204346e-01 -3.767318651080131531e-02 -2.231301814317703247e-01 -5.718062818050384521e-02
9.477624669671058655e-03 -7.555194199085235596e-02 7.960108667612075806e-02 -2.290017008781433105e-01 2.754574120044708252e-01 1.779685169458389282e-01 -3.666083812713623047e-01 -1.258698701858520508e-01 2.629254013299942017e-02 -1.499785929918289185e-01 8.059892803430557251e-02 -1.096383929252624512e-01 3.579083457589149475e-02 -6.257060170173645020e-02 -1.006953343749046326e-01 -1.159853115677833557e-01 -1.390430778264999390e-01 -1.504883319139480591e-01 1.343291699886322021e-01 8.028503507375717163e-02 -8.855305612087249756e-02 -7.849561050534248352e-03 3.149124383926391602e-01 1.475123018026351929e-01 1.610624939203262329e-01 2.236924171447753906e-01 3.253904581069946289e-01 -3.323049247264862061e-01 -6.631890684366226196e-02 1.049971580505371094e-01 -2.281498312950134277e-01 2.282042354345321655e-01
1.082167476415634155e-01 7.211352884769439697e-02 7.148817926645278931e-02 -7.191243767738342285e-02 6.728833913803100586e-02 7.628913223743438721e-02 1.451168209314346313e-01 2.109122723340988159e-01 1.030342727899551392e-01 -7.804773747920989990e-03 8.382704854011535645e-02 -2.689516544342041016e-01 5.208738148212432861e-02 2.239286005496978760e-01 1.037828177213668823e-01 -4.853529036045074463e-01 -2.533490955829620361e-01 4.964118450880050659e-02 -1.350514357909560204e-03 -1.524293869733810425e-01 -7.097753882408142090e-02 -3.626406490802764893e-01 -2.188668400049209595e-02 2.365326881408691406e-01 3.329743742942810059e-01 6.654877215623855591e-02 1.408788710832595825e-01 -9.509709477424621582e-02 -9.366745501756668091e-02 2.269709110260009766e-02 -1.912684291601181030e-01 1.864381730556488037e-01
1.335183680057525635e-01 -2.512090206146240234e-01 -1.749670207500457764e-01 -2.735012173652648926e-01 -2.027618885040283203e-02 2.390330284833908081e-01 -2.747379839420318604e-01 -1.533051580190658569e-01 -1.233845367096364498e-03 9.818530082702636719e-02 1.004263758659362793e-01 -6.681642681360244751e-02 2.551112771034240723e-01 1.519301831722259521e-01 -9.812399744987487793e-02 -1.210387274622917175e-01 -8.503445237874984741e-02 5.318899825215339661e-02 1.777674555778503418e-01 2.563012205064296722e-02 6.487201154232025146e-02 -1.132864952087402344e-01 4.243275523185729980e-01 6.999134272336959839e-02 1.040304973721504211e-01 8.455239236354827881e-03 2.686226665973663330e-01 -2.947938442230224609e-01 -1.725642755627632141e-02 1.149276047945022583e-01 -2.350896000862121582e-01 1.935009658336639404e-01
-7.048858702182769775e-02 -3.415153548121452332e-02 -1.851350665092468262e-01 -1.959372013807296753e-01 1.313786357641220093e-01 6.426118314266204834e-02 -1.502065211534500122e-01 -7.210697978734970093e-02 2.843309044837951660e-01 -1.620935648679733276e-01 8.450322598218917847e-02 6.401824206113815308e-02 -5.227741599082946777e-02 -1.016737776808440685e-03 -7.996404916048049927e-02 -9.081967175006866455e-02 5.873386189341545105e-02 -1.511325687170028687e-01 1.054697260260581970e-01 -2.249763160943984985e-01 -4.242472946643829346e-01 -3.272905647754669189e-01 -7.029704283922910690e-03 1.761710643768310547e-01 -1.248286664485931396e-02 -1.225569248199462891e-01 2.473403513431549072e-01 -5.243711173534393311e-02 -2.209678441286087036e-01 -4.188074171543121338e-01 -1.635577231645584106e-01 3.657747060060501099e-03
-1.890598684549331665e-01 -1.123444288969039917e-01 -1.657637357711791992e-01 9.341552108526229858e-02 1.498354673385620117e-01 1.185264736413955688e-01 2.266812473535537720e-01 -2.481483370065689087e-01 -7.602138072252273560e-02 -1.446686536073684692e-01 2.836188375949859619e-01 2.125546634197235107e-01 2.987877093255519867e-02 2.947218716144561768e-01 -5.428757518529891968e-02 -2.390239238739013672e-01 -2.272727638483047485e-01 2.875134162604808807e-02 1.793969422578811646e-02 -1.982599347829818726e-01 -1.174101680517196655e-01 -2.392996549606323242e-01 2.273212969303131104e-01 2.585620284080505371e-01 8.595521003007888794e-02 -8.507413789629936218e-03 2.267177551984786987e-01 -2.764721810817718506e-01 9.783857315778732300e-02 -7.566676288843154907e-02 -1.290178745985031128e-01 -1.299236863851547241e-01
-3.129704892635345459e-01 -2.783594131469726562e-01 1.056118458509445190e-01 -2.487838417291641235e-01 2.285277992486953735e-01 -1.807838380336761475e-01 1.061351448297500610e-01 2.482505515217781067e-02 5.107161775231361389e-02 -5.988733470439910889e-02 2.382110357284545898e-01 -3.636700212955474854e-01 1.069343648850917816e-02 -5.765256658196449280e-02 -7.956917583942413330e-02 -3.491920232772827148e-02 -6.904259324073791504e-02 1.709440797567367554e-01 1.477838307619094849e-01 -7.156295701861381531e-03 2.403598874807357788e-01 -2.300970554351806641e-01 -8.562944829463958740e-02 -2.479500323534011841e-02 1.285917907953262329e-01 9.161654859781265259e-02 5.746622011065483093e-02 -3.102570772171020508e-01 -1.992894411087036133e-01 -7.860462367534637451e-02 -3.187501132488250732e-01 4.486740007996559143e-02
1.470774710178375244e-01 -9.648690372705459595e-02 1.525422632694244385e-01 -1.637103855609893799e-01 2.661535441875457764e-01 2.799063324928283691e-01 -2.126123905181884766e-01 -7.363529503345489502e-02 2.465049773454666138e-01 -1.508851051330566406e-01 2.176789641380310059e-01 -1.555211991071701050e-01 1.440094560384750366e-01 -2.166714370250701904e-01 -2.951972372829914093e-02 -1.347191035747528076e-01 -1.764489412307739258e-01 8.641742914915084839e-02 1.708126068115234375e-01 -9.834152460098266602e-02 -5.751451104879379272e-02 3.500313684344291687e-02 1.308498680591583252e-01 3.302720189094543457e-01 5.231602117419242859e-02 2.033638805150985718e-01 8.589869737625122070e-02 -3.780063092708587646e-01 1.304195374250411987e-01 1.099730506539344788e-01 -1.032473593950271606e-01 1.872425377368927002e-01
-2.634824514389038086e-01 3.503635525703430176e-01 -6.315328180789947510e-02 -1.617271155118942261e-01 8.332362025976181030e-02 9.091538190841674805e-02 2.760639041662216187e-02 -1.279881298542022705e-01 2.592237591743469238e-01 -1.541658788919448853e-01 1.682665795087814331e-01 5.220320820808410645e-02 4.691773951053619385e-01 2.971077263355255127e-01 -1.707380264997482300e-01 -2.004806250333786011e-01 -1.317257583141326904e-01 1.376363169401884079e-02 6.206667795777320862e-02 -9.381894022226333618e-02 -4.438571259379386902e-02 -2.481935620307922363e-01 1.473997980356216431e-01 -9.365694224834442139e-02 1.071179062128067017e-01 6.722430139780044556e-02 2.490008473396301270e-01 -9.288611263036727905e-02 -3.186416253447532654e-02 1.680060923099517822e-01 -5.009251460433006287e-02 5.424508824944496155e-02
-1.143832653760910034e-01 -1.102889105677604675e-01 3.048530220985412598e-01 -1.567016243934631348e-01 1.789825707674026489e-01 2.600929439067840576e-01 -1.074034869670867920e-01 6.469560414552688599e-02 -1.136039867997169495e-01 -8.453545719385147095e-02 2.417028844356536865e-01 -1.043086424469947815e-01 5.471582710742950439e-02 7.431365549564361572e-02 1.873885989189147949e-01 -1.104935184121131897e-01 -1.272992491722106934e-01 9.402938932180404663e-02 6.111966818571090698e-02 -1.763780415058135986e-01 3.609203919768333435e-02 -3.446146249771118164e-01 3.248850703239440918e-01 -3.540255129337310791e-02 2.418120205402374268e-01 -9.370299428701400757e-02 1.008974984288215637e-01 -2.265857905149459839e-01 1.796528846025466919e-01 -2.677855491638183594e-01 2.725889086723327637e-01 5.333814397454261780e-02
5.487112700939178467e-02 -1.726233512163162231e-01 -2.746547758579254150e-01 -1.569171398878097534e-01 -6.307174265384674072e-02 -1.418197751045227051e-01 4.868944734334945679e-02 -1.679299026727676392e-01 -2.352221636101603508e-03 -2.203314453363418579e-01 1.664038151502609253e-01 -2.607583105564117432e-01 1.808083802461624146e-01 9.415080398321151733e-02 -8.917403966188430786e-02 -9.461888670921325684e-02 -3.491593301296234131e-01 7.895338535308837891e-02 1.641106009483337402e-01 -1.250350177288055420e-01 -2.474083006381988525e-01 -2.465327680110931396e-01 6.690059602260589600e-02 2.753716707229614258e-01 -1.743938587605953217e-02 1.985125094652175903e-01 2.049429863691329956e-01 -2.237021476030349731e-01 -1.090098693966865540e-01 8.183703571557998657e-02 -2.148390412330627441e-01 -2.006849944591522217e-01
-8.045180886983871460e-02 -8.474013209342956543e-02 -3.714374005794525146e-01 -3.869565725326538086e-01 2.275195866823196411e-01 1.700836122035980225e-01 2.527359724044799805e-01 1.154755055904388428e-01 6.759349256753921509e-02 -6.860891729593276978e-02 4.457002133131027222e-02 -1.646127551794052124e-01 -7.842101901769638062e-02 -5.577064305543899536e-02 -1.190711371600627899e-02 -1.419933587312698364e-01 -1.506582051515579224e-01 -1.024248674511909485e-01 5.401223432272672653e-03 -6.614669412374496460e-02 -4.752258583903312683e-02 1.094957664608955383e-01 3.495727777481079102e-01 1.454532593488693237e-01 1.555463969707489014e-01 -1.352454070001840591e-02 -5.612675100564956665e-03 -2.402734905481338501e-01 -1.250843405723571777e-01 -2.304981201887130737e-01 -3.495789468288421631e-01 6.706531345844268799e-02
-8.115502446889877319e-02 2.849406749010086060e-02 -1.774640679359436035e-01 -1.843628436326980591e-01 -1.775848716497421265e-01 -1.707481443881988525e-01 -2.621290087699890137e-02 2.145562469959259033e-01 8.685074746608734131e-02 -1.904537081718444824e-01 1.594868600368499756e-01 -1.244444251060485840e-01 1.028029993176460266e-01 2.021273970603942871e-02 -1.904216408729553223e-01 -5.089219287037849426e-02 -4.531611204147338867e-01 -5.614872276782989502e-02 -3.143139183521270752e-02 6.856606900691986084e-02 9.232580661773681641e-02 -2.831014394760131836e-01 4.864240437746047974e-02 -1.388512402772903442e-01 2.586090266704559326e-01 1.201908290386199951e-01 -1.554020643234252930e-01 -4.600275754928588867e-01 7.951034605503082275e-02 -5.959185212850570679e-02 -1.288235783576965332e-01 1.306096911430358887e-01
1.494732201099395752e-01 -6.595940887928009033e-02 -2.852620184421539307e-01 -2.169364839792251587e-01 9.556777775287628174e-02 -1.059159189462661743e-01 -2.405791133642196655e-01 -3.739528357982635498e-02 4.543551476672291756e-04 1.960206478834152222e-01 1.115212310105562210e-02 -5.203462019562721252e-02 -1.713934987783432007e-01 6.391424685716629028e-02 -1.818642467260360718e-01 -4.092294722795486450e-02 -1.823909729719161987e-01 4.616380203515291214e-03 2.359804362058639526e-01 1.720604449510574341e-01 -1.006335541605949402e-01 -2.882429063320159912e-01 2.536192238330841064e-01 1.088676229119300842e-01 5.488453432917594910e-02 -3.491905331611633301e-01 2.548489868640899658e-01 -2.042958140373229980e-01 -3.467146456241607666e-01 -1.238029226660728455e-01 -2.400555089116096497e-02 8.132750168442726135e-03
-1.907695680856704712e-01 3.287869989871978760e-01 9.478300064802169800e-02 -5.048952624201774597e-02 -1.533006969839334488e-02 8.809253573417663574e-02 -3.294019028544425964e-02 5.785880610346794128e-02 -2.719840109348297119e-01 1.847475022077560425e-01 1.614031344652175903e-01 -6.763213872909545898e-02 2.457734048366546631e-01 1.701856106519699097e-01 -2.006757408380508423e-01 -3.794337213039398193e-01 -8.537439256906509399e-02 -1.064443662762641907e-01 -1.599401682615280151e-01 3.010060265660285950e-02 -2.903793156147003174e-01 -3.064858615398406982e-01 1.082523912191390991e-01 2.237406969070434570e-01 2.519670724868774414e-01 -3.355843201279640198e-02 5.177665874361991882e-02 -1.755008846521377563e-01 -1.563750654458999634e-01 5.519843101501464844e-02 -8.180771768093109131e-02 4.217518121004104614e-02
-4.977859556674957275e-02 1.315302103757858276e-01 3.494319021701812744e-01 -1.801563501358032227e-01 -4.295567795634269714e-02 1.169792041182518005e-01 -1.137454286217689514e-01 6.953342258930206299e-02 6.349601596593856812e-02 -1.002131775021553040e-01 -4.501640424132347107e-02 -1.991532917600125074e-04 1.987807452678680420e-01 1.619730740785598755e-01 6.239300593733787537e-03 3.208489716053009033e-02 -2.013059556484222412e-01 -1.537850219756364822e-02 3.306286633014678955e-01 5.262638255953788757e-02 -2.875831723213195801e-01 -1.721774339675903320e-01 1.712885499000549316e-01 -4.197004437446594238e-02 2.369086444377899170e-01 -2.879160456359386444e-02 3.494742885231971741e-02 -1.744561642408370972e-01 -6.508942693471908569e-02 -5.315746665000915527e-01 -1.158914715051651001e-01 1.558725684881210327e-01
-2.154648303985595703e-01 -3.515464365482330322e-01 -6.804747879505157471e-02 2.119263866916298866e-03 -2.392688579857349396e-02 -3.820486366748809814e-03 7.052847743034362793e-02 -1.763198226690292358e-01 1.301447749137878418e-01 -5.943178385496139526e-02 3.537919223308563232e-01 -1.424642354249954224e-01 -2.081394754350185394e-02 -2.023399062454700470e-02 9.608341008424758911e-02 -2.173065543174743652e-01 -1.462500989437103271e-01 1.996412277221679688e-01 1.369073390960693359e-01 -3.513657255098223686e-03 -4.074424877762794495e-02 -1.390026211738586426e-01 3.907616138458251953e-01 2.059023529291152954e-01 1.031927615404129028e-01 1.653364747762680054e-01 1.495153158903121948e-01 -2.544751763343811035e-01 -1.913673877716064453e-01 -5.192366614937782288e-02 -2.184917926788330078e-01 -2.392618060111999512e-01
-1.535897254943847656e-01 -1.888836547732353210e-02 3.339056074619293213e-01 -1.705260127782821655e-01 1.837128549814224243e-01 2.446318864822387695e-01 -2.852286584675312042e-02 4.435376450419425964e-02 -1.621992290019989014e-01 -5.115457996726036072e-02 1.708183735609054565e-01 1.156793907284736633e-01 2.660588026046752930e-01 7.967196404933929443e-02 1.744708269834518433e-01 -1.139766722917556763e-01 9.039510972797870636e-03 1.487071216106414795e-01 2.347230166196823120e-01 -1.527429223060607910e-01 -1.155296191573143005e-01 -4.111362099647521973e-01 2.186399251222610474e-01 -2.009555250406265259e-01 7.995382696390151978e-02 1.245892122387886047e-01 2.911463379859924316e-01 -1.208791434764862061e-01 -6.077283248305320740e-02 -1.522431224584579468e-01 1.238508243113756180e-02 1.659774184226989746e-01
1.056460663676261902e-01 -2.649603784084320068e-01 -2.706014513969421387e-01 -2.753076553344726562e-01 2.661018967628479004e-01 -1.019201576709747314e-01 -2.119313925504684448e-01 -6.949264556169509888e-02 -1.078165024518966675e-01 1.039700880646705627e-01 -4.141876474022865295e-02 -1.699085384607315063e-01 1.524145714938640594e-02 -3.199919825419783592e-03 -2.860909700393676758e-01 8.997343480587005615e-02 -8.180911839008331299e-02 1.805505305528640747e-01 2.513160407543182373e-01 7.880233973264694214e-02 -3.575134556740522385e-03 -3.631362617015838623e-01 1.272970810532569885e-02 8.592629432678222656e-02 -1.200146824121475220e-01 -2.570256590843200684e-01 1.522983610630035400e-01 -3.035042881965637207e-01 -1.490807831287384033e-01 -9.920265525579452515e-02 -2.999220602214336395e-02 1.365311890840530396e-01
-1.244086399674415588e-01 -1.187052130699157715e-01 -9.500331431627273560e-02 -2.085759490728378296e-01 -9.923727065324783325e-02 2.357671111822128296e-01 -1.688682585954666138e-01 -1.733789891004562378e-01 3.076111674308776855e-01 -4.892770200967788696e-02 2.239149212837219238e-01 -1.893731802701950073e-01 1.828898340463638306e-01 4.062196612358093262e-02 1.212207525968551636e-01 -1.836341619491577148e-01 1.127588748931884766e-01 -6.762803345918655396e-02 -3.313383832573890686e-02 2.652985453605651855e-01 9.200979024171829224e-02 -3.292194604873657227e-01 5.444790050387382507e-02 2.236965484917163849e-02 -1.488645523786544800e-01 -8.202143944799900055e-03 3.495668247342109680e-02 -4.911301136016845703e-01 -5.666492134332656860e-02 7.321525365114212036e-02 -9.911549091339111328e-02 1.876651048660278320e-01
-9.291603416204452515e-02 1.794833093881607056e-01 -6.988168507814407349e-02 -3.991672396659851074e-02 1.720025986433029175e-01 2.088510990142822266e-01 5.931850895285606384e-02 -1.419960558414459229e-01 -2.576458267867565155e-02 -3.423738852143287659e-02 2.233314216136932373e-01 -1.917874254286289215e-02 1.898661404848098755e-01 -2.304446138441562653e-02 1.085407137870788574e-01 -1.277058422565460205e-01 -1.288789957761764526e-01 -1.327061094343662262e-02 4.507357999682426453e-02 -4.802224785089492798e-02 -4.783022105693817139e-01 -9.675756096839904785e-02 4.286441206932067871e-01 1.533596813678741455e-01 1.545411646366119385e-01 -2.829121053218841553e-01 2.636969685554504395e-01 -1.567522883415222168e-01 -1.789827197790145874e-01 1.921482831239700317e-01 -5.048588290810585022e-02 5.469468235969543457e-02
9.385829418897628784e-02 -4.043850004673004150e-01 2.088191062211990356e-01 -1.185179874300956726e-01 1.578165888786315918e-01 1.050508394837379456e-01 -4.858846217393875122e-02 -6.273607164621353149e-02 -1.651253402233123779e-01 -5.108164157718420029e-03 -6.828933209180831909e-02 -6.237295456230640411e-03 1.340994238853454590e-01 -1.559972465038299561e-01 -1.591512002050876617e-02 -1.764991879463195801e-01 -2.429033443331718445e-02 -6.069279089570045471e-02 -9.241875261068344116e-02 -1.734306663274765015e-02 -2.180303931236267090e-01 -2.916888594627380371e-01 3.110782802104949951e-01 1.718369126319885254e-01 1.957083120942115784e-03 -2.715754322707653046e-02 1.290356069803237915e-01 -3.195478618144989014e-01 3.389488533139228821e-02 -4.006178677082061768e-01 8.211952447891235352e-02 2.492646127939224243e-01
1.799564361572265625e-01 9.114991873502731323e-02 1.563758552074432373e-01 -2.245227098464965820e-01 9.413976222276687622e-02 -1.967630088329315186e-01 3.304289653897285461e-02 8.034548163414001465e-02 2.317401766777038574e-02 1.566803269088268280e-02 2.881035208702087402e-01 5.099160596728324890e-03 2.532568275928497314e-01 3.570944070816040039e-02 2.128136157989501953e-01 6.990166753530502319e-02 -5.621284618973731995e-02 -7.991918921470642090e-02 -3.498849924653768539e-03 -4.880569502711296082e-02 -1.731047630310058594e-01 -4.191892147064208984e-01 5.098118260502815247e-02 5.431996285915374756e-02 4.345880448818206787e-02 -5.742228776216506958e-02 2.776253223419189453e-01 -2.595115303993225098e-01 1.705745607614517212e-01 -3.822988271713256836e-01 -2.669701874256134033e-01 -1.030102521181106567e-01
1.158550009131431580e-01 -1.691089123487472534e-01 -7.702923566102981567e-02 -1.734433919191360474e-01 8.811701089143753052e-02 3.040395975112915039e-01 -2.071344256401062012e-01 -1.903814673423767090e-01 2.596626244485378265e-02 -3.039827570319175720e-02 7.133997976779937744e-02 -5.472700670361518860e-02 8.774280548095703125e-02 2.167621403932571411e-01 -1.518937796354293823e-01 -1.575292050838470459e-01 -2.699641287326812744e-01 1.708649797365069389e-03 1.127141714096069336e-01 6.696540117263793945e-02 -9.894977323710918427e-03 -1.306140571832656860e-01 4.558101892471313477e-01 3.129737079143524170e-02 1.265991777181625366e-01 1.484328955411911011e-01 2.349081784486770630e-01 -3.040685951709747314e-01 -9.155829995870590210e-02 1.159926205873489380e-01 -2.798296511173248291e-01 1.689400672912597656e-01
-4.103913530707359314e-02 -1.671681553125381470e-01 1.673639006912708282e-02 -3.363344445824623108e-02 -3.756021615117788315e-03 4.652281105518341064e-02 1.692634634673595428e-02 8.436086587607860565e-03 1.686811894178390503e-01 3.513954346999526024e-03 -1.664294451475143433e-01 -3.095469474792480469e-01 4.435457289218902588e-02 -4.985562711954116821e-02 -3.435702994465827942e-02 -5.819398164749145508e-02 -6.018169224262237549e-02 -4.966043680906295776e-02 -3.197713494300842285e-01 -1.121244579553604126e-02 -6.081209704279899597e-02 -4.373577833175659180e-01 2.611434459686279297e-01 2.105785906314849854e-01 2.103077247738838196e-02 -1.654392629861831665e-01 4.098980128765106201e-01 -2.031630426645278931e-01 -1.944851130247116089e-01 -2.004473209381103516e-01 -2.323467582464218140e-01 1.426197290420532227e-01
-9.499560296535491943e-02 -8.336311578750610352e-02 -2.444387972354888916e-01 -5.491915345191955566e-02 2.645944058895111084e-02 -7.745075970888137817e-02 -6.898216158151626587e-02 -6.624163687229156494e-02 -1.135397776961326599e-01 -3.899981677532196045e-01 2.325690090656280518e-01 -1.729188263416290283e-01 2.878951430320739746e-01 1.105402037501335144e-01 -4.870776087045669556e-02 -1.941277235746383667e-01 -1.745365113019943237e-01 1.327164322137832642e-01 1.587291955947875977e-01 9.851802140474319458e-02 -2.006583511829376221e-01 -2.289164513349533081e-01 1.964081674814224243e-01 2.859590649604797363e-01 2.054482400417327881e-01 2.239091545343399048e-01 2.044397592544555664e-01 -2.875178679823875427e-02 -1.530451178550720215e-01 8.594515919685363770e-02 -1.580930948257446289e-01 -1.857767552137374878e-01
-1.267629712820053101e-01 4.904874134808778763e-03 1.535545438528060913e-01 -2.315842807292938232e-01 7.647753506898880005e-02 2.556149959564208984e-01 -8.008221536874771118e-02 1.823971271514892578e-01 -1.738880127668380737e-01 -1.177787855267524719e-01 2.935692965984344482e-01 -1.384495049715042114e-01 5.739761516451835632e-02 1.156262159347534180e-01 3.597152233123779297e-01 -2.213608026504516602e-01 -1.853923052549362183e-01 -1.917251385748386383e-02 1.231002062559127808e-01 5.384298274293541908e-04 2.443442121148109436e-02 -3.175488710403442383e-01 1.153803765773773193e-01 -1.888206787407398224e-02 2.143732039257884026e-03 -2.101698964834213257e-01 -1.208810806274414062e-01 -3.264566063880920410e-01 -1.679287999868392944e-01 -1.929732412099838257e-01 2.304098606109619141e-01 -4.922032728791236877e-02
-3.078449070453643799e-01 1.137458756566047668e-01 -1.060148105025291443e-01 -2.132679224014282227e-01 -4.932195320725440979e-02 -1.641617268323898315e-01 2.304729670286178589e-01 7.302791927941143513e-04 -3.183189779520034790e-02 -1.886111646890640259e-01 2.478690594434738159e-01 -2.471408993005752563e-02 8.344861865043640137e-02 1.082972735166549683e-01 -5.520246177911758423e-02 -2.784285545349121094e-01 -5.360154435038566589e-02 7.485019415616989136e-02 3.628025949001312256e-02 -5.692075937986373901e-02 1.717510223388671875e-01 -1.687323600053787231e-01 1.451735496520996094e-01 -3.854263201355934143e-02 2.756294012069702148e-01 -1.074389293789863586e-01 -2.563537061214447021e-01 -3.891573250293731689e-01 -1.828026920557022095e-01 -3.193216025829315186e-01 -3.970724344253540039e-02 1.413332521915435791e-01
1.422029435634613037e-01 -3.999519348144531250e-01 1.135479360818862915e-01 7.779689878225326538e-02 5.665486305952072144e-02 1.581451147794723511e-01 6.922755390405654907e-02 -6.089819222688674927e-02 6.311009172350168228e-03 -1.429238449782133102e-02 2.242543548345565796e-01 -4.998524114489555359e-02 1.305035650730133057e-01 1.229710225015878677e-02 -1.377299055457115173e-02 -2.225879132747650146e-01 -1.083837449550628662e-01 -2.513027191162109375e-01 -1.422491818666458130e-01 -1.079647541046142578e-01 -3.512924164533615112e-02 -2.147738635540008545e-01 2.311264127492904663e-01 1.348263472318649292e-01 -4.958682134747505188e-02 -1.678765714168548584e-01 3.279519975185394287e-01 -2.761875092983245850e-01 -1.039747148752212524e-02 -3.588288426399230957e-01 -2.341961860656738281e-01 1.423455774784088135e-01
2.397817000746726990e-02 -3.876116871833801270e-02 8.933074772357940674e-02 -1.536966264247894287e-01 -1.918566375970840454e-01 1.181477084755897522e-01 -4.199134707450866699e-01 1.187440752983093262e-01 -8.459558337926864624e-02 -7.208193093538284302e-02 1.979135572910308838e-01 -8.665541559457778931e-02 7.648196816444396973e-02 -7.173381745815277100e-02 -2.465767413377761841e-01 -4.637172520160675049e-01 -1.705014109611511230e-01 -1.360335797071456909e-01 2.349399961531162262e-02 -1.546099781990051270e-02 -1.589047536253929138e-02 -1.898450851440429688e-01 2.079132646322250366e-01 2.256516814231872559e-01 -2.629323489964008331e-02 8.372309058904647827e-02 3.108609020709991455e-01 -2.108086943626403809e-01 -1.800520271062850952e-01 -1.010780334472656250e-01 -9.285450726747512817e-02 2.059054933488368988e-02
-1.431719511747360229e-01 1.213759183883666992e-01 1.217883825302124023e-01 -2.503391914069652557e-02 2.051214277744293213e-01 1.812302321195602417e-01 -4.671860113739967346e-02 1.509205698966979980e-01 -2.134752571582794189e-01 -8.024895936250686646e-02 2.071249037981033325e-01 -8.895591646432876587e-02 3.976714983582496643e-02 2.450931370258331299e-01 3.933167159557342529e-01 -2.366816401481628418e-01 -1.544058620929718018e-01 1.421227306127548218e-01 1.524047255516052246e-01 -2.287168651819229126e-01 8.405945450067520142e-02 -2.640142440795898438e-01 2.836661040782928467e-01 6.445247679948806763e-02 8.069658279418945312e-02 -2.503452897071838379e-01 7.819410413503646851e-02 -2.148495316505432129e-01 -7.263911515474319458e-02 -2.353190034627914429e-01 4.665273427963256836e-02 -9.477287530899047852e-02
9.095195680856704712e-02 -1.496986001729965210e-01 -7.589457184076309204e-02 -1.931210309267044067e-01 8.376929908990859985e-02 1.627379506826400757e-01 -6.390070170164108276e-02 -4.432980716228485107e-02 -2.244179099798202515e-01 -3.264893591403961182e-02 2.687467634677886963e-01 2.313733239134307951e-05 2.241502851247787476e-01 -1.077173948287963867e-01 -1.898074895143508911e-01 -1.920496821403503418e-01 -2.794575095176696777e-01 1.424041092395782471e-01 2.946960031986236572e-01 -3.137890994548797607e-02 -2.055938541889190674e-01 -6.193567067384719849e-02 6.031269580125808716e-02 3.083629906177520752e-01 9.231843799352645874e-02 1.385245621204376221e-01 7.188337389379739761e-03 -2.656898498535156250e-01 -5.873527005314826965e-02 1.308989524841308594e-01 -3.577351570129394531e-01 2.243951708078384399e-01
-3.685465082526206970e-02 -2.395597398281097412e-01 -1.097283512353897095e-01 -2.034647166728973389e-01 4.322392400354146957e-03 -2.101127654314041138e-01 -4.804841428995132446e-02 1.462434679269790649e-01 1.749634146690368652e-01 -1.932463794946670532e-01 2.835205793380737305e-01 -8.019575476646423340e-02 7.493767887353897095e-02 -2.980726025998592377e-02 -1.555131971836090088e-01 -8.717385679483413696e-02 1.639125943183898926e-01 1.080771461129188538e-01 1.162754595279693604e-01 -1.243020668625831604e-01 -1.914449781179428101e-01 -4.885084927082061768e-01 8.182171732187271118e-02 3.434712886810302734e-01 2.703089267015457153e-02 3.720588237047195435e-02 -1.167092621326446533e-01 -2.773037850856781006e-01 -1.519965827465057373e-01 -8.907209336757659912e-02 -1.185893490910530090e-01 -1.472466140985488892e-01
-3.371054232120513916e-01 -4.641298577189445496e-02 -1.188941225409507751e-01 -1.273453235626220703e-01 8.628080040216445923e-02 4.777499416377395391e-04 7.147143781185150146e-02 3.049360811710357666e-01 -1.311844438314437866e-01 -1.778308600187301636e-01 -6.344091147184371948e-02 -7.261015474796295166e-02 1.119095683097839355e-01 2.539714574813842773e-01 -1.087505742907524109e-01 2.578691579401493073e-02 -2.216959446668624878e-01 1.035089939832687378e-01 -3.608738770708441734e-03 5.537614598870277405e-02 6.522443145513534546e-02 -2.378851473331451416e-01 7.920173555612564087e-02 2.433277107775211334e-02 2.595057785511016846e-01 1.631790846586227417e-01 1.101468130946159363e-01 -3.595115542411804199e-01 3.999983519315719604e-02 1.414149254560470581e-01 -4.558911025524139404e-01 7.231566309928894043e-02
1.693118959665298462e-01 8.511374145746231079e-02 4.633499681949615479e-02 -1.772125065326690674e-01 3.596307337284088135e-02 1.118425577878952026e-01 -3.819496929645538330e-01 2.215348035097122192e-01 9.311769902706146240e-02 -2.403144687414169312e-01 7.231026887893676758e-02 -2.271054387092590332e-01 1.781966835260391235e-01 2.347397953271865845e-01 -4.112705588340759277e-02 -6.749508529901504517e-02 -9.194184094667434692e-02 4.340953007340431213e-02 1.248697787523269653e-01 2.066392451524734497e-02 -2.103523910045623779e-01 -2.853942811489105225e-01 -1.541646122932434082e-01 2.066220939159393311e-01 2.868358790874481201e-01 1.717836558818817139e-01 2.622196972370147705e-01 -8.506485819816589355e-02 1.519444864243268967e-02 -2.804176211357116699e-01 -1.317623108625411987e-01 5.404310673475265503e-02
-2.275811284780502319e-01 3.268844634294509888e-02 -1.974270194768905640e-01 -4.749131947755813599e-02 1.975231170654296875e-01 -1.280730217695236206e-01 -2.813777141273021698e-02 -2.007014751434326172e-01 1.543279588222503662e-01 9.632193297147750854e-02 8.882062137126922607e-02 -3.876414895057678223e-01 -2.726707607507705688e-02 -6.505730003118515015e-02 2.851758003234863281e-01 -2.038209438323974609e-01 -1.564762741327285767e-01 1.010749191045761108e-01 3.553579002618789673e-02 -1.714087463915348053e-02 -9.678112715482711792e-02 -3.563058078289031982e-01 2.888848781585693359e-01 1.074320003390312195e-01 -3.000514395534992218e-02 -2.547032833099365234e-01 1.277828775346279144e-02 -4.133968055248260498e-02 -3.688412308692932129e-01 -4.475609958171844482e-02 -1.275605708360671997e-01 2.795188315212726593e-02
-1.274810284376144409e-01 8.457732945680618286e-02 -3.015940487384796143e-01 -1.864102035760879517e-01 4.451914131641387939e-01 3.936890512704849243e-02 -2.374932020902633667e-01 1.567064225673675537e-01 -6.271118670701980591e-02 -2.983013093471527100e-01 -1.950009353458881378e-02 1.090268045663833618e-01 2.499886155128479004e-01 7.879829406738281250e-02 1.123782321810722351e-01 -9.063108824193477631e-03 -5.023331195116043091e-02 1.735186390578746796e-02 4.288134351372718811e-02 1.501722335815429688e-01 4.684299696236848831e-03 -1.115594431757926941e-01 -1.582029163837432861e-01 2.350134402513504028e-01 1.182179823517799377e-01 -1.165711358189582825e-01 3.339836597442626953e-01 -3.043590486049652100e-01 -6.585877388715744019e-03 -1.603399068117141724e-01 -7.638252526521682739e-02 1.766463741660118103e-02
-1.375872790813446045e-01 2.233445793390274048e-01 -9.680707007646560669e-02 -2.383540272712707520e-01 6.489218771457672119e-02 8.206789940595626831e-02 -3.396847099065780640e-02 -1.116027459502220154e-01 1.690470576286315918e-01 9.328704327344894409e-03 2.348330616950988770e-01 4.393240809440612793e-02 4.783809185028076172e-01 1.650327593088150024e-01 -3.657198548316955566e-01 -3.083404004573822021e-01 -8.662403374910354614e-02 -4.448363184928894043e-02 -8.085202425718307495e-02 9.264247864484786987e-02 -6.873655319213867188e-02 -3.160789906978607178e-01 -7.910662889480590820e-02 1.386201940476894379e-02 1.455547213554382324e-01 -1.671691536903381348e-01 1.665312796831130981e-01 -1.471592783927917480e-01 -1.114783361554145813e-01 8.328942954540252686e-02 1.245203539729118347e-01 -2.692810073494911194e-02
5.230870842933654785e-02 -1.329948604106903076e-01 8.243229240179061890e-02 1.167634315788745880e-02 -1.849446892738342285e-01 1.551810652017593384e-01 -2.821143567562103271e-01 8.639120496809482574e-03 6.346168369054794312e-02 -1.560984551906585693e-01 9.871297329664230347e-02 -4.571982100605964661e-02 1.303817778825759888e-01 -1.138861551880836487e-01 -2.558558881282806396e-01 -5.764442682266235352e-01 -1.869411915540695190e-01 1.173499599099159241e-01 -5.147990584373474121e-02 8.872181922197341919e-02 -3.168005123734474182e-02 -2.687225639820098877e-01 1.782564818859100342e-01 2.573525607585906982e-01 2.909925021231174469e-02 -3.641152009367942810e-02 2.036199420690536499e-01 -1.361341923475265503e-01 -1.811775416135787964e-01 -4.710868373513221741e-02 -1.287966966629028320e-01 1.499576121568679810e-01
-2.272959351539611816e-01 -9.263716638088226318e-03 5.320903845131397247e-03 6.494050845503807068e-03 1.559635549783706665e-01 9.795802086591720581e-02 -6.250236928462982178e-02 -6.723809987306594849e-02 1.934126019477844238e-01 -3.566915914416313171e-02 5.168783012777566910e-03 1.202038601040840149e-01 2.605106234550476074e-01 -9.232518821954727173e-02 -2.442903816699981689e-01 -2.781431674957275391e-01 2.452253364026546478e-03 -3.160702884197235107e-01 1.065079495310783386e-02 -8.570399135351181030e-03 5.011993274092674255e-02 -4.665711522102355957e-01 -4.015205800533294678e-02 1.153995916247367859e-01 -2.078660130500793457e-01 -1.140782907605171204e-01 3.434958755970001221e-01 -2.282664924860000610e-01 -9.241135418415069580e-02 5.816529318690299988e-02 -2.069260925054550171e-01 1.515355706214904785e-01
-1.603004187345504761e-01 2.489505857229232788e-01 -1.756129227578639984e-02 -2.950906157493591309e-01 1.941541433334350586e-01 2.488603591918945312e-01 1.448978185653686523e-01 -2.512203752994537354e-01 1.619764864444732666e-01 -8.831334114074707031e-02 7.183590531349182129e-02 1.796815693378448486e-01 2.147734761238098145e-01 7.382524758577346802e-02 -5.366169661283493042e-02 -2.537227869033813477e-01 2.817298844456672668e-02 -1.236809939146041870e-01 -8.901251107454299927e-02 -1.039501577615737915e-01 -4.002863168716430664e-02 -3.928034007549285889e-02 2.489203661680221558e-01 9.984352439641952515e-02 1.783175319433212280e-01 1.089075505733489990e-01 4.600469470024108887e-01 -2.695595622062683105e-01 -2.335867099463939667e-02 -4.932174086570739746e-02 -2.383276820182800293e-02 -9.740247577428817749e-02
-2.234363108873367310e-01 2.229666523635387421e-02 -2.260722965002059937e-01 -1.149898990988731384e-01 2.384015023708343506e-01 3.959109261631965637e-02 2.317344769835472107e-02 2.361661642789840698e-01 1.887525059282779694e-02 -8.821696043014526367e-02 -2.533815503120422363e-01 -2.609257027506828308e-02 2.940695285797119141e-01 1.152581423521041870e-01 2.018376439809799194e-01 -2.156962752342224121e-01 -1.757033765316009521e-01 8.934018760919570923e-02 7.144379615783691406e-02 7.301341742277145386e-02 6.973458826541900635e-02 -3.196704983711242676e-01 -7.266457378864288330e-02 1.439236402511596680e-01 -1.223842520266771317e-02 -9.710127860307693481e-02 3.988208174705505371e-01 -2.875545620918273926e-01 7.974822819232940674e-02 -2.585584521293640137e-01 -2.808346785604953766e-02 -5.317376926541328430e-02
4.936937987804412842e-02 -2.467769570648670197e-02 1.377545297145843506e-01 -4.383969902992248535e-01 5.598961189389228821e-02 -1.253424286842346191e-01 1.862455159425735474e-01 8.053990453481674194e-02 1.579974442720413208e-01 -7.535316050052642822e-02 -7.167305052280426025e-02 7.072418183088302612e-02 8.764681965112686157e-02 -1.021454408764839172e-01 -9.004143625497817993e-02 -1.284076720476150513e-01 -2.409193068742752075e-01 6.396111845970153809e-02 2.492658048868179321e-01 -1.120949089527130127e-01 -1.020955592393875122e-01 -2.454227060079574585e-01 1.945758797228336334e-02 3.086179792881011963e-01 1.218025907874107361e-01 2.376692928373813629e-02 4.079388678073883057e-01 -1.978459060192108154e-01 1.666953414678573608e-02 -2.862544953823089600e-01 1.461844444274902344e-01 1.208938583731651306e-01
5.437232553958892822e-02 -3.046189546585083008e-01 -1.751320660114288330e-01 3.226468106731772423e-03 1.364438086748123169e-01 4.870788753032684326e-02 2.410486489534378052e-01 -2.779440879821777344e-01 -7.406148314476013184e-02 -1.321603655815124512e-01 1.020815297961235046e-01 1.591210663318634033e-01 2.963925600051879883e-01 5.373233929276466370e-02 1.161194294691085815e-01 -3.437683358788490295e-02 -2.631417512893676758e-01 -9.244745224714279175e-02 -8.420883119106292725e-02 2.819237485527992249e-02 -1.335947215557098389e-01 -2.795642316341400146e-01 3.477396368980407715e-01 1.607428193092346191e-01 3.534201160073280334e-02 1.831388771533966064e-01 2.821747362613677979e-01 -1.643719524145126343e-01 -2.285289317369461060e-01 1.036018058657646179e-01 -1.424724757671356201e-01 -1.448735711164772511e-03
9.124090522527694702e-02 -5.336713790893554688e-02 -3.973896056413650513e-02 -1.492373794317245483e-01 1.544220447540283203e-01 1.369624435901641846e-01 -3.332855105400085449e-01 2.347271889448165894e-01 -2.000598935410380363e-03 -2.178945988416671753e-01 2.970407605171203613e-01 -2.345049008727073669e-02 3.420563414692878723e-02 1.054108142852783203e-01 4.738347232341766357e-02 -9.239386767148971558e-02 -2.329805493354797363e-01 -2.064230740070343018e-01 4.205349087715148926e-02 1.673441380262374878e-01 1.196652650833129883e-02 -1.666279733180999756e-01 -1.229722276329994202e-01 -4.119682684540748596e-02 3.633449077606201172e-01 1.632467098534107208e-02 2.504265904426574707e-01 -2.425316870212554932e-01 -9.247962385416030884e-02 -3.535360991954803467e-01 1.290418505668640137e-01 -1.465023756027221680e-01
8.125372231006622314e-03 -2.446634471416473389e-01 -1.029127687215805054e-01 -1.498377025127410889e-01 -1.121007353067398071e-01 1.953592598438262939e-01 4.981674253940582275e-02 6.848811171948909760e-03 1.079408451914787292e-01 -4.280986264348030090e-02 -9.444148838520050049e-02 -1.726706176996231079e-01 7.453141361474990845e-02 1.353867948055267334e-01 -7.347938138991594315e-03 -3.151872158050537109e-01 7.354747503995895386e-02 -7.848019897937774658e-02 -2.109407931566238403e-01 -1.859018951654434204e-01 -1.509304940700531006e-01 -3.536445200443267822e-01 2.666788697242736816e-01 2.127526998519897461e-01 -1.242787539958953857e-01 -5.053236335515975952e-02 2.275432199239730835e-01 -2.405991107225418091e-01 2.978482283651828766e-02 -3.768206834793090820e-01 -5.159626156091690063e-02 2.240887731313705444e-01
-7.284876890480518341e-03 -1.757416278123855591e-01 -1.545436829328536987e-01 2.295957207679748535e-01 5.547791346907615662e-02 2.674298584461212158e-01 -5.018394067883491516e-02 -7.206090260297060013e-03 1.111390590667724609e-01 -1.081103309988975525e-01 -1.075669601559638977e-01 1.268989741802215576e-01 2.480784505605697632e-01 2.058862298727035522e-01 2.030091825872659683e-03 -2.039490193128585815e-01 -2.465403676033020020e-01 -1.805155277252197266e-01 2.215685397386550903e-01 8.740543574094772339e-02 -2.577115297317504883e-01 -1.739585101604461670e-01 3.173743486404418945e-01 1.714167892932891846e-01 -8.595065772533416748e-02 9.768170863389968872e-02 2.967126667499542236e-01 -2.547762691974639893e-01 -1.870806813240051270e-01 -1.135045080445706844e-03 -1.853262037038803101e-01 4.404113069176673889e-02
-1.247760951519012451e-01 -1.749666929244995117e-01 -1.002725213766098022e-01 -2.813003063201904297e-01 -3.302317485213279724e-02 1.321468651294708252e-01 -8.601933717727661133e-02 -3.317880257964134216e-02 1.492655277252197266e-01 1.223276257514953613e-01 3.601139038801193237e-02 1.172612532973289490e-01 -5.121974647045135498e-02 2.893373072147369385e-01 4.504210501909255981e-02 -2.491699606180191040e-01 -3.145471513271331787e-01 1.794003844261169434e-01 -1.426127403974533081e-01 2.697786390781402588e-01 -1.285441666841506958e-01 -4.059054255485534668e-01 2.559139132499694824e-01 1.371912360191345215e-01 -2.440999448299407959e-01 -1.352164428681135178e-02 -7.891066372394561768e-02 -2.138645797967910767e-01 -1.193470284342765808e-01 -1.230835095047950745e-01 -6.115069985389709473e-02 1.138144452124834061e-02
1.939821094274520874e-01 9.912036359310150146e-02 -5.632669478654861450e-02 -3.922754824161529541e-01 9.084107726812362671e-02 -1.239663437008857727e-01 -2.238399982452392578e-01 -1.656721904873847961e-02 1.150343418121337891e-01 -1.433122456073760986e-01 4.372883588075637817e-02 -8.388855308294296265e-02 2.721790969371795654e-01 6.484935991466045380e-03 -1.574692726135253906e-01 7.330628484487533569e-02 -2.467558905482292175e-02 -1.016164645552635193e-01 2.869301736354827881e-01 -1.085625961422920227e-01 -2.653435468673706055e-01 -3.164255619049072266e-01 2.623859643936157227e-01 -1.001029647886753082e-02 4.370066523551940918e-02 -2.118867486715316772e-01 1.961010992527008057e-01 4.163905233144760132e-02 -1.972929835319519043e-01 -2.385921627283096313e-01 -2.038366794586181641e-01 7.454048842191696167e-02
-3.973446786403656006e-02 -8.979596197605133057e-02 -9.842382371425628662e-02 -1.749067604541778564e-01 3.275582790374755859e-01 -1.560815870761871338e-01 5.164449661970138550e-02 2.080129384994506836e-01 1.732542365789413452e-01 -1.762676090002059937e-01 -1.556645482778549194e-01 -3.368053734302520752e-01 6.804262101650238037e-02 -1.789110153913497925e-01 1.177310869097709656e-01 -1.913066059350967407e-01 -1.145976856350898743e-01 5.852018669247627258e-02 -4.035452380776405334e-02 1.143286842852830887e-02 6.533558666706085205e-02 -2.399861514568328857e-01 3.548977077007293701e-01 5.028378218412399292e-02 3.025725483894348145e-01 6.371159851551055908e-02 -1.416756659746170044e-01 -2.329645007848739624e-01 -7.833017408847808838e-02 -1.895625889301300049e-01 -2.058006376028060913e-01 -1.536065787076950073e-01
-3.496719524264335632e-02 -3.932244330644607544e-02 -1.001145392656326294e-01 3.788284957408905029e-03 5.415188893675804138e-02 2.829965017735958099e-02 -7.167038321495056152e-02 4.644477739930152893e-02 3.521206974983215332e-01 -1.740712225437164307e-01 -1.126915141940116882e-01 -1.082389876246452332e-01 2.410359531641006470e-01 1.110334694385528564e-01 7.389741390943527222e-02 -8.662898838520050049e-02 -3.332015872001647949e-01 1.512981802225112915e-01 2.861354947090148926e-01 -1.685498803853988647e-01 1.479190737009048462e-01 -2.750772833824157715e-01 3.702864944934844971e-01 2.478840351104736328e-01 -8.130126446485519409e-02 -1.368974894285202026e-01 -5.343567114323377609e-03 -4.028629884123802185e-02 -2.811512351036071777e-01 -2.198751568794250488e-01 -9.782119654119014740e-03 -1.388424485921859741e-01
1.204071119427680969e-01 -6.028123199939727783e-03 1.882936507463455200e-01 -1.243436336517333984e-01 -1.225219443440437317e-01 1.455403119325637817e-01 -3.725830614566802979e-01 3.400433808565139771e-02 -2.771434187889099121e-01 -1.145615950226783752e-01 1.703562438488006592e-01 -7.001665979623794556e-02 7.750356942415237427e-02 -7.465783506631851196e-02 -1.598189622163772583e-01 -4.858953952789306641e-01 -2.979123890399932861e-01 -6.686065346002578735e-02 -3.507829084992408752e-02 -5.141850933432579041e-02 8.716229349374771118e-03 -3.036260604858398438e-01 1.767136752605438232e-01 7.875111699104309082e-02 2.547317929565906525e-02 4.415453597903251648e-02 1.236895769834518433e-01 -2.593553066253662109e-01 -1.844628155231475830e-01 1.174493208527565002e-01 -3.542201220989227295e-02 1.671531982719898224e-02
7.381808012723922729e-02 1.343291550874710083e-01 3.840968310832977295e-01 -4.149920344352722168e-01 -4.179798066616058350e-02 -9.701842069625854492e-02 -2.072669565677642822e-01 1.783833205699920654e-01 2.411506175994873047e-01 -2.640761993825435638e-02 1.394467242062091827e-02 7.585299760103225708e-02 1.224743649363517761e-01 -1.422337144613265991e-01 -6.770768761634826660e-02 -1.534617245197296143e-01 -1.881733089685440063e-01 1.175803020596504211e-01 1.322192251682281494e-01 -1.197786331176757812e-01 -1.433057785034179688e-01 -2.989412248134613037e-01 5.827704817056655884e-02 -9.405481629073619843e-03 1.759179383516311646e-01 -1.662933379411697388e-01 3.956100344657897949e-02 -2.986277639865875244e-01 1.045127809047698975e-01 -2.778686285018920898e-01 9.984584897756576538e-02 2.749830484390258789e-02
-2.140698283910751343e-01 -4.007777199149131775e-02 -1.345113664865493774e-01 5.553045496344566345e-02 -7.289236038923263550e-02 3.645772337913513184e-01 2.057909369468688965e-01 -8.071916550397872925e-02 4.754507914185523987e-02 1.777102611958980560e-02 2.873101644217967987e-02 -1.884177178144454956e-01 3.319630324840545654e-01 6.012365594506263733e-02 -3.012946248054504395e-01 -6.984179466962814331e-02 -1.126177981495857239e-01 -9.577311575412750244e-02 1.611969172954559326e-01 -1.539589911699295044e-01 -2.524780929088592529e-01 -2.159013040363788605e-02 -3.724091500043869019e-02 2.327321469783782959e-01 2.991586029529571533e-01 -1.618208587169647217e-01 3.160584867000579834e-01 -2.686792314052581787e-01 -2.847089199349284172e-03 -9.750592708587646484e-02 -3.743855049833655357e-03 8.557705581188201904e-02
-2.099750787019729614e-01 -1.858231425285339355e-01 -1.597734838724136353e-01 -1.840611994266510010e-01 3.297455906867980957e-01 1.112993657588958740e-01 -1.463121771812438965e-01 1.245249584317207336e-01 -1.004890799522399902e-01 -4.591483622789382935e-02 -5.613489449024200439e-02 -9.923855215311050415e-02 1.499662548303604126e-01 2.653761208057403564e-01 -7.075695693492889404e-02 -3.604625463485717773e-01 -1.890907622873783112e-02 1.567838154733181000e-02 -7.667789701372385025e-03 7.665972411632537842e-02 1.524223294109106064e-02 -2.127360701560974121e-01 -1.542293131351470947e-01 -6.623003631830215454e-02 -1.021734811365604401e-02 -1.639869958162307739e-01 2.666076719760894775e-01 -4.667704701423645020e-01 1.764679551124572754e-01 -3.541533648967742920e-02 -8.281896263360977173e-02 1.244003698229789734e-01
1.513365060091018677e-01 9.956407546997070312e-02 -4.146476089954376221e-01 -1.407605856657028198e-01 7.351314276456832886e-02 1.935649849474430084e-02 5.918931961059570312e-02 6.142724677920341492e-02 1.531058363616466522e-02 6.811094284057617188e-02 8.208201825618743896e-02 -3.090558350086212158e-01 -1.649524644017219543e-02 -2.571679055690765381e-01 1.439056396484375000e-01 -8.459045737981796265e-02 -2.885031402111053467e-01 1.482627242803573608e-01 1.536857932806015015e-01 8.132532984018325806e-02 5.114292353391647339e-02 -2.354410737752914429e-01 2.801799178123474121e-01 1.466566920280456543e-01 3.125774487853050232e-02 -7.719919085502624512e-02 -8.876245468854904175e-02 -3.651808202266693115e-01 -9.798151254653930664e-02 -3.231672942638397217e-01 3.735565021634101868e-02 -6.223028898239135742e-02
-3.889724314212799072e-01 8.627798408269882202e-02 -1.174689307808876038e-01 -2.157026529312133789e-01 -5.091375857591629028e-02 9.070345200598239899e-03 -4.745398461818695068e-02 1.438559591770172119e-01 1.634891778230667114e-01 -9.153711795806884766e-02 5.493792891502380371e-02 2.704828977584838867e-01 1.052718237042427063e-01 -1.137170661240816116e-02 -1.884135156869888306e-01 -2.719369530677795410e-01 -1.719970852136611938e-01 -1.079391408711671829e-02 9.525353461503982544e-02 2.289770394563674927e-01 -2.650997340679168701e-01 -3.720424473285675049e-01 3.513693511486053467e-01 7.803164422512054443e-02 3.566384315490722656e-02 8.151537179946899414e-02 7.744547724723815918e-02 -1.006852164864540100e-01 -1.201529353857040405e-01 1.399193406105041504e-01 1.250671446323394775e-01 1.421525329351425171e-01
-1.047449856996536255e-01 -1.707111299037933350e-01 2.521442472934722900e-01 -2.628173828125000000e-01 2.296794205904006958e-01 2.579518258571624756e-01 -1.587221175432205200e-01 1.330042779445648193e-01 -1.178669258952140808e-01 -1.579186618328094482e-01 2.851746678352355957e-01 -2.454863861203193665e-02 1.793892085552215576e-01 1.384137123823165894e-01 2.496772557497024536e-01 -2.451184578239917755e-02 2.550240419805049896e-02 1.092135086655616760e-01 1.333286017179489136e-01 -2.287816256284713745e-01 6.173641979694366455e-02 -1.787349432706832886e-01 3.100448548793792725e-01 6.244673579931259155e-02 1.258705407381057739e-01 -1.756580024957656860e-01 1.124714910984039307e-01 -2.911742925643920898e-01 -1.230994798243045807e-02 -2.309175133705139160e-01 1.109642088413238525e-01 -4.032355546951293945e-02
-2.253565639257431030e-01 -2.367331534624099731e-01 -1.396476328372955322e-01 -2.934851646423339844e-01 1.718354076147079468e-01 -3.493252769112586975e-02 1.375117748975753784e-01 2.117023617029190063e-01 -1.246638596057891846e-01 -3.104212880134582520e-02 9.613491594791412354e-02 -1.788997799158096313e-01 2.945055961608886719e-01 3.788028145208954811e-03 6.014863029122352600e-02 -1.975615471601486206e-01 -1.536542084068059921e-02 -1.730656772851943970e-01 -2.070119371637701988e-03 -3.104760870337486267e-02 1.008305698633193970e-02 -1.781190559267997742e-02 -2.013874799013137817e-01 -2.032238058745861053e-02 3.982549309730529785e-01 1.018008042592555285e-04 3.334245085716247559e-02 -4.480192363262176514e-01 -1.649024337530136108e-01 -1.158503144979476929e-01 -1.070471704006195068e-01 -1.444148868322372437e-01
1.392153203487396240e-01 -1.255860775709152222e-01 1.660223454236984253e-01 -8.655629307031631470e-02 1.360933929681777954e-01 1.462951749563217163e-01 1.398598253726959229e-01 2.843488156795501709e-01 -2.691321633756160736e-02 -2.059201151132583618e-01 1.479447782039642334e-01 -2.128551453351974487e-01 9.725693613290786743e-02 1.111757829785346985e-01 2.065373510122299194e-01 -4.291455447673797607e-01 -2.960810065269470215e-01 1.817306876182556152e-02 -2.945168875157833099e-02 3.618697822093963623e-02 -1.512288860976696014e-02 -1.398157235234975815e-02 -6.209889426827430725e-02 3.438797593116760254e-01 2.459420114755630493e-01 -1.658733338117599487e-01 9.183394163846969604e-02 -1.688375174999237061e-01 -2.175517082214355469e-01 -2.490023896098136902e-02 -1.732707321643829346e-01 1.219452098011970520e-01
7.860778830945491791e-03 -4.405393451452255249e-02 -8.440474420785903931e-02 -2.468035370111465454e-01 3.607461452484130859e-01 2.706196010112762451e-01 -3.006066754460334778e-02 -5.696916952729225159e-03 -1.159773543477058411e-01 -1.892753317952156067e-02 2.286948710680007935e-01 -4.246965050697326660e-03 1.634051650762557983e-01 1.402969378978013992e-02 -3.200657963752746582e-01 -3.593404293060302734e-01 -3.132181465625762939e-01 1.881982684135437012e-01 2.358004599809646606e-01 -7.307918369770050049e-02 5.979686602950096130e-02 -6.638254225254058838e-02 1.224221438169479370e-01 3.393246233463287354e-01 1.733686961233615875e-02 8.416264504194259644e-02 1.240091864019632339e-02 -7.592102885246276855e-02 -9.041197597980499268e-02 5.915227159857749939e-02 -2.085564881563186646e-01 -3.186882706359028816e-03
-1.184822097420692444e-01 -3.588430583477020264e-02 4.216811805963516235e-02 -2.780123651027679443e-01 4.524462521076202393e-01 -6.926246732473373413e-02 -6.656137853860855103e-02 1.176950484514236450e-01 1.514968723058700562e-01 -7.098986953496932983e-02 1.522685736417770386e-01 -1.206285208463668823e-01 -1.800751239061355591e-01 1.507214307785034180e-01 2.232505679130554199e-01 1.639255136251449585e-02 -2.994357049465179443e-01 -1.476964950561523438e-01 1.478913277387619019e-01 -6.452118605375289917e-02 1.509182155132293701e-01 -3.005459606647491455e-01 1.781925261020660400e-01 4.980295896530151367e-02 4.435802400112152100e-01 -1.069148778915405273e-01 1.031344290822744370e-02 -1.004797741770744324e-01 2.985051460564136505e-02 -5.775447469204664230e-03 -4.141230508685112000e-02 3.086070157587528229e-02
-4.507061094045639038e-02 1.644770503044128418e-01 2.833991646766662598e-01 -1.476439237594604492e-01 2.751990258693695068e-01 -6.896956264972686768e-02 1.176581531763076782e-02 1.876752078533172607e-01 -1.246513333171606064e-02 2.834089286625385284e-02 -1.932363510131835938e-01 -1.878895610570907593e-01 1.439167112112045288e-01 -1.554710268974304199e-01 -1.391452252864837646e-01 -6.353438831865787506e-03 -2.434496283531188965e-01 -1.911178231239318848e-01 2.020412832498550415e-01 3.197013586759567261e-02 -2.373087108135223389e-01 -2.941451072692871094e-01 -9.858924150466918945e-02 1.177394017577171326e-01 1.734291464090347290e-01 -1.630279421806335449e-01 2.590116262435913086e-01 -2.031747996807098389e-01 -1.542839705944061279e-01 -3.432804644107818604e-01 6.973545532673597336e-03 6.551203876733779907e-02
-1.898445636034011841e-01 -1.422310173511505127e-01 1.454530358314514160e-01 -5.869397893548011780e-02 -2.174502909183502197e-01 3.997474908828735352e-02 -9.463240206241607666e-02 5.921408161520957947e-02 5.533520877361297607e-02 9.019005298614501953e-02 3.032649159431457520e-01 -1.708499491214752197e-01 1.179371476173400879e-01 3.078358434140682220e-02 -3.451252281665802002e-01 -3.209129571914672852e-01 -4.419574141502380371e-01 3.261862695217132568e-02 8.839065581560134888e-02 9.190392494201660156e-02 -1.064056679606437683e-01 -7.427965849637985229e-02 1.750275492668151855e-01 2.036214321851730347e-01 4.964239150285720825e-02 -1.854141354560852051e-01 2.483521550893783569e-01 -2.632240653038024902e-01 4.587634652853012085e-02 7.762607187032699585e-02 2.675374597311019897e-02 -1.011655032634735107e-01
-8.583061397075653076e-02 1.619329005479812622e-01 -1.969210505485534668e-01 -2.392493337392807007e-01 -4.934294149279594421e-02 -3.614931926131248474e-02 -2.706769704818725586e-01 1.800526678562164307e-01 1.880481839179992676e-01 -9.059549123048782349e-02 3.762961924076080322e-01 -1.837236285209655762e-01 7.697284221649169922e-02 6.840152665972709656e-03 6.102696433663368225e-02 -1.938990689814090729e-02 -2.644857950508594513e-02 2.085905820131301880e-01 1.305230408906936646e-01 4.552871733903884888e-02 9.433678537607192993e-02 -4.264631569385528564e-01 6.708537787199020386e-02 2.156303077936172485e-01 1.097140610218048096e-01 -9.794224053621292114e-02 4.005387425422668457e-02 -2.016635537147521973e-01 -1.651076227426528931e-01 2.298563253134489059e-03 -3.459912240505218506e-01 -1.265211552381515503e-01
-5.761063098907470703e-02 -2.116655409336090088e-01 -1.674030721187591553e-01 -2.209354564547538757e-02 8.887114375829696655e-02 1.454036384820938110e-01 -1.396026164293289185e-01 -2.044765204191207886e-01 -3.052042722702026367e-01 -2.107400894165039062e-01 2.755658328533172607e-01 -3.913550823926925659e-02 5.476010963320732117e-02 -3.780625015497207642e-02 -2.101247012615203857e-02 -3.553201258182525635e-01 -1.398122459650039673e-01 -3.156114369630813599e-02 1.208482533693313599e-01 6.174924597144126892e-02 4.891057033091783524e-03 -2.386115491390228271e-01 3.253029882907867432e-01 3.104893863201141357e-01 7.139525562524795532e-02 1.212451010942459106e-01 2.669439911842346191e-01 -6.245058029890060425e-02 -2.469932883977890015e-01 -1.553840339183807373e-01 2.077692560851573944e-02 -9.050716459751129150e-02
-1.940012872219085693e-01 -3.021136522293090820e-01 -1.843560039997100830e-01 -8.769062906503677368e-02 -4.013187438249588013e-02 1.974263340234756470e-01 3.063736259937286377e-01 -2.253916859626770020e-02 3.957686200737953186e-02 1.038916781544685364e-01 3.179612755775451660e-01 -1.202256083488464355e-01 7.102103531360626221e-02 -9.826926887035369873e-02 -1.124644055962562561e-01 -1.306080669164657593e-01 -1.058435812592506409e-01 7.957915961742401123e-02 1.574533581733703613e-01 1.936513036489486694e-01 -1.980871856212615967e-01 -1.228674128651618958e-01 3.143404126167297363e-01 1.576818227767944336e-01 -9.111449122428894043e-02 8.040180802345275879e-02 2.485621422529220581e-01 -2.994605600833892822e-01 -3.289788961410522461e-02 -4.538574442267417908e-02 -2.934392094612121582e-01 -9.392216801643371582e-02
1.826401054859161377e-01 -1.126309111714363098e-01 1.983843557536602020e-02 -7.254813611507415771e-02 4.342818632721900940e-02 5.628183856606483459e-02 2.305069752037525177e-02 1.346275359392166138e-01 2.740339562296867371e-02 1.323509588837623596e-02 -8.259687572717666626e-02 2.078936994075775146e-02 3.830717504024505615e-02 2.905675768852233887e-01 -7.634294778108596802e-02 -1.439329683780670166e-01 -2.607070505619049072e-01 2.091199904680252075e-01 1.334448307752609253e-01 9.185934066772460938e-02 -3.140494227409362793e-01 -4.420684278011322021e-01 1.281243413686752319e-01 4.781189188361167908e-02 -2.464365959167480469e-01 1.651415079832077026e-01 -1.607785001397132874e-02 -4.545004665851593018e-01 1.093149036169052124e-01 2.271125838160514832e-02 -1.848252713680267334e-01 1.086822003126144409e-01
-3.483517765998840332e-01 7.972624152898788452e-02 1.708843111991882324e-01 1.981842145323753357e-02 -9.141420572996139526e-02 1.998354494571685791e-01 -1.404617577791213989e-01 1.412545442581176758e-01 -2.650141343474388123e-02 -3.691814094781875610e-02 2.281506657600402832e-01 -1.460257172584533691e-01 1.472059041261672974e-01 -1.293108165264129639e-01 -1.933516710996627808e-01 1.815256625413894653e-01 -2.262263149023056030e-01 -9.969739615917205811e-02 2.778873145580291748e-01 -2.219301611185073853e-01 -7.711969781666994095e-03 -3.977119028568267822e-01 1.909506171941757202e-01 -4.865219071507453918e-02 1.252974569797515869e-01 -1.729284077882766724e-01 -1.162600517272949219e-02 -2.719389796257019043e-01 1.114740893244743347e-01 -2.118445634841918945e-01 -9.294813871383666992e-02 -1.641192473471164703e-02
-8.716819435358047485e-02 -7.196006923913955688e-02 -2.298518642783164978e-02 -3.109231293201446533e-01 2.993254959583282471e-01 1.324352920055389404e-01 1.780910231173038483e-02 -3.442978113889694214e-02 2.910136580467224121e-01 -7.677219063043594360e-02 -5.770123098045587540e-03 4.211410880088806152e-02 2.183254659175872803e-01 -6.064042448997497559e-02 -1.854763180017471313e-01 -2.642558515071868896e-01 -5.858160182833671570e-02 1.224429067224264145e-02 2.435307204723358154e-01 -1.226591095328330994e-01 -1.584044843912124634e-02 -3.275546133518218994e-01 -1.359173655509948730e-01 -1.005280613899230957e-01 2.733591496944427490e-01 4.919851943850517273e-02 3.173521757125854492e-01 -1.647970974445343018e-01 -2.076615095138549805e-01 -1.453375071287155151e-01 6.514867395162582397e-02 -2.141386270523071289e-01
-1.418338865041732788e-01 -1.628435030579566956e-02 2.955003082752227783e-01 -2.246816456317901611e-01 1.836973130702972412e-01 2.709460556507110596e-01 -1.137002781033515930e-01 1.564503833651542664e-02 -1.870777904987335205e-01 -1.402304023504257202e-01 1.755019128322601318e-01 -9.871820919215679169e-03 1.292430162429809570e-01 9.998167306184768677e-02 2.882106006145477295e-01 -1.811192929744720459e-01 -1.296050660312175751e-02 -6.399536877870559692e-02 6.362028419971466064e-02 -2.043551206588745117e-01 2.273924648761749268e-02 -2.918823957443237305e-01 2.817166447639465332e-01 1.307104807347059250e-02 3.049536943435668945e-01 -1.060751676559448242e-01 4.265700280666351318e-02 -1.811801046133041382e-01 8.679329603910446167e-02 -3.013596832752227783e-01 1.877113729715347290e-01 7.453514635562896729e-02
-1.128554269671440125e-01 -8.356816321611404419e-02 -3.517547249794006348e-02 -3.021006584167480469e-01 1.985600143671035767e-01 1.731401979923248291e-01 4.129515960812568665e-02 8.936744183301925659e-02 -1.525624003261327744e-02 -1.881849467754364014e-01 1.252652704715728760e-01 -1.963654346764087677e-02 1.415027081966400146e-01 -2.873212993144989014e-01 -2.545129060745239258e-01 -2.547036856412887573e-02 -3.772645816206932068e-02 -5.919957160949707031e-02 -2.620643675327301025e-01 -2.195455506443977356e-02 -1.270688325166702271e-01 -2.721330523490905762e-01 4.581167697906494141e-01 -5.467103421688079834e-02 -5.276548862457275391e-02 4.133265465497970581e-02 5.829698964953422546e-02 -2.476445585489273071e-01 -3.099390864372253418e-01 -1.952068954706192017e-01 -8.539986610412597656e-02 -3.356772661209106445e-02
5.029510706663131714e-02 1.128911226987838745e-01 2.207735776901245117e-01 -1.695644706487655640e-01 1.888158023357391357e-01 -8.144135773181915283e-02 -1.020342260599136353e-01 1.466672420501708984e-01 -5.261301994323730469e-02 -5.462914332747459412e-02 3.363026380538940430e-01 3.203438967466354370e-02 3.497701287269592285e-01 -8.554085344076156616e-02 1.888781487941741943e-01 2.069701254367828369e-02 -1.206626445055007935e-01 -8.739968389272689819e-02 5.031587928533554077e-02 2.193217352032661438e-02 -2.599608898162841797e-01 -3.356291055679321289e-01 -1.508943736553192139e-01 1.453061699867248535e-01 1.984734237194061279e-01 -1.193663328886032104e-01 2.629747390747070312e-01 -1.541603356599807739e-01 1.488221436738967896e-01 -2.902116477489471436e-01 -2.020622342824935913e-01 -6.562948226928710938e-02
-9.326320141553878784e-02 -1.108337100595235825e-02 -3.149200081825256348e-01 -1.203864514827728271e-01 1.525254845619201660e-01 2.454825490713119507e-02 1.589350700378417969e-01 -1.196975447237491608e-02 5.529765039682388306e-02 2.039577662944793701e-01 1.410279870033264160e-01 -7.121879607439041138e-02 6.368006020784378052e-02 -9.543669968843460083e-02 1.145025491714477539e-01 -2.501869201660156250e-01 -1.012469008564949036e-01 -3.207893967628479004e-01 7.336091250181198120e-02 -7.010124623775482178e-02 9.256770461797714233e-02 -1.326104849576950073e-01 1.444203108549118042e-01 5.428510531783103943e-02 1.879969239234924316e-01 -8.477833122014999390e-02 -1.117287501692771912e-01 -4.439003467559814453e-01 -1.312416233122348785e-02 -3.574760556221008301e-01 -3.356475234031677246e-01 6.052440032362937927e-02
5.761729925870895386e-02 -1.928105950355529785e-01 1.637748032808303833e-01 -1.286101639270782471e-01 3.281382611021399498e-03 1.483564376831054688e-01 -1.372338384389877319e-01 1.547279357910156250e-01 -4.492549598217010498e-02 -3.418726027011871338e-01 9.702077507972717285e-02 -1.756879240274429321e-01 2.101022750139236450e-01 4.862993583083152771e-02 4.576764404773712158e-01 1.987277157604694366e-02 -9.810710698366165161e-02 5.030089989304542542e-02 1.585724204778671265e-01 -8.194580674171447754e-02 -1.540753394365310669e-01 -2.794030606746673584e-01 2.095143944025039673e-01 -1.434620618820190430e-01 1.230525448918342590e-01 -1.276222020387649536e-01 5.421736277639865875e-03 -3.022675514221191406e-01 1.362833231687545776e-01 -2.238312810659408569e-01 6.879169493913650513e-02 1.710955053567886353e-01
-2.923203408718109131e-01 -2.218291759490966797e-01 -1.595976054668426514e-01 -9.494131058454513550e-02 4.161444678902626038e-02 1.059510931372642517e-01 -7.949851453304290771e-02 1.924649477005004883e-01 2.480428963899612427e-01 -3.256556019186973572e-02 1.795135438442230225e-01 -1.499737799167633057e-01 3.107380867004394531e-01 -1.051711961627006531e-01 -4.729016497731208801e-02 1.679385751485824585e-01 -5.923467129468917847e-02 -1.464562565088272095e-01 7.151915878057479858e-02 3.673611953854560852e-02 -1.183395907282829285e-01 -5.160632729530334473e-01 1.791786998510360718e-01 -1.387379784137010574e-02 -3.381733968853950500e-02 -1.705472767353057861e-01 2.252668887376785278e-01 1.363442242145538330e-01 -2.499602138996124268e-01 -9.997749328613281250e-02 3.708975017070770264e-02 4.136946052312850952e-02
1.689834892749786377e-02 -2.259046770632266998e-02 8.587665110826492310e-02 -5.246378183364868164e-01 8.532401174306869507e-02 3.056118488311767578e-01 6.444133073091506958e-02 -9.518314898014068604e-02 3.245481103658676147e-02 4.434547945857048035e-02 1.394007802009582520e-01 -7.579199969768524170e-02 1.229744255542755127e-01 -1.626259535551071167e-01 -1.563124209642410278e-01 -6.035700812935829163e-02 -1.205485761165618896e-01 3.033639490604400635e-01 6.965880841016769409e-02 -1.730272471904754639e-01 -1.067923977971076965e-01 -8.056330680847167969e-02 1.147463098168373108e-01 -5.808061361312866211e-02 3.097912296652793884e-02 -2.603909075260162354e-01 2.698859274387359619e-01 6.254479289054870605e-02 6.085027009248733521e-02 -2.699075639247894287e-01 -2.717616558074951172e-01 1.820488125085830688e-01
-1.217683404684066772e-01 -8.087615668773651123e-02 -5.802681669592857361e-03 -3.969140946865081787e-01 -1.553310751914978027e-01 1.251510232686996460e-01 -7.499016821384429932e-02 1.142523586750030518e-01 3.370293676853179932e-01 -3.748844563961029053e-02 2.722309436649084091e-03 -5.225024744868278503e-02 5.143361911177635193e-02 7.834888994693756104e-02 3.644048422574996948e-02 -2.584924399852752686e-01 6.738352030515670776e-02 -2.133838236331939697e-01 -1.071625202894210815e-01 -9.786952286958694458e-02 -1.612341850996017456e-01 -2.445057481527328491e-01 7.986397296190261841e-02 1.149333268404006958e-01 6.338896602392196655e-02 -4.398851469159126282e-02 4.383287131786346436e-01 -3.760472238063812256e-01 9.272116422653198242e-02 1.197555437684059143e-01 6.866581970825791359e-04 1.702608317136764526e-01
1.489112377166748047e-01 1.548313200473785400e-01 3.065432310104370117e-01 -2.231211215257644653e-01 3.232970237731933594e-01 1.031241565942764282e-01 -8.704058825969696045e-02 -1.837138272821903229e-02 1.516331136226654053e-01 -1.243739798665046692e-01 -1.944390311837196350e-02 -1.020588800311088562e-01 1.437413245439529419e-01 -5.157990008592605591e-02 -2.341641336679458618e-01 2.335737459361553192e-02 -2.938636541366577148e-01 -1.523931473493576050e-01 1.698763519525527954e-01 1.075314283370971680e-01 -2.938968539237976074e-01 -1.217868626117706299e-01 -6.468153744935989380e-02 1.328054964542388916e-01 1.099597010761499405e-02 8.958463557064533234e-03 1.331197619438171387e-01 -2.542794346809387207e-01 -2.643201127648353577e-02 -4.343146681785583496e-01 7.728067040443420410e-02 9.036993235349655151e-02
1.748632341623306274e-01 1.965994238853454590e-01 -2.131408154964447021e-01 -3.163194656372070312e-01 9.389881044626235962e-02 2.200420200824737549e-02 -2.135811373591423035e-02 2.799137830734252930e-01 1.187657937407493591e-01 -1.717269867658615112e-01 -8.534055203199386597e-02 -6.771411001682281494e-02 3.321953117847442627e-01 1.957406848669052124e-01 2.671998552978038788e-02 -1.572065353393554688e-01 -2.849873304367065430e-01 7.929690182209014893e-02 1.759490072727203369e-01 -2.994315512478351593e-02 3.412097319960594177e-02 -3.214102387428283691e-01 -1.143166646361351013e-01 1.452188491821289062e-01 1.452034860849380493e-01 7.148335129022598267e-02 3.574793636798858643e-01 -1.840456128120422363e-01 1.109188869595527649e-01 -7.990986853837966919e-02 -5.367752909660339355e-02 1.419791765511035919e-02
1.138648483902215958e-02 -1.623775064945220947e-01 -6.890990585088729858e-02 -1.574804484844207764e-01 1.999599784612655640e-01 -2.503141164779663086e-01 -1.068122610449790955e-01 -4.925065487623214722e-02 2.443011999130249023e-01 -9.904076345264911652e-03 -2.786678262054920197e-02 -1.854849457740783691e-01 2.393434494733810425e-01 -1.272547245025634766e-01 -1.414769887924194336e-01 -5.165936425328254700e-02 3.791160881519317627e-02 -1.816593259572982788e-01 -1.257474720478057861e-01 2.083257026970386505e-02 1.549848616123199463e-01 -4.599533975124359131e-01 1.735823899507522583e-01 1.483937054872512817e-01 -1.464065611362457275e-01 -1.950803399085998535e-01 2.192443758249282837e-01 -2.407130002975463867e-01 -1.905045509338378906e-01 -1.746332198381423950e-01 -1.801670789718627930e-01 1.821808815002441406e-01
-2.816361784934997559e-01 1.489422377198934555e-02 3.464584648609161377e-01 -7.608080655336380005e-02 4.185618832707405090e-02 1.889298669993877411e-02 1.478459388017654419e-01 -9.307932108640670776e-02 2.787115573883056641e-01 -1.168765872716903687e-01 2.233681268990039825e-02 4.248826950788497925e-02 2.085053473711013794e-01 -5.905777588486671448e-02 -2.423178255558013916e-01 -3.627463430166244507e-02 -3.492636680603027344e-01 2.201467007398605347e-01 -1.385154277086257935e-01 1.896230503916740417e-02 -2.140796035528182983e-01 -1.339155584573745728e-01 3.164694905281066895e-01 9.113072603940963745e-02 -2.105874754488468170e-02 -5.958481505513191223e-02 -2.215473912656307220e-03 -3.801675140857696533e-01 -1.895049065351486206e-01 8.352787792682647705e-02 -8.276115357875823975e-02 -2.974313497543334961e-02
-1.550259292125701904e-01 4.074477404356002808e-02 1.809059679508209229e-01 -1.486956179141998291e-01 -4.786626435816287994e-03 4.989652428776025772e-03 -1.973988860845565796e-01 1.265814900398254395e-01 -1.296921521425247192e-01 3.659487143158912659e-02 1.605009287595748901e-01 -9.568028151988983154e-02 1.132218390703201294e-01 5.241894163191318512e-03 -1.134126409888267517e-01 2.015621066093444824e-01 -2.165110558271408081e-01 1.838303208351135254e-01 1.803220659494400024e-01 -3.443281054496765137e-01 -1.052336022257804871e-01 -2.166859209537506104e-01 2.763570547103881836e-01 2.644516760483384132e-03 1.991599649190902710e-01 -2.184931784868240356e-01 3.267049044370651245e-02 -3.633749186992645264e-01 1.257546991109848022e-01 -3.774211406707763672e-01 -4.217403475195169449e-03 -8.640082553029060364e-03
5.045779049396514893e-02 9.865929186344146729e-02 2.483000308275222778e-01 -1.984921097755432129e-01 3.735811412334442139e-01 4.512529354542493820e-03 -7.273774594068527222e-02 -9.595546126365661621e-02 -1.673294752836227417e-01 -9.575350582599639893e-02 3.158045709133148193e-01 -1.899309903383255005e-01 2.542822062969207764e-01 4.890080913901329041e-02 5.889929458498954773e-02 9.171983599662780762e-02 -3.901821374893188477e-02 5.328563228249549866e-02 1.278779655694961548e-01 -3.517969250679016113e-01 4.614405333995819092e-02 -2.025599181652069092e-01 -9.909384697675704956e-02 1.651585400104522705e-01 8.519774675369262695e-02 -9.916344285011291504e-02 -1.751990318298339844e-01 -2.464148402214050293e-01 -6.968822330236434937e-02 -2.899850010871887207e-01 -2.414584457874298096e-01 1.382132433354854584e-02
-1.376128196716308594e-01 3.519118577241897583e-02 -3.537920489907264709e-02 -3.673860728740692139e-01 3.519290313124656677e-02 -4.323771968483924866e-02 -3.425704836845397949e-01 1.231820583343505859e-01 1.840217113494873047e-01 -1.428333371877670288e-01 3.022299110889434814e-01 -2.289892733097076416e-01 7.720232009887695312e-03 -7.986915111541748047e-02 -2.017457336187362671e-01 -3.052411973476409912e-01 1.833918541669845581e-01 -1.548165827989578247e-01 7.296326756477355957e-02 -5.020606890320777893e-02 -2.159532457590103149e-01 -3.003495335578918457e-01 1.227748692035675049e-01 2.625424861907958984e-01 -1.372515503317117691e-02 -1.056406460702419281e-02 2.194040641188621521e-02 -2.217693477869033813e-01 -1.328012719750404358e-02 -4.482620581984519958e-02 -1.760032624006271362e-01 -1.371439546346664429e-02
5.646312236785888672e-02 -8.934260904788970947e-02 1.721190512180328369e-01 -1.416127830743789673e-01 1.575248986482620239e-01 1.944042891263961792e-01 -2.502026855945587158e-01 -3.065023198723793030e-02 -3.225461542606353760e-01 -1.743452250957489014e-01 3.246385753154754639e-01 3.838304057717323303e-02 2.112146019935607910e-01 -7.165817916393280029e-02 -6.680054217576980591e-02 -1.668135672807693481e-01 -1.653986424207687378e-01 1.159097813069820404e-02 -1.347386091947555542e-01 -1.168983504176139832e-01 1.280907839536666870e-01 -1.944833695888519287e-01 4.783682152628898621e-02 3.853348791599273682e-01 -2.825377322733402252e-02 -3.149496763944625854e-02 1.628458052873611450e-01 -2.340934276580810547e-01 -1.746120899915695190e-01 2.231555581092834473e-01 -1.755321472883224487e-01 1.764941066503524780e-01
-1.736103445291519165e-01 2.267941087484359741e-02 -7.833705842494964600e-02 -2.526125311851501465e-01 8.848256617784500122e-02 8.801165223121643066e-02 1.394902467727661133e-01 1.805411130189895630e-01 1.525388807058334351e-01 -5.386996641755104065e-02 6.047463510185480118e-03 -2.989391982555389404e-01 1.202209740877151489e-01 3.609573096036911011e-02 7.151744514703750610e-02 -3.392121791839599609e-01 -2.192686311900615692e-02 -2.279590219259262085e-01 5.573394149541854858e-02 4.691368713974952698e-02 9.972755610942840576e-02 -1.235021874308586121e-01 2.434356212615966797e-01 2.893069088459014893e-01 4.500874578952789307e-01 -2.305730879306793213e-01 -1.571964174509048462e-01 -7.823241502046585083e-02 8.928330242633819580e-02 -1.939743459224700928e-01 -1.095046773552894592e-01 -1.009299308061599731e-01
-3.238101676106452942e-02 -1.175852343440055847e-01 2.986529767513275146e-01 -1.988677084445953369e-01 3.767949342727661133e-01 -9.429164975881576538e-02 -1.229898706078529358e-01 1.744334548711776733e-01 -2.026379704475402832e-01 2.501260936260223389e-01 1.024223640561103821e-01 1.217917650938034058e-01 2.029725760221481323e-01 9.765972197055816650e-02 2.063705474138259888e-01 7.802349328994750977e-02 -1.809714585542678833e-01 -2.098962366580963135e-01 1.810226440429687500e-01 -9.260050207376480103e-02 2.345479838550090790e-02 -3.517252206802368164e-01 4.750090837478637695e-02 4.606089740991592407e-02 1.794490665197372437e-01 -1.902129650115966797e-01 1.749229133129119873e-01 -9.982080012559890747e-02 -1.304102689027786255e-01 -5.803645029664039612e-02 -2.348486036062240601e-01 1.843581534922122955e-02
-3.348184749484062195e-02 2.768178880214691162e-01 1.555299311876296997e-01 1.470848023891448975e-01 1.438163667917251587e-01 8.487160503864288330e-02 6.845527887344360352e-02 -2.738623917102813721e-01 7.555197179317474365e-02 5.902007222175598145e-03 -2.148786559700965881e-02 -1.083845086395740509e-02 1.048868522047996521e-01 -4.472467303276062012e-02 3.658375144004821777e-02 2.321899682283401489e-01 -1.316610425710678101e-01 -2.426556125283241272e-02 9.134666621685028076e-02 -9.435690939426422119e-02 3.204464539885520935e-02 -2.845624685287475586e-01 3.085758686065673828e-01 2.858214974403381348e-01 1.103293076157569885e-01 -8.523835986852645874e-02 8.002672344446182251e-02 -2.855503261089324951e-01 -4.585441052913665771e-01 -5.930658802390098572e-02 -9.885469079017639160e-02 2.631730437278747559e-01
-2.298564463853836060e-01 -1.646863967180252075e-01 -1.515049487352371216e-01 1.845928430557250977e-01 9.771262854337692261e-02 2.156968563795089722e-01 1.985865980386734009e-01 -1.973068863153457642e-01 1.866291016340255737e-01 -2.044568508863449097e-01 1.483462750911712646e-01 1.076534315943717957e-01 5.655858665704727173e-02 -1.160137355327606201e-01 -3.948247991502285004e-03 -4.922010004520416260e-02 -1.362323015928268433e-01 -4.349289834499359131e-02 -9.829442203044891357e-02 -3.536790981888771057e-02 -2.535632848739624023e-01 -1.648829579353332520e-01 2.641664445400238037e-01 1.059701591730117798e-01 2.513481080532073975e-01 -1.968642920255661011e-01 1.519492864608764648e-01 -2.979778945446014404e-01 -2.324759364128112793e-01 -1.946210712194442749e-01 1.531816273927688599e-01 2.572856247425079346e-01
1.002730280160903931e-01 1.512342244386672974e-01 1.460717469453811646e-01 7.322223484516143799e-02 -1.510197967290878296e-01 2.918947860598564148e-02 -1.087266020476818085e-02 2.818420156836509705e-02 -2.369609661400318146e-02 -3.296570479869842529e-02 3.493515774607658386e-02 -1.421700119972229004e-01 4.260588064789772034e-02 1.792221516370773315e-01 -1.082551628351211548e-01 -1.918798871338367462e-02 -1.400271952152252197e-01 2.132525444030761719e-01 1.794848442077636719e-01 -1.790465265512466431e-01 -1.339801847934722900e-01 -2.010167986154556274e-01 1.255788207054138184e-01 1.290949285030364990e-01 -1.100346520543098450e-01 -3.501647412776947021e-01 9.299860894680023193e-02 -3.872513473033905029e-01 -2.229068875312805176e-01 -5.247215628623962402e-01 -8.054249733686447144e-02 4.130467772483825684e-02
-3.243728354573249817e-02 -2.708719968795776367e-01 -8.695290237665176392e-02 -2.857810854911804199e-01 7.689514663070440292e-03 1.703554093837738037e-01 4.033513367176055908e-02 5.998826771974563599e-02 7.602398097515106201e-02 -1.860562711954116821e-01 -2.589130029082298279e-02 -2.724908590316772461e-01 2.728464826941490173e-02 -1.507457494735717773e-01 -2.603570520877838135e-01 1.068580430001020432e-02 6.344827264547348022e-02 -2.102638781070709229e-01 -1.256840527057647705e-01 -4.599726200103759766e-02 -1.889582872390747070e-01 -2.855849266052246094e-01 3.951901197433471680e-01 9.996696375310420990e-03 9.066711366176605225e-02 -8.700708299875259399e-02 9.490459412336349487e-02 -2.194388508796691895e-01 -2.401773631572723389e-01 -2.178277671337127686e-01 -1.228847652673721313e-01 2.499567121267318726e-01
2.322059310972690582e-02 -6.701715290546417236e-02 -2.204799354076385498e-01 1.038960367441177368e-01 8.786260336637496948e-02 4.824556782841682434e-02 -1.505543738603591919e-01 -1.279389411211013794e-01 1.378274261951446533e-01 1.270327866077423096e-01 1.107894182205200195e-01 2.478587813675403595e-02 3.661911785602569580e-01 -1.111161410808563232e-01 3.206639736890792847e-02 -3.793884217739105225e-01 -1.829595863819122314e-01 -2.304658442735671997e-01 5.473905801773071289e-02 1.524467170238494873e-01 8.893175981938838959e-03 -2.549417018890380859e-01 2.702659070491790771e-01 -3.813570737838745117e-02 -2.565440721809864044e-02 -1.746604777872562408e-02 3.088969588279724121e-01 -2.416743636131286621e-01 -3.192605078220367432e-01 5.491841211915016174e-02 -9.013310819864273071e-02 1.637084186077117920e-01
7.873170822858810425e-02 -2.543145716190338135e-01 1.785767674446105957e-01 -4.000480175018310547e-01 5.794505402445793152e-02 2.694168686866760254e-01 -1.585579663515090942e-01 1.469649374485015869e-01 2.352708280086517334e-01 1.418312191963195801e-01 1.712257117033004761e-01 1.367640122771263123e-02 1.237315610051155090e-01 1.998727172613143921e-01 2.911011502146720886e-02 -1.435383260250091553e-01 -3.012000620365142822e-01 -1.099940016865730286e-01 -9.714773297309875488e-02 2.922278642654418945e-01 4.013861715793609619e-02 -2.429189234972000122e-01 -5.305702239274978638e-02 1.122054010629653931e-01 1.357925981283187866e-01 1.364030390977859497e-01 -1.095162555575370789e-01 -2.483074963092803955e-01 -1.574926525354385376e-01 -1.042575389146804810e-01 8.166141062974929810e-02 -7.818660140037536621e-02
-1.649566739797592163e-01 1.901991665363311768e-02 1.228090599179267883e-01 -1.286405622959136963e-01 1.738528013229370117e-01 -6.831428501754999161e-03 2.123917043209075928e-01 2.505864500999450684e-01 3.289261758327484131e-01 -7.907802611589431763e-02 8.406993746757507324e-02 -1.905603706836700439e-02 -4.661349579691886902e-02 5.538784712553024292e-02 -1.307782232761383057e-01 -3.206873536109924316e-01 -1.476788967847824097e-01 -6.740956008434295654e-02 1.106904372572898865e-01 -2.466436028480529785e-01 3.279360383749008179e-02 -3.903836309909820557e-01 -1.805463992059230804e-02 7.685952633619308472e-02 1.727589070796966553e-01 2.750597707927227020e-02 2.741920351982116699e-01 -8.902141451835632324e-02 -3.166266381740570068e-01 -1.930714696645736694e-01 1.612419784069061279e-01 1.384853124618530273e-01
1.453071553260087967e-02 -1.127396225929260254e-01 -4.934496060013771057e-02 -3.395137786865234375e-01 2.693012356758117676e-01 2.336370199918746948e-01 1.657920628786087036e-01 8.196526765823364258e-02 2.644293904304504395e-01 5.420654546469449997e-03 5.072107538580894470e-02 2.132423520088195801e-01 3.746650218963623047e-01 5.093996971845626831e-02 -6.966692209243774414e-02 -2.043038606643676758e-01 -7.757908105850219727e-02 -1.621940284967422485e-01 -8.206563442945480347e-02 -2.836728692054748535e-01 4.442396387457847595e-02 -2.686205506324768066e-02 1.136674284934997559e-01 7.066307216882705688e-02 1.655313521623611450e-01 3.377145156264305115e-02 3.830826878547668457e-01 -2.495384514331817627e-01 8.387408405542373657e-02 2.224855590611696243e-03 -2.823954448103904724e-02 -1.223141252994537354e-01
9.509050101041793823e-02 -5.636433884501457214e-02 -2.142220437526702881e-01 -9.564614295959472656e-02 -6.606526672840118408e-03 -4.136936366558074951e-02 -3.682410344481468201e-02 -3.819653531536459923e-03 1.208878904581069946e-01 -9.733742102980613708e-03 1.799630746245384216e-02 -1.041585654020309448e-01 4.356593489646911621e-01 -6.657239049673080444e-02 7.801745086908340454e-02 1.748872995376586914e-01 -2.590737640857696533e-01 2.224605157971382141e-02 2.266412675380706787e-01 -1.643080413341522217e-01 1.204421669244766235e-01 -3.532417416572570801e-01 2.847685217857360840e-01 1.981894820928573608e-01 -1.202087923884391785e-01 -1.801759451627731323e-01 -2.682987973093986511e-02 -2.632410265505313873e-02 -4.265091419219970703e-01 -1.527952253818511963e-01 -9.514600038528442383e-02 6.752701848745346069e-02
-1.077786907553672791e-01 -7.521061692386865616e-03 7.243859022855758667e-02 -3.162246942520141602e-01 3.982823193073272705e-01 -1.273483932018280029e-01 1.900165826082229614e-01 1.555645316839218140e-01 -1.999190151691436768e-01 1.092393472790718079e-01 -1.809158548712730408e-02 -2.490296959877014160e-02 1.923756599426269531e-01 -6.099159643054008484e-02 2.827571704983711243e-02 -5.509810149669647217e-02 -3.626476526260375977e-01 -1.188630387187004089e-01 6.920123100280761719e-02 2.101917564868927002e-01 -8.610677719116210938e-02 -3.031821846961975098e-01 -1.351026147603988647e-01 1.516517847776412964e-01 -5.813509970903396606e-02 -9.373120218515396118e-02 3.518774807453155518e-01 -2.110814601182937622e-01 3.271748311817646027e-03 1.379511505365371704e-01 2.319240709766745567e-03 1.254431009292602539e-01
3.825898095965385437e-02 6.978108733892440796e-02 5.043394863605499268e-02 -9.700874984264373779e-02 -5.625677853822708130e-02 1.183059960603713989e-01 -2.502612769603729248e-01 3.066950477659702301e-02 -1.589481532573699951e-01 -8.959783613681793213e-02 -4.328522086143493652e-02 -3.569652438163757324e-01 1.541149467229843140e-01 2.539223432540893555e-01 -1.076828315854072571e-01 5.626559257507324219e-03 -6.934186816215515137e-02 -1.920209527015686035e-01 -1.154147908091545105e-01 -5.682918708771467209e-03 -3.350175023078918457e-01 -2.399398535490036011e-01 3.097334206104278564e-01 -4.982170835137367249e-02 7.675442099571228027e-02 -1.882860064506530762e-01 3.051743507385253906e-01 -3.421414494514465332e-01 2.239583432674407959e-01 2.958490513265132904e-02 2.608899585902690887e-02 1.096739917993545532e-01
1.174871474504470825e-01 2.608656585216522217e-01 2.194851934909820557e-01 -2.683206796646118164e-01 3.293771445751190186e-01 -1.732557415962219238e-01 -3.255163505673408508e-02 5.914133787155151367e-02 2.132920026779174805e-01 -1.123487949371337891e-01 -9.107343107461929321e-02 -7.070755958557128906e-02 8.305945992469787598e-02 -1.422412544488906860e-01 -1.785998642444610596e-01 3.314130008220672607e-03 -2.795588374137878418e-01 -1.383450478315353394e-01 2.123433202505111694e-01 -3.997472673654556274e-02 -1.817610114812850952e-01 -3.985598087310791016e-01 1.460409909486770630e-01 3.188629820942878723e-02 9.351490437984466553e-02 -1.674101203680038452e-01 1.690642088651657104e-01 -1.432827413082122803e-01 -4.229927062988281250e-02 -2.690947949886322021e-01 4.591834917664527893e-02 -6.369326263666152954e-02
8.348581939935684204e-02 8.484522253274917603e-02 1.034408137202262878e-01 -3.484269380569458008e-01 -1.752585731446743011e-02 -1.558701097965240479e-01 -2.166032791137695312e-02 1.557963043451309204e-01 2.099285870790481567e-01 -5.160596594214439392e-02 -9.129277616739273071e-02 1.353132128715515137e-01 -8.333864063024520874e-02 -6.254618521779775620e-03 -1.883486509323120117e-01 -1.741760969161987305e-01 -3.912723362445831299e-01 7.451681792736053467e-02 1.522149145603179932e-01 -2.236386947333812714e-02 -4.044077359139919281e-03 -1.174133569002151489e-01 1.266873925924301147e-01 2.356490492820739746e-01 2.479061633348464966e-01 8.288390934467315674e-03 2.517203986644744873e-01 -2.786808609962463379e-01 -1.145636811852455139e-01 -4.089639484882354736e-01 7.845141738653182983e-02 3.781185671687126160e-02
1.376643218100070953e-02 -1.876923143863677979e-01 8.506683260202407837e-02 -5.630591884255409241e-02 8.457151055335998535e-02 -1.851971447467803955e-02 -6.698492169380187988e-02 -1.139352172613143921e-01 5.351424962282180786e-02 1.806685626506805420e-01 4.450600221753120422e-02 -1.789743900299072266e-01 -7.508210092782974243e-02 -5.001823976635932922e-02 1.080776602029800415e-01 -2.465642988681793213e-01 -8.258958905935287476e-02 -1.818202883005142212e-01 -1.316078305244445801e-01 -7.964339852333068848e-02 1.937428116798400879e-02 -2.863835096359252930e-01 4.053918123245239258e-01 2.211496382951736450e-01 -1.799976527690887451e-01 -2.120553106069564819e-01 2.956922650337219238e-01 -3.182967007160186768e-01 -3.885176032781600952e-02 -2.846386134624481201e-01 -1.467361897230148315e-01 2.229869812726974487e-01
-9.444291144609451294e-02 -1.301774382591247559e-01 3.492029607295989990e-01 -3.107756674289703369e-01 -2.427866309881210327e-02 7.819463312625885010e-02 -1.512777805328369141e-01 -1.318534314632415771e-01 1.702705398201942444e-02 4.803322255611419678e-02 2.170931361615657806e-02 -5.710989609360694885e-02 1.635308712720870972e-01 5.582854151725769043e-02 8.051466196775436401e-02 -5.047054146416485310e-04 -9.354278445243835449e-02 9.787563979625701904e-02 2.927667796611785889e-01 1.303554177284240723e-01 -3.533401191234588623e-01 -3.387637734413146973e-01 -4.947816208004951477e-02 -5.190619453787803650e-02 1.987037360668182373e-01 -4.292871430516242981e-02 6.993598490953445435e-02 -1.638720333576202393e-01 -4.475652426481246948e-02 -4.607633352279663086e-01 -6.773851066827774048e-02 -9.061501920223236084e-02
-9.684360772371292114e-02 -2.558563053607940674e-01 8.826066553592681885e-02 -1.622461527585983276e-02 8.151194453239440918e-02 2.458442300558090210e-01 -2.325396686792373657e-01 -8.926945179700851440e-02 -3.266256451606750488e-01 -3.021694123744964600e-01 6.313861906528472900e-02 -1.076261550188064575e-01 9.373474866151809692e-02 -1.523381099104881287e-02 -1.495104469358921051e-02 -4.511906504631042480e-01 -4.973675310611724854e-02 -6.460037827491760254e-02 6.472303718328475952e-02 1.175825595855712891e-01 -6.826555728912353516e-02 -1.456435769796371460e-01 2.283565849065780640e-01 2.516245543956756592e-01 1.021416112780570984e-01 6.420037150382995605e-02 2.470984011888504028e-01 -2.172572612762451172e-01 -2.386919111013412476e-01 -9.140802174806594849e-02 -7.864574342966079712e-02 3.578152135014533997e-02
-7.222901284694671631e-02 -2.002706527709960938e-01 1.642986014485359192e-02 -2.062501758337020874e-01 -5.128964781761169434e-02 1.008557528257369995e-01 -2.037435173988342285e-01 6.430649012327194214e-02 1.807842217385768890e-02 -5.558410659432411194e-02 -7.187329232692718506e-02 -2.534165978431701660e-01 1.564509570598602295e-01 1.571688950061798096e-01 9.170996397733688354e-02 -3.227801322937011719e-01 -1.510519236326217651e-01 -1.379642933607101440e-01 -1.575384736061096191e-01 -1.198665350675582886e-01 -3.868144452571868896e-01 -1.801418960094451904e-01 2.840201258659362793e-01 -2.630373090505599976e-02 -1.008738353848457336e-01 -5.819107219576835632e-02 3.533090353012084961e-01 -3.140937983989715576e-01 1.063699647784233093e-01 1.259376853704452515e-01 -2.634993754327297211e-02 9.721867740154266357e-02
-1.526487767696380615e-01 7.064638286828994751e-02 2.393060773611068726e-01 -1.475417762994766235e-01 -8.252925425767898560e-02 2.263248562812805176e-01 -1.794391423463821411e-01 -1.755577623844146729e-01 -3.716142848134040833e-02 -1.679534167051315308e-01 -8.161830715835094452e-03 -3.496443033218383789e-01 3.711713105440139771e-02 -1.003265231847763062e-01 -1.236348226666450500e-01 2.343200892210006714e-02 -2.241901010274887085e-01 -2.626144699752330780e-02 -5.748157575726509094e-02 1.616694033145904541e-02 7.077277451753616333e-02 -3.957041800022125244e-01 3.814170956611633301e-01 -2.283329889178276062e-02 3.757985681295394897e-02 1.054771244525909424e-01 2.810753881931304932e-01 -2.711022458970546722e-02 -2.829614579677581787e-01 -1.261374447494745255e-03 -9.836759418249130249e-02 2.197847962379455566e-01
4.432870447635650635e-02 -1.479339897632598877e-01 2.165093086659908295e-02 -2.180961817502975464e-01 1.159048750996589661e-01 -3.999860025942325592e-03 9.688126295804977417e-02 4.788359627127647400e-02 3.089030086994171143e-01 -1.333137154579162598e-01 7.679842412471771240e-02 1.165945827960968018e-01 1.648224443197250366e-01 -1.190101727843284607e-01 3.013784624636173248e-02 -1.537076681852340698e-01 -1.707258522510528564e-01 1.814823001623153687e-01 3.685654997825622559e-01 1.228200495243072510e-01 9.907167404890060425e-02 -3.041700124740600586e-01 3.142749145627021790e-02 1.951769553124904633e-02 3.629786074161529541e-01 2.247664183378219604e-01 1.903638690710067749e-01 -1.670694649219512939e-01 -2.380765378475189209e-01 -2.878510355949401855e-01 2.927987650036811829e-02 -3.008836880326271057e-02
-3.917198181152343750e-01 -1.631897091865539551e-01 2.715055644512176514e-01 -2.618464231491088867e-01 1.518307179212570190e-01 9.877988696098327637e-02 -1.537228822708129883e-01 -5.038924049586057663e-03 -6.591391563415527344e-02 5.739031732082366943e-02 1.487759798765182495e-01 -6.356033030897378922e-03 5.485623702406883240e-02 5.295529589056968689e-02 7.708017528057098389e-02 -3.091276250779628754e-02 5.570824444293975830e-02 1.541012674570083618e-01 2.721226215362548828e-01 -2.247008830308914185e-01 -1.540352255105972290e-01 -4.020242094993591309e-01 3.563190102577209473e-01 2.930359682068228722e-03 1.152970343828201294e-01 -6.605914235115051270e-02 7.187580317258834839e-02 -1.445254832506179810e-01 -7.574298232793807983e-02 -1.871904432773590088e-01 1.476001087576150894e-02 1.738856136798858643e-01
6.820888817310333252e-02 5.118247121572494507e-02 1.732839494943618774e-01 -2.293455302715301514e-01 1.481755822896957397e-01 1.713752746582031250e-02 2.745924890041351318e-01 2.392330616712570190e-01 2.877589762210845947e-01 -2.750755846500396729e-01 9.517452865839004517e-02 -8.319880813360214233e-02 6.616551429033279419e-02 -1.415300741791725159e-02 -3.759358823299407959e-02 -2.855423688888549805e-01 -1.297906935214996338e-01 2.231354080140590668e-02 7.968472689390182495e-02 -1.377128809690475464e-01 -1.505757272243499756e-01 -3.690908253192901611e-01 5.353272333741188049e-02 4.414330422878265381e-02 2.488036006689071655e-01 1.738916635513305664e-01 2.343711107969284058e-01 -1.210909113287925720e-01 -1.419265121221542358e-01 -8.179666101932525635e-02 2.713330984115600586e-01 1.570878624916076660e-01
1.434349548071622849e-02 -8.862628787755966187e-02 -8.622676134109497070e-02 -3.760223686695098877e-01 3.806849718093872070e-01 2.270205914974212646e-01 1.322638243436813354e-01 7.517846673727035522e-02 2.227728515863418579e-01 1.075022015720605850e-02 -3.017726168036460876e-02 -3.671387732028961182e-01 2.131236344575881958e-01 -2.369851246476173401e-02 -1.729768812656402588e-01 1.447790116071701050e-02 -1.010570824146270752e-01 9.856650233268737793e-02 -1.411676108837127686e-01 -1.918601542711257935e-01 -1.778437197208404541e-01 4.022157564759254456e-02 1.735075414180755615e-01 1.696777045726776123e-01 -1.851473003625869751e-01 -5.051197484135627747e-02 1.587164960801601410e-02 -1.104574277997016907e-01 -3.497896492481231689e-01 3.818527609109878540e-02 1.384072750806808472e-01 2.981387265026569366e-02
-2.142865210771560669e-01 -3.274064883589744568e-02 2.700700759887695312e-01 -1.963857263326644897e-01 1.731936037540435791e-01 2.176978141069412231e-01 -1.889962255954742432e-01 1.141596026718616486e-02 -1.867386102676391602e-01 -5.575570836663246155e-02 1.306815743446350098e-01 -3.546848893165588379e-02 1.803471595048904419e-01 1.467601060867309570e-01 5.648384243249893188e-02 1.269745640456676483e-02 1.293962597846984863e-01 1.460798531770706177e-01 2.636409997940063477e-01 -1.739664375782012939e-01 -1.321193873882293701e-01 -3.763179779052734375e-01 2.395259886980056763e-01 -1.842853799462318420e-02 2.630028426647186279e-01 7.844364643096923828e-02 3.341677486896514893e-01 -1.344095766544342041e-01 -8.526858687400817871e-02 -1.295682191848754883e-01 1.401207000017166138e-01 1.055834293365478516e-01
-8.459532260894775391e-02 -4.680116474628448486e-02 2.808559834957122803e-01 -4.334389418363571167e-02 2.197402268648147583e-01 1.393863856792449951e-01 -2.242085188627243042e-01 1.453810036182403564e-01 -1.975350528955459595e-01 -7.121351361274719238e-02 1.522113978862762451e-01 -2.218519337475299835e-02 1.829947680234909058e-01 2.892476320266723633e-02 2.352567948400974274e-02 1.089394912123680115e-01 7.184349745512008667e-02 2.862812578678131104e-02 4.619853794574737549e-01 -8.122902363538742065e-02 -1.485596448183059692e-01 -3.226430416107177734e-01 2.362658679485321045e-01 4.349062964320182800e-02 1.827490031719207764e-01 -2.362931817770004272e-01 4.592310264706611633e-02 -2.036589831113815308e-01 -1.181749701499938965e-01 -3.126865923404693604e-01 3.727713972330093384e-02 2.101361565291881561e-02
2.045919597148895264e-01 -2.023114711046218872e-01 -5.227687209844589233e-02 -3.073576390743255615e-01 1.244620084762573242e-01 4.885134398937225342e-01 -1.358920037746429443e-01 4.329769685864448547e-02 -5.967181921005249023e-02 7.868822664022445679e-02 -8.849295787513256073e-03 -5.111531913280487061e-02 1.217316761612892151e-01 3.736718297004699707e-01 -1.469633430242538452e-01 -1.468979120254516602e-01 -7.680215686559677124e-02 -3.803609684109687805e-02 1.068528369069099426e-01 2.241881191730499268e-01 8.003284037113189697e-02 -2.704598605632781982e-01 1.757469475269317627e-01 1.539225969463586807e-02 -5.495575070381164551e-02 6.161404773592948914e-02 9.352075308561325073e-02 -2.707901298999786377e-01 -2.492454797029495239e-01 -4.349149018526077271e-02 -4.050530493259429932e-03 5.330177396535873413e-02
-2.089027613401412964e-01 -6.852971762418746948e-02 2.853384800255298615e-02 -2.500048577785491943e-01 1.355051845312118530e-01 3.123362176120281219e-02 -9.593293815851211548e-02 1.015380918979644775e-01 -2.918188087642192841e-02 -1.459253877401351929e-01 4.908168688416481018e-02 6.003689765930175781e-02 3.350526988506317139e-01 -1.987185329198837280e-01 -2.526340484619140625e-01 -5.049322918057441711e-02 1.935050040483474731e-01 -2.224934399127960205e-01 -1.512728482484817505e-01 8.864840120077133179e-02 -1.344646662473678589e-01 -2.207601368427276611e-01 2.817436158657073975e-01 3.482762277126312256e-01 2.288599163293838501e-01 -1.206270530819892883e-01 1.467269957065582275e-01 -2.726883888244628906e-01 -1.474756151437759399e-01 1.269071698188781738e-01 -1.146067678928375244e-01 -6.502623111009597778e-02
8.768866211175918579e-02 8.085914701223373413e-02 1.896189004182815552e-01 -1.391540560871362686e-02 1.201935559511184692e-01 1.608855575323104858e-01 3.623851388692855835e-02 1.803714036941528320e-01 5.517912283539772034e-02 -5.708797648549079895e-02 -8.202006109058856964e-03 -2.425085604190826416e-01 -1.536995023488998413e-01 3.582955151796340942e-02 1.685258746147155762e-01 -3.777158856391906738e-01 -3.467253446578979492e-01 -1.445707976818084717e-01 1.783959269523620605e-01 -2.576571144163608551e-02 -6.080511957406997681e-02 -3.025782406330108643e-01 -9.482190757989883423e-02 2.833650410175323486e-01 3.884961307048797607e-01 -9.104662388563156128e-02 1.930465251207351685e-01 -1.851512342691421509e-01 -9.879067540168762207e-02 -4.323200508952140808e-02 -1.145895943045616150e-01 2.479553967714309692e-02
1.309688091278076172e-01 1.888830065727233887e-01 2.862068712711334229e-01 -2.282280623912811279e-01 2.309708148241043091e-01 6.475025415420532227e-02 -6.370253115892410278e-02 -1.105519607663154602e-01 1.396106928586959839e-01 1.022814661264419556e-01 -5.301940068602561951e-02 -1.590703278779983521e-01 7.971565425395965576e-02 -1.035130955278873444e-02 -1.955443471670150757e-01 -7.036600261926651001e-02 -1.910340338945388794e-01 -2.069244384765625000e-01 2.920950353145599365e-01 5.056462809443473816e-02 -1.518905609846115112e-01 -1.991371065378189087e-01 -8.963746577501296997e-02 -6.853559613227844238e-02 1.049990430474281311e-01 3.404006361961364746e-02 1.775774657726287842e-01 -3.434598743915557861e-01 -1.153328269720077515e-01 -4.203049540519714355e-01 7.714527100324630737e-02 1.771801561117172241e-01
-1.456159353256225586e-01 4.080886766314506531e-02 -7.531808316707611084e-02 -2.343676984310150146e-02 1.604427397251129150e-01 1.312379091978073120e-01 1.170279979705810547e-01 -1.957115679979324341e-01 1.263798177242279053e-01 -1.216773241758346558e-01 2.281335741281509399e-01 4.279549792408943176e-02 3.029726743698120117e-01 -1.541116684675216675e-01 9.645460546016693115e-02 -2.571642994880676270e-01 -3.353464305400848389e-01 -2.276607155799865723e-01 -8.016163110733032227e-02 3.516928106546401978e-02 -3.090974092483520508e-01 -1.499165780842304230e-02 4.239131212234497070e-01 7.641497254371643066e-02 3.046399354934692383e-02 -5.113534256815910339e-02 -3.943004831671714783e-02 -2.520652711391448975e-01 -2.385769635438919067e-01 3.803538158535957336e-02 1.205043941736221313e-01 7.438305765390396118e-02
-2.671187520027160645e-01 -8.338308334350585938e-02 -9.288716316223144531e-02 -7.660141587257385254e-02 2.351009696722030640e-01 -9.834963828325271606e-02 5.315903574228286743e-02 -6.497862935066223145e-02 1.124399341642856598e-02 1.837225258350372314e-02 -1.758977919816970825e-01 -1.105836778879165649e-01 3.013645410537719727e-01 -6.842570006847381592e-02 -2.267415970563888550e-01 -1.332781277596950531e-02 -1.148961856961250305e-01 -2.548426273278892040e-04 -1.408666074275970459e-01 2.660627663135528564e-01 1.519676484167575836e-02 -3.535984754562377930e-01 -2.455116361379623413e-01 1.171017363667488098e-01 8.273646235466003418e-02 -1.863140314817428589e-01 1.904571801424026489e-01 -4.506587982177734375e-01 1.208433881402015686e-01 -1.661090254783630371e-01 3.909488022327423096e-02 1.294065415859222412e-01
7.872452586889266968e-02 -2.478077262639999390e-01 4.882445931434631348e-02 -4.426524043083190918e-02 2.323212474584579468e-02 1.081107035279273987e-01 7.878495007753372192e-02 -3.434891626238822937e-02 -7.987257093191146851e-02 9.338584542274475098e-02 4.134790599346160889e-02 -2.668966352939605713e-01 1.898932456970214844e-02 -8.639416843652725220e-02 -1.082055568695068359e-01 -2.821276783943176270e-01 -5.264061689376831055e-02 -1.295409202575683594e-01 -1.632349044084548950e-01 -8.293767273426055908e-02 -4.333283379673957825e-02 -3.367439508438110352e-01 2.545192837715148926e-01 2.971386723220348358e-02 -6.880933046340942383e-02 -1.146612763404846191e-01 3.172886967658996582e-01 -2.894409000873565674e-01 -9.476520866155624390e-02 -4.245987236499786377e-01 -7.655056565999984741e-02 2.996582686901092529e-01
-1.440092921257019043e-01 4.026309028267860413e-02 2.923564016819000244e-01 -1.789067387580871582e-01 2.411012798547744751e-01 1.922530680894851685e-01 -2.491114139556884766e-01 2.780916988849639893e-01 1.421080157160758972e-02 5.239121615886688232e-02 1.977772414684295654e-01 -1.227462217211723328e-01 1.869144737720489502e-01 -5.868225358426570892e-03 -1.376285962760448456e-02 5.944329872727394104e-02 1.187035255134105682e-02 6.438670307397842407e-02 3.331583440303802490e-01 -3.171624988317489624e-02 -2.463330924510955811e-01 -4.729140102863311768e-01 1.889326721429824829e-01 4.483926296234130859e-02 1.555185616016387939e-01 -1.374139934778213501e-01 -3.093929402530193329e-02 2.659792266786098480e-02 -3.418844565749168396e-02 -2.053129673004150391e-01 -4.907398670911788940e-02 3.270744159817695618e-02
-7.903913408517837524e-02 9.033622592687606812e-02 1.815051957964897156e-02 -2.679737806320190430e-01 -5.965986847877502441e-02 -1.430614441633224487e-01 2.098327428102493286e-01 -3.624438121914863586e-02 -9.646243602037429810e-02 -3.992049694061279297e-01 8.931205421686172485e-02 -1.605966091156005859e-01 1.830594539642333984e-01 2.689252793788909912e-01 5.724542215466499329e-02 -1.809605360031127930e-01 -1.811300516128540039e-01 9.254139661788940430e-02 1.020055189728736877e-01 -3.319201245903968811e-02 1.066801846027374268e-01 -1.813176423311233521e-01 6.876832991838455200e-02 -1.718021482229232788e-01 3.838926255702972412e-01 2.928590634837746620e-03 -1.326183527708053589e-01 -3.568016886711120605e-01 -1.927493512630462646e-01 -1.710187643766403198e-01 -9.863132983446121216e-02 -2.239160705357789993e-03
-3.039470911026000977e-01 -1.401920467615127563e-01 -2.488622814416885376e-01 -8.420206606388092041e-02 -3.067462146282196045e-02 2.484316825866699219e-01 8.026398718357086182e-02 -6.636632233858108521e-02 -1.764519661664962769e-01 -1.662833690643310547e-01 1.016736924648284912e-01 -3.064416348934173584e-01 -3.206408396363258362e-02 -9.678703546524047852e-02 3.584144636988639832e-03 -1.825073659420013428e-01 -3.085940778255462646e-01 -2.219363860785961151e-02 -1.541881635785102844e-02 2.582964673638343811e-02 -2.391132712364196777e-02 5.413293093442916870e-02 4.818843007087707520e-01 1.141516119241714478e-01 6.870093941688537598e-02 -9.124703705310821533e-02 1.643191128969192505e-01 -2.817474305629730225e-01 -3.905901685357093811e-02 -4.037166386842727661e-02 -2.654118537902832031e-01 1.693398691713809967e-02
9.960112720727920532e-02 -2.397036999464035034e-01 -3.133606165647506714e-02 -3.304367363452911377e-01 1.715124100446701050e-01 4.599308967590332031e-02 -5.702613666653633118e-02 7.645113766193389893e-02 -7.459259033203125000e-02 3.648179396986961365e-02 -2.574659287929534912e-01 -7.937125861644744873e-02 -9.814991056919097900e-02 8.883347362279891968e-02 -2.725461721420288086e-01 -2.654008865356445312e-01 -2.184372544288635254e-01 1.814487278461456299e-01 2.227150350809097290e-01 1.309144198894500732e-01 -3.477463126182556152e-01 -2.456190288066864014e-01 1.766999214887619019e-01 1.274123974144458771e-02 1.595530211925506592e-01 5.821916740387678146e-03 2.376441210508346558e-01 -2.794365882873535156e-01 -3.011228516697883606e-02 2.558038011193275452e-02 7.023041695356369019e-02 1.163224652409553528e-01
5.812724307179450989e-02 1.496261358261108398e-01 1.982440203428268433e-01 8.835361339151859283e-03 2.079616487026214600e-01 6.183893606066703796e-02 2.080975770950317383e-01 3.084022402763366699e-01 2.163536101579666138e-01 1.466509304009377956e-03 3.870597109198570251e-02 -1.519637107849121094e-01 -5.230503529310226440e-02 -4.051177762448787689e-03 1.417750716209411621e-01 -3.713940382003784180e-01 -3.849502801895141602e-01 1.439584493637084961e-01 1.451410353183746338e-02 -1.307193189859390259e-01 -1.754213273525238037e-01 -3.264100551605224609e-01 6.213986501097679138e-02 7.793848216533660889e-02 2.964237630367279053e-01 1.192740071564912796e-02 2.200845628976821899e-01 -9.191166609525680542e-02 -7.080549746751785278e-02 -1.712724417448043823e-01 -6.592950969934463501e-02 -1.131807640194892883e-02
-1.986745297908782959e-01 -1.664282009005546570e-02 3.109427094459533691e-01 -2.456295490264892578e-01 -5.940777808427810669e-02 3.557593747973442078e-02 -9.914046525955200195e-02 1.664257198572158813e-01 1.460825800895690918e-01 -1.767579764127731323e-01 -6.438393145799636841e-02 -3.238996267318725586e-01 2.952169775962829590e-01 -3.016436658799648285e-02 3.134201467037200928e-02 -9.573420137166976929e-02 -1.114945262670516968e-01 -4.015228897333145142e-02 2.552889287471771240e-01 -1.227139160037040710e-01 -3.171912133693695068e-01 -1.451103109866380692e-02 -2.098231343552470207e-04 1.455214768648147583e-01 5.183665547519922256e-03 -3.037295341491699219e-01 3.468563556671142578e-01 -8.693668991327285767e-02 -4.358620196580886841e-02 -2.005455791950225830e-01 -1.387426257133483887e-01 -5.723189935088157654e-02
2.776825428009033203e-01 2.051525413990020752e-01 3.936178609728813171e-02 -2.654248774051666260e-01 2.019987069070339203e-02 1.869266666471958160e-02 2.798373997211456299e-02 5.548479780554771423e-02 -7.514609023928642273e-03 -1.122414395213127136e-01 9.474930167198181152e-02 -1.624297536909580231e-02 4.138242602348327637e-01 4.966996982693672180e-02 2.562831342220306396e-02 -2.732413634657859802e-02 -1.798056364059448242e-01 -2.311224639415740967e-01 -2.915536612272262573e-02 7.745064049959182739e-02 3.386793658137321472e-02 -4.461985826492309570e-01 -1.065246015787124634e-01 -1.514480356127023697e-02 1.849696487188339233e-01 2.572060003876686096e-02 2.146095186471939087e-01 -2.207537442445755005e-01 1.599311828613281250e-01 -3.528204262256622314e-01 -1.362799555063247681e-01 6.677219271659851074e-02
4.617465659976005554e-02 -4.335400834679603577e-02 -9.706646949052810669e-02 -2.530925273895263672e-01 -1.587558239698410034e-01 3.918485045433044434e-01 -3.065164759755134583e-02 -4.379507526755332947e-02 2.276121526956558228e-01 1.346904635429382324e-01 -3.697465732693672180e-02 -8.714258670806884766e-02 1.707438230514526367e-01 9.366511553525924683e-02 2.786016464233398438e-01 -2.727504968643188477e-01 -1.759005039930343628e-01 -2.274180296808481216e-03 -1.197242960333824158e-01 3.110713660717010498e-01 -6.891415268182754517e-02 -1.782528311014175415e-01 1.827489882707595825e-01 4.060807451605796814e-02 -5.740471184253692627e-02 -1.259168386459350586e-01 2.126255780458450317e-01 -3.167499601840972900e-01 -2.833992540836334229e-01 -1.661528088152408600e-02 -7.118356227874755859e-02 8.995854109525680542e-02
-5.105897784233093262e-02 -1.150975152850151062e-01 4.204483330249786377e-01 -2.907325923442840576e-01 4.382135346531867981e-02 1.377044171094894409e-01 -1.377319693565368652e-01 2.538177929818630219e-02 2.311487495899200439e-01 -3.648052737116813660e-02 3.328941762447357178e-02 -2.430011704564094543e-02 2.697015106678009033e-01 -3.478090837597846985e-02 9.752104990184307098e-03 -1.128188446164131165e-01 -3.123896941542625427e-02 1.229297649115324020e-02 2.799368798732757568e-01 1.154419779777526855e-02 -3.593282699584960938e-01 -3.246738612651824951e-01 -3.872665762901306152e-02 3.699941188097000122e-02 1.548338979482650757e-01 -4.288165271282196045e-02 6.702172011137008667e-02 -1.617290526628494263e-01 -1.044967994093894958e-01 -2.724876403808593750e-01 -1.891075968742370605e-01 -2.114244848489761353e-01
2.260403186082839966e-01 3.148753643035888672e-01 2.017064392566680908e-01 -2.394483089447021484e-01 2.629297673702239990e-01 -6.945639848709106445e-02 -1.246379986405372620e-01 7.473418861627578735e-02 1.550835222005844116e-01 -4.038801789283752441e-02 7.902227342128753662e-02 -6.426123529672622681e-02 4.796572029590606689e-02 -2.149766683578491211e-01 -1.933294683694839478e-01 -3.250864148139953613e-02 -1.288195699453353882e-01 -1.375782340764999390e-01 1.570516824722290039e-01 7.126032374799251556e-03 -1.758036762475967407e-01 -2.970971167087554932e-01 4.738371819257736206e-02 -8.443451672792434692e-02 2.328148335218429565e-01 -9.438843280076980591e-02 1.447363346815109253e-01 -3.291930258274078369e-01 -1.674753278493881226e-01 -3.221623897552490234e-01 6.563296914100646973e-02 1.276647299528121948e-01
-1.218046396970748901e-01 1.421382278203964233e-01 2.016189694404602051e-02 -2.123696357011795044e-01 2.655199170112609863e-01 -6.661639362573623657e-02 1.368545293807983398e-01 2.746562659740447998e-01 5.518944934010505676e-02 -1.290121674537658691e-01 1.764221042394638062e-01 -1.383237540721893311e-01 2.101403325796127319e-01 2.048704959452152252e-02 2.666014013811945915e-03 1.704135686159133911e-01 -3.483117818832397461e-01 -2.566817775368690491e-02 1.725010871887207031e-01 1.594781130552291870e-01 -5.871273949742317200e-02 -3.139190077781677246e-01 3.031752109527587891e-01 -5.356551334261894226e-02 -1.379756629467010498e-01 -1.872437149286270142e-01 -9.011970460414886475e-02 3.412153944373130798e-02 -2.607019245624542236e-02 -3.139972090721130371e-01 -1.832035183906555176e-01 1.913297176361083984e-01
-1.085851937532424927e-01 -1.062758415937423706e-01 1.426831036806106567e-01 -2.631438076496124268e-01 1.729144901037216187e-02 -1.575048565864562988e-01 1.776663511991500854e-01 -1.884817332029342651e-01 -7.427155226469039917e-02 -1.757599115371704102e-01 8.515296876430511475e-02 -4.390111565589904785e-02 8.144682645797729492e-02 2.467143088579177856e-01 1.241196319460868835e-01 -8.935833722352981567e-02 -2.802010774612426758e-01 -1.988687664270401001e-01 3.531309664249420166e-01 6.589254736900329590e-02 1.463069319725036621e-01 -3.497460186481475830e-01 7.216884940862655640e-02 -2.511258125305175781e-01 8.643197268247604370e-02 -1.672049164772033691e-01 -6.037501245737075806e-02 -3.620587587356567383e-01 -5.863830074667930603e-02 -8.805139362812042236e-02 -1.286864578723907471e-01 4.023884609341621399e-02
-1.006550192832946777e-01 7.517329603433609009e-02 2.164947688579559326e-01 -2.187144756317138672e-01 3.373914062976837158e-01 1.268687844276428223e-01 -2.766080200672149658e-01 1.975986957550048828e-01 -2.536167800426483154e-01 -2.390270084142684937e-01 2.640647590160369873e-01 9.901776909828186035e-02 1.872387379407882690e-01 6.444019824266433716e-02 1.741914302110671997e-01 -1.811670064926147461e-01 -8.098810166120529175e-02 4.261473193764686584e-02 -5.711126327514648438e-02 -2.349250465631484985e-01 -4.027535766363143921e-02 -3.142255544662475586e-01 1.955379396677017212e-01 9.332727640867233276e-02 1.161560416221618652e-01 -1.411932855844497681e-01 -6.091701611876487732e-02 -1.938980370759963989e-01 7.575757917948067188e-04 -2.009049355983734131e-01 8.625698834657669067e-02 -6.316853314638137817e-02
-7.577606290578842163e-02 -1.737158447504043579e-01 -7.643648982048034668e-02 -2.439090237021446228e-02 1.791443079710006714e-01 2.439435124397277832e-01 -7.657149434089660645e-02 -8.537332713603973389e-02 7.028637081384658813e-02 -9.946299344301223755e-02 1.517225652933120728e-01 -2.452478110790252686e-01 1.317514479160308838e-01 1.206789165735244751e-01 -1.973415315151214600e-01 -1.272104680538177490e-01 -9.826204925775527954e-02 2.312039285898208618e-01 3.516854047775268555e-01 1.099813729524612427e-02 6.331863999366760254e-02 -2.564038932323455811e-01 3.823450999334454536e-03 2.674120962619781494e-01 1.401191391050815582e-02 2.386739850044250488e-01 -8.153281360864639282e-02 -2.620229721069335938e-01 -2.346014976501464844e-01 -2.158766239881515503e-01 -1.800712943077087402e-01 -2.704094350337982178e-01
-2.613409459590911865e-01 -2.715595811605453491e-02 -2.774699032306671143e-02 -2.461189925670623779e-01 2.667986846063286066e-04 2.170841395854949951e-01 8.532685786485671997e-02 -1.950721740722656250e-01 2.638066709041595459e-01 1.219519041478633881e-02 -1.455591246485710144e-02 -2.292853891849517822e-01 2.452880293130874634e-01 -2.177699841558933258e-02 1.960484124720096588e-02 -2.234607636928558350e-01 -5.472907051444053650e-02 -1.851388812065124512e-02 1.560347061604261398e-02 1.432314664125442505e-01 1.401080042123794556e-01 -6.728756427764892578e-02 2.580914497375488281e-01 1.278770272620022297e-03 1.276038736104965210e-01 1.030472144484519958e-01 -7.650061696767807007e-02 -3.291713595390319824e-01 -2.759858071804046631e-01 -3.463951870799064636e-02 5.292102321982383728e-02 4.555545449256896973e-01
-3.726619109511375427e-02 -1.922821104526519775e-01 -1.135501042008399963e-01 -3.269582092761993408e-01 2.484846562147140503e-01 -4.361617565155029297e-02 -6.503345817327499390e-02 1.370395869016647339e-01 -6.732658296823501587e-02 5.907031707465648651e-03 -1.614709049463272095e-01 1.325015816837549210e-02 2.959697507321834564e-02 -2.913710772991180420e-01 -2.210419476032257080e-01 -1.143928319215774536e-01 -4.245730116963386536e-02 -1.548794507980346680e-01 9.993406385183334351e-02 -1.174575090408325195e-01 -2.640653550624847412e-01 -4.742444455623626709e-01 3.231900632381439209e-01 -8.259070664644241333e-02 1.457636803388595581e-01 -1.174517571926116943e-01 -8.435985445976257324e-02 -1.738504767417907715e-01 -1.209461614489555359e-01 1.694949716329574585e-01 -3.095836192369461060e-02 6.686203926801681519e-02
-1.087290570139884949e-01 -8.392699807882308960e-02 6.732460111379623413e-02 -2.599655389785766602e-01 -6.868448853492736816e-02 1.853901147842407227e-01 -1.472279280424118042e-01 1.673814058303833008e-01 2.867765538394451141e-02 2.008297480642795563e-03 2.586533427238464355e-01 8.471108973026275635e-02 1.236352995038032532e-01 2.893458679318428040e-02 1.728535294532775879e-01 -1.818977482616901398e-02 -1.713261902332305908e-01 4.338831081986427307e-02 -7.908703386783599854e-02 9.616281837224960327e-02 1.346460580825805664e-01 -7.595692574977874756e-02 8.833675086498260498e-02 -1.976698487997055054e-01 2.646716833114624023e-01 9.001556038856506348e-02 2.750041661784052849e-03 -3.159392178058624268e-01 -4.644137620925903320e-01 -4.204432666301727295e-01 1.727114245295524597e-02 1.037331447005271912e-01
-1.584199965000152588e-01 -4.956484958529472351e-02 2.894190251827239990e-01 -3.661138713359832764e-01 8.313700556755065918e-02 6.526387482881546021e-02 -1.412203013896942139e-01 1.415910273790359497e-01 -1.281720548868179321e-01 1.174680218100547791e-01 -9.720457345247268677e-02 -2.401415491476655006e-03 9.764978289604187012e-02 -4.070623964071273804e-02 -1.362563967704772949e-01 6.653927266597747803e-02 -5.346933030523359776e-04 2.349247485399246216e-01 6.230591237545013428e-02 -8.886218816041946411e-02 -3.187586367130279541e-01 -3.972972929477691650e-01 3.301307559013366699e-01 1.387272328138351440e-01 7.542946934700012207e-02 -1.413100808858871460e-01 1.725765168666839600e-01 -6.989108026027679443e-02 1.016125380992889404e-01 -3.102401793003082275e-01 -8.946599066257476807e-02 7.643099408596754074e-03
1.562963426113128662e-02 -3.665122985839843750e-01 7.635530829429626465e-02 -5.419683456420898438e-02 7.905399054288864136e-02 -5.671687424182891846e-02 2.876627258956432343e-02 4.114998877048492432e-02 7.153761386871337891e-02 1.134838089346885681e-01 1.561057101935148239e-02 -3.858946859836578369e-01 -4.272812511771917343e-03 -1.519417613744735718e-01 -1.602116674184799194e-01 -3.976501151919364929e-02 -5.985290184617042542e-02 -1.953814327716827393e-01 -6.573660671710968018e-02 -4.593633860349655151e-02 -9.214781969785690308e-02 -2.529514133930206299e-01 4.761876761913299561e-01 7.311413437128067017e-02 1.347574591636657715e-01 -9.237770922482013702e-03 2.411236912012100220e-01 -2.297546565532684326e-01 -3.084350228309631348e-01 -1.664019376039505005e-01 2.917214296758174896e-03 1.496488749980926514e-01
-1.532420217990875244e-01 4.976615309715270996e-02 -2.057349979877471924e-01 -2.831460833549499512e-01 1.104109883308410645e-01 2.303175777196884155e-01 -1.389332413673400879e-01 3.788143396377563477e-02 3.145738691091537476e-02 5.538491066545248032e-03 -1.287881284952163696e-01 -2.300279140472412109e-01 8.163093775510787964e-02 -7.020945101976394653e-02 -8.712379261851310730e-03 -2.344220727682113647e-01 -1.113351285457611084e-01 -2.766768634319305420e-01 7.280153688043355942e-03 -4.733067005872726440e-02 1.032333374023437500e-01 -3.268750309944152832e-01 2.903908789157867432e-01 8.824456483125686646e-02 4.631247222423553467e-01 2.515930496156215668e-02 -1.001458615064620972e-02 -4.504375904798507690e-02 1.664949506521224976e-01 -8.440095931291580200e-02 -1.774623245000839233e-01 -2.097246050834655762e-01
2.054183483123779297e-01 1.319843381643295288e-01 1.315557360649108887e-01 -1.909757703542709351e-01 2.222782522439956665e-01 2.887352183461189270e-02 2.487518265843391418e-02 2.526172399520874023e-01 1.471508294343948364e-01 5.468559265136718750e-02 1.428026822395622730e-03 -1.264637410640716553e-01 -2.037557587027549744e-02 2.534154653549194336e-01 1.370980590581893921e-01 -1.294550895690917969e-01 -4.048106074333190918e-01 -9.110832470469176769e-04 7.721101492643356323e-02 2.582851238548755646e-02 -6.168842315673828125e-02 -2.848668098449707031e-01 6.713851820677518845e-03 3.212890326976776123e-01 2.639745771884918213e-01 -7.140900194644927979e-02 3.425244092941284180e-01 -4.075717926025390625e-02 7.047256082296371460e-02 -2.632123827934265137e-01 5.050110816955566406e-02 4.254958033561706543e-02
-3.947185724973678589e-02 -1.014881357550621033e-01 3.555122315883636475e-01 -2.673673033714294434e-01 1.322951074689626694e-02 5.356991291046142578e-02 -2.231139093637466431e-01 -2.278421632945537567e-02 1.302053872495889664e-02 9.249315410852432251e-02 -4.489447921514511108e-02 -2.497271262109279633e-02 3.392813503742218018e-01 1.266585737466812134e-01 3.978420048952102661e-02 -5.067112296819686890e-02 -1.259822696447372437e-01 1.086359545588493347e-01 2.257691025733947754e-01 1.580707430839538574e-01 -3.289335072040557861e-01 -1.583222150802612305e-01 -4.891664534807205200e-02 5.450459942221641541e-02 2.111820578575134277e-01 -1.449895352125167847e-01 9.931420534849166870e-02 -1.819925308227539062e-01 -6.437089294195175171e-02 -4.510440826416015625e-01 -1.162787154316902161e-01 -1.352336555719375610e-01
-1.987351179122924805e-01 -2.005168646574020386e-01 -1.881907284259796143e-01 -2.201902270317077637e-01 -3.194820880889892578e-02 -3.010575287044048309e-02 8.511095494031906128e-02 -1.310984641313552856e-01 2.555778026580810547e-01 -2.277808189392089844e-01 9.050683677196502686e-02 -3.236896917223930359e-02 4.857477918267250061e-02 3.129614889621734619e-01 1.381091475486755371e-01 2.501288056373596191e-02 -2.027337104082107544e-01 1.430761720985174179e-02 -2.865554578602313995e-02 -1.483089383691549301e-02 -1.246850043535232544e-01 -1.389992088079452515e-01 -2.282044291496276855e-01 1.882072091102600098e-01 2.796189486980438232e-01 6.637619435787200928e-02 9.680104255676269531e-02 -4.199169576168060303e-01 -2.073805481195449829e-01 -1.526363641023635864e-01 -5.834060162305831909e-02 2.467347830533981323e-01
6.205518916249275208e-02 6.260548532009124756e-02 2.197844535112380981e-01 -2.023084610700607300e-01 1.762714087963104248e-01 -1.611549407243728638e-01 -8.066243678331375122e-02 2.780012972652912140e-02 -8.931209146976470947e-02 1.602092175744473934e-03 3.803074061870574951e-01 -6.080278009176254272e-02 3.255336880683898926e-01 3.319324553012847900e-02 9.123513847589492798e-02 2.458259649574756622e-02 -3.206661343574523926e-02 -8.001443743705749512e-02 6.307178735733032227e-02 -9.284497797489166260e-02 -2.024651467800140381e-01 -3.794102966785430908e-01 -9.633902460336685181e-02 7.465410977602005005e-02 1.364257335662841797e-01 -2.187783569097518921e-01 2.140247970819473267e-01 -1.790868192911148071e-01 2.081636190414428711e-01 -3.169345557689666748e-01 -2.019988894462585449e-01 -1.326519995927810669e-01
6.698224227875471115e-03 -1.202589347958564758e-01 2.011648714542388916e-01 -6.057076156139373779e-02 -5.507110804319381714e-02 5.883525311946868896e-02 -1.088548335246741772e-03 -2.192309349775314331e-01 -1.061099022626876831e-01 -1.341498941183090210e-01 1.055658459663391113e-01 -3.498217463493347168e-01 5.101454630494117737e-02 -8.159561082720756531e-03 -3.192740380764007568e-01 2.307570129632949829e-01 -6.708891689777374268e-02 -2.663627266883850098e-01 8.542998880147933960e-02 1.562363803386688232e-01 -6.920012831687927246e-02 -3.505300581455230713e-01 2.312730699777603149e-01 1.761774905025959015e-02 -5.287634208798408508e-02 -6.327832490205764771e-02 3.004924058914184570e-01 -2.840769886970520020e-01 -2.066106200218200684e-01 -9.482274949550628662e-02 -1.053556278347969055e-01 1.923020929098129272e-01
1.417984906584024429e-02 -2.858261764049530029e-01 -9.910807758569717407e-02 -5.103967711329460144e-02 2.160474956035614014e-01 -9.318271279335021973e-02 1.956699192523956299e-01 1.207267493009567261e-01 -6.165983900427818298e-02 -1.634818166494369507e-01 3.886288106441497803e-01 -2.703170776367187500e-01 1.432611495256423950e-01 2.180710621178150177e-02 -1.509919017553329468e-01 -8.841460198163986206e-02 -2.008984088897705078e-01 2.148023843765258789e-01 1.864819526672363281e-01 8.840608596801757812e-02 -4.483939846977591515e-04 -2.478931546211242676e-01 1.807262003421783447e-01 2.685420513153076172e-01 -3.741385787725448608e-02 3.324580788612365723e-01 -4.010668769478797913e-02 -2.622003555297851562e-01 -1.971307955682277679e-02 -8.051993697881698608e-02 2.606707625091075897e-03 -8.199214935302734375e-02
-1.549246311187744141e-01 2.621323801577091217e-02 3.685767529532313347e-03 -9.478483349084854126e-02 2.832901179790496826e-01 -6.728894263505935669e-02 1.230186671018600464e-01 -1.770081073045730591e-01 2.571399509906768799e-01 -1.600001007318496704e-01 1.829258948564529419e-01 -2.422777712345123291e-01 1.392512768507003784e-01 9.844489395618438721e-02 6.091829389333724976e-02 -1.472152620553970337e-01 3.226417675614356995e-02 7.635518163442611694e-02 1.413309276103973389e-01 4.426786303520202637e-02 1.007321476936340332e-01 -3.861362040042877197e-01 1.851348131895065308e-01 6.835147738456726074e-02 6.503979861736297607e-02 -8.226609230041503906e-02 6.827861070632934570e-02 -7.291387766599655151e-02 -4.988888502120971680e-01 3.793750703334808350e-02 3.012024760246276855e-01 -8.769993484020233154e-02
7.505398988723754883e-02 2.015622854232788086e-01 3.860725164413452148e-01 -3.296127021312713623e-01 3.560592532157897949e-01 -1.133395433425903320e-01 -9.204031527042388916e-02 7.161302864551544189e-02 1.803719997406005859e-01 -1.574328988790512085e-01 1.790782902389764786e-03 -8.275558799505233765e-02 1.692387908697128296e-01 -7.301193475723266602e-02 -1.399967670440673828e-01 7.464273273944854736e-02 -5.853071063756942749e-02 -1.235404238104820251e-01 1.319323927164077759e-01 7.234038412570953369e-02 -1.976360529661178589e-01 -2.030264735221862793e-01 1.108423322439193726e-01 1.212989762425422668e-01 -1.399507373571395874e-02 -1.791579648852348328e-02 3.770435228943824768e-02 -2.329124063253402710e-01 -1.962610036134719849e-01 -3.995877206325531006e-01 9.024477913044393063e-04 1.285388320684432983e-01
-4.125003814697265625e-01 3.240032494068145752e-02 -1.429535448551177979e-01 -2.327625453472137451e-02 2.140358388423919678e-01 -9.662656486034393311e-02 -6.866458058357238770e-02 -4.789153113961219788e-02 -1.652431935071945190e-01 -2.014533057808876038e-02 -1.119485199451446533e-01 -1.622272878885269165e-01 3.703683614730834961e-01 8.920828998088836670e-02 1.118830591440200806e-01 -1.432509273290634155e-01 -2.307139635086059570e-01 -1.568956226110458374e-01 9.836340695619583130e-02 8.534731715917587280e-02 -7.236463576555252075e-02 -4.046933352947235107e-01 -2.227923125028610229e-01 4.595414921641349792e-02 -4.245651140809059143e-02 2.149810940027236938e-01 8.210448548197746277e-03 -2.987611293792724609e-01 -1.329500377178192139e-01 -5.648171901702880859e-02 5.376550182700157166e-02 1.557592898607254028e-01
-2.268811017274856567e-01 -1.237178221344947815e-01 -2.063572220504283905e-02 1.376395970582962036e-01 -7.015201449394226074e-02 1.915714740753173828e-01 1.876004487276077271e-01 -1.678645759820938110e-01 2.631995081901550293e-02 2.394007891416549683e-02 1.915983259677886963e-01 -1.073543280363082886e-01 3.914510607719421387e-01 2.796674147248268127e-02 -1.301076710224151611e-01 1.384500563144683838e-01 -1.957538872957229614e-01 -1.551414281129837036e-01 -1.134139448404312134e-01 2.651166543364524841e-02 1.051412196829915047e-03 -1.626035124063491821e-01 2.098954319953918457e-01 1.990996152162551880e-01 3.777231872081756592e-01 -1.804606616497039795e-01 3.046206235885620117e-01 -2.667349576950073242e-01 -2.654734812676906586e-02 1.732293516397476196e-01 7.144182920455932617e-02 9.028182178735733032e-02
-8.011607825756072998e-02 1.763998866081237793e-01 -1.280676871538162231e-01 -1.310819089412689209e-01 3.799284622073173523e-02 -1.679814420640468597e-02 1.986657880479469895e-04 -3.012645542621612549e-01 1.159992590546607971e-01 -2.595549821853637695e-01 3.314579427242279053e-01 -1.532824337482452393e-01 2.743957340717315674e-01 3.175070881843566895e-02 1.154408603906631470e-01 7.006919384002685547e-02 -2.008259743452072144e-01 1.884490996599197388e-01 1.831512339413166046e-02 -2.365797907114028931e-01 -3.440358638763427734e-01 -2.735426723957061768e-01 1.756756901741027832e-01 2.890443205833435059e-01 8.623380213975906372e-03 1.543020457029342651e-02 -6.766099482774734497e-02 -1.163475140929222107e-01 -1.724432259798049927e-01 -4.889168217778205872e-02 1.275801807641983032e-01 1.452499777078628540e-01
1.032526791095733643e-01 -3.751639649271965027e-02 -9.321276098489761353e-02 -1.881413161754608154e-01 3.248728215694427490e-01 2.951035834848880768e-02 -2.165102660655975342e-01 1.191697716712951660e-01 4.473621547222137451e-01 -9.750200062990188599e-02 4.095422849059104919e-02 -1.717694252729415894e-01 3.233999013900756836e-01 -1.373801380395889282e-01 -8.502185344696044922e-03 -4.380839318037033081e-02 2.234833873808383942e-02 -1.500238180160522461e-01 1.390866190195083618e-01 6.795269437134265900e-03 -6.991777569055557251e-02 -2.136456519365310669e-01 3.901313543319702148e-01 -1.641963869333267212e-01 1.059696748852729797e-01 7.040579617023468018e-02 5.140396207571029663e-02 -4.792718961834907532e-02 -1.549302339553833008e-01 -1.565213650465011597e-01 -2.580415606498718262e-01 -4.210669919848442078e-02
1.193724200129508972e-01 -1.492777317762374878e-01 3.138684630393981934e-01 -4.303600490093231201e-01 9.220003336668014526e-02 7.500632852315902710e-02 -9.842897206544876099e-02 -8.629663288593292236e-02 1.516453623771667480e-01 1.519175022840499878e-01 1.787013411521911621e-01 -1.129620149731636047e-01 -1.553125306963920593e-02 1.657520607113838196e-02 -6.236553657799959183e-03 -3.133413568139076233e-02 -1.365523785352706909e-01 2.513293623924255371e-01 1.994210928678512573e-01 -1.338301599025726318e-01 -1.262621283531188965e-01 -1.391911059617996216e-01 -4.286591894924640656e-03 -2.688878178596496582e-01 1.028363257646560669e-01 -1.621939837932586670e-01 1.911446601152420044e-01 -4.465171694755554199e-01 -1.316608935594558716e-01 1.268595606088638306e-01 3.507801797240972519e-03 5.301450565457344055e-02
8.061518520116806030e-02 8.604706078767776489e-02 -1.098675504326820374e-01 -3.391338586807250977e-01 7.830115407705307007e-02 -8.674024045467376709e-02 -6.697099655866622925e-02 1.746190786361694336e-01 1.153859570622444153e-01 -2.200690805912017822e-01 2.377959899604320526e-02 -6.661339849233627319e-02 1.787609159946441650e-01 -6.548321805894374847e-03 -7.524657249450683594e-02 -9.899707883596420288e-02 -2.041510492563247681e-01 6.295402348041534424e-02 3.021025359630584717e-01 2.186592482030391693e-02 2.597393095493316650e-02 -3.075882792472839355e-01 -3.577309101819992065e-02 3.755812942981719971e-01 1.649727523326873779e-01 6.555895507335662842e-02 4.909804165363311768e-01 -1.228625550866127014e-01 -1.411824822425842285e-01 -1.124404519796371460e-01 -2.342987991869449615e-02 -1.918649487197399139e-02
-2.435404509305953979e-01 -1.158058419823646545e-01 2.744476497173309326e-02 -2.321904748678207397e-01 6.550738215446472168e-02 2.394447624683380127e-01 1.802336983382701874e-02 1.296955049037933350e-01 4.048479720950126648e-02 -1.850405037403106689e-01 9.578074328601360321e-03 -5.094973742961883545e-02 1.496814042329788208e-01 -2.799131870269775391e-01 -1.385689675807952881e-01 -4.036720469594001770e-02 2.106942087411880493e-01 -1.139896288514137268e-01 -2.297036051750183105e-01 -1.448929160833358765e-01 -1.240970641374588013e-01 -3.432461917400360107e-01 4.370717108249664307e-01 4.567265510559082031e-02 1.819438785314559937e-01 -3.848008112981915474e-03 1.185291111469268799e-01 -2.622571587562561035e-01 -1.814835518598556519e-01 -1.534969210624694824e-01 -6.130830198526382446e-02 -2.357475226745009422e-03
3.250722587108612061e-02 -1.820451617240905762e-01 2.166466861963272095e-01 -5.334587097167968750e-01 -7.614939659833908081e-02 9.577289968729019165e-02 -1.210866048932075500e-01 1.569491438567638397e-02 6.539310514926910400e-02 1.617745161056518555e-01 4.879721999168395996e-02 -3.304864838719367981e-02 2.052271738648414612e-02 8.752549439668655396e-02 -7.090445607900619507e-02 -7.058203220367431641e-02 -2.672448754310607910e-01 1.843175590038299561e-01 3.520159125328063965e-01 8.555461466312408447e-02 3.653346374630928040e-02 -2.704251743853092194e-02 1.634839028120040894e-01 -4.167608916759490967e-02 2.093996852636337280e-01 -2.267667353153228760e-01 1.836135983467102051e-01 -2.981003522872924805e-01 -1.399911195039749146e-01 1.815292537212371826e-01 -1.200731992721557617e-01 2.056834846735000610e-02
-6.094959378242492676e-02 -1.498780101537704468e-01 1.111597046256065369e-01 -1.950868815183639526e-01 2.019221521914005280e-02 2.312692850828170776e-01 3.381090937182307243e-03 -5.062407627701759338e-02 6.930031627416610718e-02 -2.544926106929779053e-01 -3.210422024130821228e-02 -1.223999187350273132e-01 -6.148058548569679260e-02 -9.900151193141937256e-02 9.300794452428817749e-02 -3.841253742575645447e-02 -2.892697453498840332e-01 5.591189116239547729e-02 1.909323334693908691e-01 8.540271967649459839e-02 2.148721925914287567e-02 -2.210106104612350464e-01 -1.525887846946716309e-02 5.707851648330688477e-01 8.429740555584430695e-03 1.956726461648941040e-01 1.703953295946121216e-01 -2.247391343116760254e-01 1.849573105573654175e-01 -2.195790112018585205e-01 -2.255172878503799438e-01 2.406515553593635559e-02
-1.851980686187744141e-01 2.129452675580978394e-02 -9.623780101537704468e-02 -2.285579144954681396e-01 2.725518941879272461e-01 -3.755392134189605713e-02 4.372029006481170654e-02 2.972720377147197723e-02 -2.501429319381713867e-01 7.314164191484451294e-02 -1.165050789713859558e-01 -1.619174480438232422e-01 3.139776289463043213e-01 -2.163125947117805481e-02 -2.213522791862487793e-01 -2.408694922924041748e-01 -1.002284288406372070e-01 1.960438042879104614e-01 -1.905557066202163696e-01 1.588723659515380859e-01 -3.067182600498199463e-01 -3.228160142898559570e-01 -3.859307244420051575e-02 -5.081138387322425842e-02 9.940217435359954834e-02 -1.104336231946945190e-01 3.021543323993682861e-01 -2.374314665794372559e-01 -1.101040318608283997e-01 -7.307801395654678345e-02 -4.363854229450225830e-02 -9.988997131586074829e-02
-3.041009008884429932e-01 -2.866212837398052216e-02 1.459018886089324951e-01 -3.403326869010925293e-01 5.411358177661895752e-02 -3.874219208955764771e-02 -4.832307621836662292e-02 1.818879693746566772e-01 4.157561063766479492e-02 -8.881737291812896729e-02 1.307612508535385132e-01 8.471092581748962402e-02 2.690213024616241455e-01 4.570472612977027893e-02 -3.504714369773864746e-01 -1.286913454532623291e-01 5.868845060467720032e-02 -1.785051673650741577e-01 1.664436049759387970e-02 2.005821466445922852e-01 -6.989540904760360718e-02 -7.602281123399734497e-02 2.993139326572418213e-01 3.364692926406860352e-01 1.797949075698852539e-01 9.146793931722640991e-02 2.398033738136291504e-01 -2.026489526033401489e-01 -1.396967768669128418e-01 1.628357619047164917e-01 -8.599935472011566162e-02 4.480679985135793686e-03
-2.026135474443435669e-01 -4.197608307003974915e-02 2.313315421342849731e-01 -9.570575505495071411e-02 4.348800331354141235e-02 2.458483725786209106e-01 -9.013646095991134644e-02 -2.412829101085662842e-01 2.438650839030742645e-02 -2.326082624495029449e-02 9.493631310760974884e-03 -4.378294944763183594e-01 1.362124383449554443e-01 6.962098181247711182e-02 -3.518942594528198242e-01 -6.866466999053955078e-02 -1.950591504573822021e-01 -2.461464107036590576e-01 -1.047723367810249329e-01 5.519489198923110962e-02 7.198919355869293213e-02 -3.471257388591766357e-01 2.250323742628097534e-01 4.868237674236297607e-02 6.259787082672119141e-02 -9.368135035037994385e-02 1.717978417873382568e-01 -8.765652775764465332e-03 -2.009060382843017578e-01 -5.248581245541572571e-02 -1.784814000129699707e-01 1.111925020813941956e-01
1.454230695962905884e-01 -1.410191804170608521e-01 7.404499500989913940e-02 -3.440987467765808105e-01 -5.010347068309783936e-02 1.785252541303634644e-01 -2.119530588388442993e-01 2.336509823799133301e-01 3.296897187829017639e-02 -1.183907873928546906e-02 -7.786529511213302612e-02 8.802895247936248779e-02 3.228307664394378662e-01 1.490915268659591675e-01 2.219480648636817932e-02 -2.987153641879558563e-02 -3.080005645751953125e-01 -3.502659797668457031e-01 2.487343922257423401e-02 9.635586291551589966e-02 9.334751963615417480e-02 -3.640505671501159668e-02 -2.814064966514706612e-03 6.967734545469284058e-02 2.899766564369201660e-01 7.450534403324127197e-02 1.211045607924461365e-01 -3.328084349632263184e-01 -1.934704035520553589e-01 -1.908071041107177734e-01 1.204245314002037048e-01 -1.120153591036796570e-01
-2.642300538718700409e-02 1.166144236922264099e-01 -5.438615381717681885e-02 -1.665123105049133301e-01 -9.302245825529098511e-02 1.176232695579528809e-01 8.571443706750869751e-02 5.220497772097587585e-02 1.553177684545516968e-01 -1.257620155811309814e-01 -3.795315697789192200e-02 -1.413809601217508316e-02 1.255924552679061890e-01 2.247760295867919922e-01 -2.223048806190490723e-01 -3.574540615081787109e-01 -7.369155436754226685e-02 -1.584021449089050293e-01 -1.856510192155838013e-01 -7.826346158981323242e-02 -3.687819242477416992e-01 -2.721215188503265381e-01 1.675538271665573120e-01 5.388294905424118042e-02 -3.426484391093254089e-02 -8.142726868391036987e-02 3.409370481967926025e-01 -3.675290346145629883e-01 7.241965830326080322e-02 5.283235013484954834e-02 -4.708322510123252869e-02 2.363758534193038940e-01
-9.846826642751693726e-02 -3.076955080032348633e-01 2.037034630775451660e-01 -3.896654844284057617e-01 2.335747331380844116e-01 -6.535208970308303833e-02 -7.354109734296798706e-02 3.148547708988189697e-01 1.189312618225812912e-02 9.284164756536483765e-02 2.561443746089935303e-01 -1.878440612927079201e-03 -1.304961442947387695e-01 1.560787260532379150e-01 1.704472601413726807e-01 -9.930937737226486206e-02 -1.530335694551467896e-01 -7.379944622516632080e-02 -1.906073093414306641e-02 4.818096756935119629e-02 9.868765622377395630e-02 -3.692509829998016357e-01 -5.770898237824440002e-02 -9.583654254674911499e-02 1.044417694211006165e-01 -1.522288024425506592e-01 -4.577982053160667419e-02 -2.289386987686157227e-01 -1.530805081129074097e-01 -1.869751065969467163e-01 -2.143421471118927002e-01 3.416600078344345093e-02
-3.748560696840286255e-02 8.493097126483917236e-02 2.663970291614532471e-01 -4.507535398006439209e-01 4.395709559321403503e-02 -1.542516350746154785e-01 -1.200080215930938721e-01 1.067808866500854492e-01 1.478107739239931107e-02 -1.098525449633598328e-01 8.544091880321502686e-02 -2.465425133705139160e-01 1.891028285026550293e-01 -2.093835547566413879e-02 -2.522054612636566162e-01 4.629468917846679688e-02 1.302269995212554932e-01 1.219740062952041626e-01 1.577137857675552368e-01 -9.489715099334716797e-03 -1.099388971924781799e-01 -2.660721540451049805e-01 2.194289267063140869e-01 -9.365947917103767395e-03 1.843286007642745972e-01 -8.273264020681381226e-02 1.963447779417037964e-01 -1.820291429758071899e-01 3.231166303157806396e-02 -4.226936697959899902e-01 -5.620089545845985413e-02 -9.429164230823516846e-03
-1.080492138862609863e-01 -2.941987849771976471e-02 1.057200655341148376e-01 -2.061646431684494019e-01 2.233972996473312378e-01 -9.084062278270721436e-02 -1.703377515077590942e-01 5.355316400527954102e-01 -2.160373330116271973e-02 7.406631857156753540e-02 2.138439118862152100e-01 3.892866149544715881e-02 1.422133147716522217e-01 1.701245456933975220e-01 8.090747147798538208e-02 -8.192001283168792725e-02 -3.093309998512268066e-01 -7.237099856138229370e-02 4.379829391837120056e-03 -4.554475098848342896e-02 8.137565851211547852e-02 -2.649945914745330811e-01 -4.221635311841964722e-02 -1.770416051149368286e-01 1.388416588306427002e-01 -7.675399631261825562e-02 8.144169300794601440e-02 -2.708498537540435791e-01 5.598215386271476746e-02 -4.734042566269636154e-03 -3.495214879512786865e-01 2.686450444161891937e-02
1.333732530474662781e-02 -1.795038878917694092e-01 3.788986206054687500e-01 -3.327059447765350342e-01 5.201429873704910278e-02 1.157792508602142334e-01 -2.184938341379165649e-01 -1.095532849431037903e-01 2.391514927148818970e-01 -8.291041851043701172e-02 -8.270244114100933075e-03 -4.619641974568367004e-02 2.298349589109420776e-01 2.668234333395957947e-02 -1.358390003442764282e-01 -2.759330673143267632e-03 -1.313157230615615845e-01 1.138217002153396606e-01 2.211582958698272705e-01 -5.875011160969734192e-02 -3.348155021667480469e-01 -3.349183499813079834e-01 -1.209083572030067444e-01 7.734737545251846313e-02 1.537121236324310303e-01 -5.941793695092201233e-02 4.118184372782707214e-02 -9.018083661794662476e-02 -9.313809871673583984e-02 -3.134685158729553223e-01 -1.610217690467834473e-01 -4.403074458241462708e-02
2.022443152964115143e-02 -1.554269194602966309e-01 1.401354819536209106e-01 -2.153757065534591675e-01 -5.230971798300743103e-02 1.303737610578536987e-01 9.102110564708709717e-02 -1.534815281629562378e-01 4.009326174855232239e-02 -9.034157544374465942e-02 -1.447053700685501099e-01 -1.192626194097101688e-03 -3.010242804884910583e-02 -9.870569407939910889e-02 1.600994467735290527e-01 -4.197069257497787476e-02 -3.308570384979248047e-01 7.556852698326110840e-02 2.062408030033111572e-01 7.651580870151519775e-02 -1.123447939753532410e-01 -2.033103853464126587e-01 -3.145853802561759949e-02 5.768780112266540527e-01 2.353952676057815552e-01 1.109914183616638184e-01 1.003818809986114502e-01 -1.928668320178985596e-01 5.948233976960182190e-02 -1.276013106107711792e-01 -3.207357823848724365e-01 -9.178385138511657715e-03
-7.031356543302536011e-02 -1.254051774740219116e-01 1.914981007575988770e-01 -4.841367304325103760e-01 1.053511649370193481e-01 1.714647710323333740e-01 -9.271105378866195679e-02 1.862557046115398407e-02 2.113451659679412842e-01 1.145977228879928589e-01 3.670628741383552551e-02 3.260308504104614258e-02 2.191657274961471558e-01 2.839513123035430908e-03 -1.210520938038825989e-01 -1.047078669071197510e-01 -1.383875757455825806e-01 2.753114402294158936e-01 1.623237431049346924e-01 1.230450645089149475e-01 -3.285473287105560303e-01 -3.867030739784240723e-01 -7.687928527593612671e-02 1.501886919140815735e-02 7.947497069835662842e-02 -1.961337327957153320e-01 4.808238148689270020e-02 5.162939429283142090e-03 -1.087924316525459290e-01 -2.550663948059082031e-01 -2.974212542176246643e-02 1.371270162053406239e-03
-1.391758918762207031e-01 5.885764211416244507e-02 -1.888996660709381104e-01 -7.715439051389694214e-02 2.610576339066028595e-02 2.951936125755310059e-01 1.421364992856979370e-01 -9.353780746459960938e-02 4.768739268183708191e-02 5.076954513788223267e-02 7.443595677614212036e-02 -1.925479471683502197e-01 4.797573015093803406e-02 1.316289305686950684e-01 2.026094198226928711e-01 -2.276985943317413330e-01 -1.094545237720012665e-03 -2.854619920253753662e-01 -4.433544725179672241e-02 1.083298251032829285e-01 -1.228187456727027893e-01 -2.736278176307678223e-01 2.991956174373626709e-01 3.340746462345123291e-02 2.216041833162307739e-01 3.209071978926658630e-02 -1.288115531206130981e-01 -2.807876169681549072e-01 5.823621153831481934e-02 -2.463032454252243042e-01 -4.098699092864990234e-01 7.321930676698684692e-02
-2.783009707927703857e-01 1.152101717889308929e-02 -6.649298965930938721e-02 -4.926143288612365723e-01 2.463682144880294800e-01 -1.364698540419340134e-02 -1.340768299996852875e-02 1.033992320299148560e-01 1.911332756280899048e-01 -1.068978384137153625e-02 -1.543283015489578247e-01 -1.002012938261032104e-01 4.721065238118171692e-02 4.034283757209777832e-02 -2.155783772468566895e-01 -1.007307842373847961e-01 -3.439395725727081299e-01 -2.289708107709884644e-01 -1.276504714041948318e-02 -1.823729276657104492e-01 -1.186609938740730286e-01 -1.807449162006378174e-01 -8.303353935480117798e-02 -2.362745068967342377e-02 3.330268263816833496e-01 -2.402017563581466675e-01 -8.878673426806926727e-03 -1.527702361345291138e-01 -3.495468571782112122e-02 8.340895920991897583e-02 -7.273241132497787476e-02 -9.355676919221878052e-02
-5.869804322719573975e-02 3.331877589225769043e-01 1.732995361089706421e-01 -3.696114569902420044e-02 1.472624018788337708e-03 2.115504294633865356e-01 1.233441829681396484e-01 1.144578214734792709e-02 9.204157441854476929e-02 6.807475537061691284e-02 1.274696886539459229e-01 -1.423602104187011719e-01 4.132020100951194763e-02 -1.014675050973892212e-01 -8.226143568754196167e-02 2.021296471357345581e-01 -1.284341365098953247e-01 -1.546344757080078125e-01 4.146888852119445801e-02 -2.201987504959106445e-01 7.726952433586120605e-02 -1.618657857179641724e-01 1.549756228923797607e-01 3.067256808280944824e-01 2.165057463571429253e-03 -6.655082106590270996e-02 1.872313022613525391e-01 -5.251263976097106934e-01 -3.365158736705780029e-01 -1.263942010700702667e-02 -1.206497028470039368e-01 2.654197067022323608e-02
-1.599145978689193726e-01 -6.878340616822242737e-03 -1.471184776164591312e-03 -9.281128644943237305e-02 6.719741225242614746e-02 1.373074054718017578e-01 -7.782638818025588989e-02 -5.262056738138198853e-02 5.686379075050354004e-01 7.298877835273742676e-02 6.035643443465232849e-02 -3.461725115776062012e-01 7.945927977561950684e-02 -1.865240335464477539e-01 -1.144251674413681030e-01 3.891372308135032654e-02 -2.709975540637969971e-01 -3.618050739169120789e-02 1.359440237283706665e-01 1.520464867353439331e-01 -1.981284022331237793e-01 -3.012984395027160645e-01 1.876321285963058472e-01 -7.729791849851608276e-02 -1.555240899324417114e-01 9.139409661293029785e-02 1.436226814985275269e-01 -2.341343760490417480e-01 -6.541956961154937744e-02 5.763682723045349121e-02 -1.491553634405136108e-01 -1.738007552921772003e-02
-2.002067267894744873e-01 -1.473400890827178955e-01 -2.849497497081756592e-01 -1.017725169658660889e-01 1.032634153962135315e-01 -1.436856202781200409e-02 -1.503183990716934204e-01 -1.813319474458694458e-01 1.381864547729492188e-01 -2.106884419918060303e-01 3.554404079914093018e-01 3.387910872697830200e-02 6.838696449995040894e-02 4.830657038837671280e-03 2.275783941149711609e-02 -1.365983486175537109e-01 4.642036557197570801e-02 -1.695414260029792786e-02 5.532257258892059326e-02 -1.123150438070297241e-02 -2.631207108497619629e-01 -4.728492200374603271e-01 -5.586990341544151306e-02 1.605174839496612549e-01 -1.097958832979202271e-01 2.589323222637176514e-01 -4.907698370516300201e-03 -1.725830435752868652e-01 8.434648066759109497e-02 -3.155564665794372559e-01 -4.376395791769027710e-02 1.435580104589462280e-01
-8.757664263248443604e-02 -1.243196874856948853e-01 -3.579284548759460449e-01 -4.080917313694953918e-02 1.379358321428298950e-01 8.060067892074584961e-02 -1.399215161800384521e-01 1.619283258914947510e-01 1.416565626859664917e-01 -3.630841523408889771e-02 1.721164435148239136e-01 -6.767199933528900146e-02 4.546318054199218750e-01 -1.770802736282348633e-01 -2.915130928158760071e-02 1.806356012821197510e-01 6.974422722123563290e-04 1.621485501527786255e-02 1.541292369365692139e-01 -6.924943625926971436e-02 -1.647585034370422363e-01 -5.287309288978576660e-01 1.364099383354187012e-01 -7.101085782051086426e-02 1.990564167499542236e-02 -2.261122912168502808e-01 1.302914023399353027e-01 2.384670823812484741e-02 -7.802847027778625488e-02 -1.022701486945152283e-01 4.562226682901382446e-02 -4.239289462566375732e-02
-1.853439211845397949e-01 -1.600964553654193878e-02 -1.557695567607879639e-01 -3.627075850963592529e-01 1.163440570235252380e-01 5.444769188761711121e-02 1.837043911218643188e-01 -1.238153688609600067e-02 8.189389854669570923e-02 -8.851778693497180939e-03 1.331943273544311523e-01 -3.209225134924054146e-03 4.460667371749877930e-01 -3.563774516806006432e-03 -3.277437090873718262e-01 -2.249703556299209595e-01 -1.463841050863265991e-01 1.505051255226135254e-01 -1.443569958209991455e-01 1.733858734369277954e-01 -2.637459635734558105e-01 -2.021611481904983521e-01 -5.233847722411155701e-02 -2.063541114330291748e-02 6.700759381055831909e-02 -1.451277434825897217e-01 2.403006106615066528e-01 -6.774816662073135376e-03 -1.498064547777175903e-01 -2.021481394767761230e-01 1.414771378040313721e-01 4.873994737863540649e-02
-1.746445745229721069e-01 2.786417864263057709e-02 -6.813572347164154053e-02 -5.205931887030601501e-02 1.261090189218521118e-01 8.920038491487503052e-02 1.479069441556930542e-01 4.000423476099967957e-02 -2.450224459171295166e-01 1.467765122652053833e-02 1.082210689783096313e-01 -9.444953501224517822e-02 3.300133049488067627e-01 6.056059524416923523e-02 -1.984834522008895874e-01 -3.093895316123962402e-01 6.893448531627655029e-02 8.461271971464157104e-02 -1.456383913755416870e-01 9.508839994668960571e-02 -2.826994955539703369e-01 -2.982558012008666992e-01 1.381983608007431030e-01 -5.485692992806434631e-02 8.860384672880172729e-02 -2.236651480197906494e-01 1.231428757309913635e-01 -2.888308763504028320e-01 -2.951309084892272949e-01 1.224481090903282166e-01 -1.370560675859451294e-01 -2.737950682640075684e-01
-3.822901844978332520e-02 -8.179335296154022217e-02 1.918435692787170410e-01 -3.402047455310821533e-01 3.312870161607861519e-03 2.895566821098327637e-01 -1.345732659101486206e-01 3.280104696750640869e-02 4.482288360595703125e-01 3.835596889257431030e-02 2.099099308252334595e-01 1.321607641875743866e-02 -1.255428045988082886e-01 1.564700156450271606e-01 2.242836914956569672e-02 -8.367908746004104614e-02 -2.665992677211761475e-01 -1.504401266574859619e-01 -1.046158298850059509e-01 1.642861366271972656e-01 7.507675886154174805e-02 -1.555942445993423462e-01 1.282058209180831909e-01 1.354206204414367676e-01 -2.856639027595520020e-02 1.138936355710029602e-01 -3.007149696350097656e-02 -2.720419466495513916e-01 -1.686531603336334229e-01 -3.422936499118804932e-01 9.625542163848876953e-02 4.541676491498947144e-02
1.985173672437667847e-02 -1.887559294700622559e-01 -1.592094004154205322e-01 1.006074994802474976e-01 3.703085705637931824e-02 7.342608273029327393e-02 1.334345787763595581e-01 4.638538137078285217e-02 6.382465362548828125e-02 -1.249595806002616882e-01 1.006425246596336365e-01 -1.624177545309066772e-01 2.316251099109649658e-01 -1.181649565696716309e-01 -1.431820988655090332e-01 -6.224605068564414978e-02 -1.437680125236511230e-01 1.578247845172882080e-01 4.941760096698999405e-03 1.428730785846710205e-01 -3.652325272560119629e-01 -1.595610827207565308e-01 3.743262588977813721e-01 8.885932713747024536e-02 8.239407837390899658e-02 -8.358326554298400879e-02 1.241962611675262451e-01 -3.324626088142395020e-01 -3.299146890640258789e-01 1.097934693098068237e-01 4.290568456053733826e-02 3.438705503940582275e-01
-1.317792236804962158e-01 1.148163229227066040e-01 1.483130753040313721e-01 4.436087235808372498e-02 2.813333570957183838e-01 1.007259562611579895e-01 1.636898964643478394e-01 -2.067997306585311890e-01 1.485028564929962158e-01 -1.708398163318634033e-01 4.380398243665695190e-02 -1.568385064601898193e-01 2.038989216089248657e-01 -1.905643194913864136e-01 2.707799896597862244e-02 -1.072157621383666992e-01 -1.127512156963348389e-01 9.415187686681747437e-02 2.443530261516571045e-01 1.077065020799636841e-01 2.632622420787811279e-01 -2.987166345119476318e-01 2.449756413698196411e-01 2.852409780025482178e-01 -7.390713691711425781e-02 7.985639572143554688e-02 2.230363041162490845e-01 -2.085462063550949097e-01 -2.271274626255035400e-01 -4.777224734425544739e-02 2.824773453176021576e-02 -2.573213279247283936e-01
-2.328606247901916504e-01 5.424436181783676147e-03 1.202086433768272400e-01 3.815871104598045349e-02 3.570706758182495832e-05 1.309282481670379639e-01 6.306885927915573120e-02 1.643461585044860840e-01 1.959448754787445068e-01 -1.199275371618568897e-03 7.282231003046035767e-02 -7.138797640800476074e-02 1.427202578634023666e-02 1.098040044307708740e-01 3.163877502083778381e-02 1.578947603702545166e-01 -1.679424792528152466e-01 -5.638229474425315857e-02 2.008520513772964478e-01 -8.265201747417449951e-02 -3.046413660049438477e-01 -1.924197226762771606e-01 1.774683296680450439e-01 -9.114155173301696777e-02 4.380639195442199707e-01 8.943071961402893066e-02 1.911914348602294922e-01 -2.071276307106018066e-01 -7.996251434087753296e-02 -5.027287602424621582e-01 -7.995597273111343384e-02 -4.069456085562705994e-02
-3.846799582242965698e-02 -8.848167210817337036e-02 2.148564606904983521e-01 -2.687076032161712646e-01 2.098852246999740601e-01 2.718801200389862061e-01 -7.792208343744277954e-02 2.182350009679794312e-01 -1.047446355223655701e-01 -2.101477831602096558e-01 1.735359728336334229e-01 -3.686009719967842102e-02 1.090273782610893250e-01 -2.486057952046394348e-02 2.202387154102325439e-01 -9.920121729373931885e-02 -4.266488552093505859e-02 -8.463255316019058228e-02 1.872462928295135498e-01 -2.216780632734298706e-01 3.218581900000572205e-02 -3.344353139400482178e-01 1.633359789848327637e-01 -1.124942749738693237e-01 1.517228931188583374e-01 -1.854061782360076904e-01 1.470947712659835815e-01 -3.437462151050567627e-01 1.137501895427703857e-01 -1.491340100765228271e-01 1.891616880893707275e-01 1.721616387367248535e-01
-1.011002063751220703e-01 -7.543874531984329224e-02 2.772416770458221436e-01 -4.936243221163749695e-02 8.954261243343353271e-02 -9.200496971607208252e-02 1.357654780149459839e-01 -1.527278404682874680e-02 1.304085999727249146e-01 -2.350715845823287964e-01 -1.629414856433868408e-01 -1.360117346048355103e-01 1.303409039974212646e-01 -4.948533698916435242e-02 -4.766826052218675613e-03 -3.618676960468292236e-02 -2.031179070472717285e-01 2.783104777336120605e-01 -1.409210562705993652e-01 -2.271744906902313232e-01 -3.204070925712585449e-01 -2.444341629743576050e-01 1.573877781629562378e-01 1.819740384817123413e-01 -8.620388805866241455e-02 -2.049349248409271240e-01 -1.113246567547321320e-02 -3.591144680976867676e-01 -3.222379088401794434e-01 1.516879945993423462e-01 -1.157209798693656921e-01 4.823698848485946655e-02
2.728191949427127838e-02 -7.475543022155761719e-02 -1.589416712522506714e-01 -2.807949483394622803e-01 9.407945722341537476e-02 1.863593608140945435e-01 1.243737246841192245e-02 4.090558364987373352e-02 -2.052819132804870605e-01 -2.054243087768554688e-01 -1.697410494089126587e-01 -1.783736199140548706e-01 1.317678093910217285e-01 -1.923969537019729614e-01 -9.195633232593536377e-02 -7.683575898408889771e-02 -3.431031480431556702e-02 -1.678429394960403442e-01 -2.026782780885696411e-01 -1.428626626729965210e-01 -1.506138741970062256e-01 -2.746546566486358643e-01 5.205890536308288574e-01 -1.724735274910926819e-02 1.686973124742507935e-01 1.027607768774032593e-01 -1.026790868490934372e-02 -2.645193338394165039e-01 -1.906578987836837769e-01 -1.481943428516387939e-01 -3.932171314954757690e-02 3.496760502457618713e-02
-3.214671611785888672e-01 1.867579519748687744e-01 -2.236661761999130249e-01 -3.242805004119873047e-01 1.455193608999252319e-01 1.419229246675968170e-02 -3.700332343578338623e-02 6.796296685934066772e-02 1.864274144172668457e-01 -2.659484371542930603e-02 -7.703470438718795776e-02 -4.730876162648200989e-02 2.418578267097473145e-01 1.143822968006134033e-01 -1.716382354497909546e-01 -2.483560442924499512e-01 -1.289488375186920166e-01 1.399415731430053711e-01 1.086180880665779114e-01 -2.129868566989898682e-01 -3.712241947650909424e-01 -2.605306506156921387e-01 -1.806436106562614441e-02 1.932136863470077515e-01 5.771122127771377563e-02 9.380893409252166748e-02 2.136305570602416992e-01 -2.131611406803131104e-01 -3.017734922468662262e-02 1.302330046892166138e-01 -1.004077792167663574e-01 -7.073066383600234985e-02
1.233598962426185608e-01 4.183968156576156616e-02 2.777027189731597900e-01 -2.559405267238616943e-01 -7.316723931580781937e-03 -7.598466426134109497e-02 -2.005573362112045288e-01 1.060584187507629395e-01 -3.862768411636352539e-02 -9.066306985914707184e-03 -2.364405617117881775e-02 -3.129494786262512207e-01 2.345388978719711304e-01 1.345627941191196442e-02 2.999605797231197357e-02 -2.523140907287597656e-01 -2.067720443010330200e-01 4.015642777085304260e-02 2.886352241039276123e-01 -3.383117169141769409e-02 -1.522269546985626221e-01 -9.474772959947586060e-02 1.109973192214965820e-01 4.620892181992530823e-02 -8.012595027685165405e-02 -4.827818870544433594e-01 1.727553904056549072e-01 -9.276533871889114380e-02 -7.575559616088867188e-02 -2.464202344417572021e-01 -1.962384134531021118e-01 -7.027541100978851318e-02
7.907868921756744385e-02 1.860789060592651367e-01 -1.625498831272125244e-01 1.831013709306716919e-02 -3.415261860936880112e-03 -5.649161990731954575e-03 -1.454436480998992920e-01 -1.513632386922836304e-01 -2.330674082040786743e-01 7.653061300516128540e-02 -6.116297468543052673e-02 -2.831262052059173584e-01 1.157060563564300537e-01 -2.006654292345046997e-01 1.472561806440353394e-01 -1.540500968694686890e-01 -9.148548543453216553e-02 2.527697384357452393e-01 1.459551751613616943e-01 1.515786629170179367e-02 -1.074319984763860703e-02 -4.287190437316894531e-01 1.240420565009117126e-01 3.226619362831115723e-01 1.388902366161346436e-01 -2.893867790699005127e-01 5.866913124918937683e-02 -2.914002835750579834e-01 -1.092422083020210266e-01 -4.012232273817062378e-02 -1.894564181566238403e-01 -8.408295363187789917e-02
-3.179231286048889160e-01 1.049712672829627991e-01 -9.946891665458679199e-02 -2.933065891265869141e-01 8.649620413780212402e-02 4.996026679873466492e-02 -2.674664258956909180e-01 7.911401242017745972e-02 -5.214278772473335266e-02 -4.494436830282211304e-02 -2.618226408958435059e-01 9.232971817255020142e-02 -3.367763478308916092e-03 5.506459996104240417e-02 -1.076443195343017578e-01 -3.041064143180847168e-01 -6.494364142417907715e-02 1.438406389206647873e-02 1.264073252677917480e-01 1.144905164837837219e-01 -2.947497963905334473e-01 -3.119156658649444580e-01 2.418779432773590088e-01 2.069327682256698608e-01 2.269081473350524902e-01 3.614285960793495178e-02 3.270135521888732910e-01 -6.758318096399307251e-02 -1.479418426752090454e-01 1.178283896297216415e-02 -1.549883373081684113e-02 9.854287654161453247e-02
-1.301709860563278198e-01 -1.553712934255599976e-01 4.224291816353797913e-02 -2.561876773834228516e-01 1.850462406873703003e-01 -1.449450552463531494e-01 -4.239485263824462891e-01 -3.988570719957351685e-02 -7.674355059862136841e-02 -3.360775113105773926e-02 4.621391743421554565e-02 -3.166392073035240173e-02 1.740570515394210815e-01 9.873718023300170898e-02 8.061805856414139271e-04 -3.030078709125518799e-01 -4.381467700004577637e-01 -4.598910361528396606e-02 4.891315475106239319e-02 -6.962468475103378296e-02 1.968161761760711670e-02 3.898393362760543823e-02 2.865454256534576416e-01 -9.795159846544265747e-02 9.149686247110366821e-02 8.623489737510681152e-02 1.510435938835144043e-01 -1.785129159688949585e-01 -3.451807796955108643e-01 1.569347083568572998e-01 1.898876018822193146e-02 -5.780905857682228088e-02
-7.524745911359786987e-02 -8.614496886730194092e-02 3.622992336750030518e-02 -4.375562071800231934e-01 -8.566400408744812012e-02 6.509688496589660645e-02 -9.864121675491333008e-02 1.779996454715728760e-01 -2.013204097747802734e-01 3.497571125626564026e-02 2.462696731090545654e-01 -1.377648264169692993e-01 6.080328673124313354e-02 7.479281723499298096e-02 2.029702812433242798e-01 -2.393762953579425812e-02 -3.580268323421478271e-01 3.455543145537376404e-02 1.315668076276779175e-01 3.001067340373992920e-01 1.070349887013435364e-01 -1.670364737510681152e-01 7.339666038751602173e-02 4.253827501088380814e-03 1.613284461200237274e-02 -1.436386257410049438e-01 -7.305561751127243042e-02 -3.112455308437347412e-01 -6.092516332864761353e-02 -5.816177651286125183e-02 7.774676382541656494e-02 3.885361552238464355e-01
4.983933642506599426e-02 3.229450434446334839e-02 -3.053972125053405762e-01 -6.718937947880476713e-05 9.339525550603866577e-02 2.866972424089908600e-02 -4.410111159086227417e-02 -7.618249859660863876e-03 9.788636118173599243e-02 2.030146569013595581e-01 1.807664036750793457e-01 -1.695304065942764282e-01 3.405231535434722900e-01 -2.274464219808578491e-01 8.079160004854202271e-02 -2.184394747018814087e-02 5.148027464747428894e-02 2.214092062786221504e-03 3.297700285911560059e-01 -1.305563896894454956e-01 7.744911313056945801e-02 -3.315636813640594482e-01 1.949776262044906616e-01 2.978382110595703125e-01 1.540908683091402054e-02 -2.755738496780395508e-01 7.542563229799270630e-02 -1.419590562582015991e-01 -2.834769487380981445e-01 -1.952591240406036377e-01 -1.110630109906196594e-01 2.840695343911647797e-02
-8.680699765682220459e-02 -9.481390565633773804e-02 1.211788803339004517e-01 -1.120867393910884857e-02 -5.369320884346961975e-02 1.126872748136520386e-01 7.971593737602233887e-02 -1.748831272125244141e-01 -1.119905039668083191e-01 -2.787115275859832764e-01 9.915885329246520996e-02 -8.821613341569900513e-02 2.242279350757598877e-01 1.193674132227897644e-01 -2.005681693553924561e-01 -1.006663404405117035e-02 -2.401575446128845215e-01 1.872743666172027588e-01 1.839872002601623535e-01 2.092855274677276611e-01 1.413354724645614624e-01 -1.158987283706665039e-01 -3.378691151738166809e-02 2.009116709232330322e-01 1.443754434585571289e-01 3.632992878556251526e-02 -1.564351320266723633e-01 -4.190683960914611816e-01 -2.608256638050079346e-01 -2.359056770801544189e-01 -2.357754558324813843e-01 -2.379332780838012695e-01
-5.967958644032478333e-02 -1.850900053977966309e-01 2.317375838756561279e-01 -3.567655384540557861e-02 -1.171597987413406372e-01 2.240654230117797852e-01 -2.915658056735992432e-01 -3.293199837207794189e-02 -2.638214528560638428e-01 5.070472881197929382e-02 4.921337217092514038e-02 -1.965443342924118042e-01 2.048248648643493652e-01 -7.602428644895553589e-02 -1.797077804803848267e-01 -3.208087682723999023e-01 -1.988167166709899902e-01 -2.644436359405517578e-01 -2.439787983894348145e-02 -9.814186394214630127e-02 -5.436802655458450317e-02 -2.210339903831481934e-01 2.958962321281433105e-01 2.025071531534194946e-01 1.201222538948059082e-01 -5.636531114578247070e-02 2.234738618135452271e-01 -1.501509100198745728e-01 -2.211745828390121460e-01 -2.808669023215770721e-02 -1.383969783782958984e-01 -4.464785382151603699e-02
1.475676447153091431e-01 2.133223861455917358e-01 1.846025288105010986e-01 -9.398747980594635010e-02 2.502297461032867432e-01 9.595389664173126221e-02 -1.283128652721643448e-02 -4.899267479777336121e-02 2.865046635270118713e-02 -2.259844839572906494e-01 -2.423927634954452515e-01 7.247124612331390381e-02 2.715417444705963135e-01 -9.066056460142135620e-02 -7.795968651771545410e-02 2.773146703839302063e-02 -2.491597235202789307e-01 -6.078048422932624817e-02 2.641166448593139648e-01 1.019113138318061829e-02 -2.345671951770782471e-01 -3.248268365859985352e-01 6.692649424076080322e-02 1.041178032755851746e-01 2.164303362369537354e-01 -1.029637977480888367e-01 1.180686578154563904e-01 -1.288305968046188354e-01 -1.115539520978927612e-01 -3.888015449047088623e-01 7.007429003715515137e-02 2.067095488309860229e-01
-5.300035700201988220e-02 1.700401306152343750e-01 -1.201647520065307617e-01 -2.787837386131286621e-01 -4.528543725609779358e-02 -3.040473163127899170e-01 1.105371490120887756e-01 2.075237929821014404e-01 -2.740623056888580322e-02 -3.299581408500671387e-01 9.462085366249084473e-02 -3.018209710717201233e-02 2.360716611146926880e-01 -1.329024508595466614e-02 1.329596191644668579e-01 1.542832981795072556e-02 -3.238798975944519043e-01 -5.357331410050392151e-02 1.641338691115379333e-02 8.239750564098358154e-02 -1.920407265424728394e-02 -4.017006456851959229e-01 2.389301359653472900e-02 -1.864512562751770020e-01 2.965919375419616699e-01 -1.175355352461338043e-02 -1.587890647351741791e-02 -2.189496308565139771e-01 -1.117886975407600403e-01 -1.952262222766876221e-01 -1.300082355737686157e-01 1.316231042146682739e-01
2.166354097425937653e-02 -3.091635107994079590e-01 -2.890558168292045593e-02 -1.622404009103775024e-01 -8.665974251925945282e-03 3.917427733540534973e-02 9.690950065851211548e-02 9.851906448602676392e-03 1.044701877981424332e-02 2.931448817253112793e-02 -3.074817545711994171e-02 -4.051173925399780273e-01 7.279995083808898926e-02 -9.554561972618103027e-02 -1.683773845434188843e-01 -1.030554845929145813e-01 -2.707091532647609711e-02 2.217794954776763916e-02 -1.400817185640335083e-01 -1.479983888566493988e-02 -1.120747253298759460e-01 -2.145934849977493286e-01 4.236123263835906982e-01 1.298822760581970215e-01 3.083651699125766754e-02 2.161091379821300507e-02 2.753157913684844971e-01 -3.754263222217559814e-01 -9.343526512384414673e-02 -2.325748093426227570e-02 -2.462112158536911011e-02 3.771274983882904053e-01
-2.425296455621719360e-01 2.861288003623485565e-02 7.155815511941909790e-02 -1.046477779746055603e-01 2.840335667133331299e-01 6.536642462015151978e-02 2.613326013088226318e-01 -3.776441514492034912e-01 -1.266863644123077393e-01 1.784742809832096100e-02 2.998097836971282959e-01 -1.701259799301624298e-02 3.410729765892028809e-01 2.809782624244689941e-01 8.441445231437683105e-02 -8.720848709344863892e-02 -9.356499463319778442e-02 -8.994323760271072388e-02 9.110009670257568359e-02 2.390877455472946167e-01 -2.130335420370101929e-01 -2.428510934114456177e-01 2.667460404336452484e-02 1.527908146381378174e-01 -1.716546714305877686e-01 1.958145201206207275e-02 5.888379644602537155e-03 -2.143205404281616211e-01 -1.417451351881027222e-01 -4.751667752861976624e-02 4.123742133378982544e-02 -3.588316217064857483e-02
1.415927410125732422e-01 -2.804718352854251862e-02 -2.982824146747589111e-01 3.248409181833267212e-02 2.010726183652877808e-01 1.695782542228698730e-01 -1.172214280813932419e-03 -6.192531436681747437e-02 1.181474402546882629e-01 3.616543486714363098e-02 2.797501981258392334e-01 1.886497139930725098e-01 2.891482412815093994e-01 -1.001909524202346802e-01 8.500707149505615234e-02 -1.788401156663894653e-01 -2.529206871986389160e-01 -7.881777733564376831e-02 -4.513313621282577515e-02 6.621937453746795654e-02 -2.914403080940246582e-01 -1.834591180086135864e-01 4.002676606178283691e-01 1.299480348825454712e-01 -1.397811714559793472e-02 -4.371822997927665710e-02 2.251353263854980469e-01 -2.167174071073532104e-01 -1.585956215858459473e-01 1.395931392908096313e-01 9.134896099567413330e-02 1.705949157476425171e-01
-2.062125653028488159e-01 5.669640749692916870e-02 -5.719171464443206787e-02 -1.445271223783493042e-01 2.111126184463500977e-01 2.013148963451385498e-01 1.386724412441253662e-01 2.752723395824432373e-01 1.029699295759201050e-01 -5.710576102137565613e-02 1.525305025279521942e-02 1.105243265628814697e-01 -1.888652741909027100e-01 -1.125209964811801910e-02 -2.078541666269302368e-01 1.250432729721069336e-01 -7.092089951038360596e-02 -1.039571240544319153e-01 8.704377710819244385e-02 -1.384566724300384521e-01 -4.063527565449476242e-03 -5.407113209366798401e-02 2.590478360652923584e-01 2.539804577827453613e-01 1.836963742971420288e-01 -1.345997750759124756e-01 -3.095313161611557007e-02 -5.860869288444519043e-01 -1.830889284610748291e-01 -1.263323873281478882e-01 -7.809514552354812622e-02 4.493766929954290390e-03
-1.753926724195480347e-01 9.092956781387329102e-02 -2.091235667467117310e-01 -1.532249301671981812e-01 1.564264148473739624e-01 9.924986213445663452e-02 3.301862776279449463e-01 -2.216213047504425049e-01 -9.455455839633941650e-02 1.365649402141571045e-01 5.179027095437049866e-02 1.247869431972503662e-01 1.746834367513656616e-01 1.929107308387756348e-01 -1.307892333716154099e-02 -2.496172785758972168e-01 -3.522374629974365234e-01 6.396055221557617188e-02 -5.681189149618148804e-02 -1.005165576934814453e-01 -5.453491583466529846e-02 -3.752635717391967773e-01 9.949417412281036377e-02 -5.412430316209793091e-02 1.132283508777618408e-01 -1.071240007877349854e-02 1.699215024709701538e-01 -3.692417740821838379e-01 9.961950778961181641e-02 2.531688660383224487e-02 3.720004111528396606e-02 1.924346536397933960e-01
-2.992265224456787109e-01 3.258064389228820801e-02 -1.496955007314682007e-01 -1.902044266462326050e-01 1.365494877099990845e-01 -7.285876572132110596e-02 -2.629526332020759583e-02 7.392407208681106567e-02 2.060429155826568604e-01 -2.613798975944519043e-01 -1.569311767816543579e-01 -5.551238358020782471e-02 2.888768911361694336e-01 4.898163303732872009e-02 2.458369582891464233e-01 -1.552775353193283081e-01 -1.413630992174148560e-01 7.990184426307678223e-02 4.099605381488800049e-01 1.814860105514526367e-02 6.681937724351882935e-02 -3.758631944656372070e-01 5.077665299177169800e-02 2.851786836981773376e-02 -7.998909801244735718e-02 -1.811949014663696289e-01 2.000406682491302490e-01 -1.677646934986114502e-01 -1.173088103532791138e-01 -8.552197366952896118e-02 -2.127462811768054962e-02 -1.975183784961700439e-01
8.078971505165100098e-02 1.330652534961700439e-01 -2.434111386537551880e-02 -2.120894342660903931e-01 -6.725239101797342300e-03 -4.994460567831993103e-02 -3.959738910198211670e-01 2.472055852413177490e-01 7.747065275907516479e-02 6.576114334166049957e-03 2.989954687654972076e-02 -6.734932959079742432e-02 8.632911741733551025e-02 1.976338922977447510e-01 -2.985329739749431610e-02 -3.206186294555664062e-01 -2.618266940116882324e-01 9.312050789594650269e-02 9.181106835603713989e-02 1.331460895016789436e-03 -2.208866924047470093e-01 -1.590407788753509521e-01 7.849135249853134155e-02 3.811446726322174072e-01 2.925077080726623535e-01 2.006425410509109497e-01 2.383472323417663574e-01 -8.768483251333236694e-02 -1.469932496547698975e-01 -9.837447851896286011e-02 2.689488418400287628e-02 1.207298710942268372e-01
2.030972242355346680e-01 -3.068168759346008301e-01 7.609768956899642944e-02 2.774614607915282249e-03 1.407923400402069092e-01 -6.948374211788177490e-02 -5.331535823643207550e-03 9.973467141389846802e-02 5.677311494946479797e-02 7.601359486579895020e-02 -4.413871094584465027e-02 -3.309505879878997803e-01 -1.021947041153907776e-01 8.475455641746520996e-02 -1.634843945503234863e-01 -1.859356164932250977e-01 -1.105679124593734741e-01 -3.017756640911102295e-01 4.173140600323677063e-02 -4.725097864866256714e-02 -1.963904649019241333e-01 -2.421593666076660156e-01 3.853143453598022461e-01 4.255107417702674866e-02 9.459836781024932861e-02 -2.200484424829483032e-01 1.914597302675247192e-01 -2.449079155921936035e-01 -1.924272477626800537e-01 -1.828021854162216187e-01 -1.785690039396286011e-01 1.170112118124961853e-01
5.544316023588180542e-02 2.740849852561950684e-01 -1.286189556121826172e-01 -1.983914375305175781e-01 -2.638878524303436279e-01 -2.041885256767272949e-02 -5.958528444170951843e-02 -1.539870947599411011e-01 9.712938964366912842e-02 -1.298639327287673950e-01 3.023561239242553711e-01 -1.879482567310333252e-01 2.372742891311645508e-01 3.660213947296142578e-02 1.031524464488029480e-01 -1.161436513066291809e-01 -2.643358707427978516e-01 -8.667543530464172363e-02 3.220148850232362747e-03 -2.530677318572998047e-01 -1.625458598136901855e-01 -2.643213570117950439e-01 1.244537904858589172e-01 1.918839961290359497e-01 9.182342886924743652e-02 -1.041906997561454773e-01 -1.988651007413864136e-01 -3.240832090377807617e-01 -2.636568844318389893e-01 -8.977388590574264526e-02 2.373920567333698273e-02 -4.167786613106727600e-02
-1.769846230745315552e-01 1.811863929033279419e-01 -2.211222983896732330e-02 2.059053443372249603e-02 8.080282807350158691e-02 1.363122910261154175e-01 -1.969267800450325012e-02 -9.786749631166458130e-02 1.648552566766738892e-01 -9.208105504512786865e-02 3.646184206008911133e-01 -1.928022950887680054e-01 2.334609627723693848e-01 2.939109131693840027e-02 1.018027663230895996e-01 -1.902559399604797363e-01 -3.540861904621124268e-01 -1.958272457122802734e-01 8.857785910367965698e-02 -1.808437108993530273e-01 -1.807245463132858276e-01 -6.805155426263809204e-02 7.062011957168579102e-02 2.798878587782382965e-02 1.805551536381244659e-02 -1.399898622184991837e-02 -2.323017120361328125e-01 -2.252656370401382446e-01 -1.875546872615814209e-01 -8.849328383803367615e-03 -4.053054377436637878e-02 4.502081274986267090e-01
-3.264118731021881104e-02 -3.431481420993804932e-01 -1.800235062837600708e-01 -2.164334356784820557e-01 1.510879839770495892e-03 3.388143703341484070e-02 5.248621851205825806e-02 -1.746440976858139038e-01 -1.142087578773498535e-01 -2.789196968078613281e-01 3.538317978382110596e-01 -5.534851551055908203e-02 1.307880282402038574e-01 1.129468670114874840e-03 -1.772015541791915894e-01 -2.582514286041259766e-01 -3.087618350982666016e-01 1.043039187788963318e-01 2.105880714952945709e-02 -1.119934618473052979e-01 1.430771797895431519e-01 -3.029617071151733398e-01 3.101548850536346436e-01 2.689231336116790771e-01 1.646749489009380341e-02 9.070616215467453003e-02 3.656227141618728638e-02 -3.845763951539993286e-02 -1.355887800455093384e-01 5.310551822185516357e-02 -2.706980518996715546e-02 -1.268288004212081432e-03
-2.192709222435951233e-02 1.673717051744461060e-01 -5.249594897031784058e-02 2.994515299797058105e-01 1.177280694246292114e-01 1.094394177198410034e-01 1.917859166860580444e-02 -2.980782687664031982e-01 4.954343661665916443e-02 -1.583209484815597534e-01 1.185845360159873962e-01 6.357444077730178833e-02 8.523054420948028564e-02 -5.221388489007949829e-02 -2.018467932939529419e-01 -9.388452768325805664e-02 -3.024291992187500000e-01 1.256019026041030884e-01 1.361811608076095581e-01 1.180801391601562500e-01 -7.676583714783191681e-03 -4.204865694046020508e-01 1.190332919359207153e-01 -4.478778317570686340e-02 2.279392033815383911e-01 -3.623001873493194580e-01 2.004561126232147217e-01 -1.782688647508621216e-01 -2.634849846363067627e-01 -3.691631183028221130e-02 -8.144197054207324982e-03 -6.976754870265722275e-03
-1.343020051717758179e-01 -2.251485884189605713e-01 -1.602984517812728882e-01 -2.704312801361083984e-01 5.199431627988815308e-02 -1.242593582719564438e-02 1.360069494694471359e-02 1.234216522425413132e-02 1.821584701538085938e-01 -2.677282094955444336e-01 1.205366924405097961e-01 -3.281064033508300781e-01 -2.213349798694252968e-04 -1.437682211399078369e-01 -2.435760200023651123e-01 1.044139862060546875e-01 2.113738805055618286e-01 -6.005541607737541199e-02 8.376601338386535645e-02 -6.652411539107561111e-03 -1.627722829580307007e-01 -2.422765791416168213e-01 2.855871021747589111e-01 2.124551236629486084e-01 4.846476763486862183e-02 1.315602958202362061e-01 1.554847806692123413e-01 -3.046946823596954346e-01 -8.390974253416061401e-02 -1.853796392679214478e-01 -1.069141477346420288e-01 2.335775345563888550e-01
1.194507163017988205e-02 -2.250455617904663086e-01 -1.360732913017272949e-01 4.095306992530822754e-02 5.236041173338890076e-02 -1.177209801971912384e-02 -2.132127732038497925e-01 1.250469833612442017e-01 1.407214999198913574e-02 1.622990965843200684e-01 1.649319380521774292e-02 -9.130197763442993164e-02 3.414619863033294678e-01 2.624252736568450928e-01 -7.477835565805435181e-02 -3.521387875080108643e-01 -3.068588674068450928e-02 -6.326472014188766479e-02 -2.220640629529953003e-01 -1.257951185107231140e-02 -1.682051420211791992e-01 -3.648283481597900391e-01 2.939020097255706787e-01 2.853424847126007080e-01 2.091325521469116211e-01 -1.066852081567049026e-02 2.320722304284572601e-02 -8.873373270034790039e-02 -2.024548798799514771e-01 9.152147918939590454e-02 -1.592756509780883789e-01 6.508877128362655640e-02
-5.744358524680137634e-02 -3.175384178757667542e-02 1.551577895879745483e-01 3.970822785049676895e-03 1.746999919414520264e-01 -8.961288258433341980e-03 2.064935304224491119e-02 5.896770954132080078e-02 2.184410989284515381e-01 -4.382577911019325256e-02 -8.622875809669494629e-02 -3.652807772159576416e-01 8.777962625026702881e-02 2.700034761801362038e-03 4.717206954956054688e-02 -1.196303144097328186e-01 9.294252842664718628e-02 4.940921068191528320e-02 -2.729370594024658203e-01 -6.513573974370956421e-02 -1.500019524246454239e-02 -3.694527447223663330e-01 4.366126060485839844e-01 3.093227511271834373e-03 -6.964906305074691772e-02 3.857713565230369568e-02 3.688907623291015625e-01 -2.997466921806335449e-01 -1.031134277582168579e-01 -1.724562942981719971e-01 -8.617709577083587646e-02 1.584340035915374756e-01
-2.271571755409240723e-01 -1.851460188627243042e-01 -3.472590073943138123e-02 -2.300635725259780884e-01 1.506029814481735229e-01 1.718135923147201538e-01 -1.925220042467117310e-01 1.526212096214294434e-01 -3.197551891207695007e-02 -3.496876358985900879e-01 1.806665807962417603e-01 -1.866958588361740112e-01 2.204293161630630493e-01 1.924437880516052246e-01 4.199199378490447998e-02 1.654279083013534546e-01 -1.465055495500564575e-01 -1.321101840585470200e-02 9.638909250497817993e-02 1.665787249803543091e-01 -1.359553933143615723e-01 -1.014158874750137329e-01 5.165228992700576782e-02 -1.518163532018661499e-01 2.174336314201354980e-01 -1.026333570480346680e-01 -1.690898388624191284e-01 -1.452298909425735474e-01 -5.042878538370132446e-02 -2.866241037845611572e-01 2.577432617545127869e-02 3.685859441757202148e-01
-2.420818507671356201e-01 2.321935817599296570e-02 3.584667146205902100e-01 -2.119338512420654297e-01 1.796785444021224976e-01 1.646868884563446045e-01 -1.571586430072784424e-01 1.421708017587661743e-01 -8.025252074003219604e-02 6.997690349817276001e-02 1.514990627765655518e-01 -1.163356155157089233e-01 8.466089516878128052e-02 5.995572358369827271e-02 -1.164249144494533539e-02 2.307045832276344299e-02 -7.563429325819015503e-02 2.367502897977828979e-01 3.433578610420227051e-01 -2.059391438961029053e-01 -5.212791264057159424e-02 -4.034987390041351318e-01 2.921648919582366943e-01 -6.939327716827392578e-02 1.872321367263793945e-01 -4.942533746361732483e-02 7.691438496112823486e-02 -2.074161618947982788e-01 8.630590140819549561e-02 -1.209266409277915955e-01 1.177789941430091858e-01 6.092129647731781006e-02
-1.873867660760879517e-01 -9.980092197656631470e-02 -1.190377492457628250e-02 -2.106685340404510498e-01 2.568189501762390137e-01 2.351112067699432373e-01 -2.988938987255096436e-01 9.109839797019958496e-02 -2.083828598260879517e-01 -1.764397025108337402e-01 1.349590122699737549e-01 -1.849423050880432129e-01 -1.216943934559822083e-01 -5.142658948898315430e-02 -7.712537050247192383e-02 -4.243654608726501465e-01 -2.172083109617233276e-01 -1.124305054545402527e-01 -1.698286831378936768e-01 -1.874448806047439575e-01 -6.695118546485900879e-02 -2.842536568641662598e-01 1.010684445500373840e-01 1.807327866554260254e-01 1.035735383629798889e-01 -6.178683415055274963e-02 -7.242384552955627441e-02 -1.344194710254669189e-01 -1.188131943345069885e-01 1.875451952219009399e-01 -1.411012113094329834e-01 4.533564671874046326e-02
4.541890230029821396e-03 -1.564881354570388794e-01 9.600762277841567993e-04 -2.342371791601181030e-01 1.214283332228660583e-01 2.320117056369781494e-01 8.287140727043151855e-02 7.670131325721740723e-02 2.624573409557342529e-01 8.875796571373939514e-03 1.748108267784118652e-01 -2.688693106174468994e-01 1.458517163991928101e-01 6.021100096404552460e-03 -3.692327067255973816e-02 2.959309518337249756e-01 -2.122383415699005127e-01 3.068258166313171387e-01 2.346953004598617554e-02 1.261245459318161011e-01 7.797100394964218140e-02 -3.969118595123291016e-01 2.100332826375961304e-01 7.714990526437759399e-02 -7.462380826473236084e-02 -6.108940392732620239e-02 1.631424278020858765e-01 -9.569482505321502686e-02 -1.630873680114746094e-01 -2.102690190076828003e-01 -2.544216811656951904e-01 8.540306985378265381e-02
-4.975210130214691162e-02 -3.210883736610412598e-01 -1.277683824300765991e-01 8.134043216705322266e-02 1.461658030748367310e-01 1.858237534761428833e-01 -1.988605558872222900e-01 1.281122583895921707e-02 -1.393425613641738892e-01 1.060758903622627258e-01 1.313383430242538452e-01 2.404842339456081390e-02 1.740168631076812744e-01 1.030069142580032349e-01 2.709064632654190063e-02 -2.379818558692932129e-01 -6.522214971482753754e-03 -2.703518867492675781e-01 -1.502445489168167114e-01 -6.929076462984085083e-02 -2.985313236713409424e-01 -3.504016399383544922e-01 2.942874729633331299e-01 6.485224515199661255e-02 2.320051491260528564e-01 7.880526781082153320e-02 4.659706726670265198e-03 -2.801096439361572266e-01 -1.279546320438385010e-01 -6.623282097280025482e-03 -2.431803345680236816e-01 1.087666824460029602e-01
-1.817814707756042480e-01 -8.173964917659759521e-02 6.940036267042160034e-02 1.343632340431213379e-01 1.252714991569519043e-01 2.054651379585266113e-01 3.859026357531547546e-02 -3.957799449563026428e-02 5.468011274933815002e-02 -1.611483544111251831e-01 1.243145018815994263e-01 -1.669695824384689331e-01 1.065139472484588623e-01 9.104755520820617676e-02 -2.668625414371490479e-01 -5.797885358333587646e-02 -2.178609818220138550e-01 2.733871340751647949e-01 2.529845833778381348e-01 1.890770941972732544e-01 -7.504726946353912354e-02 -2.124889492988586426e-01 7.767232507467269897e-02 2.481843531131744385e-01 3.653089329600334167e-02 2.755055129528045654e-01 -8.271606639027595520e-04 -4.009670913219451904e-01 -1.539082080125808716e-01 -9.870105236768722534e-02 -2.193434387445449829e-01 -2.236389070749282837e-01
6.004108116030693054e-02 7.052910327911376953e-02 1.144268363714218140e-01 1.091022491455078125e-01 -3.044979088008403778e-02 -5.199676379561424255e-03 4.756938666105270386e-02 -3.531620651483535767e-02 -1.959057003259658813e-01 -5.001766234636306763e-02 2.615601057186722755e-03 -1.620085835456848145e-01 -1.366913877427577972e-02 1.869432479143142700e-01 -9.167941659688949585e-02 1.144229620695114136e-01 -1.647772192955017090e-01 7.363232970237731934e-02 2.088771760463714600e-01 -3.372179269790649414e-01 -2.576494216918945312e-01 -2.720979452133178711e-01 6.092877686023712158e-02 9.675227105617523193e-02 1.407413464039564133e-02 -1.994759142398834229e-01 3.868880122900009155e-02 -3.586244881153106689e-01 -3.701708912849426270e-01 -4.174735844135284424e-01 -1.126925274729728699e-01 2.593681961297988892e-02
-4.184978008270263672e-01 1.328623890876770020e-01 -3.319010883569717407e-02 -2.124703489243984222e-02 7.010948657989501953e-02 2.264122217893600464e-01 -1.146187186241149902e-01 2.995513975620269775e-01 -1.035351231694221497e-01 -7.178291678428649902e-02 2.101124376058578491e-01 -1.431130617856979370e-01 9.043853729963302612e-02 -5.489537864923477173e-02 -2.148722708225250244e-01 -4.208570346236228943e-03 -3.716136217117309570e-01 -1.579673886299133301e-01 2.232971489429473877e-01 -1.865535527467727661e-01 -1.769579052925109863e-01 -2.512518167495727539e-01 9.097651392221450806e-02 -1.837784796953201294e-01 -3.430031239986419678e-02 -2.051783651113510132e-01 2.539930678904056549e-02 -7.600072026252746582e-02 -1.278407033532857895e-02 -1.722691804170608521e-01 -1.760651469230651855e-01 1.182555779814720154e-01
-1.371296942234039307e-01 6.205817684531211853e-02 1.588025242090225220e-01 -4.325523972511291504e-02 5.893357098102569580e-02 1.069831997156143188e-01 -3.065502345561981201e-01 1.489510089159011841e-01 -2.122206687927246094e-01 -5.442366749048233032e-02 1.038703620433807373e-01 -2.321237772703170776e-01 -2.546458691358566284e-02 5.688226595520973206e-02 -1.650103777647018433e-01 1.826486885547637939e-01 -2.489238679409027100e-01 7.807435840368270874e-02 2.537926435470581055e-01 -1.312243193387985229e-01 1.176167353987693787e-01 -2.502436041831970215e-01 3.276140987873077393e-01 -1.389529835432767868e-02 7.944303750991821289e-02 -1.813809275627136230e-01 7.252123951911926270e-02 -3.761758506298065186e-01 1.708037406206130981e-01 -3.009472191333770752e-01 3.593232482671737671e-02 -3.678180277347564697e-02
-2.219524383544921875e-01 1.070846766233444214e-01 2.567455172538757324e-01 -3.890388011932373047e-01 4.699146747589111328e-02 -1.327789723873138428e-01 -2.924483269453048706e-02 5.940518155694007874e-02 7.357356697320938110e-02 -2.380924224853515625e-01 1.152854561805725098e-01 -1.864934414625167847e-01 3.194518759846687317e-02 4.472246021032333374e-02 9.155459702014923096e-02 -1.058643800206482410e-03 -7.433989644050598145e-02 6.569077819585800171e-02 1.047646626830101013e-01 7.073472440242767334e-02 1.301366984844207764e-01 -1.361245512962341309e-01 1.703670173883438110e-01 -2.397404164075851440e-01 2.408226281404495239e-01 -2.538922131061553955e-01 -2.555948123335838318e-02 -3.527260422706604004e-01 -8.374997973442077637e-02 -1.999650895595550537e-01 -1.026942729949951172e-01 3.512035012245178223e-01
-7.677131891250610352e-02 -1.131977811455726624e-01 1.574209779500961304e-01 -1.538319438695907593e-01 6.845369935035705566e-02 3.439567387104034424e-01 3.469135612249374390e-02 2.446524500846862793e-01 1.223569810390472412e-01 -1.123771965503692627e-01 2.789044678211212158e-01 1.133569180965423584e-01 -1.355335768312215805e-02 2.006940841674804688e-01 4.678528755903244019e-03 -2.869394421577453613e-01 -2.569652199745178223e-01 -7.626820355653762817e-02 -2.948453836143016815e-02 2.561029195785522461e-01 8.250852674245834351e-02 -1.378475129604339600e-01 9.751340746879577637e-02 -3.726566582918167114e-02 2.154839634895324707e-01 3.813018649816513062e-02 -1.430001109838485718e-02 -2.228319495916366577e-01 -3.845383226871490479e-01 -2.126064300537109375e-01 9.445133805274963379e-02 1.816304475069046021e-01
-7.863873243331909180e-02 2.211132086813449860e-02 -1.671557128429412842e-01 -7.146633416414260864e-02 -7.893875986337661743e-02 -6.725916266441345215e-02 -3.533366024494171143e-01 -5.349206551909446716e-02 1.909768730401992798e-01 4.150383919477462769e-02 2.457845211029052734e-01 -2.377415001392364502e-01 2.373105138540267944e-01 -7.613237947225570679e-02 4.351648688316345215e-02 8.600977808237075806e-02 -1.796994358301162720e-01 7.656922936439514160e-02 8.938030898571014404e-02 -1.045976728200912476e-01 1.096528470516204834e-01 -3.633950352668762207e-01 -2.464090101420879364e-02 2.317115962505340576e-01 -5.376934260129928589e-02 -1.827678233385086060e-01 -2.786527946591377258e-02 -2.111317515373229980e-01 -2.961445450782775879e-01 -1.590262949466705322e-01 -3.469198048114776611e-01 -1.575809568166732788e-01
-2.756660282611846924e-01 1.706972122192382812e-01 -1.811525784432888031e-02 2.975912205874919891e-02 2.789687812328338623e-01 2.406899929046630859e-01 3.049867749214172363e-01 -3.055626153945922852e-01 1.906240545213222504e-02 -1.430896818637847900e-01 3.594569563865661621e-01 -3.611738979816436768e-02 1.279877573251724243e-01 2.542351186275482178e-01 6.004887819290161133e-02 -3.590715304017066956e-02 -3.230510279536247253e-02 1.165078114718198776e-02 -1.055573895573616028e-01 1.309513449668884277e-01 -8.277432620525360107e-02 -2.470287531614303589e-01 2.062338888645172119e-01 2.332586944103240967e-01 -8.074080944061279297e-02 -3.311129659414291382e-02 5.644248053431510925e-02 -3.002567887306213379e-01 -1.722206473350524902e-01 -8.987008780241012573e-02 -3.291885182261466980e-02 -1.380053628236055374e-02
-1.977271586656570435e-01 3.432904481887817383e-01 -1.183606609702110291e-01 -7.859203219413757324e-02 -1.013320013880729675e-01 1.273807436227798462e-01 -2.104119509458541870e-01 2.675186097621917725e-01 3.731895238161087036e-02 -1.989358961582183838e-01 1.205846518278121948e-01 -1.814046800136566162e-01 4.451532661914825439e-02 -6.089746206998825073e-02 3.418649360537528992e-02 1.557290554046630859e-02 -3.328852355480194092e-01 3.984441515058279037e-03 3.002358376979827881e-01 -4.969390109181404114e-02 -5.125280469655990601e-02 -3.039873838424682617e-01 5.139806494116783142e-02 -4.419739544391632080e-02 2.827218919992446899e-02 -1.490418165922164917e-01 -1.214037910103797913e-01 -3.158088326454162598e-01 8.484362810850143433e-02 -2.645644843578338623e-01 -2.555796802043914795e-01 4.413444921374320984e-02
-3.777408972382545471e-02 -1.768383681774139404e-01 8.721828460693359375e-02 -2.865432500839233398e-01 -4.711157456040382385e-02 -2.006367444992065430e-01 -8.407811820507049561e-02 7.957992702722549438e-02 2.442058920860290527e-01 -2.440347671508789062e-01 4.234873130917549133e-02 -3.430167138576507568e-01 2.439578920602798462e-01 -1.433936953544616699e-01 1.311480700969696045e-01 -5.808400362730026245e-02 -3.249230980873107910e-01 2.596659064292907715e-01 2.218248844146728516e-01 4.438056051731109619e-02 8.340767584741115570e-03 -8.017414063215255737e-02 -1.189726889133453369e-01 1.540762037038803101e-01 1.720631122589111328e-01 -1.554167419672012329e-01 2.873262166976928711e-01 -1.297738701105117798e-01 -7.243015617132186890e-02 -2.007293850183486938e-01 -1.089695468544960022e-01 5.724689364433288574e-02
-1.865223422646522522e-02 8.052277565002441406e-02 6.362324580550193787e-03 -2.264304012060165405e-01 1.037397012114524841e-01 -5.200034752488136292e-02 -1.281092315912246704e-01 1.823530346155166626e-02 1.438953578472137451e-01 -1.384593993425369263e-01 2.116043819114565849e-03 -2.731873095035552979e-01 1.003082562237977982e-02 -1.218973472714424133e-01 -2.429389804601669312e-01 -1.662525981664657593e-01 4.899231344461441040e-02 -1.048192195594310760e-02 -1.499999910593032837e-01 1.554168313741683960e-01 -1.265753209590911865e-01 -5.541557073593139648e-01 1.592214703559875488e-01 1.886365711688995361e-01 1.919064074754714966e-01 2.858058735728263855e-02 1.382849067449569702e-01 -1.294726431369781494e-01 -3.081074059009552002e-01 -8.124799281358718872e-02 -2.952696382999420166e-01 7.678474299609661102e-03
1.029684245586395264e-01 -2.021476328372955322e-01 -2.434509247541427612e-02 -2.788794934749603271e-01 2.188194990158081055e-01 -1.443013846874237061e-01 -3.193494677543640137e-01 -5.501386523246765137e-02 -2.126742005348205566e-01 -1.687131822109222412e-01 1.082181632518768311e-01 -2.042307704687118530e-01 5.296636000275611877e-02 -7.444975525140762329e-02 -2.178306430578231812e-01 -2.331281453371047974e-01 -3.617159128189086914e-01 -1.193756386637687683e-01 -4.879897460341453552e-02 1.929385587573051453e-02 -1.582411825656890869e-01 -1.415359228849411011e-01 -6.641819328069686890e-02 -8.453232795000076294e-02 4.950559139251708984e-02 1.065042614936828613e-01 8.020023256540298462e-02 -2.602930963039398193e-01 -3.628115653991699219e-01 1.083271503448486328e-01 -5.906501784920692444e-02 1.410048902034759521e-01
1.612543314695358276e-01 3.178772330284118652e-02 4.723357409238815308e-02 1.272188592702150345e-02 6.564490497112274170e-02 -2.707538902759552002e-01 -5.650826543569564819e-02 1.595546901226043701e-01 -9.092953801155090332e-02 -1.661616265773773193e-01 2.869437932968139648e-01 1.364311873912811279e-01 2.488357126712799072e-01 -1.929186284542083740e-01 9.253442287445068359e-02 -1.927559822797775269e-02 -1.360541880130767822e-01 8.580611087381839752e-03 -1.505254060029983521e-01 6.521221250295639038e-02 -8.351808041334152222e-02 -3.637435138225555420e-01 9.048762172460556030e-02 1.436071246862411499e-01 2.343596220016479492e-01 -6.163478642702102661e-02 2.223907560110092163e-01 -3.182568550109863281e-01 7.345290482044219971e-02 -4.324736893177032471e-01 -1.032361108809709549e-02 6.190791353583335876e-02
1.145267635583877563e-01 2.113085053861141205e-02 2.107380330562591553e-01 -5.820965170860290527e-01 8.866623044013977051e-02 1.755224466323852539e-01 2.007190883159637451e-02 -3.898667171597480774e-02 -8.382813632488250732e-02 1.405494362115859985e-01 1.669679395854473114e-02 -1.701276004314422607e-01 1.581176221370697021e-01 -1.362919509410858154e-01 -4.428296908736228943e-02 -3.499961644411087036e-02 -2.662446200847625732e-01 -8.116061985492706299e-02 3.537032306194305420e-01 -1.522490829229354858e-01 -2.362952828407287598e-01 -1.858090632595121861e-03 1.017042845487594604e-01 -3.528199717402458191e-02 2.989480830729007721e-02 -1.452438533306121826e-01 1.791834086179733276e-02 -2.401491813361644745e-02 -1.825186982750892639e-02 -1.720222830772399902e-01 -3.236408233642578125e-01 9.533907473087310791e-02
6.848727911710739136e-02 -8.549363166093826294e-02 2.086878418922424316e-01 -1.134867593646049500e-01 2.446769624948501587e-01 -6.820704042911529541e-02 1.263194382190704346e-01 6.109457928687334061e-03 -6.945525109767913818e-02 -2.497312054038047791e-02 9.850484132766723633e-02 -6.972172856330871582e-02 2.239041328430175781e-01 2.240687012672424316e-01 1.199084520339965820e-01 -5.207802057266235352e-01 -4.402518272399902344e-01 -1.490257531404495239e-01 1.889815554022789001e-02 -1.222985610365867615e-01 4.426408931612968445e-02 -2.784349024295806885e-01 -1.489487588405609131e-01 -1.575505137443542480e-01 -1.606669649481773376e-02 1.546915918588638306e-01 1.630270294845104218e-02 -1.045155227184295654e-01 -9.633704274892807007e-02 -5.026291310787200928e-02 -1.852867156267166138e-01 7.591308653354644775e-02
-2.068440429866313934e-02 1.153449937701225281e-01 -1.046489179134368896e-01 1.522288843989372253e-02 2.623185515403747559e-01 1.520369350910186768e-01 1.648736149072647095e-01 -1.069092005491256714e-01 -3.499898314476013184e-02 -3.010663092136383057e-01 1.793615370988845825e-01 8.196514099836349487e-02 1.678932756185531616e-01 -9.698735922574996948e-02 8.147994428873062134e-02 -1.671219170093536377e-01 -2.969612181186676025e-01 -1.630161851644515991e-01 1.893982104957103729e-02 5.935148149728775024e-02 -3.890704512596130371e-01 -6.781908869743347168e-02 5.224689245223999023e-01 2.978076972067356110e-02 1.112885922193527222e-01 -4.863529279828071594e-02 2.746708132326602936e-02 -1.986740082502365112e-01 -1.205626428127288818e-01 -2.416962571442127228e-02 6.340388208627700806e-02 1.379632353782653809e-01
-1.440026611089706421e-01 -2.255920171737670898e-01 -1.761548668146133423e-01 3.030081652104854584e-02 -1.265710145235061646e-01 1.623030453920364380e-01 -1.445967853069305420e-01 -1.438104826956987381e-02 -1.437267661094665527e-01 -9.915301203727722168e-02 -8.017721027135848999e-02 -2.624250650405883789e-01 3.537617623805999756e-01 -6.196005735546350479e-03 7.448107749223709106e-02 -1.802199631929397583e-01 -2.037010788917541504e-01 1.162114068865776062e-01 5.484644207172095776e-04 8.779264055192470551e-03 5.106774717569351196e-02 -1.043445020914077759e-01 4.056670367717742920e-01 -7.915547490119934082e-02 -7.678146008402109146e-03 1.458180397748947144e-01 3.096947669982910156e-01 -2.396894693374633789e-01 -3.680513426661491394e-02 -1.273044347763061523e-01 -1.972521692514419556e-01 3.056010305881500244e-01
-1.103377267718315125e-01 1.170440390706062317e-01 3.463437855243682861e-01 -3.460446298122406006e-01 2.599011361598968506e-01 -5.407731980085372925e-03 -9.331584721803665161e-02 1.384616047143936157e-01 3.436084389686584473e-01 -9.979601204395294189e-02 -1.394646614789962769e-01 -1.503114700317382812e-01 2.375594377517700195e-01 -3.379514813423156738e-02 -2.198867499828338623e-02 -1.162261739373207092e-01 -4.293526336550712585e-02 -1.774888932704925537e-01 2.918115854263305664e-01 -1.525310426950454712e-01 -1.598356962203979492e-01 -9.077070653438568115e-02 -8.980587124824523926e-02 7.280191779136657715e-02 8.311696350574493408e-02 -9.888351708650588989e-02 1.657536476850509644e-01 -3.106431961059570312e-01 6.143780797719955444e-02 -2.469579577445983887e-01 -5.093311518430709839e-02 1.988122798502445221e-02
-3.919115662574768066e-01 -2.088021039962768555e-01 -1.242938563227653503e-01 -2.022614777088165283e-01 2.620347738265991211e-01 -7.240132987499237061e-02 -2.056440711021423340e-01 1.760196983814239502e-01 1.724025607109069824e-01 -1.182006448507308960e-01 6.838607951067388058e-04 1.548575162887573242e-01 3.262647241353988647e-02 -1.314667761325836182e-01 -6.856419891119003296e-02 -4.076233804225921631e-01 -4.971579462289810181e-02 -7.938595861196517944e-02 1.879047602415084839e-01 -1.620689779520034790e-02 -2.370052486658096313e-01 -1.900481879711151123e-01 1.177311912178993225e-01 2.145515680313110352e-01 -4.495318979024887085e-03 -3.332063928246498108e-02 -5.207895487546920776e-02 -3.549930751323699951e-01 1.257614940404891968e-01 2.556804334744811058e-03 7.839163765311241150e-03 1.078448817133903503e-02
-2.255207449197769165e-01 4.349718689918518066e-01 -1.379980295896530151e-01 -5.624826997518539429e-02 -1.320510059595108032e-01 2.477444857358932495e-01 -9.775570780038833618e-02 -2.109112888574600220e-01 3.623220026493072510e-01 -1.609925329685211182e-01 1.280931979417800903e-01 -1.732338368892669678e-01 2.179471999406814575e-01 -7.168499380350112915e-02 1.019824743270874023e-01 -1.539043635129928589e-01 -3.249407708644866943e-01 -1.189665198326110840e-01 1.151332631707191467e-01 -2.382743731141090393e-02 6.599459447897970676e-04 -1.671128571033477783e-01 -5.460907705128192902e-03 4.708990827202796936e-02 1.099390834569931030e-01 4.963391646742820740e-02 -2.889180369675159454e-02 -3.291245102882385254e-01 5.057681351900100708e-02 -1.273319274187088013e-01 -1.715071685612201691e-02 8.959299325942993164e-02
-1.506600081920623779e-01 -1.801038235425949097e-01 -1.888697743415832520e-01 -1.284499466419219971e-01 1.327017396688461304e-01 1.130399480462074280e-01 -5.757101625204086304e-02 1.249349936842918396e-01 3.951968997716903687e-02 -9.686584770679473877e-02 1.632980406284332275e-01 9.291173517704010010e-02 2.874910533428192139e-01 1.291071772575378418e-01 1.531376503407955170e-02 -2.758640050888061523e-01 4.894667491316795349e-02 -1.893638521432876587e-01 -2.573650777339935303e-01 1.134770289063453674e-01 -2.718222141265869141e-01 -2.308996319770812988e-01 3.997625410556793213e-01 1.007987484335899353e-01 2.425215244293212891e-01 1.912355795502662659e-02 4.177256673574447632e-02 -2.158137410879135132e-01 -1.878526508808135986e-01 -1.628033234737813473e-03 -8.463298529386520386e-02 2.387167662382125854e-01
1.533434689044952393e-01 5.485332012176513672e-02 -2.136764824390411377e-01 -3.344098031520843506e-01 -5.235087499022483826e-02 -2.370083145797252655e-02 -7.214004546403884888e-02 -4.160407185554504395e-02 2.590230107307434082e-01 -7.178208231925964355e-02 1.747289597988128662e-01 -2.801524996757507324e-01 1.660429239273071289e-01 -3.151571378111839294e-02 -1.141850128769874573e-01 1.536786258220672607e-01 6.577303260564804077e-02 1.385609656572341919e-01 1.709333658218383789e-01 -8.795738220214843750e-02 1.289529353380203247e-01 -2.154007703065872192e-01 9.082137048244476318e-02 2.919215261936187744e-01 1.934833824634552002e-01 -2.346874028444290161e-01 2.467466741800308228e-01 -2.863391339778900146e-01 -1.368310451507568359e-01 -2.703934907913208008e-01 -4.474440217018127441e-02 1.143389791250228882e-01
-1.308883279561996460e-01 -1.202838197350502014e-01 -1.242881547659635544e-02 -2.780995666980743408e-01 3.051468357443809509e-02 -2.287588454782962799e-02 -7.434558868408203125e-02 6.494678556919097900e-02 3.010736033320426941e-02 -1.158066168427467346e-01 -2.159642279148101807e-01 -1.766542494297027588e-01 1.160637959837913513e-01 -2.072406262159347534e-01 -1.864012032747268677e-01 -1.481246948242187500e-02 -1.283747255802154541e-01 -9.181066602468490601e-02 -2.460048496723175049e-01 -1.541036069393157959e-01 -1.204332038760185242e-01 -3.835489749908447266e-01 4.658732712268829346e-01 -1.695131212472915649e-01 1.023342758417129517e-01 7.584489881992340088e-02 2.287559024989604950e-02 -3.095952570438385010e-01 -2.443701326847076416e-01 -2.335532754659652710e-02 -2.932997420430183411e-02 -7.665143907070159912e-02
-7.044231146574020386e-02 -1.247407644987106323e-01 -6.515045464038848877e-02 -2.264691144227981567e-01 7.895667222328484058e-04 -1.591555178165435791e-01 2.921389937400817871e-01 1.046148762106895447e-01 1.810810863971710205e-01 -4.899717494845390320e-02 2.003950625658035278e-01 -7.864082604646682739e-02 9.381525218486785889e-02 4.442500695586204529e-02 2.052543312311172485e-01 -2.849794328212738037e-01 -2.381950765848159790e-01 2.271273136138916016e-01 -7.674353569746017456e-02 -2.664994262158870697e-02 2.059104293584823608e-01 -4.972540959715843201e-02 9.479497373104095459e-02 2.391061186790466309e-01 -2.247257903218269348e-02 -2.579702734947204590e-01 1.273441463708877563e-01 -2.777473032474517822e-01 -1.346772015094757080e-01 -2.175750136375427246e-01 -2.951120138168334961e-01 2.184907793998718262e-01
-3.691022992134094238e-01 -3.307360038161277771e-02 1.660603098571300507e-02 -2.115954756736755371e-01 1.501851826906204224e-01 1.275426447391510010e-01 -2.356725484132766724e-01 1.572063714265823364e-01 6.384024024009704590e-02 -3.446451425552368164e-01 3.457034751772880554e-02 -1.257317215204238892e-01 2.908571958541870117e-01 -6.358475983142852783e-02 -2.645443975925445557e-01 -2.177323400974273682e-01 5.708741024136543274e-02 -9.767223894596099854e-02 -2.539271116256713867e-01 -1.290244460105895996e-01 -1.137427911162376404e-01 -3.217776715755462646e-01 6.264483928680419922e-02 9.413574635982513428e-02 1.112080365419387817e-01 9.961492568254470825e-02 3.663345426321029663e-02 -1.534492373466491699e-01 7.518558204174041748e-02 -8.978881686925888062e-02 -2.245431542396545410e-01 -1.347175389528274536e-01
-1.394698768854141235e-01 9.120762348175048828e-02 2.797277867794036865e-01 -2.882212996482849121e-01 2.316129803657531738e-01 4.239698126912117004e-02 -3.121279180049896240e-01 1.312667131423950195e-01 1.206173151731491089e-01 -1.585867851972579956e-01 1.139649525284767151e-01 -1.640074402093887329e-01 1.155824884772300720e-01 -1.764972805976867676e-01 -1.001468822360038757e-01 1.528182474430650473e-04 -2.002438753843307495e-01 1.664263159036636353e-01 8.580223470926284790e-02 1.153716351836919785e-02 -1.529060304164886475e-01 -4.226056039333343506e-01 1.053228676319122314e-01 -1.265146862715482712e-02 8.679505437612533569e-02 -1.030607447028160095e-01 -1.672196574509143829e-02 7.367040216922760010e-02 -9.394499659538269043e-02 -3.928555846214294434e-01 -1.230305507779121399e-01 -1.265303045511245728e-01
-3.937829136848449707e-01 1.496561523526906967e-02 3.796626329421997070e-01 -1.667843014001846313e-01 5.198789760470390320e-02 1.476472988724708557e-02 -2.073897421360015869e-01 2.385281771421432495e-01 6.611836701631546021e-02 4.480085149407386780e-02 9.495392441749572754e-02 2.365642460063099861e-03 1.063835434615612030e-02 -5.748777836561203003e-02 -6.253245472908020020e-02 1.224370449781417847e-01 -7.689084112644195557e-02 1.784410923719406128e-01 2.775001227855682373e-01 -7.198394089937210083e-02 -2.006091326475143433e-01 -3.161287009716033936e-01 3.207659423351287842e-01 5.733696371316909790e-02 2.031967975199222565e-02 -1.349893808364868164e-01 -6.873602513223886490e-03 -2.586733996868133545e-01 -1.064527854323387146e-01 -1.852105408906936646e-01 -1.821635663509368896e-01 -3.859509900212287903e-02
-2.460769005119800568e-02 -7.332310080528259277e-02 -9.514299780130386353e-02 -9.547916799783706665e-02 -1.420675963163375854e-01 -3.918994963169097900e-02 -1.108746081590652466e-01 -2.481884658336639404e-01 9.251346439123153687e-02 -5.666469410061836243e-02 2.178110629320144653e-01 -1.579356938600540161e-01 2.874118387699127197e-01 -5.000658705830574036e-02 1.633144915103912354e-01 -9.358067065477371216e-02 -1.857672482728958130e-01 1.403396427631378174e-01 -1.154244542121887207e-01 1.695657223463058472e-01 8.473230525851249695e-03 -3.793151378631591797e-01 -1.559488847851753235e-02 3.184179961681365967e-01 -5.336199700832366943e-02 1.527232676744461060e-02 -9.557390585541725159e-03 -3.855055570602416992e-01 2.405818924307823181e-02 -8.392922580242156982e-02 -2.100096642971038818e-01 -3.607926368713378906e-01
-7.835623621940612793e-02 -1.486716270446777344e-01 -7.323383539915084839e-02 -2.298554182052612305e-01 6.765199452638626099e-02 -1.322129070758819580e-01 -2.650796771049499512e-01 2.129867076873779297e-01 3.284471333026885986e-01 -2.467428594827651978e-01 1.746501028537750244e-01 -6.649442017078399658e-02 4.738432914018630981e-02 -4.627295583486557007e-02 -2.782588005065917969e-01 -9.284222871065139771e-02 1.241460070013999939e-01 -1.903802305459976196e-01 2.390969172120094299e-02 -1.108900085091590881e-01 -1.192826032638549805e-01 -2.450415194034576416e-01 1.960878968238830566e-01 2.756275534629821777e-01 8.920602500438690186e-02 1.594564467668533325e-01 1.164196338504552841e-02 -4.046768546104431152e-01 -5.249718204140663147e-02 -1.298743933439254761e-01 -1.043867617845535278e-01 -2.705962210893630981e-02
-1.639119833707809448e-01 6.106749922037124634e-02 -2.505224347114562988e-01 -2.524617314338684082e-01 1.429258584976196289e-01 4.439284093677997589e-03 -3.856124356389045715e-02 2.105819433927536011e-01 -1.076297834515571594e-01 1.754665523767471313e-01 -1.182052213698625565e-02 -1.251443326473236084e-01 2.940955758094787598e-01 2.478631883859634399e-01 -3.298274874687194824e-01 -3.007350265979766846e-01 -1.267570406198501587e-01 2.666265517473220825e-02 -4.828333109617233276e-02 2.138584703207015991e-01 -5.985215678811073303e-02 -2.490863949060440063e-01 -7.906138151884078979e-02 -3.072584234178066254e-02 2.487219721078872681e-01 -1.618539690971374512e-01 1.711264401674270630e-01 -3.372890055179595947e-01 -1.064214948564767838e-02 -4.605614766478538513e-02 1.590234227478504181e-02 5.952379666268825531e-03
1.162208467721939087e-01 -2.772016227245330811e-01 1.806829124689102173e-02 -1.171231940388679504e-01 2.770289033651351929e-02 2.530586421489715576e-01 -1.325598657131195068e-01 -1.016963794827461243e-01 -1.932442486286163330e-01 2.071306854486465454e-02 8.916348218917846680e-02 -4.388716518878936768e-01 2.457059174776077271e-01 7.404311560094356537e-03 -1.164698973298072815e-02 -1.566184461116790771e-01 3.822876838967204094e-03 -1.772844791412353516e-01 -4.405571892857551575e-02 -2.652250044047832489e-02 -6.153418216854333878e-03 -1.066824495792388916e-01 4.282069504261016846e-01 -2.401389926671981812e-02 4.432673007249832153e-02 -3.056818619370460510e-02 3.168979883193969727e-01 -2.558965682983398438e-01 -2.103654146194458008e-01 -1.326615065336227417e-01 -1.058827564120292664e-01 9.027317911386489868e-02
2.284367978572845459e-01 2.288880795240402222e-01 1.241760998964309692e-01 -7.828380167484283447e-02 1.417136043310165405e-01 1.895462125539779663e-01 9.040314704179763794e-02 9.927838295698165894e-02 -1.234334986656904221e-02 1.437117457389831543e-01 8.986989408731460571e-02 -4.659182950854301453e-02 -1.069280579686164856e-01 2.367880791425704956e-01 8.656030893325805664e-02 -3.937442600727081299e-01 -3.848174214363098145e-01 3.074002452194690704e-02 7.874718308448791504e-02 4.676811769604682922e-02 1.267075687646865845e-01 -2.544361054897308350e-01 -2.703362889587879181e-02 3.272677063941955566e-01 7.271882891654968262e-02 4.129794239997863770e-02 2.464792430400848389e-01 -2.110526114702224731e-01 -4.291312396526336670e-02 -2.225946635007858276e-01 -1.176473777741193771e-02 1.699842363595962524e-01
-1.816101521253585815e-01 -4.471617192029953003e-02 -3.951770812273025513e-02 -3.080081343650817871e-01 1.602293998003005981e-01 3.566488027572631836e-01 -1.818584799766540527e-01 3.358549624681472778e-02 2.445943951606750488e-01 1.481806635856628418e-01 1.016072854399681091e-01 -9.212351404130458832e-03 -8.848192542791366577e-02 -1.358792036771774292e-01 7.971421629190444946e-02 -2.406693696975708008e-01 -1.776871830224990845e-01 -7.013634592294692993e-02 -8.766720443964004517e-02 2.726550698280334473e-01 5.763705447316169739e-02 -3.411819338798522949e-01 -3.593970090150833130e-02 -1.024570316076278687e-01 -1.709145009517669678e-01 1.285846680402755737e-01 -6.198007240891456604e-02 -2.874847054481506348e-01 -2.392340749502182007e-01 -2.376632541418075562e-01 4.442155733704566956e-02 2.819939330220222473e-02
-2.247184365987777710e-01 -5.860687792301177979e-02 -2.086533159017562866e-01 -2.483651936054229736e-01 1.360965073108673096e-01 3.025854937732219696e-02 9.794337302446365356e-02 -2.225183323025703430e-02 1.164809912443161011e-01 -3.592592477798461914e-02 2.541004419326782227e-01 -3.945452719926834106e-02 1.423139572143554688e-01 1.809950619935989380e-01 1.853326112031936646e-01 -1.921462714672088623e-01 3.304648399353027344e-02 -2.935527861118316650e-01 -1.665130024775862694e-03 -4.047329723834991455e-02 2.616799809038639069e-02 -1.559800803661346436e-01 6.411916762590408325e-02 1.864860579371452332e-02 2.704758048057556152e-01 -8.745547384023666382e-02 -9.985177963972091675e-02 -3.932186663150787354e-01 -3.301182016730308533e-02 -1.934396028518676758e-01 -4.385249316692352295e-01 -1.070839837193489075e-01
-1.429989039897918701e-01 -1.091999188065528870e-01 5.730377510190010071e-02 8.478572219610214233e-02 7.934159785509109497e-02 2.984970808029174805e-01 1.020100414752960205e-01 -7.676124572753906250e-02 -8.290848881006240845e-02 -1.861777603626251221e-01 2.935988008975982666e-01 -7.548247277736663818e-02 3.697617724537849426e-02 -1.322720646858215332e-01 -1.018737722188234329e-02 -1.888750642538070679e-01 3.494461625814437866e-02 4.632930830121040344e-02 4.039652943611145020e-01 2.701602578163146973e-01 -9.235934168100357056e-02 -1.522161662578582764e-01 2.466420382261276245e-01 1.691247075796127319e-01 -5.434239655733108521e-02 4.473774507641792297e-02 5.218612402677536011e-02 -2.396453171968460083e-01 -2.345296442508697510e-01 -1.646485775709152222e-01 -2.965220808982849121e-01 -2.481164187192916870e-01
1.703819632530212402e-01 -2.716151177883148193e-01 -4.859830439090728760e-02 -1.450399607419967651e-01 -1.555920392274856567e-01 1.692525297403335571e-01 -1.355719938874244690e-02 -1.229028627276420593e-01 1.876459866762161255e-01 -2.936328575015068054e-02 -1.171202808618545532e-01 -2.339894771575927734e-01 1.100346259772777557e-02 1.390537321567535400e-01 5.780829116702079773e-02 -2.279960215091705322e-01 -1.423797011375427246e-01 -1.793843209743499756e-01 -5.970654636621475220e-02 1.049707643687725067e-02 -1.207447573542594910e-01 -1.695365756750106812e-01 3.125125765800476074e-01 -1.899443939328193665e-02 -5.338834598660469055e-03 -1.819706559181213379e-01 3.012211024761199951e-01 -4.179524183273315430e-01 4.107619822025299072e-02 -1.642909049987792969e-01 -1.049679070711135864e-01 3.009988367557525635e-01
-5.032601580023765564e-02 -1.292922999709844589e-02 7.039905339479446411e-02 -4.570811241865158081e-02 7.961858063936233521e-02 3.981285169720649719e-02 1.031475514173507690e-01 -6.827878952026367188e-02 1.900686323642730713e-01 -2.931765615940093994e-01 -6.929676048457622528e-03 1.929900944232940674e-01 1.816057711839675903e-01 -2.924888394773006439e-03 -2.254551202058792114e-01 -8.933302760124206543e-02 -2.440032809972763062e-01 1.606041938066482544e-01 3.078232407569885254e-01 -6.945255398750305176e-02 1.439106613397598267e-01 -2.937377095222473145e-01 -4.614566452801227570e-03 1.505917012691497803e-01 3.374839127063751221e-01 1.682236790657043457e-01 2.670553922653198242e-01 -2.426146715879440308e-01 -1.958655118942260742e-01 -2.367333471775054932e-01 1.730646789073944092e-01 6.726090610027313232e-02
-2.025358974933624268e-01 -1.696512550115585327e-01 2.407876104116439819e-01 -2.297298461198806763e-01 2.088359296321868896e-01 2.008163779973983765e-01 -8.085002750158309937e-02 -1.040083020925521851e-01 -1.940127909183502197e-01 1.271060109138488770e-01 1.263879388570785522e-01 -9.616176038980484009e-02 1.752205640077590942e-01 1.272497326135635376e-01 9.601793438196182251e-02 -2.221013233065605164e-02 7.223086804151535034e-02 9.778669476509094238e-02 2.890321612358093262e-01 -1.771785616874694824e-01 9.018816985189914703e-03 -3.829333186149597168e-01 2.762100398540496826e-01 -1.189670488238334656e-01 2.020345181226730347e-01 1.298964917659759521e-01 2.670784592628479004e-01 -1.259303241968154907e-01 5.162695795297622681e-02 -2.413477152585983276e-01 7.758529484272003174e-02 6.191902607679367065e-02
-2.113112062215805054e-01 8.132670819759368896e-02 -8.948936313390731812e-02 8.143609017133712769e-02 3.885566070675849915e-02 2.081201970577239990e-01 -4.766214638948440552e-02 -5.461091175675392151e-03 5.256754159927368164e-02 -2.196984551846981049e-02 3.706309795379638672e-01 -3.536112606525421143e-02 2.638522088527679443e-01 -1.321977227926254272e-01 9.574240446090698242e-02 -2.096870541572570801e-01 -4.452306926250457764e-01 -8.993557840585708618e-02 -7.576324045658111572e-02 -9.750152379274368286e-02 -3.431690633296966553e-01 2.900623530149459839e-02 1.387740820646286011e-01 2.452283352613449097e-01 -4.529843479394912720e-02 -1.031301543116569519e-01 -9.254676848649978638e-02 -3.268274366855621338e-01 -1.281911581754684448e-01 3.534869477152824402e-02 -7.551005110144615173e-03 1.987445950508117676e-01
-6.474144756793975830e-02 -4.744588956236839294e-02 -3.257152065634727478e-02 -2.390051484107971191e-01 -5.849169567227363586e-02 7.039843499660491943e-02 -3.394524008035659790e-02 2.074390053749084473e-01 9.185321629047393799e-02 7.439670711755752563e-02 2.073702216148376465e-01 -3.272773027420043945e-01 2.687081098556518555e-01 -5.171271041035652161e-02 -1.315635070204734802e-02 1.644768118858337402e-01 -2.030650377273559570e-01 1.898325383663177490e-01 -6.192650273442268372e-02 1.845704168081283569e-01 1.991166621446609497e-01 -5.914475321769714355e-01 1.438180208206176758e-01 -1.193180903792381287e-01 -1.148914992809295654e-01 1.235244274139404297e-01 1.691946759819984436e-02 -1.501224637031555176e-01 -9.661795943975448608e-02 -6.242351979017257690e-02 -1.031717807054519653e-01 4.376287758350372314e-02
[truncated: 3,276,803 more chars]
