# Supplementary material for: The Language of Innovation
Source: PLoS One. 2020 Apr 30;15(4):e0230107. doi: 10.1371/journal.pone.0230107 (PMC7194493; doi:10.1371/journal.pone.0230107)
Supplement: S12 File — (GZ) [file pone.0230107.s012.tar.gz › 1990-1994/V2Run_17_VS_4500_embeddings1990-1994ED32.txt]

8.371768146753311157e-02 -8.899161964654922485e-02 7.120772451162338257e-02 -7.450334727764129639e-02 -1.021211296319961548e-01 1.073778420686721802e-01 8.104123175144195557e-02 -2.849175930023193359e-01 -3.504271507263183594e-01 -1.546036917716264725e-02 -2.968353927135467529e-01 4.200186207890510559e-02 -2.276174575090408325e-01 2.456381171941757202e-01 -4.087391495704650879e-01 -2.459099143743515015e-01 -2.310659177601337433e-02 3.575548827648162842e-01 1.985098719596862793e-01 1.025747656822204590e-01 7.867147028446197510e-02 1.124889478087425232e-01 1.473200917243957520e-01 1.457831263542175293e-01 9.689614176750183105e-03 8.897734433412551880e-02 -1.451981365680694580e-01 5.046829581260681152e-02 -1.045440733432769775e-01 -1.396533250808715820e-01 -9.843232482671737671e-02 1.665171235799789429e-02
8.491070568561553955e-02 -8.124482631683349609e-02 -4.065580666065216064e-02 2.753108739852905273e-02 1.050209999084472656e-01 7.937727123498916626e-02 8.909167954698204994e-04 2.418126352131366730e-02 -4.726303219795227051e-01 1.242013946175575256e-01 4.114980623126029968e-02 -1.813495159149169922e-01 -1.535136103630065918e-01 9.714762121438980103e-02 -1.584337800741195679e-01 -1.972042024135589600e-01 -3.556552231311798096e-01 2.028972357511520386e-01 9.866300225257873535e-02 1.241504549980163574e-01 -3.580271899700164795e-01 1.013146787881851196e-01 4.837313294410705566e-02 -1.926902681589126587e-01 1.368764638900756836e-01 -1.673467010259628296e-01 -3.896246254444122314e-01 3.953957930207252502e-03 -5.593277513980865479e-02 -1.360096335411071777e-01 6.751821935176849365e-02 3.107951954007148743e-03
-1.701282858848571777e-01 1.159190908074378967e-01 -6.624864041805267334e-02 -2.387176267802715302e-03 1.080937236547470093e-01 2.055827975273132324e-01 6.900718063116073608e-02 -1.029316037893295288e-01 -4.358651041984558105e-01 2.834468185901641846e-01 8.293646574020385742e-02 -1.199247911572456360e-01 -1.852248162031173706e-01 -1.067221537232398987e-01 5.977167282253503799e-03 -1.455302089452743530e-01 1.623384840786457062e-02 1.191296949982643127e-01 -2.240882068872451782e-01 1.406064182519912720e-01 -1.544553041458129883e-01 -1.353968828916549683e-01 -1.787832677364349365e-01 6.503338366746902466e-02 2.201598435640335083e-01 3.751486539840698242e-01 -1.232283934950828552e-01 2.329038530588150024e-01 -1.060900315642356873e-01 -5.280799046158790588e-02 -2.556328475475311279e-01 -1.567632108926773071e-01
-7.922775298357009888e-02 8.488974720239639282e-02 -3.575933724641799927e-02 -1.153233870863914490e-01 2.139020115137100220e-01 1.793322861194610596e-01 -1.800408065319061279e-01 -1.667136102914810181e-01 -4.200615584850311279e-01 1.262134164571762085e-01 2.095762640237808228e-01 -1.984632760286331177e-01 -1.442128866910934448e-01 -2.020112983882427216e-02 -2.930855154991149902e-01 -7.855533808469772339e-02 -3.172330558300018311e-01 -1.363294422626495361e-01 -4.640931263566017151e-02 -4.810307547450065613e-02 -1.167554557323455811e-01 -1.666928827762603760e-01 -2.208272516727447510e-01 1.917125135660171509e-01 1.998846232891082764e-01 3.853292390704154968e-02 2.515346743166446686e-02 -1.006178855895996094e-01 9.837406873703002930e-02 -2.248760163784027100e-01 2.071299850940704346e-01 1.971741020679473877e-01
8.454457670450210571e-02 2.110547572374343872e-01 -2.286414802074432373e-02 -1.238678768277168274e-01 1.487969607114791870e-01 2.878524065017700195e-01 2.337790280580520630e-01 -2.051561325788497925e-01 -3.764459788799285889e-01 1.312479525804519653e-01 1.904384344816207886e-01 -1.851016283035278320e-01 -1.957193762063980103e-02 -1.182056367397308350e-01 -2.401233017444610596e-01 -1.656629741191864014e-01 -2.060830593109130859e-02 -2.341852709650993347e-02 -3.669188544154167175e-02 -9.532109647989273071e-02 -2.934342920780181885e-01 2.049363777041435242e-02 -2.712194025516510010e-01 -2.944387681782245636e-02 1.856213063001632690e-01 1.975995749235153198e-01 -9.716688096523284912e-02 1.667405068874359131e-01 -1.316290944814682007e-01 -1.073366329073905945e-01 2.832134962081909180e-01 -9.806460142135620117e-02
1.537142693996429443e-01 1.314771771430969238e-01 -1.136666461825370789e-01 1.964740268886089325e-02 2.484304159879684448e-01 1.236278861761093140e-01 1.635877043008804321e-01 -2.908008396625518799e-01 -1.538093537092208862e-01 2.984217703342437744e-01 -2.809881791472434998e-02 5.278521776199340820e-02 -1.716762483119964600e-01 5.217668786644935608e-02 -7.906655222177505493e-02 -3.904813230037689209e-01 -2.223448902368545532e-01 -7.620100677013397217e-02 2.395808231085538864e-03 8.740032464265823364e-02 -5.563710257411003113e-02 1.985493600368499756e-01 1.330594569444656372e-01 3.680689334869384766e-01 2.221859293058514595e-03 -7.045264542102813721e-02 9.860446304082870483e-02 3.907948434352874756e-01 -5.524325743317604065e-02 2.025027945637702942e-02 1.228450983762741089e-01 -7.543814182281494141e-02
1.652737408876419067e-01 -8.178223855793476105e-03 3.341469913721084595e-02 2.591051161289215088e-01 2.890756726264953613e-01 2.046785354614257812e-01 3.786794841289520264e-02 -9.806497395038604736e-02 -3.888759911060333252e-01 2.327607944607734680e-02 1.701761633157730103e-01 -2.701197266578674316e-01 -1.138614863157272339e-01 1.192159652709960938e-01 -7.640076428651809692e-02 -2.019450068473815918e-01 -3.109499812126159668e-01 -2.638575993478298187e-02 -1.038360819220542908e-01 -8.388599753379821777e-02 -4.422700405120849609e-02 1.409525573253631592e-01 1.266498565673828125e-01 -6.843693554401397705e-02 -1.237012743949890137e-01 2.052029967308044434e-01 -2.258816957473754883e-01 2.716763019561767578e-01 -3.055911958217620850e-01 -4.978385940194129944e-02 3.625719621777534485e-02 -5.655255168676376343e-02
1.517919152975082397e-01 -8.349679410457611084e-02 2.442743331193923950e-01 8.123168349266052246e-02 -3.191502019762992859e-02 7.687471807003021240e-02 7.732384651899337769e-02 -3.980486989021301270e-01 -4.164329171180725098e-01 8.762439340353012085e-02 1.821639388799667358e-01 5.332200322300195694e-03 -5.632933601737022400e-02 -1.052560508251190186e-01 -3.009994924068450928e-01 -2.648954987525939941e-01 -2.018029540777206421e-01 1.310335397720336914e-01 6.305674463510513306e-02 1.987431347370147705e-01 -1.063917204737663269e-02 1.462912708520889282e-01 2.650122158229351044e-02 9.131203591823577881e-02 -6.300199776887893677e-02 3.564206957817077637e-01 -2.209419608116149902e-01 -8.953343145549297333e-03 1.198262628167867661e-02 -1.390910595655441284e-01 -6.795135885477066040e-02 -8.431375771760940552e-02
1.330585777759552002e-01 7.863871753215789795e-02 -2.908638715744018555e-01 1.040873900055885315e-01 1.077287793159484863e-01 3.665144145488739014e-01 1.535682529211044312e-01 -4.968077689409255981e-02 -4.614033401012420654e-01 6.350351870059967041e-02 2.074557542800903320e-01 -2.371555268764495850e-01 -1.664325445890426636e-01 -1.770411580801010132e-01 -1.358270198106765747e-01 -7.499053329229354858e-02 -1.724130362272262573e-01 3.297820687294006348e-02 2.947741813841275871e-05 -1.967247426509857178e-01 -5.220074206590652466e-02 -2.908345162868499756e-01 -2.987560583278536797e-04 2.178528457880020142e-01 1.599684474058449268e-03 1.749510467052459717e-01 2.637573890388011932e-02 -1.319330371916294098e-02 -2.084022313356399536e-01 -9.684079140424728394e-02 -9.044151008129119873e-02 -1.122938767075538635e-01
-1.065579429268836975e-01 -1.741431057453155518e-01 -1.726990938186645508e-01 1.856376766227185726e-03 2.268758714199066162e-01 -1.672145724296569824e-01 8.034285157918930054e-02 -2.148067764937877655e-02 -2.847474515438079834e-01 3.730655089020729065e-02 2.133615911006927490e-01 -1.410124003887176514e-01 -1.823899894952774048e-01 4.229949414730072021e-02 -2.500584721565246582e-01 -1.342694610357284546e-01 -4.636018574237823486e-01 -1.521096844226121902e-02 3.008257783949375153e-02 -4.006683081388473511e-02 -4.360120892524719238e-01 -5.288114398717880249e-02 1.667881757020950317e-01 -1.215042695403099060e-01 1.028528735041618347e-01 1.698630005121231079e-01 -1.705565117299556732e-02 -8.844220428727567196e-04 -1.248975619673728943e-01 -1.720172613859176636e-01 -1.705700606107711792e-01 1.071816757321357727e-01
-2.404530718922615051e-02 6.584348529577255249e-02 4.846886172890663147e-02 1.070626601576805115e-01 2.190167605876922607e-01 1.263162791728973389e-01 -1.512659192085266113e-01 -3.090758621692657471e-01 -2.423338145017623901e-01 1.308463048189878464e-02 1.006430611014366150e-01 1.735476963222026825e-02 -2.876319885253906250e-01 -1.143554151058197021e-01 -1.665115654468536377e-01 -1.878809332847595215e-01 -3.758766949176788330e-01 -1.321254074573516846e-01 -1.532435715198516846e-01 5.041430518031120300e-02 -3.663449287414550781e-01 -9.755778312683105469e-02 2.602913081645965576e-01 -1.194525137543678284e-01 2.332462556660175323e-02 1.802609711885452271e-01 -2.623224556446075439e-01 2.243722230195999146e-01 -2.164974110201001167e-03 7.471268624067306519e-02 -2.290439233183860779e-02 -4.429800435900688171e-02
3.458864390850067139e-01 -1.149317026138305664e-01 -1.461191028356552124e-01 1.479847133159637451e-01 1.456181854009628296e-01 3.403360545635223389e-01 -3.574183501768857241e-04 -4.313126206398010254e-02 -3.343545496463775635e-01 1.509977728128433228e-01 -1.126595586538314819e-01 -3.627250790596008301e-01 -1.674274206161499023e-01 9.092783182859420776e-02 -5.980826169252395630e-02 -8.731582760810852051e-02 -3.218397796154022217e-01 1.918073371052742004e-02 -1.531203836202621460e-01 5.768125411123037338e-03 -5.023571103811264038e-02 1.233956888318061829e-01 2.291273176670074463e-01 7.482520490884780884e-02 -2.550044469535350800e-02 2.777643203735351562e-01 -1.671522706747055054e-01 4.563438519835472107e-02 -9.952457621693611145e-03 1.864236444234848022e-01 2.543766051530838013e-03 -1.126608848571777344e-01
8.193512260913848877e-02 7.560637593269348145e-02 -1.203852742910385132e-01 3.068899363279342651e-02 -9.441051632165908813e-02 1.255241781473159790e-01 2.712478339672088623e-01 -4.073767364025115967e-01 -5.219172835350036621e-01 1.612755060195922852e-01 7.168682664632797241e-02 1.273605376482009888e-01 -9.855300933122634888e-02 -2.777876891195774078e-02 -1.564224213361740112e-01 -1.352069973945617676e-01 -3.577084466814994812e-02 2.704188413918018341e-02 -1.097093224525451660e-01 -2.318093925714492798e-01 -8.708076179027557373e-02 -7.388871908187866211e-02 2.894791662693023682e-01 6.262569874525070190e-02 1.410034894943237305e-01 2.617515027523040771e-01 -1.547695845365524292e-01 -3.529564663767814636e-02 -1.893723756074905396e-01 7.212880253791809082e-02 5.373927950859069824e-02 -9.402962028980255127e-02
1.263997256755828857e-01 2.341469824314117432e-01 7.932452857494354248e-02 -5.568084120750427246e-02 -9.235300123691558838e-02 1.529638618230819702e-01 1.710726171731948853e-01 -3.088551163673400879e-01 -4.169490039348602295e-01 3.136562556028366089e-02 5.802277103066444397e-02 -2.431975156068801880e-01 -1.706533320248126984e-02 3.684775531291961670e-02 -9.104206413030624390e-02 1.571507006883621216e-01 -1.373594403266906738e-01 1.035496592521667480e-01 8.586594462394714355e-02 1.878043450415134430e-02 -6.769786030054092407e-02 -2.025849074125289917e-01 1.831507659517228603e-03 2.616624906659126282e-02 2.499122619628906250e-01 2.840734422206878662e-01 -5.036070197820663452e-02 3.183734118938446045e-01 -3.021946847438812256e-01 -2.482720762491226196e-01 -7.773978263139724731e-02 3.952337056398391724e-02
1.786124259233474731e-01 8.046176284551620483e-02 -3.061395883560180664e-02 -1.231346204876899719e-01 2.100316435098648071e-01 4.817147552967071533e-02 -5.317484959959983826e-02 -1.334433406591415405e-01 -3.871444761753082275e-01 -3.215054050087928772e-02 5.357148870825767517e-02 -6.198027729988098145e-02 8.171316236257553101e-03 1.472997367382049561e-01 -9.469013661146163940e-02 -4.160616099834442139e-01 -2.821108698844909668e-01 -1.830726414918899536e-01 9.918759763240814209e-02 -2.980193793773651123e-01 -1.724497079849243164e-01 -2.358194813132286072e-02 -2.532838284969329834e-01 2.228891402482986450e-01 6.203012168407440186e-02 3.011152744293212891e-01 -2.217656821012496948e-01 2.979560010135173798e-02 -4.710816778242588043e-03 7.114908844232559204e-02 -9.625668078660964966e-02 -4.661939665675163269e-02
-8.030811441130936146e-04 -1.472829580307006836e-01 -1.123182550072669983e-01 1.513684689998626709e-01 -4.520370066165924072e-02 1.273152679204940796e-01 -8.316813409328460693e-02 -1.193881034851074219e-01 -2.763700485229492188e-01 8.058121800422668457e-02 2.239365279674530029e-01 -1.478791981935501099e-01 -3.837903738021850586e-01 1.248381212353706360e-01 -2.980113029479980469e-01 -2.352182716131210327e-01 -1.255193352699279785e-01 -2.252043038606643677e-01 8.924834430217742920e-02 -9.302500635385513306e-02 -3.085286915302276611e-01 -1.255704611539840698e-01 2.277364432811737061e-01 -4.153181239962577820e-02 -5.767469853162765503e-02 2.077833712100982666e-01 -2.734268009662628174e-01 1.695263236761093140e-01 1.173801124095916748e-01 -1.278557032346725464e-01 -1.132091134786605835e-01 2.946239709854125977e-02
1.271209307014942169e-02 2.147198766469955444e-01 -1.232862286269664764e-02 -2.563333809375762939e-01 2.930948138236999512e-01 5.992689728736877441e-02 -1.571771502494812012e-01 -1.347887068986892700e-01 -3.458283841609954834e-01 9.223897755146026611e-02 2.805515527725219727e-01 -2.290300279855728149e-01 -4.546295478940010071e-02 5.072605609893798828e-02 -4.616277217864990234e-01 -1.759793311357498169e-01 -1.766669154167175293e-01 5.813152343034744263e-02 -1.021150574088096619e-01 -1.474904119968414307e-01 5.707916617393493652e-02 -1.117259860038757324e-01 -1.286865025758743286e-01 3.993740305304527283e-02 1.721938997507095337e-01 2.698590457439422607e-01 -2.456445805728435516e-02 -5.575577542185783386e-02 -3.525689244270324707e-02 -1.075272709131240845e-01 -4.995353519916534424e-03 -1.668658256530761719e-01
2.204698622226715088e-01 3.328783437609672546e-02 -2.019803822040557861e-01 7.423824165016412735e-03 -2.189613692462444305e-02 2.714550867676734924e-02 2.953131794929504395e-01 1.192781724967062473e-03 -4.262124896049499512e-01 1.622584462165832520e-01 2.175779640674591064e-01 7.832188159227371216e-03 -1.135754361748695374e-01 4.738486558198928833e-02 -2.863651514053344727e-01 -1.869854032993316650e-01 -1.432196646928787231e-01 1.145904809236526489e-01 -1.089666225016117096e-02 -1.657638698816299438e-01 -6.526075303554534912e-02 3.080928511917591095e-02 8.338847011327743530e-02 2.561776041984558105e-01 1.921743750572204590e-01 2.687720358371734619e-01 -8.457259088754653931e-02 9.993993490934371948e-02 -3.686656653881072998e-01 1.506429314613342285e-01 -3.477610647678375244e-02 -9.138558804988861084e-02
5.889974161982536316e-02 1.305737197399139404e-01 1.349233649671077728e-02 -2.099042385816574097e-01 1.856525540351867676e-01 2.243096679449081421e-01 3.340924084186553955e-01 -2.707830965518951416e-01 -2.652312517166137695e-01 2.591126263141632080e-01 -2.031450420618057251e-01 -8.062393218278884888e-02 1.753817871212959290e-02 2.803004980087280273e-01 4.094255715608596802e-02 -5.716804042458534241e-02 -4.533968567848205566e-01 1.389545947313308716e-01 -5.572147294878959656e-02 -1.009014174342155457e-01 1.348218172788619995e-01 -5.092279985547065735e-02 1.486539542675018311e-01 1.266102194786071777e-01 9.513234347105026245e-02 1.132276952266693115e-01 -4.895587265491485596e-02 8.126904815435409546e-02 2.563821971416473389e-01 1.195215806365013123e-02 -1.547717303037643433e-02 -4.892104864120483398e-02
-3.411615639925003052e-02 2.171010673046112061e-01 -1.899328678846359253e-01 -4.049849696457386017e-03 -6.456600502133369446e-03 5.000291764736175537e-02 1.877849251031875610e-01 -1.956303566694259644e-01 -5.471431612968444824e-01 5.394742265343666077e-02 -2.114871144294738770e-02 -1.122716367244720459e-01 1.113203316926956177e-01 1.823656708002090454e-01 -1.160026714205741882e-01 1.146239042282104492e-01 -5.245909094810485840e-02 9.525359421968460083e-02 -2.294954657554626465e-02 -2.203719764947891235e-01 -7.169165462255477905e-02 -2.573387324810028076e-01 3.939504176378250122e-02 5.290023982524871826e-02 7.578942924737930298e-02 3.634127378463745117e-01 -3.081749081611633301e-01 9.463681280612945557e-02 -2.240370512008666992e-01 -1.458500474691390991e-01 2.363731339573860168e-02 3.962103277444839478e-02
6.917022168636322021e-02 1.320080906152725220e-01 -1.130002588033676147e-01 -3.205095231533050537e-02 1.830820553004741669e-02 2.912012338638305664e-01 1.044150441884994507e-01 -1.945947706699371338e-01 -6.068441867828369141e-01 1.362116932868957520e-01 1.435341238975524902e-01 6.474247574806213379e-02 -2.560843825340270996e-01 -1.167276203632354736e-01 -2.486906796693801880e-01 -1.174645125865936279e-02 -4.446410760283470154e-02 -9.975872933864593506e-03 6.127093732357025146e-02 4.765242710709571838e-02 -1.101280599832534790e-01 3.219959512352943420e-02 1.691109687089920044e-01 1.824110150337219238e-01 1.838221251964569092e-01 -2.734105475246906281e-02 -1.334407627582550049e-01 7.867680862545967102e-03 -3.433316946029663086e-01 4.770180955529212952e-02 3.728290647268295288e-02 -1.421480029821395874e-01
-1.049536094069480896e-01 -2.999443709850311279e-01 1.210803389549255371e-01 1.048636958003044128e-01 5.111121386289596558e-02 4.371334910392761230e-01 9.240425378084182739e-02 -1.149706616997718811e-01 -3.300453722476959229e-01 -1.059203408658504486e-03 6.767422705888748169e-02 -2.479506283998489380e-02 -7.026907801628112793e-02 -1.900823228061199188e-02 -7.368109375238418579e-02 -3.057433292269706726e-02 -3.508682250976562500e-01 1.065177172422409058e-01 1.979476660490036011e-01 1.005281209945678711e-01 -1.456777602434158325e-01 -4.232082515954971313e-02 1.110294461250305176e-01 2.771082222461700439e-01 3.369297459721565247e-02 1.650209724903106689e-01 -3.118979930877685547e-01 2.149468474090099335e-02 1.174689852632582188e-03 -1.953841596841812134e-01 -1.004283875226974487e-01 2.487429678440093994e-01
-6.559921801090240479e-02 -1.366926543414592743e-02 2.385082989931106567e-01 4.192797467112541199e-02 -1.065686270594596863e-01 1.422906666994094849e-02 7.188803516328334808e-03 1.305376738309860229e-02 -6.580115556716918945e-01 2.598632313311100006e-02 -7.304316014051437378e-02 -6.623826175928115845e-02 -3.339608907699584961e-01 5.609799642115831375e-03 -3.280353248119354248e-01 3.611775860190391541e-02 -2.859527170658111572e-01 -7.688657194375991821e-02 1.375705748796463013e-01 7.521085906773805618e-03 -9.914813190698623657e-02 -1.423557549715042114e-01 -1.298705041408538818e-01 -1.192679628729820251e-01 -1.497330665588378906e-01 4.685975238680839539e-02 -4.803941026329994202e-02 1.944131851196289062e-01 1.031746491789817810e-01 -1.094550937414169312e-01 -7.031400501728057861e-02 -3.309083357453346252e-02
-4.626634716987609863e-02 -1.968806423246860504e-02 -2.507023215293884277e-01 -2.114173173904418945e-01 7.093030214309692383e-02 -1.172134876251220703e-01 -5.829510092735290527e-02 -2.669003903865814209e-01 -1.960686445236206055e-01 -1.803972572088241577e-01 -1.419859826564788818e-01 -4.303056299686431885e-01 -1.191334798932075500e-01 -7.404790073633193970e-02 -2.026953995227813721e-01 -3.798758089542388916e-01 -1.483449637889862061e-01 1.612855195999145508e-01 6.990882754325866699e-02 7.579147815704345703e-02 -4.533286765217781067e-02 -1.309720333665609360e-03 3.989353310316801071e-03 1.071974635124206543e-01 -2.130980491638183594e-01 3.641961514949798584e-01 -7.709663361310958862e-02 1.915434002876281738e-01 9.188757091760635376e-02 -2.255331957712769508e-03 9.294144064188003540e-02 -7.182645797729492188e-02
2.093397080898284912e-01 1.210572719573974609e-01 -2.076491564512252808e-01 1.201238408684730530e-01 4.311750829219818115e-02 2.228223085403442383e-01 5.243645980954170227e-02 -8.525561541318893433e-02 -5.010936260223388672e-01 2.176144868135452271e-01 1.840654015541076660e-01 1.561036109924316406e-01 2.251614071428775787e-02 -1.543035544455051422e-02 -3.131681084632873535e-01 -2.552450075745582581e-02 -2.065324932336807251e-01 1.806324273347854614e-01 -1.914113014936447144e-02 -2.071178257465362549e-01 -4.387318342924118042e-02 -1.776619404554367065e-01 1.045317724347114563e-01 1.437831819057464600e-01 -1.904363743960857391e-02 -3.129967255517840385e-03 6.248026154935359955e-03 2.216664105653762817e-01 -2.821844518184661865e-01 1.253938823938369751e-01 1.338726878166198730e-01 -1.407794505357742310e-01
-1.474936753511428833e-01 7.094212621450424194e-02 1.730875074863433838e-01 7.519225031137466431e-02 1.640932559967041016e-01 -6.741061061620712280e-02 -1.234273016452789307e-01 -1.350717395544052124e-01 -3.448749780654907227e-01 -2.198755741119384766e-02 5.108613148331642151e-02 -1.716303080320358276e-01 -5.410831049084663391e-02 4.196849763393402100e-01 5.088503938168287277e-03 -2.980652451515197754e-01 -2.229492813348770142e-01 2.263756096363067627e-01 2.433909028768539429e-01 7.389236986637115479e-02 7.945054024457931519e-02 1.730690710246562958e-02 1.468956172466278076e-01 1.974659115076065063e-01 2.977157942950725555e-02 -3.977441787719726562e-02 1.066595762968063354e-01 2.359636276960372925e-01 -1.462932229042053223e-01 2.324686050415039062e-01 2.740121185779571533e-01 1.858836971223354340e-02
-1.641179323196411133e-01 -3.623920679092407227e-02 -2.038615643978118896e-01 -1.575423590838909149e-02 1.394466757774353027e-01 2.492369711399078369e-02 1.735987216234207153e-01 -4.414133727550506592e-01 -8.787623792886734009e-02 1.822237521409988403e-01 -1.118155643343925476e-01 -3.759056925773620605e-01 -1.219025105237960815e-01 -1.301225740462541580e-02 -3.481069207191467285e-01 -1.229615807533264160e-01 -2.730892300605773926e-01 -1.311944723129272461e-01 2.600614130496978760e-01 7.501694560050964355e-02 -4.150472208857536316e-02 -1.674118451774120331e-02 9.140508621931076050e-02 2.326635122299194336e-01 -4.108405485749244690e-02 1.103882715106010437e-01 -1.974032819271087646e-01 -7.009929418563842773e-02 1.209142580628395081e-01 -9.576230077072978020e-04 3.495514765381813049e-02 -1.889298111200332642e-01
1.595744192600250244e-01 1.922274529933929443e-01 -1.319246441125869751e-01 -1.550421770662069321e-02 2.117532193660736084e-01 1.886747544631361961e-03 1.959850043058395386e-01 -1.120282337069511414e-01 -1.526159644126892090e-01 2.676908075809478760e-01 2.380246818065643311e-01 -2.517164349555969238e-01 -2.140702456235885620e-01 -7.050089538097381592e-02 -3.173447251319885254e-01 1.492873579263687134e-01 -3.525741100311279297e-01 1.089050173759460449e-01 -3.749958798289299011e-02 1.361845619976520538e-02 -5.456145107746124268e-02 -7.481476664543151855e-02 1.627385318279266357e-01 4.239068366587162018e-03 -3.700704127550125122e-02 1.662222892045974731e-01 -3.198460340499877930e-01 1.062122434377670288e-01 -2.643194496631622314e-01 1.779894679784774780e-01 -1.085843667387962341e-01 8.139389008283615112e-02
-9.619976580142974854e-02 3.954444080591201782e-02 3.049463033676147461e-02 1.485514082014560699e-02 1.783584058284759521e-01 1.150316819548606873e-01 3.465214744210243225e-03 -2.131002992391586304e-01 -4.680260717868804932e-01 1.225450038909912109e-01 2.334680855274200439e-01 -1.780979633331298828e-01 8.131254464387893677e-02 -4.306733235716819763e-02 -1.138081625103950500e-01 -1.406480669975280762e-01 -2.426891475915908813e-01 3.255402669310569763e-02 2.910565733909606934e-01 -2.030624821782112122e-02 -2.041433602571487427e-01 2.973889410495758057e-01 1.890022456645965576e-01 5.149188637733459473e-02 1.327471286058425903e-01 3.830725550651550293e-01 3.072769381105899811e-03 1.534495949745178223e-01 1.152189150452613831e-01 -8.127302862703800201e-03 1.397088617086410522e-01 -4.142820835113525391e-02
-2.838059701025485992e-02 -2.424501478672027588e-01 -9.635162353515625000e-02 -1.366941481828689575e-01 2.712309658527374268e-01 -1.597242355346679688e-01 -4.695075098425149918e-03 -1.186050325632095337e-01 1.350908074527978897e-03 -2.308952510356903076e-01 -8.417727053165435791e-02 -3.598323762416839600e-01 -1.497150585055351257e-02 3.280691206455230713e-01 -2.223871797323226929e-01 -2.306192927062511444e-02 -1.124169006943702698e-01 7.041148096323013306e-02 -1.655411347746849060e-02 3.334941864013671875e-01 -6.567496806383132935e-02 -1.495705991983413696e-01 9.035630524158477783e-02 8.531801402568817139e-02 2.082449011504650116e-02 2.453500926494598389e-01 4.934621229767799377e-02 3.568226099014282227e-01 -2.325709462165832520e-01 6.419099867343902588e-02 -1.751382052898406982e-01 -3.268796578049659729e-02
5.201773717999458313e-02 -5.230471491813659668e-02 -3.596858680248260498e-02 -1.388540863990783691e-01 7.121437788009643555e-02 -5.183534324169158936e-02 3.536715805530548096e-01 -3.080765306949615479e-01 -2.805851697921752930e-01 2.504055798053741455e-01 2.424273937940597534e-01 -2.083583474159240723e-01 2.386569827795028687e-01 2.322408854961395264e-01 4.307389631867408752e-02 2.289705537259578705e-02 -2.890796661376953125e-01 -5.712553858757019043e-02 2.382573112845420837e-02 -9.266503900289535522e-02 -2.221708595752716064e-01 -6.501402705907821655e-02 -9.863130981102585793e-04 2.201817035675048828e-01 -3.932018578052520752e-02 1.157744824886322021e-01 -3.544734120368957520e-01 1.715865284204483032e-01 -2.659308491274714470e-03 9.229580871760845184e-03 1.118178106844425201e-02 -1.450182050466537476e-01
2.641884982585906982e-01 1.369511634111404419e-01 -3.524628579616546631e-01 2.831099927425384521e-02 7.795731723308563232e-02 1.096001490950584412e-01 7.581470161676406860e-02 -1.207457929849624634e-01 -4.458565115928649902e-01 2.628700137138366699e-01 6.828121840953826904e-02 4.948788136243820190e-02 -3.190603256225585938e-01 -8.076416701078414917e-02 -6.481122225522994995e-02 -1.612904816865921021e-01 -1.358319669961929321e-01 1.161775290966033936e-01 1.083871200680732727e-01 -7.121188938617706299e-02 -2.055533975362777710e-01 -2.960073575377464294e-02 1.508683711290359497e-01 1.263969689607620239e-01 8.376683108508586884e-03 1.460493206977844238e-01 -1.217311481013894081e-03 8.626569062471389771e-02 -3.309333622455596924e-01 -2.711560390889644623e-02 -8.709184080362319946e-02 -2.390596419572830200e-01
-2.924307584762573242e-01 -2.852785885334014893e-01 -3.566594421863555908e-01 9.610910713672637939e-02 9.617633186280727386e-03 1.247193589806556702e-01 1.458622217178344727e-01 -9.712980687618255615e-02 -4.185907840728759766e-01 2.872513420879840851e-02 3.323195874691009521e-02 -2.627107501029968262e-01 -2.037985324859619141e-01 -2.927062287926673889e-02 -1.245981752872467041e-01 3.427897766232490540e-02 8.588407188653945923e-02 1.016033440828323364e-01 1.356295943260192871e-01 -5.811956152319908142e-02 -1.887088418006896973e-01 -1.795627921819686890e-01 1.498797535896301270e-01 -2.015556544065475464e-01 -1.855780743062496185e-02 2.351416796445846558e-01 -4.340560361742973328e-02 1.222131475806236267e-01 -4.389743134379386902e-02 7.587903738021850586e-02 2.018103599548339844e-01 -2.318660169839859009e-01
-1.276026070117950439e-01 6.292271427810192108e-03 -1.328049749135971069e-01 -2.160988375544548035e-02 1.244025751948356628e-01 -7.939796894788742065e-02 4.593522250652313232e-01 -2.633377015590667725e-01 -1.094103455543518066e-01 7.327757775783538818e-02 -2.300493121147155762e-01 -2.025365084409713745e-01 -1.697818189859390259e-02 2.001966834068298340e-01 -1.134909763932228088e-01 -2.660391330718994141e-01 -5.711580067873001099e-02 -3.050436675548553467e-01 -5.020093545317649841e-02 1.884833276271820068e-01 -1.534009575843811035e-01 7.369078695774078369e-02 -9.428595006465911865e-02 2.136862128973007202e-01 -2.064920403063297272e-02 -6.862477958202362061e-02 -6.185928732156753540e-02 3.430173993110656738e-01 3.342780098319053650e-02 8.945054560899734497e-02 -1.460985094308853149e-01 -2.305950671434402466e-01
8.328735083341598511e-02 -6.137303635478019714e-02 1.423875335603952408e-02 -3.498153388500213623e-02 9.539218991994857788e-02 1.520589590072631836e-01 1.329560875892639160e-01 6.903228908777236938e-02 -5.770290493965148926e-01 2.119140475988388062e-01 -2.148467451333999634e-01 -6.147894263267517090e-02 -2.060803920030593872e-01 -1.166099533438682556e-01 -3.632260859012603760e-01 -1.515224426984786987e-01 -1.457198709249496460e-01 -1.733696553856134415e-03 1.583366096019744873e-01 5.818490684032440186e-02 5.347907077521085739e-03 1.365092769265174866e-02 -9.862770885229110718e-02 -1.830526739358901978e-01 3.310895338654518127e-02 3.211496174335479736e-01 2.792017906904220581e-02 8.067072927951812744e-02 1.513505578041076660e-01 -1.309501975774765015e-01 -2.069954425096511841e-01 -8.289234340190887451e-02
2.269971817731857300e-01 7.142810523509979248e-02 -1.016520559787750244e-01 -1.508776247501373291e-01 1.134272105991840363e-02 2.276418656110763550e-01 1.022421047091484070e-01 -1.252243388444185257e-02 -5.106224417686462402e-01 6.455284357070922852e-02 3.004387915134429932e-01 1.002909988164901733e-01 -2.072819769382476807e-01 -2.575870789587497711e-02 -3.328362703323364258e-01 -6.566745042800903320e-02 -1.688595563173294067e-01 8.933392912149429321e-02 -1.573532521724700928e-01 -1.042252555489540100e-01 -1.480184793472290039e-01 1.183360666036605835e-01 2.179590314626693726e-01 -1.881428807973861694e-02 7.156026363372802734e-02 2.010596729815006256e-02 -7.217245548963546753e-02 1.328028142452239990e-01 -2.329494953155517578e-01 -1.001740619540214539e-01 -2.233344018459320068e-01 -1.591494530439376831e-01
-6.899300217628479004e-02 -3.636797666549682617e-01 -2.748983502388000488e-01 -1.392586678266525269e-01 -2.032694779336452484e-02 -1.158140525221824646e-01 1.254288852214813232e-01 -3.556199967861175537e-01 -3.540158569812774658e-01 -1.932216882705688477e-01 -2.230401784181594849e-01 -2.993444204330444336e-01 -1.817771047353744507e-01 1.338219046592712402e-01 -2.657408714294433594e-01 9.833364188671112061e-02 -4.715829342603683472e-02 -4.420618340373039246e-02 4.251006245613098145e-02 3.572108596563339233e-02 1.463130023330450058e-02 -8.127748966217041016e-02 4.792270809412002563e-02 -9.736699610948562622e-02 2.821833826601505280e-02 2.962788641452789307e-01 -1.787584722042083740e-01 2.984534949064254761e-02 7.320839911699295044e-02 -1.378419548273086548e-01 5.492759868502616882e-02 -6.386132538318634033e-02
3.810140863060951233e-02 -3.271161019802093506e-02 1.129229087382555008e-02 -9.138201177120208740e-02 -3.118661604821681976e-02 2.141139060258865356e-01 3.432843089103698730e-01 -2.613366842269897461e-01 -2.273487001657485962e-01 1.794226020574569702e-01 -4.766735434532165527e-02 -6.158005073666572571e-02 -1.200635433197021484e-01 1.115156933665275574e-01 -3.765099123120307922e-02 -2.027113586664199829e-01 -2.638967931270599365e-01 2.595480680465698242e-01 1.346255391836166382e-01 -2.341291159391403198e-01 9.885088540613651276e-03 -1.008410602807998657e-01 1.760903000831604004e-01 2.253431975841522217e-01 2.326982617378234863e-01 -7.544056326150894165e-02 1.748778522014617920e-01 4.354661405086517334e-01 3.383041173219680786e-02 -3.726256638765335083e-02 -5.327272042632102966e-02 9.649979323148727417e-02
-3.587167263031005859e-01 -5.406491458415985107e-02 -2.168742939829826355e-03 3.574603423476219177e-02 -2.321821600198745728e-01 1.291700601577758789e-01 2.228764444589614868e-02 -1.465719193220138550e-01 -4.425549507141113281e-01 -7.463811431080102921e-03 1.990971565246582031e-01 -2.277897447347640991e-01 -1.066192686557769775e-01 2.789237797260284424e-01 -1.964087784290313721e-01 7.701490074396133423e-02 -3.521835207939147949e-01 7.211580872535705566e-02 -8.894897252321243286e-02 1.350930482149124146e-01 2.470139265060424805e-01 -8.911540359258651733e-02 -1.417256426066160202e-02 5.351233854889869690e-02 -1.038684621453285217e-01 -6.629084050655364990e-02 1.594919711351394653e-02 2.794343531131744385e-01 2.587944827973842621e-02 6.759835779666900635e-02 1.610821485519409180e-01 3.612848743796348572e-02
1.128336414694786072e-01 1.680621206760406494e-01 -2.325655221939086914e-01 9.344705194234848022e-02 7.523302733898162842e-02 3.301488161087036133e-01 -2.389794401824474335e-02 -1.121613159775733948e-01 -3.491521477699279785e-01 2.914957404136657715e-01 2.954599559307098389e-01 1.210726499557495117e-01 -9.847608208656311035e-02 1.453911513090133667e-01 -1.793805658817291260e-01 1.917274482548236847e-02 9.638579189777374268e-02 -1.884191855788230896e-02 3.286961466073989868e-02 -5.178228393197059631e-02 -5.508904531598091125e-02 4.183321073651313782e-02 3.023121692240238190e-02 1.258490830659866333e-01 1.214848831295967102e-01 5.290689319372177124e-02 -1.308217197656631470e-01 4.389583170413970947e-01 -3.222688436508178711e-01 -1.365966498851776123e-01 -1.054636985063552856e-01 -1.559301745146512985e-02
1.045452654361724854e-01 -8.311321586370468140e-02 6.665762048214673996e-03 -5.654533952474594116e-02 1.515168398618698120e-01 1.158201321959495544e-01 3.145109415054321289e-01 -2.507994472980499268e-01 -1.862358450889587402e-01 1.328777670860290527e-01 -5.453151464462280273e-02 1.198027953505516052e-01 -2.250011079013347626e-02 1.071426719427108765e-01 -2.436214089393615723e-01 -3.024419844150543213e-01 -1.974628120660781860e-01 2.373193949460983276e-01 -1.117754951119422913e-01 3.169608861207962036e-02 -3.821819275617599487e-02 1.168884634971618652e-01 1.404252350330352783e-01 2.964873015880584717e-01 6.399254500865936279e-02 -1.274999827146530151e-01 -1.006755977869033813e-01 4.532064199447631836e-01 1.768454909324645996e-01 -1.987728774547576904e-01 -4.900014773011207581e-02 -8.734771609306335449e-02
1.325061619281768799e-01 2.069228701293468475e-02 -2.034597545862197876e-01 -1.675337255001068115e-01 9.345190972089767456e-02 1.240281537175178528e-01 3.217940926551818848e-01 -2.184591889381408691e-01 -9.434733539819717407e-02 4.721537977457046509e-02 -1.437408924102783203e-01 -1.076110545545816422e-02 5.542776361107826233e-02 9.093269705772399902e-02 -5.740207433700561523e-02 -3.375524878501892090e-01 -3.397790491580963135e-01 3.474850356578826904e-01 -1.428946666419506073e-02 -2.818171866238117218e-02 -5.901192873716354370e-02 8.432866632938385010e-02 1.432536691427230835e-01 1.118856593966484070e-01 4.489964991807937622e-02 -1.050849407911300659e-01 1.065791249275207520e-01 5.056347846984863281e-01 2.891262061893939972e-02 1.162033602595329285e-01 -4.510040860623121262e-03 -3.743230924010276794e-02
4.746826738119125366e-02 -7.701830565929412842e-02 -9.565928019583225250e-03 -2.869824767112731934e-01 8.908488601446151733e-02 7.539176195859909058e-02 3.243210911750793457e-01 -2.375905811786651611e-01 -2.839900553226470947e-01 3.157779872417449951e-01 -5.369823053479194641e-02 2.162029966711997986e-02 1.964368224143981934e-01 1.151941493153572083e-01 -2.188663035631179810e-01 -4.299169778823852539e-02 -6.821916252374649048e-02 1.438114792108535767e-01 -7.594192866235971451e-03 -4.852276667952537537e-02 -1.535578966140747070e-01 -5.110610648989677429e-02 2.717441618442535400e-01 1.664858544245362282e-03 1.804303824901580811e-01 4.396079480648040771e-01 -2.599711716175079346e-01 5.871065333485603333e-02 -9.496559947729110718e-02 -7.438978552818298340e-02 -8.891282975673675537e-02 4.121365770697593689e-02
-1.982788890600204468e-01 -5.209108814597129822e-02 -1.668163836002349854e-01 7.437162101268768311e-02 1.822760254144668579e-01 -7.093480974435806274e-02 4.334704019129276276e-03 -4.644722044467926025e-01 -3.234093487262725830e-01 9.885097295045852661e-02 1.835543960332870483e-01 -3.866132199764251709e-01 -1.224087700247764587e-01 1.720309257507324219e-01 6.575109809637069702e-02 -4.199834167957305908e-02 -1.730649769306182861e-01 -4.884807765483856201e-02 -2.057721316814422607e-01 1.068964134901762009e-02 -2.715645432472229004e-01 5.524730682373046875e-02 -7.361578941345214844e-02 1.213689073920249939e-01 -2.997336685657501221e-01 -6.751298904418945312e-02 8.538264036178588867e-02 4.996027052402496338e-02 4.045752808451652527e-02 1.782379001379013062e-01 5.165312811732292175e-02 1.020275279879570007e-01
2.479590475559234619e-02 2.254538685083389282e-01 -1.528915166854858398e-01 4.450682178139686584e-02 2.339143306016921997e-01 2.767355740070343018e-01 2.797633707523345947e-01 -2.652652263641357422e-01 -4.824626445770263672e-01 8.560820668935775757e-02 3.470268100500106812e-02 7.449099328368902206e-03 -1.214302554726600647e-01 2.028865180909633636e-02 -1.670552045106887817e-01 6.433710455894470215e-02 -1.547996252775192261e-01 1.132666878402233124e-02 -1.663626879453659058e-01 9.132641553878784180e-02 -1.695232987403869629e-01 -7.708998769521713257e-02 -4.641162604093551636e-02 1.149114891886711121e-01 4.352893307805061340e-02 2.241958081722259521e-01 -1.014602035284042358e-01 -1.848096996545791626e-01 -3.507439196109771729e-01 -7.822927087545394897e-02 -3.439291566610336304e-02 -1.327617615461349487e-01
-1.291988193988800049e-01 4.068854823708534241e-02 -2.008545547723770142e-01 -6.079492717981338501e-02 1.806803047657012939e-01 2.924904972314834595e-02 3.170726597309112549e-01 3.094469138886779547e-05 -2.160469293594360352e-01 -9.791040793061256409e-03 -2.723385393619537354e-01 -2.120141126215457916e-02 -3.462669551372528076e-01 8.514962345361709595e-02 -1.827856600284576416e-01 -4.363645315170288086e-01 -1.708974242210388184e-01 3.211267665028572083e-02 8.931985497474670410e-02 -1.237387806177139282e-01 1.033830121159553528e-01 -1.855631023645401001e-01 -3.328429162502288818e-02 1.673486828804016113e-01 2.574629485607147217e-01 -9.703922271728515625e-02 -8.804800361394882202e-02 1.659861207008361816e-01 1.241643428802490234e-01 -5.419199820607900620e-03 5.542621761560440063e-02 2.718903124332427979e-01
-1.346408296376466751e-02 -5.941470339894294739e-02 -2.909732237458229065e-02 4.127517750021070242e-04 2.019473351538181305e-02 -1.147122234106063843e-01 2.339090704917907715e-01 -5.263356864452362061e-02 -5.445803403854370117e-01 1.153823137283325195e-01 -1.339096277952194214e-01 1.045852154493331909e-02 -1.918852329254150391e-01 -1.384725719690322876e-01 -1.691754907369613647e-01 5.130136013031005859e-02 -1.293507814407348633e-01 -1.052480712532997131e-01 3.239003196358680725e-02 -4.222498834133148193e-02 -8.080516755580902100e-02 -3.409517928957939148e-03 -2.268113344907760620e-01 2.218883782625198364e-01 2.044252119958400726e-02 1.914047151803970337e-01 -9.838470816612243652e-02 3.571723401546478271e-01 -4.090199172496795654e-01 3.088529966771602631e-02 2.729067765176296234e-02 -1.675157397985458374e-01
2.918664552271366119e-02 -1.252625733613967896e-01 -9.368932992219924927e-02 1.424886286258697510e-01 -2.667483687400817871e-01 1.364952325820922852e-01 1.033230405300855637e-02 -2.523258626461029053e-01 -3.997259140014648438e-01 2.514192759990692139e-01 1.008765771985054016e-01 -1.452846825122833252e-01 -3.979198336601257324e-01 7.342683523893356323e-02 -1.128843724727630615e-01 -1.478122323751449585e-01 -5.785525962710380554e-02 -9.566421806812286377e-02 1.297843176871538162e-02 2.564162909984588623e-01 -1.002025827765464783e-01 -7.304579764604568481e-02 -8.395309001207351685e-02 1.873078383505344391e-02 1.456334888935089111e-01 7.056909799575805664e-02 -1.614007167518138885e-02 1.636791229248046875e-01 -4.295013844966888428e-01 -8.917118608951568604e-02 -3.556493669748306274e-02 9.831976145505905151e-03
3.033462464809417725e-01 4.389877989888191223e-02 -1.904255300760269165e-01 -9.366086870431900024e-02 -1.325195580720901489e-01 2.987704575061798096e-01 -7.032917439937591553e-02 -3.001943230628967285e-01 -2.858473062515258789e-01 2.146735787391662598e-01 5.778395012021064758e-02 -2.390135526657104492e-01 -2.489877641201019287e-01 -2.373802475631237030e-02 -1.292950958013534546e-01 -6.461567431688308716e-02 9.581230580806732178e-02 -1.105050668120384216e-01 6.043829396367073059e-02 1.606160998344421387e-01 -9.218986332416534424e-02 3.313219174742698669e-02 1.742405002005398273e-03 1.372563242912292480e-01 4.304726421833038330e-02 8.053199946880340576e-02 -1.005117744207382202e-01 2.509726285934448242e-01 -4.382126331329345703e-01 -3.182808682322502136e-02 6.659332662820816040e-02 1.709791272878646851e-01
-6.352053582668304443e-02 -1.775417849421501160e-02 -1.722036600112915039e-01 -7.490584254264831543e-02 -3.458083048462867737e-02 -2.926624566316604614e-02 2.728534638881683350e-01 -1.937303692102432251e-01 -2.277700304985046387e-01 2.916489839553833008e-01 -1.609937250614166260e-01 1.154543738812208176e-02 -7.085876166820526123e-02 8.286183327436447144e-02 -2.404720038175582886e-01 -1.378476768732070923e-01 -2.873866558074951172e-01 2.363347709178924561e-01 2.127209864556789398e-02 -1.495047509670257568e-01 6.104926392436027527e-02 -1.109693720936775208e-01 -3.577511385083198547e-02 1.989860385656356812e-01 1.432533413171768188e-01 -1.965753287076950073e-01 2.200473994016647339e-01 4.662888050079345703e-01 5.478534474968910217e-02 -3.231760114431381226e-02 8.367159217596054077e-02 -2.010561972856521606e-01
1.644057035446166992e-01 1.469496171921491623e-02 -1.628334671258926392e-01 -2.424451857805252075e-01 3.610292375087738037e-01 5.030426383018493652e-02 2.070264220237731934e-01 -3.366573899984359741e-02 -3.746497929096221924e-01 1.624041795730590820e-01 -1.158437803387641907e-01 -1.174390614032745361e-01 -4.715989809483289719e-03 4.657378792762756348e-02 -2.264420390129089355e-01 3.533095866441726685e-02 1.282615363597869873e-01 -1.016793847084045410e-01 5.035896971821784973e-02 -6.487018615007400513e-02 -9.299457818269729614e-02 -2.396820783615112305e-01 3.123656809329986572e-01 1.109998524188995361e-01 2.086098641157150269e-01 -8.671374619007110596e-02 -2.461427152156829834e-01 1.609641462564468384e-01 1.730120331048965454e-01 1.981377601623535156e-01 -2.057742923498153687e-01 -5.778506025671958923e-02
-1.644802540540695190e-01 4.079090058803558350e-02 -1.580996066331863403e-01 1.021268740296363831e-01 8.968680351972579956e-02 -5.478238686919212341e-03 8.270499855279922485e-02 -3.322733342647552490e-01 -1.329353898763656616e-01 -5.824841931462287903e-02 5.192506313323974609e-02 -5.352324843406677246e-01 -2.995251417160034180e-01 9.376454353332519531e-02 -1.854161322116851807e-01 -2.194675505161285400e-01 -9.686102718114852905e-02 4.564378038048744202e-02 1.291630864143371582e-01 -2.123174071311950684e-02 -2.066744416952133179e-01 3.345433622598648071e-02 -2.972515532746911049e-03 5.280299112200737000e-02 3.165152668952941895e-02 4.108649492263793945e-02 -1.264772415161132812e-01 1.772048920392990112e-01 1.026205942034721375e-01 1.486137975007295609e-02 -5.532196164131164551e-02 -4.244060814380645752e-01
2.716320753097534180e-01 -1.347465068101882935e-01 -3.405001461505889893e-01 -7.346185296773910522e-02 9.149747341871261597e-02 -8.963110297918319702e-02 9.116806834936141968e-02 -2.890664637088775635e-01 -4.709379673004150391e-01 1.313730031251907349e-01 2.722711861133575439e-01 1.430368423461914062e-01 -1.182451173663139343e-01 -9.554385393857955933e-02 -2.731662988662719727e-01 2.497324496507644653e-01 -4.103637114167213440e-02 2.497049793601036072e-02 -5.048673227429389954e-02 -1.412979811429977417e-01 -1.409966051578521729e-01 -3.093030489981174469e-02 7.871130853891372681e-02 9.185826778411865234e-02 8.118647336959838867e-02 1.981586217880249023e-02 -3.110010325908660889e-01 1.214924380183219910e-01 -5.663871765136718750e-02 -3.793778270483016968e-02 3.614163398742675781e-02 -2.319153631106019020e-03
-1.157734841108322144e-01 -4.641890525817871094e-02 -9.322174638509750366e-02 -7.346781343221664429e-02 -4.260501358658075333e-03 -9.282875806093215942e-02 -4.271152243018150330e-02 -4.694835543632507324e-01 -1.922281831502914429e-01 -5.089941620826721191e-02 -1.485218666493892670e-02 -3.852031230926513672e-01 -2.084828913211822510e-01 -1.454775631427764893e-01 -2.119195312261581421e-01 -1.447982043027877808e-01 -2.998940944671630859e-01 1.357939094305038452e-01 1.851329207420349121e-01 4.456533864140510559e-02 -2.196018099784851074e-01 1.295961346477270126e-02 9.804791957139968872e-02 9.633933007717132568e-02 1.179437413811683655e-01 1.794805377721786499e-01 -4.472921043634414673e-02 2.944380342960357666e-01 1.758380234241485596e-01 -1.874031722545623779e-01 7.234231382608413696e-02 -5.305602401494979858e-02
7.373756915330886841e-02 1.363133788108825684e-01 -1.166139990091323853e-01 1.420645602047443390e-02 3.678126633167266846e-02 6.722620874643325806e-02 -1.511573195457458496e-01 -1.424290388822555542e-01 -3.404063284397125244e-01 1.173935756087303162e-01 2.542717158794403076e-01 4.555743187665939331e-02 -3.202353715896606445e-01 -1.728089451789855957e-01 -3.491384983062744141e-01 -1.858263909816741943e-01 -3.507595509290695190e-02 6.887072324752807617e-02 -1.222328245639801025e-01 -4.546678066253662109e-02 -2.046306282281875610e-01 -7.737582921981811523e-02 -2.128668874502182007e-02 1.699588596820831299e-01 -6.835600733757019043e-02 1.270836889743804932e-01 -2.975090742111206055e-01 1.630363613367080688e-01 -3.915128707885742188e-01 6.995057314634323120e-02 -9.945993870496749878e-02 -1.542063802480697632e-01
-4.864734783768653870e-02 5.555045977234840393e-02 5.502554774284362793e-02 -1.484437882900238037e-01 2.110988497734069824e-01 1.979290693998336792e-01 -1.845682598650455475e-02 -9.238024801015853882e-02 -4.831113219261169434e-01 1.073959097266197205e-01 2.381627261638641357e-01 -2.657230570912361145e-02 -1.871173977851867676e-01 1.660015583038330078e-01 -2.529639601707458496e-01 -3.858869075775146484e-01 -7.339932024478912354e-02 -3.060532361268997192e-02 1.106185913085937500e-01 -1.660566478967666626e-01 -2.453771233558654785e-01 -1.476220041513442993e-01 -1.952677816152572632e-01 1.754351854324340820e-01 8.771657943725585938e-02 -2.930167503654956818e-02 -6.465778499841690063e-02 -1.295971274375915527e-01 -2.154220789670944214e-01 -3.013683855533599854e-02 5.647939443588256836e-02 -1.482079923152923584e-01
-2.917483150959014893e-01 1.563488543033599854e-01 -1.458223164081573486e-02 1.141267046332359314e-01 1.234570294618606567e-01 -5.838837102055549622e-02 -1.172938849776983261e-02 -1.366617381572723389e-01 -2.959357798099517822e-01 -1.038781255483627319e-01 -9.959654510021209717e-02 -3.315345048904418945e-01 -1.302329003810882568e-01 -1.290924549102783203e-01 -3.430978357791900635e-01 -2.213022410869598389e-01 -1.001684293150901794e-01 3.736860677599906921e-02 2.325182706117630005e-01 8.505381643772125244e-03 -2.056480944156646729e-01 1.022026538848876953e-01 5.750764533877372742e-02 3.197551965713500977e-01 -2.851338684558868408e-01 8.114612847566604614e-02 -1.341270506381988525e-01 1.782615631818771362e-01 -1.720757335424423218e-01 1.340837925672531128e-01 -1.086184754967689514e-01 -1.794192939996719360e-02
4.210663959383964539e-02 1.243347302079200745e-02 -2.055981755256652832e-01 5.930857732892036438e-03 1.431358456611633301e-01 2.169159948825836182e-01 2.778229117393493652e-01 -2.172981202602386475e-01 -2.866320610046386719e-01 -4.398376680910587311e-03 -3.090847432613372803e-01 -2.510364353656768799e-01 1.152953039854764938e-02 2.825842052698135376e-02 -3.387940302491188049e-02 -3.770756721496582031e-01 -9.996777027845382690e-02 1.126200705766677856e-02 -2.132899127900600433e-02 9.159030020236968994e-02 -5.705986637622117996e-03 1.204418241977691650e-01 -5.525584518909454346e-02 1.458539366722106934e-01 1.241591870784759521e-01 -3.756488263607025146e-01 -1.260449737310409546e-01 2.758648097515106201e-01 6.039939075708389282e-02 -1.728050261735916138e-01 1.344199478626251221e-01 -1.445780545473098755e-01
2.765406668186187744e-02 7.534249871969223022e-02 -1.460389792919158936e-01 6.432388909161090851e-03 1.592662334442138672e-01 1.827939599752426147e-01 8.446200937032699585e-02 -1.776266843080520630e-01 -1.159638240933418274e-01 -3.849244117736816406e-02 3.441547155380249023e-01 -6.613933295011520386e-02 -3.929876983165740967e-01 -1.714201085269451141e-02 -2.837162911891937256e-01 -1.317621767520904541e-01 -8.412332087755203247e-02 -4.173583909869194031e-02 7.580845057964324951e-02 6.685213185846805573e-03 -2.429057210683822632e-01 -2.801256477832794189e-01 1.084094215184450150e-02 -1.044178307056427002e-01 -2.534408271312713623e-01 6.730080395936965942e-02 -2.076806575059890747e-01 2.854672372341156006e-01 -2.803150713443756104e-01 6.027708947658538818e-02 3.815932199358940125e-02 2.103217691183090210e-01
-2.009583413600921631e-01 -2.159359902143478394e-01 2.256895968457683921e-04 8.425766229629516602e-02 1.830373308621346951e-03 9.696611016988754272e-02 8.123907446861267090e-02 -7.940763235092163086e-02 -4.542725086212158203e-01 9.654114395380020142e-02 -1.056304052472114563e-01 -3.437626063823699951e-01 9.737841784954071045e-03 1.912473887205123901e-02 -2.272497266530990601e-01 -1.787964403629302979e-01 -1.998653858900070190e-01 3.005360066890716553e-01 -1.455055475234985352e-01 -1.034024581313133240e-01 -1.615698337554931641e-01 4.501783475279808044e-02 1.625130921602249146e-01 2.620466984808444977e-02 -1.573562771081924438e-01 2.537159621715545654e-01 -7.109756767749786377e-02 1.747812181711196899e-01 1.055323705077171326e-01 2.267329096794128418e-01 8.708301000297069550e-03 2.231010943651199341e-01
1.251321434974670410e-01 1.585751026868820190e-01 -1.604060381650924683e-01 5.727396160364151001e-02 1.291428804397583008e-01 1.389983296394348145e-01 4.986557364463806152e-02 -1.991550773382186890e-01 -4.649986624717712402e-01 3.734095096588134766e-01 2.462813258171081543e-01 -1.724902167916297913e-02 -1.443865299224853516e-01 1.557674556970596313e-01 -1.712534129619598389e-01 -7.755569368600845337e-02 5.025221407413482666e-02 -1.813914626836776733e-01 -1.340126693248748779e-01 1.565180271863937378e-01 1.749759465456008911e-01 -1.031378433108329773e-01 1.072383671998977661e-01 9.230026602745056152e-02 1.209850534796714783e-01 8.138580620288848877e-02 -2.740914747118949890e-02 2.151382714509963989e-01 -3.234228491783142090e-01 -1.537592858076095581e-01 1.379842013120651245e-01 -1.530203130096197128e-02
-6.236333772540092468e-02 1.360181421041488647e-01 8.906114846467971802e-02 -5.043635144829750061e-02 3.352473303675651550e-02 2.102626860141754150e-01 -3.124641813337802887e-02 -1.173809543251991272e-01 -2.934691309928894043e-01 1.671572178602218628e-01 2.112487256526947021e-01 -2.191647291183471680e-01 -2.932110130786895752e-01 2.562180161476135254e-01 -2.569269947707653046e-02 -2.149697095155715942e-01 1.986706703901290894e-01 1.800054460763931274e-01 1.148269474506378174e-01 1.235168203711509705e-01 -4.356975853443145752e-02 4.088552296161651611e-02 6.549254059791564941e-02 1.513736844062805176e-01 1.845165789127349854e-01 1.744237095117568970e-01 3.304915130138397217e-02 1.404223144054412842e-01 -5.100998282432556152e-01 7.695602625608444214e-02 -3.957523405551910400e-02 -1.333047002553939819e-01
-2.995635941624641418e-02 1.657751947641372681e-01 -2.222146987915039062e-01 2.468501329421997070e-01 -7.996359467506408691e-02 -3.731239354237914085e-03 7.345529273152351379e-03 -1.566708832979202271e-01 -2.140685319900512695e-01 1.744974851608276367e-01 -2.968104928731918335e-02 -4.173081368207931519e-02 -9.927006810903549194e-02 6.271834671497344971e-02 -3.933467864990234375e-01 -2.032585591077804565e-01 -3.749430775642395020e-01 1.056768968701362610e-01 6.833567470312118530e-02 2.917897105216979980e-01 7.472585141658782959e-02 1.178500875830650330e-01 -5.598581209778785706e-02 -7.908970862627029419e-02 9.547254443168640137e-02 2.204813957214355469e-01 2.330120205879211426e-01 3.836472630500793457e-01 -5.976886674761772156e-02 2.386379800736904144e-02 -7.482656091451644897e-02 4.698218032717704773e-02
-8.728345483541488647e-02 -5.063316971063613892e-02 6.550958007574081421e-02 8.527697622776031494e-02 7.957282662391662598e-02 2.824776470661163330e-01 2.431171983480453491e-01 -2.522297501564025879e-01 -4.718878865242004395e-01 2.071040868759155273e-01 -1.343024894595146179e-02 -1.699888408184051514e-01 -2.834162116050720215e-01 1.129863113164901733e-01 4.372402653098106384e-02 5.322511866688728333e-02 -4.995515942573547363e-02 9.362384676933288574e-02 3.322865068912506104e-02 -7.460099458694458008e-02 -2.730625867843627930e-01 2.612768858671188354e-02 -1.947337985038757324e-01 7.233542203903198242e-02 1.651616990566253662e-01 3.451795876026153564e-01 7.814174890518188477e-02 2.329106442630290985e-02 -1.112758293747901917e-01 -1.466373652219772339e-01 -1.712267249822616577e-01 -1.559208631515502930e-01
1.806379854679107666e-01 2.263231016695499420e-02 -2.618874609470367432e-02 -1.950440555810928345e-01 1.437097042798995972e-01 2.131775617599487305e-01 2.942398190498352051e-01 -2.358677238225936890e-01 -4.217604696750640869e-01 -1.316353771835565567e-02 4.140326008200645447e-02 -2.205709964036941528e-01 8.537727594375610352e-02 -1.128066703677177429e-01 1.985654979944229126e-02 -1.891152709722518921e-01 -1.838928014039993286e-01 3.313506245613098145e-01 -3.207134902477264404e-01 -1.144341658800840378e-02 1.281172633171081543e-01 -1.420965939760208130e-01 -1.544543802738189697e-01 -9.667551517486572266e-02 -1.714504510164260864e-02 -5.957375094294548035e-02 -6.152489036321640015e-02 1.744266003370285034e-01 -1.164424717426300049e-01 -7.625835388898849487e-02 1.722342967987060547e-01 1.781291067600250244e-01
2.988605387508869171e-02 5.147888883948326111e-02 -1.738915890455245972e-01 3.383820410817861557e-03 5.426681786775588989e-02 7.452203333377838135e-02 1.205929294228553772e-01 -1.335999369621276855e-01 -3.579985797405242920e-01 3.455502390861511230e-01 1.815694868564605713e-01 -1.400673091411590576e-01 -2.852557301521301270e-01 7.851079851388931274e-02 -2.063142508268356323e-01 -1.048227697610855103e-01 1.039317995309829712e-01 1.132367700338363647e-01 -1.712409257888793945e-01 2.690090425312519073e-02 1.134551241993904114e-01 1.916185468435287476e-01 -1.969832181930541992e-02 2.069679200649261475e-01 4.917478933930397034e-02 7.576356828212738037e-02 -7.164049148559570312e-02 1.771000027656555176e-01 -4.649435281753540039e-01 -1.593601256608963013e-01 2.206849753856658936e-01 5.161836370825767517e-02
-9.334398061037063599e-02 -9.869226068258285522e-02 -6.976466625928878784e-02 1.216093376278877258e-01 1.220507323741912842e-01 4.980038851499557495e-02 6.722801923751831055e-02 -1.459285318851470947e-01 -3.196665942668914795e-01 4.806122183799743652e-02 -1.794625371694564819e-01 -1.672017872333526611e-01 1.078041866421699524e-01 1.415092538081808016e-05 -2.707575559616088867e-01 -1.613271236419677734e-01 -9.683227539062500000e-02 6.251705437898635864e-02 1.699034869670867920e-02 1.130207106471061707e-01 -1.559506803750991821e-01 1.310696173459291458e-02 -1.095318570733070374e-01 2.456336617469787598e-01 7.725159171968698502e-03 4.531571865081787109e-01 -4.467814266681671143e-01 8.918830007314682007e-02 2.117653749883174896e-02 -2.417472898960113525e-01 -2.116558700799942017e-01 5.693283677101135254e-02
-2.557937204837799072e-01 3.705617412924766541e-02 -1.391832083463668823e-01 -3.997399471700191498e-03 -3.697319328784942627e-02 5.931715667247772217e-02 6.587040144950151443e-03 -3.692569434642791748e-01 -4.464846476912498474e-02 9.875760972499847412e-02 -1.176373660564422607e-01 -2.623180150985717773e-01 -2.855458855628967285e-01 1.507796067744493484e-02 -1.952995210886001587e-01 -1.330931782722473145e-01 -1.970677524805068970e-01 2.373496443033218384e-01 1.523299217224121094e-01 9.223340451717376709e-02 -1.185682341456413269e-01 -8.989919722080230713e-02 1.567004024982452393e-01 2.093314826488494873e-01 -2.037549912929534912e-01 2.476555407047271729e-01 -4.352611303329467773e-02 1.878779977560043335e-01 8.880446851253509521e-02 -1.614791005849838257e-01 1.258583813905715942e-01 -3.650652766227722168e-01
-9.510501474142074585e-02 4.183724895119667053e-02 -4.647442325949668884e-02 -2.194408625364303589e-01 2.047793269157409668e-01 -2.030227631330490112e-01 2.250812500715255737e-01 4.970730282366275787e-03 -2.437681555747985840e-01 6.471391022205352783e-02 2.832846902310848236e-02 -1.054184436798095703e-01 -1.628639250993728638e-01 -1.249929219484329224e-01 -3.445851206779479980e-01 -1.753360331058502197e-01 -1.117437779903411865e-01 -6.807282567024230957e-03 -1.788826733827590942e-01 2.097881585359573364e-01 2.184581756591796875e-02 -1.620915830135345459e-01 3.312960863113403320e-01 2.022855579853057861e-01 4.571380838751792908e-02 2.510698437690734863e-01 -8.556174486875534058e-02 1.765208840370178223e-01 -1.354222465306520462e-02 1.115955412387847900e-01 2.142252922058105469e-01 -3.313446938991546631e-01
1.460311859846115112e-01 -1.870000511407852173e-01 1.413640230894088745e-01 -8.110490441322326660e-02 1.361136436462402344e-01 6.361547857522964478e-02 8.917505852878093719e-03 -1.048841103911399841e-01 -1.620184779167175293e-01 -1.450223475694656372e-01 1.622224599123001099e-01 -2.874216735363006592e-01 -2.589072287082672119e-01 1.219859048724174500e-01 -3.613618612289428711e-01 -2.349948734045028687e-01 8.553121238946914673e-02 -3.143665567040443420e-02 -5.025436729192733765e-02 -6.362719088792800903e-02 -2.581829428672790527e-01 -1.766265481710433960e-01 6.772581487894058228e-02 6.294608861207962036e-02 9.269756078720092773e-02 2.277143895626068115e-01 -3.187228143215179443e-01 1.716246008872985840e-01 -3.403120338916778564e-01 1.194212138652801514e-01 1.092000901699066162e-01 6.925483047962188721e-02
-1.831492595374584198e-02 -4.030988216400146484e-01 -3.642528057098388672e-01 -9.567704051733016968e-02 1.791509240865707397e-01 5.996724590659141541e-02 2.440078184008598328e-02 -3.150275945663452148e-01 -2.410605549812316895e-01 1.122649386525154114e-01 -4.618618637323379517e-02 -2.416034787893295288e-01 -2.556706070899963379e-01 -1.788179427385330200e-01 -2.413665503263473511e-01 -3.905431926250457764e-02 1.280100047588348389e-01 9.174737334251403809e-02 1.735924370586872101e-02 7.785925269126892090e-02 -6.302957981824874878e-02 -4.399155080318450928e-02 1.891473382711410522e-01 -8.548755198717117310e-03 -1.430499739944934845e-02 3.329333662986755371e-01 -1.070824339985847473e-01 -3.060108050704002380e-03 1.835919022560119629e-01 1.424333006143569946e-01 1.249367445707321167e-01 -8.009028434753417969e-02
-6.153120100498199463e-02 8.172663301229476929e-02 -1.228336468338966370e-01 -2.815020382404327393e-01 -7.072437554597854614e-02 3.243455886840820312e-01 1.029044762253761292e-01 -3.311953041702508926e-04 -2.438497245311737061e-01 -9.779194742441177368e-02 -9.785262867808341980e-03 -2.718984484672546387e-01 -1.812088787555694580e-01 1.090686172246932983e-01 -2.941220700740814209e-01 -6.011153757572174072e-02 -4.852892458438873291e-01 2.227425277233123779e-01 9.798803180456161499e-02 -3.389120101928710938e-03 1.776148974895477295e-01 -1.411365438252687454e-02 -2.058590352535247803e-01 -4.471289366483688354e-02 1.207570731639862061e-01 7.439760118722915649e-02 -1.753368973731994629e-02 -3.050112724304199219e-02 -2.657212018966674805e-01 1.349720954895019531e-01 1.182771474123001099e-01 3.848561644554138184e-02
-2.619494199752807617e-01 -1.631314633414149284e-03 7.326173130422830582e-03 -1.258482336997985840e-01 -1.619696430861949921e-02 2.889933995902538300e-02 1.015436276793479919e-01 -1.550724357366561890e-01 -2.677388489246368408e-01 4.026236385107040405e-02 -8.136996626853942871e-02 2.057359181344509125e-02 -2.577338218688964844e-01 1.646654605865478516e-01 -3.471026420593261719e-01 1.906859278678894043e-01 -9.536976367235183716e-02 1.483846306800842285e-01 -1.821654289960861206e-01 3.981337696313858032e-02 -3.685995936393737793e-01 1.724912971258163452e-01 -1.702016568742692471e-03 3.603363633155822754e-01 -1.128008961677551270e-01 1.215802058577537537e-01 -7.863609492778778076e-02 1.608603149652481079e-01 1.125940158963203430e-01 2.596319913864135742e-01 -3.759901598095893860e-02 2.165362089872360229e-01
1.788606941699981689e-01 1.123708188533782959e-01 -5.046742781996726990e-02 2.995754480361938477e-01 8.908437937498092651e-02 2.376329451799392700e-01 1.051460430026054382e-01 -1.118839010596275330e-01 -3.866674005985260010e-01 3.340519731864333153e-03 4.954617097973823547e-02 -1.105460152029991150e-01 -1.755832508206367493e-02 2.118269801139831543e-01 -2.775885760784149170e-01 -3.695477545261383057e-02 -5.642160028219223022e-02 7.757051289081573486e-02 -1.511061787605285645e-01 -1.566369645297527313e-02 -3.291827738285064697e-01 5.030320957303047180e-02 -2.545860111713409424e-01 2.080430686473846436e-01 4.975526407361030579e-02 1.730228066444396973e-01 -2.623807191848754883e-01 5.005885288119316101e-02 -1.443143934011459351e-01 -3.375455364584922791e-02 -2.411632239818572998e-01 -2.283803522586822510e-01
-1.298366785049438477e-01 -1.668027788400650024e-01 1.264857780188322067e-02 8.870125561952590942e-02 2.904021739959716797e-01 1.518820971250534058e-01 -1.224283501505851746e-01 -3.534325659275054932e-01 -3.208675682544708252e-01 1.132011637091636658e-01 5.034613888710737228e-03 5.396185442805290222e-02 4.002345725893974304e-02 -5.570515990257263184e-02 -1.661086678504943848e-01 -8.416758850216865540e-03 -2.723120748996734619e-01 9.509980678558349609e-02 8.667065948247909546e-02 3.934225067496299744e-02 -6.762686371803283691e-02 -2.070467472076416016e-01 -1.571393311023712158e-01 1.531768403947353363e-02 5.135336145758628845e-02 4.368320405483245850e-01 -1.312940418720245361e-01 2.071477919816970825e-01 -2.123762816190719604e-01 -2.556041181087493896e-01 1.258455216884613037e-01 6.635075807571411133e-02
-1.683533340692520142e-01 -3.104140758514404297e-01 -3.801017701625823975e-01 -3.896684944629669189e-02 6.472691893577575684e-02 -3.645056486129760742e-02 2.116683870553970337e-01 -1.852924972772598267e-01 -3.518552482128143311e-01 6.484355032444000244e-02 -9.599329531192779541e-02 -2.050989419221878052e-01 -1.813006401062011719e-01 -2.338257580995559692e-01 -2.267813086509704590e-01 1.226291432976722717e-01 -5.075589939951896667e-02 -4.205213487148284912e-02 -1.809883117675781250e-01 1.193679943680763245e-01 -2.232856899499893188e-01 -1.972149685025215149e-02 5.281576514244079590e-02 -2.044702321290969849e-01 1.510413549840450287e-02 -5.792408064007759094e-02 -1.308574229478836060e-01 2.903212904930114746e-01 1.078172922134399414e-01 -1.657815128564834595e-01 -2.630464546382427216e-02 -1.427022367715835571e-01
-2.896941602230072021e-01 -1.780419237911701202e-02 -1.411743611097335815e-01 -3.495546057820320129e-02 1.731663644313812256e-01 1.008773222565650940e-01 4.785458743572235107e-02 -9.577502310276031494e-02 -3.202257752418518066e-01 2.223568856716156006e-01 9.753600507974624634e-02 -7.484496384859085083e-02 6.153998896479606628e-02 -1.519278734922409058e-01 -2.290508896112442017e-01 -4.869675934314727783e-01 -7.457889616489410400e-02 -1.660072803497314453e-01 -5.190074443817138672e-03 -1.638350486755371094e-01 -5.384301394224166870e-02 -2.009499445557594299e-02 1.221741065382957458e-01 2.778404355049133301e-01 -2.655441761016845703e-01 2.536985576152801514e-01 -3.339467942714691162e-02 9.889128059148788452e-02 -3.083734586834907532e-02 -2.206015288829803467e-01 -3.530109673738479614e-02 -8.579941838979721069e-02
9.164125472307205200e-02 1.068139523267745972e-01 1.052487194538116455e-01 -1.657537370920181274e-01 2.490215748548507690e-02 -4.621706902980804443e-02 2.823819816112518311e-01 -3.790540397167205811e-01 -2.189249694347381592e-01 -8.832499384880065918e-03 1.508395820856094360e-01 -1.224344745278358459e-01 5.474700406193733215e-02 1.889853924512863159e-01 -2.370297759771347046e-01 2.532410435378551483e-02 -4.391942322254180908e-01 1.682218164205551147e-01 -9.582439064979553223e-02 -2.424703985452651978e-01 1.107339002192020416e-02 -2.283061621710658073e-03 1.203185878694057465e-02 6.865345686674118042e-02 -2.346157878637313843e-01 3.819388896226882935e-02 -3.796108961105346680e-01 1.651384085416793823e-01 -6.507570296525955200e-02 8.682595193386077881e-02 -1.289567723870277405e-02 1.444559823721647263e-02
9.299147874116897583e-02 1.265086680650711060e-01 -1.338511332869529724e-02 2.369122058153152466e-01 4.560208320617675781e-02 2.645952105522155762e-01 1.709684580564498901e-01 -1.229692474007606506e-01 -3.313361108303070068e-01 1.944435387849807739e-02 1.399759799242019653e-01 -1.501143723726272583e-01 -9.916118532419204712e-02 1.612143516540527344e-01 -3.619261980056762695e-01 -1.098041459918022156e-01 -6.363948434591293335e-02 4.318539053201675415e-02 1.060718484222888947e-02 2.307523339986801147e-01 -3.359657824039459229e-01 -1.176771987229585648e-02 -1.241675913333892822e-01 1.231096163392066956e-01 -1.171406581997871399e-01 3.831918239593505859e-01 -2.694765925407409668e-01 -1.051653455942869186e-02 -1.052205488085746765e-01 -5.498868413269519806e-03 -9.246978908777236938e-02 -1.250693202018737793e-01
1.555356755852699280e-02 -5.831411480903625488e-02 -3.576207906007766724e-02 1.642587035894393921e-01 9.819654375314712524e-02 2.757629156112670898e-01 -3.894966095685958862e-02 -2.334317713975906372e-01 -4.403739869594573975e-01 1.506043374538421631e-01 8.529045619070529938e-03 -1.238424703478813171e-01 1.530272811651229858e-01 1.067707967013120651e-02 -1.898098289966583252e-01 -8.354490622878074646e-03 -2.860840409994125366e-02 2.196145206689834595e-01 4.834609851241111755e-02 4.143733531236648560e-02 -3.726649284362792969e-02 -8.949193870648741722e-04 -1.420446783304214478e-01 2.204021960496902466e-01 -1.474380344152450562e-01 5.050486922264099121e-01 -2.109994590282440186e-01 8.828146755695343018e-02 -8.445180952548980713e-02 -2.566456496715545654e-01 -8.404686301946640015e-02 -4.813129082322120667e-02
5.862014368176460266e-02 -3.530208766460418701e-02 -3.862089663743972778e-02 -7.118975371122360229e-02 1.974093765020370483e-01 5.914270505309104919e-02 2.605213522911071777e-01 -2.258891761302947998e-01 -1.414892524480819702e-01 4.401812329888343811e-02 -1.429511904716491699e-01 -6.386120617389678955e-02 -2.629983127117156982e-01 1.289157718420028687e-01 -1.735856384038925171e-01 -1.485268920660018921e-01 -3.631882369518280029e-01 2.560907900333404541e-01 6.513746827840805054e-02 -3.095256388187408447e-01 2.448996454477310181e-01 -6.066743284463882446e-02 8.578371256589889526e-02 2.647862732410430908e-01 1.011642441153526306e-02 -1.142808496952056885e-01 1.374930590391159058e-01 3.186731338500976562e-01 5.875766649842262268e-02 6.279540807008743286e-02 -6.373284757137298584e-02 -2.433136403560638428e-01
6.540402024984359741e-02 4.265468195080757141e-02 -6.985817104578018188e-02 1.126518025994300842e-01 2.220273613929748535e-01 1.952325701713562012e-01 2.602297961711883545e-01 -3.527405858039855957e-01 -7.489673793315887451e-02 2.521719336509704590e-01 -1.743181198835372925e-01 7.476741820573806763e-02 -3.360395506024360657e-02 9.984067082405090332e-02 -2.222208082675933838e-01 -4.118409752845764160e-01 -2.317438423633575439e-01 9.882221370935440063e-02 -9.680557996034622192e-02 1.129238829016685486e-01 3.383698686957359314e-02 -8.893914520740509033e-03 7.884332537651062012e-02 2.335739880800247192e-01 1.855484396219253540e-01 -7.420072704553604126e-02 2.175046131014823914e-02 3.815595805644989014e-01 -3.098196722567081451e-02 -3.521644324064254761e-02 -2.893116697669029236e-02 -1.577412784099578857e-01
-1.609590202569961548e-01 -3.876513242721557617e-02 9.775448590517044067e-03 -3.184669911861419678e-01 4.107930883765220642e-02 -6.995974574238061905e-03 -1.820816844701766968e-01 -3.454174697399139404e-01 -2.515326440334320068e-01 -2.779676616191864014e-01 4.031671956181526184e-02 -2.400691956281661987e-01 -2.651128470897674561e-01 -5.664325505495071411e-02 -2.778943777084350586e-01 -2.978299856185913086e-01 -6.617812067270278931e-02 2.224238996859639883e-04 -1.202723607420921326e-01 1.220752447843551636e-01 -2.442100346088409424e-01 1.130381301045417786e-01 9.189894795417785645e-02 1.142828445881605148e-02 -1.164485737681388855e-01 2.717815339565277100e-01 -1.101172864437103271e-01 2.136483192443847656e-01 1.167635917663574219e-01 4.355177655816078186e-02 4.173752292990684509e-02 2.111440151929855347e-02
-3.757033050060272217e-01 -2.774118483066558838e-01 -3.944833762943744659e-03 6.913652271032333374e-02 1.891298294067382812e-01 1.937636286020278931e-01 6.514046341180801392e-02 -1.377817392349243164e-01 -1.865421831607818604e-01 3.163407742977142334e-02 -1.829007118940353394e-01 -3.448465764522552490e-01 -5.435150489211082458e-02 7.096407562494277954e-02 -1.622992753982543945e-01 -2.690865099430084229e-01 -2.988062798976898193e-01 8.669812977313995361e-02 3.497245907783508301e-01 1.606343090534210205e-01 -9.073360264301300049e-02 1.503194272518157959e-01 1.444541960954666138e-01 5.116174370050430298e-02 -9.226116538047790527e-02 -7.333970814943313599e-02 -2.806711196899414062e-02 2.369738072156906128e-01 -4.548931494355201721e-02 -9.803938120603561401e-02 1.365076657384634018e-02 -6.095552816987037659e-02
1.664643287658691406e-01 9.004855155944824219e-02 -2.388362139463424683e-01 -1.396933104842901230e-02 -5.958117544651031494e-03 2.122344076633453369e-01 3.403103947639465332e-01 -2.128313295543193817e-02 -6.175490617752075195e-01 -8.352926373481750488e-02 1.591283082962036133e-01 -3.358295559883117676e-02 -9.307691827416419983e-03 1.020324826240539551e-01 -4.387636855244636536e-02 8.215201646089553833e-02 1.052709892392158508e-01 2.188119143247604370e-01 2.592729330062866211e-01 2.307639829814434052e-02 -1.321915164589881897e-02 -8.853378146886825562e-02 1.341847032308578491e-01 1.698749065399169922e-01 6.249693408608436584e-02 1.254104524850845337e-01 -6.631977856159210205e-02 1.158766895532608032e-01 -1.805537194013595581e-01 1.617286652326583862e-01 6.437147967517375946e-03 1.838113963603973389e-01
2.410888969898223877e-01 3.033199906349182129e-01 -1.223764419555664062e-01 -1.409714221954345703e-01 -6.935231387615203857e-03 2.478352189064025879e-01 6.014285981655120850e-02 -4.601151123642921448e-02 -4.496923387050628662e-01 1.667938828468322754e-01 1.785447001457214355e-01 7.764421403408050537e-02 -3.145013451576232910e-01 1.411523967981338501e-01 -2.472023665904998779e-01 -8.788453415036201477e-03 -9.192086756229400635e-02 -2.022156491875648499e-02 -4.879701882600784302e-02 4.403520002961158752e-02 1.024099439382553101e-02 9.749579429626464844e-02 2.720339782536029816e-02 2.163677960634231567e-01 7.635364681482315063e-02 1.423915177583694458e-01 -5.529637634754180908e-02 2.771470248699188232e-01 -2.748912274837493896e-01 -1.538241505622863770e-01 -8.278628438711166382e-02 1.320987343788146973e-01
1.003723144531250000e-01 -6.373019516468048096e-02 -1.861219406127929688e-01 -5.223869532346725464e-02 2.257617413997650146e-01 3.363839983940124512e-01 2.372800707817077637e-01 -4.496552348136901855e-01 -3.375546634197235107e-01 8.111513406038284302e-02 -1.073890328407287598e-01 -3.572887182235717773e-02 -7.384376972913742065e-02 1.352111548185348511e-01 3.345005810260772705e-01 -6.092578545212745667e-02 3.028605319559574127e-02 5.175206810235977173e-03 -1.176432333886623383e-02 1.287544816732406616e-01 -5.163450166583061218e-02 -4.921244084835052490e-02 -5.059656873345375061e-02 -9.470190107822418213e-02 1.237780973315238953e-01 2.886420674622058868e-02 -3.277865052223205566e-02 3.539722263813018799e-01 1.473445892333984375e-01 -1.261031776666641235e-01 1.875768303871154785e-01 6.009116768836975098e-02
-2.095217816531658173e-02 2.608382999897003174e-01 -2.138938158750534058e-01 1.084858849644660950e-01 7.123319059610366821e-02 -4.361510649323463440e-02 1.308446973562240601e-01 -4.432055950164794922e-01 -5.129851102828979492e-01 -3.772647585719823837e-03 1.105382293462753296e-01 6.975218188017606735e-03 6.899796426296234131e-02 3.084297990426421165e-03 -6.297983229160308838e-02 -1.556860059499740601e-01 -7.738869637250900269e-02 2.354174554347991943e-01 8.914585411548614502e-02 -7.624042779207229614e-02 -5.680853500962257385e-02 -1.161546707153320312e-01 -5.474979057908058167e-02 6.826134026050567627e-02 1.368289738893508911e-01 1.047472432255744934e-01 -1.949615925550460815e-01 -6.068664416670799255e-02 -3.482891023159027100e-01 -1.043142601847648621e-01 5.911791324615478516e-02 -1.960908472537994385e-01
1.267335414886474609e-01 1.683724522590637207e-01 -1.614245176315307617e-01 8.515812456607818604e-03 -4.444432631134986877e-02 3.369366824626922607e-01 1.791269518435001373e-02 1.303019467741250992e-02 -3.069089651107788086e-01 2.214926779270172119e-01 1.323605477809906006e-01 -2.548519074916839600e-01 -2.013882696628570557e-01 -4.198478907346725464e-02 -2.927075624465942383e-01 -4.062427207827568054e-02 -5.350696668028831482e-02 -4.023975133895874023e-02 6.093678995966911316e-02 9.957948327064514160e-02 6.500750035047531128e-02 1.243628412485122681e-01 1.543933004140853882e-01 1.806362569332122803e-01 3.100338280200958252e-01 2.772384285926818848e-01 -1.312397718429565430e-01 3.019571602344512939e-01 -1.819074898958206177e-01 -2.233988605439662933e-03 1.640947163105010986e-01 1.497357785701751709e-01
7.190532237291336060e-02 -8.856961876153945923e-02 -4.102211818099021912e-02 -3.905890136957168579e-02 5.286917835474014282e-02 9.522909671068191528e-02 3.798186406493186951e-02 -1.428537070751190186e-02 -6.569643020629882812e-01 1.652592271566390991e-01 -2.056509703397750854e-01 -8.834304660558700562e-02 -1.386361569166183472e-01 -1.559502780437469482e-01 -5.182819813489913940e-02 -3.627592325210571289e-02 -1.063180565834045410e-01 9.291285276412963867e-02 7.788405567407608032e-02 3.926309570670127869e-02 2.994764968752861023e-02 -2.436696887016296387e-01 -1.735052019357681274e-01 1.700359731912612915e-01 -6.185141950845718384e-02 1.124778464436531067e-01 2.437585266306996346e-03 2.364740669727325439e-01 -3.564409017562866211e-01 -1.341155469417572021e-01 -6.727145612239837646e-02 -2.119362652301788330e-01
7.361183315515518188e-02 -4.171963781118392944e-02 -4.566796496510505676e-02 -4.134525358676910400e-02 1.231768280267715454e-01 5.336181819438934326e-02 3.522961139678955078e-01 -1.842847317457199097e-01 -2.259315848350524902e-01 3.934977948665618896e-02 -1.300781816244125366e-01 4.277585074305534363e-02 -5.892901681363582611e-03 1.401134282350540161e-01 -2.958233281970024109e-02 -2.292047888040542603e-01 -2.280018478631973267e-01 3.017291724681854248e-01 -4.597285389900207520e-02 -1.860489994287490845e-01 -1.168767437338829041e-01 1.034631952643394470e-01 2.169850915670394897e-01 3.470323383808135986e-01 2.716867327690124512e-01 -2.397513017058372498e-02 9.573327004909515381e-02 4.321767389774322510e-01 3.037640359252691269e-03 5.033191666007041931e-02 -2.798102982342243195e-02 -1.524627655744552612e-01
-9.667549282312393188e-02 -1.384070068597793579e-01 -6.254503130912780762e-02 -2.093219757080078125e-01 1.095801442861557007e-01 -1.570801734924316406e-01 1.923242360353469849e-01 -3.272217139601707458e-02 -2.266795337200164795e-01 -9.867396950721740723e-02 -7.822033949196338654e-03 -1.609313935041427612e-01 -3.215644657611846924e-01 2.589834630489349365e-01 -1.234032362699508667e-01 -4.224518239498138428e-01 -1.644947230815887451e-01 7.106516510248184204e-02 -3.548396006226539612e-02 2.693401575088500977e-01 -1.738429442048072815e-02 -1.469523906707763672e-01 2.672628462314605713e-01 8.371891826391220093e-02 8.925400674343109131e-02 9.071965515613555908e-02 -5.577108263969421387e-02 1.710114032030105591e-01 5.061621963977813721e-02 -1.540357768535614014e-01 3.018079698085784912e-01 -1.600055545568466187e-01
2.246314436197280884e-01 -1.783276200294494629e-01 -6.151779671199619770e-04 -1.673035556450486183e-03 -1.228083893656730652e-01 2.046853899955749512e-01 2.148004770278930664e-01 -5.489844456315040588e-02 -4.087457656860351562e-01 4.109483957290649414e-02 2.247913777828216553e-01 -3.537798300385475159e-03 -2.813337445259094238e-01 2.973354458808898926e-01 -3.186918795108795166e-01 1.082358807325363159e-01 1.263908594846725464e-01 -4.255003482103347778e-02 1.726331412792205811e-01 3.950634598731994629e-02 1.612437963485717773e-01 -8.449400216341018677e-02 -3.914562985301017761e-02 1.684284508228302002e-01 8.946505934000015259e-02 1.324754804372787476e-01 -2.221110612154006958e-01 1.661680340766906738e-01 -2.777127325534820557e-01 -1.145324707031250000e-01 -2.699479088187217712e-02 -7.620036602020263672e-02
-8.954732120037078857e-02 -1.661332100629806519e-01 -6.617094576358795166e-02 -1.772200018167495728e-01 1.024180930107831955e-02 3.609054908156394958e-02 -1.130949333310127258e-01 -2.189816832542419434e-01 -2.708051502704620361e-01 -1.025538891553878784e-01 -2.431896142661571503e-02 -3.037385046482086182e-01 -2.147433757781982422e-01 1.257964316755533218e-02 -1.623286902904510498e-01 -4.533055424690246582e-01 -1.628950983285903931e-01 1.371557712554931641e-01 6.733671575784683228e-02 1.621560603380203247e-01 -8.394539356231689453e-02 -5.702520906925201416e-02 1.248686313629150391e-01 1.791239380836486816e-01 -1.819636523723602295e-01 4.112797677516937256e-01 -3.224110929295420647e-03 1.312067806720733643e-01 2.101025283336639404e-01 -4.137038812041282654e-02 4.840175062417984009e-02 -9.898249059915542603e-02
1.216227840632200241e-02 1.698363125324249268e-01 -7.689669728279113770e-02 -7.094109803438186646e-02 -1.926189661026000977e-01 9.759265929460525513e-02 9.735321253538131714e-02 -3.381758928298950195e-01 -5.931643247604370117e-01 2.259894907474517822e-01 4.650341346859931946e-02 -7.963737845420837402e-02 1.755379736423492432e-01 1.171963438391685486e-01 -9.174603968858718872e-02 1.268510818481445312e-01 -1.889550089836120605e-01 1.318541020154953003e-01 7.154162228107452393e-02 9.748640656471252441e-02 -1.515449434518814087e-01 -2.164955437183380127e-01 5.462151020765304565e-02 1.731595546007156372e-01 6.131739169359207153e-02 2.819594144821166992e-01 -1.804943978786468506e-01 6.659597158432006836e-02 -1.241000145673751831e-01 -4.223446920514106750e-02 3.298255428671836853e-02 7.496364880353212357e-03
-1.322624236345291138e-01 5.779825523495674133e-02 -1.814599633216857910e-01 -4.187864661216735840e-01 7.625888288021087646e-02 2.314448356628417969e-01 6.380832940340042114e-02 -1.489009708166122437e-01 -1.778886914253234863e-01 1.356177330017089844e-01 2.092689275741577148e-01 6.094101816415786743e-03 -1.771919429302215576e-01 5.599650740623474121e-02 -2.012213766574859619e-01 -7.861749827861785889e-02 -4.181506037712097168e-01 1.440494358539581299e-01 1.027507409453392029e-01 5.296215042471885681e-02 1.040427386760711670e-01 5.204893276095390320e-02 -1.576860547065734863e-01 -8.953191339969635010e-02 1.818040460348129272e-01 2.548511624336242676e-01 -9.487996995449066162e-02 2.911895327270030975e-02 -2.369723767042160034e-01 2.893339991569519043e-01 -8.318499475717544556e-02 1.188079174607992172e-02
-1.376859545707702637e-01 -8.168254792690277100e-02 -3.167166113853454590e-01 2.397147119045257568e-01 -1.500352937728166580e-02 6.319837179034948349e-03 2.155132032930850983e-02 -3.513753712177276611e-01 -1.558299660682678223e-01 1.361460685729980469e-01 9.271381050348281860e-02 2.886318042874336243e-02 -1.046088263392448425e-01 2.634729146957397461e-01 -3.326776921749114990e-01 -2.446258813142776489e-01 -3.328713476657867432e-01 5.164522305130958557e-02 -1.486536562442779541e-01 1.062628552317619324e-01 9.226433187723159790e-02 2.936625480651855469e-01 -6.414543092250823975e-02 -8.760826289653778076e-02 -1.170074045658111572e-01 8.178900927305221558e-02 9.905698150396347046e-02 2.548113763332366943e-01 -4.163584858179092407e-02 1.142894104123115540e-01 -4.795239493250846863e-02 -1.538247466087341309e-01
-1.990283429622650146e-01 -2.318088859319686890e-01 -1.134421750903129578e-01 -7.444947957992553711e-02 2.044301014393568039e-03 2.647376954555511475e-01 -1.369759887456893921e-01 -1.957243680953979492e-02 -2.095225453376770020e-01 -2.632526755332946777e-01 -1.681145876646041870e-01 4.738472402095794678e-02 -2.052303403615951538e-01 3.215520679950714111e-01 -2.766885161399841309e-01 3.976212069392204285e-02 -6.291663646697998047e-02 3.895508125424385071e-02 2.334880232810974121e-01 -1.862508803606033325e-02 -2.235837131738662720e-01 -1.095110476016998291e-01 -7.571252435445785522e-02 2.445704489946365356e-02 1.125919632613658905e-02 4.797998070716857910e-01 -3.166421875357627869e-02 2.148592472076416016e-01 -1.334165483713150024e-01 1.329728122800588608e-02 7.640422135591506958e-02 -4.091683775186538696e-02
-5.242495611310005188e-02 -1.286443322896957397e-01 1.740289479494094849e-02 1.770703047513961792e-01 1.821706891059875488e-01 4.657012969255447388e-02 -9.134019166231155396e-02 -2.569162547588348389e-01 -4.276891052722930908e-01 6.994112581014633179e-02 -6.859670393168926239e-03 -3.772875964641571045e-01 1.550079137086868286e-01 4.901100695133209229e-02 -2.296959608793258667e-01 -9.483132511377334595e-02 -1.492011398077011108e-01 3.160966932773590088e-01 -1.914926320314407349e-01 -9.055547416210174561e-03 -1.043022945523262024e-01 1.229128763079643250e-01 1.027256548404693604e-01 -1.720355004072189331e-01 -8.559348061680793762e-03 9.701313823461532593e-02 -1.504284590482711792e-01 2.731734514236450195e-01 9.572303295135498047e-02 2.803053259849548340e-01 -1.366638019680976868e-02 3.511561080813407898e-02
-1.481190770864486694e-01 -2.605550885200500488e-01 -2.261721789836883545e-01 -1.954987943172454834e-01 2.505146898329257965e-02 -1.476827822625637054e-02 -1.688186973333358765e-01 -3.882069587707519531e-01 -1.957978755235671997e-01 -1.605730652809143066e-01 8.672127500176429749e-03 -3.288887441158294678e-01 -1.209600642323493958e-01 5.383878573775291443e-02 -2.877766191959381104e-01 -2.162917256355285645e-01 -1.472188830375671387e-01 4.451777786016464233e-02 9.283019602298736572e-02 2.288872003555297852e-01 -3.555341809988021851e-02 -4.925393313169479370e-02 1.010926291346549988e-01 6.183224543929100037e-02 -4.582629725337028503e-02 3.683028817176818848e-01 1.849389225244522095e-01 1.132977157831192017e-01 9.868539124727249146e-02 -6.835936009883880615e-02 9.769767522811889648e-02 1.005978360772132874e-01
1.334034800529479980e-01 -7.828919216990470886e-03 2.781230211257934570e-02 1.834502816200256348e-01 -2.165322750806808472e-01 1.929655969142913818e-01 -1.832872927188873291e-01 -3.988904356956481934e-01 -7.679276913404464722e-02 1.002978384494781494e-01 -3.293097764253616333e-02 -1.067627593874931335e-01 -3.347780406475067139e-01 2.153206616640090942e-01 -2.808158695697784424e-01 -1.092446446418762207e-01 -1.252013891935348511e-01 7.816226035356521606e-02 -1.068969070911407471e-01 -8.203705400228500366e-02 -8.095604181289672852e-02 -1.228971406817436218e-01 2.593617439270019531e-01 -2.885903976857662201e-02 5.926270782947540283e-02 -5.542874708771705627e-02 -1.099360138177871704e-01 2.116968780755996704e-01 -3.626062348484992981e-02 1.125417426228523254e-01 -3.230136930942535400e-01 -2.858481109142303467e-01
-1.524040251970291138e-01 1.402251422405242920e-01 -1.238840296864509583e-01 -9.559246152639389038e-02 1.748698055744171143e-01 1.462309658527374268e-01 3.220303058624267578e-01 -5.416492223739624023e-01 -1.256102621555328369e-01 2.292605349794030190e-03 -2.251944988965988159e-01 1.602653600275516510e-02 -3.194285789504647255e-03 2.005334757268428802e-02 -1.278401315212249756e-01 -2.356669008731842041e-01 -2.145583629608154297e-01 -4.581627622246742249e-02 -9.068764001131057739e-02 -5.440824478864669800e-02 8.983668684959411621e-02 8.791937679052352905e-02 -7.989721000194549561e-02 2.604073584079742432e-01 6.653165817260742188e-02 -8.155997097492218018e-02 -2.786867693066596985e-02 3.523617982864379883e-01 4.793820902705192566e-02 -2.046431899070739746e-01 -6.435721367597579956e-02 -1.043062210083007812e-01
3.192223235964775085e-02 -8.492954820394515991e-02 8.451330661773681641e-02 2.196862129494547844e-03 2.166630476713180542e-01 9.017011523246765137e-02 -4.224507138133049011e-02 -6.940568983554840088e-02 -4.661032259464263916e-01 2.205388247966766357e-01 -2.272736579179763794e-01 6.094769760966300964e-02 -6.080706417560577393e-02 -1.899935603141784668e-01 -3.914611339569091797e-01 -1.228966042399406433e-01 -8.029651641845703125e-02 -1.108174398541450500e-01 2.484831213951110840e-02 -1.750697046518325806e-01 -5.107630789279937744e-02 -2.809464335441589355e-01 -7.583405822515487671e-02 -1.398711651563644409e-01 -5.213409662246704102e-02 5.163140967488288879e-02 1.627401635050773621e-02 3.955063819885253906e-01 -2.581884860992431641e-01 -1.270783506333827972e-02 1.089930627495050430e-02 -8.765053004026412964e-02
3.318844537716358900e-04 7.448084186762571335e-03 7.017540186643600464e-02 -1.468473207205533981e-02 5.230157971382141113e-01 2.627467922866344452e-02 1.358442455530166626e-01 -9.417407959699630737e-02 -4.693536758422851562e-01 2.062234282493591309e-01 2.278359532356262207e-01 -6.839454919099807739e-02 -1.893466338515281677e-02 1.854110211133956909e-01 -1.534864455461502075e-01 -1.070808619260787964e-01 -3.943571820855140686e-02 -1.653522811830043793e-02 -3.293531015515327454e-02 -6.909143179655075073e-02 -1.466323435306549072e-01 -3.825537487864494324e-02 -3.202358260750770569e-02 2.611965239048004150e-01 1.424420904368162155e-02 2.248251438140869141e-01 -4.426795244216918945e-02 3.986443579196929932e-02 4.801385477185249329e-02 -2.648174464702606201e-01 1.603291332721710205e-01 -2.274644225835800171e-01
2.502326965332031250e-01 1.321579068899154663e-01 1.143595650792121887e-01 1.995645649731159210e-02 1.658405363559722900e-02 1.766138970851898193e-01 1.206039562821388245e-01 2.318089641630649567e-02 -4.705478549003601074e-01 9.044859558343887329e-02 5.186109244823455811e-02 -1.533557921648025513e-01 -1.619716584682464600e-01 -1.408044695854187012e-01 -1.585175991058349609e-01 -2.852661907672882080e-01 -3.287333548069000244e-01 9.265495836734771729e-02 -1.302524805068969727e-01 -1.478169858455657959e-01 -7.170987874269485474e-02 6.603248417377471924e-02 1.917015761137008667e-01 1.184682846069335938e-01 1.304157823324203491e-01 1.469776183366775513e-01 -1.819636225700378418e-01 3.331640958786010742e-01 -5.062403902411460876e-02 1.083600223064422607e-01 2.958776988089084625e-02 -1.946008354425430298e-01
-1.931317895650863647e-02 -1.683430373668670654e-01 -4.591711610555648804e-02 1.167510598897933960e-01 1.375776082277297974e-01 -2.792332880198955536e-02 2.264949828386306763e-01 -1.373712420463562012e-01 -5.343374237418174744e-02 1.464676260948181152e-01 2.359118759632110596e-01 -1.286925077438354492e-01 -3.576934635639190674e-01 8.091884106397628784e-02 -2.523043453693389893e-01 -1.015426293015480042e-01 -6.033384799957275391e-02 2.357578128576278687e-01 -1.354619115591049194e-01 -2.287339270114898682e-01 -1.206850856542587280e-01 7.495698332786560059e-02 -2.052579224109649658e-01 1.337760388851165771e-01 2.662024497985839844e-01 3.922576457262039185e-02 -3.434820771217346191e-01 3.183660805225372314e-01 -1.312058866024017334e-01 1.107373163104057312e-01 -9.390450268983840942e-02 -1.433483660221099854e-01
9.179587662220001221e-02 -6.551880389451980591e-03 4.068064317107200623e-02 2.143131941556930542e-01 1.642129272222518921e-01 1.715051084756851196e-01 -2.163113653659820557e-01 -1.778012216091156006e-01 -2.159444987773895264e-01 1.233504191040992737e-01 -1.171693727374076843e-01 -3.066134452819824219e-01 -4.992825165390968323e-02 5.500532686710357666e-02 -3.511520922183990479e-01 -1.091358587145805359e-01 -2.207756191492080688e-01 -4.912819713354110718e-02 -1.275164037942886353e-01 8.060175180435180664e-02 1.390740126371383667e-01 -2.739582210779190063e-02 2.787105739116668701e-02 1.958196237683296204e-02 1.814925484359264374e-02 3.585434556007385254e-01 -5.084795951843261719e-01 4.902454093098640442e-02 4.028127063065767288e-03 1.108638346195220947e-01 -2.316662110388278961e-02 3.147812932729721069e-02
1.466692388057708740e-01 -1.023828387260437012e-01 -1.284940540790557861e-01 3.628362668678164482e-03 2.157065272331237793e-02 -4.870636016130447388e-02 3.771788775920867920e-01 -1.748235672712326050e-01 -1.272760927677154541e-01 1.121519505977630615e-01 -2.506472468376159668e-01 -4.577218368649482727e-02 -1.496185809373855591e-01 2.902978360652923584e-01 -2.469143122434616089e-01 -1.489438265562057495e-01 -3.170565366744995117e-01 2.043236047029495239e-01 1.489354670047760010e-01 -1.328916847705841064e-01 -2.105171680450439453e-01 5.477450788021087646e-02 1.863329112529754639e-01 2.154047787189483643e-01 1.254851371049880981e-01 -1.904714405536651611e-01 5.718965083360671997e-02 3.339293301105499268e-01 5.461758468300104141e-03 7.628889381885528564e-02 6.213681399822235107e-02 -7.241062074899673462e-02
-3.370827734470367432e-01 -1.550908237695693970e-01 1.181834936141967773e-01 1.866615749895572662e-02 1.116181761026382446e-01 -8.271303027868270874e-02 1.405943036079406738e-01 -1.671288311481475830e-01 -5.111756920814514160e-01 2.311004549264907837e-01 -1.584915965795516968e-01 -6.016976758837699890e-02 -7.844579406082630157e-03 9.853704273700714111e-02 -1.689705401659011841e-01 -3.513762354850769043e-01 -6.581769138574600220e-02 -9.522382169961929321e-02 1.578059494495391846e-01 8.538264036178588867e-02 -1.168777495622634888e-01 1.858032308518886566e-02 4.730865359306335449e-02 3.174579441547393799e-01 9.394980221986770630e-02 2.964830100536346436e-01 1.481754705309867859e-02 8.351742289960384369e-03 8.888649940490722656e-02 -3.925703465938568115e-02 7.098340988159179688e-02 -4.071469232439994812e-02
-9.805341809988021851e-02 -3.031410872936248779e-01 -3.027587234973907471e-01 -3.510706722736358643e-01 7.666546851396560669e-02 -4.203919693827629089e-02 -8.039242774248123169e-02 -2.360303997993469238e-01 -2.767162621021270752e-01 -2.222248762845993042e-01 -2.141679171472787857e-03 -2.401677221059799194e-01 -2.300037890672683716e-01 -2.737541124224662781e-02 -8.417966216802597046e-02 -2.834394276142120361e-01 -1.578836329281330109e-02 1.626056730747222900e-01 4.791427031159400940e-02 5.331622669473290443e-04 -1.137844771146774292e-01 -1.397946383804082870e-02 9.408628195524215698e-02 -6.044369563460350037e-02 4.586911574006080627e-02 2.123125791549682617e-01 -2.617429494857788086e-01 1.256320476531982422e-01 -8.226813375949859619e-02 -1.853671073913574219e-01 2.484696805477142334e-01 8.334650658071041107e-03
8.301848173141479492e-02 9.217478334903717041e-02 5.298101529479026794e-02 -3.843716159462928772e-02 1.460832729935646057e-02 -7.169626653194427490e-02 2.856319248676300049e-01 -2.882291078567504883e-01 -1.782418638467788696e-01 2.337574511766433716e-01 7.504212204366922379e-03 -3.211537301540374756e-01 5.147092416882514954e-02 3.352231383323669434e-01 -2.363256923854351044e-02 -2.770290672779083252e-01 -3.162487447261810303e-01 3.974514305591583252e-01 -8.701288700103759766e-02 -3.673632070422172546e-02 4.321692138910293579e-02 4.117161035537719727e-02 1.400946080684661865e-02 2.326391637325286865e-01 2.138895839452743530e-01 6.164282560348510742e-03 7.374275475740432739e-02 2.022908180952072144e-01 -2.637148089706897736e-02 -6.438317149877548218e-02 -1.334606204181909561e-02 -8.018049597740173340e-02
-4.372937604784965515e-02 -1.839794814586639404e-01 -1.214392334222793579e-01 9.821970760822296143e-02 -5.981626734137535095e-02 1.430752575397491455e-01 -2.394566833972930908e-01 -1.877730041742324829e-01 -1.924708634614944458e-01 -8.112413436174392700e-02 -3.490471243858337402e-01 -2.923928797245025635e-01 2.572779485490173101e-04 1.455967407673597336e-02 -3.633438050746917725e-01 -2.959099113941192627e-01 -2.849426269531250000e-01 -1.540145725011825562e-01 1.465241461992263794e-01 1.666730828583240509e-02 -1.181038394570350647e-01 1.302441656589508057e-01 2.239989861845970154e-02 1.418868750333786011e-01 8.607658743858337402e-02 2.856684103608131409e-02 -2.516731023788452148e-01 2.193799018859863281e-01 4.044229909777641296e-02 -1.493581533432006836e-01 6.618865579366683960e-02 -1.619528234004974365e-01
1.104393377900123596e-01 -2.541461773216724396e-02 -1.005241796374320984e-01 -1.450943946838378906e-01 -3.442189097404479980e-02 4.448959231376647949e-02 2.739989161491394043e-01 -1.748701743781566620e-02 -4.890750050544738770e-01 1.198447495698928833e-01 6.188874319195747375e-02 -3.596447110176086426e-01 -1.929582059383392334e-01 -5.382300540804862976e-02 -2.244434803724288940e-01 -2.225691825151443481e-01 5.972722917795181274e-02 -1.507615149021148682e-01 8.419007807970046997e-02 6.221592798829078674e-02 -1.087400838732719421e-01 5.285395309329032898e-04 2.347772270441055298e-01 2.393078356981277466e-01 -2.747045159339904785e-01 1.863124966621398926e-01 6.804461032152175903e-02 -9.772038459777832031e-02 -2.093560248613357544e-01 -8.682100474834442139e-02 -4.830082878470420837e-02 -1.056303232908248901e-01
1.241472065448760986e-01 -9.611847251653671265e-02 -7.299465686082839966e-02 2.625624835491180420e-01 1.719291061162948608e-01 2.703233957290649414e-01 1.669929623603820801e-01 -9.989035129547119141e-02 -2.841702103614807129e-01 9.554048627614974976e-02 4.021412879228591919e-02 -1.549240946769714355e-01 -3.279458582401275635e-01 -1.381088495254516602e-01 -2.649641036987304688e-01 -7.374039292335510254e-02 -1.904066950082778931e-01 1.698469817638397217e-01 -1.339153051376342773e-01 -7.315598428249359131e-02 8.302519470453262329e-02 -1.420966833829879761e-01 6.498414278030395508e-02 -1.847400367259979248e-01 1.237525716423988342e-01 1.256119459867477417e-01 -3.565214574337005615e-01 2.210104167461395264e-01 -2.624179124832153320e-01 2.233091369271278381e-02 -6.591255217790603638e-02 9.077490866184234619e-02
7.041486352682113647e-02 -1.113865897059440613e-02 9.135922789573669434e-02 -4.684235900640487671e-02 2.872682213783264160e-01 1.790707856416702271e-01 -6.476894021034240723e-02 -7.909072190523147583e-02 -2.135051786899566650e-01 1.638048738241195679e-01 -1.148496270179748535e-01 -1.094355806708335876e-01 -7.111874967813491821e-02 -4.521677270531654358e-02 3.636361798271536827e-04 -2.729746401309967041e-01 -8.863933384418487549e-02 3.272080719470977783e-01 1.308434307575225830e-01 8.301818370819091797e-02 -2.010695189237594604e-01 -2.369385212659835815e-01 -1.351655870676040649e-01 1.461531668901443481e-01 1.242838427424430847e-01 3.245393037796020508e-01 -6.086176261305809021e-02 3.363860547542572021e-01 -2.114985436201095581e-01 -2.498639374971389771e-01 1.245890334248542786e-01 -2.113880813121795654e-01
5.310526117682456970e-03 9.903196990489959717e-02 -2.064437866210937500e-01 1.472986638545989990e-01 1.289103627204895020e-01 -7.703947369009256363e-03 1.237762793898582458e-01 -2.973430752754211426e-01 -3.461823761463165283e-01 9.384753182530403137e-03 -1.071841120719909668e-01 -2.923279404640197754e-01 2.208254039287567139e-01 1.304285824298858643e-01 -3.198115527629852295e-01 -1.705109514296054840e-02 -2.860026657581329346e-01 -1.369316037744283676e-02 8.073164522647857666e-02 -1.450843177735805511e-02 -2.363843768835067749e-01 4.856981337070465088e-02 7.042609155178070068e-02 1.014409493654966354e-02 -3.127736151218414307e-01 -4.248166922479867935e-03 -5.419066920876502991e-02 1.880428940057754517e-01 1.158162876963615417e-01 -1.557139158248901367e-01 1.824881583452224731e-01 -2.471862286329269409e-01
-2.628084421157836914e-01 6.821376085281372070e-02 -1.093170866370201111e-01 1.538913995027542114e-01 7.109683752059936523e-02 8.360391855239868164e-02 1.497111171483993530e-01 -3.427069485187530518e-01 -1.790504604578018188e-01 2.831547521054744720e-02 -8.559527248144149780e-02 -4.364197552204132080e-01 -1.990807652473449707e-01 -2.123908780049532652e-04 -2.125982642173767090e-01 -2.559535205364227295e-01 -2.634084224700927734e-01 9.682267159223556519e-02 1.569772511720657349e-01 1.597268693149089813e-02 -6.327596306800842285e-02 -2.988360263407230377e-02 1.437156498432159424e-01 2.493650019168853760e-01 -2.625282108783721924e-02 1.039700061082839966e-01 -7.068450003862380981e-02 2.256626486778259277e-01 1.553697884082794189e-01 -1.536633223295211792e-01 4.709173738956451416e-02 -2.212885022163391113e-01
-2.881393730640411377e-01 -1.900361627340316772e-01 -2.814695537090301514e-01 -1.941504478454589844e-01 2.617019973695278168e-02 -7.524836063385009766e-02 7.345902174711227417e-02 -2.806251049041748047e-01 -3.756324350833892822e-01 -9.753315895795822144e-02 -7.835742086172103882e-02 -1.870963275432586670e-01 -2.713975012302398682e-01 -6.293802708387374878e-02 -2.032822668552398682e-01 8.760725706815719604e-02 -1.903533339500427246e-01 1.012833863496780396e-01 2.157901525497436523e-01 1.774887144565582275e-01 -5.534544587135314941e-02 -2.003500908613204956e-01 4.625580913852900267e-04 2.185817435383796692e-02 -1.284400969743728638e-01 1.564306318759918213e-01 -2.354090511798858643e-01 1.337712556123733521e-01 1.678250730037689209e-01 -1.447227448225021362e-01 1.102717965841293335e-01 1.062252297997474670e-01
2.192012965679168701e-01 -4.885599389672279358e-02 -1.983229964971542358e-01 -2.845191955566406250e-01 3.343642652034759521e-01 -7.766488939523696899e-02 2.649421989917755127e-01 -1.133589223027229309e-01 -3.548994660377502441e-01 1.537937670946121216e-01 2.083739936351776123e-01 -1.296158134937286377e-01 -2.195753455162048340e-01 1.447332352399826050e-01 -1.267457474023103714e-02 -5.857375636696815491e-02 -1.531386822462081909e-01 -1.126230359077453613e-01 1.084461286664009094e-01 1.703585088253021240e-01 -3.117911815643310547e-01 -1.385923475027084351e-01 1.348709464073181152e-01 -2.274123579263687134e-01 1.535158455371856689e-01 7.907734811305999756e-02 -1.080087795853614807e-01 5.505308881402015686e-02 7.713445276021957397e-02 -8.371293544769287109e-02 -1.285569220781326294e-01 9.261974692344665527e-02
5.123133212327957153e-02 5.266469344496726990e-02 1.298085898160934448e-01 -1.567339599132537842e-01 2.705986499786376953e-01 9.264622628688812256e-02 1.341926604509353638e-01 -6.705284118652343750e-02 -3.411681056022644043e-01 1.564068794250488281e-01 -2.014642506837844849e-01 -1.411117315292358398e-01 -2.092835307121276855e-01 -1.632123589515686035e-01 -4.072799980640411377e-01 1.451354622840881348e-01 -2.009774185717105865e-02 1.139526441693305969e-01 -1.044299080967903137e-01 6.736759841442108154e-02 -1.529297530651092529e-01 -2.044924944639205933e-01 -8.097921311855316162e-02 -3.651894256472587585e-02 6.103509664535522461e-02 2.059120535850524902e-01 7.124523818492889404e-02 2.391897737979888916e-01 -3.342322409152984619e-01 -1.542303413152694702e-01 -9.907460212707519531e-02 -1.856914311647415161e-01
1.705743968486785889e-01 2.815399505198001862e-02 5.595499277114868164e-02 5.347235128283500671e-03 1.562168896198272705e-01 3.571348488330841064e-01 1.873230934143066406e-01 -4.762388393282890320e-02 -3.292783796787261963e-01 3.079811036586761475e-01 1.914695799350738525e-01 -4.274258390069007874e-02 -5.907369032502174377e-02 -3.945013508200645447e-02 -2.081831693649291992e-01 -8.413759618997573853e-02 -8.420591801404953003e-02 3.877082839608192444e-02 6.666046380996704102e-02 3.074987828731536865e-01 -6.777761131525039673e-02 1.481489092111587524e-01 -2.033486515283584595e-01 1.751563977450132370e-03 -4.015007521957159042e-03 1.637688726186752319e-01 -2.208937704563140869e-01 3.907470405101776123e-01 -1.651740819215774536e-01 1.302216500043869019e-01 -5.037654936313629150e-02 1.727294027805328369e-01
5.018374323844909668e-02 -1.023707259446382523e-02 -1.297697573900222778e-01 1.112673357129096985e-01 2.137593328952789307e-01 1.027979329228401184e-01 1.596016436815261841e-01 -1.747683882713317871e-01 -4.684036970138549805e-02 -4.989484325051307678e-02 6.149518303573131561e-03 -3.404151797294616699e-01 -1.976858526468276978e-01 1.237512454390525818e-01 -4.705406129360198975e-01 -7.043325901031494141e-02 -2.772899568080902100e-01 -1.787026077508926392e-01 2.277316004037857056e-01 -2.165717259049415588e-02 -2.450555711984634399e-01 2.501412034034729004e-01 1.495735496282577515e-01 5.112259462475776672e-02 -1.837871409952640533e-02 2.400432080030441284e-01 -1.324458569288253784e-01 9.524494409561157227e-02 -1.565059088170528412e-02 -1.579912938177585602e-02 2.348440289497375488e-01 -7.436340302228927612e-02
1.556825190782546997e-01 -2.898586727678775787e-02 -1.233364492654800415e-01 6.791138648986816406e-02 2.815578877925872803e-01 1.593371480703353882e-01 2.747411727905273438e-01 -1.965334713459014893e-01 -1.946057006716728210e-02 1.581411212682723999e-01 -1.632474958896636963e-01 -1.180027127265930176e-01 2.639455161988735199e-02 1.600031554698944092e-01 -2.497411519289016724e-01 -2.579559087753295898e-01 -4.497977495193481445e-01 2.081209048628807068e-02 -4.377675428986549377e-02 2.392761036753654480e-02 4.105622693896293640e-02 -1.003192737698554993e-01 -1.907923258841037750e-02 3.428662419319152832e-01 1.562067270278930664e-01 -4.593028873205184937e-02 8.975774049758911133e-02 3.412514925003051758e-01 -3.698202967643737793e-02 -1.031292304396629333e-01 -8.339661359786987305e-02 -1.013311594724655151e-01
-1.625306904315948486e-01 3.914394229650497437e-02 -2.620883882045745850e-01 -1.907083988189697266e-01 2.578116953372955322e-01 4.608884453773498535e-01 -5.090855062007904053e-03 6.192975118756294250e-02 -7.248123176395893097e-03 1.230699270963668823e-01 2.419574409723281860e-01 -6.115302816033363342e-02 1.440410618670284748e-03 3.103090226650238037e-01 -2.225729823112487793e-01 -3.497698809951543808e-03 -2.623047530651092529e-01 2.072786837816238403e-01 1.017959564924240112e-01 8.513239212334156036e-03 1.158264651894569397e-02 -1.991294026374816895e-01 2.750160358846187592e-02 -3.667597100138664246e-02 1.097058430314064026e-01 -1.096876114606857300e-01 -1.497292220592498779e-01 2.332929223775863647e-01 -3.304697573184967041e-02 1.529402732849121094e-01 2.501166462898254395e-01 9.420828521251678467e-02
4.229421168565750122e-02 -3.275714069604873657e-02 -7.858367636799812317e-03 4.060936346650123596e-02 -1.643596142530441284e-01 2.836230956017971039e-02 1.871008425951004028e-01 3.607855737209320068e-02 -5.467208027839660645e-01 6.848637014627456665e-02 3.255943581461906433e-02 -2.326414585113525391e-01 -1.410045027732849121e-01 -4.274349287152290344e-02 -3.069607615470886230e-01 -3.780206143856048584e-01 1.394928693771362305e-01 1.257452964782714844e-01 1.286963224411010742e-01 -9.628783166408538818e-02 -2.354072928428649902e-01 -1.417600810527801514e-01 1.656694412231445312e-01 1.037885900586843491e-02 -7.698119617998600006e-03 1.618467867374420166e-01 -5.676534771919250488e-02 1.237889453768730164e-01 -3.223633468151092529e-01 8.339679799973964691e-03 -1.220591180026531219e-02 2.415090426802635193e-02
-1.364630609750747681e-01 -8.219756931066513062e-02 -6.599613931030035019e-03 2.669874131679534912e-01 5.943282693624496460e-02 3.927607834339141846e-01 -1.879931613802909851e-02 -1.608096063137054443e-01 -3.357382714748382568e-01 1.314914226531982422e-01 1.066611260175704956e-01 -1.702979505062103271e-01 6.725701689720153809e-02 3.307121992111206055e-02 -2.255828678607940674e-01 -1.918357014656066895e-01 -1.564818471670150757e-01 5.948510766029357910e-02 1.210028752684593201e-01 -1.200004220008850098e-01 3.198789432644844055e-02 7.929158397018909454e-03 -4.720074683427810669e-02 4.265434667468070984e-02 -1.184643879532814026e-01 3.013081848621368408e-01 -4.210612177848815918e-01 2.320031970739364624e-01 -1.291049420833587646e-01 1.409332752227783203e-01 2.826274186372756958e-02 1.418707668781280518e-01
2.235295996069908142e-02 -1.018322855234146118e-01 3.845656057819724083e-03 -1.839757710695266724e-01 2.754601538181304932e-01 -1.250552088022232056e-01 -1.454951912164688110e-01 -2.268576174974441528e-01 -4.746433496475219727e-01 3.579033017158508301e-01 5.105438828468322754e-02 -8.659215271472930908e-02 -2.870997181162238121e-03 9.997728466987609863e-02 -1.465686261653900146e-01 7.367514073848724365e-02 -2.468127757310867310e-01 1.271436661481857300e-01 -3.580982387065887451e-01 1.377092152833938599e-01 -2.355305291712284088e-02 2.836533188819885254e-01 7.379949837923049927e-02 -6.029412522912025452e-02 -1.486764401197433472e-01 1.394407451152801514e-01 -1.063082963228225708e-01 9.499186277389526367e-02 -2.822465077042579651e-02 -6.547512114048004150e-02 9.369247406721115112e-02 -2.464170381426811218e-02
4.221427440643310547e-02 3.178567392751574516e-03 -2.361162155866622925e-01 -1.595600992441177368e-01 2.135163992643356323e-01 2.968978583812713623e-01 -1.620462983846664429e-01 -1.835266947746276855e-01 -1.957291513681411743e-01 1.737576164305210114e-02 3.761061932891607285e-03 -1.022422686219215393e-01 1.575181335210800171e-01 2.794638276100158691e-03 6.073928251862525940e-02 -9.950963407754898071e-02 -2.779844962060451508e-02 1.312060505151748657e-01 7.771388441324234009e-02 3.472874760627746582e-01 -1.583103686571121216e-01 -1.768153905868530273e-01 3.446972966194152832e-01 1.874306797981262207e-01 2.193590402603149414e-01 1.692280322313308716e-01 4.758727923035621643e-02 3.173491954803466797e-01 -1.066091097891330719e-02 1.478302180767059326e-01 -2.814266383647918701e-01 -4.491779953241348267e-03
-1.132414788007736206e-01 6.803349405527114868e-02 -3.647941052913665771e-01 -1.503459811210632324e-01 1.106856614351272583e-01 5.232983455061912537e-02 -1.336339265108108521e-01 -2.619935274124145508e-01 -1.206965222954750061e-01 -1.955040544271469116e-02 1.729281246662139893e-01 6.766802817583084106e-02 -1.974428147077560425e-01 3.030489087104797363e-01 -2.969541251659393311e-01 2.236338257789611816e-01 -1.082152575254440308e-01 2.509758174419403076e-01 2.710650265216827393e-01 1.306605432182550430e-02 -2.685177698731422424e-02 -1.404178608208894730e-02 -2.026386260986328125e-01 2.678961120545864105e-02 1.177012100815773010e-01 4.461961239576339722e-02 -1.275113821029663086e-01 1.533576399087905884e-01 -3.374841809272766113e-01 -1.902390867471694946e-01 1.005559414625167847e-01 -8.185466751456260681e-03
-2.262196093797683716e-01 1.243733465671539307e-01 -2.242712825536727905e-01 -2.397217005491256714e-01 1.899185925722122192e-01 9.239689260721206665e-02 1.337834447622299194e-01 -1.061224117875099182e-01 -2.715980410575866699e-01 -5.385820567607879639e-02 6.645906716585159302e-02 1.170686781406402588e-01 -9.938993304967880249e-02 7.696697860956192017e-02 -3.339201807975769043e-01 -9.567286074161529541e-02 2.404354326426982880e-02 1.291641891002655029e-01 -1.955843120813369751e-01 -1.402179747819900513e-01 -1.915973722934722900e-01 -8.871713280677795410e-02 -2.141849547624588013e-01 4.030110314488410950e-02 -4.958893731236457825e-02 6.776838004589080811e-02 -2.256089299917221069e-01 2.637410163879394531e-01 2.579694688320159912e-01 1.369311511516571045e-01 -2.473389208316802979e-01 2.816708981990814209e-01
1.194347292184829712e-01 -9.179817140102386475e-02 -9.546943008899688721e-02 2.476729825139045715e-02 1.115084290504455566e-01 1.644435524940490723e-01 3.162353038787841797e-01 -2.753710448741912842e-01 -8.883985131978988647e-02 1.903191506862640381e-01 -1.856913119554519653e-01 1.311524510383605957e-01 -3.223607316613197327e-02 3.344941511750221252e-02 -3.524812459945678711e-01 -4.445993900299072266e-01 -3.458777368068695068e-01 2.407864294946193695e-02 -7.258725911378860474e-02 2.107043117284774780e-01 -3.695903345942497253e-02 -7.578264176845550537e-02 4.498881101608276367e-02 2.230095416307449341e-01 5.706043541431427002e-02 -3.456781385466456413e-03 1.273417472839355469e-01 2.361998707056045532e-01 -7.253945618867874146e-02 -1.143585890531539917e-01 2.361930819461122155e-04 -1.002409383654594421e-01
-3.094094693660736084e-01 1.097506359219551086e-01 -1.046469360589981079e-01 -1.081189885735511780e-02 -1.902972697280347347e-03 5.224742740392684937e-02 5.352614820003509521e-02 -3.895985484123229980e-01 -1.902547031641006470e-01 -6.243703141808509827e-02 -1.191740259528160095e-01 -3.566307127475738525e-01 -2.133013755083084106e-01 -2.107810229063034058e-01 -2.453159391880035400e-01 -1.847434490919113159e-01 -1.750716269016265869e-01 3.522611409425735474e-02 1.286496073007583618e-01 -4.918320104479789734e-02 -4.986919835209846497e-02 3.903175145387649536e-02 8.197923749685287476e-02 2.436950355768203735e-01 1.009917706251144409e-01 3.391686975955963135e-01 -1.246928945183753967e-01 2.371123284101486206e-01 7.729358971118927002e-02 -1.232497841119766235e-01 3.188550472259521484e-02 -1.337238848209381104e-01
1.643739826977252960e-02 -2.821801416575908661e-02 4.877345636487007141e-02 -2.157008647918701172e-01 1.773037947714328766e-02 -8.421194553375244141e-02 3.513277471065521240e-01 -3.014471828937530518e-01 -4.219473004341125488e-01 -4.281112924218177795e-03 7.345037162303924561e-02 -2.276255786418914795e-01 1.343545615673065186e-01 4.000602066516876221e-01 1.826479285955429077e-02 3.907041996717453003e-02 -2.962039113044738770e-01 2.125077694654464722e-01 -8.765385299921035767e-02 -9.387580305337905884e-02 3.810070082545280457e-02 2.047285437583923340e-02 1.587783098220825195e-01 7.757499814033508301e-02 1.435624808073043823e-01 -1.188020873814821243e-02 -1.236447393894195557e-01 1.627097725868225098e-01 -2.044087275862693787e-02 1.114301979541778564e-01 7.262469828128814697e-02 2.235627919435501099e-01
4.711417108774185181e-02 -1.149737369269132614e-02 -1.197549030184745789e-01 -4.053782299160957336e-02 1.691716015338897705e-01 8.679683506488800049e-02 -2.172401994466781616e-01 -2.333820462226867676e-01 -2.141267806291580200e-01 -3.691199421882629395e-01 -4.307722300291061401e-02 -3.475812077522277832e-01 -5.026841163635253906e-02 2.448120713233947754e-01 -4.370515421032905579e-02 1.695590908639132977e-03 7.804767787456512451e-02 1.027968525886535645e-01 -2.020151317119598389e-01 3.171521723270416260e-01 -8.494509756565093994e-02 -9.597501158714294434e-02 -1.870239619165658951e-03 3.768241405487060547e-01 -6.204083561897277832e-02 1.015733033418655396e-01 -1.116556487977504730e-02 2.279092371463775635e-01 -2.423834204673767090e-01 6.397437304258346558e-02 -1.625075638294219971e-01 5.238054320216178894e-02
-2.418052107095718384e-01 -1.409626305103302002e-01 -9.225357323884963989e-02 -3.148322552442550659e-02 4.173758625984191895e-01 7.168878614902496338e-02 1.017685141414403915e-02 -1.939517557621002197e-01 -1.765793710947036743e-01 -1.823370531201362610e-02 2.941413521766662598e-01 -1.139184683561325073e-01 -2.332084029912948608e-01 2.161910980939865112e-01 -3.194265067577362061e-01 -2.085636407136917114e-01 9.834761731326580048e-03 1.115390509366989136e-01 -1.358249932527542114e-01 -8.232817053794860840e-02 2.034854590892791748e-01 -1.051107943058013916e-01 4.535295069217681885e-03 5.708533897995948792e-02 -2.753777801990509033e-01 2.212555259466171265e-01 -2.602626681327819824e-01 -3.740351647138595581e-02 1.119681745767593384e-01 -5.065532773733139038e-02 1.090565845370292664e-01 -5.488255620002746582e-02
2.378050535917282104e-01 6.687524914741516113e-02 -4.141766428947448730e-01 -1.182730402797460556e-02 -4.406044632196426392e-02 1.271901279687881470e-01 2.288804948329925537e-01 -2.564199864864349365e-01 -1.941608935594558716e-01 1.728281229734420776e-01 -6.420058198273181915e-03 -3.144256770610809326e-01 -2.771021053194999695e-02 8.685351908206939697e-02 -1.862008273601531982e-01 -1.155804395675659180e-01 5.775691568851470947e-02 6.035994365811347961e-02 1.686583906412124634e-01 1.324969381093978882e-01 7.161678373813629150e-02 -2.386166602373123169e-01 -8.170279115438461304e-02 -8.934995532035827637e-02 2.324161082506179810e-01 2.751795053482055664e-01 -1.629824936389923096e-01 -1.610389910638332367e-02 -2.971272766590118408e-01 3.906514123082160950e-02 -1.702048331499099731e-01 -5.634241923689842224e-02
-4.898532852530479431e-02 1.925327330827713013e-01 -6.046414747834205627e-02 -1.805761903524398804e-01 4.037700891494750977e-01 2.403071075677871704e-01 -1.728873550891876221e-01 -1.463545560836791992e-01 -4.826422333717346191e-01 1.694303303956985474e-01 -1.306392252445220947e-02 -1.321131736040115356e-01 -6.293467432260513306e-02 1.536991298198699951e-01 -1.982481926679611206e-01 -4.120979458093643188e-02 2.118011862039566040e-01 -1.257889717817306519e-01 1.462747156620025635e-01 -1.888076961040496826e-01 -1.200438588857650757e-01 -2.133492678403854370e-01 1.156152337789535522e-01 1.736566722393035889e-01 1.114530488848686218e-01 1.411637514829635620e-01 -2.636587806046009064e-02 2.855335921049118042e-02 1.422740370035171509e-01 2.325332351028919220e-02 5.623401328921318054e-02 -1.591764837503433228e-01
-1.030034795403480530e-01 -4.528935253620147705e-02 -3.086423268541693687e-03 8.488316833972930908e-02 3.221748769283294678e-01 3.297016918659210205e-01 -9.454417973756790161e-02 -1.703547388315200806e-01 -4.158448576927185059e-01 1.822050958871841431e-01 4.278380051255226135e-02 -7.435193657875061035e-02 1.113698184490203857e-01 1.233243197202682495e-01 -1.427406221628189087e-01 -1.237289682030677795e-01 6.023554503917694092e-02 7.141981273889541626e-02 7.335707545280456543e-02 -2.339095026254653931e-01 6.246074661612510681e-02 -5.848573893308639526e-02 -2.224539518356323242e-01 -6.855414062738418579e-02 -1.115652620792388916e-01 3.818919658660888672e-01 -2.265743911266326904e-01 2.206956446170806885e-01 -7.644864171743392944e-02 -1.881691515445709229e-01 -1.317861825227737427e-01 7.485442608594894409e-02
-5.687876418232917786e-02 1.455655787140130997e-02 -4.529614374041557312e-02 -8.452662150375545025e-04 1.264662593603134155e-01 -3.663059696555137634e-02 2.147212624549865723e-01 -3.403606116771697998e-01 -1.364827603101730347e-01 2.316681295633316040e-01 -2.637595534324645996e-01 -1.739029735326766968e-01 -4.004672542214393616e-02 9.897758066654205322e-02 -1.663705706596374512e-01 -3.118236660957336426e-01 -2.070115953683853149e-01 -3.594419062137603760e-01 -8.235163055360317230e-03 6.793785840272903442e-02 -4.993100301362574100e-04 -5.022118240594863892e-02 1.024715453386306763e-01 5.251702666282653809e-02 2.380083501338958740e-01 -8.843016624450683594e-02 -8.079942315816879272e-02 4.819268584251403809e-01 -6.967870146036148071e-02 -3.936665877699851990e-02 -4.627332463860511780e-02 -4.979363083839416504e-02
-3.164448738098144531e-01 -4.650233089923858643e-01 -8.111658692359924316e-02 -2.238382250070571899e-01 2.108972333371639252e-02 1.310995221138000488e-01 3.520146384835243225e-02 -1.306138038635253906e-01 -2.433667331933975220e-01 -1.570912450551986694e-01 2.037030607461929321e-01 3.456459194421768188e-02 3.671409562230110168e-02 6.586174666881561279e-02 -3.563183248043060303e-01 -5.652783438563346863e-02 -3.890099003911018372e-02 3.810210525989532471e-02 -2.692380845546722412e-01 2.249532192945480347e-01 5.234901979565620422e-02 -5.796560645103454590e-02 1.025980189442634583e-01 4.286799579858779907e-02 6.977848708629608154e-02 2.011807449162006378e-02 -7.285553216934204102e-02 2.268198877573013306e-01 -3.211482763290405273e-01 8.025416731834411621e-02 -2.167506888508796692e-02 -1.093835681676864624e-01
7.091724872589111328e-02 1.815167814493179321e-01 7.876192778348922729e-02 -3.450555503368377686e-01 2.990473806858062744e-01 9.461028128862380981e-02 -5.659765377640724182e-02 -3.026467859745025635e-01 -5.550196170806884766e-01 1.458526253700256348e-01 -2.487175399437546730e-03 -1.311950087547302246e-01 -1.505196988582611084e-01 1.214410960674285889e-01 -1.721883565187454224e-01 -4.891704022884368896e-02 1.707812845706939697e-01 -7.189145684242248535e-02 1.002729088068008423e-01 -2.020392268896102905e-01 9.576700627803802490e-02 -8.912912011146545410e-02 1.608886569738388062e-01 6.767130643129348755e-02 1.337858587503433228e-01 8.246856182813644409e-02 4.456497728824615479e-02 2.367006428539752960e-02 6.247162073850631714e-02 6.665715575218200684e-02 2.298881411552429199e-01 -7.977119833230972290e-02
2.023336589336395264e-01 -9.528459049761295319e-03 -8.453822880983352661e-02 -1.972116827964782715e-01 6.032058596611022949e-02 1.469258069992065430e-01 2.253165543079376221e-01 -2.623553872108459473e-01 -2.065905630588531494e-01 7.645566761493682861e-02 -1.245809942483901978e-01 -4.363696649670600891e-02 8.605340868234634399e-02 3.042013943195343018e-01 -8.804710209369659424e-02 -2.599203884601593018e-01 -2.177917957305908203e-01 1.300938874483108521e-01 -1.247226595878601074e-01 -5.625674873590469360e-02 -7.972633466124534607e-03 9.919080883264541626e-02 2.841019332408905029e-01 2.385677248239517212e-01 1.293059587478637695e-01 -1.328179389238357544e-01 1.656664907932281494e-01 4.454661309719085693e-01 8.950461447238922119e-02 -1.586754471063613892e-01 5.232669785618782043e-02 -1.099088042974472046e-02
8.769262582063674927e-02 1.803564578294754028e-01 1.093598902225494385e-01 -3.168556392192840576e-01 3.012517392635345459e-01 3.072600662708282471e-01 1.855563931167125702e-02 -2.712094485759735107e-01 -4.917487204074859619e-01 -4.993278533220291138e-02 1.638107895851135254e-01 -8.641213178634643555e-02 -5.854526534676551819e-02 7.214871793985366821e-02 -1.949731856584548950e-01 -2.011344134807586670e-01 -2.986772917211055756e-03 -1.733781099319458008e-01 -6.056638434529304504e-02 -9.544766694307327271e-02 -2.551493346691131592e-01 -9.742797911167144775e-02 -1.052410751581192017e-01 2.367396056652069092e-01 2.458283212035894394e-03 -2.455356717109680176e-02 8.823213726282119751e-02 -6.313718855381011963e-02 2.163708396255970001e-02 -3.760636970400810242e-02 -5.549603607505559921e-03 -1.542559266090393066e-01
9.716989845037460327e-02 -1.015301421284675598e-01 -1.842437428422272205e-03 1.856934279203414917e-01 1.476641744375228882e-01 4.179261028766632080e-01 -1.011335477232933044e-01 -1.658517718315124512e-01 -3.609932363033294678e-01 1.627153903245925903e-01 3.638504818081855774e-02 -6.721758842468261719e-02 8.292855322360992432e-02 1.318801641464233398e-01 -9.307154454290866852e-03 -1.105118170380592346e-01 -1.300397217273712158e-01 5.762517452239990234e-02 -1.169191300868988037e-02 -8.425066620111465454e-02 -1.120224148035049438e-01 1.503160595893859863e-01 2.410598099231719971e-02 1.592168658971786499e-01 -8.841519057750701904e-02 2.429294735193252563e-01 -2.974079251289367676e-01 3.425991237163543701e-01 8.870211243629455566e-02 -9.037883579730987549e-02 -2.770701944828033447e-01 2.415702193975448608e-01
-1.348576843738555908e-01 -1.666054129600524902e-01 1.759197860956192017e-01 -6.010264158248901367e-02 2.509978413581848145e-01 2.891254425048828125e-01 1.559109538793563843e-01 -2.255281209945678711e-01 -3.001252412796020508e-01 6.431943178176879883e-02 1.004439070820808411e-01 -2.211430966854095459e-01 -1.005132645368576050e-01 1.914791949093341827e-02 -5.524860322475433350e-02 -1.419519186019897461e-01 -1.218576282262802124e-01 3.267706632614135742e-01 4.770489409565925598e-02 7.357122749090194702e-02 -2.678191363811492920e-01 -3.274715542793273926e-01 1.083634421229362488e-01 -3.855888172984123230e-02 -2.259554564952850342e-01 -1.772701740264892578e-01 -7.603219896554946899e-02 9.562063962221145630e-02 2.510901689529418945e-01 1.303597241640090942e-01 5.382324568927288055e-03 -1.089449375867843628e-01
-8.193527162075042725e-02 -7.252585887908935547e-02 5.744480341672897339e-02 2.544998563826084137e-02 1.856959313154220581e-01 2.003736644983291626e-01 1.138247177004814148e-01 -3.092433512210845947e-01 -1.086682230234146118e-01 5.315709114074707031e-02 2.479423582553863525e-01 -1.679145991802215576e-01 -3.317314684391021729e-01 2.138732224702835083e-01 -1.205876618623733521e-01 -1.167839691042900085e-01 -5.590876191854476929e-02 1.040749177336692810e-01 1.910827755928039551e-01 -7.020942866802215576e-02 -3.123591244220733643e-01 -3.282505869865417480e-01 1.484134793281555176e-01 1.597732864320278168e-02 -6.122540682554244995e-02 2.780832648277282715e-01 -1.263605058193206787e-01 2.228686660528182983e-01 -1.584978848695755005e-01 1.242977529764175415e-01 8.090686053037643433e-02 1.890898048877716064e-01
-2.737579643726348877e-01 -7.761426270008087158e-02 -1.088184267282485962e-01 -1.783400326967239380e-01 1.283415704965591431e-01 1.534768380224704742e-02 1.813183538615703583e-02 -3.073374554514884949e-02 -4.385192096233367920e-01 -1.475627273321151733e-01 -6.989542394876480103e-03 -2.063406407833099365e-01 -1.667439006268978119e-02 -1.277810037136077881e-01 -4.715005159378051758e-01 -1.822123527526855469e-01 -1.254001706838607788e-01 -2.439340949058532715e-02 8.813196420669555664e-02 1.414667367935180664e-01 -1.127743721008300781e-01 1.594674438238143921e-01 1.749654263257980347e-01 1.655899882316589355e-01 -7.829917222261428833e-02 7.991854846477508545e-02 -2.373154759407043457e-01 1.821392923593521118e-01 2.363100498914718628e-01 1.046724691987037659e-01 -1.383576244115829468e-01 1.876984536647796631e-02
-1.358646303415298462e-01 -1.840070337057113647e-01 -2.450195252895355225e-01 5.866351723670959473e-02 1.729696840047836304e-01 -3.875468298792839050e-02 -1.666055172681808472e-01 -1.861210018396377563e-01 -2.683452963829040527e-01 -3.246402144432067871e-01 -8.945292979478836060e-02 -2.321721315383911133e-01 9.008192270994186401e-02 1.699305176734924316e-01 -1.662759929895401001e-01 -2.949860095977783203e-01 -1.635102480649948120e-01 -5.891542881727218628e-02 -1.829299144446849823e-02 2.969943881034851074e-01 -2.354410886764526367e-01 -2.543575763702392578e-01 4.952029511332511902e-02 1.801345497369766235e-01 3.016360290348529816e-02 1.973387748003005981e-01 6.544024497270584106e-02 1.784707009792327881e-01 3.702551499009132385e-02 3.008737973868846893e-02 -2.002647817134857178e-01 8.531724661588668823e-02
-2.539715357124805450e-02 -2.242228090763092041e-01 4.756124690175056458e-02 -3.684059949591755867e-03 1.100923195481300354e-01 1.242131590843200684e-01 1.364837437868118286e-01 4.673717077821493149e-03 -3.872226774692535400e-01 1.672827452421188354e-01 -9.652277082204818726e-02 -1.013484150171279907e-01 -4.065268039703369141e-01 -1.451870501041412354e-01 -1.192454248666763306e-01 -3.876412287354469299e-02 -6.475792825222015381e-02 -7.030247151851654053e-02 5.760057643055915833e-02 9.000632911920547485e-02 -2.729978263378143311e-01 -3.311763703823089600e-01 -1.092752441763877869e-01 3.140677213668823242e-01 -6.563124805688858032e-02 1.119350567460060120e-01 6.871056556701660156e-02 1.399539858102798462e-01 -2.386075854301452637e-01 1.177537143230438232e-01 -2.736223861575126648e-02 -2.701713442802429199e-01
-1.075381040573120117e-01 -1.813244521617889404e-01 -7.723236829042434692e-02 1.078793406486511230e-02 3.332768678665161133e-01 1.206852570176124573e-01 -2.896125800907611847e-02 -5.367031320929527283e-03 -4.802068471908569336e-01 3.025240004062652588e-01 -1.810208559036254883e-01 -1.214911639690399170e-01 -1.292121857404708862e-01 -2.304404973983764648e-01 -3.297541141510009766e-01 1.601338237524032593e-01 -1.741642653942108154e-01 -1.038236357271671295e-02 2.970061637461185455e-02 -3.222541883587837219e-02 3.263031318783760071e-02 -1.823571622371673584e-01 -6.948801875114440918e-02 -4.097902029752731323e-02 -2.006760612130165100e-02 8.402215689420700073e-02 1.857666857540607452e-02 1.693550348281860352e-01 -3.120402991771697998e-01 -1.397150009870529175e-02 -1.970821022987365723e-01 5.531649664044380188e-02
1.711789518594741821e-01 -8.397360332310199738e-03 -1.344586461782455444e-01 1.086410433053970337e-01 2.046068906784057617e-01 1.076574921607971191e-01 2.818885147571563721e-01 -3.964260220527648926e-01 -1.344498842954635620e-01 2.164499163627624512e-01 -1.750874072313308716e-01 -6.927764415740966797e-02 9.839003905653953552e-03 -2.964126132428646088e-02 -3.521879613399505615e-01 -3.930345475673675537e-01 -2.474600672721862793e-01 1.062152627855539322e-02 -1.853028088808059692e-01 1.572269350290298462e-01 1.057389304041862488e-01 -9.471481316722929478e-04 1.315805315971374512e-01 1.899068802595138550e-01 1.720264703035354614e-01 -2.324113622307777405e-03 1.404751092195510864e-01 1.485262364149093628e-01 -7.359284907579421997e-02 -8.531683683395385742e-02 -6.085414905101060867e-03 -4.142499715089797974e-02
1.880973726511001587e-01 -9.190735965967178345e-02 -7.176235318183898926e-02 -2.029107511043548584e-01 -1.355847343802452087e-02 2.193599194288253784e-01 4.331564605236053467e-01 -3.010225594043731689e-01 -1.276421099901199341e-01 -4.143173247575759888e-02 2.969025261700153351e-02 -1.363701075315475464e-01 -1.171903908252716064e-01 2.455298602581024170e-01 -3.831195831298828125e-02 -1.821776479482650757e-01 -2.142822742462158203e-01 2.538063526153564453e-01 1.483120769262313843e-02 -8.049218356609344482e-02 -1.526598166674375534e-02 -3.122317418456077576e-02 -7.670635730028152466e-02 2.351399511098861694e-01 1.311714202165603638e-01 -2.345383465290069580e-01 1.095303595066070557e-01 3.501023054122924805e-01 1.578372865915298462e-01 -2.904973737895488739e-02 -1.022707745432853699e-01 -1.213719025254249573e-01
-1.803430542349815369e-02 1.476734504103660583e-02 -1.898964866995811462e-02 -1.605833172798156738e-01 -3.620787337422370911e-02 1.570014655590057373e-01 3.417727649211883545e-01 -9.966742247343063354e-02 -2.336538285017013550e-01 3.950297534465789795e-01 -7.184682041406631470e-02 -1.966342329978942871e-01 -1.071955636143684387e-01 9.944883733987808228e-02 -7.836686074733734131e-02 3.892530873417854309e-02 -2.368547320365905762e-01 1.631587296724319458e-01 -3.750935494899749756e-01 1.537677198648452759e-01 -2.146071791648864746e-01 -5.507351830601692200e-03 4.668688774108886719e-02 2.451151460409164429e-01 -2.614623904228210449e-01 1.427259296178817749e-01 -2.209416218101978302e-02 3.649797663092613220e-02 -1.827589869499206543e-01 1.575975567102432251e-01 1.295032054185867310e-01 1.269983649253845215e-01
6.180526688694953918e-02 -1.268729716539382935e-01 -5.402388423681259155e-02 -2.092090807855129242e-02 2.402725219726562500e-01 2.037537246942520142e-01 2.463801652193069458e-01 -3.254496753215789795e-01 -1.407227963209152222e-01 -2.393826991319656372e-01 2.434872090816497803e-01 -6.814296543598175049e-02 -1.684049330651760101e-02 -3.212930262088775635e-02 -2.009059339761734009e-01 -2.192624360322952271e-01 -5.054797511547803879e-03 -5.278866738080978394e-02 2.051310837268829346e-01 2.949372828006744385e-01 -1.008519083261489868e-01 -1.867723651230335236e-02 -1.562453210353851318e-01 -4.224038124084472656e-02 2.313529998064041138e-01 1.528088897466659546e-01 -2.841652035713195801e-01 2.486570179462432861e-01 -2.854698523879051208e-02 -6.831754744052886963e-02 -2.786843478679656982e-01 -9.418307989835739136e-02
-2.187804877758026123e-01 -1.152786053717136383e-02 5.691973865032196045e-02 -6.321357190608978271e-02 -3.361444687470793724e-04 1.122328564524650574e-01 2.602711506187915802e-02 -2.937376312911510468e-02 -2.388536930084228516e-01 1.152090057730674744e-01 -1.029028892517089844e-01 -3.130951225757598877e-01 -3.469344973564147949e-01 2.563241496682167053e-02 -4.301082491874694824e-01 8.373486995697021484e-02 -1.204910129308700562e-01 1.679774671792984009e-01 -2.520264983177185059e-01 -1.315510720014572144e-01 -1.025699004530906677e-01 -7.476596534252166748e-02 -8.333379775285720825e-02 2.044133692979812622e-01 -2.468429058790206909e-01 -9.111477434635162354e-02 5.809902679175138474e-03 2.257533669471740723e-01 7.412251085042953491e-02 -1.827483326196670532e-01 -1.232569888234138489e-01 2.755912542343139648e-01
-1.168036758899688721e-01 1.280311942100524902e-01 -1.435512006282806396e-01 1.400206834077835083e-01 -1.220305934548377991e-01 3.317699432373046875e-01 4.439034312963485718e-02 -1.761082410812377930e-01 -3.729629814624786377e-01 1.644513905048370361e-01 6.148586049675941467e-02 -1.546360403299331665e-01 -3.020193278789520264e-01 8.845955878496170044e-02 -3.336642980575561523e-01 -6.273711472749710083e-02 1.926894634962081909e-01 -8.551576733589172363e-02 -1.082518175244331360e-01 1.312269270420074463e-01 -4.858102276921272278e-02 -2.084569074213504791e-02 3.672839328646659851e-02 -8.075937628746032715e-02 1.732458323240280151e-01 1.098191216588020325e-01 2.887399494647979736e-02 1.821455359458923340e-01 -4.233735203742980957e-01 -3.470615670084953308e-02 -8.049166202545166016e-02 1.288307756185531616e-01
-8.354542404413223267e-02 4.113076254725456238e-02 -1.192899569869041443e-01 -3.002302162349224091e-02 -8.766109496355056763e-02 1.287624537944793701e-01 1.680016703903675079e-02 -2.144412249326705933e-01 -8.072985336184501648e-03 2.402393817901611328e-01 3.315453231334686279e-02 -2.844917178153991699e-01 5.180976539850234985e-02 -1.615351438522338867e-02 -4.131488502025604248e-01 -2.784447669982910156e-01 -3.157324194908142090e-01 9.953965432941913605e-03 -6.008670106530189514e-02 2.902919985353946686e-02 6.090779975056648254e-02 4.925718158483505249e-02 1.142691150307655334e-01 5.061531066894531250e-01 1.764008700847625732e-01 5.862198024988174438e-02 2.291204594075679779e-02 2.640772163867950439e-01 -1.116658374667167664e-01 4.898753762245178223e-02 -3.947480767965316772e-02 -1.175400614738464355e-01
-7.820406556129455566e-02 1.750410050153732300e-01 -1.633900403976440430e-01 1.360950618982315063e-01 1.686658859252929688e-01 2.409877181053161621e-01 4.082278013229370117e-01 -1.255536228418350220e-01 -1.600973159074783325e-01 5.719036236405372620e-02 -8.921589702367782593e-03 -1.860140562057495117e-01 -1.453696936368942261e-01 6.088533625006675720e-02 -4.476557374000549316e-01 -7.246258854866027832e-02 -2.253798246383666992e-01 -4.474866762757301331e-02 1.598873734474182129e-01 7.043597847223281860e-02 8.251509815454483032e-02 3.811996281147003174e-01 -4.155482351779937744e-02 1.120446473360061646e-01 -5.410707741975784302e-02 9.432029724121093750e-02 7.286211848258972168e-02 2.322206348180770874e-01 5.967254191637039185e-02 -9.516416490077972412e-02 -1.470309048891067505e-01 6.473339744843542576e-04
1.936863064765930176e-01 -4.559856653213500977e-02 -1.427577137947082520e-01 1.115282531827688217e-02 1.273974627256393433e-01 1.467531323432922363e-01 3.352066278457641602e-01 -3.535687923431396484e-01 -4.548060521483421326e-02 2.409084588289260864e-01 -2.280512601137161255e-01 -9.296265244483947754e-02 -1.368683483451604843e-02 1.807180643081665039e-01 -1.887794435024261475e-01 -3.261897861957550049e-01 -3.335058987140655518e-01 1.451752781867980957e-01 -1.145058497786521912e-02 1.938198879361152649e-02 5.025232583284378052e-02 1.090432237833738327e-02 9.064452350139617920e-02 1.983087211847305298e-01 1.069692149758338928e-01 4.961944371461868286e-02 1.127408817410469055e-01 3.630090355873107910e-01 -4.782385751605033875e-02 -1.488515138626098633e-01 -3.049721196293830872e-02 -4.860546812415122986e-02
-2.089519500732421875e-01 -1.986390203237533569e-01 -1.601851582527160645e-01 -8.861380070447921753e-02 -1.376346498727798462e-01 3.294979035854339600e-01 -8.547567576169967651e-02 -2.450030148029327393e-01 -2.045593410730361938e-01 -2.587710320949554443e-01 1.512708663940429688e-01 1.150637865066528320e-01 -1.908431202173233032e-01 2.837966680526733398e-01 -1.909733265638351440e-01 -5.117737874388694763e-02 -4.543882310390472412e-01 1.182676106691360474e-01 -9.700226038694381714e-02 2.319583855569362640e-02 -1.972689852118492126e-02 1.756704300642013550e-01 -1.288161873817443848e-01 2.331603690981864929e-02 7.761160284280776978e-02 -3.962815925478935242e-02 -1.028662826865911484e-02 1.026238799095153809e-01 -1.128995791077613831e-01 8.085776120424270630e-02 -2.643944919109344482e-01 3.652404621243476868e-02
-1.671579778194427490e-01 1.049282178282737732e-01 -4.338696971535682678e-02 1.849662065505981445e-01 -1.250330954790115356e-01 1.036018654704093933e-01 -2.086762189865112305e-01 -2.906478345394134521e-01 -2.037886679172515869e-01 1.196876093745231628e-01 1.606242805719375610e-01 -3.066565096378326416e-01 -1.348604708909988403e-01 1.763980984687805176e-01 -4.131351113319396973e-01 -6.979246437549591064e-02 -1.366406232118606567e-01 3.570575118064880371e-01 -1.133979782462120056e-01 1.691895420663058758e-03 -1.980059742927551270e-01 -1.073813065886497498e-02 2.440215945243835449e-01 3.700846061110496521e-02 6.354502588510513306e-02 -1.746910065412521362e-01 1.314758360385894775e-01 3.230116143822669983e-02 -4.821549728512763977e-02 -3.110574185848236084e-02 -2.301371842622756958e-01 4.020289704203605652e-02
-1.934215873479843140e-01 -2.144807726144790649e-01 1.635894179344177246e-02 9.115771949291229248e-02 2.733462154865264893e-01 8.415075019001960754e-03 -1.857674717903137207e-01 -3.318142294883728027e-01 -3.519065082073211670e-01 -1.526587158441543579e-01 -4.705392569303512573e-02 -3.665499091148376465e-01 -1.371558457612991333e-01 1.568054705858230591e-01 -5.758315697312355042e-02 -3.305876851081848145e-01 -1.928677409887313843e-01 6.206887587904930115e-02 -7.127562165260314941e-02 4.371216893196105957e-02 -1.825472563505172729e-01 8.001694828271865845e-02 2.138378769159317017e-01 1.278124004602432251e-01 -1.564089655876159668e-01 6.227865070104598999e-02 -4.642385244369506836e-02 -1.723360642790794373e-02 -4.102604091167449951e-02 9.348254650831222534e-02 -1.765738576650619507e-01 1.632932126522064209e-01
-5.181604251265525818e-02 1.736710220575332642e-01 -1.701534092426300049e-01 3.444395586848258972e-02 -1.673625409603118896e-02 7.024738192558288574e-02 2.750253118574619293e-02 -1.665948778390884399e-01 -6.194105744361877441e-01 3.190923631191253662e-01 -4.878124967217445374e-02 -4.812769964337348938e-02 -9.932394325733184814e-02 1.896553784608840942e-01 8.530957251787185669e-02 -6.864332407712936401e-02 -1.322443783283233643e-01 7.315316051244735718e-02 -1.093151345849037170e-01 -3.258571028709411621e-02 -2.322097867727279663e-01 -1.216720603406429291e-02 -1.352858096361160278e-01 9.500943124294281006e-02 2.282146364450454712e-01 1.154110580682754517e-01 3.525087237358093262e-02 2.053243070840835571e-01 -2.774123847484588623e-01 -2.012958228588104248e-01 1.058226972818374634e-01 -2.349451743066310883e-02
1.477014571428298950e-01 -1.072053983807563782e-01 3.690485656261444092e-02 1.668724268674850464e-01 4.325187802314758301e-01 3.615575730800628662e-01 -9.927051514387130737e-02 -3.158493936061859131e-01 -2.703197896480560303e-01 1.203918382525444031e-01 7.891701161861419678e-02 -1.729980409145355225e-01 -3.767154738306999207e-02 -1.134652569890022278e-01 -2.252978831529617310e-01 -3.483578860759735107e-01 3.618927299976348877e-02 -2.782374620437622070e-03 -4.888715595006942749e-02 5.341614410281181335e-02 3.641585260629653931e-02 6.094342470169067383e-02 1.623046100139617920e-01 -7.590888440608978271e-02 -1.779948547482490540e-02 2.056694924831390381e-01 -2.977505326271057129e-01 -2.515950612723827362e-02 -1.251768767833709717e-01 -2.680494450032711029e-02 -7.818506658077239990e-02 4.278592765331268311e-02
4.261572659015655518e-02 -1.654800623655319214e-01 7.968754321336746216e-02 -3.252559006214141846e-01 1.217548474669456482e-01 2.458324879407882690e-01 1.931783854961395264e-01 -1.178767234086990356e-01 -4.196800589561462402e-01 3.056627511978149414e-01 -2.019693702459335327e-01 -4.382217675447463989e-02 -4.279248416423797607e-02 2.725845873355865479e-01 -1.761159896850585938e-01 1.370893865823745728e-01 -1.984937340021133423e-01 1.192854195833206177e-01 3.836012259125709534e-02 -1.339046508073806763e-01 -8.117788285017013550e-02 4.300311207771301270e-02 1.139890998601913452e-01 -3.291474282741546631e-02 -2.542509734630584717e-01 1.218387186527252197e-01 -2.445933967828750610e-01 -2.421588171273469925e-03 -2.081350386142730713e-01 3.162503242492675781e-02 -1.184721291065216064e-01 -2.735755592584609985e-02
-2.436065673828125000e-01 1.122703701257705688e-01 -1.363302767276763916e-01 -1.465102434158325195e-01 -5.434836074709892273e-02 1.165797859430313110e-01 -1.789931952953338623e-01 -2.931247353553771973e-01 -2.464991211891174316e-01 1.017056852579116821e-01 3.299418464303016663e-02 -6.638888269662857056e-02 -1.691492623649537563e-03 1.643338948488235474e-01 -2.647498846054077148e-01 -9.490042179822921753e-02 -4.443466663360595703e-01 3.143366873264312744e-01 4.745076596736907959e-02 -1.680490188300609589e-02 5.269273743033409119e-02 -1.349103748798370361e-01 -1.390965580940246582e-01 -1.983572393655776978e-01 9.940284490585327148e-02 -5.970709398388862610e-02 1.282182037830352783e-01 2.438834905624389648e-01 -2.082866281270980835e-01 2.281373590230941772e-01 -8.030121028423309326e-02 -3.295934200286865234e-02
1.214400455355644226e-01 1.983879692852497101e-02 -1.442897766828536987e-01 -2.421791553497314453e-01 2.192989438772201538e-01 2.422504872083663940e-01 2.672900259494781494e-02 -1.806656457483768463e-02 -3.129623830318450928e-01 2.522485852241516113e-01 1.552172563970088959e-02 -7.088451087474822998e-02 -4.502814263105392456e-02 1.062889993190765381e-01 -1.358073055744171143e-01 1.183562502264976501e-01 -3.517919480800628662e-01 6.419889628887176514e-02 -9.700202941894531250e-02 -3.255617618560791016e-02 -1.927489787340164185e-02 -1.771847605705261230e-01 -1.272201091051101685e-01 -1.070343181490898132e-01 -3.633189201354980469e-01 1.462275534868240356e-01 -3.110771179199218750e-01 2.649298310279846191e-01 -2.112341225147247314e-01 -9.558339416980743408e-02 -1.104984283447265625e-01 -2.986385673284530640e-02
-1.983948200941085815e-01 6.209938228130340576e-02 -3.692085444927215576e-01 -1.285921633243560791e-01 -8.562546968460083008e-02 3.458515107631683350e-01 -2.590698003768920898e-01 -2.770658731460571289e-01 -2.515246272087097168e-01 2.632240951061248779e-01 -1.389653086662292480e-01 -6.398960202932357788e-02 -1.103980243206024170e-01 5.837669596076011658e-02 -5.551080033183097839e-02 -7.635571807622909546e-02 -3.605572879314422607e-01 1.727715134620666504e-01 -3.253623098134994507e-02 -2.123300731182098389e-01 -1.204558089375495911e-01 2.860853448510169983e-02 -1.167517453432083130e-01 1.907492130994796753e-01 9.095218777656555176e-02 5.402681231498718262e-02 6.997144222259521484e-02 7.374306768178939819e-02 -1.260392516851425171e-01 1.713285297155380249e-01 -6.560331583023071289e-02 -1.011584848165512085e-01
2.622170448303222656e-01 -3.393634855747222900e-01 -1.325310021638870239e-01 -1.758262068033218384e-01 -2.518824636936187744e-01 1.502344161272048950e-01 1.075701266527175903e-01 -2.401939779520034790e-01 -2.223953604698181152e-01 -1.114003658294677734e-01 -1.441828608512878418e-01 -2.533882111310958862e-02 -3.290958702564239502e-02 1.392222344875335693e-01 -3.364866971969604492e-01 -1.712492555379867554e-01 -1.793517321348190308e-01 -1.259342394769191742e-02 3.200197219848632812e-01 5.129314213991165161e-02 -3.421312198042869568e-02 -3.072544634342193604e-01 -1.341825723648071289e-01 -1.766367405652999878e-01 1.311009824275970459e-01 4.680680856108665466e-02 -1.825617998838424683e-01 2.901381347328424454e-03 -9.639204293489456177e-02 -1.209021732211112976e-01 -4.143162444233894348e-02 -7.421691715717315674e-02
-8.293601870536804199e-02 -2.412109822034835815e-01 -1.404219567775726318e-01 1.234091166406869888e-02 2.046966850757598877e-01 2.417303323745727539e-01 1.565584838390350342e-01 -1.966909319162368774e-01 -4.436416923999786377e-01 3.771867603063583374e-02 1.272652149200439453e-01 9.676290303468704224e-02 -2.824426628649234772e-02 1.611699014902114868e-01 -7.141855359077453613e-02 -1.894719302654266357e-01 7.736450433731079102e-02 2.375583350658416748e-01 5.673756450414657593e-02 -1.819018721580505371e-01 -3.870960772037506104e-01 -3.557842457666993141e-03 1.940348744392395020e-02 -2.588335610926151276e-02 -2.701635099947452545e-02 2.408654391765594482e-01 -1.997379660606384277e-01 6.094640493392944336e-02 1.543207913637161255e-01 -1.344537083059549332e-02 1.160094700753688812e-02 2.895634174346923828e-01
-8.022181689739227295e-02 -3.076375424861907959e-01 -3.742980957031250000e-01 -1.620392799377441406e-01 7.588150352239608765e-02 1.720011979341506958e-01 -7.599154114723205566e-02 -3.043944537639617920e-01 -2.697494029998779297e-01 -2.054482847452163696e-01 -2.917573414742946625e-02 -2.682311534881591797e-01 -2.791291475296020508e-01 -1.307290792465209961e-01 -1.507197022438049316e-01 -1.062666811048984528e-02 -1.244249939918518066e-01 1.384437233209609985e-01 1.256940662860870361e-01 1.397822517901659012e-02 -4.624598473310470581e-02 -5.275071039795875549e-02 1.430934518575668335e-01 -1.237133666872978210e-01 -1.936106383800506592e-02 2.119088321924209595e-01 -3.181197866797447205e-02 3.007608652114868164e-01 2.186497002840042114e-01 -1.284066885709762573e-01 2.442669309675693512e-02 1.423332002013921738e-02
8.284559845924377441e-02 1.712084710597991943e-01 -2.628981508314609528e-02 3.403915092349052429e-02 -1.867401972413063049e-02 2.054746150970458984e-01 8.463373035192489624e-02 -1.962291151285171509e-01 -3.766659796237945557e-01 2.227406054735183716e-01 6.667231023311614990e-02 6.974726170301437378e-02 -2.444957047700881958e-01 1.045434623956680298e-01 -2.026460170745849609e-01 -8.298858255147933960e-02 -4.385860264301300049e-02 -7.298591732978820801e-02 1.865710690617561340e-02 1.242927014827728271e-01 3.471166267991065979e-02 1.585143059492111206e-01 -9.805555641651153564e-02 8.652760833501815796e-02 3.325538933277130127e-01 -2.713316818699240685e-03 -1.463268101215362549e-01 4.458046555519104004e-01 -3.855296671390533447e-01 -7.144970446825027466e-02 -3.786090388894081116e-02 -4.325833171606063843e-02
-1.619432270526885986e-01 -2.605817280709743500e-02 2.772957272827625275e-02 -2.124766409397125244e-01 3.878771886229515076e-02 7.883224636316299438e-02 1.537539958953857422e-01 -1.839064061641693115e-02 -1.406968384981155396e-01 2.707081735134124756e-01 3.105739653110504150e-01 -3.383961319923400879e-01 -4.844881892204284668e-01 1.893160045146942139e-01 -7.665390521287918091e-02 -1.207024380564689636e-01 -8.473102748394012451e-02 1.404450982809066772e-01 -2.702765166759490967e-02 -4.844290763139724731e-02 -1.740181893110275269e-01 -1.086751651018857956e-02 -6.999783962965011597e-02 3.740935353562235832e-03 2.169826999306678772e-02 1.256633996963500977e-01 -1.281848847866058350e-01 4.301599562168121338e-01 5.659740790724754333e-02 1.042427942156791687e-01 -2.190062217414379120e-02 5.334673076868057251e-02
1.550568938255310059e-01 -1.741598695516586304e-01 -8.752173185348510742e-02 -2.196653783321380615e-01 -1.125495657324790955e-01 3.821525573730468750e-01 8.009430021047592163e-02 -2.138892114162445068e-01 -1.479404866695404053e-01 -8.775362372398376465e-02 2.258357256650924683e-01 -1.537931263446807861e-01 -4.125110507011413574e-01 -9.635724872350692749e-02 -4.444144368171691895e-01 4.187349230051040649e-02 -4.969742149114608765e-02 1.716582179069519043e-01 1.321467161178588867e-01 7.264251261949539185e-02 -6.832303106784820557e-02 -1.886788010597229004e-01 1.545750536024570465e-02 -1.708602346479892731e-02 2.965490147471427917e-02 1.119400337338447571e-01 -1.817642748355865479e-01 -9.135072119534015656e-03 -1.971576958894729614e-01 1.225102916359901428e-01 1.503044040873646736e-03 -1.931987702846527100e-03
-1.764246408129110932e-04 -1.672191768884658813e-01 -1.295434087514877319e-01 -3.550040349364280701e-02 2.963147871196269989e-02 3.265912234783172607e-01 3.423467576503753662e-01 -2.980827093124389648e-01 -2.795960605144500732e-01 2.248959988355636597e-01 -1.019714176654815674e-01 -1.470200121402740479e-01 -7.342043519020080566e-02 6.154388561844825745e-02 1.169902235269546509e-01 -9.634905308485031128e-02 -9.754879772663116455e-02 -7.219009846448898315e-02 1.226240769028663635e-01 2.413569018244743347e-02 3.072216734290122986e-02 -1.694350540637969971e-01 -1.656261384487152100e-01 1.940046250820159912e-02 1.795833110809326172e-01 2.605031728744506836e-01 -2.795695960521697998e-01 8.674260228872299194e-02 -2.758347094058990479e-01 2.717448174953460693e-01 -1.078462228178977966e-01 1.110177561640739441e-01
-1.035088449716567993e-01 -2.429290264844894409e-01 1.270797401666641235e-01 -6.022971123456954956e-02 -1.099259778857231140e-02 6.596139818429946899e-02 -2.030097320675849915e-02 1.723879575729370117e-02 -6.292067766189575195e-01 2.836596071720123291e-01 -8.977192640304565430e-02 -2.222171276807785034e-01 -1.286227907985448837e-02 -1.131731420755386353e-01 -2.329593151807785034e-01 -2.153493463993072510e-01 -1.611927598714828491e-01 -2.120816148817539215e-02 7.399855181574821472e-03 8.232324384152889252e-03 -1.124294474720954895e-01 -4.383504390716552734e-02 -9.834866225719451904e-02 -1.071362048387527466e-01 -1.762821897864341736e-02 1.273471415042877197e-01 -2.133821602910757065e-03 3.292599618434906006e-01 -2.853959798812866211e-02 -3.078565187752246857e-02 -2.376148849725723267e-01 -1.116033643484115601e-01
1.438348740339279175e-01 -1.261635273694992065e-01 -2.191212028264999390e-01 -2.041934728622436523e-01 3.238510191440582275e-01 1.339958310127258301e-01 -3.159810230135917664e-02 2.891919109970331192e-03 -4.625808596611022949e-01 1.394872367382049561e-01 1.623595505952835083e-01 -2.542963922023773193e-01 -2.916326373815536499e-02 -1.617893576622009277e-01 -1.967054605484008789e-01 9.388426691293716431e-02 8.571626991033554077e-02 1.995887869270518422e-04 -1.049129590392112732e-01 1.985312700271606445e-01 6.176943704485893250e-02 -2.587391734123229980e-01 3.461323678493499756e-01 5.289341881871223450e-02 8.859541267156600952e-02 -9.156414121389389038e-02 -1.103726029396057129e-02 1.035670116543769836e-01 -1.286850273609161377e-01 1.487979143857955933e-01 -1.657776087522506714e-01 8.028664439916610718e-02
-3.475095927715301514e-01 -6.641224771738052368e-02 -3.770498335361480713e-01 1.072985008358955383e-01 3.139517605304718018e-01 7.535544037818908691e-02 -1.312161833047866821e-01 -1.996349841356277466e-01 -2.037741839885711670e-01 -3.827419131994247437e-02 -6.029556505382061005e-03 -3.653539121150970459e-01 -4.118420556187629700e-02 1.834698207676410675e-02 5.177834630012512207e-02 -2.341342568397521973e-01 -2.478458732366561890e-01 -2.535082399845123291e-02 -1.241644248366355896e-01 5.514877289533615112e-02 5.411766096949577332e-02 2.032867632806301117e-03 2.531582117080688477e-01 8.030527830123901367e-02 -4.861048981547355652e-02 1.106912791728973389e-01 5.735889449715614319e-02 1.448864936828613281e-01 -1.972082853317260742e-01 -6.418403238058090210e-02 -2.948834300041198730e-01 -3.042911738157272339e-02
-6.090517714619636536e-02 -3.938922584056854248e-01 -2.157528102397918701e-01 -2.518142461776733398e-01 3.098089993000030518e-01 2.029133886098861694e-01 2.358009852468967438e-02 2.710773842409253120e-03 -2.393360882997512817e-01 3.434495627880096436e-02 1.090472415089607239e-01 -2.260920554399490356e-01 -1.971215456724166870e-01 5.020218342542648315e-02 -2.363194525241851807e-01 1.068396028131246567e-02 -2.551414538174867630e-03 -9.505639225244522095e-02 3.619904071092605591e-02 -2.427061200141906738e-01 -8.365621417760848999e-02 -8.870694041252136230e-02 -1.715366840362548828e-01 -1.017469987273216248e-01 3.705334849655628204e-03 3.812550753355026245e-02 1.224222183227539062e-01 3.220016360282897949e-01 -2.934176325798034668e-01 1.255120784044265747e-01 -2.675023674964904785e-02 1.674713194370269775e-01
-1.566721946001052856e-01 -1.715190261602401733e-01 -3.151384294033050537e-01 -3.678453341126441956e-02 9.864229708909988403e-02 -4.916577786207199097e-02 -8.923240751028060913e-02 4.068212117999792099e-03 -2.335998415946960449e-01 4.223017394542694092e-02 1.559549719095230103e-01 -3.156047761440277100e-01 8.992152661085128784e-02 1.848381757736206055e-01 -2.344935536384582520e-01 -1.633774675428867340e-02 1.337920315563678741e-02 2.013088613748550415e-01 -1.662433743476867676e-01 3.455511033535003662e-01 -2.870211601257324219e-01 -2.145396918058395386e-01 -2.139805816113948822e-02 3.900119066238403320e-01 -2.396264113485813141e-02 1.147103533148765564e-01 -6.364668905735015869e-02 2.076557874679565430e-01 -7.932590320706367493e-03 -1.222466379404067993e-01 -3.025210089981555939e-02 -4.368373006582260132e-02
2.179311960935592651e-01 -8.765465021133422852e-02 5.122356489300727844e-02 1.740801893174648285e-02 6.421270966529846191e-02 1.662100106477737427e-01 -7.122005522251129150e-02 -2.891078889369964600e-01 -1.077965423464775085e-01 -3.517644014209508896e-03 1.806478202342987061e-01 -9.685634821653366089e-02 -1.876393854618072510e-01 9.331284463405609131e-02 -3.913505673408508301e-01 -2.062143236398696899e-01 -1.056469604372978210e-01 4.018703401088714600e-01 -2.169669568538665771e-01 -8.407481014728546143e-03 -4.973454028367996216e-02 -8.868733793497085571e-02 -9.154131263494491577e-02 -1.041169613599777222e-01 2.038158923387527466e-01 -6.750115007162094116e-02 5.923131015151739120e-03 1.456719785928726196e-01 -3.929972350597381592e-01 9.647613018751144409e-02 -1.937196254730224609e-01 1.012348681688308716e-01
-3.141668736934661865e-01 2.704461663961410522e-02 -3.498959168791770935e-02 5.774644017219543457e-02 3.103673644363880157e-02 -1.130935773253440857e-01 1.590708047151565552e-01 -8.274550735950469971e-02 -2.994566969573497772e-02 1.643656045198440552e-01 -3.189182281494140625e-02 -1.945250630378723145e-01 2.900384599342942238e-03 2.311028093099594116e-01 -1.458455324172973633e-01 -2.715316116809844971e-01 -1.948328167200088501e-01 -2.801029570400714874e-02 1.770123839378356934e-01 5.518747027963399887e-03 -1.684141904115676880e-01 9.703275561332702637e-02 1.691296547651290894e-01 1.748449206352233887e-01 2.385365590453147888e-02 1.413986831903457642e-01 -1.205487772822380066e-01 6.233506202697753906e-01 -1.756431162357330322e-01 -3.889093920588493347e-02 1.046086475253105164e-01 -2.981117554008960724e-02
1.201366782188415527e-01 -8.877315558493137360e-03 8.099316060543060303e-02 -1.132588386535644531e-01 2.137006632983684540e-02 1.666672378778457642e-01 1.916053444147109985e-01 -3.773617446422576904e-01 -2.481052577495574951e-01 1.163489073514938354e-01 -1.496740579605102539e-01 -5.755365267395973206e-02 2.128697931766510010e-03 7.717292010784149170e-02 -5.592915415763854980e-02 -2.316671609878540039e-01 -3.524042069911956787e-01 2.798533439636230469e-01 -1.520409137010574341e-01 -3.874276205897331238e-02 -6.600152701139450073e-02 -1.915543223731219769e-03 2.787807285785675049e-01 2.258417457342147827e-01 8.574182540178298950e-02 -2.266816645860671997e-01 1.210788115859031677e-01 3.708146214485168457e-01 9.746698290109634399e-02 5.957548320293426514e-02 -4.585788026452064514e-02 -9.448239952325820923e-02
-2.113147675991058350e-01 -6.159885227680206299e-02 -3.574113547801971436e-01 4.760219529271125793e-02 7.984004169702529907e-02 1.631291657686233521e-01 1.370690315961837769e-01 -2.995860278606414795e-01 -9.583821147680282593e-02 -3.631040826439857483e-02 -3.599905222654342651e-02 -3.112351596355438232e-01 -2.158300429582595825e-01 -7.462623715400695801e-02 -3.650588989257812500e-01 -2.352863401174545288e-01 -2.287586033344268799e-01 -1.797074824571609497e-01 1.039524227380752563e-01 -1.172764301300048828e-01 -2.564511299133300781e-01 1.683123409748077393e-01 1.148403808474540710e-01 2.798617444932460785e-02 -1.385818868875503540e-01 8.546516299247741699e-02 -2.508489191532135010e-01 3.538463637232780457e-02 -4.848201572895050049e-02 -1.184449438005685806e-02 1.705674082040786743e-02 -1.408922523260116577e-01
-2.729107812047004700e-02 -1.858150511980056763e-01 -1.421891748905181885e-01 1.518299281597137451e-01 1.047876328229904175e-01 -4.931220412254333496e-02 1.615892052650451660e-01 -1.877241134643554688e-01 -2.583827078342437744e-01 -7.131494581699371338e-02 6.307256221771240234e-02 -2.557027153670787811e-02 -1.071802377700805664e-01 4.830600023269653320e-01 2.308532409369945526e-02 -1.882953345775604248e-01 -2.736185491085052490e-01 1.453440040349960327e-01 3.177822232246398926e-01 1.929071359336376190e-02 1.254201084375381470e-01 -1.834576725959777832e-01 1.489895582199096680e-01 1.297705620527267456e-01 3.244533017277717590e-02 -9.705749899148941040e-02 -3.160620853304862976e-02 2.685098052024841309e-01 6.278716772794723511e-02 1.711882948875427246e-01 -1.329444348812103271e-01 -2.629188001155853271e-01
3.545245155692100525e-02 -1.582966372370719910e-02 -1.208409387618303299e-02 2.381600290536880493e-01 1.586024761199951172e-01 1.393118202686309814e-01 -4.601920023560523987e-02 -2.596527040004730225e-01 -3.321182429790496826e-01 2.541965544223785400e-01 -1.714133471250534058e-01 -2.097447365522384644e-01 -8.092581410892307758e-04 1.466488391160964966e-01 -2.931739948689937592e-02 -2.089015692472457886e-01 -2.577329874038696289e-01 1.805930733680725098e-01 -1.008559614419937134e-01 2.676781117916107178e-01 -2.015503644943237305e-01 -9.917449206113815308e-03 8.980073779821395874e-02 -1.280578225851058960e-01 -1.822634637355804443e-01 1.194200441241264343e-01 -7.567348331212997437e-02 2.563740313053131104e-01 9.736900776624679565e-02 2.755526900291442871e-01 3.377107530832290649e-02 2.483818829059600830e-01
-1.698116362094879150e-01 -1.978681236505508423e-01 -1.765651851892471313e-01 -4.331231415271759033e-01 2.892693504691123962e-02 8.803769014775753021e-03 -2.330381423234939575e-01 -2.821422815322875977e-01 -9.913690388202667236e-02 1.065715923905372620e-01 -4.094751551747322083e-02 -1.190071031451225281e-01 -1.176502928137779236e-01 2.291155755519866943e-01 -1.424938887357711792e-01 -7.349652051925659180e-02 -2.173929810523986816e-01 -1.299745123833417892e-02 1.639210581779479980e-01 6.518889963626861572e-02 -1.975401341915130615e-01 -9.992779791355133057e-02 -1.376943439245223999e-01 -1.627449132502079010e-02 -6.602090597152709961e-02 -4.365132190287113190e-03 -1.343521326780319214e-01 4.799397587776184082e-01 9.056271612644195557e-02 1.322198212146759033e-01 9.091862291097640991e-02 1.258903890848159790e-01
-1.122783720493316650e-01 -3.550218343734741211e-01 7.845300436019897461e-02 -1.762690208852291107e-02 2.370061725378036499e-01 2.460812628269195557e-01 -2.073947489261627197e-01 -1.931951940059661865e-01 -1.921700537204742432e-01 6.294324249029159546e-02 2.713463902473449707e-01 -1.782945394515991211e-01 9.514022618532180786e-02 2.570384144783020020e-01 -2.574433684349060059e-01 -1.701463945209980011e-02 -3.548445180058479309e-02 -3.670821338891983032e-02 -2.608427107334136963e-01 1.205826550722122192e-01 6.200756505131721497e-02 -8.110743761062622070e-02 6.374572217464447021e-02 1.083174347877502441e-01 2.184962481260299683e-01 -5.580404773354530334e-02 1.017513200640678406e-01 3.821305036544799805e-01 -2.545530535280704498e-02 -4.951584618538618088e-03 1.661164313554763794e-01 -1.514012664556503296e-01
-2.214200794696807861e-01 1.777713596820831299e-01 1.317920088768005371e-01 -9.827681630849838257e-02 5.089104548096656799e-02 2.623888552188873291e-01 -2.910419367253780365e-02 -6.538188457489013672e-02 -2.732984125614166260e-01 -2.423142790794372559e-01 8.327956497669219971e-02 8.047111332416534424e-02 -1.699653267860412598e-01 2.493577599525451660e-01 -3.112499117851257324e-01 -9.912561625242233276e-02 6.500981003046035767e-02 1.866587251424789429e-01 -1.053146049380302429e-01 -9.713011234998703003e-02 -3.830733001232147217e-01 2.959191985428333282e-02 -4.314089938998222351e-02 2.543875873088836670e-01 -2.920586429536342621e-02 -2.858301810920238495e-02 -1.838441751897335052e-02 3.657949864864349365e-01 9.800203889608383179e-02 1.208310425281524658e-01 -9.463240951299667358e-02 1.686180680990219116e-01
-9.398727864027023315e-02 -2.449064701795578003e-01 -3.991060331463813782e-02 3.829899802803993225e-02 1.121313273906707764e-01 7.213480770587921143e-02 1.311342865228652954e-01 -2.300111204385757446e-01 6.682132929563522339e-02 -4.453336074948310852e-02 2.554356455802917480e-01 1.047210097312927246e-01 -1.480201333761215210e-01 5.899593606591224670e-02 -3.341385126113891602e-01 -1.546821594238281250e-01 4.000596818514168262e-04 1.754531413316726685e-01 1.252715140581130981e-01 2.326796948909759521e-01 -1.315393447875976562e-01 -3.087515234947204590e-01 1.905338615179061890e-01 1.034471988677978516e-01 -8.385957032442092896e-02 3.069913685321807861e-01 -1.603423058986663818e-01 3.357591629028320312e-01 -2.287542670965194702e-01 1.541905403137207031e-01 1.286595612764358521e-01 6.319595873355865479e-02
2.736931443214416504e-01 1.502588242292404175e-01 -6.785696744918823242e-02 3.970197588205337524e-02 1.063984036445617676e-01 1.833681017160415649e-01 1.020288616418838501e-01 -1.064443439245223999e-01 -4.229179322719573975e-01 1.351788341999053955e-01 8.540519326925277710e-02 -1.409797966480255127e-01 -2.795433998107910156e-01 -1.224717032164335251e-02 -6.285765022039413452e-02 -1.065711453557014465e-01 -1.659035086631774902e-01 -8.081386238336563110e-02 -2.290340363979339600e-01 -7.821661233901977539e-02 -1.038017645478248596e-01 6.068760156631469727e-02 5.927582830190658569e-02 3.393002972006797791e-02 1.000339514575898647e-03 -5.704508628696203232e-03 -3.641780614852905273e-01 3.081880211830139160e-01 -1.491614878177642822e-01 3.005872368812561035e-01 1.829013344831764698e-03 -2.444322705268859863e-01
-9.646892547607421875e-02 7.429556548595428467e-02 -3.969561159610748291e-01 2.491017282009124756e-01 -2.549038827419281006e-02 8.124353736639022827e-02 1.594449728727340698e-01 -2.707699835300445557e-01 -1.479754447937011719e-01 2.747358977794647217e-01 1.550569385290145874e-02 -8.372278511524200439e-02 -1.171741262078285217e-01 1.812747716903686523e-01 -3.299090266227722168e-01 -2.133590131998062134e-01 -2.722674012184143066e-01 5.594415590167045593e-02 1.280782669782638550e-01 2.010031491518020630e-01 -4.769971966743469238e-02 3.030729591846466064e-01 -1.076982244849205017e-01 -1.772859878838062286e-02 -1.054566055536270142e-01 4.316011071205139160e-02 1.129015386104583740e-01 2.511310875415802002e-01 -1.476545166224241257e-02 -1.093832589685916901e-02 1.457591205835342407e-01 -5.909242853522300720e-02
1.629252731800079346e-01 2.558139264583587646e-01 -3.100266754627227783e-01 -3.117150627076625824e-02 1.985268890857696533e-01 9.967369586229324341e-02 3.373703360557556152e-01 -1.216147467494010925e-01 -5.379079580307006836e-01 1.424354612827301025e-01 2.457132339477539062e-01 2.720225369557738304e-03 8.226584643125534058e-02 1.695037819445133209e-02 -1.016442701220512390e-01 6.447520852088928223e-02 6.788849085569381714e-02 2.682403922080993652e-01 -4.034962132573127747e-02 -2.977044135332107544e-02 8.268502354621887207e-02 -5.859938636422157288e-02 9.081763774156570435e-02 1.869780421257019043e-01 -1.218987032771110535e-01 8.866415917873382568e-02 -1.378217339515686035e-01 7.587480545043945312e-02 -2.166984230279922485e-01 1.065773665904998779e-01 2.393311262130737305e-02 -4.993326961994171143e-02
2.340300232172012329e-01 -1.244219169020652771e-01 7.911565713584423065e-03 -2.327283099293708801e-02 1.257853806018829346e-01 1.659248471260070801e-01 -1.932977735996246338e-01 -1.353787183761596680e-01 -2.999410629272460938e-01 1.207017712295055389e-02 1.690424680709838867e-01 -1.261061131954193115e-01 -3.662934303283691406e-01 8.988287299871444702e-02 -2.512625455856323242e-01 -2.633700966835021973e-01 1.735218614339828491e-01 -3.748840838670730591e-02 -1.074285656213760376e-01 1.060747578740119934e-01 -3.470512628555297852e-01 -1.775980591773986816e-01 4.489723592996597290e-02 1.664780825376510620e-01 -3.775556758046150208e-02 2.258746027946472168e-01 -1.709138154983520508e-01 1.686133146286010742e-01 -2.451730370521545410e-01 2.251683920621871948e-02 9.969844669103622437e-02 -6.401369720697402954e-02
-7.940845191478729248e-02 -1.116105914115905762e-01 -3.668284714221954346e-01 3.123888671398162842e-01 1.723612844944000244e-02 -7.281655073165893555e-02 -1.684246510267257690e-01 -1.854365319013595581e-02 -4.380273222923278809e-01 -1.222320273518562317e-01 -1.435046792030334473e-01 -2.457728087902069092e-01 -2.575857639312744141e-01 3.109807968139648438e-01 -4.932037740945816040e-02 -9.363160282373428345e-02 -1.074547916650772095e-01 1.921280920505523682e-01 -2.854120358824729919e-02 -3.963829949498176575e-02 2.451092600822448730e-01 5.138349905610084534e-02 1.600712537765502930e-01 1.951412707567214966e-01 9.777501225471496582e-02 7.055586576461791992e-02 -2.583121135830879211e-02 1.129245460033416748e-01 -5.180982043384574354e-05 -1.973509937524795532e-01 -7.819987088441848755e-02 -4.924324899911880493e-02
-1.834672689437866211e-01 -5.032710358500480652e-02 1.910884827375411987e-01 -1.545056998729705811e-01 8.816459029912948608e-02 -3.356835991144180298e-02 8.375033736228942871e-03 -2.756107151508331299e-01 -4.039627611637115479e-01 -8.102417737245559692e-02 -1.003774330019950867e-01 -3.687205910682678223e-01 -8.454112708568572998e-02 -6.392904371023178101e-02 -2.784862518310546875e-01 -2.452978342771530151e-01 -2.249781489372253418e-01 7.203169167041778564e-02 1.465208828449249268e-01 1.418462097644805908e-01 -7.449945062398910522e-02 9.837376326322555542e-02 7.521218061447143555e-02 8.832497149705886841e-02 -1.263870894908905029e-01 2.200605869293212891e-01 -1.424280852079391479e-01 2.275785356760025024e-01 2.219780832529067993e-01 -1.361215412616729736e-01 1.221442595124244690e-01 -9.202764928340911865e-02
1.731777638196945190e-01 1.561845690011978149e-01 -1.461341530084609985e-01 -1.446700245141983032e-01 1.560951210558414459e-02 1.480067819356918335e-01 4.499197751283645630e-02 -1.020837649703025818e-01 -5.426542162895202637e-01 1.088429689407348633e-01 4.821936413645744324e-02 -6.360632926225662231e-02 2.550182938575744629e-01 2.635081410408020020e-01 -8.342361077666282654e-03 -1.893480569124221802e-01 -3.483960032463073730e-02 1.288656145334243774e-01 3.625115752220153809e-02 -5.589006841182708740e-02 -1.645371168851852417e-01 -1.568794101476669312e-01 7.371960580348968506e-02 1.141097843647003174e-01 3.627174720168113708e-02 2.994588613510131836e-01 -1.334998011589050293e-01 1.282228976488113403e-01 -3.977480232715606689e-01 3.255735710263252258e-02 8.624175935983657837e-02 -3.604068979620933533e-02
-1.846254765987396240e-01 -2.615700103342533112e-02 -7.312343269586563110e-02 5.852038785815238953e-02 5.029109120368957520e-02 -9.292204678058624268e-02 -1.306368410587310791e-02 -2.258942872285842896e-01 -2.698265016078948975e-01 -9.358407557010650635e-02 9.274121373891830444e-02 -1.575363278388977051e-01 -5.435893684625625610e-02 1.327665448188781738e-01 -1.218610182404518127e-01 -1.859009563922882080e-01 -4.840329885482788086e-01 7.233826071023941040e-02 -2.286298424005508423e-01 -2.072179690003395081e-03 2.133099585771560669e-01 1.426308900117874146e-01 1.079734042286872864e-01 -7.468909025192260742e-02 5.676876287907361984e-03 -4.958692938089370728e-02 1.196423768997192383e-01 4.954292178153991699e-01 6.574423983693122864e-03 -1.777103990316390991e-01 -4.124914412386715412e-04 -2.009050548076629639e-01
2.040620148181915283e-02 -2.340313494205474854e-01 -2.375319749116897583e-01 -2.081404924392700195e-01 -3.216885402798652649e-02 -1.200826745480298996e-02 -7.526743412017822266e-02 -2.694857120513916016e-01 -4.011894762516021729e-01 -1.879021078348159790e-01 -2.358423769474029541e-01 -2.952503561973571777e-01 -1.923210173845291138e-01 -7.175550609827041626e-02 -2.078453898429870605e-01 -1.187558323144912720e-01 -6.111168116331100464e-02 2.886719442903995514e-02 -3.242277726531028748e-02 6.633412837982177734e-02 -1.593886464834213257e-01 -5.797853693366050720e-02 1.188778802752494812e-01 3.825105354189872742e-02 4.175223410129547119e-03 2.681659460067749023e-01 -1.712184548377990723e-01 1.983623206615447998e-01 2.692970037460327148e-01 -1.058535054326057434e-01 2.050142884254455566e-01 -7.985958456993103027e-02
-1.846306025981903076e-01 -3.328627347946166992e-01 -3.290677070617675781e-01 -1.614584326744079590e-01 -1.691266149282455444e-02 4.551073536276817322e-02 4.569112882018089294e-02 -2.152296006679534912e-01 -4.216754436492919922e-01 -1.146140173077583313e-01 -3.146621584892272949e-02 -3.039500713348388672e-01 -3.509005308151245117e-01 5.052493140101432800e-02 -1.423970311880111694e-01 8.014799654483795166e-02 2.708821557462215424e-02 4.318575561046600342e-02 1.271815001964569092e-01 -2.449584379792213440e-02 -1.789675951004028320e-01 8.473715186119079590e-02 1.655182242393493652e-01 -2.270924672484397888e-02 -8.610090613365173340e-02 2.019568830728530884e-01 -4.302852973341941833e-02 1.458089649677276611e-01 1.237628608942031860e-01 -2.097640782594680786e-01 1.059268414974212646e-01 -7.027227431535720825e-02
-2.299440652132034302e-01 -1.257414519786834717e-01 -1.956592649221420288e-01 -2.062286883592605591e-01 2.563334405422210693e-01 2.928701043128967285e-01 -2.874078750610351562e-01 -4.994675889611244202e-02 -2.585100531578063965e-01 1.495887190103530884e-01 -3.457204401493072510e-01 8.054571226239204407e-03 -1.367287337779998779e-01 1.393705159425735474e-01 -1.776297986507415771e-01 -2.313945628702640533e-02 -1.676764935255050659e-01 -5.567647144198417664e-02 2.797115780413150787e-02 -8.996425569057464600e-02 -2.508192360401153564e-01 -1.197981759905815125e-01 -1.175728663802146912e-01 -5.541288107633590698e-02 -1.259276717901229858e-01 2.247067727148532867e-02 -2.272666804492473602e-02 3.703599572181701660e-01 1.674214899539947510e-01 -6.999373435974121094e-02 -4.479316994547843933e-02 1.081559136509895325e-01
-1.604140400886535645e-01 -7.316869497299194336e-02 -3.392333537340164185e-02 1.321309208869934082e-01 2.028183043003082275e-01 -2.232883870601654053e-01 4.016279801726341248e-02 -2.857881188392639160e-01 -4.122770428657531738e-01 8.184021711349487305e-02 8.406636863946914673e-02 -1.710420250892639160e-01 -3.245987743139266968e-02 2.585069537162780762e-01 -2.210502773523330688e-01 -9.038384258747100830e-02 -2.990048229694366455e-01 3.763546645641326904e-01 -1.628022640943527222e-02 6.178638339042663574e-02 1.914522349834442139e-01 2.125044316053390503e-01 2.634114772081375122e-02 -5.334722250699996948e-02 -1.126808766275644302e-02 5.587742477655410767e-02 -1.462659090757369995e-01 1.828957647085189819e-01 1.904340386390686035e-01 3.980574011802673340e-02 1.209395378828048706e-01 -8.406963199377059937e-02
-2.045808583498001099e-01 -1.323881894350051880e-01 -2.333791106939315796e-01 1.151865795254707336e-01 9.857137687504291534e-03 -2.972414484247565269e-03 -8.283546194434165955e-03 -5.572892427444458008e-01 -1.508474498987197876e-01 7.237654179334640503e-02 2.557207942008972168e-01 -2.014052867889404297e-01 4.831385333091020584e-03 -4.211379587650299072e-02 -2.028688341379165649e-01 -5.296545103192329407e-02 -8.566770702600479126e-02 -9.841155260801315308e-03 2.706820368766784668e-01 -1.515361070632934570e-01 -6.626762449741363525e-02 -1.591533422470092773e-01 2.702317573130130768e-02 2.285449355840682983e-01 8.625135570764541626e-02 1.065068840980529785e-01 1.857207417488098145e-01 2.914112508296966553e-01 1.416217833757400513e-01 -1.909899562597274780e-01 1.820530928671360016e-02 -3.191952034831047058e-02
-2.454358041286468506e-01 -1.481653749942779541e-01 -1.771350651979446411e-01 2.633632719516754150e-02 1.325370073318481445e-01 -4.823411256074905396e-02 -1.020237151533365250e-02 -3.864417076110839844e-01 -1.297559291124343872e-01 -2.001072764396667480e-01 -2.058502435684204102e-01 -3.659835457801818848e-01 -1.538856774568557739e-01 4.822603613138198853e-02 -3.127000033855438232e-01 -1.710989028215408325e-01 -2.139131426811218262e-01 2.111669778823852539e-01 1.695941984653472900e-01 1.849412620067596436e-01 -2.702436037361621857e-02 -1.126898801885545254e-03 2.031940734013915062e-03 7.624119520187377930e-02 1.646095961332321167e-01 9.333081543445587158e-02 -2.909668721258640289e-02 1.163102462887763977e-01 1.358209848403930664e-01 -1.711640059947967529e-01 2.624617218971252441e-01 -5.888251960277557373e-02
-2.112703174352645874e-01 7.605263963341712952e-03 6.910949945449829102e-02 -2.230803519487380981e-01 2.860274016857147217e-01 9.754683822393417358e-02 -4.653305932879447937e-02 3.451833128929138184e-02 -3.283368945121765137e-01 1.547565162181854248e-01 -1.956640928983688354e-02 -2.303951233625411987e-01 -4.449833631515502930e-01 -5.507793650031089783e-02 -2.233685106039047241e-01 1.378540396690368652e-01 -7.989107072353363037e-02 1.550828665494918823e-01 -8.754833042621612549e-02 3.019121102988719940e-02 -6.985832750797271729e-02 7.047623395919799805e-02 7.941690832376480103e-02 -1.426715124398469925e-02 -3.627705872058868408e-01 1.789761520922183990e-02 -1.719805747270584106e-01 3.043534755706787109e-01 -6.549947708845138550e-02 -9.867958724498748779e-02 7.859238982200622559e-02 1.456667780876159668e-01
-1.047917455434799194e-01 7.919018715620040894e-02 -2.832409553229808807e-02 -5.980537459254264832e-02 1.654417961835861206e-01 -5.181144177913665771e-02 2.428046464920043945e-01 -3.755028545856475830e-01 -8.296246081590652466e-02 1.984048634767532349e-01 -1.040479242801666260e-01 -1.661839038133621216e-01 -3.717045113444328308e-02 2.599373757839202881e-01 -2.465909421443939209e-01 -3.223218023777008057e-01 -1.447623819112777710e-01 -3.217059373855590820e-01 6.285085529088973999e-02 1.107964813709259033e-01 -2.243338823318481445e-01 7.360588014125823975e-02 -3.748309984803199768e-02 8.550347387790679932e-02 2.559604048728942871e-01 -2.081182599067687988e-01 -8.854651451110839844e-02 2.939934134483337402e-01 -4.888989776372909546e-02 -1.072824001312255859e-01 -7.831902801990509033e-02 -4.180206358432769775e-02
2.067561447620391846e-01 5.667972192168235779e-02 -1.393152475357055664e-01 1.776533573865890503e-01 2.192305773496627808e-01 6.623188406229019165e-02 -1.075905933976173401e-01 -1.769002526998519897e-01 -1.834071874618530273e-01 7.193562388420104980e-02 1.867022365331649780e-01 -1.648840308189392090e-01 -4.236228168010711670e-01 4.553532600402832031e-02 -2.373853623867034912e-01 -2.496920898556709290e-02 -7.504346221685409546e-02 2.822915315628051758e-01 -8.800394833087921143e-02 -2.265951484441757202e-01 -5.037285387516021729e-02 9.358978830277919769e-03 -1.582048982381820679e-01 2.580084279179573059e-02 1.093427417799830437e-03 2.414567470550537109e-01 -3.289705812931060791e-01 3.358081281185150146e-01 -1.007148176431655884e-01 -1.287837419658899307e-02 1.392341498285531998e-02 -7.658541202545166016e-02
1.422748565673828125e-01 1.870393007993698120e-02 -8.016146719455718994e-02 1.148698106408119202e-01 -1.786664500832557678e-02 4.404377341270446777e-01 1.808903813362121582e-01 -4.017770662903785706e-02 -4.925224781036376953e-01 2.947396934032440186e-01 -5.369554460048675537e-02 -1.759936287999153137e-02 -3.393392562866210938e-01 8.083750307559967041e-02 -1.110933646559715271e-01 -1.539830584079027176e-02 -4.300578311085700989e-02 -1.263884454965591431e-01 -1.411510258913040161e-01 -4.950582981109619141e-02 -2.713051997125148773e-02 1.446989476680755615e-01 -3.985894471406936646e-02 1.903761774301528931e-01 2.963129617273807526e-02 -6.418053060770034790e-02 7.369077205657958984e-02 2.571414113044738770e-01 -2.533193230628967285e-01 -3.395738825201988220e-02 -1.261571198701858521e-01 8.214230835437774658e-02
-6.888500601053237915e-02 1.227120757102966309e-01 -1.121903806924819946e-01 -1.686117202043533325e-01 1.208512112498283386e-03 2.250877022743225098e-01 1.357867121696472168e-01 -2.267777621746063232e-01 -5.538154244422912598e-01 2.302211374044418335e-01 4.206188395619392395e-02 4.913968592882156372e-02 -2.170564532279968262e-01 1.132421474903821945e-02 2.401420176029205322e-01 -7.072219997644424438e-02 -1.298137307167053223e-01 -6.387075781822204590e-02 -1.202606316655874252e-02 -2.929636090993881226e-02 -6.627153605222702026e-02 7.546637207269668579e-02 4.619776830077171326e-02 6.895093619823455811e-02 3.045015968382358551e-02 1.879845261573791504e-01 -1.257704645395278931e-01 2.958820760250091553e-01 -3.145655691623687744e-01 -2.043532878160476685e-01 5.695622414350509644e-03 -1.598610728979110718e-01
-2.860709428787231445e-01 -2.876430004835128784e-02 2.632562071084976196e-03 2.949794754385948181e-02 3.621204793453216553e-01 2.412715852260589600e-01 1.898172050714492798e-01 -2.815786600112915039e-01 -5.181185901165008545e-02 9.869892150163650513e-02 -7.385170552879571915e-03 -3.284701108932495117e-01 -1.535266339778900146e-01 -2.511416934430599213e-02 -1.451047658920288086e-01 -2.565134167671203613e-01 -1.060979068279266357e-01 -2.566440105438232422e-01 9.937069565057754517e-02 5.928035452961921692e-02 -1.089877858757972717e-01 1.369604319334030151e-01 9.721957147121429443e-02 -5.667594447731971741e-02 -8.350513875484466553e-02 -9.861388243734836578e-03 -2.058997154235839844e-01 3.168995678424835205e-01 -2.049958147108554840e-02 -1.483170986175537109e-01 1.205477491021156311e-01 -2.443723827600479126e-01
-1.411190629005432129e-01 -1.881828755140304565e-01 -1.312207803130149841e-02 -8.326990902423858643e-02 1.318420022726058960e-01 2.759283524937927723e-04 1.420058757066726685e-01 4.635207355022430420e-02 -5.655444860458374023e-01 -2.558751218020915985e-02 -2.255216389894485474e-01 -1.138507723808288574e-01 -2.995190322399139404e-01 -2.433471083641052246e-01 -9.655643254518508911e-02 -1.764571219682693481e-01 -1.629871875047683716e-01 -6.963800638914108276e-02 1.201824545860290527e-01 2.356516942381858826e-02 -1.391248553991317749e-01 -4.021493792533874512e-01 -9.548405557870864868e-02 7.753564417362213135e-02 1.921576820313930511e-02 2.501260116696357727e-02 -9.399168193340301514e-02 1.572400480508804321e-01 -1.551412940025329590e-01 -7.889038324356079102e-02 -1.165264472365379333e-01 -5.582156404852867126e-02
2.272936142981052399e-02 2.815216779708862305e-01 -6.290849298238754272e-02 -3.705554306507110596e-01 4.640582799911499023e-01 1.590547710657119751e-01 1.136473380029201508e-02 -5.987540632486343384e-02 -5.255091786384582520e-01 1.013226509094238281e-01 1.670793294906616211e-01 -1.440484076738357544e-01 -1.410752087831497192e-01 1.674516797065734863e-01 -1.183236613869667053e-01 -6.253217160701751709e-02 1.261834651231765747e-01 -3.663678467273712158e-02 6.864211708307266235e-02 -1.369266211986541748e-01 -4.180592298507690430e-02 3.454348072409629822e-02 1.317000985145568848e-01 1.275150030851364136e-01 -5.818421766161918640e-02 4.322659596800804138e-02 3.617384657263755798e-02 6.215873360633850098e-02 8.101416379213333130e-02 -1.205503940582275391e-01 1.022756621241569519e-01 -1.199975386261940002e-01
1.091386657208204269e-02 -2.604408860206604004e-01 1.564194262027740479e-02 -1.119726058095693588e-02 2.287512421607971191e-01 1.547838747501373291e-01 2.535676956176757812e-01 -5.016140341758728027e-01 -2.872214913368225098e-01 -1.056277677416801453e-01 -1.495457291603088379e-01 -1.403189003467559814e-01 -9.751802682876586914e-02 7.405184954404830933e-02 1.924783438444137573e-01 -4.883374646306037903e-02 8.403144776821136475e-02 1.119281873106956482e-01 -1.576145291328430176e-01 -8.742114901542663574e-02 -1.805694103240966797e-01 4.539620876312255859e-02 -3.044025599956512451e-02 2.467066198587417603e-01 -4.915107041597366333e-02 1.256642956286668777e-02 1.563104242086410522e-02 3.505272865295410156e-01 1.344686895608901978e-01 -1.422126144170761108e-01 1.681959629058837891e-01 -9.238884598016738892e-02
-6.035424396395683289e-02 -2.869209945201873779e-01 -1.300743520259857178e-01 -2.561345398426055908e-01 -2.150208316743373871e-02 1.902391463518142700e-01 -2.272469736635684967e-02 -2.760764956474304199e-01 -2.051282525062561035e-01 -1.697959303855895996e-01 -1.593636423349380493e-01 -3.002597689628601074e-01 -2.550499513745307922e-02 1.105550974607467651e-01 -2.615900635719299316e-01 -2.752116620540618896e-01 1.413783133029937744e-01 1.381681859493255615e-01 2.860210649669170380e-02 2.648063898086547852e-01 -2.172147780656814575e-01 -2.673142850399017334e-01 -1.713399589061737061e-01 -7.066009193658828735e-02 1.038845404982566833e-01 1.003551930189132690e-01 -1.459490805864334106e-01 1.047935560345649719e-01 8.815487474203109741e-02 -1.319106519222259521e-01 -9.674848616123199463e-02 -1.546963006258010864e-01
9.799326956272125244e-02 1.352124959230422974e-01 -2.955984175205230713e-01 -2.494031041860580444e-01 5.090188980102539062e-02 2.922677099704742432e-01 -1.672942191362380981e-01 -1.910860091447830200e-01 -2.570122946053743362e-03 1.354336831718683243e-02 -2.072377502918243408e-01 -5.279137566685676575e-02 -1.978268623352050781e-01 2.175530791282653809e-01 -2.705592811107635498e-01 1.400459855794906616e-01 -1.677466481924057007e-01 2.350477278232574463e-01 1.539576500654220581e-01 1.011282205581665039e-01 -9.799110889434814453e-02 -1.991144269704818726e-01 -2.791951894760131836e-01 1.819200664758682251e-01 1.013004854321479797e-01 8.398084342479705811e-02 1.634619086980819702e-01 3.282398581504821777e-01 -2.108432352542877197e-02 8.868654817342758179e-02 7.189315557479858398e-02 4.419543594121932983e-02
-2.068398743867874146e-01 -4.299518838524818420e-02 -1.486821025609970093e-01 1.734195277094841003e-03 3.356039524078369141e-01 -1.009463593363761902e-01 5.882654339075088501e-03 -7.645112276077270508e-02 -4.208531677722930908e-01 -1.425963938236236572e-01 7.160629332065582275e-02 -3.069782555103302002e-01 2.663128376007080078e-01 -1.480615288019180298e-01 -3.484152555465698242e-01 -2.381500005722045898e-01 -1.916986554861068726e-01 1.850237250328063965e-01 8.637005835771560669e-02 1.575619727373123169e-02 -1.460522115230560303e-01 -7.099346071481704712e-02 1.537018269300460815e-01 5.581955984234809875e-02 -8.615048229694366455e-02 -6.284309178590774536e-02 -1.218087300658226013e-01 1.904104501008987427e-01 1.757919192314147949e-01 9.881547838449478149e-02 -1.507781818509101868e-02 -4.039235040545463562e-02
-1.592356115579605103e-01 5.714546516537666321e-02 -1.659017950296401978e-01 6.173251569271087646e-02 1.399004310369491577e-01 -3.361855400726199150e-03 2.567488253116607666e-01 -3.363280892372131348e-01 -2.766224443912506104e-01 -6.777400523424148560e-02 -5.926811695098876953e-02 -4.647021591663360596e-01 -1.448947787284851074e-01 8.862560987472534180e-02 -2.803237438201904297e-01 -5.698669329285621643e-02 -2.285827547311782837e-01 -8.816305547952651978e-03 2.014963477849960327e-01 -4.455570876598358154e-02 -4.427020624279975891e-02 5.189495533704757690e-02 1.108681336045265198e-01 5.011799186468124390e-02 -2.536578103899955750e-02 -1.528028026223182678e-02 -1.085504814982414246e-01 2.114228606224060059e-01 2.452878803014755249e-01 -2.452176809310913086e-01 8.344894647598266602e-02 -1.765802204608917236e-01
-4.080944508314132690e-02 -9.887936711311340332e-02 -6.064691767096519470e-02 -2.668168842792510986e-01 1.637415289878845215e-01 2.462267279624938965e-01 1.145907640457153320e-01 -1.994488090276718140e-01 -4.349660575389862061e-01 2.800629734992980957e-01 -1.355832666158676147e-01 4.144690185785293579e-02 1.592189520597457886e-01 1.816425323486328125e-01 -1.990611404180526733e-01 3.013044595718383789e-01 -1.819806694984436035e-01 1.327697932720184326e-01 -2.902711369097232819e-02 -2.060608752071857452e-02 -1.623778939247131348e-01 -5.526981875300407410e-02 2.202976644039154053e-01 -5.337345227599143982e-02 -1.484470516443252563e-01 1.236099228262901306e-01 -1.697820723056793213e-01 -7.045117020606994629e-02 -2.477875500917434692e-01 -6.810908764600753784e-02 -1.586925685405731201e-01 -4.139290750026702881e-02
1.442470550537109375e-01 9.987122565507888794e-02 -1.466784626245498657e-01 1.065626442432403564e-01 -1.252181679010391235e-01 -6.578284502029418945e-02 -2.273861318826675415e-01 -3.815661966800689697e-01 -2.788381092250347137e-02 5.570720136165618896e-02 1.268455386161804199e-01 -1.197307929396629333e-01 -3.127365112304687500e-01 1.516870558261871338e-01 -4.837557375431060791e-01 -9.572470188140869141e-02 -7.671178877353668213e-02 1.075752172619104385e-02 -2.137661278247833252e-01 -3.256578370928764343e-02 -2.238745093345642090e-01 -1.965196281671524048e-01 1.920633912086486816e-01 -2.640704810619354248e-02 -2.821140922605991364e-02 1.714698821306228638e-01 -5.776533111929893494e-02 1.052691340446472168e-01 -2.345545887947082520e-01 -1.159668117761611938e-01 -1.674320250749588013e-01 -2.336572855710983276e-02
6.319246720522642136e-03 -9.532078355550765991e-02 -9.611941874027252197e-02 3.807242959737777710e-03 3.253149092197418213e-01 -1.809965074062347412e-02 -6.142137572169303894e-02 -2.499371469020843506e-01 -1.357496827840805054e-01 2.840656638145446777e-01 5.641660094261169434e-02 -1.734252125024795532e-01 -5.187660455703735352e-01 4.901510849595069885e-02 -1.058422550559043884e-01 -2.288144230842590332e-01 -1.965081989765167236e-01 -8.198069036006927490e-02 -4.154024645686149597e-02 4.541397094726562500e-02 -2.838557362556457520e-01 6.970834452658891678e-03 6.404794007539749146e-02 -9.758131206035614014e-02 -1.402080506086349487e-01 6.821405142545700073e-02 -1.968106776475906372e-01 2.809443771839141846e-01 2.093673050403594971e-01 -2.554117329418659210e-02 -1.091216653585433960e-01 -4.585496615618467331e-03
5.662221927195787430e-03 -6.015513837337493896e-02 -4.003474861383438110e-02 -1.546020954847335815e-01 2.472104430198669434e-01 2.755042910575866699e-01 4.238978028297424316e-01 -3.379206657409667969e-01 -3.415960669517517090e-01 1.416503335349261761e-03 4.255525395274162292e-02 7.739011198282241821e-03 -2.653549239039421082e-02 -4.190884158015251160e-02 5.924180150032043457e-02 1.870670169591903687e-01 -7.067824900150299072e-02 7.473459839820861816e-02 -6.084109842777252197e-02 1.335788816213607788e-01 -2.071634680032730103e-02 5.160714313387870789e-02 -1.872108280658721924e-01 2.119569778442382812e-01 7.436580210924148560e-02 2.392390221357345581e-01 -2.752064764499664307e-01 2.433175742626190186e-01 9.540258906781673431e-03 -1.849673539400100708e-01 1.820791810750961304e-01 -8.266242220997810364e-03
3.766455501317977905e-02 1.840012669563293457e-01 -2.224874645471572876e-01 -3.211120888590812683e-02 2.918416857719421387e-01 -9.636381268501281738e-02 3.054937906563282013e-02 -1.189113557338714600e-01 -5.238944292068481445e-01 1.523151099681854248e-01 8.858446776866912842e-02 -1.745104938745498657e-01 1.126269698143005371e-01 7.955000549554824829e-02 -1.482434421777725220e-01 -1.073239892721176147e-01 -3.376954793930053711e-01 -2.511706016957759857e-02 4.081576690077781677e-02 -6.099565699696540833e-02 -2.010445147752761841e-01 1.218458786606788635e-01 1.729529201984405518e-01 -8.627125620841979980e-02 5.093726515769958496e-02 4.197937250137329102e-01 -3.639284521341323853e-02 4.337985068559646606e-02 8.544148877263069153e-03 -1.299994587898254395e-01 -6.500213593244552612e-02 1.691550388932228088e-02
-1.259163767099380493e-01 -1.566160172224044800e-01 -1.530406624078750610e-01 -5.500850081443786621e-02 2.507555298507213593e-02 1.188986599445343018e-01 -1.091267615556716919e-01 -1.724973767995834351e-01 -3.370367288589477539e-01 -3.535308316349983215e-02 1.930125504732131958e-01 1.462833881378173828e-01 -1.156354472041130066e-01 1.179582476615905762e-01 -5.390201136469841003e-02 2.871447615325450897e-02 -1.004931479692459106e-01 5.418007373809814453e-01 -2.415156364440917969e-02 4.378023731987923384e-04 -2.796892225742340088e-01 -1.360991746187210083e-01 1.225956007838249207e-01 2.385882660746574402e-02 1.282123327255249023e-01 2.136517912149429321e-01 -1.425670385360717773e-01 2.841345071792602539e-01 2.814430929720401764e-02 1.047323420643806458e-01 -2.344959527254104614e-01 1.604887992143630981e-01
6.818176805973052979e-02 1.236872980371117592e-03 2.326035201549530029e-01 3.406198322772979736e-02 7.977031171321868896e-02 2.308914065361022949e-01 -1.661519892513751984e-02 -3.161731660366058350e-01 -2.016802430152893066e-01 1.867233663797378540e-01 1.126838028430938721e-01 -2.786721885204315186e-01 1.805338561534881592e-01 1.176725849509239197e-01 -2.440565228462219238e-01 -1.474526375532150269e-01 -2.275611609220504761e-01 2.160373628139495850e-01 -1.718556433916091919e-01 3.536660969257354736e-02 -2.654996328055858612e-02 -2.375802397727966309e-01 -2.822893671691417694e-03 -1.887793093919754028e-02 1.489436328411102295e-01 2.370779663324356079e-01 -3.698014914989471436e-01 2.057400345802307129e-01 -1.226561963558197021e-01 -1.612109243869781494e-01 1.262443233281373978e-02 3.328472375869750977e-02
-5.585871264338493347e-02 1.787300258874893188e-01 -1.651825457811355591e-01 -1.655229367315769196e-02 6.828070431947708130e-02 -6.912497431039810181e-02 6.995689123868942261e-02 -4.255567789077758789e-01 -2.110074162483215332e-01 4.541176930069923401e-02 -9.455934911966323853e-02 -1.634167879819869995e-01 1.135004013776779175e-01 -9.678808040916919708e-03 -3.420599102973937988e-01 -2.575437072664499283e-03 -3.827384114265441895e-01 1.809207908809185028e-02 -2.831140719354152679e-02 2.119274288415908813e-01 -1.413178294897079468e-01 1.191484108567237854e-01 -1.760310977697372437e-01 -1.777702243998646736e-03 -2.353664636611938477e-01 1.864135116338729858e-01 1.602368056774139404e-01 1.852829009294509888e-01 -6.447007879614830017e-03 -7.752205431461334229e-02 1.788279265165328979e-01 -2.895704507827758789e-01
-2.711416780948638916e-01 9.092386811971664429e-02 -8.410873264074325562e-02 4.097071290016174316e-02 2.629237473011016846e-01 7.367736846208572388e-02 1.756815761327743530e-01 -3.437851667404174805e-01 -1.872774511575698853e-01 -1.538426280021667480e-01 -1.724772453308105469e-01 -2.703317999839782715e-01 -2.222137339413166046e-02 5.991135910153388977e-02 -2.138467133045196533e-01 -1.870931982994079590e-01 -3.213486373424530029e-01 -3.179246187210083008e-02 1.706023514270782471e-01 -2.658757381141185760e-02 -2.590010166168212891e-01 -7.773611694574356079e-02 8.864444494247436523e-02 2.306661158800125122e-01 -3.973691537976264954e-02 1.262914985418319702e-01 -8.259598910808563232e-02 1.814180165529251099e-01 6.220129132270812988e-02 -1.863306462764739990e-01 -3.332142531871795654e-02 -2.724495828151702881e-01
2.466333508491516113e-01 1.352151203900575638e-02 -1.683744639158248901e-01 4.902378097176551819e-02 2.211580425500869751e-01 1.221957728266716003e-01 3.586079776287078857e-01 -2.900560200214385986e-01 -1.141485571861267090e-01 2.555171847343444824e-01 -1.413733363151550293e-01 2.979456074535846710e-02 -2.548058331012725830e-02 1.049826517701148987e-01 -1.984066665172576904e-01 -2.691828310489654541e-01 -3.699302673339843750e-01 2.825335972011089325e-02 -9.192618541419506073e-03 1.439160406589508057e-01 2.388861216604709625e-02 -3.930884599685668945e-02 1.657813042402267456e-02 2.742198705673217773e-01 2.612364292144775391e-01 -5.498447269201278687e-02 4.444603621959686279e-02 2.946148812770843506e-01 9.059555083513259888e-02 -3.073430247604846954e-02 -1.742790639400482178e-02 -5.869663134217262268e-02
-1.394092887639999390e-01 -1.271211504936218262e-01 1.113910675048828125e-01 5.465575680136680603e-02 1.582889407873153687e-01 1.547127366065979004e-01 1.571718156337738037e-01 -2.901821732521057129e-01 -2.004361003637313843e-01 8.830182254314422607e-02 1.124107837677001953e-01 -3.695975840091705322e-01 -4.185259342193603516e-01 -7.859621196985244751e-02 -2.195271253585815430e-01 -2.260644584894180298e-01 -3.795154392719268799e-01 2.899798378348350525e-02 2.020561397075653076e-01 3.397885710000991821e-02 -8.730658143758773804e-02 -7.319328933954238892e-02 -1.096584275364875793e-02 -1.737974584102630615e-01 -7.410192489624023438e-02 -2.675331570208072662e-02 -6.927368044853210449e-02 1.297609955072402954e-01 2.135696411132812500e-01 -2.603419683873653412e-02 -8.413975685834884644e-02 4.345380142331123352e-02
-2.630420029163360596e-01 -2.724123895168304443e-01 -3.363863527774810791e-01 -2.534046769142150879e-01 1.990790218114852905e-01 1.613139957189559937e-01 2.658343175426125526e-03 1.097614597529172897e-02 -3.078415095806121826e-01 -1.698247157037258148e-02 1.972860097885131836e-01 -1.383367809467017651e-03 -1.616540402173995972e-01 1.308216154575347900e-01 -1.853168159723281860e-01 7.405513525009155273e-02 -5.219861865043640137e-02 -3.147297203540802002e-01 -1.529819667339324951e-01 -6.838719360530376434e-03 -1.251098513603210449e-01 1.296420842409133911e-01 -1.988102346658706665e-01 5.088747944682836533e-03 -2.147050388157367706e-02 -8.632805198431015015e-02 5.096516385674476624e-02 3.491730690002441406e-01 -1.172956228256225586e-01 1.656512022018432617e-01 1.025209575891494751e-01 -1.225342974066734314e-01
-1.342377960681915283e-01 -1.639894247055053711e-01 -1.291071325540542603e-01 -6.071601808071136475e-02 2.288242280483245850e-01 4.427823424339294434e-01 1.018033847212791443e-01 -1.237445417791604996e-02 -2.621527910232543945e-01 -3.182510659098625183e-02 3.133701682090759277e-01 -2.058140486478805542e-01 -7.793140411376953125e-02 6.782440096139907837e-02 -3.568991124629974365e-01 2.131392806768417358e-01 -8.659732341766357422e-02 9.708572179079055786e-02 -3.314732909202575684e-01 9.221399575471878052e-02 2.296202927827835083e-01 -2.574522793292999268e-02 5.528409499675035477e-03 4.211414605379104614e-02 1.942285895347595215e-01 -8.980774879455566406e-02 -7.806617021560668945e-02 4.335764050483703613e-02 -1.611158996820449829e-01 -8.195669203996658325e-02 5.869830772280693054e-02 -4.052979871630668640e-02
-2.597414888441562653e-03 -1.985597759485244751e-01 -8.665905147790908813e-02 -1.672412455081939697e-01 -7.069910317659378052e-02 3.104492723941802979e-01 -1.073565408587455750e-01 -2.694865465164184570e-01 -3.679673671722412109e-01 -1.288444548845291138e-01 -4.941025981679558754e-04 -1.792185157537460327e-01 -1.440759450197219849e-01 2.515087835490703583e-02 -1.115530170500278473e-02 1.596284061670303345e-01 1.186475306749343872e-01 -8.120962977409362793e-02 -1.827705353498458862e-01 8.636322617530822754e-02 1.379126608371734619e-01 -7.430911809206008911e-02 -1.446867287158966064e-01 2.218625545501708984e-01 -2.189400941133499146e-01 3.404596149921417236e-01 -1.048513725399971008e-01 2.882257699966430664e-01 -4.508743062615394592e-02 2.193988263607025146e-01 -4.700457677245140076e-03 -2.100109905004501343e-01
-5.509204044938087463e-02 -2.916867136955261230e-01 -1.141057908535003662e-01 -1.037232950329780579e-01 1.036266833543777466e-01 3.885722160339355469e-01 -1.710135936737060547e-01 -2.972599565982818604e-01 -3.567750751972198486e-02 1.652038097381591797e-01 2.403230816125869751e-01 -3.059822320938110352e-01 -1.456926614046096802e-01 3.436859548091888428e-01 -3.435108363628387451e-01 3.703352529555559158e-03 5.941803380846977234e-02 3.673270810395479202e-03 -2.826008573174476624e-02 9.886921942234039307e-02 1.074478849768638611e-01 -9.966944903135299683e-02 -2.397891134023666382e-01 -1.848318427801132202e-02 8.974100649356842041e-02 -3.277084976434707642e-02 -1.846638619899749756e-01 5.856805667281150818e-02 4.037349298596382141e-02 2.606981433928012848e-02 4.075270891189575195e-02 -1.655223667621612549e-01
3.392419079318642616e-03 -2.708897739648818970e-02 -1.569790989160537720e-01 -2.196046859025955200e-01 2.132445387542247772e-02 4.155123978853225708e-02 3.048697486519813538e-03 4.485705122351646423e-02 -4.649529755115509033e-01 -8.919754624366760254e-02 -1.578489504754543304e-02 3.614309802651405334e-02 -3.678673803806304932e-01 -1.109012365341186523e-01 -1.001240387558937073e-01 -4.310518801212310791e-01 -2.613984942436218262e-01 -1.909914053976535797e-02 -4.565723240375518799e-02 2.935658693313598633e-01 -2.429321594536304474e-02 -1.999713629484176636e-01 2.069972306489944458e-01 2.449606657028198242e-01 9.515778720378875732e-02 5.519868433475494385e-02 -4.100609105080366135e-03 7.832705229520797729e-02 2.597498707473278046e-02 -4.362247139215469360e-02 1.596788763999938965e-01 -7.946011424064636230e-02
1.983966678380966187e-01 -2.439551949501037598e-01 -2.446171045303344727e-01 -3.652284741401672363e-01 -2.993791922926902771e-02 2.932464480400085449e-01 -1.614451110363006592e-01 -2.385882288217544556e-01 -2.525794804096221924e-01 6.930673122406005859e-02 -4.298288002610206604e-02 -6.679549813270568848e-02 -6.516326963901519775e-02 2.893027365207672119e-01 -1.620455831289291382e-01 1.222835630178451538e-01 -2.380031906068325043e-02 9.784981608390808105e-03 3.996747434139251709e-01 2.174474596977233887e-01 6.911994516849517822e-02 1.450520604848861694e-01 -2.475438453257083893e-02 1.604241132736206055e-01 2.049784176051616669e-02 1.011488065123558044e-01 -1.427967697381973267e-01 5.712447687983512878e-02 -1.506827026605606079e-01 -4.107144847512245178e-02 5.982382223010063171e-02 1.087433025240898132e-01
1.570435464382171631e-01 -1.100742444396018982e-02 -3.043233454227447510e-01 1.077135205268859863e-01 1.083533689379692078e-01 5.280043929815292358e-02 -9.362920373678207397e-02 -1.916601806879043579e-01 -2.214664369821548462e-01 -3.304248452186584473e-01 1.747699677944183350e-01 -7.441455963999032974e-03 -4.387992434203624725e-03 3.195539712905883789e-01 -8.153928071260452271e-02 -1.291338056325912476e-01 -5.515043810009956360e-02 2.950238063931465149e-02 -5.503202229738235474e-02 1.726637780666351318e-01 3.680673986673355103e-02 -1.189073771238327026e-01 1.458672285079956055e-01 2.507665157318115234e-01 -1.016476377844810486e-01 -5.551545321941375732e-02 -3.924709856510162354e-01 2.490009069442749023e-01 2.633250504732131958e-02 2.855969965457916260e-01 1.605435460805892944e-01 -1.509849429130554199e-01
-1.106791123747825623e-01 -1.388942599296569824e-01 1.891303360462188721e-01 -5.390739068388938904e-03 -1.220208406448364258e-01 1.146453395485877991e-01 -1.174719929695129395e-01 -2.353700995445251465e-01 -2.977143824100494385e-01 -4.294151440262794495e-02 1.368468701839447021e-01 -3.060770928859710693e-01 -4.170103371143341064e-01 7.435263693332672119e-02 -1.407501995563507080e-01 -1.683841347694396973e-01 2.021490037441253662e-02 -7.739122211933135986e-02 -1.367050856351852417e-01 2.479805350303649902e-01 -3.086285591125488281e-01 -6.077977642416954041e-02 1.493638306856155396e-01 1.987576484680175781e-01 -1.500797271728515625e-01 2.115915417671203613e-01 -2.263294607400894165e-01 1.482816338539123535e-01 -1.076039820909500122e-01 7.000100612640380859e-02 1.818612962961196899e-02 1.710241660475730896e-02
1.717013716697692871e-01 -1.895018108189105988e-02 -1.058103144168853760e-01 2.331256568431854248e-01 2.795547246932983398e-01 2.391830235719680786e-01 1.382384449243545532e-01 -1.159369349479675293e-01 -2.133370637893676758e-01 5.596645921468734741e-02 1.380462497472763062e-01 -1.549022048711776733e-01 -4.375316500663757324e-01 1.238444522023200989e-01 -2.195124626159667969e-01 -3.619087114930152893e-02 -6.607817113399505615e-02 2.475502192974090576e-01 -1.216103434562683105e-01 -2.561092972755432129e-01 3.959212824702262878e-02 4.506055265665054321e-02 -5.805677175521850586e-02 4.260921105742454529e-02 1.953003406524658203e-01 1.207444816827774048e-01 -3.113691210746765137e-01 1.982465088367462158e-01 -1.219330802559852600e-01 1.587040424346923828e-01 -4.150636866688728333e-02 -5.637539923191070557e-02
1.120229884982109070e-01 1.373788863420486450e-01 -2.220755070447921753e-01 -8.828838914632797241e-02 3.319251835346221924e-01 5.191726982593536377e-02 1.537652760744094849e-01 -3.254121840000152588e-01 -4.969792068004608154e-01 -3.156180679798126221e-02 1.162271648645401001e-01 5.709932744503021240e-02 -1.025752648711204529e-01 -6.720115244388580322e-02 -1.280438601970672607e-01 -2.729490101337432861e-01 2.519794180989265442e-02 3.487847745418548584e-02 -3.601686283946037292e-02 -2.603633701801300049e-01 -9.783350676298141479e-02 -1.321932971477508545e-01 -1.474301517009735107e-01 1.784043312072753906e-01 -2.005906775593757629e-03 1.061138585209846497e-01 -1.390115171670913696e-02 -3.332598879933357239e-02 -3.275674581527709961e-01 -1.400838196277618408e-01 -7.912947237491607666e-02 -3.270950540900230408e-02
7.363866548985242844e-03 -8.751564659178256989e-03 -1.731535196304321289e-01 -2.670549750328063965e-01 1.261451691389083862e-01 -4.355418309569358826e-02 8.754184097051620483e-02 -1.498837023973464966e-02 -3.618863821029663086e-01 -2.388209700584411621e-01 5.887488275766372681e-02 -1.668793112039566040e-01 -3.267998695373535156e-01 -5.167416110634803772e-02 -1.490876823663711548e-01 -3.209625780582427979e-01 -1.636374145746231079e-01 1.703696399927139282e-01 -3.096472471952438354e-02 2.387236654758453369e-01 -1.382193118333816528e-01 -2.060994654893875122e-01 3.014496713876724243e-02 1.069096326828002930e-01 1.118782386183738708e-01 2.798406779766082764e-02 -4.676074907183647156e-02 1.060446202754974365e-01 -1.112055778503417969e-01 9.882718324661254883e-02 3.066000044345855713e-01 -2.971646785736083984e-01
-4.218180850148200989e-02 1.596492528915405273e-01 -9.592942893505096436e-02 -1.662998273968696594e-02 -2.169164828956127167e-02 4.116071760654449463e-02 5.728425085544586182e-02 -4.185716807842254639e-01 -5.213034749031066895e-01 1.395770609378814697e-01 5.514323338866233826e-02 -1.896640211343765259e-01 9.827424585819244385e-02 7.800964266061782837e-02 -5.332359671592712402e-02 -9.048918634653091431e-02 -1.208466514945030212e-01 1.335344612598419189e-01 -1.512750536203384399e-01 -1.928360909223556519e-01 -1.337937861680984497e-01 -1.459286510944366455e-01 -6.472220271825790405e-02 1.590716838836669922e-01 2.295041829347610474e-01 2.390117496252059937e-01 -1.360524892807006836e-01 4.286812618374824524e-02 -3.277408480644226074e-01 -1.568102687597274780e-01 4.505297541618347168e-02 1.428233459591865540e-02
2.528048306703567505e-02 -1.394254062324762344e-02 1.438113301992416382e-01 -6.951121985912322998e-02 6.457145512104034424e-02 7.628727704286575317e-02 8.949234336614608765e-02 -4.041483104228973389e-01 -1.721547693014144897e-01 -7.840861380100250244e-02 6.289803236722946167e-02 -1.018569767475128174e-01 -3.803156316280364990e-01 1.502749882638454437e-02 -2.995161116123199463e-01 9.521327912807464600e-03 -2.744011580944061279e-01 -4.108297079801559448e-02 2.762369215488433838e-01 1.719049811363220215e-01 -2.055086493492126465e-01 -2.578395605087280273e-01 -8.631289750337600708e-02 1.059083268046379089e-01 -3.128973543643951416e-01 6.166911497712135315e-02 -2.150308489799499512e-01 7.097531110048294067e-02 1.618560552597045898e-01 5.907319113612174988e-02 1.006223037838935852e-01 6.721241027116775513e-02
1.314290016889572144e-01 1.029913276433944702e-01 -2.441232353448867798e-01 -3.529717624187469482e-01 1.349750608205795288e-01 7.901220768690109253e-02 -3.014152310788631439e-02 -1.605064570903778076e-01 -2.096655964851379395e-01 5.845874920487403870e-02 -9.458141773939132690e-02 1.677396148443222046e-02 -1.947479993104934692e-01 5.602278560400009155e-02 -2.471787482500076294e-01 2.545238435268402100e-01 2.023276127874851227e-02 1.725604943931102753e-02 2.830131649971008301e-01 3.329044282436370850e-01 -1.200695037841796875e-01 -1.331410557031631470e-01 1.555739250034093857e-02 1.595564186573028564e-01 1.643970906734466553e-01 3.805826604366302490e-02 -3.124605119228363037e-01 3.091806769371032715e-01 -1.843499541282653809e-01 7.680691778659820557e-02 1.664620009250938892e-03 -4.684364795684814453e-02
-1.972992867231369019e-01 -6.405677646398544312e-02 -1.526485234498977661e-01 8.492380380630493164e-02 4.108527600765228271e-01 -1.685685366392135620e-01 6.630039960145950317e-02 -6.156390067189931870e-03 -4.099742770195007324e-01 1.263735294342041016e-01 1.625557541847229004e-01 4.767277836799621582e-02 9.087119996547698975e-02 2.479997426271438599e-01 -1.170622706413269043e-01 -8.122955262660980225e-02 -6.020248681306838989e-02 -1.059023067355155945e-01 1.742621809244155884e-01 1.155093312263488770e-01 -1.072748452425003052e-01 4.356948658823966980e-02 2.016721963882446289e-01 7.070758193731307983e-02 1.761983484029769897e-01 1.314231902360916138e-01 -2.383819371461868286e-01 3.434877097606658936e-01 4.058489948511123657e-02 2.105239033699035645e-01 1.877753585577011108e-01 4.043615423142910004e-03
2.374771982431411743e-02 2.387512028217315674e-01 -4.528661072254180908e-02 -2.933785617351531982e-01 3.686226010322570801e-01 6.256131827831268311e-02 4.024976864457130432e-02 -3.052238821983337402e-01 -3.254825174808502197e-01 -1.914072483777999878e-01 8.473949134349822998e-02 -1.364682614803314209e-02 2.905395813286304474e-02 7.824861444532871246e-03 -3.115225136280059814e-01 -1.772737503051757812e-01 -6.499591469764709473e-02 -9.934398531913757324e-02 1.445253789424896240e-01 -2.681132555007934570e-01 -1.265535056591033936e-01 -1.264525800943374634e-01 8.439218625426292419e-03 1.561045795679092407e-01 1.140285283327102661e-01 8.445846848189830780e-03 4.438916593790054321e-02 2.500350773334503174e-02 -2.988500893115997314e-01 -2.014504969120025635e-01 1.732869148254394531e-01 3.886275365948677063e-02
9.646026790142059326e-02 -2.681939899921417236e-01 -4.370850026607513428e-01 -2.605439126491546631e-01 3.615721687674522400e-02 1.669785827398300171e-01 -5.202478170394897461e-02 -2.644423544406890869e-01 -2.345316810533404350e-03 4.405475035309791565e-02 -1.620484143495559692e-01 -1.264258772134780884e-01 -2.180952345952391624e-03 2.261808700859546661e-02 -4.925090968608856201e-01 -1.638966649770736694e-01 5.202987417578697205e-02 7.055869698524475098e-02 1.252960860729217529e-01 1.047287806868553162e-01 -2.397693246603012085e-01 -1.379903852939605713e-01 -6.838126480579376221e-02 1.613206267356872559e-01 -3.645196929574012756e-02 5.593239143490791321e-02 -1.544316858053207397e-01 -5.472206324338912964e-02 -1.677180081605911255e-01 1.680372357368469238e-01 -1.975662633776664734e-02 -1.193382516503334045e-01
1.408409476280212402e-01 1.247971057891845703e-01 -1.472608149051666260e-01 -2.322872541844844818e-02 1.909286379814147949e-01 7.692512869834899902e-02 3.402581512928009033e-01 -3.543585538864135742e-01 -5.737603455781936646e-02 5.616164207458496094e-02 -2.063739597797393799e-01 9.003969281911849976e-02 -6.896205991506576538e-02 1.032264605164527893e-01 -3.148097097873687744e-01 -3.926102817058563232e-01 -2.821259498596191406e-01 3.890078887343406677e-02 2.772591821849346161e-02 1.366849094629287720e-01 1.706494018435478210e-02 5.734212324023246765e-02 7.985121756792068481e-02 2.279956489801406860e-01 2.471246123313903809e-01 4.928037896752357483e-02 3.842382505536079407e-02 2.574788033962249756e-01 -1.207018122076988220e-01 -1.123896241188049316e-01 4.923608154058456421e-03 -1.088657304644584656e-01
8.935546129941940308e-02 -1.294589936733245850e-01 -2.978656589984893799e-01 -2.114058583974838257e-01 8.861387521028518677e-02 9.358566254377365112e-02 -6.654766388237476349e-03 -1.868127733469009399e-01 -2.589786946773529053e-01 2.159970253705978394e-01 -3.656591475009918213e-02 -2.438218444585800171e-01 -1.883634179830551147e-02 2.755928635597229004e-01 7.906102575361728668e-03 1.220288053154945374e-01 -1.164583489298820496e-02 1.218663975596427917e-01 1.710359156131744385e-01 -2.894119825214147568e-03 -5.229031443595886230e-01 -2.273500859737396240e-01 2.331164181232452393e-01 1.937652677297592163e-01 1.204434037208557129e-01 -2.441866695880889893e-02 -1.526873093098402023e-02 2.423716709017753601e-02 7.481168024241924286e-03 1.706134527921676636e-01 5.975966155529022217e-02 1.208418235182762146e-01
-1.408141255378723145e-01 -1.076569780707359314e-01 -1.139460355043411255e-01 -9.321385622024536133e-02 1.969923079013824463e-01 1.126015186309814453e-01 5.553874373435974121e-02 -1.711132228374481201e-01 -2.541368603706359863e-01 1.732706576585769653e-01 2.352773994207382202e-01 -6.081188097596168518e-02 -1.203697994351387024e-01 1.887724846601486206e-01 -3.918451964855194092e-01 -5.498756095767021179e-02 -7.055185735225677490e-02 1.694107949733734131e-01 -2.115993350744247437e-01 -1.552796065807342529e-01 2.064947485923767090e-01 -2.298687249422073364e-01 3.566825762391090393e-02 1.752595305442810059e-01 1.032809913158416748e-01 5.291393771767616272e-02 -3.965628147125244141e-01 -1.750141195952892303e-02 3.287709504365921021e-02 1.236405074596405029e-01 2.758213877677917480e-01 -9.589228779077529907e-02
-1.635482758283615112e-01 -3.054927587509155273e-01 -1.952793300151824951e-01 -7.069310545921325684e-02 -1.493970751762390137e-01 -4.284036904573440552e-02 -2.718288302421569824e-01 -2.399545311927795410e-01 -5.168645381927490234e-01 -9.091576561331748962e-03 2.378707826137542725e-01 -2.328262925148010254e-01 7.542870938777923584e-02 3.102707266807556152e-01 -1.736593097448348999e-01 1.104208081960678101e-01 -1.799031496047973633e-01 -5.897568166255950928e-02 5.275757238268852234e-02 5.950729921460151672e-02 1.831151247024536133e-01 -1.072253808379173279e-01 -9.503898769617080688e-02 -5.474225059151649475e-02 -1.595059968531131744e-02 -6.479199230670928955e-02 -3.417773544788360596e-02 1.717200875282287598e-01 -1.257601529359817505e-01 5.079858750104904175e-02 6.860300153493881226e-02 -3.748022392392158508e-02
-1.310423761606216431e-01 2.159482538700103760e-01 2.556287646293640137e-01 2.145789377391338348e-02 7.537399232387542725e-02 1.616949439048767090e-01 4.911844059824943542e-02 -1.838621050119400024e-01 -3.080922067165374756e-01 -2.442374229431152344e-01 4.446841776371002197e-02 -2.923146188259124756e-01 -1.220707297325134277e-01 1.713146120309829712e-01 -2.473854571580886841e-01 3.232265636324882507e-02 -6.933412700891494751e-02 1.536365002393722534e-01 -2.821977138519287109e-01 1.013927012681961060e-01 -2.345846742391586304e-01 1.006026715040206909e-01 -4.051884263753890991e-02 1.433028466999530792e-02 -6.271938234567642212e-02 2.517259418964385986e-01 -1.428780704736709595e-01 2.742018103599548340e-01 -1.676843911409378052e-01 -2.758977115154266357e-01 -3.429573401808738708e-02 1.453822106122970581e-02
1.363914310932159424e-01 -7.095097750425338745e-02 -1.460689455270767212e-01 -1.447096019983291626e-01 -2.179658114910125732e-01 1.800414770841598511e-01 -1.836008876562118530e-01 -1.096862554550170898e-02 -2.967506647109985352e-01 8.382696658372879028e-02 9.260743111371994019e-02 -1.494292020797729492e-01 -9.080918133258819580e-02 1.147304475307464600e-01 -2.639222741127014160e-01 -3.152913153171539307e-01 1.138445287942886353e-01 3.758530914783477783e-01 1.240185871720314026e-01 1.822206825017929077e-01 -1.605219095945358276e-01 -2.290221601724624634e-01 -2.036563903093338013e-01 2.103391587734222412e-01 1.820475161075592041e-01 -9.506395459175109863e-02 -7.794018089771270752e-02 2.272874116897583008e-01 -6.907801330089569092e-02 1.421336233615875244e-01 7.031760364770889282e-02 8.536877483129501343e-02
-8.309857547283172607e-02 1.638317555189132690e-01 -1.225998103618621826e-01 3.277956694364547729e-02 -3.757227910682559013e-03 1.913486048579216003e-02 1.881529539823532104e-01 -3.668544590473175049e-01 -2.832860350608825684e-01 1.061949972063302994e-02 -9.989172220230102539e-02 -3.048600554466247559e-01 1.028510034084320068e-01 8.670207113027572632e-02 -3.225738406181335449e-01 9.796261787414550781e-03 -3.041077554225921631e-01 7.639853656291961670e-02 1.471426635980606079e-01 7.024458050727844238e-02 -1.444150656461715698e-01 1.155396774411201477e-01 1.660770326852798462e-01 8.934973180294036865e-02 -2.146146744489669800e-01 -4.217155277729034424e-02 -1.684717647731304169e-02 2.422076910734176636e-01 1.551236957311630249e-01 -1.809689849615097046e-01 6.261154264211654663e-02 -3.347600102424621582e-01
5.648884922266006470e-02 -5.389299243688583374e-02 -1.184064000844955444e-01 -9.593258798122406006e-02 1.526342332363128662e-01 8.694521337747573853e-02 -3.009069338440895081e-02 -2.129598557949066162e-01 -5.282021760940551758e-01 2.537285387516021729e-01 8.386651426553726196e-02 2.067746669054031372e-01 -2.743088454008102417e-02 1.607913970947265625e-01 -1.045954972505569458e-01 2.504311800003051758e-01 2.843629941344261169e-02 3.309527933597564697e-01 1.570838689804077148e-01 1.181685402989387512e-01 -2.080515027046203613e-01 -2.223406732082366943e-01 2.104562669992446899e-01 -7.369351387023925781e-02 1.167426258325576782e-01 1.470018178224563599e-01 1.036387979984283447e-01 1.885278820991516113e-01 8.852237462997436523e-02 1.319023594260215759e-02 1.066665425896644592e-01 -8.836748450994491577e-02
1.780560240149497986e-02 7.476478815078735352e-02 -4.241844639182090759e-03 -5.631307139992713928e-02 8.677174150943756104e-02 3.780760765075683594e-01 2.624881267547607422e-01 -2.022340744733810425e-01 -1.467611789703369141e-01 1.652904152870178223e-01 -1.084027066826820374e-01 -1.363254785537719727e-01 -8.117184974253177643e-03 -3.012421354651451111e-02 -4.918366372585296631e-01 -2.996792197227478027e-01 -1.805689036846160889e-01 -2.495536953210830688e-02 -1.340721547603607178e-01 1.765229701995849609e-01 -1.317946910858154297e-01 4.776890948414802551e-02 5.830703675746917725e-02 3.822209239006042480e-01 8.679126948118209839e-02 -5.496279895305633545e-02 1.690523177385330200e-01 5.896604806184768677e-02 4.508526250720024109e-02 -5.631095543503761292e-02 1.230304911732673645e-01 6.555379182100296021e-02
2.707597613334655762e-02 1.089676916599273682e-01 1.346659809350967407e-01 8.116689324378967285e-02 1.958928257226943970e-01 -7.930301129817962646e-02 1.640292853116989136e-01 -6.640797853469848633e-02 -4.236672818660736084e-01 -1.531345397233963013e-01 -6.357010453939437866e-02 -2.848496437072753906e-01 -1.582677811384201050e-01 3.706250190734863281e-01 -2.716805934906005859e-01 7.676720619201660156e-02 -2.507206285372376442e-03 2.856037020683288574e-01 -1.610637456178665161e-01 4.688302427530288696e-02 -2.261340469121932983e-01 2.054912000894546509e-01 -1.856687664985656738e-02 1.180804683826863766e-03 1.184155121445655823e-01 2.454336881637573242e-01 -1.476569920778274536e-01 4.539489746093750000e-02 -1.298629771918058395e-02 -1.930186301469802856e-01 -1.315436214208602905e-01 1.323329191654920578e-02
-9.981226921081542969e-02 -2.039778381586074829e-01 1.010429710149765015e-01 -3.149597048759460449e-01 1.016374975442886353e-01 1.618586480617523193e-01 4.142594933509826660e-01 -3.592939674854278564e-01 -4.071824848651885986e-01 6.904515903443098068e-03 -6.097047030925750732e-02 -3.418129310011863708e-02 8.344982564449310303e-02 1.910936981439590454e-01 1.687602102756500244e-01 -8.188706636428833008e-02 -4.344927147030830383e-02 1.787017434835433960e-01 -1.134745031595230103e-01 2.569880416558589786e-05 -2.564092352986335754e-02 -1.062497124075889587e-01 -2.878490835428237915e-02 -1.047229617834091187e-01 7.650954276323318481e-02 1.510559320449829102e-01 -1.453710049390792847e-01 1.387846916913986206e-01 -1.652347892522811890e-01 2.202045172452926636e-01 -1.889063119888305664e-01 3.752914816141128540e-02
1.301302164793014526e-01 1.425178200006484985e-01 -3.802831172943115234e-01 -1.175476536154747009e-01 1.763617545366287231e-01 2.946924567222595215e-01 1.943422667682170868e-02 -2.279468029737472534e-01 -1.530642956495285034e-01 7.881680130958557129e-02 1.167909707874059677e-03 -9.236156195402145386e-02 -2.717870473861694336e-01 2.426254153251647949e-01 -8.287885785102844238e-02 4.321996122598648071e-03 -9.435718506574630737e-02 3.401610553264617920e-01 3.676758110523223877e-01 -7.760993391275405884e-02 3.278089687228202820e-02 -8.713803440332412720e-02 -3.118438720703125000e-01 1.455610245466232300e-01 -5.071528255939483643e-02 1.683293431997299194e-01 -1.000565886497497559e-01 6.484398245811462402e-02 -7.521534711122512817e-02 4.046824946999549866e-02 -8.890671283006668091e-02 -5.473462119698524475e-02
5.485872738063335419e-03 1.402712017297744751e-01 -4.567181318998336792e-02 -1.971050351858139038e-02 1.485339924693107605e-02 3.711457252502441406e-01 1.788871586322784424e-01 1.063868962228298187e-02 -4.186786413192749023e-01 2.373805642127990723e-01 1.255225390195846558e-01 -1.044462323188781738e-01 -1.122683882713317871e-01 -7.326304912567138672e-02 -2.578423619270324707e-01 -5.573856830596923828e-02 -1.894179172813892365e-02 7.605297118425369263e-02 2.612731652334332466e-03 2.512648701667785645e-01 6.827056407928466797e-02 1.856824308633804321e-01 9.488514065742492676e-02 1.697099953889846802e-01 7.990039885044097900e-02 2.732693590223789215e-02 -8.330786228179931641e-02 3.631089329719543457e-01 -3.442015349864959717e-01 -1.963168084621429443e-01 4.680182784795761108e-02 1.025521010160446167e-01
-2.417334616184234619e-01 -2.382691353559494019e-01 -1.485185772180557251e-01 -3.898971015587449074e-03 1.149859577417373657e-01 4.081612452864646912e-02 -7.652570959180593491e-03 -4.305287003517150879e-01 -2.870285883545875549e-02 1.440609339624643326e-02 1.017725840210914612e-01 -2.616110742092132568e-01 -2.077457867562770844e-02 1.403348445892333984e-01 -3.584664165973663330e-01 -2.450496405363082886e-01 2.447532676160335541e-02 -1.213356032967567444e-01 1.982630640268325806e-01 -1.701999008655548096e-01 2.146285027265548706e-02 -8.285283297300338745e-02 2.285243570804595947e-01 1.049894616007804871e-01 -7.709319889545440674e-02 1.307626068592071533e-01 1.288970708847045898e-01 3.836065530776977539e-01 4.379525035619735718e-02 -1.672975867986679077e-01 -1.910426467657089233e-02 5.162496119737625122e-02
-1.307488325983285904e-02 1.550155133008956909e-01 -1.162060350179672241e-01 8.007265627384185791e-02 4.068072885274887085e-02 1.410547494888305664e-01 7.790889590978622437e-02 -4.494614899158477783e-01 -6.000191569328308105e-01 6.854728609323501587e-02 1.911985315382480621e-02 -6.705467589199542999e-03 9.827727824449539185e-02 1.108588799834251404e-01 -4.944242164492607117e-02 -1.490942984819412231e-01 -1.389327198266983032e-01 1.157448515295982361e-01 -1.178787127137184143e-01 -1.470548957586288452e-01 -1.004056185483932495e-01 -1.095851436257362366e-01 -1.128049492835998535e-01 1.134968400001525879e-01 1.652048826217651367e-01 2.279469370841979980e-01 -4.841014370322227478e-02 5.909636092837899923e-05 -2.867834866046905518e-01 -1.481879204511642456e-01 8.214648813009262085e-02 -7.764226943254470825e-02
1.074258387088775635e-01 -1.366505175828933716e-01 -5.066503956913948059e-02 1.717585623264312744e-01 -1.049479618668556213e-01 1.431222409009933472e-01 6.860000640153884888e-02 -3.394376933574676514e-01 -3.754999339580535889e-01 1.185115128755569458e-01 1.071193218231201172e-01 -2.444712370634078979e-01 -3.948229849338531494e-01 -1.050085350871086121e-01 2.235287101939320564e-03 -1.808073818683624268e-01 -2.075905501842498779e-01 -3.420059802010655403e-03 -7.090767472982406616e-02 -1.144546568393707275e-01 8.012189716100692749e-02 9.247409552335739136e-02 -3.167875483632087708e-02 -6.035728007555007935e-02 6.347421091049909592e-03 2.115738391876220703e-01 -2.760949432849884033e-01 2.837766706943511963e-01 -2.280325889587402344e-01 1.586259603500366211e-01 1.074874494224786758e-02 2.670938521623611450e-02
1.532538384199142456e-01 1.023586373776197433e-02 -2.818429172039031982e-01 -2.677019238471984863e-01 1.665456406772136688e-02 1.239375397562980652e-01 -1.083008050918579102e-01 -9.896132349967956543e-02 -3.260438144207000732e-01 1.356692053377628326e-02 5.437188223004341125e-02 -2.539018690586090088e-01 7.013577222824096680e-02 1.589303910732269287e-01 -2.527244985103607178e-01 5.581480264663696289e-02 7.401269394904375076e-03 2.900510132312774658e-01 1.320151537656784058e-01 4.130278527736663818e-02 -3.665325045585632324e-01 -3.013458251953125000e-01 2.421535402536392212e-01 -5.718480423092842102e-02 1.985023766756057739e-01 1.847587525844573975e-01 -8.495496585965156555e-03 4.748833924531936646e-02 4.240966960787773132e-02 1.897533386945724487e-01 -1.814941130578517914e-02 1.126581877470016479e-01
9.824252873659133911e-02 -1.166155263781547546e-01 -1.162670701742172241e-01 -5.426459014415740967e-02 1.950164735317230225e-01 1.878712475299835205e-01 2.915468513965606689e-01 -3.771329522132873535e-01 -1.233283206820487976e-01 -6.240789592266082764e-02 -1.815768480300903320e-01 8.459765464067459106e-02 -1.704903393983840942e-01 1.595368236303329468e-01 -3.203288652002811432e-03 -2.147065848112106323e-01 -2.167373001575469971e-01 4.298951849341392517e-02 8.392359130084514618e-03 -5.854005366563796997e-02 1.575548350811004639e-01 8.211009949445724487e-02 5.535554513335227966e-02 2.181359082460403442e-01 1.617491841316223145e-01 -2.342384159564971924e-01 -2.616870775818824768e-02 4.868842959403991699e-01 -6.543327867984771729e-02 -1.630091965198516846e-01 8.157244324684143066e-02 -9.517581760883331299e-02
-7.396609336137771606e-02 -1.913381218910217285e-01 -1.022512540221214294e-01 -1.332316249608993530e-01 7.322622090578079224e-02 7.840798050165176392e-02 -6.297267228364944458e-02 -1.647032499313354492e-01 -3.853295147418975830e-01 -5.803961306810379028e-02 4.106888547539710999e-03 -9.267916530370712280e-02 -1.748883575201034546e-01 5.528442859649658203e-01 8.651265501976013184e-02 -1.681409925222396851e-01 -1.372328251600265503e-01 -1.262998729944229126e-01 2.834871411323547363e-01 5.227312818169593811e-02 2.091555297374725342e-01 -1.197259798645973206e-01 -9.287095814943313599e-02 2.713809348642826080e-02 -1.472183875739574432e-02 4.126158542931079865e-03 -1.418818533420562744e-01 2.380267679691314697e-01 4.466765746474266052e-02 2.371544539928436279e-01 1.383913010358810425e-01 -1.222430765628814697e-01
4.448485746979713440e-02 7.860879600048065186e-02 -1.011153832077980042e-01 -1.415604799985885620e-01 6.995899230241775513e-02 2.767572700977325439e-01 1.260567456483840942e-01 -1.351485848426818848e-01 -4.154481589794158936e-01 3.662087321281433105e-01 1.052918359637260437e-01 -1.207941845059394836e-01 -2.245409488677978516e-01 -2.108847908675670624e-02 -1.303832978010177612e-01 -4.380315914750099182e-02 -6.836421787738800049e-02 -1.153481379151344299e-01 1.225808635354042053e-02 3.975931089371442795e-03 4.731402918696403503e-02 -1.837320253252983093e-02 -2.008626982569694519e-02 1.032958179712295532e-01 2.145976573228836060e-01 -1.215369328856468201e-01 -4.735187441110610962e-02 3.418114483356475830e-01 -4.407982826232910156e-01 5.996960215270519257e-03 -1.816518306732177734e-01 6.882391124963760376e-02
6.615871936082839966e-02 8.074375987052917480e-02 1.194293727166950703e-03 -1.416678074747323990e-02 -4.456752166152000427e-02 1.530234515666961670e-01 2.075474262237548828e-01 -3.708060458302497864e-02 -5.776059031486511230e-01 1.372769623994827271e-01 1.604694426059722900e-01 -1.560746878385543823e-01 -1.340228468179702759e-01 2.103884704411029816e-02 -2.061612606048583984e-01 -1.803776770830154419e-01 1.931161135435104370e-01 6.306989490985870361e-02 2.661836147308349609e-01 -8.228728920221328735e-02 -2.128230631351470947e-01 -1.850986033678054810e-01 1.420024782419204712e-01 1.655218303203582764e-01 -8.718119561672210693e-02 9.989187121391296387e-02 2.214187756180763245e-02 1.486879885196685791e-01 -3.361252844333648682e-01 1.300510317087173462e-01 -6.352170556783676147e-02 -5.386945605278015137e-02
-1.208374798297882080e-01 -6.479547917842864990e-02 -1.180744543671607971e-01 -1.331641077995300293e-01 2.716976404190063477e-01 2.224736213684082031e-01 2.729674279689788818e-01 -2.856195867061614990e-01 -1.123133599758148193e-01 1.384157538414001465e-01 -1.606621295213699341e-01 4.071719944477081299e-02 -2.576540708541870117e-01 1.344724148511886597e-01 -8.199849724769592285e-02 -3.116561174392700195e-01 -1.114820465445518494e-01 -1.377021670341491699e-01 -8.746618404984474182e-03 1.722293943166732788e-01 1.945057660341262817e-01 1.398047208786010742e-01 5.071070417761802673e-02 2.132899463176727295e-01 1.570452302694320679e-01 -2.715393304824829102e-01 6.919453293085098267e-02 3.677241802215576172e-01 1.878060167655348778e-03 -3.263466060161590576e-02 -6.329078227281570435e-02 -1.118255853652954102e-01
1.246723607182502747e-01 1.853711903095245361e-01 1.402354147285223007e-02 -3.323670029640197754e-01 2.879611849784851074e-01 3.171866834163665771e-01 5.475283041596412659e-02 -8.264745771884918213e-02 -5.160531997680664062e-01 1.380674391984939575e-01 9.792437404394149780e-02 -1.442810595035552979e-01 4.702533036470413208e-02 1.643439382314682007e-01 -1.630992740392684937e-01 -8.984495699405670166e-02 -3.185878321528434753e-02 -1.675349175930023193e-01 -1.886491104960441589e-02 -1.661621779203414917e-01 -3.401948884129524231e-02 -2.802280187606811523e-01 1.155696902424097061e-02 2.229925543069839478e-01 -7.165218889713287354e-02 9.523842483758926392e-02 -1.526357382535934448e-01 9.987793117761611938e-02 1.056482270359992981e-01 -1.417161710560321808e-02 1.288914084434509277e-01 -6.597587466239929199e-02
-1.787991449236869812e-02 -2.451888918876647949e-01 4.510174319148063660e-02 -1.967595368623733521e-01 1.350807398557662964e-01 1.198545247316360474e-01 2.154532670974731445e-01 -3.167581260204315186e-01 -1.840294003486633301e-01 6.001054495573043823e-02 1.515856087207794189e-01 8.191240951418876648e-03 -3.067654967308044434e-01 2.202962338924407959e-01 -2.658262252807617188e-01 1.842597872018814087e-02 -1.158332973718643188e-01 4.854220151901245117e-02 1.864403337240219116e-01 -2.369056642055511475e-02 -3.409970104694366455e-01 -1.894275546073913574e-01 3.231109082698822021e-01 -4.682622104883193970e-02 -8.852140605449676514e-02 1.467944234609603882e-01 -1.013364195823669434e-01 1.540372055023908615e-02 -6.401618570089340210e-02 -3.544094040989875793e-02 -4.600787069648504257e-03 3.002970516681671143e-01
-1.297405213117599487e-01 -3.077826201915740967e-01 1.060113757848739624e-01 6.866969168186187744e-03 5.266962200403213501e-02 7.421480119228363037e-02 -1.478150039911270142e-01 -1.095407754182815552e-01 -3.223521411418914795e-01 -1.161320134997367859e-01 4.282060563564300537e-01 -1.328307837247848511e-01 1.996927708387374878e-02 1.951476037502288818e-01 -2.948260903358459473e-01 8.817369490861892700e-02 -5.661552026867866516e-02 3.682263940572738647e-02 -1.729373037815093994e-01 1.078913584351539612e-01 1.034481525421142578e-01 -4.678702726960182190e-02 1.444569975137710571e-01 2.241519987583160400e-01 2.405343353748321533e-01 9.037782996892929077e-02 -7.207535207271575928e-02 3.731627166271209717e-01 -8.207185566425323486e-02 1.476272344589233398e-01 -6.205822899937629700e-02 -1.023639962077140808e-01
5.793335661292076111e-02 6.275891326367855072e-03 -2.011628746986389160e-01 -1.840130053460597992e-02 1.546479612588882446e-01 -5.175619199872016907e-02 3.489882126450538635e-02 -3.125904202461242676e-01 -2.856240570545196533e-01 -7.604211568832397461e-02 4.133740440011024475e-02 -7.993691600859165192e-03 -1.710088700056076050e-01 6.084290891885757446e-02 -2.089144587516784668e-01 -4.145544767379760742e-01 -7.619407773017883301e-02 -2.041566669940948486e-01 9.508277475833892822e-02 2.409073412418365479e-01 -2.693061828613281250e-01 6.319560110569000244e-02 2.439398914575576782e-01 1.524289399385452271e-01 -3.109230697154998779e-01 2.345257997512817383e-01 -6.155061349272727966e-02 3.790481388568878174e-02 1.441869735717773438e-01 -9.578258544206619263e-02 8.057956583797931671e-03 -1.787119358777999878e-01
-2.273775190114974976e-01 -3.026946075260639191e-02 -4.072452336549758911e-02 -2.736535668373107910e-02 2.546061873435974121e-01 6.185543909668922424e-02 2.648086473345756531e-02 -2.185148447751998901e-01 -3.676034212112426758e-01 1.689449138939380646e-02 -1.494409888982772827e-01 1.674180179834365845e-01 -2.306313067674636841e-01 1.227422431111335754e-01 -1.493652462959289551e-01 3.577184677124023438e-02 -2.544744014739990234e-01 1.439149230718612671e-01 -3.626140058040618896e-01 5.838258564472198486e-02 -2.804245650768280029e-01 -3.059676289558410645e-01 -5.198036506772041321e-02 -1.942630112171173096e-02 -2.403561212122440338e-02 -2.079792767763137817e-01 -1.221454143524169922e-01 1.458766609430313110e-01 9.775490313768386841e-02 -8.861675113439559937e-02 -2.381017506122589111e-01 2.041500806808471680e-02
-7.563678664155304432e-04 -1.523287445306777954e-01 -8.701653033494949341e-02 -1.054269373416900635e-01 3.083930313587188721e-01 2.600718140602111816e-01 -3.797543235123157501e-03 -1.013613268733024597e-01 -1.140318661928176880e-01 -4.462984502315521240e-01 6.366305053234100342e-02 -3.062747418880462646e-01 -9.363350272178649902e-02 2.225829660892486572e-01 -2.959031462669372559e-01 8.683303371071815491e-03 -1.209609434008598328e-01 -9.890882670879364014e-02 7.338589522987604141e-03 1.399928629398345947e-01 4.526825621724128723e-02 -2.076318413019180298e-01 9.403361380100250244e-02 3.117561936378479004e-01 -3.919238969683647156e-02 2.318264842033386230e-01 1.671976894140243530e-01 5.631490051746368408e-02 1.587277501821517944e-01 8.983630686998367310e-02 -1.187430769205093384e-01 7.586040999740362167e-03
-2.154000103473663330e-02 -2.988451421260833740e-01 -3.527542650699615479e-01 -2.276202291250228882e-01 -1.177502945065498352e-01 7.347203046083450317e-02 -7.008069753646850586e-02 -2.149813920259475708e-01 -1.357063502073287964e-01 1.622565239667892456e-01 7.545795291662216187e-02 -1.260906010866165161e-01 -3.866342455148696899e-02 1.322277169674634933e-02 -4.149700999259948730e-01 -5.659867450594902039e-02 9.581343084573745728e-02 2.480352967977523804e-01 -1.552032120525836945e-02 8.010140061378479004e-02 -3.000293970108032227e-01 -3.287523686885833740e-01 -7.075229287147521973e-02 2.854260802268981934e-01 -1.284034401178359985e-01 4.532971978187561035e-02 -5.357270687818527222e-02 1.253227442502975464e-01 -7.575922459363937378e-02 -6.569012999534606934e-02 -4.717519972473382950e-03 -1.051501557230949402e-01
1.319777667522430420e-01 -3.158890455961227417e-02 -2.751505561172962189e-02 -1.637610346078872681e-01 4.755787923932075500e-02 1.386110931634902954e-01 1.805876940488815308e-01 1.333506405353546143e-02 -5.948883891105651855e-01 2.501680254936218262e-01 1.015701591968536377e-01 -2.181234508752822876e-01 -8.910756558179855347e-02 -7.061528414487838745e-02 -9.036056697368621826e-02 -1.859112530946731567e-01 1.257347408682107925e-02 4.656825959682464600e-02 1.663426011800765991e-01 -3.792369039729237556e-03 -9.954946488142013550e-02 -2.515438497066497803e-01 -3.895763074979186058e-04 2.432402372360229492e-01 -5.356139689683914185e-02 2.900373935699462891e-01 -7.854679226875305176e-02 1.113844588398933411e-01 -2.000335603952407837e-01 8.446391671895980835e-02 -1.310831457376480103e-01 1.935487538576126099e-01
1.476066261529922485e-01 -8.282227069139480591e-02 -1.302433460950851440e-01 -6.483264267444610596e-02 -1.014097929000854492e-01 1.126226708292961121e-01 -1.332750618457794189e-01 -4.249125719070434570e-01 -3.096467554569244385e-01 2.135739624500274658e-01 9.888549894094467163e-02 -1.719238758087158203e-01 -2.894660830497741699e-01 9.783603250980377197e-02 -1.161563545465469360e-01 -8.958072215318679810e-02 2.166159451007843018e-01 -2.046101242303848267e-01 2.250713109970092773e-02 2.526029348373413086e-01 4.951123613864183426e-03 -1.928354203701019287e-01 -6.712571531534194946e-02 3.132076188921928406e-02 -2.200803253799676895e-03 2.451489567756652832e-01 -5.986293405294418335e-02 1.778866648674011230e-01 -1.292555183172225952e-01 1.709145158529281616e-01 -1.644126772880554199e-01 2.628974616527557373e-01
2.487676143646240234e-01 -2.945071458816528320e-01 -2.100535333156585693e-01 -1.677784323692321777e-01 6.164981797337532043e-02 2.450928092002868652e-01 6.489892303943634033e-02 -3.291898667812347412e-01 -1.708015501499176025e-01 8.407926559448242188e-02 -3.419072926044464111e-02 -9.876593202352523804e-02 -1.483881473541259766e-01 6.549973785877227783e-02 -3.099988996982574463e-01 -7.071448862552642822e-02 3.671954618766903877e-03 2.360913157463073730e-01 9.786286950111389160e-02 2.104641497135162354e-01 -4.262655973434448242e-02 -3.594164550304412842e-01 -2.489425241947174072e-01 -5.198691785335540771e-02 -3.253758698701858521e-02 5.530761554837226868e-03 2.915208637714385986e-01 8.677589148283004761e-02 -4.529031924903392792e-03 4.547463357448577881e-02 1.203684657812118530e-01 -1.122770980000495911e-01
-8.125128597021102905e-02 -2.644965648651123047e-01 -2.259705215692520142e-01 -2.132530556991696358e-03 2.112397402524948120e-01 9.292822331190109253e-02 -6.591894477605819702e-02 -7.234462350606918335e-02 -1.854472607374191284e-01 -2.939776182174682617e-01 -1.383958570659160614e-02 -4.097152352333068848e-01 -1.548991352319717407e-02 1.796601563692092896e-01 -1.834383159875869751e-01 -4.138918593525886536e-02 -1.705558001995086670e-01 1.190752238035202026e-01 -1.644944697618484497e-01 3.080422580242156982e-01 -1.294262707233428955e-01 -1.941938102245330811e-01 1.130506992340087891e-01 1.991267055273056030e-01 2.210692688822746277e-02 1.832702457904815674e-01 1.239333674311637878e-01 2.540612518787384033e-01 1.208741813898086548e-01 6.483201682567596436e-02 -2.064940333366394043e-01 7.235851138830184937e-02
-1.241944879293441772e-01 7.802792824804782867e-03 -2.706050276756286621e-01 -1.561292558908462524e-01 -4.087396711111068726e-02 4.282552003860473633e-02 -2.244030125439167023e-02 -2.400942444801330566e-01 -4.130505025386810303e-01 -7.535778731107711792e-02 -1.364067494869232178e-01 -2.883087396621704102e-01 -1.125442683696746826e-01 -1.259548664093017578e-01 -1.353408992290496826e-01 3.335376456379890442e-02 -8.796603977680206299e-02 1.841853111982345581e-01 8.937242627143859863e-02 -6.170031800866127014e-02 -3.597110509872436523e-02 -9.657482802867889404e-02 8.750844746828079224e-02 1.885147541761398315e-01 -5.455002561211585999e-02 3.178595304489135742e-01 -1.235090941190719604e-01 2.869790494441986084e-01 3.701757788658142090e-01 -1.695066094398498535e-01 1.034104302525520325e-01 -1.180180460214614868e-01
2.203735522925853729e-02 4.527370911091566086e-03 -2.357678115367889404e-01 -1.350474059581756592e-01 8.790268748998641968e-02 1.359677314758300781e-01 1.889085620641708374e-01 -2.500992119312286377e-01 -2.903226315975189209e-01 3.707585334777832031e-01 -1.865050010383129120e-02 3.842018917202949524e-02 2.411072142422199249e-02 4.351967200636863708e-02 -2.856564521789550781e-01 1.646294891834259033e-01 -9.089324623346328735e-03 2.550787031650543213e-01 2.344209551811218262e-01 2.692782580852508545e-01 -5.051584541797637939e-02 -1.329111307859420776e-01 1.685839891433715820e-02 1.997901685535907745e-02 2.345030009746551514e-01 1.601992994546890259e-01 -2.125918716192245483e-01 -5.788510665297508240e-02 -1.340683251619338989e-01 2.711619138717651367e-01 -1.694947928190231323e-01 -5.935633927583694458e-02
1.265952140092849731e-01 1.705695874989032745e-02 -2.575540840625762939e-01 -2.403637915849685669e-01 2.000525742769241333e-01 2.225080728530883789e-01 9.082105010747909546e-02 -3.099000155925750732e-01 -2.041432708501815796e-01 -1.729074269533157349e-01 8.690007776021957397e-02 -1.977930814027786255e-01 -1.143500953912734985e-01 1.347372084856033325e-01 6.183791905641555786e-02 -2.379486858844757080e-01 -1.001101806759834290e-01 -1.449576765298843384e-01 -1.568129658699035645e-02 4.181788116693496704e-02 9.618882834911346436e-02 -1.782244071364402771e-02 3.787800297141075134e-02 9.293384850025177002e-02 -2.172857820987701416e-01 6.360207498073577881e-02 1.034531593322753906e-01 3.114625513553619385e-01 1.322957873344421387e-01 -4.574523866176605225e-01 1.070630028843879700e-01 -7.726513594388961792e-02
-8.586780726909637451e-02 -7.376712560653686523e-02 1.398333311080932617e-01 -7.575036585330963135e-02 -1.230288967490196228e-01 3.497378826141357422e-01 1.927080005407333374e-01 -2.988271713256835938e-01 -3.380019962787628174e-01 2.213273495435714722e-01 2.296673804521560669e-01 -1.728280037641525269e-01 -2.954659461975097656e-01 5.250195972621440887e-03 -8.363458514213562012e-02 2.003764808177947998e-01 -5.013531818985939026e-02 -4.470909014344215393e-02 -8.979507535696029663e-02 2.632889524102210999e-02 -1.940426416695117950e-02 -4.970110580325126648e-02 6.934870034456253052e-02 4.291703179478645325e-02 1.049490049481391907e-01 1.607054919004440308e-01 -7.041767984628677368e-02 3.540941178798675537e-01 -3.366692066192626953e-01 -1.118912920355796814e-02 -9.104142338037490845e-02 -7.731494307518005371e-02
1.089004725217819214e-01 6.652074400335550308e-03 -4.125716388225555420e-01 3.465759009122848511e-02 -1.249922886490821838e-01 7.755623757839202881e-02 6.513164192438125610e-02 -2.887560427188873291e-01 -3.671815097332000732e-01 1.080685704946517944e-01 1.107838377356529236e-02 2.622958831489086151e-02 1.478388011455535889e-01 4.622398316860198975e-02 -3.384792208671569824e-01 -1.480047311633825302e-02 -1.774125099182128906e-01 -1.143628731369972229e-01 3.443694114685058594e-02 1.605508625507354736e-01 4.145023971796035767e-02 -1.557131856679916382e-01 -1.177384331822395325e-01 -8.248427510261535645e-02 2.217869833111763000e-02 3.167399168014526367e-01 -6.768119335174560547e-02 9.355287253856658936e-02 -4.173102080821990967e-01 3.471630066633224487e-02 -1.031200140714645386e-01 5.518075451254844666e-02
5.648266989737749100e-03 -7.507536560297012329e-02 -9.264951199293136597e-02 9.168347343802452087e-03 6.465139985084533691e-02 2.380911707878112793e-01 1.960420310497283936e-01 -2.516166865825653076e-01 -3.758294284343719482e-01 1.556929200887680054e-01 1.872566342353820801e-02 -2.154127955436706543e-01 -1.229531019926071167e-01 1.489120423793792725e-01 1.048088073730468750e-01 -1.448421925306320190e-02 -1.066467538475990295e-01 2.918941974639892578e-01 4.309633746743202209e-02 2.917502522468566895e-01 8.052059262990951538e-02 -1.743736118078231812e-01 -2.151574343442916870e-01 -1.134399883449077606e-02 1.134583577513694763e-01 4.290841519832611084e-01 -7.497505843639373779e-02 1.894591897726058960e-01 9.548991918563842773e-02 -1.776453852653503418e-01 4.565987735986709595e-02 1.191606745123863220e-01
-5.480720102787017822e-02 1.147374212741851807e-01 1.340960115194320679e-01 1.059378590434789658e-02 1.034813821315765381e-01 1.534719020128250122e-02 -4.780285060405731201e-03 -4.473226070404052734e-01 -1.061569228768348694e-01 1.113505810499191284e-01 3.154901415109634399e-02 -4.279991686344146729e-01 -2.656947672367095947e-01 1.413241326808929443e-01 -3.970489203929901123e-01 -1.733580976724624634e-01 -2.350832372903823853e-01 6.170721352100372314e-02 3.792448341846466064e-02 1.107460111379623413e-01 -2.254260629415512085e-01 -1.193833537399768829e-02 2.015659362077713013e-01 6.663555279374122620e-03 -2.093974202871322632e-01 9.796117991209030151e-02 -7.543440163135528564e-02 -1.342803332954645157e-02 1.032362282276153564e-01 -7.030021399259567261e-02 -1.673590689897537231e-01 3.505241125822067261e-02
-2.608802318572998047e-01 -1.053164079785346985e-01 -8.381815254688262939e-02 4.023100249469280243e-03 3.182339072227478027e-01 -1.362084876745939255e-02 4.168161377310752869e-02 -3.435010835528373718e-02 -3.137155473232269287e-01 -6.015066057443618774e-02 1.757380515336990356e-01 1.305231004953384399e-01 -4.169206917285919189e-01 1.042227447032928467e-01 -2.199082374572753906e-01 -1.697833985090255737e-01 5.695258080959320068e-02 2.160895019769668579e-01 -2.608467936515808105e-01 -1.193018183112144470e-01 1.485539525747299194e-01 4.338935017585754395e-02 1.649576574563980103e-01 7.780037075281143188e-02 -2.757097780704498291e-02 1.887694001197814941e-01 -2.952644526958465576e-01 1.687011718750000000e-01 4.507713019847869873e-02 -1.572393178939819336e-01 6.701086647808551788e-03 1.712960749864578247e-01
-2.837138175964355469e-01 -5.211840197443962097e-02 -1.909465491771697998e-01 -5.032441392540931702e-02 6.570679694414138794e-02 2.803443968296051025e-01 2.697567455470561981e-02 -1.677389293909072876e-01 -3.866314291954040527e-01 4.948044568300247192e-02 -5.380477011203765869e-02 -1.560906171798706055e-01 -4.256787598133087158e-01 2.818000018596649170e-01 -9.219733625650405884e-02 8.338687568902969360e-02 2.898944355547428131e-02 1.659450829029083252e-01 -3.583553014323115349e-03 -9.543456882238388062e-02 -1.616730391979217529e-01 1.033525466918945312e-01 5.411342903971672058e-02 -5.169990286231040955e-02 -1.315084099769592285e-01 5.055873654782772064e-03 6.303382664918899536e-02 1.608950197696685791e-01 3.361690640449523926e-01 1.074634715914726257e-01 -1.113884001970291138e-01 2.160966545343399048e-01
-1.617936231195926666e-02 1.230987086892127991e-01 -2.244851291179656982e-01 -2.010200917720794678e-01 1.164151076227426529e-02 1.875917464494705200e-01 2.479208707809448242e-01 1.538839936256408691e-01 -5.333345532417297363e-01 5.474426969885826111e-02 1.149442642927169800e-01 -2.750554978847503662e-01 -4.869412258267402649e-02 8.492369204759597778e-02 -2.387529313564300537e-01 -1.783050745725631714e-01 1.672400087118148804e-01 -1.195092648267745972e-01 1.495009404607117176e-03 -6.497769057750701904e-02 -3.712357208132743835e-02 -1.757151931524276733e-01 2.076065391302108765e-01 6.911434978246688843e-02 -1.209364458918571472e-01 -2.422693744301795959e-02 1.013964228332042694e-02 1.499689221382141113e-01 -3.311963975429534912e-01 1.365573853254318237e-01 -6.611491739749908447e-02 -3.870939463376998901e-02
5.366227403283119202e-02 7.621277868747711182e-02 -9.112656116485595703e-02 1.135597974061965942e-01 -2.525986135005950928e-01 -5.452862009406089783e-03 2.237938791513442993e-01 -3.615375459194183350e-01 -2.630006968975067139e-01 7.514221221208572388e-02 -1.542540788650512695e-01 -4.355764389038085938e-01 -1.488667726516723633e-01 -3.908404335379600525e-02 -2.792001664638519287e-01 -1.530373841524124146e-01 -4.822117835283279419e-02 7.658376544713973999e-02 1.450322270393371582e-01 2.407344244420528412e-02 1.258159056305885315e-03 1.517353206872940063e-01 1.983260214328765869e-01 2.198249399662017822e-01 -7.786077912896871567e-03 1.700287610292434692e-01 -9.991548210382461548e-02 1.985374093055725098e-01 1.309442520141601562e-01 -2.103027701377868652e-01 1.771381795406341553e-01 -2.182977646589279175e-02
5.256782099604606628e-02 -1.496565788984298706e-01 -1.638289839029312134e-01 -1.790652424097061157e-01 1.581614017486572266e-01 4.048959016799926758e-01 -1.042537838220596313e-01 -3.213836625218391418e-02 -1.155347824096679688e-01 -6.539028882980346680e-02 -2.541060745716094971e-01 4.155701398849487305e-02 -2.418168038129806519e-01 3.429642021656036377e-01 -1.101817563176155090e-01 -8.892679959535598755e-02 -7.368689030408859253e-02 5.528727546334266663e-02 -1.924467273056507111e-02 2.317984849214553833e-01 -2.956754863262176514e-01 -1.624916940927505493e-01 -7.088340818881988525e-02 -1.755011640489101410e-02 -1.910544782876968384e-01 7.272341847419738770e-02 -3.874133154749870300e-02 1.737712621688842773e-01 -1.898135542869567871e-01 -1.754346489906311035e-01 1.965094506740570068e-01 -2.726742625236511230e-01
-5.265222489833831787e-02 -1.377615332603454590e-01 -2.591960132122039795e-01 1.438806951045989990e-01 5.651860963553190231e-03 2.554945051670074463e-01 -2.235590107738971710e-02 -4.841383080929517746e-03 -3.467752635478973389e-01 -2.162799537181854248e-01 1.008375138044357300e-01 -1.631687134504318237e-01 7.671044766902923584e-02 2.135446369647979736e-01 -5.125653743743896484e-02 -1.874861419200897217e-01 9.193246951326727867e-04 1.318256855010986328e-01 -4.810348525643348694e-02 4.477739334106445312e-01 7.602003216743469238e-02 -1.554830372333526611e-01 -4.819053038954734802e-02 2.308271527290344238e-01 -8.110684901475906372e-02 1.458757072687149048e-01 -4.352179542183876038e-02 2.831431329250335693e-01 -2.581031918525695801e-01 1.980496197938919067e-01 -9.823514521121978760e-02 1.676993817090988159e-02
-2.290156483650207520e-01 2.043501436710357666e-01 -1.810970455408096313e-01 -3.936117049306631088e-03 2.154839634895324707e-01 3.477874770760536194e-02 -8.925468474626541138e-02 -3.311130106449127197e-01 -2.035785466432571411e-01 1.947157829999923706e-02 1.463955193758010864e-01 -1.643619872629642487e-02 -3.476650267839431763e-02 2.935678660869598389e-01 -2.984628975391387939e-01 1.201069131493568420e-01 -1.359057128429412842e-01 9.538237005472183228e-02 -1.957357525825500488e-01 -1.833515167236328125e-01 -2.510939240455627441e-01 -9.547880291938781738e-02 -1.113966479897499084e-01 2.023826837539672852e-01 2.764762379229068756e-02 3.652207553386688232e-02 -1.492802649736404419e-01 2.421380430459976196e-01 2.663859426975250244e-01 1.027398109436035156e-01 -1.296216100454330444e-01 2.166822403669357300e-01
2.620865963399410248e-02 -2.837485671043395996e-01 -2.408680617809295654e-01 8.915143460035324097e-02 7.405291497707366943e-02 3.196563124656677246e-01 2.105621695518493652e-01 -2.555710077285766602e-01 -1.206733509898185730e-01 -8.665579557418823242e-02 5.566191673278808594e-02 -1.735817790031433105e-01 -3.340459987521171570e-02 3.994082286953926086e-02 -3.158713281154632568e-01 -5.128375440835952759e-02 1.545543670654296875e-01 7.561424374580383301e-02 1.897384673357009888e-01 1.371889933943748474e-02 -1.186281666159629822e-01 -1.931886970996856689e-01 -3.626074790954589844e-01 6.860139779746532440e-03 6.999635696411132812e-02 1.462096422910690308e-01 -3.194751441478729248e-01 1.522348374128341675e-01 -1.416346132755279541e-01 3.251663874834775925e-03 -2.340630292892456055e-01 3.056682180613279343e-03
9.996261447668075562e-02 -2.275603637099266052e-02 -1.464196592569351196e-01 -3.440587222576141357e-02 1.644508689641952515e-01 2.423826903104782104e-01 2.626537382602691650e-01 -3.084466457366943359e-01 -7.634101435542106628e-03 2.772580087184906006e-01 -2.252775579690933228e-01 8.616636693477630615e-02 -6.448292732238769531e-02 6.635738909244537354e-02 -2.955652177333831787e-01 -4.012028574943542480e-01 -2.757301032543182373e-01 -6.743498891592025757e-02 -9.426073729991912842e-02 6.230489164590835571e-02 5.096479505300521851e-02 6.568039953708648682e-02 9.553653746843338013e-02 2.319796830415725708e-01 4.875481128692626953e-02 7.873147726058959961e-02 -1.082414574921131134e-02 3.650511503219604492e-01 -2.933862805366516113e-02 -1.142230704426765442e-01 7.022415101528167725e-02 -3.114011324942111969e-02
-5.065763741731643677e-02 -1.557723879814147949e-01 -2.671026997268199921e-02 4.925385490059852600e-02 2.540744245052337646e-01 1.286724209785461426e-01 2.891820110380649567e-02 -1.071891933679580688e-01 -3.785405457019805908e-01 -3.581608831882476807e-01 -6.295068562030792236e-02 7.219870388507843018e-02 1.356789469718933105e-01 3.115368187427520752e-01 -1.328143477439880371e-01 -1.330379694700241089e-01 2.625246532261371613e-02 3.457876667380332947e-02 3.199612721800804138e-02 1.878337562084197998e-01 7.465129345655441284e-02 -1.789947301149368286e-01 -1.632295101881027222e-01 3.102649152278900146e-01 -2.197089195251464844e-01 3.854303061962127686e-02 -1.098253130912780762e-01 2.057955414056777954e-01 8.577179163694381714e-03 1.497056633234024048e-01 2.155468165874481201e-01 -2.705844044685363770e-01
-1.364295631647109985e-01 7.977083325386047363e-02 -2.168359160423278809e-01 -1.876513212919235229e-01 2.921764254570007324e-01 -1.000569164752960205e-01 1.649474352598190308e-01 -1.672770678997039795e-01 -3.854740262031555176e-01 -1.857218295335769653e-01 4.443106055259704590e-02 -9.496036916971206665e-02 -7.769097387790679932e-02 3.515667468309402466e-02 2.394075691699981689e-02 -3.952712416648864746e-01 -6.116836145520210266e-02 1.362713426351547241e-01 -9.533829241991043091e-02 1.573521792888641357e-01 -1.882658302783966064e-01 -6.571353971958160400e-02 5.550777167081832886e-02 2.440344989299774170e-01 1.236123219132423401e-01 -1.278730481863021851e-01 -8.926231414079666138e-02 -4.413168132305145264e-02 -7.482288032770156860e-02 7.473941147327423096e-02 2.314643710851669312e-01 -3.452571630477905273e-01
3.560838103294372559e-02 3.713181018829345703e-01 9.929010411724448204e-04 -3.187730908393859863e-01 3.335859179496765137e-01 7.679487019777297974e-02 -1.005024313926696777e-01 -1.818060874938964844e-01 -4.148725271224975586e-01 9.340847283601760864e-02 9.558365494012832642e-02 -1.291394233703613281e-01 -6.649937480688095093e-02 1.921042054891586304e-01 -4.124264698475599289e-03 -8.227037638425827026e-02 9.789703041315078735e-02 -1.316365152597427368e-01 2.836906723678112030e-02 -9.265575557947158813e-02 -1.601955443620681763e-01 -1.233296468853950500e-01 7.042197883129119873e-02 3.148710131645202637e-01 3.661774843931198120e-02 1.144692078232765198e-01 -1.359672546386718750e-01 2.363274395465850830e-01 3.866354003548622131e-02 8.595904707908630371e-02 1.283809542655944824e-01 -2.207081019878387451e-01
-1.724486351013183594e-01 8.349841088056564331e-02 5.611458420753479004e-02 -2.456806451082229614e-01 2.125591039657592773e-01 -3.590105473995208740e-02 1.066568940877914429e-01 -6.649745255708694458e-02 -1.114047244191169739e-01 5.916812270879745483e-02 -3.456447273492813110e-02 -1.072227582335472107e-01 -3.536700606346130371e-01 2.014464735984802246e-01 -3.374752104282379150e-01 -1.957249939441680908e-01 -2.986066341400146484e-01 1.042895317077636719e-01 -3.268973156809806824e-02 1.981105208396911621e-01 2.936407029628753662e-01 3.349535167217254639e-02 9.552683681249618530e-02 2.433348298072814941e-01 1.356780976057052612e-01 -1.659851074218750000e-01 -1.291311979293823242e-01 2.327471971511840820e-01 1.903402656316757202e-01 -9.301985800266265869e-02 1.551907658576965332e-01 9.609799087047576904e-02
-3.965318799018859863e-01 2.073956467211246490e-02 -1.071676728315651417e-03 -2.262452989816665649e-02 1.392513215541839600e-01 1.695604026317596436e-01 1.093624159693717957e-02 -2.984982132911682129e-01 -1.021567657589912415e-01 -9.776902198791503906e-02 -7.953439652919769287e-02 -3.495802283287048340e-01 -1.466672122478485107e-01 -3.453223407268524170e-02 -3.331809639930725098e-01 -1.092772409319877625e-01 -2.262049317359924316e-01 1.426666229963302612e-01 1.471391767263412476e-01 6.436376273632049561e-02 -1.524486243724822998e-01 -9.991221874952316284e-02 8.768736571073532104e-02 1.822920739650726318e-01 -1.001491397619247437e-01 1.285255849361419678e-01 -1.210141330957412720e-01 1.986516416072845459e-01 7.662733644247055054e-02 -7.260639220476150513e-02 1.763730049133300781e-01 -3.404571712017059326e-01
-5.001630634069442749e-02 1.368298847228288651e-02 -7.989692687988281250e-02 -9.078747779130935669e-02 2.342333793640136719e-01 5.356187000870704651e-02 9.234234690666198730e-03 1.954662948846817017e-01 -5.437157750129699707e-01 1.657631993293762207e-01 -2.720885872840881348e-01 -1.271644383668899536e-01 -8.826681971549987793e-02 -6.910381466150283813e-02 -3.416396677494049072e-01 3.697541356086730957e-02 -8.228626102209091187e-02 -1.052608639001846313e-01 8.504211157560348511e-02 -2.123170299455523491e-03 3.410128876566886902e-02 -3.096100687980651855e-01 -1.065657883882522583e-01 -4.762607626616954803e-03 5.687536904588341713e-04 2.188783884048461914e-01 -4.885100200772285461e-02 2.653866410255432129e-01 -2.275046110153198242e-01 1.722885817289352417e-01 -3.664724295958876610e-03 -8.386154472827911377e-02
-1.708952039480209351e-01 -2.833495661616325378e-02 -1.229014322161674500e-01 -1.503310352563858032e-01 6.614510715007781982e-02 -2.622683299705386162e-03 -1.291639953851699829e-01 -3.708764314651489258e-01 -1.906448453664779663e-01 1.224890202283859253e-01 2.618116438388824463e-01 -5.084644630551338196e-02 -1.690386608242988586e-02 3.543386459350585938e-01 -2.006821930408477783e-01 -3.067077100276947021e-01 -1.085026264190673828e-01 2.101075053215026855e-01 -2.591687254607677460e-02 8.763380348682403564e-02 -3.092687726020812988e-01 -1.103497855365276337e-02 2.221054732799530029e-01 -2.116911560297012329e-01 1.296704709529876709e-01 1.331370025873184204e-01 -2.161929011344909668e-01 9.203597903251647949e-02 9.332884848117828369e-02 7.764263451099395752e-02 -6.140290573239326477e-02 1.690197139978408813e-01
3.245077133178710938e-01 2.303545475006103516e-01 -2.708866298198699951e-01 -1.415820121765136719e-01 8.658055216073989868e-02 5.369171127676963806e-02 1.756556183099746704e-01 -7.315720617771148682e-02 -5.535014867782592773e-01 2.471003681421279907e-02 4.552186653017997742e-02 -2.894521458074450493e-04 -7.162839919328689575e-02 -7.320092618465423584e-02 -2.523992955684661865e-01 9.350673109292984009e-02 1.462028622627258301e-01 2.652213871479034424e-01 1.404645889997482300e-01 1.066060550510883331e-02 -1.204235758632421494e-02 -1.379496455192565918e-01 2.207243591547012329e-01 -1.517896167933940887e-02 1.758292317390441895e-01 1.147245764732360840e-01 -7.070659101009368896e-02 1.732033491134643555e-01 7.265030406415462494e-03 1.076766997575759888e-01 -8.998779207468032837e-02 1.764321327209472656e-01
4.683883860707283020e-02 -3.345606625080108643e-01 -1.509081572294235229e-01 -8.209695667028427124e-02 1.653722673654556274e-01 2.281385362148284912e-01 6.237532943487167358e-02 -1.351484507322311401e-01 -3.610695600509643555e-01 3.878798484802246094e-01 1.338638812303543091e-01 -4.179845377802848816e-02 -7.211981341242790222e-03 5.590606853365898132e-02 -2.502561807632446289e-01 3.210348784923553467e-01 -9.079456329345703125e-02 2.141457051038742065e-01 1.370049566030502319e-01 -1.942283660173416138e-01 -1.361085623502731323e-01 -1.520017534494400024e-01 8.420646935701370239e-02 1.419110316783189774e-02 1.579692959785461426e-01 2.271456718444824219e-01 -1.088112965226173401e-01 1.000273525714874268e-01 -8.859962224960327148e-02 1.173084881156682968e-02 8.635354787111282349e-02 -1.099768579006195068e-01
6.291782483458518982e-05 -1.026527434587478638e-01 -2.448048442602157593e-01 7.661157846450805664e-02 1.582114845514297485e-01 2.817207574844360352e-01 6.170537695288658142e-02 -1.419351845979690552e-01 -1.491747796535491943e-01 1.631326377391815186e-01 -5.342680960893630981e-02 8.440427482128143311e-02 -6.476329267024993896e-02 5.506586283445358276e-02 -1.499240994453430176e-01 -1.035428270697593689e-01 -1.354815065860748291e-01 9.221255779266357422e-02 5.115550383925437927e-02 -6.655571609735488892e-02 2.410149015486240387e-02 -1.520306617021560669e-01 -6.276769191026687622e-02 1.123379543423652649e-01 7.754797488451004028e-02 6.102557182312011719e-01 -1.247433647513389587e-01 2.612125873565673828e-01 -6.940159201622009277e-02 -3.263692259788513184e-01 1.592116057872772217e-01 -1.516080796718597412e-01
-1.769821941852569580e-01 -5.304620042443275452e-02 -2.972029447555541992e-01 3.405435681343078613e-01 -3.802107647061347961e-02 9.863758087158203125e-02 8.297773450613021851e-02 -3.099511265754699707e-01 -1.867558360099792480e-01 1.741340160369873047e-01 4.143230989575386047e-02 -1.676747016608715057e-02 -1.753194332122802734e-01 1.841359138488769531e-01 -3.471300303936004639e-01 -1.283857375383377075e-01 -3.007829189300537109e-01 3.882219642400741577e-02 7.237163931131362915e-02 1.999622881412506104e-01 5.418395251035690308e-02 3.113437891006469727e-01 -5.978937447071075439e-02 2.226765267550945282e-02 5.239940714091062546e-03 9.871432930231094360e-02 1.084182038903236389e-01 3.231391310691833496e-01 -3.584111481904983521e-02 3.090580366551876068e-02 -7.405483629554510117e-04 -9.635134041309356689e-02
-8.776107430458068848e-02 -5.072032213211059570e-01 -2.794138491153717041e-01 1.422887109220027924e-02 9.762021154165267944e-02 1.417827159166336060e-01 6.043903902173042297e-02 -8.072225749492645264e-02 -3.901510536670684814e-01 -1.722334474325180054e-01 -9.614817053079605103e-02 -3.298956453800201416e-01 -2.764825522899627686e-01 -4.578146338462829590e-02 -1.880941092967987061e-01 1.000331807881593704e-02 1.300356443971395493e-02 1.264513432979583740e-01 1.563921570777893066e-01 1.393465399742126465e-01 -8.479676395654678345e-02 2.399383112788200378e-02 3.506736829876899719e-02 -8.256965875625610352e-02 -3.992762416601181030e-02 1.738894581794738770e-01 -3.825832903385162354e-02 1.434429585933685303e-01 -3.476303070783615112e-02 -1.743476539850234985e-01 1.874998360872268677e-01 -8.068291097879409790e-02
1.109818294644355774e-01 3.529244661331176758e-02 -4.870116710662841797e-02 4.377254471182823181e-02 2.177179008722305298e-01 1.245442852377891541e-01 3.185876607894897461e-01 -3.744074702262878418e-01 -5.681009963154792786e-02 1.127105131745338440e-01 -1.318525075912475586e-01 -6.390842143446207047e-03 -5.536667257547378540e-02 -6.611087173223495483e-02 -2.463172078132629395e-01 -3.649905920028686523e-01 -2.769029736518859863e-01 2.821464790031313896e-03 -3.548370674252510071e-02 2.354407608509063721e-01 8.043418079614639282e-02 -6.942700594663619995e-02 3.245040774345397949e-02 2.510425448417663574e-01 1.427631974220275879e-01 -1.374073028564453125e-01 2.601233869791030884e-02 3.993912339210510254e-01 -1.272248476743698120e-01 -3.365837037563323975e-02 7.899568229913711548e-02 -1.054693683981895447e-01
3.134512305259704590e-01 -1.994877159595489502e-01 -1.228837668895721436e-01 2.927319332957267761e-02 1.803624629974365234e-01 1.757815927267074585e-01 6.347150355577468872e-02 -1.707868427038192749e-01 -1.549165993928909302e-01 1.547715514898300171e-01 2.116426378488540649e-01 -2.568034827709197998e-01 -3.936651945114135742e-01 1.045911759138107300e-01 -3.523183465003967285e-01 9.261510521173477173e-02 -1.215425878763198853e-01 2.838442623615264893e-01 -2.643415927886962891e-01 -1.015174835920333862e-01 -1.322654169052839279e-02 -9.059526771306991577e-02 -6.453315168619155884e-02 7.446224987506866455e-02 1.296390593051910400e-01 -4.236639663577079773e-02 -2.291635274887084961e-01 1.508230566978454590e-01 -2.878343313932418823e-02 4.089768603444099426e-02 1.248989952728152275e-03 -4.556711018085479736e-02
-1.227054223418235779e-01 -1.425841003656387329e-01 -2.296103537082672119e-01 -9.400859475135803223e-02 -6.635896861553192139e-03 -7.768341153860092163e-02 1.006829887628555298e-01 -4.694978892803192139e-01 -1.184041276574134827e-01 -7.094525732100009918e-03 8.105844259262084961e-02 -3.297579288482666016e-01 1.361189186573028564e-01 5.213640257716178894e-02 -4.300331771373748779e-01 -8.517374098300933838e-02 -8.107753470540046692e-03 -1.923224925994873047e-01 1.036749333143234253e-01 1.419894117861986160e-02 -1.053677797317504883e-01 -8.491954766213893890e-03 2.028922587633132935e-01 1.462362706661224365e-01 -4.983033984899520874e-02 7.011675834655761719e-02 1.292363256216049194e-01 3.580625057220458984e-01 8.892890810966491699e-02 -1.954963803291320801e-01 -4.933278635144233704e-02 -3.163239359855651855e-02
-1.442720890045166016e-01 4.363690689206123352e-02 -6.734465807676315308e-02 2.084244042634963989e-02 2.125014215707778931e-01 1.643790453672409058e-01 1.705718412995338440e-02 -2.272420525550842285e-01 -2.024523317813873291e-01 4.360224306583404541e-02 2.016020417213439941e-01 9.717355668544769287e-02 -1.740122288465499878e-01 5.201116204261779785e-01 -2.103383392095565796e-01 -1.194846928119659424e-01 2.133833430707454681e-02 8.365236967802047729e-02 -2.724373042583465576e-01 1.957094371318817139e-01 2.204824239015579224e-01 -1.975263059139251709e-01 2.002896554768085480e-02 1.451224088668823242e-01 1.371859461069107056e-01 1.370386481285095215e-01 -5.844227597117424011e-02 8.817152678966522217e-02 5.912392958998680115e-02 3.037362992763519287e-01 1.005411371588706970e-01 -1.104442477226257324e-01
9.280050545930862427e-02 8.120484650135040283e-02 7.979439198970794678e-02 -1.184961479157209396e-02 7.320640236139297485e-02 1.504458487033843994e-01 2.725168466567993164e-01 -2.232734411954879761e-01 -2.791919112205505371e-01 -2.468027919530868530e-02 -3.046115487813949585e-02 3.625478968024253845e-02 -5.830450914800167084e-03 2.645431458950042725e-01 -1.552718728780746460e-01 -4.007911384105682373e-01 -3.684588074684143066e-01 2.401480525732040405e-01 -1.096011549234390259e-01 -6.226843968033790588e-02 -1.167945936322212219e-01 1.194192841649055481e-01 2.362262755632400513e-01 1.089278683066368103e-01 1.784556210041046143e-01 -1.518782228231430054e-01 1.542959809303283691e-01 2.652750611305236816e-01 1.421411484479904175e-01 -4.767441749572753906e-02 -5.216787382960319519e-02 -1.069326698780059814e-01
3.026894107460975647e-02 -1.970485299825668335e-01 3.668593242764472961e-02 1.042751073837280273e-01 2.333474010229110718e-01 -4.543843213468790054e-03 4.688730090856552124e-02 -2.158889323472976685e-01 -2.878960669040679932e-01 2.469311654567718506e-01 -1.502662301063537598e-01 -2.798920869827270508e-01 -2.203114777803421021e-01 2.425991185009479523e-02 -1.148135811090469360e-01 -2.770150601863861084e-01 -1.775613278150558472e-01 3.048315942287445068e-01 -8.136048913002014160e-02 5.329054221510887146e-02 6.255997717380523682e-02 -2.384291440248489380e-01 -3.384491801261901855e-02 -2.138917744159698486e-01 -1.709961593151092529e-01 -1.126892417669296265e-01 -2.235473692417144775e-01 1.747635304927825928e-01 1.513252500444650650e-02 2.765724360942840576e-01 1.776502281427383423e-02 1.409837752580642700e-01
-7.231686264276504517e-02 1.528755947947502136e-02 1.054830253124237061e-01 1.805305778980255127e-01 2.321780472993850708e-01 4.313057661056518555e-02 -1.416487395763397217e-01 -1.438774615526199341e-01 -4.643492102622985840e-01 3.107249438762664795e-01 1.818051487207412720e-01 -2.282803207635879517e-01 -1.056541036814451218e-02 7.157915830612182617e-02 -3.042885661125183105e-01 -2.799657285213470459e-01 -7.861661165952682495e-02 -1.189854517579078674e-01 1.135048568248748779e-01 -9.950315207242965698e-02 4.624629020690917969e-02 1.687531471252441406e-01 -7.846676558256149292e-02 1.609541624784469604e-01 2.199514806270599365e-01 9.926610440015792847e-02 -2.140722423791885376e-02 4.283075686544179916e-03 2.346514612436294556e-01 -3.764405380934476852e-03 1.362102851271629333e-02 -2.469249963760375977e-01
9.205742925405502319e-02 -2.492081671953201294e-01 1.325050890445709229e-01 4.546482488512992859e-02 6.445602979511022568e-03 3.159709274768829346e-01 -3.377255052328109741e-02 -4.085708856582641602e-01 -3.657964169979095459e-01 1.621724106371402740e-02 -4.867738112807273865e-02 -1.749300509691238403e-01 -2.296086251735687256e-01 -5.425784038379788399e-04 -2.273782342672348022e-02 -3.256440535187721252e-02 9.691224992275238037e-02 -2.360371313989162445e-02 -7.942470908164978027e-02 1.739485710859298706e-01 1.178552210330963135e-01 -2.344195544719696045e-01 1.968440227210521698e-02 -6.729108281433582306e-03 -1.210801228880882263e-01 3.194118738174438477e-01 4.238979890942573547e-02 1.963605135679244995e-01 -2.388755679130554199e-01 1.283257156610488892e-01 1.706389188766479492e-01 -2.122079730033874512e-01
-2.890394628047943115e-01 2.554551064968109131e-01 -1.404061168432235718e-01 5.905378609895706177e-02 2.311251498758792877e-02 2.572371251881122589e-02 2.067384719848632812e-01 -4.008804261684417725e-01 -2.482246756553649902e-01 -2.982337214052677155e-02 -5.434186384081840515e-02 -1.514245122671127319e-01 -1.229643747210502625e-01 7.431434839963912964e-02 -3.513220846652984619e-01 -4.300785809755325317e-02 -1.951993554830551147e-01 -7.635334879159927368e-02 9.577742218971252441e-02 6.397614628076553345e-02 -2.971135973930358887e-01 -1.534348279237747192e-01 5.704749003052711487e-02 1.238929387181997299e-02 1.099761798977851868e-01 1.634856611490249634e-01 3.816086053848266602e-02 -8.446007035672664642e-03 1.432316601276397705e-01 -6.350575387477874756e-02 1.650014333426952362e-02 -3.891696333885192871e-01
-1.017613857984542847e-01 -2.151489108800888062e-01 -2.843962013721466064e-01 -2.475877702236175537e-01 4.700041934847831726e-02 -7.442913204431533813e-02 -1.673746854066848755e-01 -2.132327109575271606e-01 -2.993586659431457520e-01 -2.043754756450653076e-01 -2.177238278090953827e-02 -1.842579543590545654e-01 -1.437133997678756714e-01 1.669178307056427002e-01 -2.044029682874679565e-01 -3.372134268283843994e-01 -6.846465915441513062e-02 3.210775787010788918e-03 -1.448977887630462646e-01 2.578900754451751709e-01 2.590859681367874146e-02 -7.890950888395309448e-03 5.040477961301803589e-02 8.445229381322860718e-02 -9.967114776372909546e-02 4.189712107181549072e-01 9.112815558910369873e-02 1.488784402608871460e-01 1.204840168356895447e-01 -4.776901751756668091e-02 6.906795501708984375e-02 1.000446379184722900e-01
3.673386946320533752e-02 -1.352722942829132080e-01 4.486610367894172668e-02 3.103242069482803345e-02 1.995053440332412720e-01 -3.469863161444664001e-02 -1.252849213778972626e-02 -3.587853312492370605e-01 -3.174039423465728760e-01 2.602480947971343994e-01 7.689023762941360474e-02 -2.652917504310607910e-01 -3.487324714660644531e-01 1.328033860772848129e-02 -5.684515088796615601e-02 -1.571508049964904785e-01 -8.620847016572952271e-03 -1.771511584520339966e-01 -3.165548900142312050e-03 8.887965977191925049e-02 -1.726091951131820679e-01 2.311852388083934784e-02 -1.361356526613235474e-01 -1.098849996924400330e-01 4.115508124232292175e-02 -9.151832759380340576e-02 -2.931457757949829102e-01 2.862008512020111084e-01 -2.308700233697891235e-01 2.171944230794906616e-01 -1.553909759968519211e-02 1.845754235982894897e-01
2.751095592975616455e-01 -3.089812695980072021e-01 -1.542756855487823486e-01 -1.711112111806869507e-01 2.209168672561645508e-01 1.943436414003372192e-01 -2.148409634828567505e-01 1.435078494250774384e-02 -2.593857944011688232e-01 1.213293001055717468e-01 -6.972053647041320801e-02 -1.137948930263519287e-01 -1.880359500646591187e-01 1.678460389375686646e-01 -3.215782642364501953e-01 -7.824781537055969238e-02 -1.364687923341989517e-02 3.238976746797561646e-02 5.487859994173049927e-02 -2.425727397203445435e-01 5.802139267325401306e-02 -2.981906011700630188e-02 -2.731727063655853271e-01 8.282326161861419678e-02 1.900247484445571899e-02 1.525042653083801270e-01 2.997426688671112061e-02 3.617517352104187012e-01 -1.075796484947204590e-01 1.898871660232543945e-01 1.384212821722030640e-02 1.338696628808975220e-01
-1.437121629714965820e-01 2.991164661943912506e-02 -2.533438801765441895e-01 1.325727254152297974e-01 -1.118029281497001648e-01 1.908600181341171265e-01 2.527439892292022705e-01 -2.809416055679321289e-01 -2.809775173664093018e-01 2.264160066843032837e-01 -1.295702606439590454e-01 5.196875706315040588e-02 -6.460431218147277832e-02 4.284706339240074158e-02 -3.635002672672271729e-01 -2.270798981189727783e-01 -1.829549968242645264e-01 1.405986677855253220e-02 2.224628478288650513e-01 1.802870184183120728e-01 5.013885721564292908e-02 3.134260177612304688e-01 -1.090975403785705566e-01 4.557551816105842590e-02 3.337381035089492798e-02 4.541617259383201599e-02 4.179306328296661377e-02 2.857861518859863281e-01 1.340176612138748169e-01 1.472805589437484741e-01 -9.018337726593017578e-02 2.782982401549816132e-02
-3.201976120471954346e-01 3.109643934294581413e-03 -1.547074168920516968e-01 2.272322960197925568e-02 1.021044254302978516e-01 -1.165349930524826050e-01 2.731080651283264160e-01 -1.485164761543273926e-01 -8.539725840091705322e-02 3.408503532409667969e-01 2.723777294158935547e-02 -7.824120111763477325e-03 -1.736082136631011963e-02 2.151028960943222046e-01 -2.526923418045043945e-01 -1.566755175590515137e-01 -6.667615473270416260e-02 -2.274957895278930664e-01 2.416088879108428955e-01 2.553930692374706268e-02 -9.081534296274185181e-02 1.762716621160507202e-01 3.001883924007415771e-01 2.089321911334991455e-01 -3.855055570602416992e-02 2.586796320974826813e-02 -1.059720069169998169e-01 4.087859690189361572e-01 -9.051628410816192627e-02 3.060825541615486145e-02 -5.090763792395591736e-02 -1.122103929519653320e-01
1.219236031174659729e-01 9.022328257560729980e-02 1.611345708370208740e-01 -1.396115720272064209e-01 1.619270741939544678e-01 1.215181127190589905e-01 -2.128306776285171509e-03 -2.747414410114288330e-01 -1.296022385358810425e-01 2.856738306581974030e-02 3.422973453998565674e-01 -1.111794486641883850e-01 -2.317147403955459595e-01 9.067185223102569580e-02 -3.100644350051879883e-01 -2.470763325691223145e-01 -8.099455386400222778e-02 -2.651684544980525970e-02 2.065982222557067871e-01 3.245993703603744507e-02 -3.804341554641723633e-01 -1.491062343120574951e-01 1.946488618850708008e-01 -2.807845547795295715e-02 -8.554102480411529541e-02 1.559309214353561401e-01 -8.298680186271667480e-02 2.613737881183624268e-01 -2.482808083295822144e-01 6.431612372398376465e-02 -4.636440798640251160e-02 1.319843232631683350e-01
3.031567037105560303e-01 3.625316619873046875e-01 -4.518315568566322327e-02 -2.488957941532135010e-01 -7.962627336382865906e-03 9.468779712915420532e-02 1.242576912045478821e-01 -1.321174055337905884e-01 -5.282613039016723633e-01 -1.955140195786952972e-02 1.817639619112014771e-01 -6.501700729131698608e-02 2.255209907889366150e-02 2.252070158720016479e-01 -2.465115934610366821e-01 -5.690534412860870361e-02 1.536413840949535370e-02 -1.856245249509811401e-01 6.800018250942230225e-02 6.452601402997970581e-02 -1.577273011207580566e-01 -1.228749975562095642e-01 1.261669993400573730e-01 2.699540853500366211e-01 7.031683623790740967e-02 1.037399517372250557e-03 8.527116477489471436e-02 6.827282905578613281e-02 6.752067804336547852e-02 1.986533254384994507e-01 -2.065794076770544052e-03 -7.521639764308929443e-02
-2.224302291870117188e-01 1.321813464164733887e-01 4.183286055922508240e-02 -8.415480703115463257e-02 1.327613294124603271e-01 1.515319757163524628e-02 2.194391936063766479e-01 -1.336915791034698486e-01 -1.837494373321533203e-01 -2.552957832813262939e-01 2.111264020204544067e-01 4.143589362502098083e-02 -4.841188490390777588e-01 2.464718818664550781e-01 -2.613278031349182129e-01 -2.375095933675765991e-01 -6.792788207530975342e-02 4.625671356916427612e-02 -7.356759905815124512e-02 3.959477320313453674e-02 1.368479877710342407e-01 -2.106353938579559326e-01 1.017556786537170410e-01 -1.433684825897216797e-01 1.747068613767623901e-01 -1.333739608526229858e-01 -2.473358958959579468e-01 1.408684551715850830e-01 -8.829846978187561035e-02 -1.097581088542938232e-01 3.323764353990554810e-02 -1.314146518707275391e-01
-2.340775132179260254e-01 6.137958168983459473e-02 -1.149814426898956299e-01 4.228070005774497986e-02 -2.202973514795303345e-02 1.033588126301765442e-01 7.800471782684326172e-02 -2.100165337324142456e-01 -2.045757025480270386e-01 -8.285019546747207642e-02 -2.090302482247352600e-02 -2.362866550683975220e-01 2.484276890754699707e-02 -5.541084334254264832e-02 -2.879864573478698730e-01 -2.070890516042709351e-01 -1.316042989492416382e-01 -4.276550933718681335e-02 -9.776998311281204224e-02 -5.665382370352745056e-02 2.193965166807174683e-01 7.754998654127120972e-02 1.719321906566619873e-01 5.926029086112976074e-01 -3.560092300176620483e-02 -7.545811682939529419e-02 -1.091658473014831543e-01 3.205342888832092285e-01 1.732308268547058105e-01 1.703565940260887146e-02 -9.864848852157592773e-02 -4.606642201542854309e-02
-1.760589927434921265e-01 4.786101728677749634e-02 -1.267170906066894531e-01 -3.396731242537498474e-02 -1.236385107040405273e-02 3.376469314098358154e-01 -2.775745391845703125e-01 -2.261274904012680054e-01 -3.100640475749969482e-01 8.317562751471996307e-03 -2.354398667812347412e-01 -2.259513139724731445e-01 5.580325424671173096e-02 7.895474880933761597e-02 -2.248389869928359985e-01 -6.679510325193405151e-02 1.547016352415084839e-01 1.433925777673721313e-01 -3.365711076185107231e-03 -1.730622947216033936e-01 -4.576066881418228149e-02 1.046566888689994812e-01 9.125399589538574219e-02 -1.509872525930404663e-01 3.444010913372039795e-01 3.489693254232406616e-02 -1.079201921820640564e-01 3.536910712718963623e-01 -1.223486736416816711e-01 1.999573558568954468e-01 7.592453807592391968e-02 6.470704078674316406e-02
1.928973346948623657e-01 1.024596244096755981e-01 -3.250232338905334473e-01 -3.917789459228515625e-01 -2.301827818155288696e-02 1.727826446294784546e-01 4.111264273524284363e-02 -9.757961332798004150e-02 -3.995321691036224365e-02 -7.708787173032760620e-02 3.732246533036231995e-02 2.025055289268493652e-01 -1.024701297283172607e-01 2.746454179286956787e-01 -3.267246484756469727e-01 -9.997033327817916870e-02 -2.233272343873977661e-01 1.378758251667022705e-01 -5.541748180985450745e-02 3.417860344052314758e-02 7.639884483069181442e-03 4.300433769822120667e-02 -1.269316524267196655e-01 -1.348855495452880859e-01 -5.566611140966415405e-02 1.958244144916534424e-01 -2.257589995861053467e-01 3.560921549797058105e-01 -2.271808534860610962e-01 -4.752691020257771015e-04 -1.255236715078353882e-01 -5.506992340087890625e-02
-2.183740735054016113e-01 2.473684698343276978e-01 -6.916770339012145996e-02 -1.346878111362457275e-01 -2.054025232791900635e-02 2.643707990646362305e-01 -7.747600227594375610e-02 -2.593367099761962891e-01 -3.180968165397644043e-01 1.660295724868774414e-01 -3.169441223144531250e-01 -1.804811507463455200e-01 -4.636470228433609009e-02 -5.349812656641006470e-02 -3.666543364524841309e-01 -3.712878748774528503e-02 -1.983996182680130005e-01 -6.607825309038162231e-02 1.018645539879798889e-01 9.356231987476348877e-02 -1.133971437811851501e-01 -4.483533650636672974e-02 2.686208672821521759e-02 -4.293480515480041504e-02 -9.404891729354858398e-02 -5.065779387950897217e-02 1.531253308057785034e-01 3.912304937839508057e-01 1.161866337060928345e-01 8.568467199802398682e-02 -1.805061101913452148e-01 1.959158293902873993e-02
1.610859930515289307e-01 9.491366147994995117e-02 1.708674728870391846e-01 -4.441286250948905945e-02 1.037068739533424377e-01 2.640935182571411133e-01 1.276541650295257568e-01 -1.775803118944168091e-01 -2.709162533283233643e-01 1.230053156614303589e-01 1.544508785009384155e-01 -5.288181081414222717e-02 -3.498859703540802002e-01 6.339681148529052734e-02 -1.568065583705902100e-01 8.462025970220565796e-02 -3.122096657752990723e-01 3.550752997398376465e-01 -2.672525942325592041e-01 -4.208374023437500000e-02 -5.984239652752876282e-02 -6.904835253953933716e-02 1.268581449985504150e-01 1.021159738302230835e-01 -1.648495160043239594e-02 8.586593717336654663e-02 -2.708711326122283936e-01 2.557538747787475586e-01 -1.876116394996643066e-01 7.894640415906906128e-02 -1.126024946570396423e-01 4.931062459945678711e-03
-1.574625633656978607e-02 1.420611739158630371e-01 -1.863989830017089844e-01 -2.182860821485519409e-01 -1.729278862476348877e-01 8.744717389345169067e-02 1.354129761457443237e-01 -3.955710828304290771e-01 -2.289787828922271729e-01 2.779516279697418213e-01 -1.596888899803161621e-01 -4.244539886713027954e-02 -3.317494690418243408e-02 -4.500968009233474731e-02 -1.595847010612487793e-01 -1.974874585866928101e-01 5.745705589652061462e-02 5.519169569015502930e-02 -1.380225084722042084e-02 9.304249286651611328e-02 6.861729919910430908e-02 -2.349272817373275757e-01 -3.626991808414459229e-02 -2.924705483019351959e-02 7.281810045242309570e-02 1.643842160701751709e-01 -4.039681851863861084e-01 1.674489676952362061e-01 -2.976875603199005127e-01 1.522136926651000977e-01 -1.718086153268814087e-01 1.345485299825668335e-01
1.266417503356933594e-01 -1.886693574488162994e-02 -1.517520397901535034e-01 -2.585429847240447998e-01 5.527778342366218567e-02 6.184960901737213135e-02 1.456489413976669312e-01 -2.807935774326324463e-01 -3.319256305694580078e-01 -7.833786308765411377e-02 -2.337923087179660797e-02 -1.088424623012542725e-01 3.430499136447906494e-02 1.823635399341583252e-01 1.372600346803665161e-01 -1.038500815629959106e-01 -6.496895104646682739e-02 2.741050422191619873e-01 -1.205013915896415710e-01 2.600700557231903076e-01 3.045926801860332489e-02 -1.346735097467899323e-02 -1.146631091833114624e-01 2.617555856704711914e-01 -2.624530345201492310e-03 2.232462912797927856e-01 -1.539314985275268555e-01 2.373818904161453247e-01 1.097555011510848999e-01 -3.109283149242401123e-01 2.859089374542236328e-01 1.714299619197845459e-01
-1.339256763458251953e-01 -1.548665612936019897e-01 -2.127825319766998291e-01 -1.858288049697875977e-01 -1.509386599063873291e-01 5.440786108374595642e-02 2.641836106777191162e-01 -1.784272342920303345e-01 -2.920975983142852783e-01 -1.789982914924621582e-01 -1.120804473757743835e-01 -3.222876191139221191e-01 -2.755869328975677490e-01 -2.786615863442420959e-02 -1.183983013033866882e-01 -8.032915741205215454e-02 -6.325130909681320190e-02 1.921721547842025757e-01 1.184009984135627747e-01 6.468136608600616455e-02 -4.917073249816894531e-02 5.368967726826667786e-02 1.942257024347782135e-02 -5.380859971046447754e-02 3.469792306423187256e-01 2.704482078552246094e-01 -1.637670397758483887e-01 1.479246169328689575e-01 1.446928977966308594e-01 8.923545479774475098e-02 2.650692164897918701e-01 -1.039519608020782471e-01
2.049655318260192871e-01 -3.427445590496063232e-01 -1.988407969474792480e-01 -9.950701892375946045e-02 2.309628576040267944e-01 6.450899690389633179e-02 -2.446554414927959442e-02 -3.109589815139770508e-01 -2.778033912181854248e-01 -1.378410011529922485e-01 7.554732263088226318e-02 -5.354672670364379883e-02 -2.717148959636688232e-01 2.251585759222507477e-02 -2.559483349323272705e-01 -6.349498033523559570e-02 1.200564578175544739e-01 1.190755516290664673e-01 -2.139992266893386841e-01 2.028285413980484009e-01 3.203392960131168365e-03 -2.178144007921218872e-01 -1.790904402732849121e-01 -3.116363845765590668e-02 -8.669841103255748749e-03 -6.217366550117731094e-03 3.016910254955291748e-01 7.113590091466903687e-02 5.843811109662055969e-02 -1.994352601468563080e-02 7.264789193868637085e-02 -2.938408553600311279e-01
-3.353143334388732910e-01 1.283139735460281372e-01 -2.009301632642745972e-01 1.894703060388565063e-01 6.401649117469787598e-02 1.369502693414688110e-01 -5.541419144719839096e-03 -2.415810078382492065e-01 -3.318206667900085449e-01 1.341609358787536621e-01 -2.115792185068130493e-01 -1.004353165626525879e-01 -3.311085999011993408e-01 2.699193358421325684e-01 -2.401420027017593384e-01 -6.715408712625503540e-02 6.560963392257690430e-02 1.605840921401977539e-01 -1.962653696537017822e-01 6.956863403320312500e-02 -2.064796835184097290e-01 1.712447218596935272e-02 9.891045838594436646e-02 -1.888075843453407288e-02 -1.885773390531539917e-01 -3.766751289367675781e-02 -4.638540744781494141e-02 6.841054558753967285e-02 3.569588065147399902e-02 1.857167929410934448e-01 -8.020557463169097900e-02 2.709789276123046875e-01
4.395522549748420715e-02 -6.078112125396728516e-02 5.224021524190902710e-02 -7.297835499048233032e-02 2.901932895183563232e-01 -3.920752182602882385e-02 -2.194234542548656464e-02 -2.676210701465606689e-01 -1.328861117362976074e-01 -2.288175821304321289e-01 -1.850824244320392609e-02 -3.677911162376403809e-01 -8.807879686355590820e-02 -6.891387701034545898e-02 -2.615457177162170410e-01 1.360737234354019165e-01 -2.689525485038757324e-01 1.490633636713027954e-01 1.043117791414260864e-01 3.482618331909179688e-01 1.199228838086128235e-01 -2.250468283891677856e-01 1.005896627902984619e-01 3.861363828182220459e-01 1.715603023767471313e-01 3.107974305748939514e-02 -3.037923574447631836e-02 8.594246953725814819e-02 7.077674567699432373e-02 5.112170055508613586e-02 -5.044650752097368240e-03 -1.615018695592880249e-01
2.155158370733261108e-01 8.821313083171844482e-02 -1.733408570289611816e-01 -1.694219419732689857e-03 2.592047750949859619e-01 1.559224873781204224e-01 2.349611185491085052e-02 -6.691642105579376221e-02 -3.449138104915618896e-01 6.906995177268981934e-02 -1.414224207401275635e-01 -3.290636464953422546e-02 -1.228925883769989014e-01 1.669695079326629639e-01 5.644279345870018005e-02 -1.738281995058059692e-01 -1.108981017023324966e-02 -4.191325232386589050e-02 -4.867339879274368286e-02 -2.258028276264667511e-02 -7.789690047502517700e-02 -1.371102128177881241e-02 -1.180327124893665314e-02 -1.567412726581096649e-02 1.560595184564590454e-01 2.342455238103866577e-01 -5.242376402020454407e-02 2.825441956520080566e-01 -3.227805793285369873e-01 6.793965399265289307e-02 -2.013064771890640259e-01 -5.248407721519470215e-01
-3.189916014671325684e-01 -2.137978188693523407e-02 -2.103366851806640625e-01 1.238124668598175049e-01 6.755080819129943848e-02 8.377020806074142456e-02 4.003488272428512573e-02 -4.355839490890502930e-01 -1.667623519897460938e-01 1.282667741179466248e-02 -2.524182433262467384e-03 -3.937360644340515137e-01 -3.978803455829620361e-01 -3.828452900052070618e-02 -2.944698035717010498e-01 -6.717871874570846558e-02 -1.017725169658660889e-01 -8.471809327602386475e-02 1.697952002286911011e-01 -4.574587196111679077e-02 -1.198097839951515198e-01 -4.671271890401840210e-03 1.229823306202888489e-01 1.196753829717636108e-01 -4.127089679241180420e-02 1.248806491494178772e-01 -1.700828224420547485e-01 1.126695126295089722e-01 1.178746297955513000e-01 1.343382243067026138e-02 1.030786428600549698e-02 -1.894935667514801025e-01
-3.212626576423645020e-01 5.871730390936136246e-04 -1.672652661800384521e-01 -2.844647765159606934e-01 -1.862975656986236572e-01 1.188809331506490707e-02 1.294817589223384857e-02 -2.260735481977462769e-01 -3.947689235210418701e-01 4.333985224366188049e-02 -6.877649575471878052e-03 -2.645999193191528320e-01 -1.839673519134521484e-01 -8.217260241508483887e-02 -9.946580231189727783e-02 -1.935635507106781006e-02 -1.464098095893859863e-01 9.818673133850097656e-02 1.747366487979888916e-01 -1.107413880527019501e-02 -4.314627498388290405e-02 4.197300225496292114e-02 7.941168546676635742e-02 2.349865287542343140e-01 -9.186461567878723145e-02 2.408761233091354370e-01 -1.537619084119796753e-01 2.561105191707611084e-01 1.258883923292160034e-01 -3.079518377780914307e-01 1.661593019962310791e-01 -4.748205468058586121e-02
5.647272616624832153e-02 -1.721228472888469696e-02 4.963059350848197937e-02 -9.126703441143035889e-02 -1.507561504840850830e-01 3.415903449058532715e-01 1.503143012523651123e-01 -1.818833053112030029e-01 -5.093796253204345703e-01 1.091790497303009033e-01 8.028818666934967041e-02 -1.440280526876449585e-01 -3.134880661964416504e-01 -1.012421306222677231e-02 -4.843681678175926208e-02 -4.334919899702072144e-02 -2.619344508275389671e-03 -9.942775219678878784e-02 -9.258585423231124878e-02 1.195665076375007629e-01 -7.572137564420700073e-02 1.109618768095970154e-01 -1.219987198710441589e-01 6.034952402114868164e-02 1.812804043292999268e-01 -7.820428162813186646e-02 -1.650734096765518188e-01 3.845580220222473145e-01 -2.593183815479278564e-01 -5.962868407368659973e-02 -1.538392305374145508e-01 1.074263155460357666e-01
1.237443368881940842e-02 2.741785533726215363e-02 -1.340205501765012741e-02 1.880060881376266479e-01 1.486785709857940674e-01 1.249659955501556396e-01 1.961857676506042480e-01 -3.162446618080139160e-01 -3.532378971576690674e-01 -4.078318551182746887e-02 -1.285301148891448975e-01 -1.402707695960998535e-01 1.619430035352706909e-01 1.312379240989685059e-01 -1.736227273941040039e-01 -1.486249864101409912e-01 -1.925580203533172607e-01 -2.438596077263355255e-02 2.373865544795989990e-01 9.306635707616806030e-03 -2.686583399772644043e-01 2.333983778953552246e-01 3.943549841642379761e-02 2.024738788604736328e-01 -2.557207643985748291e-01 1.232703030109405518e-01 2.227873168885707855e-02 2.959232330322265625e-01 1.125327795743942261e-01 -1.318436115980148315e-01 1.841100864112377167e-02 -2.582101523876190186e-01
2.081353813409805298e-01 2.494133561849594116e-01 -2.453054189682006836e-01 -1.292096972465515137e-01 5.660558864474296570e-02 7.048650085926055908e-02 1.397067904472351074e-01 -1.325608044862747192e-01 -6.936883926391601562e-01 -4.346317145973443985e-03 2.423520982265472412e-01 6.964103877544403076e-02 -1.291480660438537598e-02 -3.054749220609664917e-02 -2.223412841558456421e-01 -4.113245382905006409e-02 5.925765144638717175e-04 1.321856230497360229e-01 1.138705387711524963e-02 2.180204913020133972e-02 2.292566001415252686e-02 -1.459656506776809692e-01 5.523966997861862183e-02 1.316979974508285522e-01 1.039216294884681702e-01 7.180200517177581787e-02 -4.166385624557733536e-04 1.095992401242256165e-01 -2.074746340513229370e-01 1.113238036632537842e-01 -7.054738700389862061e-02 1.631457507610321045e-01
3.965092822909355164e-02 -1.105329617857933044e-01 -4.496766254305839539e-02 3.478264063596725464e-02 4.359615594148635864e-02 1.897609680891036987e-01 1.902805119752883911e-01 -9.622432291507720947e-02 -5.173991322517395020e-01 -1.425313800573348999e-01 1.508582830429077148e-01 -8.816555887460708618e-02 -8.566854894161224365e-02 -4.595459252595901489e-02 -4.588884860277175903e-02 -8.213239908218383789e-02 7.247900962829589844e-02 -8.891903795301914215e-03 -1.274313777685165405e-01 -1.229912135750055313e-02 7.276990264654159546e-02 -2.235419899225234985e-01 -3.721385821700096130e-02 -1.167864818125963211e-02 3.213737905025482178e-02 2.679951488971710205e-01 6.696304678916931152e-02 3.971023261547088623e-01 -3.282757401466369629e-01 -4.701844230294227600e-02 -1.260952651500701904e-01 -3.511944413185119629e-01
2.050785273313522339e-01 2.148988097906112671e-02 -5.525856465101242065e-02 -3.065465576946735382e-02 8.314105123281478882e-02 1.430931985378265381e-01 5.670687556266784668e-02 2.925329469144344330e-02 -3.275219500064849854e-01 9.655912220478057861e-02 -4.931848496198654175e-02 1.517090015113353729e-02 -1.663626581430435181e-01 -9.719444066286087036e-02 -2.692713141441345215e-01 -2.645672261714935303e-01 -1.776377558708190918e-01 1.050143614411354065e-01 2.096337452530860901e-02 -1.808107495307922363e-01 -8.297716081142425537e-02 1.090580523014068604e-01 2.839014828205108643e-01 7.706287503242492676e-02 1.245285850018262863e-02 2.397324740886688232e-01 -3.844157457351684570e-01 3.314705193042755127e-01 -2.475880682468414307e-01 8.304899185895919800e-02 3.656007349491119385e-02 -2.393827289342880249e-01
-1.646406203508377075e-01 -3.009701371192932129e-01 -3.314367532730102539e-01 -6.912170350551605225e-02 1.889605969190597534e-01 5.287782847881317139e-02 5.773269757628440857e-02 -3.697694242000579834e-01 -5.400359630584716797e-01 -7.606328278779983521e-02 -3.097589686512947083e-02 -2.084218561649322510e-01 -1.303790509700775146e-01 -8.458925038576126099e-02 -8.956895768642425537e-02 2.616642415523529053e-02 6.951848044991493225e-03 9.998735785484313965e-02 8.297217637300491333e-02 -8.255582302808761597e-02 -6.835302710533142090e-02 7.283800747245550156e-03 9.508227556943893433e-02 -5.261496081948280334e-02 -1.225965023040771484e-01 8.692788332700729370e-02 -1.937576681375503540e-01 7.087174057960510254e-02 1.455852687358856201e-01 -2.421885132789611816e-01 1.659681499004364014e-01 -4.007440805435180664e-02
1.777520775794982910e-02 -3.591108694672584534e-02 -1.217473298311233521e-02 1.637797653675079346e-01 1.033199485391378403e-02 2.227127999067306519e-01 2.149775028228759766e-01 -3.271698653697967529e-01 -1.750317960977554321e-01 2.060639560222625732e-01 -1.398475766181945801e-01 -3.361300751566886902e-02 -7.510816305875778198e-02 9.381017088890075684e-02 -4.537386298179626465e-01 -3.576778471469879150e-01 -2.374306470155715942e-01 7.010307163000106812e-02 -8.006491512060165405e-02 3.531306236982345581e-02 4.621654376387596130e-02 3.161325454711914062e-01 2.479843981564044952e-02 3.421028256416320801e-01 -1.515754591673612595e-02 1.019077077507972717e-01 -2.343805320560932159e-02 9.702478349208831787e-02 -8.437810093164443970e-02 -5.099836736917495728e-03 -1.157182175666093826e-02 9.945812821388244629e-02
1.175988116301596165e-03 -1.758575886487960815e-01 -2.861601710319519043e-01 -1.663016676902770996e-01 -2.689520120620727539e-01 1.281951963901519775e-01 1.384340375661849976e-01 -2.384867072105407715e-01 -3.465698361396789551e-01 -5.186631903052330017e-02 -9.594278782606124878e-02 -2.917892038822174072e-01 -2.614323198795318604e-01 -1.685242652893066406e-01 -1.982930749654769897e-01 5.509766563773155212e-02 -1.645089685916900635e-01 1.713612377643585205e-01 -3.432845324277877808e-02 1.555523127317428589e-01 -1.891648024320602417e-02 1.247407868504524231e-02 3.010999262332916260e-01 4.648827016353607178e-02 1.678662002086639404e-01 7.610838115215301514e-02 -1.024877950549125671e-01 1.909301429986953735e-02 1.695888638496398926e-01 3.448595106601715088e-02 2.807618379592895508e-01 -9.856180101633071899e-02
2.898254059255123138e-02 5.098598077893257141e-02 2.433383464813232422e-02 -7.001546770334243774e-02 1.141917407512664795e-01 1.915473937988281250e-01 1.650532335042953491e-01 1.658312678337097168e-01 -3.382080197334289551e-01 7.937848567962646484e-02 -1.499859690666198730e-01 -1.820779442787170410e-01 -2.869652211666107178e-01 2.829431891441345215e-01 -1.800518184900283813e-01 1.504944823682308197e-02 7.574747502803802490e-02 2.831992208957672119e-01 8.407939225435256958e-02 -8.342106640338897705e-02 -1.083481609821319580e-01 -1.300914026796817780e-02 -1.529490351676940918e-01 1.283770203590393066e-01 -3.831793963909149170e-01 2.072286047041416168e-02 -2.735113501548767090e-01 1.893675923347473145e-01 -4.033116623759269714e-02 2.044187784194946289e-01 2.488463670015335083e-01 -1.399322040379047394e-02
-2.154108369722962379e-03 -4.057797789573669434e-02 -6.029739975929260254e-02 1.000838428735733032e-01 1.801121681928634644e-01 2.411719560623168945e-01 2.597764730453491211e-01 -2.812742292881011963e-01 -1.834504157304763794e-01 1.601951718330383301e-01 -9.213431924581527710e-02 -1.006730422377586365e-01 -1.127267852425575256e-01 -6.265605241060256958e-02 -3.300757110118865967e-01 -3.232612609863281250e-01 -3.124372065067291260e-01 1.653824746608734131e-02 -4.222040064632892609e-03 1.394787430763244629e-01 -1.612994261085987091e-02 8.371660858392715454e-02 -2.536734193563461304e-02 4.561450779438018799e-01 5.964327231049537659e-02 2.131580747663974762e-02 2.830228209495544434e-01 4.665263742208480835e-02 -9.544875472784042358e-02 1.947995275259017944e-02 -8.053335547447204590e-02 -6.215355172753334045e-02
-7.413108646869659424e-02 1.296005100011825562e-01 7.779341936111450195e-02 1.228085607290267944e-01 2.234073728322982788e-01 2.776193916797637939e-01 1.138202920556068420e-01 -3.407200276851654053e-01 -1.652925461530685425e-01 1.901832073926925659e-01 -2.698744237422943115e-01 -2.122542262077331543e-01 7.794879842549562454e-03 -1.808853633701801300e-02 -3.310734033584594727e-01 -1.076486855745315552e-01 -3.241458535194396973e-01 5.835505947470664978e-02 3.119317349046468735e-03 4.417221527546644211e-03 3.325518593192100525e-02 2.250243574380874634e-01 2.241069823503494263e-02 1.716214120388031006e-01 -9.764619171619415283e-03 -5.164735391736030579e-02 8.730933070182800293e-02 4.152620136737823486e-01 1.282681673765182495e-01 -4.775379225611686707e-02 5.826923996210098267e-02 4.924456775188446045e-02
2.185314595699310303e-01 1.957450062036514282e-01 -1.449072808027267456e-01 3.083755075931549072e-02 2.430100440979003906e-01 -3.472556546330451965e-02 2.042300701141357422e-01 -4.467352628707885742e-01 -3.377153575420379639e-01 2.419587224721908569e-01 -6.603043526411056519e-02 -7.942678779363632202e-02 -7.769822329282760620e-02 1.513406783342361450e-01 1.300424039363861084e-01 -7.082559168338775635e-02 -9.001918137073516846e-03 2.450074106454849243e-01 -1.753504276275634766e-01 -1.586775761097669601e-03 -1.511794477701187134e-01 -1.069030240178108215e-01 -5.697265267372131348e-02 1.154050081968307495e-01 4.514836519956588745e-02 2.563601136207580566e-01 -3.994574025273323059e-02 5.077277496457099915e-02 -1.574921309947967529e-01 -1.035914197564125061e-01 2.344729006290435791e-01 2.283673137426376343e-01
2.069976180791854858e-01 -7.265736907720565796e-02 2.889687381684780121e-02 1.732080727815628052e-01 1.651690751314163208e-01 2.396657168865203857e-01 5.117650702595710754e-02 -1.447775065898895264e-01 -2.245844602584838867e-01 1.877586543560028076e-01 1.623544096946716309e-01 -7.168874889612197876e-02 -4.266310036182403564e-01 1.824187785387039185e-01 -3.319479227066040039e-01 -1.469753086566925049e-01 -1.391852181404829025e-02 2.058480679988861084e-01 1.376827359199523926e-01 1.854166984558105469e-01 -2.720518596470355988e-02 -4.160393178462982178e-01 8.236384950578212738e-03 8.613228797912597656e-03 -1.210152059793472290e-01 -1.019108593463897705e-01 -1.776470094919204712e-01 8.438192307949066162e-02 -6.749243289232254028e-02 -6.216743588447570801e-02 -6.635484751313924789e-03 -8.011206984519958496e-02
-1.009178459644317627e-01 1.184171810746192932e-01 -1.631996333599090576e-01 -2.321565896272659302e-01 3.858135640621185303e-02 -1.584839522838592529e-01 1.569897532463073730e-01 -4.338020086288452148e-02 -3.395279943943023682e-01 -5.873638391494750977e-02 1.479514874517917633e-03 -4.091202467679977417e-02 -3.429335951805114746e-01 1.955756843090057373e-01 -1.744329631328582764e-01 -3.053336739540100098e-01 -1.660538911819458008e-01 3.321113809943199158e-02 -9.578851610422134399e-02 3.983986079692840576e-01 -4.371359944343566895e-02 -4.631955549120903015e-02 2.210237234830856323e-01 1.214654371142387390e-01 1.443612277507781982e-01 9.546267986297607422e-02 -1.231990233063697815e-01 5.635355040431022644e-02 6.598679721355438232e-02 -1.222045794129371643e-01 2.608787119388580322e-01 -2.057341933250427246e-01
-2.742207348346710205e-01 1.411941945552825928e-01 -9.384052455425262451e-02 5.980850663036108017e-03 7.620240747928619385e-02 3.155014291405677795e-02 1.340817064046859741e-01 -4.065039455890655518e-01 -1.143779978156089783e-01 2.752626314759254456e-02 -1.611603200435638428e-01 -2.624367773532867432e-01 -1.463582962751388550e-01 6.808882951736450195e-02 -2.379505187273025513e-01 -1.155156642198562622e-01 -3.110488951206207275e-01 8.824983984231948853e-02 1.886906176805496216e-01 -7.079704850912094116e-02 -1.353255510330200195e-01 -9.580758959054946899e-02 1.432263404130935669e-01 3.000577725470066071e-02 1.634055823087692261e-01 2.801218628883361816e-01 -6.644008308649063110e-02 4.948711022734642029e-02 -4.500269889831542969e-02 -2.249272167682647705e-01 -3.070193342864513397e-02 -3.763482272624969482e-01
2.203498966991901398e-02 7.488249987363815308e-02 -3.216825723648071289e-01 -2.755462825298309326e-01 4.677400365471839905e-02 3.409061729907989502e-01 -3.657046239823102951e-03 -3.376365900039672852e-01 -1.419387757778167725e-01 -1.288235485553741455e-01 1.475726813077926636e-01 4.441235959529876709e-02 -2.083115279674530029e-01 1.001872792840003967e-01 -2.407072782516479492e-01 -1.500559970736503601e-02 -2.037213593721389771e-01 2.383123934268951416e-01 1.234958693385124207e-01 5.826374050229787827e-03 -1.775144040584564209e-02 2.377892844378948212e-02 -2.376346886157989502e-01 -1.348428875207901001e-01 2.180652022361755371e-01 6.124519184231758118e-02 -6.925497204065322876e-02 1.707780063152313232e-01 -3.371352255344390869e-01 9.102723747491836548e-02 -1.026431545615196228e-01 5.599961429834365845e-02
-1.436952035874128342e-02 -3.680162727832794189e-01 -1.316322982311248779e-01 1.337278783321380615e-01 1.022129431366920471e-01 1.632323116064071655e-01 -1.320065110921859741e-01 -1.776590347290039062e-01 -1.362339258193969727e-01 -1.846200674772262573e-01 8.811487816274166107e-03 -2.420162707567214966e-01 4.905925691127777100e-02 1.823767274618148804e-01 -1.915270388126373291e-01 -1.168039999902248383e-02 -2.696725726127624512e-01 8.922126889228820801e-02 -2.436485141515731812e-02 4.590577185153961182e-01 -7.286117970943450928e-02 -7.479093223810195923e-02 1.769422739744186401e-01 1.554232835769653320e-01 2.268789708614349365e-01 2.006693333387374878e-01 -2.202625125646591187e-01 6.250135600566864014e-02 -2.049380987882614136e-01 7.238866388797760010e-02 1.416740380227565765e-02 -9.644813090562820435e-02
1.764363050460815430e-01 6.014696881175041199e-02 7.712513208389282227e-02 -1.278364360332489014e-01 -1.006656065583229065e-01 3.129218816757202148e-01 7.455587387084960938e-02 -2.118262201547622681e-01 -4.205714762210845947e-01 3.243075609207153320e-01 9.521314501762390137e-02 -8.180142194032669067e-02 -2.424927800893783569e-01 -4.918662458658218384e-02 -1.981273442506790161e-01 1.157287321984767914e-02 -2.143412679433822632e-01 -1.133311763405799866e-01 -1.757660806179046631e-01 7.088177837431430817e-03 4.511811584234237671e-02 1.427275687456130981e-01 7.271049916744232178e-02 1.085835024714469910e-01 1.089860126376152039e-01 2.205115929245948792e-02 -9.554524719715118408e-02 3.385445475578308105e-01 -2.443033903837203979e-01 1.673259399831295013e-02 -2.356628030538558960e-01 -7.235727459192276001e-02
-7.421272993087768555e-02 -3.824874013662338257e-02 -2.044661529362201691e-02 1.683854162693023682e-01 1.223537027835845947e-01 2.099723219871520996e-01 1.359899789094924927e-01 -3.157432675361633301e-01 -2.095429152250289917e-01 3.018298745155334473e-01 -1.910092234611511230e-01 -4.009372889995574951e-01 -6.921845674514770508e-02 9.691815078258514404e-02 -2.379532307386398315e-01 -1.529028862714767456e-01 -3.017905652523040771e-01 -1.300213038921356201e-01 -4.416573327034711838e-03 1.625524610280990601e-01 -1.138469353318214417e-01 3.169532716274261475e-01 8.179259300231933594e-02 1.692549735307693481e-01 -1.173173710703849792e-01 3.062036447227001190e-02 1.607537269592285156e-01 1.722880303859710693e-01 3.025142103433609009e-02 -4.115192964673042297e-02 4.435512796044349670e-02 -5.095212906599044800e-02
-1.919127553701400757e-01 -1.256458908319473267e-01 -3.139895573258399963e-02 -1.151065975427627563e-01 3.780684992671012878e-02 6.329160928726196289e-02 -1.737888343632221222e-02 -2.119353711605072021e-01 -5.272256135940551758e-01 -3.507876098155975342e-01 -4.435582086443901062e-02 -1.331367939710617065e-01 -1.510544121265411377e-01 3.569829463958740234e-01 1.009587496519088745e-01 5.363118834793567657e-03 -1.451417654752731323e-01 -8.330496028065681458e-03 2.717910110950469971e-01 -1.495172083377838135e-01 1.247686892747879028e-01 -1.784973144531250000e-01 3.201061114668846130e-02 -4.501524381339550018e-03 -1.057174801826477051e-01 -9.715560823678970337e-02 1.032089442014694214e-02 2.940062284469604492e-01 -5.538261309266090393e-02 9.149239957332611084e-02 1.143148764967918396e-01 -6.167417019605636597e-02
2.708240412175655365e-02 -1.116030439734458923e-01 -1.750116199254989624e-01 -1.776604056358337402e-01 -3.593190014362335205e-02 6.819635629653930664e-02 -4.109169915318489075e-02 -1.654966771602630615e-01 -4.773873090744018555e-01 2.869687043130397797e-02 1.411715894937515259e-01 1.791107654571533203e-01 -1.014329418540000916e-01 3.081937320530414581e-02 -3.570249378681182861e-01 2.300039976835250854e-01 -1.305171251296997070e-01 2.193252146244049072e-01 -1.128012761473655701e-01 -2.267588526010513306e-01 1.456306278705596924e-01 -1.439336240291595459e-01 7.802143692970275879e-02 1.488170176744461060e-01 2.814776599407196045e-01 1.759662628173828125e-01 -2.920440733432769775e-01 7.124675065279006958e-02 -6.267068535089492798e-02 4.228721186518669128e-02 -4.211323335766792297e-03 -1.073582991957664490e-01
1.539792716503143311e-01 5.037241056561470032e-02 7.801026850938796997e-02 9.852869063615798950e-02 2.966306209564208984e-01 2.329961210489273071e-01 8.442735671997070312e-02 -1.239629387855529785e-01 -4.756919145584106445e-01 -9.835107624530792236e-02 2.806785982102155685e-03 -1.387864500284194946e-01 -2.825411222875118256e-02 3.186414018273353577e-02 -1.112496554851531982e-01 -9.079168736934661865e-02 -2.101394720375537872e-02 5.938867852091789246e-02 1.455946266651153564e-01 2.068747133016586304e-01 -2.903590798377990723e-01 7.133620674721896648e-04 -2.481710910797119141e-01 3.093073964118957520e-01 -5.571946967393159866e-03 3.313488960266113281e-01 -8.136492967605590820e-02 5.922233685851097107e-02 -1.715045422315597534e-02 -1.657872200012207031e-01 -6.384928524494171143e-02 -2.327871173620223999e-01
-3.327175974845886230e-02 4.269549250602722168e-02 -1.642292886972427368e-01 -9.576212614774703979e-02 -1.996038481593132019e-03 -7.758345920592546463e-03 1.233370229601860046e-01 -7.353765517473220825e-02 -3.298719525337219238e-01 -1.809026151895523071e-01 -4.114730283617973328e-02 -2.184236943721771240e-01 -3.703409731388092041e-01 -1.033790688961744308e-02 -1.101762354373931885e-01 -2.201180756092071533e-01 -2.521414160728454590e-01 -3.385024890303611755e-02 -5.272755771875381470e-02 2.810457050800323486e-01 -2.149574905633926392e-01 -1.064342409372329712e-01 1.992738544940948486e-01 8.279906958341598511e-02 1.907683908939361572e-01 9.931682609021663666e-03 -6.337808072566986084e-02 2.311655730009078979e-01 2.164596915245056152e-01 1.100868284702301025e-01 3.460505902767181396e-01 -1.679047495126724243e-01
-1.375189721584320068e-01 1.276780292391777039e-02 5.586520209908485413e-02 1.176301315426826477e-01 1.095510721206665039e-01 -6.227696314454078674e-03 -4.157800227403640747e-02 -1.803965568542480469e-01 -2.405605316162109375e-01 -2.037586271762847900e-01 -2.875902652740478516e-01 -2.811928391456604004e-01 5.291162524372339249e-03 -1.970472335815429688e-01 -5.954980254173278809e-01 -1.925312578678131104e-01 -5.829050764441490173e-02 1.906095743179321289e-01 8.676940947771072388e-02 7.281536608934402466e-02 -1.779758781194686890e-01 7.113683968782424927e-02 8.005778491497039795e-02 1.749092787504196167e-01 -1.048496961593627930e-01 -1.529089640825986862e-04 -9.003347158432006836e-02 2.252064496278762817e-01 -1.181849986314773560e-01 -1.040152907371520996e-01 -6.334218382835388184e-02 -3.215559571981430054e-02
-3.850975632667541504e-02 -1.553310900926589966e-01 -3.464736342430114746e-01 -4.278052225708961487e-02 7.442462444305419922e-02 3.958481922745704651e-02 -1.075700074434280396e-01 -4.870308935642242432e-01 -2.152407467365264893e-01 -4.245220869779586792e-02 1.116362288594245911e-01 -3.904667794704437256e-01 4.096084460616111755e-02 9.610160440206527710e-02 -1.544801890850067139e-01 -1.747360229492187500e-01 -8.120558410882949829e-02 -7.627016305923461914e-02 4.394716024398803711e-02 -5.020682513713836670e-02 5.957028642296791077e-02 -1.544045209884643555e-01 1.404556035995483398e-01 1.358379125595092773e-01 -2.158445119857788086e-01 5.119991675019264221e-02 1.852152645587921143e-01 2.882395982742309570e-01 2.100514471530914307e-01 -6.998623907566070557e-02 1.421821713447570801e-01 2.421530662104487419e-03
1.511248499155044556e-01 -1.768672913312911987e-01 -1.421083789318799973e-02 -2.606937587261199951e-01 2.242540121078491211e-01 2.983411848545074463e-01 1.914049386978149414e-01 -5.178742408752441406e-01 -3.066822588443756104e-01 2.061072885990142822e-01 -9.973057359457015991e-02 -1.542233675718307495e-01 4.278931766748428345e-02 -2.070196345448493958e-02 2.376046478748321533e-01 -1.481648832559585571e-01 -2.282297983765602112e-02 9.817634522914886475e-02 -5.637048929929733276e-02 8.512583374977111816e-02 2.064464837312698364e-01 -1.005607917904853821e-01 -4.210290685296058655e-02 1.066179648041725159e-01 2.620195597410202026e-02 1.635904312133789062e-01 -1.240674108266830444e-01 1.562235690653324127e-02 -1.200187578797340393e-01 5.672046169638633728e-02 1.347009241580963135e-01 -1.317130029201507568e-01
3.358299843966960907e-03 -2.185365743935108185e-02 -1.177713051438331604e-01 1.629922538995742798e-01 1.365313380956649780e-01 1.258958578109741211e-01 3.731805086135864258e-02 -3.896271586418151855e-01 -3.856616318225860596e-01 -9.517499059438705444e-02 -9.680132567882537842e-02 -2.787034213542938232e-01 1.367805451154708862e-01 -1.049779877066612244e-01 -3.820946812629699707e-01 -1.295622289180755615e-01 -1.845742166042327881e-01 -3.125439584255218506e-02 9.233976900577545166e-02 1.313047949224710464e-02 -2.664408683776855469e-01 2.287323623895645142e-01 1.339932382106781006e-01 8.414483070373535156e-02 -1.074037775397300720e-01 5.805516615509986877e-02 -8.612368255853652954e-02 1.789232343435287476e-01 7.170318067073822021e-02 -2.251770794391632080e-01 -4.440221562981605530e-02 -1.725953668355941772e-01
-2.178525775671005249e-01 8.778595924377441406e-02 -2.542604804039001465e-01 4.395517334342002869e-02 3.173798555508255959e-03 1.297401189804077148e-01 1.449720412492752075e-01 -4.340365827083587646e-01 -3.782414644956588745e-02 1.805591396987438202e-02 9.591079317033290863e-03 -3.529872000217437744e-01 -2.409901618957519531e-01 4.913430288434028625e-02 -2.154653668403625488e-01 -1.990975737571716309e-01 -1.942925453186035156e-01 4.315207153558731079e-02 2.044696956872940063e-01 -1.047509163618087769e-01 -2.105652838945388794e-01 -1.619061976671218872e-01 6.625816226005554199e-02 1.654917895793914795e-01 8.909312635660171509e-02 1.829302459955215454e-01 -1.135326474905014038e-01 6.126425042748451233e-02 1.834762245416641235e-01 -1.561958938837051392e-01 1.714723706245422363e-01 -1.969092786312103271e-01
-1.139513030648231506e-01 -2.366083860397338867e-02 -8.869723975658416748e-02 1.780822873115539551e-01 6.270665675401687622e-02 7.945973426103591919e-03 -2.700598165392875671e-02 -3.028333187103271484e-01 -2.697161436080932617e-01 -1.351065654307603836e-02 6.445407867431640625e-03 -3.435152471065521240e-01 -1.742565259337425232e-02 2.142118215560913086e-01 -3.497594296932220459e-01 -9.463810920715332031e-02 -3.386229574680328369e-01 2.984896004199981689e-01 -1.556611508131027222e-01 -8.325946331024169922e-02 1.459668874740600586e-01 6.870795041322708130e-02 1.861286610364913940e-01 -1.291235387325286865e-01 -3.368529081344604492e-01 -2.756845019757747650e-02 3.159045055508613586e-02 1.486587077379226685e-01 1.584990508854389191e-02 -2.472396381199359894e-02 -1.267130970954895020e-01 1.244036927819252014e-01
-1.991587318480014801e-02 -3.773721633478999138e-03 -2.005126625299453735e-01 1.056860759854316711e-01 2.307071238756179810e-01 5.376736167818307877e-03 -6.382506340742111206e-02 -2.434621751308441162e-02 -3.533680140972137451e-01 -7.757797092199325562e-02 -1.896231919527053833e-01 -1.962256729602813721e-01 -8.889013528823852539e-02 5.188906788825988770e-01 -1.185814756900072098e-02 -2.325339801609516144e-02 -3.407492339611053467e-01 4.393405094742774963e-02 1.231283619999885559e-01 -4.027503356337547302e-02 2.850656211376190186e-01 -2.158123254776000977e-01 1.986141204833984375e-01 7.936609536409378052e-02 -6.100779399275779724e-02 -7.073996216058731079e-02 5.056378617882728577e-02 2.637028694152832031e-01 -2.523094881325960159e-03 -9.637556970119476318e-02 -2.858587168157100677e-02 -8.816699683666229248e-02
1.276929490268230438e-02 -2.836760878562927246e-02 -3.124024532735347748e-02 -5.161565914750099182e-02 1.732286959886550903e-01 1.508240848779678345e-01 3.803808689117431641e-01 -3.339164555072784424e-01 -1.936820894479751587e-02 2.017673403024673462e-01 -7.795546203851699829e-02 -5.806252360343933105e-02 -1.086685657501220703e-01 2.059009075164794922e-01 -1.393572390079498291e-01 -3.495107293128967285e-01 -2.056523114442825317e-01 -2.166876345872879028e-01 -3.496859222650527954e-02 5.614707246422767639e-02 1.352689112536609173e-03 1.360068321228027344e-01 -4.153283312916755676e-02 2.565993666648864746e-01 1.526280939579010010e-01 -1.265549212694168091e-01 -1.137575320899486542e-02 4.004809558391571045e-01 -1.068774983286857605e-01 -1.331108212471008301e-01 2.489346079528331757e-03 -1.773909181356430054e-01
2.858831584453582764e-01 -2.590144872665405273e-01 -5.415589734911918640e-02 -3.034602478146553040e-02 2.086092531681060791e-01 -5.713495984673500061e-02 -1.537499576807022095e-01 -1.992935538291931152e-01 -5.160382986068725586e-01 5.374670773744583130e-02 -1.474167406558990479e-01 -1.163260191679000854e-01 -4.488913342356681824e-02 1.499253958463668823e-01 -1.334448456764221191e-01 9.429465979337692261e-02 -9.589079022407531738e-02 7.606270164251327515e-02 -3.669079020619392395e-02 -4.415412247180938721e-02 -3.936731517314910889e-01 -7.384790480136871338e-02 3.298349380493164062e-01 -8.880349807441234589e-03 1.916433274745941162e-01 8.937972038984298706e-02 6.203581020236015320e-02 1.981233209371566772e-01 -2.934700576588511467e-03 5.625936388969421387e-02 -2.316450886428356171e-02 4.943987354636192322e-02
-6.650901585817337036e-02 -8.007853291928768158e-03 -1.172254979610443115e-01 -1.745404154062271118e-01 2.149328291416168213e-01 2.223722934722900391e-01 2.417325377464294434e-01 -2.056444436311721802e-01 -1.891013383865356445e-01 -9.903923422098159790e-02 -3.859703615307807922e-02 -6.301534175872802734e-02 -1.909668743610382080e-02 7.730833441019058228e-02 -6.579830497503280640e-02 1.507045142352581024e-02 -3.704513907432556152e-01 1.255992650985717773e-01 -1.281678527593612671e-01 -1.520255804061889648e-01 1.417090445756912231e-01 -3.573983162641525269e-02 6.792827695608139038e-02 9.579389542341232300e-02 2.026346139609813690e-02 1.497416645288467407e-01 -4.571516811847686768e-01 6.114462390542030334e-02 -3.892322778701782227e-01 7.560352981090545654e-02 2.685293555259704590e-01 -2.066595666110515594e-02
1.808550655841827393e-01 1.805840991437435150e-02 -8.556874468922615051e-03 7.001667469739913940e-02 4.034021496772766113e-01 1.105551198124885559e-01 -5.278019607067108154e-02 -1.079366058111190796e-01 -1.256855875253677368e-01 -4.074142873287200928e-02 1.721092015504837036e-01 -3.017197251319885254e-01 -2.859301269054412842e-01 1.475051492452621460e-01 -1.651790738105773926e-01 -9.010257571935653687e-02 -6.055430695414543152e-02 2.263833135366439819e-01 -1.415778696537017822e-02 1.066238954663276672e-01 5.016215145587921143e-02 5.341741070151329041e-02 -1.714672893285751343e-01 1.177324075251817703e-02 2.680824100971221924e-01 1.097427830100059509e-01 -3.817361891269683838e-01 1.859307587146759033e-01 -7.094132155179977417e-02 -2.780677974224090576e-01 -2.166707068681716919e-01 2.586324512958526611e-02
5.684463679790496826e-02 -1.800091713666915894e-01 1.672828942537307739e-02 -1.700329482555389404e-01 2.217129617929458618e-02 2.927281260490417480e-01 2.150618284940719604e-01 -3.730570971965789795e-01 -2.998222410678863525e-01 -2.062201499938964844e-01 7.885633967816829681e-04 -1.042762994766235352e-01 -4.838850721716880798e-02 3.213203549385070801e-01 2.006466388702392578e-01 -1.560837328433990479e-01 -1.584593504667282104e-01 1.996922120451927185e-02 8.465890586376190186e-02 -3.531890362501144409e-02 8.697441220283508301e-02 1.583703458309173584e-01 -7.294738292694091797e-02 1.520753949880599976e-01 1.869883835315704346e-01 -3.132933750748634338e-02 -2.861038967967033386e-02 2.499787509441375732e-01 7.498494535684585571e-02 -1.114819049835205078e-01 3.558804094791412354e-01 1.053253859281539917e-01
-2.046995796263217926e-02 9.411697089672088623e-02 -1.848639547824859619e-01 1.691808253526687622e-01 -1.748982816934585571e-02 2.128389924764633179e-01 5.533020570874214172e-02 -2.991672158241271973e-01 -2.120234072208404541e-01 2.265137881040573120e-01 -3.665147582069039345e-03 -1.435183435678482056e-01 3.995812311768531799e-02 7.550095766782760620e-02 -1.323244273662567139e-01 -1.775895655155181885e-01 -2.901087999343872070e-01 -2.430812716484069824e-01 1.357485204935073853e-01 1.973519325256347656e-01 -2.824107408523559570e-01 1.178138926625251770e-01 -1.349601745605468750e-01 3.167949318885803223e-01 6.682350486516952515e-02 3.120822310447692871e-01 -2.604041621088981628e-02 2.057751566171646118e-01 2.004563957452774048e-01 1.256003626622259617e-03 -1.319422870874404907e-01 -3.503732755780220032e-02
2.694782316684722900e-01 -1.145330257713794708e-03 8.084970712661743164e-02 1.636986583471298218e-01 6.200921908020973206e-02 2.354158312082290649e-01 1.708194464445114136e-01 -1.425065398216247559e-01 -4.008860290050506592e-01 1.916272342205047607e-01 -7.451742142438888550e-02 -5.775905400514602661e-02 -3.212926685810089111e-01 -1.097264066338539124e-01 -3.245711326599121094e-02 -6.349103152751922607e-02 -2.924642562866210938e-01 5.055581685155630112e-03 -1.289501339197158813e-01 -3.977423533797264099e-02 -1.634650528430938721e-01 -6.295895576477050781e-02 2.578404173254966736e-02 1.686210185289382935e-01 4.076560586690902710e-02 3.299438208341598511e-02 -2.189801186323165894e-01 3.329058587551116943e-01 -2.035200148820877075e-01 2.093160599470138550e-01 -1.942763626575469971e-01 -1.027638018131256104e-01
-1.978261172771453857e-01 1.763853281736373901e-01 -1.159615144133567810e-01 -1.448793858289718628e-01 9.425140172243118286e-02 -1.330181956291198730e-01 4.838308319449424744e-02 -3.030096888542175293e-01 -1.643297523260116577e-01 -9.258787333965301514e-02 3.156569302082061768e-01 3.478261083364486694e-02 -3.481186628341674805e-01 1.031357795000076294e-01 -2.247642725706100464e-01 -3.124050199985504150e-01 -3.228335455060005188e-02 2.113358229398727417e-01 -1.532142907381057739e-01 5.510941520333290100e-02 2.279107868671417236e-01 -2.308537214994430542e-01 -1.273275613784790039e-01 -1.632813550531864166e-02 -4.086510464549064636e-02 2.285998873412609100e-02 -2.561203539371490479e-01 2.043626755475997925e-01 -1.044388860464096069e-01 -1.705259531736373901e-01 -1.134696900844573975e-01 4.323143884539604187e-02
-1.215080693364143372e-01 7.251472026109695435e-02 -1.349264383316040039e-01 -2.860828340053558350e-01 -6.215820554643869400e-03 -9.905283898115158081e-02 8.187974244356155396e-02 -5.545577779412269592e-02 -2.318479269742965698e-01 -5.263884738087654114e-02 -8.344432711601257324e-02 -1.639582365751266479e-01 -2.468346357345581055e-01 1.676576025784015656e-02 -1.861123591661453247e-01 -3.294146656990051270e-01 -2.607537209987640381e-01 -5.240762140601873398e-03 -1.120423525571823120e-02 2.785059809684753418e-01 4.696169495582580566e-02 -8.786514401435852051e-02 2.188527882099151611e-01 1.816395223140716553e-01 -3.496738523244857788e-02 1.764450967311859131e-01 -1.296283751726150513e-01 3.479181230068206787e-01 2.624013125896453857e-01 -1.937111467123031616e-01 7.343999296426773071e-02 -2.169450372457504272e-01
-1.246799156069755554e-01 5.617767199873924255e-02 -8.989999443292617798e-02 6.481816619634628296e-02 8.797279745340347290e-02 1.200282126665115356e-01 2.149347215890884399e-01 -3.055167198181152344e-01 -3.195358812808990479e-01 -1.061882302165031433e-01 -1.877383440732955933e-01 -1.432468742132186890e-01 2.406552284955978394e-01 1.162487491965293884e-01 -2.510163784027099609e-01 -9.579492360353469849e-02 -2.237328290939331055e-01 -4.933869466185569763e-02 7.552633434534072876e-02 -2.411347255110740662e-02 -1.526056677103042603e-01 2.030263394117355347e-01 1.514178663492202759e-01 1.233740895986557007e-01 -2.838628888130187988e-01 1.790872812271118164e-01 -2.378828451037406921e-02 2.918151617050170898e-01 -3.922889940440654755e-03 -2.789231240749359131e-01 -5.653181299567222595e-02 -2.318584620952606201e-01
-1.157254725694656372e-01 -1.581749767065048218e-01 -3.165869712829589844e-01 -3.993887603282928467e-01 2.135217040777206421e-01 1.599810570478439331e-01 7.299564033746719360e-02 -2.603518068790435791e-01 -1.683653593063354492e-01 -2.701824605464935303e-01 7.432612031698226929e-02 -9.126055240631103516e-02 1.253395974636077881e-01 1.475799828767776489e-01 -1.296345144510269165e-01 2.258579134941101074e-01 -2.157174497842788696e-01 -2.110407315194606781e-02 -2.126646414399147034e-02 5.329367518424987793e-02 1.906128041446208954e-02 -7.795495539903640747e-02 1.431380212306976318e-01 -3.727393969893455505e-02 -1.384823620319366455e-01 1.031627207994461060e-01 -2.829020917415618896e-01 2.933034896850585938e-01 -3.898307308554649353e-02 1.991670280694961548e-01 1.462288200855255127e-01 -2.696860115975141525e-03
-2.123907953500747681e-01 -1.222865208983421326e-01 -2.133786678314208984e-01 -1.910032331943511963e-02 -9.593560546636581421e-02 -4.267165809869766235e-02 1.859103441238403320e-01 -4.105896055698394775e-01 -5.307137593626976013e-02 -3.991200774908065796e-02 4.149974137544631958e-02 -3.285542726516723633e-01 7.228972017765045166e-02 1.742080599069595337e-01 -4.131574928760528564e-01 -2.154559791088104248e-01 -2.661360614001750946e-02 -1.349789649248123169e-01 1.469379067420959473e-01 -3.095022402703762054e-02 -1.139363646507263184e-01 -1.947684679180383682e-03 2.163004875183105469e-01 1.708045601844787598e-01 -8.075392805039882660e-03 3.995133936405181885e-02 7.481651753187179565e-02 3.694949448108673096e-01 6.266468670219182968e-03 -1.433309912681579590e-01 2.691325731575489044e-02 1.325938105583190918e-01
-1.030746847391128540e-02 -3.012583591043949127e-02 -8.147276192903518677e-02 2.523788064718246460e-02 -1.269493810832500458e-02 2.540816664695739746e-01 1.781336367130279541e-01 -3.316408768296241760e-02 -4.218609631061553955e-01 1.241941675543785095e-01 1.031198278069496155e-01 7.940258085727691650e-02 -3.599551916122436523e-01 5.509142950177192688e-02 1.312143448740243912e-02 -1.425825655460357666e-01 -2.507099807262420654e-01 1.132338345050811768e-01 -4.773155972361564636e-02 -2.558752596378326416e-01 -2.054175585508346558e-01 -6.844034790992736816e-02 2.665771543979644775e-01 9.520044922828674316e-02 -4.455612041056156158e-03 1.228646561503410339e-01 -2.554473280906677246e-01 2.617515325546264648e-01 -2.542314231395721436e-01 9.427146613597869873e-02 1.029150933027267456e-01 -1.652194410562515259e-01
2.180550694465637207e-01 -8.149089664220809937e-02 8.660174906253814697e-02 -2.524661123752593994e-01 2.787950932979583740e-01 6.357484310865402222e-02 2.258773893117904663e-02 -2.248112261295318604e-01 -4.843018054962158203e-01 1.263665705919265747e-01 1.423108205199241638e-02 -2.091161310672760010e-01 4.114066809415817261e-02 -2.413684129714965820e-02 -3.903259756043553352e-03 1.920614242553710938e-01 -3.031319752335548401e-02 6.751638650894165039e-02 1.462421845644712448e-02 1.287398934364318848e-01 -3.017741441726684570e-01 -2.266272455453872681e-01 2.854374945163726807e-01 1.273291651159524918e-02 8.287446945905685425e-02 -8.589547127485275269e-02 -7.740817219018936157e-02 2.752773165702819824e-01 1.494012027978897095e-01 1.114036664366722107e-01 3.114598989486694336e-02 -1.734350919723510742e-01
-2.374601811170578003e-01 -1.688120514154434204e-01 -2.874948084354400635e-01 -8.898754417896270752e-02 1.036500930786132812e-01 2.080187350511550903e-01 1.652941256761550903e-01 -2.080625146627426147e-01 -4.661727249622344971e-01 1.868949271738529205e-02 -2.367336750030517578e-01 3.611555323004722595e-02 -3.228078186511993408e-01 -6.581232696771621704e-02 -7.026578485965728760e-02 1.603788435459136963e-01 -2.840575762093067169e-02 2.256031632423400879e-01 -2.275218963623046875e-01 1.005984693765640259e-01 -1.816091686487197876e-01 -4.471367690712213516e-03 5.609669163823127747e-02 -1.160250008106231689e-01 1.212906986474990845e-01 -1.900464743375778198e-01 -1.513450294733047485e-01 -8.425693213939666748e-02 8.149315416812896729e-02 8.128493279218673706e-02 -1.502495706081390381e-01 -7.648704200983047485e-02
-3.554280996322631836e-01 1.518685221672058105e-01 -7.698885351419448853e-02 1.227205246686935425e-01 -5.511078611016273499e-02 1.226555556058883667e-01 9.590069204568862915e-02 -4.278651773929595947e-01 -1.807954162359237671e-01 -2.113099023699760437e-02 -1.315654069185256958e-02 -3.203023970127105713e-01 -2.805204689502716064e-01 2.337440662086009979e-02 -2.517313063144683838e-01 -2.168549150228500366e-01 -2.099901139736175537e-01 1.037795022130012512e-01 2.591503560543060303e-01 3.928976878523826599e-02 -2.248550206422805786e-01 6.850484758615493774e-02 1.274148970842361450e-01 6.552996486425399780e-02 1.131984889507293701e-01 6.521535664796829224e-02 -1.474221795797348022e-01 6.711985170841217041e-02 6.213533505797386169e-02 5.715346778742969036e-04 9.830973297357559204e-02 -1.937983185052871704e-01
-2.784219942986965179e-02 -2.271988987922668457e-01 -2.787755727767944336e-01 4.968499019742012024e-02 2.799446508288383484e-02 8.735179901123046875e-02 -5.352846533060073853e-02 -1.203013136982917786e-01 -1.390105783939361572e-01 -1.388795822858810425e-01 -8.020681887865066528e-02 -1.674417704343795776e-01 -8.851980417966842651e-02 1.900559514760971069e-01 -1.262987703084945679e-01 -1.109549105167388916e-01 -5.510747060179710388e-02 2.796035110950469971e-01 1.301019489765167236e-01 1.884530335664749146e-01 4.329431056976318359e-02 -1.449104994535446167e-01 4.034148454666137695e-01 3.148742020130157471e-01 1.210629101842641830e-02 -2.427586726844310760e-02 -1.856094151735305786e-01 2.109923213720321655e-01 -1.723183840513229370e-01 3.110585510730743408e-01 -2.583914995193481445e-01 7.090878486633300781e-02
1.430471092462539673e-01 -1.071350127458572388e-01 -5.352642536163330078e-01 -2.870224118232727051e-01 1.674095094203948975e-01 3.498800396919250488e-01 1.695678234100341797e-01 -7.629171758890151978e-02 -5.784229189157485962e-02 8.822669833898544312e-02 -1.329520791769027710e-01 2.333517819643020630e-01 -1.812254041433334351e-01 2.201331555843353271e-01 -2.653860151767730713e-01 8.554345369338989258e-02 -1.979452669620513916e-01 -1.411092281341552734e-01 4.150596633553504944e-02 9.776107221841812134e-02 -6.401015818119049072e-02 -4.222869127988815308e-02 -4.392154142260551453e-02 1.693065017461776733e-01 -1.429955512285232544e-01 1.449384093284606934e-01 -9.855115413665771484e-02 -2.436127047985792160e-03 -8.717073500156402588e-02 -3.623097389936447144e-02 -6.958632171154022217e-02 8.451519533991813660e-03
-2.692663073539733887e-01 9.456367045640945435e-02 -2.016121298074722290e-01 -3.951320946216583252e-01 9.806803613901138306e-02 1.031876280903816223e-01 -2.555988729000091553e-01 -2.316945791244506836e-01 -2.616109549999237061e-01 -3.171674534678459167e-02 -8.226660639047622681e-02 -4.791036993265151978e-02 -2.148555517196655273e-01 1.341598778963088989e-01 -6.990452855825424194e-02 1.147600859403610229e-01 -3.652930557727813721e-01 2.188595086336135864e-01 -9.095889329910278320e-02 3.914047032594680786e-02 -3.360348343849182129e-01 5.962266027927398682e-02 -8.087027817964553833e-02 1.095325052738189697e-01 1.426560729742050171e-01 -4.152682423591613770e-02 -3.049829229712486267e-02 3.968355059623718262e-02 -2.033541649580001831e-01 -7.248538546264171600e-03 -1.268249005079269409e-01 1.163818389177322388e-01
-1.249136775732040405e-01 -1.092177629470825195e-01 1.281403601169586182e-01 -7.482653856277465820e-02 3.506729900836944580e-01 1.759674996137619019e-01 -9.956616163253784180e-02 -2.786272466182708740e-01 -9.754222631454467773e-02 1.722853779792785645e-01 4.342013597488403320e-02 -2.092605531215667725e-01 -4.146371781826019287e-01 9.000803530216217041e-02 -6.934230029582977295e-02 -2.908776104450225830e-01 -2.207751870155334473e-01 5.366652086377143860e-02 -7.436737418174743652e-02 -1.926443427801132202e-01 -6.691705435514450073e-02 -1.359288692474365234e-01 1.215468272566795349e-01 2.279913872480392456e-01 -1.625719815492630005e-01 -4.058668389916419983e-03 -3.571965396404266357e-01 -2.792632393538951874e-02 -2.556778118014335632e-02 -5.169152095913887024e-02 -1.036800295114517212e-01 -4.228437691926956177e-02
-2.468658089637756348e-01 9.336748719215393066e-02 -3.180932253599166870e-02 -5.009328201413154602e-02 3.208413720130920410e-01 -1.599639058113098145e-01 1.857676804065704346e-01 -3.046971261501312256e-01 -1.733361631631851196e-01 3.450559377670288086e-01 7.267118245363235474e-02 -1.416278779506683350e-01 1.331627666950225830e-01 -2.583094872534275055e-02 -1.205207109451293945e-01 -2.482620328664779663e-01 -3.632072359323501587e-02 1.927152872085571289e-01 2.568559944629669189e-01 1.145492196083068848e-01 5.557476356625556946e-02 3.503094986081123352e-02 -1.135149672627449036e-01 3.378366231918334961e-01 1.176319569349288940e-01 3.138282299041748047e-01 9.966047853231430054e-02 1.436313241720199585e-01 8.051749318838119507e-03 4.950147867202758789e-02 8.643567562103271484e-02 -1.302807312458753586e-02
-8.021313697099685669e-03 -1.600891053676605225e-01 -3.054506182670593262e-01 -2.345151901245117188e-01 5.089808255434036255e-02 -4.672286286950111389e-02 -1.000839248299598694e-01 -1.624152809381484985e-01 -3.759212791919708252e-01 -2.152706980705261230e-01 3.525840118527412415e-02 -2.894004285335540771e-01 -2.072907537221908569e-01 4.839150235056877136e-02 -2.041871547698974609e-01 -2.103959172964096069e-01 -1.274633258581161499e-01 9.654406458139419556e-02 -6.810175254940986633e-03 4.557647556066513062e-02 -2.284031510353088379e-01 -6.629581004381179810e-02 1.783086806535720825e-01 7.718244194984436035e-02 -1.933699101209640503e-01 3.186566829681396484e-01 8.379605598747730255e-03 1.268941909074783325e-01 3.086876273155212402e-01 -8.806701004505157471e-02 1.875293813645839691e-02 2.022592537105083466e-02
2.481708973646163940e-01 -1.576084494590759277e-01 -1.769502088427543640e-02 9.317569434642791748e-02 2.449667006731033325e-01 1.324757933616638184e-01 1.637707948684692383e-01 -2.731332182884216309e-01 -1.053901314735412598e-01 2.639163434505462646e-01 2.668977379798889160e-01 -3.988358750939369202e-02 -4.373160600662231445e-01 8.616943657398223877e-02 -1.604927182197570801e-01 -6.088566780090332031e-02 -1.079577282071113586e-01 3.064040839672088623e-01 -1.628210395574569702e-01 -1.620856076478958130e-01 2.206381969153881073e-02 -1.318804323673248291e-01 1.122022941708564758e-01 1.617068946361541748e-01 2.817693725228309631e-02 -5.875342339277267456e-02 -1.926670968532562256e-01 1.954683512449264526e-01 -1.718823611736297607e-01 1.071251630783081055e-01 -6.510723382234573364e-03 -9.110812097787857056e-02
-2.798080146312713623e-01 1.274982839822769165e-01 1.758492141962051392e-01 1.014298573136329651e-01 3.716385662555694580e-01 2.032622694969177246e-02 1.687704920768737793e-01 -1.078930422663688660e-01 -3.984638750553131104e-01 8.275166153907775879e-02 -1.475934088230133057e-01 -2.092601731419563293e-02 8.519405871629714966e-02 6.474313884973526001e-02 -4.623840376734733582e-02 -3.808956146240234375e-01 -1.163337826728820801e-01 4.766003414988517761e-02 2.478102594614028931e-01 -1.429714914411306381e-02 5.792595073580741882e-02 -1.900057792663574219e-01 -2.015196532011032104e-02 3.061374649405479431e-02 1.086407080292701721e-01 2.970093488693237305e-01 -1.084688752889633179e-01 2.431000918149948120e-01 -5.767186172306537628e-03 3.217035159468650818e-02 2.198005616664886475e-01 2.438029460608959198e-02
1.662113666534423828e-01 1.197566762566566467e-01 -1.959709227085113525e-01 -1.337282061576843262e-01 2.498948425054550171e-01 1.059826910495758057e-01 4.128818586468696594e-02 -1.650402545928955078e-01 -4.748688936233520508e-01 -2.572417855262756348e-01 -1.955759227275848389e-01 2.246661670506000519e-02 -2.598724663257598877e-01 7.467579841613769531e-02 -1.746575087308883667e-01 -2.598534105345606804e-03 -6.258309632539749146e-02 -8.422128111124038696e-02 1.304488629102706909e-01 -1.114747896790504456e-01 -1.675239205360412598e-01 -1.324513345025479794e-03 1.656252294778823853e-01 1.073502376675605774e-01 2.304678410291671753e-02 3.472980752121657133e-04 -1.907582432031631470e-01 5.177514255046844482e-02 5.674305185675621033e-02 -2.510056495666503906e-01 1.493747383356094360e-01 3.598034679889678955e-01
7.447991520166397095e-02 -2.430033534765243530e-01 -1.029904559254646301e-01 -1.431069821119308472e-01 3.549098968505859375e-02 2.159148603677749634e-01 -1.046858727931976318e-01 1.144928336143493652e-01 -1.992533951997756958e-01 -8.812626451253890991e-02 1.301973611116409302e-01 -1.814022362232208252e-01 3.364747017621994019e-02 3.181242942810058594e-02 -3.906863927841186523e-01 9.296083822846412659e-03 -2.091389745473861694e-01 1.722461134195327759e-01 -8.963219821453094482e-02 3.744148910045623779e-01 -1.373084336519241333e-01 -1.326258033514022827e-01 -6.883969902992248535e-02 3.973977863788604736e-01 1.797057874500751495e-02 1.328239887952804565e-01 -1.034143492579460144e-01 2.304965853691101074e-01 -3.691454231739044189e-02 -1.960075050592422485e-01 -1.936296373605728149e-01 1.945404708385467529e-02
9.242977946996688843e-02 2.496525458991527557e-02 3.773220255970954895e-02 9.603787958621978760e-02 2.259637862443923950e-01 1.950092315673828125e-01 8.962019532918930054e-02 -2.263415604829788208e-01 -3.851060271263122559e-01 8.232390135526657104e-02 6.509170681238174438e-02 6.170591711997985840e-02 -3.443361818790435791e-01 9.778957068920135498e-02 -4.426071047782897949e-01 -1.694727241992950439e-01 1.726191937923431396e-01 8.706059306859970093e-02 7.515875250101089478e-02 1.089610904455184937e-01 -4.896290972828865051e-02 -3.447537422180175781e-01 -3.586723282933235168e-02 -1.370042860507965088e-01 -1.724200248718261719e-01 9.293566644191741943e-02 -1.307371854782104492e-01 -9.419659525156021118e-02 -1.116191446781158447e-01 4.903766512870788574e-02 -6.897418200969696045e-02 -1.891979426145553589e-01
6.262866407632827759e-02 1.787694841623306274e-01 -4.991854727268218994e-02 1.192700117826461792e-01 7.466520369052886963e-02 1.506536006927490234e-01 5.009584501385688782e-02 3.056709095835685730e-02 -4.146916568279266357e-01 -1.376939564943313599e-02 8.123258501291275024e-02 1.638455875217914581e-02 -3.378555178642272949e-01 -1.412118375301361084e-01 -1.988622993230819702e-01 -3.303403258323669434e-01 -2.834445238113403320e-01 2.528943717479705811e-01 -1.623683720827102661e-01 -2.014485746622085571e-02 -3.674647584557533264e-02 8.169392496347427368e-02 2.694384455680847168e-01 2.508707903325557709e-02 -5.267720203846693039e-03 2.231641113758087158e-01 -1.922140270471572876e-01 2.058094143867492676e-01 -1.809880286455154419e-01 1.169230416417121887e-01 1.380460411310195923e-01 -8.347622305154800415e-02
5.341012403368949890e-02 -8.684746921062469482e-02 -2.778366804122924805e-01 -1.934831291437149048e-01 1.233891323208808899e-01 3.110775053501129150e-01 1.621131002902984619e-01 -2.248201072216033936e-01 -2.407153099775314331e-01 -1.384831517934799194e-01 -1.224680840969085693e-01 -2.364551275968551636e-01 8.879798464477062225e-03 2.300165295600891113e-01 -6.656941026449203491e-02 -5.677537620067596436e-02 9.739030152559280396e-02 4.207511618733406067e-02 -9.414283186197280884e-02 1.225054413080215454e-01 9.164995700120925903e-02 -4.814139753580093384e-02 -1.098129153251647949e-01 1.658371388912200928e-01 -2.270562052726745605e-01 -3.483330830931663513e-02 6.641732901334762573e-02 2.422827780246734619e-01 1.588681936264038086e-01 -4.230659306049346924e-01 2.461475431919097900e-01 1.067172214388847351e-01
1.092889532446861267e-01 -3.004655539989471436e-01 9.211461991071701050e-03 -8.332832157611846924e-02 -1.328984349966049194e-01 2.211863249540328979e-01 -8.570392429828643799e-02 -3.548814654350280762e-01 -3.624341487884521484e-01 5.261183902621269226e-02 5.426109209656715393e-02 -1.100576519966125488e-01 -2.661524116992950439e-01 -2.519128657877445221e-02 -1.834235638380050659e-01 -3.153622150421142578e-02 1.009790524840354919e-01 4.331309720873832703e-02 -3.640056401491165161e-02 2.590457797050476074e-01 -1.003096476197242737e-01 -2.017815709114074707e-01 -2.357695847749710083e-01 1.930766366422176361e-02 1.140305250883102417e-01 3.051615059375762939e-01 1.035835966467857361e-01 1.508461385965347290e-01 -2.683895528316497803e-01 9.928098320960998535e-02 -3.377344086766242981e-02 -1.603162437677383423e-01
-7.017705589532852173e-02 -1.830075979232788086e-01 -8.196235448122024536e-02 6.638652086257934570e-02 3.961109742522239685e-02 -4.907705355435609818e-03 1.843920499086380005e-01 -4.050535336136817932e-02 -2.951148152351379395e-01 -5.521053448319435120e-02 3.584962710738182068e-02 -1.132382452487945557e-01 4.309062287211418152e-02 2.487975507974624634e-01 -4.289302229881286621e-02 -3.052788376808166504e-01 -9.060956537723541260e-02 5.916922873439034447e-06 -1.488604545593261719e-01 2.669017016887664795e-02 1.096878349781036377e-01 3.452971205115318298e-02 -4.759414494037628174e-02 3.096930086612701416e-01 1.153259947896003723e-01 6.396169215440750122e-02 -2.215821593999862671e-01 5.241510272026062012e-01 2.596384584903717041e-01 -9.037992358207702637e-02 2.886054813861846924e-01 8.720447123050689697e-02
-1.244206652045249939e-01 -1.167078269645571709e-03 -1.232382506132125854e-01 1.917527914047241211e-01 4.435291513800621033e-02 1.760149151086807251e-01 1.667150259017944336e-01 -3.303684294223785400e-01 -6.974634528160095215e-02 2.159979045391082764e-01 7.953952997922897339e-02 -3.002187609672546387e-01 2.908937446773052216e-02 1.015269756317138672e-01 -3.551278412342071533e-01 -1.627962589263916016e-01 -2.603847980499267578e-01 2.118290960788726807e-02 1.439222395420074463e-01 -1.249755173921585083e-01 -3.239589333534240723e-01 1.679515391588211060e-01 1.951474100351333618e-01 2.329761385917663574e-01 -8.933502435684204102e-02 1.487681120634078979e-01 -1.015475168824195862e-01 1.559264808893203735e-01 2.225997895002365112e-01 2.426220662891864777e-02 1.919038034975528717e-02 7.471093535423278809e-02
-8.998177200555801392e-02 -3.242559731006622314e-01 -3.694975376129150391e-02 2.467714622616767883e-02 -2.917901240289211273e-02 -5.244482681155204773e-02 1.308880150318145752e-01 -1.561423540115356445e-01 -2.770448923110961914e-01 -2.431879937648773193e-01 1.687432080507278442e-01 -2.651446461677551270e-01 -4.614130593836307526e-03 1.964957118034362793e-01 -2.475503385066986084e-01 -3.649717569351196289e-01 -2.201207131147384644e-01 1.240123528987169266e-02 -1.267916411161422729e-01 2.136286199092864990e-01 2.411599904298782349e-01 -6.972297094762325287e-03 -1.337216496467590332e-01 2.275953292846679688e-01 4.416535049676895142e-02 -1.735794097185134888e-01 -3.373312577605247498e-02 2.582800984382629395e-01 -3.136310353875160217e-02 -1.283743828535079956e-01 1.203902661800384521e-01 -4.234350472688674927e-02
-3.455407917499542236e-02 7.197684608399868011e-03 -7.558716088533401489e-02 1.218911558389663696e-01 2.653963677585124969e-02 9.458430111408233643e-02 -2.144538238644599915e-02 -4.315671324729919434e-01 -3.755420446395874023e-01 -7.977305352687835693e-02 -1.414645314216613770e-01 -3.274720907211303711e-01 1.913676261901855469e-01 2.906166017055511475e-03 -3.339792191982269287e-01 -1.640949398279190063e-01 -1.021729856729507446e-01 -1.018744707107543945e-01 1.047300696372985840e-01 8.818097412586212158e-02 -3.631911575794219971e-01 2.148239463567733765e-01 9.993159025907516479e-02 1.003412082791328430e-01 -2.172287926077842712e-02 3.635143116116523743e-02 -3.393010795116424561e-02 1.376965343952178955e-01 7.413592189550399780e-02 -9.639269858598709106e-02 2.325749024748802185e-02 -2.391031831502914429e-01
5.948317423462867737e-02 1.253584865480661392e-03 -4.227420315146446228e-02 -9.335967153310775757e-02 1.566994935274124146e-01 8.238317817449569702e-02 2.726816013455390930e-02 -7.542806118726730347e-02 -5.311765670776367188e-01 -3.153538405895233154e-01 -2.207193821668624878e-01 4.026974737644195557e-02 -2.871498763561248779e-01 1.061489433050155640e-02 -1.637046486139297485e-01 -4.267843812704086304e-02 -4.912357032299041748e-02 6.753645837306976318e-03 1.207979544997215271e-01 -2.124293446540832520e-01 -7.427760213613510132e-02 -1.073346100747585297e-02 1.773883104324340820e-01 3.216597139835357666e-01 -8.904175483621656895e-04 4.350177571177482605e-02 -2.283858954906463623e-01 3.047534823417663574e-02 6.607755273580551147e-02 -2.209972590208053589e-01 7.400549203157424927e-02 2.977462410926818848e-01
-7.096417993307113647e-02 -1.892385482788085938e-01 1.868024915456771851e-01 8.582613617181777954e-02 9.456276148557662964e-02 2.410789728164672852e-01 8.682776242494583130e-02 -2.288972437381744385e-01 -4.748540222644805908e-01 -3.333210945129394531e-02 -1.197026520967483521e-01 -3.227641582489013672e-01 9.478684514760971069e-02 2.955613471567630768e-02 -1.567576676607131958e-01 -1.067246869206428528e-01 -1.587848663330078125e-01 1.327936053276062012e-01 1.111140102148056030e-01 1.390266567468643188e-01 -1.842609345912933350e-01 2.338378280401229858e-01 -1.294865608215332031e-01 8.081931620836257935e-02 -7.444989681243896484e-02 2.117026299238204956e-01 -1.419167220592498779e-01 1.880152374505996704e-01 2.348505258560180664e-01 -1.502519249916076660e-01 9.270400623790919781e-04 -1.701146662235260010e-01
-2.734705805778503418e-02 1.357453763484954834e-01 2.155590988695621490e-02 -2.686492353677749634e-02 1.197052896022796631e-01 2.291382104158401489e-01 9.561920911073684692e-02 -3.445506393909454346e-01 -2.109629511833190918e-01 -2.436443173792213202e-04 3.269783258438110352e-01 6.434889137744903564e-02 -1.390229910612106323e-01 4.726140499114990234e-01 -3.091866672039031982e-01 -5.826984066516160965e-03 -1.307021677494049072e-01 7.746463268995285034e-02 -8.158016949892044067e-02 9.028839319944381714e-02 2.676880359649658203e-01 -1.641458868980407715e-01 1.981674581766128540e-01 1.186372786760330200e-01 1.319517493247985840e-01 4.928202927112579346e-02 -7.837221771478652954e-02 -1.610110551118850708e-01 -1.120197251439094543e-01 1.408737301826477051e-01 1.356602739542722702e-02 -1.293938159942626953e-01
-8.515894412994384766e-02 -2.232841700315475464e-01 -9.999514371156692505e-02 -6.144668906927108765e-03 9.855901449918746948e-02 -1.203003674745559692e-01 -1.863116472959518433e-01 -9.635724872350692749e-02 -8.734153211116790771e-02 4.330648109316825867e-02 -9.279284626245498657e-02 -2.944602072238922119e-01 -1.809908151626586914e-01 2.406969517469406128e-01 -3.759039342403411865e-01 -1.573313921689987183e-01 -1.710863858461380005e-01 2.334992401301860809e-02 -1.452397555112838745e-01 1.546029150485992432e-01 2.133428677916526794e-02 -2.658429741859436035e-01 4.169073887169361115e-03 2.773339450359344482e-01 1.143236979842185974e-01 -1.219699755311012268e-01 -3.239518702030181885e-01 1.298937946557998657e-01 -1.170518770813941956e-01 -2.123194634914398193e-01 2.012472450733184814e-01 -1.765927523374557495e-01
2.236022055149078369e-02 7.338234223425388336e-03 -3.072646856307983398e-01 1.922632567584514618e-02 -6.635655462741851807e-02 2.058712393045425415e-01 -9.476011991500854492e-02 -2.176823318004608154e-01 -2.387021034955978394e-01 2.537479065358638763e-02 -2.026438415050506592e-01 -2.114962190389633179e-01 7.265986502170562744e-02 1.634968817234039307e-01 -3.964559435844421387e-01 -3.239941224455833435e-02 1.407014322467148304e-03 1.006663404405117035e-02 -1.362333595752716064e-01 -1.473374068737030029e-01 -6.952004879713058472e-02 5.421367287635803223e-02 -1.346153467893600464e-01 -2.162277996540069580e-01 1.922509223222732544e-01 -4.984086751937866211e-02 -2.217188030481338501e-01 3.912475407123565674e-01 4.560040310025215149e-02 2.306708693504333496e-01 2.268960028886795044e-01 7.994073629379272461e-02
-1.812236160039901733e-01 -2.548400461673736572e-01 -2.227931842207908630e-02 3.022547066211700439e-02 4.117813110351562500e-01 3.366562724113464355e-01 -1.162345930933952332e-01 -1.869479566812515259e-01 -3.307655453681945801e-01 2.352180480957031250e-01 8.553882129490375519e-03 -6.862940639257431030e-02 -2.181123495101928711e-01 2.845638804137706757e-02 8.974562585353851318e-02 -2.296947687864303589e-01 -2.134559601545333862e-01 1.890390515327453613e-01 4.166826605796813965e-02 -2.138712406158447266e-01 -4.145431891083717346e-02 -7.611686736345291138e-02 -6.014560163021087646e-02 -2.065459936857223511e-01 -2.147248685359954834e-01 1.940425038337707520e-01 -6.909255683422088623e-02 9.760183840990066528e-02 -8.503928780555725098e-02 3.021543286740779877e-02 2.208727784454822540e-02 3.835571929812431335e-02
7.910356670618057251e-02 -1.364521980285644531e-01 5.223582684993743896e-02 -2.151891738176345825e-01 2.176000177860260010e-01 2.088077366352081299e-01 1.047350466251373291e-01 -2.192360609769821167e-01 -1.733159720897674561e-01 -1.806135103106498718e-02 3.935091942548751831e-02 1.744129881262779236e-02 -1.178142949938774109e-01 8.268745616078376770e-03 -1.593833416700363159e-01 9.932349622249603271e-02 -1.545805335044860840e-01 7.626198232173919678e-02 3.366307318210601807e-01 1.934922635555267334e-01 -1.053358092904090881e-01 -3.121685981750488281e-01 1.846792995929718018e-01 5.755851510912179947e-03 -1.732239276170730591e-01 6.301559507846832275e-02 -2.959780693054199219e-01 3.648889362812042236e-01 -5.156902596354484558e-02 -9.111413359642028809e-02 4.237465560436248779e-02 3.225429058074951172e-01
7.026307284832000732e-03 -1.558237820863723755e-01 1.619519591331481934e-01 -4.066029191017150879e-02 1.700093001127243042e-01 3.564164415001869202e-02 4.878242686390876770e-02 -3.574426472187042236e-01 -2.939282357692718506e-01 9.660903364419937134e-02 -8.574078232049942017e-02 -2.666906416416168213e-01 -1.626768410205841064e-01 2.199741899967193604e-01 -1.394157409667968750e-01 -2.638840973377227783e-01 -2.848934009671211243e-02 3.808619379997253418e-01 -4.666364938020706177e-02 1.935281455516815186e-01 -1.491592675447463989e-01 -2.387369275093078613e-01 4.244141280651092529e-03 -5.401278287172317505e-02 -1.886658817529678345e-01 -1.421565115451812744e-01 8.557900041341781616e-02 2.555613033473491669e-02 1.031271964311599731e-01 1.882287859916687012e-01 -1.551924198865890503e-01 2.184847295284271240e-01
8.667826652526855469e-02 -4.931012094020843506e-01 -1.888022124767303467e-01 -1.889523118734359741e-01 -8.145013707689940929e-04 6.903434544801712036e-02 3.105982579290866852e-02 -4.132364317774772644e-02 -1.893339157104492188e-01 2.825630083680152893e-02 -3.028400614857673645e-02 -3.141692280769348145e-01 -1.268612779676914215e-02 1.377063095569610596e-01 -2.234126925468444824e-01 -6.249175220727920532e-02 3.780497238039970398e-02 2.296359986066818237e-01 -3.797978535294532776e-02 6.173888966441154480e-02 -2.360720485448837280e-01 -8.922917395830154419e-02 -2.339885383844375610e-01 2.769037783145904541e-01 -5.371185764670372009e-02 -2.375279739499092102e-02 -3.283977806568145752e-01 1.484338492155075073e-01 8.273513615131378174e-02 -1.850089579820632935e-01 -1.208141818642616272e-01 -1.334609985351562500e-01
2.310411930084228516e-01 -2.196799665689468384e-01 -2.710277438163757324e-01 -9.272406250238418579e-02 8.656723797321319580e-02 1.923560909926891327e-02 -1.890071779489517212e-01 5.108105018734931946e-02 -2.254568040370941162e-01 1.983737349510192871e-01 1.090590506792068481e-01 -1.011367514729499817e-01 -6.986639648675918579e-02 3.391802012920379639e-01 -3.687053620815277100e-01 4.639924690127372742e-02 -6.453524529933929443e-02 2.503459155559539795e-01 -1.559914648532867432e-01 2.702855169773101807e-01 -1.329226344823837280e-01 -2.590387463569641113e-01 -1.517981290817260742e-01 1.373861283063888550e-01 -4.115387424826622009e-02 1.013356298208236694e-01 -1.385321170091629028e-01 1.893218755722045898e-01 -6.355177611112594604e-02 -1.908754408359527588e-01 -3.900313517078757286e-03 3.724340721964836121e-02
-1.058169454336166382e-01 -8.895797282457351685e-02 -1.085138544440269470e-01 -1.952726989984512329e-01 1.029308885335922241e-01 3.254753351211547852e-01 2.599488496780395508e-01 -4.141476154327392578e-01 -2.827025353908538818e-01 -3.886139765381813049e-02 -3.417845116928219795e-03 -1.761042177677154541e-01 -1.004209294915199280e-01 9.348028898239135742e-02 2.496759742498397827e-01 9.229803830385208130e-02 1.722491160035133362e-02 1.993657946586608887e-01 -1.855985373258590698e-01 1.510736197233200073e-01 2.586432546377182007e-02 1.096889078617095947e-01 -3.152683377265930176e-02 1.277856826782226562e-01 4.508780315518379211e-02 -3.524126484990119934e-02 -2.330099791288375854e-01 2.418469488620758057e-01 1.842008717358112335e-02 -2.651985585689544678e-01 2.322488725185394287e-01 -7.226400077342987061e-02
4.518268629908561707e-02 -9.681513160467147827e-02 -2.788052260875701904e-01 -3.288666605949401855e-01 1.080454736948013306e-01 2.947529554367065430e-01 9.357514232397079468e-02 -7.558801770210266113e-02 -1.944998949766159058e-01 3.096774518489837646e-01 -1.579364091157913208e-01 1.021758746355772018e-02 -1.993956230580806732e-02 -5.057034641504287720e-02 -2.772409915924072266e-01 -5.410422384738922119e-02 -2.355868965387344360e-01 1.217684820294380188e-01 -1.453895866870880127e-01 -1.190837323665618896e-01 1.536279730498790741e-02 -1.026688367128372192e-01 -1.622791737318038940e-01 -1.746240109205245972e-01 -1.149320602416992188e-01 1.480954587459564209e-01 -2.553858757019042969e-01 2.080229520797729492e-01 -2.670597434043884277e-01 -1.456805765628814697e-01 -1.753892600536346436e-01 8.921026438474655151e-02
2.581567317247390747e-02 -6.867897510528564453e-02 -2.823071479797363281e-01 -1.749207675457000732e-01 1.780918836593627930e-01 3.002268075942993164e-01 6.370446830987930298e-02 -3.931005299091339111e-02 -3.113537430763244629e-01 -1.679636389017105103e-01 -1.215002685785293579e-01 -2.555505931377410889e-01 -2.449804246425628662e-01 2.674544751644134521e-01 2.382448874413967133e-02 2.685247361660003662e-01 -5.866579711437225342e-02 7.479819655418395996e-02 -1.479598581790924072e-01 -1.873277723789215088e-01 -3.011275827884674072e-01 -1.230354905128479004e-01 2.623483240604400635e-01 -7.960054278373718262e-02 -1.233269646763801575e-02 -1.453363150358200073e-02 6.037955358624458313e-02 2.696484923362731934e-01 7.947304844856262207e-02 -8.314411342144012451e-02 1.945132575929164886e-02 -1.004915833473205566e-01
-2.498282305896282196e-02 4.588362202048301697e-02 -2.049690037965774536e-01 -5.434536933898925781e-02 1.712301969528198242e-01 5.996656045317649841e-02 -1.132464855909347534e-01 -3.801212608814239502e-01 -1.838780045509338379e-01 1.278588771820068359e-01 -1.140076816082000732e-01 -5.103540048003196716e-02 -1.222804039716720581e-01 1.734827160835266113e-01 -1.632581800222396851e-01 4.610238224267959595e-02 -2.546604573726654053e-01 2.314453721046447754e-01 2.342960685491561890e-01 2.696138024330139160e-01 6.097463890910148621e-02 2.612648308277130127e-01 9.562565386295318604e-02 -1.188173070549964905e-01 -1.669359356164932251e-01 2.053272724151611328e-01 7.233981788158416748e-02 2.767862081527709961e-01 2.393175363540649414e-01 -1.230879724025726318e-01 1.620137840509414673e-01 -1.752040088176727295e-01
6.563500314950942993e-02 -6.287190318107604980e-02 -3.504354134202003479e-02 4.671809449791908264e-02 1.901729851961135864e-01 7.948791235685348511e-02 2.514724433422088623e-01 -4.268949627876281738e-01 -2.092758566141128540e-02 1.828490495681762695e-01 -2.188711911439895630e-01 3.366600349545478821e-02 -1.157026588916778564e-01 1.841519474983215332e-01 -2.424025982618331909e-01 -4.392830431461334229e-01 -2.711194455623626709e-01 2.219896316528320312e-01 -5.590067058801651001e-02 9.769456833600997925e-02 -3.425124660134315491e-02 -8.956573903560638428e-02 3.865222260355949402e-02 2.232052385807037354e-01 1.277497261762619019e-01 -1.297634281218051910e-02 2.281060665845870972e-01 2.187666147947311401e-01 4.358129203319549561e-02 -3.487923741340637207e-02 5.148524791002273560e-02 -1.786542497575283051e-02
1.610952764749526978e-01 -2.099607586860656738e-01 -1.849469244480133057e-01 -1.976982355117797852e-01 1.483098566532135010e-01 2.921945750713348389e-01 2.826923877000808716e-02 1.764674782752990723e-01 -2.109828889369964600e-01 -1.671219058334827423e-02 5.269124638289213181e-03 -1.111194044351577759e-01 -3.287845253944396973e-01 6.756337732076644897e-02 -3.858217597007751465e-01 -2.247893996536731720e-02 -4.351383447647094727e-02 -1.078518107533454895e-01 4.216073080897331238e-02 -2.291613370180130005e-01 2.416639961302280426e-02 7.388173788785934448e-02 1.130684465169906616e-02 -7.370977103710174561e-02 -1.026857346296310425e-01 1.490078568458557129e-01 6.037395820021629333e-02 4.610579609870910645e-01 -8.028850704431533813e-02 1.213132962584495544e-01 2.363627962768077850e-02 2.192143648862838745e-01
1.450895220041275024e-01 -2.320437319576740265e-02 -7.946962863206863403e-02 1.112545728683471680e-01 1.168490946292877197e-01 1.360996961593627930e-01 -1.061695162206888199e-03 -1.731798648834228516e-01 -2.574469447135925293e-01 3.615825995802879333e-02 3.632715940475463867e-01 -7.804752886295318604e-02 -3.060603439807891846e-01 -9.476222842931747437e-02 -2.077121883630752563e-01 8.269412443041801453e-03 -1.420374661684036255e-01 4.228411018848419189e-01 -2.022348195314407349e-01 -1.693498194217681885e-01 1.491616368293762207e-01 -1.273574084043502808e-01 1.508941780775785446e-02 1.539168357849121094e-01 1.355894804000854492e-01 3.173209959641098976e-03 -8.206161856651306152e-02 3.505305349826812744e-01 -1.098353415727615356e-01 1.356262117624282837e-01 -1.686867326498031616e-01 9.049946069717407227e-02
-2.295688912272453308e-02 -3.167883455753326416e-01 -3.752679228782653809e-01 -9.851625561714172363e-02 9.856680780649185181e-02 6.890213489532470703e-02 4.413299262523651123e-02 -1.794381588697433472e-01 -1.825088411569595337e-01 -7.069995999336242676e-02 6.784768402576446533e-02 -1.759803146123886108e-01 -1.641401499509811401e-01 -6.244570016860961914e-02 -1.686731874942779541e-01 -1.128069534897804260e-01 2.369170486927032471e-01 1.053157895803451538e-01 2.264623902738094330e-02 2.113345712423324585e-01 -3.905522823333740234e-01 -1.536495983600616455e-01 -1.191103905439376831e-01 1.904437392950057983e-01 -1.729072257876396179e-02 2.188738584518432617e-01 -1.204813569784164429e-01 2.655639350414276123e-01 -1.466356813907623291e-01 2.402071356773376465e-01 -3.542523831129074097e-02 3.724887967109680176e-02
-1.982669979333877563e-01 1.492178589105606079e-01 1.737657934427261353e-01 7.676219195127487183e-02 4.012022167444229126e-02 -1.656797826290130615e-01 1.768312044441699982e-02 -1.072828918695449829e-01 -4.370123445987701416e-01 1.343698240816593170e-02 -1.927405446767807007e-01 -3.296186327934265137e-01 -8.767462521791458130e-02 -3.344134241342544556e-02 -3.540422022342681885e-01 -2.668113112449645996e-01 -9.746515750885009766e-02 -1.344601856544613838e-03 1.286237388849258423e-01 8.514380455017089844e-02 -1.412243545055389404e-01 -3.272702172398567200e-02 8.181811869144439697e-02 1.436371654272079468e-01 -1.263650655746459961e-01 -7.978418469429016113e-02 -2.849151007831096649e-02 3.635238111019134521e-01 -7.272194325923919678e-02 -6.282927095890045166e-02 -2.433532476425170898e-01 -1.173491999506950378e-01
-2.619800567626953125e-01 9.968898445367813110e-02 3.253100439906120300e-02 -2.262378633022308350e-01 2.340079545974731445e-01 9.396854043006896973e-02 2.277484238147735596e-01 -2.916481196880340576e-01 -1.986507028341293335e-01 -4.636028781533241272e-02 -4.016902239527553320e-04 1.256267130374908447e-01 1.603060960769653320e-02 1.692715287208557129e-01 -4.249600470066070557e-01 -9.846662171185016632e-03 -1.628012768924236298e-02 1.410775184631347656e-01 -2.976240813732147217e-01 2.408128231763839722e-02 -3.664516806602478027e-01 -8.459591120481491089e-02 8.483372628688812256e-02 2.374597080051898956e-02 5.204893276095390320e-02 1.104205995798110962e-01 -1.126557216048240662e-02 2.730191051959991455e-01 1.586095429956912994e-02 2.272298559546470642e-02 -1.878511607646942139e-01 1.323689967393875122e-01
1.685487478971481323e-01 9.791938355192542076e-04 -1.824307590723037720e-01 1.336898654699325562e-01 4.463652521371841431e-02 3.898121118545532227e-01 1.681757122278213501e-01 -2.262619584798812866e-01 -2.510023415088653564e-01 -1.610346436500549316e-01 6.893441826105117798e-02 -2.433736026287078857e-01 -1.026300564408302307e-01 5.010158196091651917e-02 -1.845220923423767090e-01 -2.280353307723999023e-01 1.773265451192855835e-01 -3.129105642437934875e-02 -4.341592639684677124e-02 1.477257013320922852e-01 -1.272827982902526855e-01 -1.454305350780487061e-01 -1.443253010511398315e-01 1.965389102697372437e-01 -1.350678056478500366e-01 2.790605723857879639e-01 -2.760425209999084473e-01 4.618602618575096130e-02 2.884021960198879242e-02 -3.435202687978744507e-02 -3.180970847606658936e-01 -6.645435094833374023e-02
2.160622626543045044e-01 2.952868044376373291e-01 -2.987459003925323486e-01 -6.689429283142089844e-02 1.282582581043243408e-01 1.802923828363418579e-01 2.227328121662139893e-01 -5.710920691490173340e-02 -3.547818362712860107e-01 -1.534302979707717896e-01 1.614768058061599731e-01 -1.498180180788040161e-01 -5.523277819156646729e-02 3.496987223625183105e-01 -1.513605713844299316e-01 -2.571879625320434570e-01 7.677035778760910034e-02 -3.526066243648529053e-02 2.520935237407684326e-02 5.403261259198188782e-02 8.132363855838775635e-02 -1.412746757268905640e-01 -4.885714966803789139e-03 -1.439617872238159180e-01 -1.411359012126922607e-01 9.183407574892044067e-02 1.649013012647628784e-01 1.467167437076568604e-01 -7.818889617919921875e-02 -4.287457466125488281e-02 -2.056304812431335449e-01 -2.700473666191101074e-01
3.246012330055236816e-02 -1.870365291833877563e-01 1.655565574765205383e-02 -1.505551487207412720e-01 1.309320330619812012e-01 -9.842950850725173950e-02 3.257690370082855225e-01 -1.291613280773162842e-01 -2.947514355182647705e-01 7.852391153573989868e-02 -2.724191360175609589e-02 -2.914141416549682617e-01 -8.223963528871536255e-02 3.437740206718444824e-01 4.079479724168777466e-02 6.020933389663696289e-02 -4.145987331867218018e-01 2.240854054689407349e-01 1.262382864952087402e-01 -7.469366490840911865e-02 1.258444190025329590e-01 -1.458729505538940430e-01 -4.846212640404701233e-02 6.801011413335800171e-02 2.298371046781539917e-01 -1.698224060237407684e-02 6.472282111644744873e-02 3.056748509407043457e-01 5.110768601298332214e-02 -1.030121147632598877e-01 1.753601878881454468e-01 3.910606727004051208e-03
-2.143823951482772827e-01 1.058550402522087097e-01 -5.859958752989768982e-02 3.687362000346183777e-02 1.343956142663955688e-01 9.355471283197402954e-02 6.671125441789627075e-02 -3.001495003700256348e-01 -2.980629801750183105e-01 1.644845455884933472e-01 -1.642660349607467651e-01 4.518311470746994019e-02 -2.420209646224975586e-01 2.291506528854370117e-01 -3.470390439033508301e-01 -1.346209347248077393e-01 1.415394693613052368e-01 1.554535031318664551e-01 -1.168131679296493530e-01 9.556217491626739502e-02 -3.415723145008087158e-01 -1.074413396418094635e-02 6.396449357271194458e-02 3.858786076307296753e-02 -1.278286874294281006e-01 1.497720777988433838e-01 -9.824869222939014435e-03 3.253205120563507080e-02 2.297977805137634277e-01 2.800855338573455811e-01 -1.071734502911567688e-01 2.238524705171585083e-01
1.913920491933822632e-01 -2.504601776599884033e-01 -1.698414087295532227e-01 -3.347180038690567017e-02 2.580861747264862061e-01 -3.450882062315940857e-02 -2.472957372665405273e-01 -1.558726280927658081e-01 -4.597845375537872314e-01 -1.244761645793914795e-01 -9.048356115818023682e-02 -5.763924494385719299e-02 -4.691517725586891174e-02 3.517800867557525635e-01 -1.887003332376480103e-01 2.144030332565307617e-01 -2.451274245977401733e-01 -1.062809899449348450e-01 1.314655691385269165e-01 -2.087061256170272827e-01 -2.221051603555679321e-01 -1.168118938803672791e-01 1.282586008310317993e-01 3.745481744408607483e-02 1.084520295262336731e-01 -4.461595043540000916e-02 4.972397163510322571e-02 1.406219452619552612e-01 -4.728083312511444092e-02 1.388867050409317017e-01 1.715979166328907013e-02 -2.483654767274856567e-02
1.350382566452026367e-01 8.003167062997817993e-02 -1.897259503602981567e-01 -1.380356028676033020e-03 -1.547420024871826172e-01 2.325092852115631104e-01 1.034781783819198608e-01 4.921683669090270996e-02 -6.029919385910034180e-01 7.431849837303161621e-02 1.022750735282897949e-01 -2.696666494011878967e-02 -1.745503842830657959e-01 3.736891970038414001e-02 -2.109251916408538818e-01 -1.393910795450210571e-01 4.224531725049018860e-02 -6.093023717403411865e-02 -1.021556407213211060e-01 1.163808535784482956e-02 -2.462572902441024780e-01 -1.263688951730728149e-01 2.843730449676513672e-01 1.929938495159149170e-01 7.718083262443542480e-02 8.800821751356124878e-02 5.516431760042905807e-03 1.847267597913742065e-01 -3.212672770023345947e-01 2.871824614703655243e-02 -2.866616100072860718e-02 -9.285442531108856201e-02
-2.874416410923004150e-01 1.278074830770492554e-01 -2.773627340793609619e-01 6.167473271489143372e-02 2.014269977807998657e-01 -8.030916005373001099e-02 3.703068569302558899e-02 -3.531999886035919189e-01 -1.107543241232633591e-02 -4.437394812703132629e-02 9.990138560533523560e-02 -2.822548151016235352e-01 -1.154350563883781433e-01 -3.732540085911750793e-02 -3.397014141082763672e-01 -1.539358776062726974e-02 -1.415211707353591919e-01 4.888846352696418762e-02 2.728956006467342377e-02 8.154413849115371704e-02 -1.104841604828834534e-01 -1.261098086833953857e-01 5.697821825742721558e-02 1.184527352452278137e-01 -8.256940543651580811e-02 6.635756045579910278e-02 -1.416926831007003784e-01 2.660409212112426758e-01 -1.255769282579421997e-02 -2.135236263275146484e-01 3.590383799746632576e-03 -4.494815170764923096e-01
-3.116186857223510742e-01 -1.668370962142944336e-01 -1.186234802007675171e-01 -1.053266674280166626e-01 -7.333212345838546753e-02 1.321358978748321533e-01 -8.872833102941513062e-02 -2.569732964038848877e-01 -4.193000495433807373e-01 -2.252854108810424805e-01 1.866797953844070435e-01 -1.796124428510665894e-01 -8.183639496564865112e-02 2.748765349388122559e-01 -3.955707699060440063e-02 -1.775757782161235809e-02 -2.596340477466583252e-01 -2.817470394074916840e-02 2.120897918939590454e-02 -1.835213899612426758e-01 1.592013835906982422e-01 -1.681094169616699219e-01 -2.491835318505764008e-02 -1.920592226088047028e-02 -1.542775630950927734e-01 -2.548989094793796539e-02 1.474619805812835693e-01 3.349324464797973633e-01 1.459749937057495117e-01 -5.528230592608451843e-02 -4.468476027250289917e-02 -1.834972202777862549e-01
2.710370719432830811e-01 2.539328299462795258e-02 2.251071110367774963e-02 -1.930543184280395508e-01 4.710833728313446045e-02 2.460891306400299072e-01 8.230106532573699951e-02 -3.067178428173065186e-01 -4.639337062835693359e-01 2.530353069305419922e-01 -3.263996168971061707e-02 7.196568697690963745e-02 -3.180464208126068115e-01 -2.695692703127861023e-02 -5.980728566646575928e-02 2.453346736729145050e-02 -2.632752656936645508e-01 1.194334030151367188e-01 -1.430841535329818726e-01 -8.745080232620239258e-02 -6.168258562684059143e-02 7.367070019245147705e-02 -3.079402260482311249e-02 3.031460940837860107e-02 6.512078922241926193e-03 2.716571390628814697e-01 -1.282652169466018677e-01 1.362769901752471924e-01 -2.734306454658508301e-01 6.613155454397201538e-02 -8.912476897239685059e-02 -1.190872266888618469e-01
1.171636730432510376e-01 -1.200241819024085999e-01 -1.514982432126998901e-01 -2.210012972354888916e-01 3.058389425277709961e-01 1.622810214757919312e-01 -2.211128175258636475e-01 -4.443680942058563232e-01 -1.150313019752502441e-01 7.729680091142654419e-02 -8.608073741197586060e-02 1.292696893215179443e-01 -1.175378710031509399e-01 1.753531843423843384e-01 3.843867406249046326e-02 8.972103148698806763e-02 -9.518985450267791748e-02 1.048263907432556152e-01 2.821778655052185059e-01 1.097593829035758972e-01 1.337680816650390625e-01 1.667550802230834961e-01 1.766869574785232544e-01 2.097977399826049805e-01 5.699731409549713135e-02 8.272319287061691284e-02 -1.094920784235000610e-01 2.780637145042419434e-01 -1.265128552913665771e-01 1.347099393606185913e-01 -2.466970980167388916e-01 -9.675278514623641968e-02
6.572210043668746948e-02 9.737776964902877808e-02 -3.848528265953063965e-01 -1.415098905563354492e-01 -7.017238438129425049e-02 2.092333436012268066e-01 2.858811616897583008e-01 -3.887063562870025635e-01 -9.432747215032577515e-02 1.671299189329147339e-01 1.479255151934921741e-03 2.626610547304153442e-02 1.344698946923017502e-02 1.150304153561592102e-01 -2.403814643621444702e-01 6.951333582401275635e-02 -1.129701212048530579e-01 1.950387805700302124e-01 1.582846492528915405e-01 9.233861416578292847e-02 -9.580028057098388672e-02 -1.030804887413978577e-01 -3.583360314369201660e-01 4.687205329537391663e-02 -7.908988744020462036e-03 1.727417558431625366e-01 -2.528892457485198975e-01 9.549525380134582520e-02 -2.810827493667602539e-01 2.675338275730609894e-02 -1.768938964232802391e-03 7.415457069873809814e-02
-1.354884207248687744e-01 -6.857191026210784912e-02 -2.190672159194946289e-01 -2.034151703119277954e-01 8.865626156330108643e-02 2.295315265655517578e-01 -4.491212964057922363e-02 -1.008352637290954590e-01 -1.349451690912246704e-01 2.450452595949172974e-01 6.786697357892990112e-02 -2.064726650714874268e-01 -3.803645446896553040e-02 1.894664466381072998e-01 -4.626056849956512451e-01 7.354594022035598755e-02 9.153519570827484131e-02 -4.918520525097846985e-02 -2.834478616714477539e-01 -3.744851797819137573e-02 2.773045599460601807e-01 1.207684800028800964e-01 9.236377477645874023e-02 -9.181958436965942383e-02 8.642086386680603027e-02 -1.553487684577703476e-02 -1.613898128271102905e-01 3.615388274192810059e-01 9.752771817147731781e-03 -6.212488189339637756e-02 6.921193003654479980e-02 -2.416446357965469360e-01
-5.647052451968193054e-02 -3.732940554618835449e-02 -4.416804611682891846e-01 -2.920947670936584473e-01 2.369378060102462769e-01 4.957637935876846313e-02 -9.389873594045639038e-02 -1.921924501657485962e-01 -1.581582427024841309e-01 -3.091783262789249420e-02 -2.994254790246486664e-02 2.254193648695945740e-02 -1.246330738067626953e-01 4.321594163775444031e-02 -2.602479159832000732e-01 -5.772956460714340210e-02 4.021412506699562073e-02 -6.855927407741546631e-02 1.995865553617477417e-01 3.844887018203735352e-01 2.487160265445709229e-01 -2.803779542446136475e-01 -9.620607644319534302e-02 6.769242137670516968e-02 8.840969204902648926e-02 3.813322400674223900e-03 -1.931323707103729248e-01 2.820119857788085938e-01 -6.522685289382934570e-02 2.091150730848312378e-02 -1.229279860854148865e-01 -4.548745229840278625e-02
-2.764508426189422607e-01 -2.131652981042861938e-01 -2.366003841161727905e-01 -8.844831027090549469e-03 2.562457323074340820e-01 1.047616377472877502e-01 -7.584467530250549316e-03 -2.137095779180526733e-01 -2.571617066860198975e-01 -9.573990106582641602e-02 -1.686325967311859131e-01 -3.848677873611450195e-01 -2.129831314086914062e-01 2.685163915157318115e-01 2.236213162541389465e-02 -1.624987274408340454e-01 -6.164424493908882141e-02 1.233227327466011047e-01 -1.456116735935211182e-01 2.230623960494995117e-01 6.601756438612937927e-03 6.916742026805877686e-02 2.467222809791564941e-01 4.661814309656620026e-03 8.548603206872940063e-02 7.099267840385437012e-02 9.058356285095214844e-02 4.193293675780296326e-02 8.637500554323196411e-02 2.524417825043201447e-02 -2.240281254053115845e-01 2.592231631278991699e-01
-1.631955802440643311e-02 1.136285252869129181e-02 -1.658489257097244263e-01 -2.566323578357696533e-01 -1.273467093706130981e-01 6.163142248988151550e-02 2.623197138309478760e-01 -1.659535467624664307e-01 -4.317399263381958008e-01 -1.284987628459930420e-01 1.268807947635650635e-01 -1.459182649850845337e-01 -1.420222669839859009e-01 -4.376140981912612915e-02 -2.086308896541595459e-01 -4.293054938316345215e-01 6.665654480457305908e-03 -1.703084856271743774e-01 -3.158673644065856934e-02 1.812358349561691284e-01 -2.630819380283355713e-01 -2.293315827846527100e-01 1.925617270171642303e-02 2.278188057243824005e-02 -1.835966706275939941e-01 1.751136630773544312e-01 -1.061712801456451416e-01 7.739996910095214844e-02 -3.144204616546630859e-02 -1.206028982996940613e-01 -3.284135088324546814e-02 -1.257651597261428833e-01
2.716962993144989014e-01 9.248524159193038940e-02 1.681237518787384033e-01 1.310157924890518188e-01 -1.121574174612760544e-02 1.924547702074050903e-01 1.907322555780410767e-02 -1.984466314315795898e-01 -4.297246038913726807e-01 1.073564141988754272e-01 -2.482006847858428955e-01 -8.463827520608901978e-02 -2.896982431411743164e-01 -8.364661782979965210e-02 -1.095825284719467163e-01 -9.048894792795181274e-02 -1.705268472433090210e-01 -8.064853399991989136e-02 -2.593840062618255615e-01 1.997330039739608765e-02 -1.246751844882965088e-01 -1.204234585165977478e-01 -1.892123371362686157e-02 1.257210820913314819e-01 1.099073216319084167e-01 -7.150443643331527710e-02 -1.364620625972747803e-01 3.657200038433074951e-01 -2.178308665752410889e-01 2.275855746120214462e-03 -2.126985192298889160e-01 8.648321032524108887e-02
-4.788957834243774414e-01 -4.997454211115837097e-02 -2.889477908611297607e-01 -1.667639017105102539e-01 -6.524760276079177856e-02 1.340327560901641846e-01 -9.467873722314834595e-02 -2.903714478015899658e-01 -2.463342547416687012e-01 1.506035476922988892e-01 -2.154186964035034180e-01 4.612587764859199524e-02 -2.200027108192443848e-01 1.549976915121078491e-01 -1.893926411867141724e-01 -2.286099828779697418e-02 -3.328320086002349854e-01 1.707759499549865723e-01 -1.551492139697074890e-02 -3.357148170471191406e-02 -2.011556327342987061e-01 -1.187077537178993225e-01 -1.063725631684064865e-02 -7.043732330203056335e-03 1.675377488136291504e-01 1.206954717636108398e-01 -3.868544846773147583e-02 -2.991877682507038116e-02 -7.992271333932876587e-02 1.706472784280776978e-01 -1.415499299764633179e-01 6.361218541860580444e-02
-1.301048398017883301e-01 4.990783520042896271e-03 -4.026663005352020264e-01 -2.483023405075073242e-01 1.454459689557552338e-02 8.675668388605117798e-02 -1.719480901956558228e-01 -3.040272891521453857e-01 -1.732592582702636719e-01 -5.955999717116355896e-02 -2.888831077143549919e-03 7.641594111919403076e-02 -2.044962719082832336e-02 1.666294187307357788e-01 -2.421902865171432495e-01 -2.459437996149063110e-01 -5.448616743087768555e-01 9.165911376476287842e-02 -6.387407332658767700e-02 -4.958341270685195923e-02 4.832851514220237732e-02 8.370236307382583618e-02 -1.458853185176849365e-01 -6.674689799547195435e-02 1.449525449424982071e-02 -5.728027597069740295e-02 -1.152904331684112549e-01 -2.529779076576232910e-02 -1.951734423637390137e-01 1.639432609081268311e-01 1.051821187138557434e-01 -4.924232512712478638e-02
9.412294626235961914e-02 2.498246356844902039e-02 -2.121596336364746094e-01 -3.246918618679046631e-01 3.653207719326019287e-01 8.538332581520080566e-02 1.594655364751815796e-01 -5.762796103954315186e-02 -3.668856322765350342e-01 2.170794904232025146e-01 1.533788442611694336e-01 -2.311304956674575806e-01 -3.918022289872169495e-02 1.938012540340423584e-01 -2.340969592332839966e-01 2.045985609292984009e-01 1.455832421779632568e-01 1.505125463008880615e-01 1.144005805253982544e-01 -8.669165521860122681e-02 -2.994344336912035942e-03 -1.820667982101440430e-01 2.143578231334686279e-01 1.151449978351593018e-01 2.444053143262863159e-01 8.335777372121810913e-02 -1.427120417356491089e-01 6.190929189324378967e-02 -3.943243995308876038e-03 2.812319248914718628e-02 -1.513525992631912231e-01 6.882581114768981934e-02
-1.273464784026145935e-02 -3.034389391541481018e-02 -2.051176130771636963e-01 -2.888264656066894531e-01 2.826044708490371704e-02 1.089872121810913086e-01 -1.769950836896896362e-01 -7.935511320829391479e-02 5.006487015634775162e-03 2.425131201744079590e-02 2.998529234901070595e-03 -1.889392137527465820e-01 -2.097395062446594238e-01 1.058151349425315857e-01 -2.128663063049316406e-01 -9.896017611026763916e-02 -1.922469884157180786e-01 3.060020804405212402e-01 4.779701307415962219e-02 5.893942713737487793e-02 -2.714755833148956299e-01 5.395571887493133545e-02 2.838022075593471527e-02 -2.333961427211761475e-01 1.413007378578186035e-01 -9.817762672901153564e-02 1.159924119710922241e-01 5.256325006484985352e-01 -1.460043340921401978e-01 -1.079514473676681519e-01 -2.061591297388076782e-01 -1.159477010369300842e-01
1.246656253933906555e-01 -1.012554392218589783e-01 9.243157505989074707e-02 -8.074574172496795654e-02 1.998307853937149048e-01 1.556951850652694702e-01 2.605756223201751709e-01 -2.342260181903839111e-01 -2.661594152450561523e-01 1.388279050588607788e-01 3.297516107559204102e-01 -4.921696707606315613e-02 -2.977205514907836914e-01 1.624362319707870483e-01 -7.107783854007720947e-02 -5.568579956889152527e-02 -3.179259598255157471e-01 1.270073950290679932e-01 -1.376804709434509277e-01 -6.490051001310348511e-02 -2.667676508426666260e-01 -5.539366602897644043e-02 2.608840167522430420e-01 -2.905036695301532745e-02 -1.449947059154510498e-01 1.543868333101272583e-01 -1.464053094387054443e-01 1.927748322486877441e-01 -1.410665512084960938e-01 6.633459776639938354e-02 -1.898212432861328125e-01 -2.139462344348430634e-02
1.082347109913825989e-01 -1.536235492676496506e-02 -6.899046245962381363e-03 -1.060107797384262085e-01 -2.213830053806304932e-01 2.683805227279663086e-01 1.619507372379302979e-01 1.330301910638809204e-02 -3.751952946186065674e-01 1.685531139373779297e-01 2.550887502729892731e-02 -1.953116506338119507e-01 -6.315519660711288452e-02 2.768715322017669678e-01 -1.858206540346145630e-01 -2.713350653648376465e-01 3.023577295243740082e-02 6.650450080633163452e-02 -8.339393138885498047e-02 2.436952143907546997e-01 -8.293619006872177124e-02 -4.004384875297546387e-01 -1.102417781949043274e-01 7.495865225791931152e-02 1.268785446882247925e-01 1.170106232166290283e-01 -2.896094918251037598e-01 1.876854300498962402e-01 -1.000591665506362915e-01 -9.013158082962036133e-02 4.063898324966430664e-02 8.476869016885757446e-02
1.377254575490951538e-01 -9.433774650096893311e-02 1.605665087699890137e-01 1.544354669749736786e-02 5.301987752318382263e-02 1.300899833440780640e-01 2.067968547344207764e-01 -2.430101335048675537e-01 -3.737418353557586670e-01 1.511068642139434814e-01 -3.369015082716941833e-02 -1.504531204700469971e-01 -3.941053152084350586e-01 -2.736027352511882782e-02 -8.863766491413116455e-02 -7.436875253915786743e-02 -1.565689146518707275e-01 3.202740475535392761e-02 7.494339346885681152e-02 -5.824934691190719604e-02 8.799955248832702637e-02 1.389288455247879028e-01 -5.598398298025131226e-02 -1.165678799152374268e-01 1.573689132928848267e-01 2.494919002056121826e-01 -2.526309788227081299e-01 3.357246220111846924e-01 -1.948301941156387329e-01 2.613494694232940674e-01 -1.333035528659820557e-01 -5.406351387500762939e-02
-3.957176208496093750e-02 1.228072419762611389e-01 1.631780713796615601e-01 -1.688481122255325317e-01 1.694618463516235352e-01 1.018004566431045532e-01 2.004506886005401611e-01 -3.531121909618377686e-01 -3.101578950881958008e-01 -2.545740269124507904e-02 1.444946676492691040e-01 -7.984592020511627197e-02 6.367328763008117676e-02 3.540346324443817139e-01 -4.989079385995864868e-02 -4.597203433513641357e-02 -5.142464041709899902e-01 1.547049432992935181e-01 6.143819913268089294e-02 1.864568889141082764e-02 3.242734447121620178e-02 2.832756340503692627e-01 -3.810659050941467285e-02 1.707463115453720093e-01 1.117921471595764160e-01 -1.292006820440292358e-01 -9.513110667467117310e-02 7.762698084115982056e-02 6.856200844049453735e-02 -7.186420261859893799e-02 -7.193258404731750488e-02 4.954851791262626648e-02
-1.057940348982810974e-01 -1.635398119688034058e-01 -1.025850102305412292e-01 1.605503261089324951e-01 7.806763052940368652e-02 3.045499622821807861e-01 2.671245932579040527e-01 -1.704939156770706177e-01 -1.447709947824478149e-01 2.729305624961853027e-01 -4.768034815788269043e-02 -1.143638789653778076e-01 -2.299373000860214233e-01 2.869455516338348389e-02 -3.680996000766754150e-01 -2.982971966266632080e-01 -2.584019899368286133e-01 -3.164314851164817810e-02 1.786583848297595978e-02 1.401396393775939941e-01 3.434586897492408752e-02 2.657214403152465820e-01 4.446311295032501221e-02 2.741388976573944092e-01 1.115482449531555176e-01 4.192330315709114075e-02 1.283086091279983521e-01 2.299285978078842163e-01 7.212417572736740112e-02 -7.598788291215896606e-02 -7.346476614475250244e-02 3.108444251120090485e-02
1.299429684877395630e-01 9.875545650720596313e-02 -1.687438040971755981e-01 -2.435362339019775391e-01 -5.269825085997581482e-02 -7.054078578948974609e-02 7.593306154012680054e-02 -1.634906679391860962e-01 -3.674303889274597168e-01 5.508090928196907043e-02 9.535449743270874023e-02 -3.341297209262847900e-01 -1.518249511718750000e-01 1.277060508728027344e-01 -2.537711262702941895e-01 -1.912597715854644775e-01 1.023606806993484497e-01 -5.983706563711166382e-02 -4.375422000885009766e-02 -5.601722374558448792e-02 7.454549521207809448e-02 -2.756847441196441650e-01 2.019635736942291260e-01 2.124320864677429199e-01 -4.393585398793220520e-02 -2.637728750705718994e-01 -5.380496382713317871e-02 -8.083148859441280365e-03 -3.823775351047515869e-01 1.325639784336090088e-01 1.030172854661941528e-01 -1.037510335445404053e-01
-2.639418654143810272e-02 -1.859601736068725586e-01 -5.535190552473068237e-02 6.159887462854385376e-02 9.827117621898651123e-02 -1.100113801658153534e-02 2.923145890235900879e-02 -6.711197644472122192e-02 -5.721677541732788086e-01 1.839255988597869873e-01 -3.854980319738388062e-02 -1.688439548015594482e-01 3.455002233386039734e-02 1.886207312345504761e-01 -1.483482718467712402e-01 -8.545302785933017731e-03 -3.465549945831298828e-01 1.521619558334350586e-01 -2.011089026927947998e-01 -2.205383777618408203e-02 -2.661803662776947021e-01 1.599164605140686035e-01 1.327793598175048828e-01 -3.496316447854042053e-02 -1.153537482023239136e-01 8.569742739200592041e-02 -2.079396098852157593e-01 2.759349942207336426e-01 1.014817804098129272e-01 2.062106430530548096e-01 -9.106218814849853516e-03 -1.672035083174705505e-02
2.501446902751922607e-01 1.547314673662185669e-01 -1.596648395061492920e-01 -1.098635196685791016e-01 -1.436327248811721802e-01 2.700519561767578125e-01 1.139018461108207703e-01 -1.127974614500999451e-01 -3.666319847106933594e-01 1.254495531320571899e-01 3.140424489974975586e-01 -9.349544346332550049e-02 -4.718349874019622803e-02 3.206255137920379639e-01 -1.657726168632507324e-01 -2.023621648550033569e-01 2.158243209123611450e-02 8.783935010433197021e-02 -1.488368585705757141e-02 2.511828243732452393e-01 8.516744524240493774e-02 -1.841180175542831421e-01 -1.189528405666351318e-01 -2.352206967771053314e-02 1.685899943113327026e-01 8.830886334180831909e-02 -2.628765106201171875e-01 1.985102444887161255e-01 -1.356741935014724731e-01 -9.939235448837280273e-02 1.561489105224609375e-01 -3.060501627624034882e-02
2.699683308601379395e-01 -2.722581326961517334e-01 -7.788125425577163696e-02 -6.835617870092391968e-02 3.541354238986968994e-01 -5.112887546420097351e-02 -1.720887124538421631e-01 -1.378125101327896118e-01 -4.379445612430572510e-01 1.222703307867050171e-01 -1.039377972483634949e-01 -5.514095351099967957e-02 -6.928589660674333572e-03 1.908432990312576294e-01 -1.046332567930221558e-01 1.781910359859466553e-01 -1.461088210344314575e-01 1.221355274319648743e-01 6.517133116722106934e-02 -7.661307603120803833e-02 -3.632440268993377686e-01 -6.473539769649505615e-02 1.380444169044494629e-01 5.516909807920455933e-02 4.236751049757003784e-02 1.991769969463348389e-01 1.681118905544281006e-01 2.926381528377532959e-01 -5.025814101099967957e-02 -1.803656481206417084e-02 8.139878511428833008e-03 5.442630499601364136e-02
-2.284064888954162598e-01 2.730049192905426025e-01 -1.927994564175605774e-02 -1.456602662801742554e-01 -4.294466972351074219e-02 2.901359200477600098e-01 -2.474113926291465759e-02 -3.230154812335968018e-01 -3.325216770172119141e-01 9.460968524217605591e-02 -1.332226395606994629e-01 -3.326665237545967102e-02 -5.970875173807144165e-02 -1.601245701313018799e-01 -3.409068286418914795e-01 -3.291830047965049744e-02 -1.962095201015472412e-01 4.375648498535156250e-02 3.738711401820182800e-02 1.640858799219131470e-01 -2.191839665174484253e-01 -2.609155140817165375e-02 1.273101121187210083e-01 -2.702990174293518066e-02 -1.263692378997802734e-01 -1.977086514234542847e-01 2.144332081079483032e-01 3.416734635829925537e-01 1.087102741003036499e-01 1.005337014794349670e-01 -1.630948483943939209e-02 -3.855529427528381348e-02
-7.932230085134506226e-02 8.361625671386718750e-02 -3.528189063072204590e-01 2.886321842670440674e-01 -1.238804757595062256e-01 -3.184149041771888733e-02 6.346808373928070068e-02 -3.086060583591461182e-01 -2.118528932332992554e-01 -9.948247671127319336e-02 2.212966531515121460e-01 -8.858337998390197754e-02 -5.805588141083717346e-02 2.597677111625671387e-01 -2.545482218265533447e-01 -6.718470901250839233e-02 -3.722358047962188721e-01 1.782675385475158691e-01 -5.148947983980178833e-02 7.300175726413726807e-02 -1.860462501645088196e-02 2.840466797351837158e-01 -1.252963095903396606e-01 2.109069190919399261e-02 -1.532599679194390774e-03 9.075709432363510132e-02 1.168937012553215027e-01 3.121635317802429199e-01 -3.980726376175880432e-02 5.193769559264183044e-02 3.208092972636222839e-02 -1.067322641611099243e-01
-1.713590323925018311e-01 3.303022310137748718e-02 -3.412208855152130127e-01 1.764503866434097290e-01 2.174538969993591309e-01 2.445122301578521729e-01 2.805793881416320801e-01 -2.470543980598449707e-01 -1.721490621566772461e-01 1.784955412149429321e-01 1.157510578632354736e-01 3.448702767491340637e-02 -1.189038902521133423e-01 2.267341688275337219e-02 -3.064478039741516113e-01 -6.013097986578941345e-02 -2.580214440822601318e-01 -1.001720502972602844e-01 1.302744746208190918e-01 1.523254066705703735e-01 2.391948550939559937e-01 1.508068889379501343e-01 -8.045423775911331177e-03 -9.043715149164199829e-02 6.217788439244031906e-03 8.081926405429840088e-02 2.325733453035354614e-01 2.996669113636016846e-01 1.244501769542694092e-01 -1.385184004902839661e-02 -1.150302737951278687e-01 -5.026634410023689270e-02
-2.781780660152435303e-01 -9.284306317567825317e-02 -1.511332113295793533e-02 1.264730542898178101e-01 1.605661213397979736e-01 3.165751323103904724e-02 2.979647815227508545e-01 -2.414042055606842041e-01 -3.097047209739685059e-01 -1.508208811283111572e-01 8.133918792009353638e-02 3.860287740826606750e-02 -7.910955697298049927e-02 2.667879760265350342e-01 1.974019035696983337e-02 -2.154439091682434082e-01 -4.098450243473052979e-01 7.694410532712936401e-02 2.071277052164077759e-01 -1.751372516155242920e-01 1.270271539688110352e-01 4.948420822620391846e-02 2.836084691807627678e-03 3.853456117212772369e-03 1.541672050952911377e-01 1.421894878149032593e-01 4.727291688323020935e-02 3.320906758308410645e-01 2.501376671716570854e-03 1.503730714321136475e-01 9.530701488256454468e-02 -1.365237832069396973e-01
1.060357019305229187e-01 -1.245668753981590271e-01 -1.899285614490509033e-01 -1.735144406557083130e-01 -8.395518176257610321e-03 2.203608453273773193e-01 2.532725036144256592e-01 -2.779968380928039551e-01 -3.794288933277130127e-01 -1.923025399446487427e-01 2.520206198096275330e-02 -3.411345649510622025e-03 -2.230135947465896606e-01 2.069623619318008423e-01 2.002866566181182861e-01 -1.521913707256317139e-01 -1.181245669722557068e-01 9.496640413999557495e-02 -9.805644303560256958e-02 1.548614073544740677e-02 1.167065277695655823e-01 -3.709479933604598045e-04 2.222389914095401764e-02 2.087270766496658325e-01 1.432127654552459717e-01 -1.850472204387187958e-02 -2.207893729209899902e-01 1.999848932027816772e-01 2.699617063626646996e-03 -9.564007818698883057e-02 4.109318852424621582e-01 3.794999793171882629e-02
-1.906924396753311157e-01 9.178019315004348755e-02 -1.295161694288253784e-01 -6.297498941421508789e-02 7.462564855813980103e-03 2.442325092852115631e-02 -3.225668519735336304e-02 -2.713093757629394531e-01 -1.834227740764617920e-01 3.128983452916145325e-02 7.925224304199218750e-02 2.249649167060852051e-02 -8.231689780950546265e-02 2.243293970823287964e-01 -1.880997866392135620e-01 -2.907011210918426514e-01 5.638901516795158386e-02 3.347890973091125488e-01 -1.540310028940439224e-02 4.834415018558502197e-02 -4.200283586978912354e-01 1.050590202212333679e-01 2.008175104856491089e-01 -1.201354265213012695e-01 -4.970734938979148865e-02 4.876401275396347046e-02 -2.311289012432098389e-01 3.357500433921813965e-01 1.418600082397460938e-01 1.837421804666519165e-01 -1.978473216295242310e-01 1.291781067848205566e-01
9.991677850484848022e-02 -1.743265539407730103e-01 -2.452944666147232056e-01 -3.401677608489990234e-01 2.543702423572540283e-01 2.498114705085754395e-01 -1.162471771240234375e-01 -1.928108036518096924e-01 -1.667349785566329956e-01 1.035351604223251343e-01 7.682348042726516724e-02 2.505874633789062500e-01 -9.850674867630004883e-02 3.026433885097503662e-01 -1.319166719913482666e-01 7.661361992359161377e-02 -9.937445074319839478e-02 1.078721433877944946e-01 2.273377627134323120e-01 1.048014611005783081e-01 -1.293807625770568848e-01 1.839491426944732666e-01 1.865281462669372559e-01 -4.997724667191505432e-02 2.482994049787521362e-01 -1.117048487067222595e-01 -1.333801746368408203e-01 2.233737409114837646e-01 -1.678131967782974243e-01 5.738484486937522888e-02 2.464914321899414062e-02 -1.680376976728439331e-01
-2.650513350963592529e-01 -8.638351410627365112e-02 -2.112315297126770020e-01 5.284578539431095123e-03 -3.244889527559280396e-02 7.647031545639038086e-02 4.848761856555938721e-02 -2.161860615015029907e-01 -1.632186025381088257e-01 -3.694755211472511292e-02 2.386390268802642822e-01 -1.632001847028732300e-01 -1.362253129482269287e-01 4.086211919784545898e-01 -3.373383283615112305e-01 -8.292140066623687744e-02 -3.753902614116668701e-01 1.346110999584197998e-01 -1.597552001476287842e-01 6.306879967451095581e-02 5.633525177836418152e-02 1.637836247682571411e-01 -1.028932854533195496e-01 -2.067608684301376343e-01 -4.919565469026565552e-02 1.517916172742843628e-01 1.636722385883331299e-01 2.416711300611495972e-01 1.178788840770721436e-01 8.555009961128234863e-02 -1.036369148641824722e-02 3.396130632609128952e-03
-2.655315399169921875e-01 -1.293655037879943848e-01 -7.198815792798995972e-02 -1.694130450487136841e-01 3.079220056533813477e-01 -1.222051605582237244e-01 6.050312891602516174e-02 -5.202484503388404846e-02 -4.729985892772674561e-01 -2.729214727878570557e-01 -1.473447540774941444e-03 -1.860511302947998047e-01 7.689267396926879883e-02 -5.005304887890815735e-02 -3.600093126296997070e-01 -2.274108529090881348e-01 -1.768172085285186768e-01 9.030383825302124023e-02 1.503315865993499756e-01 -6.303500849753618240e-03 -1.215090826153755188e-01 1.051701381802558899e-01 4.524836316704750061e-02 4.974325001239776611e-02 -6.540564447641372681e-02 7.691662758588790894e-02 -1.926563829183578491e-01 2.431692332029342651e-01 1.586161702871322632e-01 3.470987081527709961e-02 -1.887914165854454041e-02 1.209058612585067749e-01
1.546369940042495728e-01 -1.223366633057594299e-01 -1.026187017560005188e-01 -3.556023538112640381e-02 1.754217445850372314e-01 2.329872101545333862e-01 -9.342550486326217651e-02 -1.063853427767753601e-01 -1.734873503446578979e-01 -1.864061807282269001e-03 2.040629237890243530e-01 -3.166610896587371826e-01 -2.898411452770233154e-01 4.563518334180116653e-03 -2.084757238626480103e-01 -2.288783192634582520e-01 -1.271547079086303711e-01 -1.782129704952239990e-02 1.691219978965818882e-03 -7.588407397270202637e-02 -1.784031540155410767e-01 9.696665406227111816e-02 1.697004884481430054e-01 -8.374643325805664062e-02 -8.592720143496990204e-03 3.504121005535125732e-01 -3.807654380798339844e-01 2.339790463447570801e-01 -2.578658759593963623e-01 4.424840211868286133e-02 3.587759565562009811e-03 4.455176368355751038e-02
3.593195378780364990e-01 2.895947098731994629e-01 -4.874921590089797974e-02 -1.345013976097106934e-01 -7.933501154184341431e-03 1.996137201786041260e-01 4.794359672814607620e-03 2.264164946973323822e-02 -4.334675967693328857e-01 -1.718901395797729492e-01 1.984087526798248291e-01 -3.869076669216156006e-01 -9.148677438497543335e-02 1.635313928127288818e-01 -2.216186970472335815e-01 -1.588958688080310822e-02 -5.258004739880561829e-02 1.192611008882522583e-01 -5.400207638740539551e-02 -2.248015813529491425e-02 -7.072497904300689697e-02 -1.899051666259765625e-01 8.889292180538177490e-02 1.035485640168190002e-01 -2.893502116203308105e-01 -7.838651072233915329e-04 1.175593286752700806e-01 1.996882855892181396e-01 -1.269838400185108185e-02 6.827992945909500122e-02 -6.196692958474159241e-02 -9.458728134632110596e-02
-6.210244446992874146e-02 -2.789748907089233398e-01 -2.821038365364074707e-01 -6.128535419702529907e-02 1.220621750690042973e-03 -6.508432328701019287e-02 -1.979908533394336700e-02 -4.653611183166503906e-01 -1.925021409988403320e-01 4.870347306132316589e-02 3.126766681671142578e-01 -1.998583525419235229e-01 -9.577358514070510864e-02 -9.177802503108978271e-02 -2.305056005716323853e-01 -1.776354461908340454e-01 -8.912644535303115845e-02 8.601076900959014893e-03 2.381311506032943726e-01 -2.683732509613037109e-01 8.307264745235443115e-02 -1.679717898368835449e-01 7.406924664974212646e-02 1.975075751543045044e-01 -7.980480790138244629e-02 8.020406216382980347e-02 9.720946103334426880e-02 1.972246617078781128e-01 2.049683965742588043e-02 -1.909574568271636963e-01 -1.381867527961730957e-01 2.960943058133125305e-02
-1.174812987446784973e-01 2.219157814979553223e-01 7.164568640291690826e-03 1.430290192365646362e-01 2.415788620710372925e-01 -1.841947585344314575e-01 5.840628873556852341e-03 -3.567649126052856445e-01 -3.873114287853240967e-01 1.912946701049804688e-01 -4.315172508358955383e-02 -1.596976816654205322e-01 -6.832176446914672852e-02 9.510836005210876465e-02 -2.668998837471008301e-01 -2.681881487369537354e-01 4.421883448958396912e-02 -6.156931445002555847e-02 8.944334834814071655e-02 -1.883251965045928955e-01 1.915340311825275421e-02 1.033389195799827576e-02 -2.167044430971145630e-01 2.190256714820861816e-01 -8.873523771762847900e-02 6.541173160076141357e-02 -1.260309666395187378e-01 1.446245163679122925e-01 1.956512033939361572e-01 -3.702969523146748543e-03 1.853573620319366455e-01 -2.444874495267868042e-01
2.201990634202957153e-01 -1.785445772111415863e-02 -4.922560751438140869e-01 2.878939732909202576e-02 1.014291215687990189e-02 -1.825890094041824341e-01 -9.475825726985931396e-02 3.977087140083312988e-02 -2.930617332458496094e-01 -1.034353673458099365e-01 -4.511243663728237152e-03 -2.586091458797454834e-01 -2.735791206359863281e-01 2.605573534965515137e-01 1.237381622195243835e-02 -1.511898934841156006e-01 8.155903965234756470e-02 1.030380949378013611e-01 -5.261143669486045837e-02 1.366301923990249634e-01 1.136240810155868530e-01 -1.969540864229202271e-01 1.133359968662261963e-01 1.496386379003524780e-01 -4.295864328742027283e-02 -2.348713204264640808e-02 -1.276624649763107300e-01 2.887125909328460693e-01 -1.895987838506698608e-01 -8.573572337627410889e-02 1.878458261489868164e-01 -1.689358353614807129e-01
3.099124133586883545e-02 1.708210855722427368e-01 -2.486812919378280640e-01 -2.237916141748428345e-01 1.572982221841812134e-01 2.793443799018859863e-01 5.343448743224143982e-02 -2.655618488788604736e-01 2.270533330738544464e-02 5.902063567191362381e-03 1.700200699269771576e-02 7.270673662424087524e-02 -2.693977653980255127e-01 1.286501586437225342e-01 -3.497368991374969482e-01 -2.511688321828842163e-02 -1.877101212739944458e-01 3.911888301372528076e-01 1.515740454196929932e-01 -4.426167532801628113e-02 3.732511028647422791e-02 1.251092646270990372e-03 -2.321664690971374512e-01 -6.822872161865234375e-02 1.853391081094741821e-01 8.644502609968185425e-02 -9.263908118009567261e-02 1.609316319227218628e-01 -3.318759202957153320e-01 -9.164825081825256348e-03 -4.540554061532020569e-02 4.291290417313575745e-02
1.640048623085021973e-01 6.716567277908325195e-02 -2.684017419815063477e-01 -1.233020424842834473e-02 -2.901865243911743164e-01 1.974195986986160278e-01 -7.822917401790618896e-02 -2.129057198762893677e-01 -4.851575195789337158e-01 2.242882400751113892e-01 5.848736688494682312e-02 -7.568464428186416626e-02 9.208675473928451538e-02 1.625034660100936890e-01 -5.262523889541625977e-02 1.484505366533994675e-02 -9.916566312313079834e-02 2.732880711555480957e-01 -1.194927543401718140e-01 -7.481235265731811523e-02 1.719886250793933868e-02 -2.468126825988292694e-02 1.505979448556900024e-01 1.449079215526580811e-01 5.290112644433975220e-02 2.259520739316940308e-01 -2.151881307363510132e-01 8.367849141359329224e-02 -1.582989692687988281e-01 9.937774389982223511e-02 5.664143338799476624e-02 -3.078586161136627197e-01
-2.167027890682220459e-01 1.736046560108661652e-02 -1.656539142131805420e-01 7.700993865728378296e-02 4.556243866682052612e-02 1.568936407566070557e-01 -5.075524002313613892e-02 -1.857553571462631226e-01 -1.673225611448287964e-01 -2.485690563917160034e-01 -2.572930455207824707e-01 -4.384709000587463379e-01 -9.978332370519638062e-02 2.161112800240516663e-02 -4.902463555335998535e-01 -1.324608474969863892e-01 -1.201709881424903870e-01 1.179814711213111877e-01 2.046319842338562012e-01 -5.498670041561126709e-03 -7.933284342288970947e-02 8.885176479816436768e-02 -1.319363061338663101e-02 2.170896530151367188e-01 1.102764308452606201e-01 8.891159296035766602e-02 -1.618101000785827637e-01 5.790613964200019836e-02 1.417477149516344070e-02 -2.200782150030136108e-01 4.852904379367828369e-02 -8.182709664106369019e-02
4.521367698907852173e-02 -2.657957673072814941e-01 -1.237968821078538895e-02 7.093156874179840088e-02 3.184196352958679199e-01 2.182301729917526245e-01 1.688866019248962402e-01 -3.624543547630310059e-01 -1.296630203723907471e-01 -8.400489389896392822e-02 2.204831540584564209e-01 -1.191662698984146118e-01 -4.427955672144889832e-02 6.505937129259109497e-02 -2.710481360554695129e-02 -1.498489677906036377e-01 7.059866189956665039e-02 1.456554085016250610e-01 1.490681767463684082e-01 3.229225277900695801e-01 -1.830289661884307861e-01 -2.492701411247253418e-01 -1.144775282591581345e-02 6.620300561189651489e-02 1.091480031609535217e-01 -1.158195883035659790e-01 -1.500598937273025513e-01 1.814848780632019043e-01 -3.335580825805664062e-01 -1.565747261047363281e-01 -1.658287346363067627e-01 1.548600848764181137e-02
-2.636135220527648926e-01 -1.980602890253067017e-01 -2.047083824872970581e-01 -1.582972109317779541e-01 -1.277081519365310669e-01 3.067571520805358887e-01 -2.603176794946193695e-02 -2.802409827709197998e-01 -1.498357802629470825e-01 -1.418471634387969971e-01 3.965302929282188416e-02 6.117123737931251526e-02 8.959174156188964844e-02 2.241403162479400635e-01 -2.937465310096740723e-01 2.304206602275371552e-02 -3.641503453254699707e-01 1.881931126117706299e-01 -2.024022638797760010e-01 3.693357482552528381e-02 -1.399690508842468262e-01 -3.196284174919128418e-02 -1.007468327879905701e-01 -3.728767391294240952e-03 -1.591889262199401855e-01 4.289486631751060486e-02 5.235736444592475891e-02 1.643726378679275513e-01 -5.541437491774559021e-02 2.257306575775146484e-01 -6.328012794256210327e-02 -2.926180958747863770e-01
1.550592482089996338e-01 -4.289671778678894043e-02 -1.367984563112258911e-01 -2.218879014253616333e-01 -6.145008653402328491e-02 1.862802952527999878e-01 1.788654178380966187e-01 -2.315054386854171753e-01 -2.262610942125320435e-01 1.252178801223635674e-03 2.361158132553100586e-01 -1.416872292757034302e-01 -9.833479672670364380e-02 4.030075073242187500e-01 -7.483364641666412354e-02 -1.707519888877868652e-01 -5.961858108639717102e-02 2.424679994583129883e-01 -7.199823111295700073e-02 1.612835526466369629e-01 1.322873085737228394e-01 -2.529195845127105713e-01 -8.485482633113861084e-02 -3.599216789007186890e-02 9.256105870008468628e-02 7.915586978197097778e-02 -3.135136961936950684e-01 4.658390954136848450e-02 -3.641851842403411865e-01 -1.216224879026412964e-01 2.392893470823764801e-02 3.803586587309837341e-02
-1.308292895555496216e-01 -3.411113098263740540e-02 3.154543414711952209e-02 -2.213768661022186279e-01 2.042232267558574677e-02 8.716628700494766235e-02 1.270066350698471069e-01 -1.997192800045013428e-01 -3.289594650268554688e-01 -1.496541202068328857e-01 -8.612168580293655396e-02 -2.967789471149444580e-01 -1.455377787351608276e-02 2.027066349983215332e-01 -3.563883304595947266e-01 -5.072351172566413879e-02 -1.438389718532562256e-01 -1.069295778870582581e-01 -1.097651496529579163e-01 -1.295935213565826416e-01 -3.216952383518218994e-01 3.620874509215354919e-02 1.381499171257019043e-01 -1.043530628085136414e-01 1.591685973107814789e-02 8.926354348659515381e-02 -2.388712912797927856e-01 1.901350915431976318e-01 2.090116031467914581e-02 2.295172363519668579e-01 -3.258061408996582031e-01 1.193899884819984436e-01
1.745298504829406738e-01 -9.692296385765075684e-02 -1.131032779812812805e-01 8.777929842472076416e-02 2.380253076553344727e-01 1.647055298089981079e-01 5.322698131203651428e-02 -1.668926626443862915e-01 -1.562608778476715088e-01 9.510367363691329956e-02 2.316905558109283447e-01 -1.173718571662902832e-01 -4.114122390747070312e-01 3.176382929086685181e-02 -2.191089391708374023e-01 -1.063205674290657043e-01 -7.326675951480865479e-02 1.291850209236145020e-01 -1.962164491415023804e-01 -1.188127323985099792e-01 2.210307307541370392e-02 -1.952667254954576492e-03 -1.908380389213562012e-01 -2.835585270076990128e-03 2.481853961944580078e-01 -6.681407243013381958e-02 -3.984233438968658447e-01 3.725958168506622314e-01 6.792935729026794434e-02 6.905429810285568237e-02 -9.894508868455886841e-02 -1.677057892084121704e-02
-3.296639919281005859e-01 -8.663779497146606445e-02 -1.395937949419021606e-01 2.457461785525083542e-03 3.540568053722381592e-01 3.210786730051040649e-02 1.032220050692558289e-01 -1.714243143796920776e-01 -4.325351715087890625e-01 -1.403345763683319092e-01 2.403867393732070923e-01 7.335431128740310669e-02 7.918664813041687012e-02 9.015930444002151489e-02 -1.059703007340431213e-01 -2.385241091251373291e-01 -7.211762666702270508e-02 1.278668045997619629e-01 9.941149502992630005e-02 1.138150990009307861e-01 -1.547227203845977783e-01 -6.215311214327812195e-02 -7.356996834278106689e-02 1.378363668918609619e-01 5.543750897049903870e-02 -1.839677393436431885e-01 -1.939164996147155762e-01 -2.621265873312950134e-02 5.256060883402824402e-02 3.900048434734344482e-01 1.127905771136283875e-01 -7.763879001140594482e-02
-6.257545948028564453e-02 -1.459621042013168335e-01 -2.749962732195854187e-02 1.449463963508605957e-01 1.554994583129882812e-01 2.552292048931121826e-01 1.424972862005233765e-01 4.488252103328704834e-02 -1.048912256956100464e-01 4.496706649661064148e-02 2.445021420717239380e-01 -1.273408085107803345e-01 -3.856182396411895752e-01 2.347752451896667480e-01 -2.658586204051971436e-01 4.372492060065269470e-02 -5.075977742671966553e-02 5.459183454513549805e-02 -2.283214218914508820e-02 1.646627187728881836e-01 -3.326865434646606445e-01 -3.130664229393005371e-01 1.243767812848091125e-01 3.115698695182800293e-01 -2.672386914491653442e-02 -1.868511363863945007e-02 -1.193007603287696838e-01 1.698405444622039795e-01 -2.565023899078369141e-01 9.717083722352981567e-02 4.163250327110290527e-02 1.994705945253372192e-02
-6.670200079679489136e-02 2.596244402229785919e-02 -5.737253651022911072e-02 2.760733664035797119e-01 2.997612059116363525e-01 1.342819631099700928e-01 1.020948775112628937e-02 -3.539997339248657227e-01 -1.441254019737243652e-01 1.703066676855087280e-01 -6.071302294731140137e-02 -4.255300760269165039e-01 6.762409210205078125e-02 6.967677175998687744e-02 -1.652127951383590698e-01 -2.840459644794464111e-01 -2.538686096668243408e-01 -9.475633502006530762e-02 1.942321062088012695e-01 1.125342547893524170e-01 -1.349082142114639282e-01 1.094869822263717651e-01 1.366601139307022095e-01 -5.820804461836814880e-02 -1.105093732476234436e-01 -3.524418454617261887e-03 -1.164755374193191528e-01 3.142408728599548340e-01 1.271557211875915527e-01 -4.629469290375709534e-02 -7.091462612152099609e-02 -7.853345572948455811e-02
-1.909524798393249512e-01 1.183322370052337646e-01 -1.728380620479583740e-01 1.412564218044281006e-01 -2.566736890003085136e-03 2.253835052251815796e-01 2.047721743583679199e-01 -2.881330549716949463e-01 -2.096356749534606934e-01 2.015267461538314819e-01 3.125505149364471436e-02 -1.220700740814208984e-01 -8.676607161760330200e-02 1.773717105388641357e-01 -1.672662049531936646e-01 -2.740422487258911133e-01 -3.107361495494842529e-01 -9.186603128910064697e-02 1.992525905370712280e-01 2.827099561691284180e-01 -9.065400809049606323e-02 3.518826067447662354e-01 3.347189351916313171e-02 1.016280725598335266e-01 5.891818180680274963e-02 9.411685168743133545e-02 2.189839072525501251e-02 9.131175279617309570e-02 -1.239291653037071228e-01 -1.434390246868133545e-01 -2.366527616977691650e-01 -1.587736234068870544e-02
5.549589917063713074e-02 9.928104467689990997e-03 -1.956041008234024048e-01 -6.295300275087356567e-02 2.867352068424224854e-01 2.984456904232501984e-02 -4.853709042072296143e-02 -2.396506071090698242e-01 -2.815397083759307861e-01 -1.057271882891654968e-01 9.568960964679718018e-02 1.204140186309814453e-01 1.297484189271926880e-01 2.580206692218780518e-01 -3.373143076896667480e-02 3.426099196076393127e-02 5.948796868324279785e-02 3.292397260665893555e-01 -2.904016152024269104e-02 7.293835282325744629e-02 -4.595140218734741211e-01 -4.513379558920860291e-02 1.628702580928802490e-01 -1.602502912282943726e-01 7.283956557512283325e-02 7.926966249942779541e-02 -1.882770806550979614e-01 4.047441184520721436e-01 4.385713487863540649e-02 -1.054106932133436203e-02 -1.182080656290054321e-01 -3.899307548999786377e-02
2.715270780026912689e-02 -1.467907428741455078e-01 1.136032640933990479e-01 -9.459906816482543945e-02 1.643316298723220825e-01 2.832859456539154053e-01 8.573054522275924683e-02 -2.432895898818969727e-01 -9.984445571899414062e-02 1.127048116177320480e-02 2.699606716632843018e-01 -4.701820760965347290e-02 -3.627697527408599854e-01 2.243649363517761230e-01 -2.808485329151153564e-01 -1.921018362045288086e-01 -9.278923273086547852e-02 4.829614190384745598e-04 1.534733921289443970e-01 1.146687269210815430e-01 -2.489214688539505005e-01 -1.550766229629516602e-01 2.361470758914947510e-01 -3.144745016470551491e-03 -1.416487246751785278e-01 9.172872453927993774e-02 -8.400912582874298096e-02 1.190887317061424255e-01 -2.607744634151458740e-01 -7.709535770118236542e-03 1.066283807158470154e-01 2.879402637481689453e-01
-6.579837203025817871e-02 -3.021757602691650391e-01 -2.263081818819046021e-01 -1.382366716861724854e-01 -6.940547376871109009e-02 1.685235798358917236e-01 -1.433826237916946411e-01 -2.471334300935268402e-02 -2.898918986320495605e-01 -5.646251142024993896e-02 2.130974233150482178e-01 -3.337087929248809814e-01 2.963229827582836151e-02 1.704507172107696533e-01 -2.509174048900604248e-01 1.583426445722579956e-02 -6.216875743120908737e-03 1.733358651399612427e-01 -5.279853940010070801e-02 4.213407337665557861e-01 -1.346280127763748169e-01 -6.075207144021987915e-02 -7.676425576210021973e-02 3.758265376091003418e-01 4.741203784942626953e-02 4.225907474756240845e-02 -1.276382058858871460e-01 1.560956388711929321e-01 -8.316238969564437866e-02 -8.733397722244262695e-02 9.325267747044563293e-03 6.192774325609207153e-02
1.862202733755111694e-01 1.517761647701263428e-01 -2.918459475040435791e-01 -9.665551781654357910e-02 -7.667999714612960815e-02 2.620744407176971436e-01 1.161321625113487244e-01 -5.070599913597106934e-02 -5.573603510856628418e-01 1.187569126486778259e-01 9.271142631769180298e-02 -3.728451952338218689e-02 -1.000323966145515442e-01 -2.602318115532398224e-02 -2.323324419558048248e-02 -6.956881284713745117e-02 -2.469097822904586792e-01 7.133648265153169632e-03 -8.748015016317367554e-02 -9.162181615829467773e-02 -1.704693734645843506e-01 4.899511486291885376e-02 7.279281318187713623e-02 6.953893601894378662e-02 1.632437258958816528e-01 1.179103478789329529e-01 -1.706442981958389282e-01 1.847964823246002197e-01 -3.445373177528381348e-01 1.781204640865325928e-01 -1.734617799520492554e-01 -5.785058438777923584e-02
2.858052588999271393e-02 1.150401607155799866e-01 -3.668273389339447021e-01 -2.819359898567199707e-01 -7.818453758955001831e-02 1.351112574338912964e-01 1.419602930545806885e-01 -7.839736342430114746e-02 -2.218595296144485474e-01 -3.558614989742636681e-03 -5.873995274305343628e-02 -6.736997514963150024e-02 -3.379100561141967773e-01 -2.203617617487907410e-02 -1.156913042068481445e-01 -3.820987939834594727e-01 -7.249984890222549438e-03 2.300437837839126587e-01 -1.371975541114807129e-01 2.796393930912017822e-01 9.291378408670425415e-02 -8.390706032514572144e-02 2.318214774131774902e-01 2.425677776336669922e-01 -5.920694768428802490e-02 1.102128028869628906e-01 -1.518537253141403198e-01 5.875388160347938538e-02 1.367168277502059937e-01 -1.578895151615142822e-01 1.154101416468620300e-01 -1.122679412364959717e-01
2.827665954828262329e-02 -2.778503000736236572e-01 1.047572772949934006e-02 -5.429773777723312378e-02 3.154031932353973389e-01 3.842409253120422363e-01 1.814869195222854614e-01 -4.184027016162872314e-01 -2.144763767719268799e-01 -2.988554351031780243e-02 1.833075471222400665e-02 4.114594683051109314e-02 -2.190037071704864502e-02 1.797434687614440918e-01 1.345168501138687134e-01 -6.270073354244232178e-02 9.385224431753158569e-02 2.569105029106140137e-01 -1.769004613161087036e-01 -4.336608946323394775e-02 5.600521340966224670e-02 5.931613221764564514e-02 -5.493625625967979431e-02 1.934788376092910767e-01 -4.790292307734489441e-02 2.110732197761535645e-01 -2.214932739734649658e-01 2.400837540626525879e-01 8.111447095870971680e-02 -1.434283703565597534e-01 6.338927894830703735e-02 1.424051374197006226e-01
-6.068455427885055542e-02 -6.192721426486968994e-02 3.135334700345993042e-02 2.910207258537411690e-03 1.192489787936210632e-01 1.771378070116043091e-01 -5.758627504110336304e-02 -3.239266872406005859e-01 -2.189165800809860229e-01 -1.934268772602081299e-01 1.990249752998352051e-01 3.755117207765579224e-02 -8.326047658920288086e-02 5.338001251220703125e-01 -2.595620453357696533e-01 -2.126720398664474487e-01 -7.089071441441774368e-03 1.558628082275390625e-01 -9.089813381433486938e-02 1.081742644309997559e-01 1.851815134286880493e-01 -2.515513598918914795e-01 1.955397725105285645e-01 4.932638257741928101e-03 1.927886158227920532e-02 5.515710264444351196e-02 -2.516479790210723877e-02 -4.423512145876884460e-03 -8.273128420114517212e-02 2.040176093578338623e-01 1.965080797672271729e-01 -1.884783953428268433e-01
2.664397358894348145e-01 -1.530179977416992188e-01 -2.428873330354690552e-01 4.148558899760246277e-02 1.974384039640426636e-01 1.190419346094131470e-01 7.610066980123519897e-02 -1.641730070114135742e-01 -5.304223299026489258e-01 9.302745014429092407e-02 4.953869059681892395e-02 1.108833774924278259e-01 -8.606108278036117554e-02 4.393813014030456543e-02 -2.610173225402832031e-01 2.656490504741668701e-01 -2.334709912538528442e-01 2.737964987754821777e-01 1.261790841817855835e-01 -1.576438248157501221e-01 -1.858714520931243896e-01 1.314424071460962296e-02 1.413288712501525879e-01 -4.151250794529914856e-02 9.099440276622772217e-02 1.228907257318496704e-01 1.011743322014808655e-01 5.728778615593910217e-02 1.115701999515295029e-02 -7.079581171274185181e-02 3.115190379321575165e-02 1.911128461360931396e-01
4.435516893863677979e-02 -9.990604594349861145e-03 -6.941754370927810669e-02 -8.216566592454910278e-02 3.933787811547517776e-03 2.454914450645446777e-01 7.200375944375991821e-02 -2.488059401512145996e-01 -4.941757917404174805e-01 4.409282281994819641e-02 1.590319871902465820e-01 -1.214536502957344055e-01 -1.470319330692291260e-01 1.188123598694801331e-02 5.216939374804496765e-02 2.155237644910812378e-01 -2.187030166387557983e-01 -1.033854484558105469e-01 -2.521060109138488770e-01 6.654550880193710327e-02 -4.018992930650711060e-02 5.909267347306013107e-04 -1.598415672779083252e-01 -3.668684884905815125e-02 1.449426729232072830e-02 1.667917668819427490e-01 -7.294561713933944702e-02 3.241143226623535156e-01 -4.305844008922576904e-01 9.560863673686981201e-02 -8.955558389425277710e-02 -7.670502364635467529e-02
-5.253689363598823547e-02 -2.195995002985000610e-01 -2.694876194000244141e-01 -1.826399862766265869e-01 1.791545152664184570e-01 4.565946385264396667e-02 -8.733389899134635925e-03 -3.247757256031036377e-01 -3.975663781166076660e-01 -3.153090178966522217e-01 -1.633622646331787109e-01 -1.028493866324424744e-01 -2.133414894342422485e-01 -1.180268824100494385e-01 -2.074241638183593750e-01 6.825124472379684448e-02 1.402715593576431274e-02 2.153023034334182739e-01 1.560455709695816040e-01 -7.929447293281555176e-02 5.584016814827919006e-02 -6.833798438310623169e-02 5.052622035145759583e-02 -1.005785539746284485e-01 2.704789862036705017e-02 1.854360699653625488e-01 -1.807904690504074097e-01 1.188893690705299377e-01 2.107256092131137848e-02 -2.629790306091308594e-01 1.319943964481353760e-01 -1.865924447774887085e-01
4.680872336030006409e-02 -8.246121555566787720e-02 -8.354987949132919312e-02 2.877163328230381012e-02 9.025565534830093384e-02 2.008155286312103271e-01 1.823193132877349854e-01 -1.726686656475067139e-01 -2.039626836776733398e-01 1.523613184690475464e-01 -2.032816410064697266e-01 -4.891338944435119629e-02 2.285522595047950745e-02 -9.018980711698532104e-02 -3.900559246540069580e-01 -3.498591780662536621e-01 -1.462706923484802246e-01 4.906789213418960571e-02 -1.941109746694564819e-01 1.237816959619522095e-01 -5.112239718437194824e-02 1.916817873716354370e-01 -1.113062277436256409e-01 5.088408589363098145e-01 7.147996127605438232e-02 9.890844672918319702e-02 1.642332524061203003e-01 2.182509601116180420e-01 -9.732586331665515900e-04 2.254909276962280273e-02 -3.198572248220443726e-02 -3.798144310712814331e-02
-5.120645090937614441e-02 8.982723206281661987e-02 -3.489951491355895996e-01 -4.120267331600189209e-01 -9.246391057968139648e-02 2.538559734821319580e-01 8.257924020290374756e-02 -2.253784239292144775e-01 -1.533060669898986816e-01 7.710774987936019897e-02 9.673244506120681763e-02 -1.700539439916610718e-01 -2.128736814484000206e-03 1.553603112697601318e-01 -1.637722253799438477e-01 -7.642313838005065918e-02 -3.276989758014678955e-01 1.725422739982604980e-01 1.402536183595657349e-01 1.403190642595291138e-01 -9.883219748735427856e-02 4.022889584302902222e-02 -2.893169820308685303e-01 -7.479795254766941071e-03 -6.914385408163070679e-02 -2.555158361792564392e-02 -1.302920877933502197e-01 5.752128362655639648e-02 -3.024933636188507080e-01 2.190672457218170166e-01 2.860087715089321136e-02 -7.012350857257843018e-02
3.090907586738467216e-03 -4.510367661714553833e-02 -3.849870339035987854e-02 3.571984171867370605e-02 1.141760945320129395e-01 -1.320921778678894043e-01 -1.324238628149032593e-01 -1.728184670209884644e-01 -4.448845386505126953e-01 2.591700553894042969e-01 4.488388821482658386e-02 -1.153963878750801086e-01 -1.808382198214530945e-02 2.726311385631561279e-01 -1.529850512742996216e-01 -3.453459963202476501e-02 -1.807082146406173706e-01 4.671257138252258301e-01 -1.051236689090728760e-01 4.518927633762359619e-02 -3.996993973851203918e-02 2.691482603549957275e-01 8.033274114131927490e-02 1.129164621233940125e-01 -9.162563085556030273e-02 1.694008857011795044e-01 -1.714876145124435425e-01 5.062409490346908569e-02 1.203019842505455017e-01 3.090071976184844971e-01 -4.673205316066741943e-03 3.738665953278541565e-02
[truncated: 3,277,222 more chars]
