# Supplementary material for: The Language of Innovation
Source: PLoS One. 2020 Apr 30;15(4):e0230107. doi: 10.1371/journal.pone.0230107 (PMC7194493; doi:10.1371/journal.pone.0230107)
Supplement: S12 File — (GZ) [file pone.0230107.s012.tar.gz › 1990-1994/V2Run_18_VS_4500_embeddings1990-1994ED32.txt]

1.977268606424331665e-02 1.734443902969360352e-01 3.377600014209747314e-01 -3.628192245960235596e-01 -3.986289724707603455e-02 5.236431583762168884e-02 -1.120077744126319885e-01 -2.901757657527923584e-01 5.748623609542846680e-02 8.835435658693313599e-02 9.919690340757369995e-02 -2.728096544742584229e-01 -1.754759810864925385e-02 -6.942963600158691406e-02 4.761897027492523193e-02 1.103836894035339355e-01 -2.834936976432800293e-01 -1.648611575365066528e-02 2.558610029518604279e-02 1.091563552618026733e-01 -9.067822992801666260e-02 2.835125625133514404e-01 -1.121067479252815247e-01 -1.042784750461578369e-01 1.456154137849807739e-01 -9.277953952550888062e-02 -1.997186392545700073e-01 -6.018297001719474792e-02 2.795723378658294678e-01 3.722618818283081055e-01 4.515473544597625732e-02 1.020620614290237427e-01
2.454304136335849762e-03 4.510353505611419678e-01 2.551488578319549561e-01 -2.896195948123931885e-01 1.256512552499771118e-01 8.227296173572540283e-03 -1.660999506711959839e-01 5.787684395909309387e-02 1.053614467382431030e-01 1.081218868494033813e-01 -3.772363439202308655e-02 -1.324928700923919678e-01 -1.544755846261978149e-01 1.265127398073673248e-02 -1.201981231570243835e-01 -7.287745177745819092e-02 -2.233553975820541382e-01 -1.416157335042953491e-01 2.637774348258972168e-01 2.221050411462783813e-01 -1.664171814918518066e-01 1.573617756366729736e-01 -1.242603175342082977e-02 1.469983011484146118e-01 1.937581598758697510e-01 1.662226393818855286e-02 -2.459769695997238159e-01 1.109641641378402710e-01 -1.681031882762908936e-01 -1.212237030267715454e-01 2.581447958946228027e-01 1.787023991346359253e-01
4.699454642832279205e-03 7.054771482944488525e-02 3.783372938632965088e-01 -2.102768421173095703e-01 8.352354168891906738e-02 -3.327162563800811768e-01 2.343598194420337677e-02 -2.004790604114532471e-01 -2.310612797737121582e-01 -6.294737104326486588e-03 1.760030537843704224e-01 2.326500266790390015e-01 -5.638814345002174377e-02 1.027182303369045258e-02 2.883699834346771240e-01 1.616470701992511749e-02 -2.262272089719772339e-01 -9.756848961114883423e-02 1.697382628917694092e-01 2.312002778053283691e-01 -6.056095287203788757e-02 -2.461230941116809845e-02 1.804171353578567505e-01 -4.132308438420295715e-02 3.422439694404602051e-01 3.594066202640533447e-02 -1.423974484205245972e-01 8.382010459899902344e-02 -3.678957000374794006e-02 2.903630137443542480e-01 -9.125527925789356232e-03 1.050009652972221375e-01
2.657091915607452393e-01 -2.646080404520034790e-02 7.593143731355667114e-02 -2.915084660053253174e-01 7.479005306959152222e-02 -1.073624119162559509e-01 1.162839680910110474e-01 1.102758198976516724e-01 -9.798387438058853149e-02 2.991629242897033691e-01 2.014803141355514526e-01 -9.932907670736312866e-02 -2.894046157598495483e-02 -8.903302997350692749e-02 -5.299812555313110352e-02 4.528245329856872559e-02 -3.729614242911338806e-02 -4.499535858631134033e-01 2.622724473476409912e-01 1.998553872108459473e-01 2.495826035737991333e-02 2.398460060358047485e-01 1.577672809362411499e-01 -1.671325117349624634e-01 4.748692363500595093e-02 7.606950402259826660e-02 -3.179116845130920410e-01 7.534298300743103027e-02 -1.771803051233291626e-01 2.297891527414321899e-01 -1.173175778239965439e-02 -9.642858058214187622e-02
6.206417083740234375e-02 1.057557389140129089e-01 2.095254808664321899e-01 -2.282154113054275513e-01 1.169672906398773193e-01 -2.960112690925598145e-01 1.590502858161926270e-01 9.111158549785614014e-02 1.399903595447540283e-01 1.107075288891792297e-01 1.946106255054473877e-01 -6.334123760461807251e-02 1.943494938313961029e-02 1.949489414691925049e-01 6.610076874494552612e-03 -2.174309194087982178e-01 -2.700700163841247559e-01 -2.315005213022232056e-01 3.196178078651428223e-01 3.798437863588333130e-02 -3.269148617982864380e-02 -1.037291660904884338e-01 -6.080329790711402893e-02 -2.530986666679382324e-01 2.946756184101104736e-01 2.159868776798248291e-01 -3.000146150588989258e-01 1.842403262853622437e-01 7.085331715643405914e-03 1.098023429512977600e-01 1.224916875362396240e-01 -1.937241107225418091e-02
1.073186174035072327e-01 -5.063149705529212952e-02 6.925955414772033691e-02 -3.458918631076812744e-01 -1.089105680584907532e-01 -1.403883993625640869e-01 5.584125593304634094e-02 -9.572879935149103403e-05 1.557605415582656860e-01 1.160296611487865448e-02 2.415378689765930176e-01 1.277727782726287842e-01 -1.260335594415664673e-01 1.018619909882545471e-02 -3.574654087424278259e-02 2.256223559379577637e-01 -3.545931577682495117e-01 1.142873093485832214e-01 1.526973843574523926e-01 -1.275757700204849243e-01 -1.173426583409309387e-01 -1.000932008028030396e-01 -1.991040408611297607e-01 2.698095440864562988e-01 1.873313933610916138e-01 6.594410538673400879e-02 -3.893692195415496826e-01 -2.680772840976715088e-01 4.638246074318885803e-02 8.380072563886642456e-02 1.557712256908416748e-02 2.694604694843292236e-01
-6.428822875022888184e-02 3.648923635482788086e-01 2.544574439525604248e-01 -1.253897845745086670e-01 -5.233692005276679993e-02 1.095470786094665527e-01 -4.331743344664573669e-03 -2.257280983030796051e-02 9.636233001947402954e-02 3.077973425388336182e-02 2.321102023124694824e-01 1.012590974569320679e-01 -2.192641794681549072e-01 -6.134718284010887146e-02 -2.426743656396865845e-01 -5.454344302415847778e-02 1.434061527252197266e-01 -2.314840555191040039e-01 1.805892735719680786e-01 2.594220340251922607e-01 1.587159931659698486e-02 -7.162784039974212646e-02 -4.622044414281845093e-02 -1.239735484123229980e-01 2.570795118808746338e-01 -4.151179268956184387e-02 -3.089551627635955811e-01 6.996732950210571289e-02 -9.731556475162506104e-02 2.681565880775451660e-01 -9.542167931795120239e-02 3.511658608913421631e-01
1.447687894105911255e-01 5.805623531341552734e-02 3.765031993389129639e-01 -7.291883230209350586e-02 -3.949065227061510086e-03 -3.154236078262329102e-02 -1.053862720727920532e-01 -5.403561517596244812e-02 1.006035655736923218e-01 -1.545469462871551514e-01 3.352017402648925781e-01 8.922457695007324219e-02 -1.849305182695388794e-01 -5.022344645112752914e-03 2.282217703759670258e-02 -5.828586220741271973e-02 -1.022847890853881836e-01 -2.718375325202941895e-01 7.743093371391296387e-02 1.828951835632324219e-01 1.660468988120555878e-02 2.983492612838745117e-01 -2.196298092603683472e-01 -2.335435301065444946e-01 1.960192769765853882e-01 1.857582777738571167e-01 -1.561172008514404297e-01 -9.729061275720596313e-02 -2.811377942562103271e-01 2.282896786928176880e-01 1.329298764467239380e-01 2.227752208709716797e-01
1.161798164248466492e-01 1.429928988218307495e-01 3.149788677692413330e-01 -3.109180927276611328e-01 -1.348962783813476562e-01 -1.310801208019256592e-01 1.259445399045944214e-01 -8.558096736669540405e-02 4.160870797932147980e-03 8.047661185264587402e-02 1.935833096504211426e-01 -6.195426359772682190e-02 1.180066540837287903e-01 1.223670095205307007e-01 8.749867230653762817e-02 6.796536594629287720e-02 -1.046442613005638123e-01 -2.152923494577407837e-01 1.377868652343750000e-01 2.847783863544464111e-01 -8.000639081001281738e-02 -1.512003540992736816e-01 1.393744796514511108e-01 6.258597970008850098e-02 1.992217898368835449e-01 1.617763340473175049e-01 -3.777673542499542236e-01 3.845927715301513672e-01 -9.758350253105163574e-02 7.960431277751922607e-03 -1.354580223560333252e-01 1.679935604333877563e-01
1.453964263200759888e-01 3.172903954982757568e-01 2.055270671844482422e-01 -2.878723740577697754e-01 1.445535570383071899e-01 2.706612646579742432e-01 1.045433524996042252e-02 3.326471745967864990e-01 2.954960241913795471e-02 -7.493995875120162964e-02 -1.183895841240882874e-01 -1.039024740457534790e-01 5.088672414422035217e-02 7.897216826677322388e-02 4.911744967103004456e-02 -3.201749920845031738e-02 -9.249471127986907959e-02 -1.739826649427413940e-01 1.493829190731048584e-01 -5.878959316760301590e-03 -4.651257768273353577e-02 2.360952273011207581e-02 1.032769083976745605e-01 6.991102546453475952e-02 4.278313219547271729e-01 1.023973301053047180e-01 -3.085519075393676758e-01 5.109693855047225952e-02 -1.762801036238670349e-02 2.302147597074508667e-01 7.293877005577087402e-02 2.741792798042297363e-01
2.336228638887405396e-01 9.593554586172103882e-02 1.345330625772476196e-01 -3.514599204063415527e-01 2.702802121639251709e-01 1.688479483127593994e-01 -8.943707495927810669e-02 1.430695354938507080e-01 1.024274453520774841e-01 -2.684240788221359253e-02 1.305282115936279297e-01 1.018564105033874512e-01 -2.484081387519836426e-01 -8.761215209960937500e-02 5.616254732012748718e-02 -7.700055092573165894e-02 -1.152956113219261169e-01 -2.665402591228485107e-01 2.554520666599273682e-01 9.371454268693923950e-02 -1.568803749978542328e-02 2.416989021003246307e-02 -2.370360195636749268e-01 -3.478430956602096558e-02 3.440650701522827148e-01 -6.335492432117462158e-02 4.102548211812973022e-02 9.068650752305984497e-02 4.716346785426139832e-02 2.030557245016098022e-01 1.571761965751647949e-01 3.611247837543487549e-01
8.983372710645198822e-03 3.032297790050506592e-01 2.314005233347415924e-02 -1.198737621307373047e-01 -2.411676943302154541e-01 4.369466006755828857e-02 6.380756199359893799e-02 2.454149536788463593e-02 1.271869540214538574e-01 -4.870822280645370483e-02 1.434256285429000854e-01 8.752679824829101562e-02 -3.455420732498168945e-01 -4.770056530833244324e-02 -2.325998842716217041e-01 -2.773199789226055145e-02 -6.495433300733566284e-02 -1.635945588350296021e-01 1.131868138909339905e-01 2.157309353351593018e-01 -1.505020260810852051e-01 1.318403929471969604e-01 -1.369067728519439697e-01 1.784096360206604004e-01 3.889154195785522461e-01 3.830366954207420349e-02 -2.692168354988098145e-01 2.275925278663635254e-01 8.796299993991851807e-02 3.624102771282196045e-01 -5.833568423986434937e-02 6.763186305761337280e-02
7.295380532741546631e-02 2.004191279411315918e-01 2.750642895698547363e-01 -2.895301878452301025e-01 -2.766131758689880371e-01 9.775408357381820679e-02 1.597802639007568359e-01 -1.204290241003036499e-01 -1.679749041795730591e-01 6.785058975219726562e-02 3.085459470748901367e-01 -7.515309751033782959e-02 -1.502003073692321777e-01 -7.988670468330383301e-02 1.011315882205963135e-01 -4.607459902763366699e-02 -1.965707689523696899e-01 -1.209482923150062561e-01 2.939361929893493652e-01 1.093778461217880249e-01 -1.539968997240066528e-01 8.018895238637924194e-02 7.665725052356719971e-02 -2.190564721822738647e-01 6.021071597933769226e-02 1.927250474691390991e-01 -1.443755626678466797e-01 2.578284442424774170e-01 3.306556493043899536e-02 1.793573051691055298e-01 -7.243160158395767212e-02 3.028580546379089355e-01
-1.324283983558416367e-02 1.372899562120437622e-01 1.908169537782669067e-01 -2.166820466518402100e-01 7.560645788908004761e-02 -1.497179269790649414e-01 4.599491367116570473e-04 -1.119312569499015808e-01 6.121112406253814697e-02 2.126876115798950195e-01 8.888411521911621094e-02 2.307468950748443604e-01 1.440491378307342529e-01 1.039587035775184631e-01 1.354063749313354492e-01 3.297732025384902954e-02 -9.644079953432083130e-02 -1.352103650569915771e-01 1.993213295936584473e-01 1.441436260938644409e-01 7.512642443180084229e-02 2.116739451885223389e-01 -9.343421459197998047e-02 -4.996519684791564941e-01 2.588149905204772949e-01 -1.677099987864494324e-02 -1.118646785616874695e-01 2.182316333055496216e-01 -1.492137461900711060e-02 2.288367301225662231e-01 8.910981565713882446e-02 3.331521153450012207e-01
2.221200466156005859e-01 9.814619272947311401e-02 5.985622480511665344e-02 -2.543617188930511475e-01 3.106728568673133850e-02 -5.669869482517242432e-02 -5.318098515272140503e-02 -6.231264024972915649e-02 3.947729617357254028e-02 1.855452209711074829e-01 2.566269636154174805e-01 -1.669945418834686279e-01 -1.968154907226562500e-01 3.076210990548133850e-02 -1.253445297479629517e-01 2.570420876145362854e-02 -2.165345847606658936e-01 -3.684777021408081055e-01 2.553728520870208740e-01 8.961167186498641968e-02 3.029307126998901367e-01 -1.404724419116973877e-01 -1.053623706102371216e-01 6.077209487557411194e-02 1.239963769912719727e-01 3.175852000713348389e-01 -2.014600187540054321e-01 1.032860353589057922e-01 2.067216485738754272e-01 2.312324047088623047e-01 -3.334204852581024170e-02 1.704858392477035522e-01
1.154268607497215271e-01 3.441596403717994690e-02 2.365543395280838013e-01 -3.629321157932281494e-01 2.928138151764869690e-02 3.165193498134613037e-01 -2.545325160026550293e-01 2.888901159167289734e-02 -1.673662662506103516e-01 5.033526197075843811e-02 9.939096122980117798e-02 -9.571178257465362549e-02 -1.142145618796348572e-01 5.017025396227836609e-02 6.479576230049133301e-02 -9.269658476114273071e-02 -1.802195161581039429e-01 -3.271816074848175049e-01 1.172955706715583801e-01 2.179893851280212402e-01 -2.505538165569305420e-01 -1.401990503072738647e-01 -6.639355421066284180e-02 -3.509229421615600586e-02 2.363883852958679199e-01 -7.480240613222122192e-02 -1.572687774896621704e-01 3.831178694963455200e-02 -1.491500139236450195e-01 3.512426018714904785e-01 1.372276544570922852e-01 1.105077862739562988e-01
1.632488667964935303e-01 2.545639872550964355e-01 1.645733416080474854e-01 -3.802055120468139648e-01 1.567623019218444824e-01 -1.680739223957061768e-01 1.251003444194793701e-01 -1.965103670954704285e-02 1.745740184560418129e-03 1.895002871751785278e-01 1.295409649610519409e-01 -3.665709793567657471e-01 -4.195831343531608582e-02 1.357518881559371948e-01 -1.070444360375404358e-01 4.247125238180160522e-02 -1.403670907020568848e-01 -4.401792585849761963e-01 1.137918084859848022e-01 1.132749114185571671e-02 2.018243372440338135e-01 8.955448865890502930e-02 5.146996304392814636e-02 -1.222647055983543396e-01 8.997150510549545288e-02 -6.870702654123306274e-02 -1.776527762413024902e-01 1.804531365633010864e-01 1.298840343952178955e-02 2.461223453283309937e-01 -1.234203875064849854e-01 4.149084910750389099e-02
2.662307620048522949e-01 1.059856116771697998e-01 1.755663007497787476e-01 -2.802172601222991943e-01 -8.178102225065231323e-02 7.931537926197052002e-02 2.725630104541778564e-01 -4.648210108280181885e-02 1.491315960884094238e-01 1.378483772277832031e-01 8.970668166875839233e-02 -2.989388816058635712e-02 -9.116411954164505005e-02 -7.657077163457870483e-02 1.159155666828155518e-01 6.525877863168716431e-02 -8.005350828170776367e-02 -2.657615579664707184e-03 1.286861002445220947e-01 1.980873346328735352e-01 -2.517428398132324219e-01 -1.861659064888954163e-02 2.508550882339477539e-02 -2.207107841968536377e-01 3.939138948917388916e-01 2.953098416328430176e-01 -1.988855302333831787e-01 2.958804368972778320e-01 -1.195305064320564270e-01 1.467035412788391113e-01 -1.150795258581638336e-03 2.376864403486251831e-01
-2.006715834140777588e-01 1.903560310602188110e-01 1.631506085395812988e-01 -4.944698214530944824e-01 -6.486029922962188721e-02 -6.647888571023941040e-02 -1.322353035211563110e-01 2.307130247354507446e-01 1.622245460748672485e-01 2.176884561777114868e-01 9.373798035085201263e-03 5.885019525885581970e-02 4.833944514393806458e-02 -1.368852555751800537e-01 1.157589629292488098e-02 7.312270998954772949e-02 -2.937080562114715576e-01 1.234661340713500977e-01 8.885268867015838623e-02 -2.757175564765930176e-01 1.255820691585540771e-01 1.456215679645538330e-01 4.467822611331939697e-03 1.230044104158878326e-02 2.819604054093360901e-02 1.238998696208000183e-01 -3.229594230651855469e-01 1.475211977958679199e-01 3.521434217691421509e-02 2.370778173208236694e-01 -5.631016939878463745e-02 2.093449831008911133e-01
1.101023629307746887e-01 2.582508325576782227e-01 3.062373399734497070e-01 -3.555934429168701172e-01 -6.256079673767089844e-02 1.544922869652509689e-02 -2.854742296040058136e-02 -2.986579537391662598e-01 8.248953521251678467e-02 4.869464784860610962e-03 5.952735617756843567e-02 5.905575677752494812e-02 2.405992895364761353e-01 -1.458774805068969727e-01 5.440509878098964691e-03 -1.522345840930938721e-01 -1.512418240308761597e-01 -1.478245407342910767e-01 1.910106986761093140e-01 1.192367896437644958e-01 5.902985855937004089e-02 8.959390223026275635e-02 2.680332213640213013e-02 -3.038875460624694824e-01 2.053279727697372437e-01 2.077189832925796509e-01 -5.644227564334869385e-02 2.209686934947967529e-01 -1.108744274824857712e-02 1.894806921482086182e-01 1.235694624483585358e-02 3.421329557895660400e-01
2.390640974044799805e-02 2.574945092201232910e-01 2.999929189682006836e-01 -3.884621262550354004e-01 -1.125153601169586182e-01 -6.363368034362792969e-02 1.752023696899414062e-01 -1.499457359313964844e-01 -2.277834154665470123e-02 2.349614650011062622e-01 1.277125179767608643e-01 -2.194504737854003906e-01 -2.324914038181304932e-01 2.209549993276596069e-01 1.790933459997177124e-01 5.109767615795135498e-02 -7.450477778911590576e-02 -1.112290993332862854e-01 9.975232183933258057e-02 6.427084654569625854e-02 -8.572219312191009521e-02 -1.715198010206222534e-01 -5.604360625147819519e-02 -2.616724669933319092e-01 2.183883935213088989e-01 2.390123717486858368e-02 -9.676209837198257446e-02 9.792036563158035278e-02 4.301945865154266357e-02 1.402156352996826172e-01 -4.580473154783248901e-02 3.652044832706451416e-01
-3.956640511751174927e-02 6.938847154378890991e-02 1.489191949367523193e-01 -1.799762994050979614e-01 1.261541247367858887e-01 -4.224376752972602844e-02 -1.721709519624710083e-01 1.773702651262283325e-01 -5.356675386428833008e-02 1.289639770984649658e-01 -3.227640688419342041e-02 1.959448307752609253e-01 8.845445513725280762e-02 1.108957827091217041e-01 1.388062536716461182e-01 1.114327274262905121e-02 -8.670227252878248692e-04 -1.215177252888679504e-01 1.084303221432492137e-04 3.777119517326354980e-01 -4.901773482561111450e-02 1.873709261417388916e-01 -3.541265130043029785e-01 1.040439773350954056e-02 2.110414952039718628e-01 1.535544693470001221e-01 -3.271854519844055176e-01 1.231996566057205200e-01 -9.771075844764709473e-02 4.320104718208312988e-01 1.672075837850570679e-01 1.638760268688201904e-01
3.569947928190231323e-02 2.090256512165069580e-01 2.792797088623046875e-01 -2.868344783782958984e-01 7.989063113927841187e-02 1.267705112695693970e-01 -5.495271645486354828e-03 1.623038351535797119e-01 -1.899967044591903687e-01 2.426018565893173218e-01 1.730044335126876831e-01 1.614811271429061890e-01 -2.169677428901195526e-02 2.391409277915954590e-01 -1.843548268079757690e-01 3.504891693592071533e-01 -2.059903591871261597e-01 -2.113868296146392822e-01 1.128851100802421570e-01 1.543849557638168335e-01 1.998042464256286621e-01 8.867228031158447266e-02 -3.884145617485046387e-02 -1.784805059432983398e-01 2.281293123960494995e-01 4.120799247175455093e-03 -9.123423695564270020e-02 -2.031065057963132858e-03 1.147788166999816895e-01 -2.259906828403472900e-01 9.625304490327835083e-02 2.043184787034988403e-01
3.198043107986450195e-01 1.313632279634475708e-01 5.395264029502868652e-01 -1.641741022467613220e-02 -5.061513558030128479e-02 6.767240166664123535e-02 -9.130456298589706421e-02 -8.433206379413604736e-02 -1.166652590036392212e-01 6.541261821985244751e-02 2.954559959471225739e-02 -9.228476136922836304e-02 2.220932543277740479e-01 -5.832544714212417603e-02 -1.357081383466720581e-01 2.665953636169433594e-01 -7.847528904676437378e-02 -1.214943453669548035e-01 1.612429022789001465e-01 -2.641267143189907074e-02 -7.730639725923538208e-02 -7.567263394594192505e-02 -1.923601776361465454e-01 2.137387841939926147e-01 2.042431533336639404e-01 -1.569962799549102783e-01 -9.684452414512634277e-02 -1.917760074138641357e-01 -5.867187678813934326e-02 2.482152581214904785e-01 -5.557674914598464966e-02 2.726852297782897949e-01
9.100135415792465210e-02 1.047557294368743896e-01 3.161066472530364990e-01 -2.617269158363342285e-01 -2.189588993787765503e-01 4.129977151751518250e-02 2.239539027214050293e-01 -6.341484189033508301e-02 9.632579237222671509e-02 2.315922826528549194e-01 7.521630823612213135e-02 -3.154887557029724121e-01 -7.446525990962982178e-02 7.584355771541595459e-02 -6.068645790219306946e-02 -1.559011787176132202e-01 -3.187190368771553040e-02 1.932053081691265106e-02 1.446218490600585938e-01 3.434347212314605713e-01 -1.612386852502822876e-01 -1.408054381608963013e-01 3.919309377670288086e-02 -1.823295354843139648e-01 1.202609986066818237e-01 1.487794816493988037e-01 -1.909282356500625610e-01 2.680640816688537598e-01 1.159769818186759949e-01 1.521788984537124634e-01 -1.572374105453491211e-01 2.720418572425842285e-01
1.781970560550689697e-01 8.939068764448165894e-03 4.299628734588623047e-01 -3.638039231300354004e-01 1.012613177299499512e-01 -1.271194368600845337e-01 -2.148220986127853394e-01 -2.248767949640750885e-02 1.298300176858901978e-01 5.901310965418815613e-02 1.367394924163818359e-01 -1.107540726661682129e-01 -1.880276203155517578e-02 -2.565264999866485596e-01 3.929629921913146973e-01 2.677628695964813232e-01 8.521786332130432129e-02 -1.084784418344497681e-02 5.741274729371070862e-02 9.789475006982684135e-04 -1.149343326687812805e-01 -8.532704785466194153e-03 7.858594506978988647e-02 2.778204903006553650e-02 7.107330858707427979e-02 5.959772318601608276e-02 2.769973129034042358e-02 -1.578708738088607788e-01 3.082415461540222168e-01 2.720381021499633789e-01 -8.462936617434024811e-03 2.842238871380686760e-03
1.795570701360702515e-01 -6.224596127867698669e-02 3.142605721950531006e-01 -2.047403305768966675e-01 5.462768301367759705e-02 5.462550371885299683e-02 -1.485088318586349487e-01 8.788871765136718750e-02 1.497822254896163940e-01 1.686855405569076538e-01 -5.593656376004219055e-02 1.182897668331861496e-02 1.545337960124015808e-02 -6.648883968591690063e-02 -4.031466245651245117e-01 3.150325417518615723e-01 -1.221508085727691650e-01 -1.610192954540252686e-01 2.808997407555580139e-02 -4.538538306951522827e-02 1.386804878711700439e-01 5.266495421528816223e-02 -1.328829526901245117e-01 -3.961336333304643631e-03 1.740987449884414673e-01 1.260556876659393311e-01 -3.018447458744049072e-01 -2.066869139671325684e-01 -3.143655955791473389e-01 2.175241112709045410e-01 -5.257580056786537170e-02 2.335706204175949097e-01
1.019860655069351196e-01 2.954442501068115234e-01 3.201157748699188232e-01 -3.117491304874420166e-01 -9.119760245084762573e-02 1.082956716418266296e-01 1.023146957159042358e-01 -8.965499699115753174e-02 -1.090083792805671692e-01 1.600280553102493286e-01 -2.479924447834491730e-02 -9.025151282548904419e-02 -2.945028841495513916e-01 -6.229943782091140747e-02 7.012580335140228271e-02 -1.453178673982620239e-01 1.189973801374435425e-01 5.691921710968017578e-02 -1.450681239366531372e-01 2.000675797462463379e-01 -1.080927997827529907e-01 1.140483394265174866e-01 -8.468317985534667969e-02 4.195757582783699036e-02 3.874135613441467285e-01 9.805423766374588013e-02 -2.236869186162948608e-01 1.251774877309799194e-01 -9.418976306915283203e-02 3.920975327491760254e-01 1.782193407416343689e-02 -2.765474840998649597e-02
2.322560697793960571e-01 3.090361952781677246e-01 1.793486624956130981e-01 -1.261375099420547485e-01 -1.326141506433486938e-01 -4.524122551083564758e-02 -2.431173026561737061e-01 2.313611358404159546e-01 5.712223425507545471e-02 -2.100030332803726196e-02 7.236956804990768433e-02 2.005332857370376587e-01 -1.135988160967826843e-01 -3.256462514400482178e-01 -1.288275271654129028e-01 2.825553715229034424e-02 -2.062019258737564087e-01 -3.256761729717254639e-01 2.608426511287689209e-01 8.336513489484786987e-02 3.263641521334648132e-02 1.858575791120529175e-01 -1.987361162900924683e-01 -6.868754327297210693e-02 2.496398538351058960e-01 1.164115071296691895e-01 4.761087894439697266e-02 4.252620786428451538e-02 -6.018146872520446777e-03 3.051845133304595947e-01 9.029344469308853149e-02 -6.418434903025627136e-03
6.510024424642324448e-03 -8.007748425006866455e-02 2.964054942131042480e-01 -2.496273815631866455e-02 -1.355944126844406128e-01 2.299638390541076660e-01 4.598490148782730103e-02 -5.836895108222961426e-02 1.544127911329269409e-01 3.141143023967742920e-01 -7.299565523862838745e-02 1.150437667965888977e-01 7.728671282529830933e-02 -1.926340013742446899e-01 1.204989925026893616e-01 2.813215553760528564e-01 1.225302293896675110e-01 -6.858747452497482300e-02 1.561449840664863586e-02 3.472695946693420410e-01 -1.184007301926612854e-01 1.953818649053573608e-01 5.294987559318542480e-02 -4.100995138287544250e-02 1.404540389776229858e-01 -2.597448825836181641e-01 -1.777590215206146240e-01 -4.626378044486045837e-02 -5.577559024095535278e-02 3.525806665420532227e-01 2.966032624244689941e-01 1.299634724855422974e-01
2.103996574878692627e-01 2.552913129329681396e-01 3.503894805908203125e-01 -2.785486280918121338e-01 -8.680278807878494263e-02 -1.545582115650177002e-01 -1.763775944709777832e-01 -6.116971001029014587e-02 -9.014669805765151978e-03 -1.079371199011802673e-02 2.236871048808097839e-02 9.329909831285476685e-02 1.311051100492477417e-02 -2.276701629161834717e-01 -2.777697704732418060e-02 -1.554888635873794556e-01 1.558356161694973707e-04 1.072316244244575500e-01 1.910635977983474731e-01 -1.869595050811767578e-01 1.490689367055892944e-01 1.060851737856864929e-01 -2.944052517414093018e-01 3.022578731179237366e-02 -5.709135904908180237e-02 3.567359447479248047e-01 -2.900013923645019531e-01 1.586199849843978882e-01 3.102258034050464630e-02 2.390991598367691040e-01 -4.044762998819351196e-02 1.843807995319366455e-01
2.423484027385711670e-01 2.426558136940002441e-01 1.624835729598999023e-01 -2.548430562019348145e-01 -1.602020710706710815e-01 -4.934471100568771362e-02 1.692001223564147949e-01 -1.117540597915649414e-01 -4.966636374592781067e-02 2.881865203380584717e-01 2.930891513824462891e-01 -1.529603153467178345e-01 -9.609306603670120239e-02 6.590242683887481689e-02 1.506799180060625076e-02 1.398005038499832153e-01 5.620051641017198563e-03 -6.151364743709564209e-02 5.627159029245376587e-02 2.869134545326232910e-01 -1.670797169208526611e-01 -8.325462043285369873e-02 -2.858866155147552490e-01 -8.197703212499618530e-02 3.019747734069824219e-01 1.138624548912048340e-01 -1.811208426952362061e-01 3.183902204036712646e-01 2.994097594637423754e-04 1.127088144421577454e-01 8.209292590618133545e-02 1.525940001010894775e-01
1.664572656154632568e-01 -2.592393569648265839e-02 3.797583580017089844e-01 -2.271775007247924805e-01 5.538346618413925171e-02 -1.773082278668880463e-02 7.509249262511730194e-03 1.333834826946258545e-01 -1.788374781608581543e-01 1.824548095464706421e-01 -7.680110167711973190e-03 -1.615310162305831909e-01 -1.141428872942924500e-01 -4.410143941640853882e-02 -3.067961335182189941e-01 -2.300131022930145264e-01 -1.832590401172637939e-01 -1.080690324306488037e-01 -1.308296173810958862e-01 2.563585340976715088e-01 -6.587286293506622314e-02 1.276916116476058960e-01 -3.993606567382812500e-02 -1.177035570144653320e-01 1.429656445980072021e-01 -1.458627730607986450e-01 -7.019440084695816040e-02 -1.303408741950988770e-01 2.148693194612860680e-03 2.248363047838211060e-01 -1.292436867952346802e-01 4.539316594600677490e-01
-9.068716317415237427e-02 -2.690408006310462952e-02 1.546944677829742432e-01 -4.095548689365386963e-01 -2.193561792373657227e-01 3.804459050297737122e-02 1.582093983888626099e-01 1.370307654142379761e-01 1.757165342569351196e-01 1.351255774497985840e-01 5.223321169614791870e-02 -1.880176514387130737e-01 -2.350459396839141846e-01 -4.435504600405693054e-02 -3.373033702373504639e-01 1.552605181932449341e-01 -1.098914518952369690e-01 1.875661686062812805e-02 1.994736641645431519e-01 -1.642163470387458801e-02 -1.091666370630264282e-01 -1.516376882791519165e-01 -3.369926810264587402e-01 -1.720108091831207275e-01 1.435565352439880371e-01 1.210165098309516907e-01 -1.526368409395217896e-01 -3.136292099952697754e-01 1.703968970105051994e-03 1.451619416475296021e-01 -2.723515499383211136e-03 1.231218129396438599e-01
1.351053863763809204e-01 1.765020340681076050e-01 2.430701851844787598e-01 -2.784352600574493408e-01 -4.408517386764287949e-03 -8.726119250059127808e-02 -1.566261611878871918e-02 6.753379106521606445e-02 -3.155211806297302246e-01 6.572277750819921494e-03 2.903667688369750977e-01 -3.821973130106925964e-02 -7.569178938865661621e-02 1.767107844352722168e-01 -1.903067901730537415e-02 9.828604757785797119e-02 -3.748593628406524658e-01 -1.556156575679779053e-01 1.283289194107055664e-01 3.482312560081481934e-01 5.438265576958656311e-02 1.855064183473587036e-01 -2.384401261806488037e-01 -4.600194096565246582e-02 8.703543245792388916e-02 1.112252697348594666e-01 -1.850826293230056763e-01 -1.781599819660186768e-01 -7.061724364757537842e-02 -1.849656105041503906e-01 7.267859578132629395e-02 1.999060064554214478e-01
2.448183447122573853e-01 2.174338698387145996e-01 2.978010773658752441e-01 -3.480695784091949463e-01 -1.794755756855010986e-01 3.603820502758026123e-02 1.875606775283813477e-01 2.214983664453029633e-02 1.551141887903213501e-01 -7.624448742717504501e-03 2.123562097549438477e-01 -1.614352166652679443e-01 -1.907137483358383179e-01 1.290885508060455322e-01 7.357320934534072876e-02 -5.601532384753227234e-02 -9.135960787534713745e-02 9.232332557439804077e-02 1.383916586637496948e-01 1.690124720335006714e-01 1.228968650102615356e-01 -4.398689046502113342e-02 2.235359326004981995e-02 -2.084522694349288940e-01 3.586619794368743896e-01 -1.148456484079360962e-01 -9.433175623416900635e-02 3.225089013576507568e-01 -2.603807486593723297e-02 1.373546272516250610e-01 1.445993967354297638e-02 2.384056895971298218e-01
2.921433448791503906e-01 3.029325790703296661e-02 3.839634358882904053e-01 -2.292639464139938354e-01 2.426245957612991333e-01 4.856853559613227844e-02 1.562794148921966553e-01 -2.501213736832141876e-02 -6.768206506967544556e-02 1.801767796277999878e-01 -2.306893840432167053e-02 -1.711712330579757690e-01 -6.144152581691741943e-02 1.016681045293807983e-01 -7.637238502502441406e-02 6.570951640605926514e-02 -1.853102743625640869e-01 -1.355325579643249512e-01 5.672919005155563354e-02 2.526818215847015381e-01 -1.491806954145431519e-01 2.357393503189086914e-01 -1.290535032749176025e-01 2.331773638725280762e-01 5.755517166107892990e-03 3.649029508233070374e-02 8.931633085012435913e-02 -2.686356008052825928e-01 5.491899698972702026e-02 3.451975286006927490e-01 3.318348899483680725e-02 2.508321404457092285e-01
7.649822160601615906e-03 1.891803443431854248e-01 8.041694760322570801e-02 -5.080666542053222656e-01 -3.320781886577606201e-01 -2.834410369396209717e-01 -6.595109403133392334e-02 1.107740998268127441e-01 2.964316308498382568e-01 2.914251759648323059e-02 -1.684167236089706421e-01 3.940915339626371861e-04 3.350422950461506844e-03 -2.333066239953041077e-02 4.355379566550254822e-02 2.358252555131912231e-01 -2.567189633846282959e-01 1.984564810991287231e-01 7.760016620159149170e-02 1.368422210216522217e-01 -9.506279602646827698e-03 1.198402494192123413e-01 -9.404443949460983276e-02 6.209848821163177490e-02 1.954969204962253571e-02 1.209630072116851807e-01 -1.863319277763366699e-01 -1.031971350312232971e-01 7.962807267904281616e-02 1.647066920995712280e-01 -7.937945425510406494e-03 2.570257484912872314e-01
3.747006356716156006e-01 2.892120778560638428e-01 3.105342984199523926e-01 -1.025568768382072449e-01 4.559238627552986145e-02 -1.458966135978698730e-01 -1.433775871992111206e-01 1.992857754230499268e-01 2.553780078887939453e-01 1.357116103172302246e-01 -1.187485828995704651e-01 1.193618774414062500e-01 -4.456069320440292358e-02 -1.628476679325103760e-01 1.053379382938146591e-03 2.039107680320739746e-01 2.418437898159027100e-01 4.784504696726799011e-02 1.139475479722023010e-01 -1.910948306322097778e-01 1.014117151498794556e-01 -2.174998819828033447e-01 -2.601382136344909668e-01 -1.362614706158638000e-02 -4.417651332914829254e-03 5.848282948136329651e-02 -1.378682553768157959e-01 -4.690665751695632935e-02 1.803804934024810791e-01 3.310056030750274658e-01 1.844861730933189392e-02 2.198399417102336884e-02
6.845052540302276611e-02 -3.818473219871520996e-02 2.563543915748596191e-01 -3.680250346660614014e-01 -3.280878961086273193e-01 -5.963294953107833862e-02 1.153773721307516098e-02 -2.724379897117614746e-01 1.036375835537910461e-01 1.441621929407119751e-01 -2.370278351008892059e-02 -1.884387582540512085e-01 -1.165705695748329163e-01 2.977315783500671387e-01 -1.641034707427024841e-02 -8.730243146419525146e-02 4.018984362483024597e-02 8.059341460466384888e-02 1.253158897161483765e-01 2.014932334423065186e-01 -7.995665073394775391e-02 -4.135992750525474548e-02 -1.132619008421897888e-01 -3.649385571479797363e-01 1.237071454524993896e-01 3.764196112751960754e-02 -1.163392215967178345e-01 1.721133887767791748e-01 -6.012869998812675476e-02 3.439025878906250000e-01 7.113047689199447632e-02 1.551652699708938599e-01
-7.244870811700820923e-02 -1.426955964416265488e-02 2.641648650169372559e-01 -4.173727631568908691e-01 -3.467486500740051270e-01 -1.569542847573757172e-02 -1.286551356315612793e-01 6.732521951198577881e-02 2.193194776773452759e-01 6.875127553939819336e-02 -4.860697779804468155e-03 8.809650689363479614e-02 -4.946372658014297485e-02 -1.691607199609279633e-02 -2.222515642642974854e-01 9.734642505645751953e-02 -3.837188780307769775e-01 1.352095752954483032e-01 1.133880615234375000e-01 -1.081633046269416809e-01 4.502304643392562866e-02 1.854573749005794525e-02 3.033504635095596313e-02 8.208166062831878662e-02 5.265995115041732788e-02 -5.282520130276679993e-02 -2.970595657825469971e-01 -3.079214394092559814e-01 1.362259835004806519e-01 6.321585923433303833e-02 -1.090704798698425293e-01 2.521928846836090088e-01
1.369064394384622574e-02 -1.085560768842697144e-02 2.321358770132064819e-01 -3.461432456970214844e-01 -2.132039219141006470e-01 -1.399819552898406982e-01 -1.748452633619308472e-01 1.800883561372756958e-01 1.875334382057189941e-01 -6.800009310245513916e-02 1.791078038513660431e-02 -5.316943302750587463e-02 -2.265240252017974854e-02 -1.842507272958755493e-01 1.620391616597771645e-03 1.547288745641708374e-01 -3.951992094516754150e-01 2.595417797565460205e-01 1.985186524689197540e-02 5.213323049247264862e-03 2.038022689521312714e-02 1.114739328622817993e-01 -2.428165674209594727e-01 -1.589740216732025146e-01 1.167541369795799255e-01 -1.219699084758758545e-01 -2.744546830654144287e-01 -3.426441550254821777e-02 1.253043860197067261e-01 1.585137248039245605e-01 3.556757792830467224e-02 3.584031760692596436e-01
1.758494526147842407e-01 2.764544486999511719e-01 2.396038770675659180e-01 -1.359655857086181641e-01 -1.315289139747619629e-01 -1.729903221130371094e-01 -1.713645160198211670e-01 1.247313059866428375e-02 -2.291933894157409668e-01 1.914320439100265503e-01 1.362019330263137817e-01 1.091283559799194336e-01 6.221221014857292175e-02 8.997436612844467163e-03 9.659365564584732056e-02 -3.493587374687194824e-01 -1.660854816436767578e-01 -7.213962078094482422e-02 7.129425555467605591e-02 3.781853988766670227e-02 -4.138061031699180603e-02 2.567310333251953125e-01 1.608657538890838623e-01 -1.458576917648315430e-01 4.882508143782615662e-02 2.186608463525772095e-01 -3.332600891590118408e-01 7.742485404014587402e-02 4.352677240967750549e-02 3.159857690334320068e-01 -6.550152599811553955e-02 2.401560395956039429e-01
6.043997779488563538e-02 2.853307723999023438e-01 1.605270355939865112e-01 -4.798744246363639832e-02 -1.137270778417587280e-02 1.217710077762603760e-01 -4.149799644947052002e-01 -1.291975975036621094e-01 1.110296845436096191e-01 2.165005207061767578e-01 -1.051704287528991699e-01 1.010905578732490540e-01 -3.086123168468475342e-01 3.369834274053573608e-02 -2.606409192085266113e-01 1.140624284744262695e-01 9.335909783840179443e-02 -3.002998605370521545e-02 1.155020203441381454e-02 4.448107257485389709e-02 -5.800961982458829880e-03 6.530424952507019043e-02 -1.449788082391023636e-02 8.027584850788116455e-02 2.346208691596984863e-01 -6.655780225992202759e-02 -2.648355662822723389e-01 -2.568929791450500488e-01 2.783064246177673340e-01 2.834157049655914307e-01 3.008800186216831207e-02 2.196069955825805664e-01
9.550223499536514282e-02 1.611364632844924927e-01 4.596730768680572510e-01 -9.762527793645858765e-02 -5.979523807764053345e-02 -4.244556650519371033e-02 1.472436487674713135e-01 -4.086443781852722168e-01 1.554047912359237671e-01 5.263006687164306641e-02 2.660192549228668213e-01 -9.414194524288177490e-02 3.903747722506523132e-02 7.049568463116884232e-03 5.063613876700401306e-02 6.514860689640045166e-02 -2.955436706542968750e-02 -1.671898066997528076e-01 1.051894128322601318e-01 9.457798302173614502e-02 -1.112985014915466309e-01 1.313786059617996216e-01 7.301883399486541748e-02 -9.635906666517257690e-02 3.060570061206817627e-01 2.010753005743026733e-01 -3.125765025615692139e-01 2.298358827829360962e-01 6.988047808408737183e-02 1.090778633952140808e-01 1.610939502716064453e-01 1.210012063384056091e-01
9.010887891054153442e-02 1.660594642162322998e-01 3.280046284198760986e-01 -5.063041448593139648e-01 2.274759486317634583e-02 -1.840211600065231323e-01 2.139858454465866089e-01 6.033975630998611450e-02 2.226994745433330536e-02 1.180245280265808105e-01 -1.502927988767623901e-01 -1.158893480896949768e-01 -3.123358264565467834e-02 8.877053111791610718e-02 -6.365409493446350098e-02 2.031223922967910767e-01 -1.426173597574234009e-01 1.711361557245254517e-01 3.218195959925651550e-02 -2.880023717880249023e-01 6.855668127536773682e-02 2.062098085880279541e-01 -2.189709693193435669e-01 -3.151801601052284241e-02 3.314622491598129272e-02 -8.328016847372055054e-03 -1.000219434499740601e-01 -3.175898492336273193e-01 1.538649052381515503e-01 7.750350236892700195e-02 1.953135579824447632e-01 4.811127483844757080e-02
-8.236369490623474121e-02 1.031413078308105469e-01 3.885595202445983887e-01 -3.223393857479095459e-01 -2.368474751710891724e-01 -6.004289165139198303e-02 1.072085276246070862e-02 -1.451459079980850220e-01 -5.667404457926750183e-02 1.772912442684173584e-01 1.731524467468261719e-01 1.790499389171600342e-01 -3.217237070202827454e-02 -1.068264320492744446e-01 -4.090575873851776123e-02 1.171887144446372986e-01 -1.963970214128494263e-01 -3.473251312971115112e-02 -1.353126168251037598e-01 1.986045837402343750e-01 -1.358127593994140625e-02 -1.259595751762390137e-01 -3.338234871625900269e-02 -3.225353658199310303e-01 3.748169839382171631e-01 1.294546574354171753e-01 -1.911310106515884399e-01 -2.033310383558273315e-02 9.964551776647567749e-02 -6.406330317258834839e-02 2.798045575618743896e-01 1.305165141820907593e-01
-4.497770965099334717e-02 -1.158229820430278778e-02 3.422265350818634033e-01 -3.260928988456726074e-01 -1.341555565595626831e-01 -7.592810317873954773e-03 1.117867603898048401e-01 -6.838468462228775024e-02 -6.087591499090194702e-02 1.504015624523162842e-01 1.770775020122528076e-01 2.908741533756256104e-01 -7.854267954826354980e-02 3.381091356277465820e-01 5.864689871668815613e-02 -9.418585896492004395e-02 -1.383747160434722900e-01 -6.263402849435806274e-02 1.990015804767608643e-01 -1.090677734464406967e-02 7.231461256742477417e-02 -1.642566323280334473e-01 -4.676372557878494263e-02 -2.651059031486511230e-01 3.291299045085906982e-01 -1.381125003099441528e-01 -1.728536784648895264e-01 1.412363257259130478e-02 -6.624452024698257446e-02 2.165426909923553467e-01 -1.660916358232498169e-01 2.454738467931747437e-01
-1.816574484109878540e-01 4.147244989871978760e-02 2.505987882614135742e-01 -3.799411654472351074e-01 -1.507447361946105957e-01 1.619664877653121948e-01 1.699037253856658936e-01 -2.706405222415924072e-01 5.813432484865188599e-02 2.653299868106842041e-01 9.284052997827529907e-02 4.769767075777053833e-02 1.202187314629554749e-01 3.644163906574249268e-01 -1.247486546635627747e-01 9.690073318779468536e-03 -2.589845061302185059e-01 -1.509195268154144287e-01 2.191202193498611450e-01 4.369737207889556885e-02 -7.408806681632995605e-02 -6.191584467887878418e-02 -5.378974229097366333e-02 -2.469051778316497803e-01 1.402446180582046509e-01 -1.318186372518539429e-01 -1.612359434366226196e-01 1.005099415779113770e-01 -1.932538598775863647e-01 1.882441788911819458e-01 2.346249110996723175e-02 6.672979798167943954e-03
-3.946511447429656982e-02 -7.063005864620208740e-02 1.944188624620437622e-01 -4.823452234268188477e-01 -3.721748590469360352e-01 -3.583315312862396240e-01 -1.506034284830093384e-01 1.101986914873123169e-01 3.148628175258636475e-01 2.052778750658035278e-02 1.035953089594841003e-01 9.805733710527420044e-02 -5.130830779671669006e-02 3.362927213311195374e-02 -1.122519224882125854e-01 2.599968910217285156e-01 -1.616595685482025146e-01 9.173747897148132324e-02 -3.588811680674552917e-02 -3.141095116734504700e-02 -2.144575715065002441e-01 4.338966682553291321e-02 -1.492711454629898071e-01 -2.463696524500846863e-02 1.156772673130035400e-01 -8.751484751701354980e-02 -9.427615255117416382e-02 9.139142185449600220e-02 1.541006118059158325e-01 1.253937035799026489e-01 -1.467217970639467239e-02 1.784210652112960815e-01
2.676586210727691650e-01 2.623284161090850830e-01 2.973343133926391602e-01 -2.482933253049850464e-01 -2.797884345054626465e-01 -1.363189518451690674e-01 1.950984448194503784e-01 6.816606502979993820e-03 5.109035223722457886e-02 1.059227958321571350e-01 2.144744619727134705e-02 -4.018061235547065735e-02 -3.716534748673439026e-02 -5.947942379862070084e-03 -1.319565325975418091e-01 -3.863102793693542480e-01 -1.712535321712493896e-01 -6.310874968767166138e-02 8.693495392799377441e-02 -6.988897919654846191e-02 -1.436877101659774780e-01 8.070150017738342285e-02 -1.666244864463806152e-01 -2.647162377834320068e-01 -1.853614002466201782e-01 2.123059704899787903e-02 -3.405560180544853210e-02 -1.649001426994800568e-02 -2.709057368338108063e-02 1.494712829589843750e-01 3.593744039535522461e-01 1.769889295101165771e-01
1.426213383674621582e-01 3.254646807909011841e-02 2.244111299514770508e-01 -2.717092037200927734e-01 3.297886252403259277e-02 4.532671719789505005e-02 -1.936046779155731201e-01 -1.825444214046001434e-02 6.725856661796569824e-02 2.960593104362487793e-01 -1.124149113893508911e-01 -7.048095762729644775e-02 -5.864854529500007629e-02 1.049248152412474155e-03 -4.641423821449279785e-01 2.822919487953186035e-01 -1.123021245002746582e-01 -1.913265138864517212e-01 1.331070810556411743e-02 3.175962343811988831e-02 -1.946354061365127563e-01 1.009631156921386719e-01 -6.907794624567031860e-02 1.359720677137374878e-01 3.108745813369750977e-01 8.684980124235153198e-02 -1.195398420095443726e-01 -5.991815030574798584e-02 -1.628109663724899292e-01 3.518653810024261475e-01 7.356711477041244507e-02 -7.472402602434158325e-02
3.709025382995605469e-01 3.854326009750366211e-01 8.932777494192123413e-02 -3.231789469718933105e-01 -1.722441613674163818e-01 3.812953364104032516e-03 2.266289144754409790e-01 -2.669353783130645752e-01 5.506341531872749329e-02 5.158630758523941040e-02 -4.323598742485046387e-02 -1.014296412467956543e-01 -1.324494332075119019e-01 -2.078922092914581299e-02 1.009331271052360535e-01 -8.123677968978881836e-02 -1.038242504000663757e-01 3.114038705825805664e-02 1.661602556705474854e-01 2.370830625295639038e-01 1.772705465555191040e-01 -2.528692968189716339e-02 1.072586402297019958e-01 -3.424558416008949280e-02 6.035486981272697449e-02 5.520147830247879028e-02 -3.010013699531555176e-01 2.452015690505504608e-02 -2.776381373405456543e-02 3.065873309969902039e-02 2.027451545000076294e-01 3.398841321468353271e-01
1.991999298334121704e-01 1.171604618430137634e-01 3.934732079505920410e-01 -2.451651394367218018e-01 -3.918484225869178772e-02 3.737182170152664185e-02 -2.314169108867645264e-01 2.387925982475280762e-02 4.418802913278341293e-03 1.365591287612915039e-01 -1.196691840887069702e-01 2.185655571520328522e-02 3.912853077054023743e-02 -2.594576682895421982e-03 -1.468242257833480835e-01 3.374843299388885498e-01 -1.115838810801506042e-01 -2.506965100765228271e-01 2.855627052485942841e-02 3.811933472752571106e-02 -2.134035825729370117e-01 2.489813417196273804e-01 -1.123506054282188416e-01 1.842001974582672119e-01 2.914856970310211182e-01 -2.383241988718509674e-02 5.572475492954254150e-02 -1.504429727792739868e-01 -1.486482173204421997e-01 2.959282696247100830e-01 -8.835600316524505615e-02 2.091702073812484741e-01
1.436886489391326904e-01 -2.943615429103374481e-02 2.810430824756622314e-01 -3.632104694843292236e-01 -5.872699897736310959e-03 3.694773465394973755e-02 2.193829119205474854e-01 -8.439995348453521729e-02 -9.314668178558349609e-02 6.223057210445404053e-02 2.949856817722320557e-01 -1.600764095783233643e-01 -1.217542439699172974e-01 4.775734618306159973e-02 1.538626551628112793e-01 -2.483394369482994080e-02 -1.456919759511947632e-01 -1.727344691753387451e-01 -1.363326162099838257e-01 1.254583299160003662e-01 -8.224542438983917236e-02 -1.131497621536254883e-01 -1.019042134284973145e-01 -1.275633722543716431e-01 3.988865017890930176e-01 -1.584979593753814697e-01 -1.463779956102371216e-01 3.125923573970794678e-01 -2.558381296694278717e-02 2.199685722589492798e-01 -1.022215336561203003e-01 2.233085781335830688e-01
1.600816547870635986e-01 1.247168052941560745e-02 2.324255108833312988e-01 -4.638113379478454590e-01 -3.706699237227439880e-02 8.280687034130096436e-02 8.150506019592285156e-02 -1.152746975421905518e-01 1.931705176830291748e-01 1.788107454776763916e-01 7.364547252655029297e-02 -1.988297253847122192e-01 4.129024595022201538e-02 -1.734594106674194336e-01 1.430175751447677612e-01 -5.857710912823677063e-02 -1.812906563282012939e-01 -5.052341222763061523e-01 1.562548130750656128e-01 6.265854835510253906e-02 8.871242403984069824e-02 -5.911619216203689575e-02 8.457136899232864380e-02 -1.632529348134994507e-01 2.384026646614074707e-01 1.249566674232482910e-01 -1.883382797241210938e-01 8.989950269460678101e-02 3.914549201726913452e-02 6.942671537399291992e-02 1.174189671874046326e-01 -9.596575051546096802e-02
1.298722475767135620e-01 8.448982238769531250e-02 3.692556023597717285e-01 1.010118983685970306e-02 -4.039417207241058350e-02 8.324686437845230103e-02 -2.820999026298522949e-01 4.912515729665756226e-02 -1.816035807132720947e-01 1.479952484369277954e-01 -1.595354378223419189e-01 -6.968443095684051514e-02 -2.604033425450325012e-02 -6.240835413336753845e-02 -1.216268092393875122e-01 4.068954288959503174e-01 -2.658725976943969727e-01 -6.734389066696166992e-02 3.131837770342826843e-02 -9.070529043674468994e-02 -3.469549864530563354e-02 5.760334432125091553e-02 -1.028459295630455017e-01 -7.995007187128067017e-02 3.058481216430664062e-01 1.890487223863601685e-02 -3.034794032573699951e-01 3.751933574676513672e-03 2.312775850296020508e-01 3.114987015724182129e-01 1.806359589099884033e-01 6.148605048656463623e-02
-1.883532479405403137e-02 -9.209163486957550049e-02 2.086500227451324463e-01 -3.708964884281158447e-01 -1.315758675336837769e-01 -8.794444054365158081e-02 1.214256882667541504e-01 3.054757416248321533e-01 1.383710652589797974e-01 3.183025866746902466e-02 2.525741159915924072e-01 1.455854345113039017e-02 9.380908310413360596e-02 -6.938750296831130981e-02 -1.398478001356124878e-01 1.686152219772338867e-01 -1.754231899976730347e-01 3.184773921966552734e-01 2.497719675302505493e-01 -6.761094927787780762e-02 -3.490510582923889160e-02 -2.066506817936897278e-02 -4.669936001300811768e-02 -8.291045576333999634e-02 1.585346758365631104e-01 1.342791169881820679e-01 -1.252837926149368286e-01 -3.333823084831237793e-01 4.361998662352561951e-02 3.833299875259399414e-01 2.318502031266689301e-02 4.410954937338829041e-02
1.779198050498962402e-01 8.142597973346710205e-02 5.052247047424316406e-01 -3.294950127601623535e-01 1.119578331708908081e-01 2.246913462877273560e-01 5.722776800394058228e-02 -9.231276810169219971e-02 -7.161954417824745178e-04 7.186644524335861206e-02 2.177152037620544434e-02 2.240629866719245911e-02 -1.744735985994338989e-01 2.022470384836196899e-01 2.796895205974578857e-01 -1.891913861036300659e-01 -1.963828504085540771e-01 -1.034343615174293518e-01 1.528515815734863281e-01 -1.175859663635492325e-02 -1.240132227540016174e-01 -2.628431320190429688e-01 -1.335989981889724731e-01 1.784823983907699585e-01 1.491112560033798218e-01 4.671555012464523315e-02 -2.890835404396057129e-01 2.973739057779312134e-02 -7.440976798534393311e-02 9.735399484634399414e-02 -1.623378368094563484e-03 2.733963914215564728e-02
1.317309588193893433e-01 2.205947488546371460e-01 4.281142354011535645e-01 -1.924130767583847046e-01 -3.561251983046531677e-02 -8.581751585006713867e-02 -2.054058015346527100e-01 2.078617364168167114e-01 -2.295278012752532959e-01 2.770443214103579521e-03 2.109702378511428833e-01 2.095414847135543823e-01 -1.181795746088027954e-01 6.392862647771835327e-03 -2.101655453443527222e-01 9.050255268812179565e-02 9.941399842500686646e-02 -2.561225891113281250e-01 -9.502584580332040787e-04 1.405686885118484497e-01 -1.187112480401992798e-01 1.617877781391143799e-01 1.048227623105049133e-01 2.236487567424774170e-01 2.617618143558502197e-01 -1.804211437702178955e-01 -1.594882160425186157e-01 2.064180187880992889e-02 7.635533064603805542e-02 2.862322330474853516e-01 2.824722602963447571e-02 1.296154223382472992e-02
3.851498290896415710e-02 3.243195638060569763e-02 3.404392004013061523e-01 -3.378505408763885498e-01 -2.021988630294799805e-01 -1.325711756944656372e-01 1.313948482275009155e-01 -2.757850587368011475e-01 2.182965278625488281e-01 3.158172369003295898e-01 -9.103205054998397827e-02 -1.169277075678110123e-02 -1.516189873218536377e-01 2.992343008518218994e-01 1.004979461431503296e-01 1.197505444288253784e-01 -2.188871987164020538e-02 -1.224495619535446167e-01 2.286083698272705078e-01 1.762894541025161743e-01 1.651241183280944824e-01 -4.831320419907569885e-02 2.828736556693911552e-03 -2.171588987112045288e-01 7.641265541315078735e-02 2.373407632112503052e-01 -8.958940953016281128e-02 1.025382516672834754e-04 -2.240846455097198486e-01 1.432202756404876709e-01 2.316191419959068298e-02 7.627205550670623779e-02
1.447821855545043945e-01 -1.299024820327758789e-01 3.369090259075164795e-01 -1.897648125886917114e-01 -2.397296577692031860e-01 -3.556431829929351807e-02 1.707002222537994385e-01 -7.402197271585464478e-02 -6.503794342279434204e-02 2.795030474662780762e-01 1.983121782541275024e-01 8.898662030696868896e-02 -1.329899132251739502e-01 3.876752853393554688e-01 1.112840846180915833e-01 -2.213844470679759979e-02 3.245782852172851562e-02 -2.848982810974121094e-01 9.658164344727993011e-03 3.725096210837364197e-02 -1.624569594860076904e-01 3.147415444254875183e-02 7.527811080217361450e-02 -1.967416852712631226e-01 2.390431761741638184e-01 3.456056490540504456e-02 -1.330579966306686401e-01 9.171538800001144409e-02 -1.586982011795043945e-01 3.593554496765136719e-01 -1.082547381520271301e-01 5.375862866640090942e-02
3.514059185981750488e-01 9.863688796758651733e-02 1.809371560811996460e-01 -2.205005288124084473e-01 4.301695153117179871e-02 -2.334003299474716187e-01 -5.977024883031845093e-02 -1.169126853346824646e-01 1.936099231243133545e-01 -2.040125131607055664e-01 -9.016836062073707581e-03 2.445393651723861694e-01 -1.277117580175399780e-01 -1.449558734893798828e-01 -7.929190248250961304e-02 2.880299687385559082e-01 -1.890570223331451416e-01 -1.485171914100646973e-01 1.687010526657104492e-01 -1.390931606292724609e-01 -1.438359469175338745e-01 -1.205277815461158752e-01 -2.430465817451477051e-01 -7.063011825084686279e-02 3.030713705811649561e-04 1.786259412765502930e-01 -2.952645719051361084e-01 -7.542572170495986938e-02 6.090318411588668823e-02 2.328716814517974854e-01 -1.439711749553680420e-01 1.948703974485397339e-01
6.894519180059432983e-02 1.534770578145980835e-01 2.387134283781051636e-01 -2.425604909658432007e-01 2.625689283013343811e-02 -2.253473699092864990e-01 -2.008890211582183838e-01 -2.591854631900787354e-01 -1.285161375999450684e-01 -3.280076012015342712e-02 4.215763509273529053e-01 1.896125972270965576e-01 1.073468923568725586e-01 5.947078019380569458e-02 -1.433379761874675751e-02 6.738425791263580322e-02 -1.040593981742858887e-01 -1.470694839954376221e-01 2.484377026557922363e-01 1.911982744932174683e-01 -4.010421782732009888e-02 3.109833225607872009e-02 -2.157519459724426270e-01 -1.621845513582229614e-01 2.883831262588500977e-01 -5.938887130469083786e-03 -2.570679783821105957e-01 1.788922548294067383e-01 8.345083892345428467e-02 1.837514936923980713e-01 1.068741604685783386e-01 -7.866399735212326050e-02
1.445365231484174728e-02 4.177603870630264282e-02 3.072272539138793945e-01 -3.806608617305755615e-01 -6.885393708944320679e-02 -2.735299989581108093e-02 -1.048403680324554443e-01 4.021615535020828247e-02 1.539474725723266602e-01 2.585636377334594727e-01 1.648392975330352783e-01 4.264998808503150940e-02 1.183081269264221191e-01 2.693597972393035889e-02 9.354893118143081665e-02 1.336571294814348221e-03 -7.548183202743530273e-02 1.856951862573623657e-01 3.295832574367523193e-01 8.723708242177963257e-02 -4.377115145325660706e-02 4.150289893150329590e-01 -1.700045466423034668e-01 3.695261478424072266e-02 3.768148720264434814e-01 9.853208810091018677e-02 -1.175334379076957703e-01 2.092372030019760132e-01 3.114579431712627411e-02 -5.696547403931617737e-02 -1.280205100774765015e-01 -8.301062881946563721e-02
2.921489626169204712e-02 1.519518345594406128e-01 2.743588387966156006e-01 -3.274796903133392334e-01 -2.899119555950164795e-01 -1.490489393472671509e-02 3.075586445629596710e-02 -1.879637092351913452e-01 7.399833947420120239e-02 3.207477033138275146e-01 1.984614878892898560e-01 -3.386261314153671265e-02 -1.898255646228790283e-01 1.864574998617172241e-01 1.899862587451934814e-01 6.236303132027387619e-03 -8.291410654783248901e-02 -8.167363703250885010e-02 1.409082710742950439e-01 8.311504870653152466e-02 -2.184866219758987427e-01 -2.398195862770080566e-02 -9.729357063770294189e-02 -3.128797411918640137e-01 1.003391146659851074e-01 2.293388843536376953e-01 -2.853397279977798462e-02 1.318196766078472137e-02 -3.145235180854797363e-01 2.166453003883361816e-01 6.447829306125640869e-02 -8.672922104597091675e-02
-1.189224869012832642e-01 8.289775252342224121e-02 4.673729538917541504e-01 -6.992773711681365967e-02 6.714201718568801880e-02 -5.906748771667480469e-02 -1.705930531024932861e-01 2.749437093734741211e-02 -1.551122516393661499e-01 -4.829014465212821960e-02 1.860881745815277100e-01 -3.362827748060226440e-02 6.325962394475936890e-02 -5.854199826717376709e-02 -4.398560896515846252e-02 -1.170329842716455460e-02 -2.965830564498901367e-01 -1.617992073297500610e-01 6.008775904774665833e-02 2.922613918781280518e-01 2.081747353076934814e-01 1.038227081298828125e-01 -1.658234894275665283e-01 -2.656227536499500275e-02 1.819923669099807739e-01 1.374675780534744263e-01 -2.237282693386077881e-01 -4.780319519340991974e-03 5.413500964641571045e-02 4.670078158378601074e-01 -4.579532146453857422e-02 1.882673949003219604e-01
1.914864331483840942e-01 4.272305406630039215e-03 2.479247152805328369e-01 -2.753200531005859375e-01 1.375730931758880615e-01 1.557817775756120682e-02 -1.307794600725173950e-01 -1.571099013090133667e-01 -8.222246915102005005e-02 2.538895606994628906e-01 -2.998957037925720215e-02 -1.160598024725914001e-01 1.529708504676818848e-01 1.236881539225578308e-01 -2.159674465656280518e-01 2.323464751243591309e-01 -2.504710555076599121e-01 -7.675889134407043457e-02 1.427928656339645386e-01 -1.845375746488571167e-01 -2.008992061018943787e-02 -5.035242810845375061e-02 1.073430944234132767e-02 1.545562297105789185e-01 7.441399246454238892e-02 1.137787699699401855e-01 -1.652880907058715820e-01 -1.877831518650054932e-01 -1.526730060577392578e-01 4.538625478744506836e-01 -1.580954194068908691e-01 2.340985238552093506e-01
1.853414326906204224e-01 6.916273385286331177e-02 3.960396349430084229e-01 -1.030164659023284912e-01 -2.848898768424987793e-01 -2.243902087211608887e-01 2.134726047515869141e-01 1.540464460849761963e-01 -2.613193690776824951e-01 1.136440113186836243e-01 2.375763207674026489e-01 -6.530051585286855698e-03 4.252259060740470886e-02 -1.239050030708312988e-01 -3.933380916714668274e-02 -1.805542111396789551e-01 3.242134675383567810e-02 -1.026260554790496826e-01 -6.858582794666290283e-02 -1.413623392581939697e-01 -1.450143605470657349e-01 -8.082587271928787231e-02 -1.458935439586639404e-01 1.096183806657791138e-01 1.783019453287124634e-01 -3.097831010818481445e-01 -2.339454889297485352e-01 -2.224784046411514282e-01 -9.775003790855407715e-02 2.318759560585021973e-01 1.038104295730590820e-01 -1.948718354105949402e-02
3.811928629875183105e-01 -1.720342785120010376e-01 3.989552557468414307e-01 -2.835215441882610321e-02 4.172519966959953308e-02 7.089523226022720337e-02 1.223940700292587280e-01 3.577497322112321854e-03 -3.279097005724906921e-02 1.030882447957992554e-01 -7.893545180559158325e-02 1.182456985116004944e-01 -2.293837815523147583e-01 5.047245323657989502e-02 1.073400378227233887e-01 -8.294556289911270142e-02 5.841737240552902222e-02 -1.687295138835906982e-01 1.998576968908309937e-01 2.539279460906982422e-01 -8.771938830614089966e-02 -9.363398700952529907e-02 -6.133253127336502075e-02 9.257762879133224487e-02 3.354320526123046875e-01 -3.864163765683770180e-03 -3.467575311660766602e-01 1.485098898410797119e-01 -8.090468496084213257e-02 2.517432868480682373e-01 1.839998364448547363e-01 1.190985888242721558e-01
4.038383960723876953e-01 4.311992600560188293e-02 2.831075489521026611e-01 -8.534976094961166382e-02 -1.463028788566589355e-02 8.921819180250167847e-02 4.199802875518798828e-02 1.511534005403518677e-01 -8.021071553230285645e-02 1.688855290412902832e-01 -4.771970212459564209e-02 -5.305583029985427856e-02 -1.109732910990715027e-01 3.446856141090393066e-02 -1.339795589447021484e-01 -1.615364253520965576e-01 -2.226987183094024658e-01 -2.733039855957031250e-02 1.647717319428920746e-02 2.511121630668640137e-01 -5.132852867245674133e-02 -1.832457445561885834e-02 -1.517615616321563721e-01 3.161263763904571533e-01 2.470359504222869873e-01 3.843053802847862244e-02 4.804830998182296753e-02 -1.605947315692901611e-01 3.961778432130813599e-02 4.785844981670379639e-01 -1.635350286960601807e-01 1.722562015056610107e-01
2.382489740848541260e-01 2.282998412847518921e-01 1.930878013372421265e-01 -2.708255648612976074e-01 -6.426831334829330444e-02 1.062399297952651978e-01 -6.141712516546249390e-02 1.498967502266168594e-02 2.891165912151336670e-01 2.104421146214008331e-02 2.978483028709888458e-02 1.329104900360107422e-01 -4.660370945930480957e-02 9.441737085580825806e-02 1.167126186192035675e-02 -1.570117622613906860e-01 -2.600274682044982910e-01 8.087764680385589600e-02 -3.871940076351165771e-02 -1.653106361627578735e-01 -1.707285791635513306e-01 -7.955926656723022461e-02 -1.287594437599182129e-01 -2.868593931198120117e-01 -1.292164921760559082e-01 -5.899040400981903076e-02 -3.666800856590270996e-01 3.596991598606109619e-01 1.186793372035026550e-01 2.533051073551177979e-01 -9.789966046810150146e-02 -1.159284934401512146e-01
3.000563085079193115e-01 6.339559704065322876e-02 3.780891299247741699e-01 -2.233888059854507446e-01 -2.229038439691066742e-02 8.527489006519317627e-02 -2.000882178544998169e-01 -6.971137970685958862e-02 6.148833036422729492e-02 1.355894654989242554e-02 2.863428890705108643e-01 2.003830969333648682e-01 1.240838840603828430e-01 -6.543507799506187439e-03 -4.256443381309509277e-01 -9.397983551025390625e-03 1.533283740282058716e-01 4.638561606407165527e-02 1.991816237568855286e-02 6.944689899682998657e-02 -2.112770080566406250e-01 -8.917625248432159424e-02 3.571910783648490906e-02 -8.630651235580444336e-02 2.123575061559677124e-01 -8.206621557474136353e-02 -2.715674936771392822e-01 -8.576341718435287476e-02 1.812380701303482056e-01 1.171788573265075684e-01 2.323818951845169067e-01 -1.091237217187881470e-01
-5.486174672842025757e-02 2.666631937026977539e-01 2.143085598945617676e-01 -1.226107180118560791e-01 -2.092973515391349792e-02 -3.944972530007362366e-02 -1.089929230511188507e-02 -1.968009173870086670e-01 1.253977715969085693e-01 -5.589904263615608215e-02 2.439103424549102783e-01 -1.652621105313301086e-02 -1.112946718931198120e-01 -4.414464160799980164e-02 1.162493079900741577e-01 -5.345308780670166016e-02 -1.358093917369842529e-01 -2.478573173284530640e-01 3.687183558940887451e-02 2.535875737667083740e-01 7.710544019937515259e-02 -1.636541634798049927e-01 -6.994288414716720581e-02 -5.230968445539474487e-02 3.850696980953216553e-01 1.585523486137390137e-01 -4.902895987033843994e-01 6.744986027479171753e-02 1.167295202612876892e-01 2.536248564720153809e-01 -1.774032562971115112e-01 3.287298232316970825e-02
-4.778016358613967896e-02 1.294718086719512939e-01 4.796319603919982910e-01 1.517864060588181019e-03 6.620686501264572144e-02 -1.999659985303878784e-01 2.853907458484172821e-02 4.499460011720657349e-02 -5.488589406013488770e-02 1.143737956881523132e-01 4.596058279275894165e-02 2.923637628555297852e-01 4.134957492351531982e-02 -2.278898470103740692e-02 -8.791515231132507324e-02 -9.601122140884399414e-02 -5.485922843217849731e-02 -3.639122247695922852e-01 9.196022152900695801e-02 2.681876122951507568e-01 1.504981964826583862e-01 1.507733315229415894e-01 -2.816584706306457520e-02 -2.303326129913330078e-01 -6.272450834512710571e-02 1.181686744093894958e-01 -3.612944483757019043e-01 -5.705646239221096039e-03 9.746666997671127319e-02 2.407038509845733643e-01 7.511744741350412369e-03 2.232187539339065552e-01
3.293530344963073730e-01 -1.441430896520614624e-01 2.508698403835296631e-01 -2.240554690361022949e-01 3.510465845465660095e-02 -1.004949659109115601e-01 1.601453498005867004e-02 3.316018581390380859e-01 3.254702687263488770e-02 1.268794685602188110e-01 -7.929787039756774902e-02 1.420114636421203613e-01 -5.470950156450271606e-02 1.012208461761474609e-01 -2.217330783605575562e-01 -9.849178791046142578e-02 -2.999477684497833252e-01 -1.689281761646270752e-01 5.741871520876884460e-02 1.943847686052322388e-01 1.324063399806618690e-03 1.382594555616378784e-01 -1.082515716552734375e-01 1.823974102735519409e-01 1.430937647819519043e-01 -4.938057810068130493e-02 6.586945056915283203e-02 2.351949922740459442e-03 1.496304385364055634e-02 1.749425530433654785e-01 -8.904927968978881836e-02 4.802472293376922607e-01
1.263738274574279785e-01 1.387226134538650513e-01 4.073726832866668701e-01 -7.577463984489440918e-02 -1.117107495665550232e-01 -3.891111910343170166e-02 1.156355291604995728e-01 1.862775534391403198e-01 -5.712402984499931335e-03 -1.345838326960802078e-02 2.391023784875869751e-01 -5.052693188190460205e-02 1.578336805105209351e-01 -1.571882665157318115e-01 -1.694882363080978394e-01 2.606474161148071289e-01 -7.369989901781082153e-02 -2.919116616249084473e-01 -3.414066135883331299e-02 -7.420314848423004150e-02 2.144030332565307617e-01 -8.889503031969070435e-02 -2.042738199234008789e-01 -1.313168257474899292e-01 2.127431035041809082e-01 1.920952796936035156e-01 -2.576448321342468262e-01 -2.750206179916858673e-02 -6.540189683437347412e-02 2.207052260637283325e-01 2.996547818183898926e-01 1.502338051795959473e-01
1.363614201545715332e-01 2.721976637840270996e-01 2.973370254039764404e-01 -5.204480290412902832e-01 -1.424298137426376343e-01 1.221830025315284729e-01 -3.061004579067230225e-01 6.958302110433578491e-02 8.687131106853485107e-02 -5.324563477188348770e-03 -5.406606942415237427e-03 4.782621935009956360e-02 -1.222128942608833313e-01 -1.647238582372665405e-01 -2.145756036043167114e-02 -2.937971986830234528e-02 1.269508153200149536e-01 1.289553940296173096e-01 9.319864958524703979e-02 -7.550508528947830200e-02 1.464128643274307251e-01 1.506587862968444824e-01 5.710761994123458862e-02 -1.045751646161079407e-01 1.034495979547500610e-01 -1.554699800908565521e-02 -2.380222231149673462e-01 1.549648046493530273e-01 -9.319926798343658447e-02 2.040293514728546143e-01 -2.848474383354187012e-01 1.801936328411102295e-01
6.421863287687301636e-02 1.749170869588851929e-01 3.373934328556060791e-01 4.881941899657249451e-02 -2.417424693703651428e-02 2.515277401471394114e-06 -5.131658166646957397e-02 -2.021373957395553589e-01 1.965248957276344299e-02 -5.114155262708663940e-02 1.713001579046249390e-01 -6.483434699475765228e-03 -1.314029097557067871e-01 -1.494828760623931885e-01 8.430334180593490601e-02 -5.577901005744934082e-02 -2.170745432376861572e-01 -2.165349274873733521e-01 2.290435880422592163e-01 2.669186890125274658e-01 -5.408468469977378845e-02 -1.534053981304168701e-01 -2.917854785919189453e-01 3.912399522960186005e-03 2.922833859920501709e-01 1.889082342386245728e-01 -4.134829342365264893e-01 5.932701379060745239e-02 -9.627678990364074707e-02 2.558261752128601074e-01 -1.303524076938629150e-01 7.828143984079360962e-02
-1.186270266771316528e-01 1.779558807611465454e-01 3.304776549339294434e-01 -3.287076577544212341e-02 -1.955319941043853760e-02 -2.042564749717712402e-01 -1.506686657667160034e-01 -7.485584914684295654e-02 7.757069170475006104e-02 1.022322773933410645e-01 2.196345180273056030e-01 1.052418574690818787e-01 1.045583188533782959e-01 -8.022680878639221191e-02 1.277924925088882446e-01 -1.095728874206542969e-01 -2.142052799463272095e-01 -3.166459202766418457e-01 -6.962408125400543213e-02 3.029558062553405762e-01 1.496590822935104370e-01 1.171881482005119324e-01 -1.751379519701004028e-01 -1.271764785051345825e-01 2.328709065914154053e-01 2.151118665933609009e-01 -1.632604002952575684e-01 -2.077766461297869682e-03 7.261279225349426270e-02 3.943445086479187012e-01 1.386155635118484497e-01 1.384021341800689697e-01
-1.530483812093734741e-01 -6.175740808248519897e-02 2.797789275646209717e-01 -5.145182609558105469e-01 -2.481321692466735840e-01 -2.248422205448150635e-01 -8.373382687568664551e-02 1.248633041977882385e-01 3.355903029441833496e-01 -5.676614120602607727e-02 1.342666745185852051e-01 -1.965558528900146484e-02 -3.190303593873977661e-02 1.301734894514083862e-01 1.535766124725341797e-01 2.549319565296173096e-01 -2.535421848297119141e-01 -9.822509251534938812e-03 -2.580501511693000793e-02 1.756486855447292328e-02 4.504235088825225830e-02 6.945160776376724243e-02 3.906269371509552002e-02 -9.673755615949630737e-03 -1.190152615308761597e-01 -2.560186572372913361e-02 -1.137861162424087524e-01 -5.172139033675193787e-02 1.612451374530792236e-01 1.881788820028305054e-01 1.149165537208318710e-02 2.973600029945373535e-01
5.255107954144477844e-02 -8.421409875154495239e-02 2.716303169727325439e-01 -3.112398684024810791e-01 -2.699030041694641113e-01 -8.059343695640563965e-02 4.285359010100364685e-02 2.163064293563365936e-02 2.471047192811965942e-01 -1.084028854966163635e-01 1.285840868949890137e-01 2.260859161615371704e-01 -2.844856083393096924e-01 -4.833449795842170715e-02 -4.062047600746154785e-02 1.061146184802055359e-01 -3.891359269618988037e-01 1.619104295969009399e-01 1.589141935110092163e-01 -6.545167416334152222e-02 -4.382216930389404297e-02 4.180364683270454407e-02 -1.501819640398025513e-01 1.030240114778280258e-02 1.614600270986557007e-01 -2.760362112894654274e-03 -2.384389638900756836e-01 -3.202535212039947510e-01 3.607922419905662537e-02 2.580492496490478516e-01 -5.627132952213287354e-02 1.055870801210403442e-01
4.548442661762237549e-01 5.194358155131340027e-02 4.690763950347900391e-01 -4.042750224471092224e-02 -9.185666590929031372e-02 2.302962392568588257e-01 -2.229266911745071411e-01 1.485719531774520874e-01 -1.336183585226535797e-02 1.067025437951087952e-01 7.020432502031326294e-02 9.630453586578369141e-02 6.985894590616226196e-02 3.807089477777481079e-02 -8.708930760622024536e-02 1.415916681289672852e-01 -8.919279277324676514e-02 -1.452800184488296509e-01 2.414215803146362305e-01 -1.014995053410530090e-01 -1.480325241573154926e-03 2.026639431715011597e-01 6.293103843927383423e-02 7.654394954442977905e-02 2.395600974559783936e-01 -1.805407553911209106e-01 -6.542081478983163834e-03 -1.243199259042739868e-01 -8.646234124898910522e-02 2.561030089855194092e-01 9.108069539070129395e-02 2.009812742471694946e-01
2.190525084733963013e-02 -5.714555270969867706e-03 3.929744362831115723e-01 -1.118123754858970642e-01 -1.644923985004425049e-01 7.816673070192337036e-02 -2.986814975738525391e-01 4.799302294850349426e-02 5.068183317780494690e-02 5.381505563855171204e-02 2.839774638414382935e-02 -2.125944755971431732e-02 -1.965552568435668945e-01 -2.636608779430389404e-01 -2.179984599351882935e-01 3.333741724491119385e-01 -1.755131483078002930e-01 -2.890239357948303223e-01 1.207743436098098755e-01 3.701431676745414734e-02 -4.394857212901115417e-03 1.944931000471115112e-01 1.430769711732864380e-01 7.571530342102050781e-02 -1.070699691772460938e-01 -5.356666073203086853e-02 -1.840907931327819824e-01 -2.893224358558654785e-01 -8.033315837383270264e-02 2.749508023262023926e-01 -9.675152599811553955e-02 1.290331482887268066e-01
-6.987398117780685425e-02 2.689070105552673340e-01 2.810756266117095947e-01 -7.855474948883056641e-02 -3.804965019226074219e-01 6.265419721603393555e-02 3.572960197925567627e-01 -4.683095216751098633e-02 -4.131344705820083618e-02 2.504450380802154541e-01 -9.058485925197601318e-02 -2.864091657102108002e-02 4.068382084369659424e-02 -7.340633124113082886e-02 1.293850596994161606e-02 5.592613294720649719e-02 -3.160262480378150940e-02 3.002985008060932159e-02 2.370680123567581177e-01 -6.306935101747512817e-02 9.376880526542663574e-02 -6.603164225816726685e-02 -4.354601353406906128e-02 -1.719166785478591919e-01 9.338477253913879395e-02 -2.785962633788585663e-02 -2.880737483501434326e-01 2.965987920761108398e-01 2.940248139202594757e-02 2.261706888675689697e-01 6.595595926046371460e-02 3.630088865756988525e-01
2.791978791356086731e-02 3.290860727429389954e-02 1.414856910705566406e-01 -4.400838017463684082e-01 -2.749013304710388184e-01 -3.234480693936347961e-02 1.779557019472122192e-01 -2.321231216192245483e-01 1.039890050888061523e-01 1.612044423818588257e-01 2.149353176355361938e-01 -3.543480858206748962e-02 -2.275756299495697021e-01 1.271404772996902466e-01 8.134406805038452148e-02 -1.977238990366458893e-02 -1.799353808164596558e-01 -9.102577716112136841e-02 1.660693734884262085e-01 1.478531956672668457e-01 2.941861003637313843e-02 -2.357621788978576660e-01 -9.477954357862472534e-02 -2.496510446071624756e-01 1.124180555343627930e-01 -9.035034105181694031e-03 -3.264111280441284180e-02 2.173480689525604248e-01 -9.469329565763473511e-02 3.565435409545898438e-01 9.982598572969436646e-02 1.952487379312515259e-01
-2.005968838930130005e-01 1.774138659238815308e-01 3.068536818027496338e-01 -3.217411637306213379e-01 -7.356924563646316528e-02 1.239149570465087891e-01 1.523449122905731201e-01 -1.951028965413570404e-02 1.134813129901885986e-01 -1.904159667901694775e-03 1.865583211183547974e-01 1.336837261915206909e-01 9.428821504116058350e-02 -8.735173940658569336e-02 -6.780141592025756836e-02 5.921717733144760132e-02 -1.444009542465209961e-01 1.024000048637390137e-01 4.132430255413055420e-01 3.831179738044738770e-01 -2.532493174076080322e-01 2.340168207883834839e-01 -1.260254681110382080e-01 1.404714137315750122e-01 7.921903580427169800e-02 3.253851830959320068e-02 4.710153117775917053e-02 -7.199048250913619995e-02 2.563110888004302979e-01 4.962000250816345215e-02 -5.536168068647384644e-02 8.192663639783859253e-02
1.344250589609146118e-01 1.946860402822494507e-01 3.655546307563781738e-01 -1.114786565303802490e-01 -1.256965938955545425e-02 -8.546337485313415527e-02 -4.970151185989379883e-02 -1.560576111078262329e-01 1.346742361783981323e-01 2.459064573049545288e-01 3.089648485183715820e-01 -2.072076499462127686e-01 1.168871223926544189e-01 -1.381897628307342529e-01 7.381307333707809448e-02 5.144121125340461731e-02 -2.446444183588027954e-01 -5.958481132984161377e-02 2.950922250747680664e-01 5.201147869229316711e-02 1.096934750676155090e-01 4.292688891291618347e-02 8.600665628910064697e-02 -2.559035420417785645e-01 2.123520821332931519e-01 9.097178280353546143e-02 -1.693681627511978149e-01 3.420752882957458496e-01 7.749557495117187500e-03 1.456620544195175171e-01 -7.782067358493804932e-02 1.986945122480392456e-01
-9.545014798641204834e-02 1.457466930150985718e-01 2.640566527843475342e-01 -3.528146743774414062e-01 -2.432126104831695557e-01 3.271517809480428696e-03 9.615810215473175049e-02 5.957705900073051453e-02 2.371825575828552246e-01 2.102080285549163818e-01 1.886298358440399170e-01 4.435385391116142273e-02 -2.585380971431732178e-01 3.880128264427185059e-01 4.490175470709800720e-02 1.242400631308555603e-01 -4.107822477817535400e-02 -9.068369120359420776e-02 1.329347789287567139e-01 2.827570959925651550e-02 -2.591858245432376862e-02 -1.174245178699493408e-01 -8.120336383581161499e-02 -2.021954953670501709e-01 1.113380491733551025e-01 2.282412648200988770e-01 -1.234231814742088318e-01 1.882407665252685547e-01 -1.891434788703918457e-01 1.963968724012374878e-01 1.535295844078063965e-01 1.650737673044204712e-01
6.501893699169158936e-02 2.496409714221954346e-01 5.505918860435485840e-01 -5.753352120518684387e-02 -9.840878844261169434e-02 -2.726152241230010986e-01 -1.242511067539453506e-02 -1.212909966707229614e-01 -7.841506600379943848e-02 2.394341379404067993e-01 1.524818241596221924e-01 3.810878098011016846e-02 2.482908219099044800e-02 8.015502989292144775e-02 4.398071393370628357e-02 1.626938432455062866e-01 -1.518503129482269287e-01 -8.092336356639862061e-03 -8.891709148883819580e-03 1.713134497404098511e-01 1.044960990548133850e-01 -1.655511111021041870e-01 2.941771177574992180e-03 -3.358150422573089600e-01 2.242613732814788818e-01 -9.315961599349975586e-02 -2.670515179634094238e-01 6.199623644351959229e-02 -6.090462952852249146e-02 -1.398962587118148804e-01 6.694307923316955566e-02 1.973414570093154907e-01
-4.708143696188926697e-02 6.511168926954269409e-02 1.307863593101501465e-01 -4.045241773128509521e-01 -3.870578706264495850e-01 -4.533412680029869080e-02 -1.239666417241096497e-01 1.138752046972513199e-02 2.416684776544570923e-01 -4.362539621070027351e-04 -1.036380045115947723e-02 -1.112005487084388733e-01 -5.646023899316787720e-02 -9.068364650011062622e-02 9.366154670715332031e-02 1.324670910835266113e-01 -4.354317784309387207e-01 1.835855990648269653e-01 3.723214613273739815e-03 3.998358175158500671e-02 -1.002948954701423645e-01 2.291615456342697144e-01 -7.908881641924381256e-03 3.897754848003387451e-02 1.273425966501235962e-01 -1.701501309871673584e-01 -2.383285164833068848e-01 -1.013961583375930786e-01 2.337250262498855591e-01 9.650176763534545898e-02 -1.108814477920532227e-01 2.434504032135009766e-01
1.383057534694671631e-01 4.738868772983551025e-02 3.496578633785247803e-01 -2.446968108415603638e-01 -1.982546746730804443e-01 -1.484873443841934204e-01 3.116735070943832397e-02 7.154737412929534912e-02 -5.434326082468032837e-02 3.363172709941864014e-01 3.071652166545391083e-02 -6.416867673397064209e-02 6.446589529514312744e-02 -9.934758394956588745e-02 1.318150162696838379e-01 1.353658884763717651e-01 2.196137234568595886e-02 -1.773224622011184692e-01 1.988664269447326660e-01 3.274326771497726440e-02 4.063548147678375244e-02 2.169178426265716553e-01 4.987810179591178894e-02 6.871666759252548218e-02 2.339243739843368530e-01 -4.117487668991088867e-01 -6.477899849414825439e-02 -3.946859538555145264e-01 -1.503348648548126221e-01 1.082153320312500000e-01 -7.599741220474243164e-02 7.361235469579696655e-02
-1.066550761461257935e-01 9.305141866207122803e-02 2.631172537803649902e-01 -1.865705847740173340e-01 -9.820697456598281860e-02 -8.421672880649566650e-02 1.775741279125213623e-01 -2.295193374156951904e-01 2.775706648826599121e-01 3.008457422256469727e-01 -5.613141506910324097e-02 9.460801631212234497e-02 -2.321889251470565796e-01 1.906956732273101807e-01 2.067459076642990112e-01 -3.399837017059326172e-02 -1.080190464854240417e-01 -8.106091618537902832e-02 -8.950698375701904297e-02 2.265142351388931274e-01 1.453094333410263062e-01 -2.066951394081115723e-01 -2.183279544115066528e-01 -4.197883233428001404e-02 1.816546022891998291e-01 -7.544039189815521240e-02 -2.459222674369812012e-01 2.781912386417388916e-01 2.033354490995407104e-01 2.165858447551727295e-01 4.830212518572807312e-02 5.634493753314018250e-02
1.506551206111907959e-01 9.781453758478164673e-02 5.999501347541809082e-01 -2.658747881650924683e-02 -1.504032611846923828e-01 1.994015723466873169e-01 -8.373533934354782104e-02 4.844162240624427795e-02 -1.284364014863967896e-01 2.213876396417617798e-01 1.096420288085937500e-01 -9.807884693145751953e-02 1.958610415458679199e-01 3.734359145164489746e-02 -1.360111087560653687e-01 1.403197646141052246e-01 -1.280822306871414185e-01 -1.900546252727508545e-01 1.072955653071403503e-01 1.098392978310585022e-01 -5.388185754418373108e-02 1.051980187185108662e-03 -6.622432917356491089e-02 1.308831423521041870e-01 2.799986004829406738e-01 -1.497214883565902710e-01 -2.602989785373210907e-02 -2.509217262268066406e-01 -4.552504047751426697e-02 3.164310455322265625e-01 -2.852160483598709106e-02 4.755210131406784058e-02
2.247612178325653076e-01 2.667050063610076904e-01 4.105895757675170898e-01 -2.561293244361877441e-01 -1.235221605747938156e-02 -6.381616741418838501e-02 1.231496408581733704e-01 -1.263798475265502930e-01 1.255436800420284271e-03 1.203683689236640930e-01 2.400137186050415039e-01 1.421724259853363037e-01 2.022858411073684692e-01 -2.175976522266864777e-02 8.064241148531436920e-03 -1.536546498537063599e-01 -2.573758549988269806e-02 4.346908070147037506e-03 7.408250868320465088e-02 -3.063290193676948547e-02 1.233094483613967896e-01 1.896331012248992920e-01 -7.751744985580444336e-02 -2.312581539154052734e-01 1.554851531982421875e-01 3.435074985027313232e-01 -1.339318156242370605e-01 7.131110131740570068e-02 -8.825967460870742798e-02 1.183351427316665649e-01 4.752470925450325012e-02 3.800181746482849121e-01
8.654354512691497803e-02 3.458205461502075195e-01 2.186269611120223999e-01 -3.548428416252136230e-01 1.054790150374174118e-02 1.324873566627502441e-01 -5.156430602073669434e-02 -1.037649586796760559e-01 3.126560449600219727e-01 7.707639783620834351e-02 2.247480116784572601e-02 1.698280721902847290e-01 -1.368078887462615967e-01 -7.565421052277088165e-03 -6.507603079080581665e-02 -4.063946008682250977e-02 -2.022982239723205566e-01 -6.065818294882774353e-02 -1.805750131607055664e-01 2.628110162913799286e-02 -1.373463571071624756e-01 -1.634017676115036011e-01 6.475140899419784546e-02 -3.082595765590667725e-01 5.991697311401367188e-02 -8.401991426944732666e-02 -1.179322749376296997e-01 3.785600364208221436e-01 9.851062297821044922e-02 2.353191375732421875e-01 -2.236486971378326416e-01 6.906063109636306763e-02
1.568698287010192871e-01 2.046919316053390503e-01 1.593368798494338989e-01 -2.758286297321319580e-01 1.849555596709251404e-02 -1.717722266912460327e-01 -6.152980029582977295e-02 -1.149247959256172180e-01 2.417426407337188721e-01 -1.890693902969360352e-01 -5.033908039331436157e-02 2.519578114151954651e-02 -3.828476965427398682e-01 7.450740039348602295e-02 -2.355757057666778564e-01 3.107114136219024658e-01 -1.973943039774894714e-02 -1.003791764378547668e-01 1.653935015201568604e-01 -3.585531935095787048e-02 -2.924325466156005859e-01 -1.947235316038131714e-01 -1.421718001365661621e-01 1.365074515342712402e-01 -1.337921917438507080e-01 -1.549574453383684158e-02 -2.715383172035217285e-01 2.469384483993053436e-02 1.075798645615577698e-01 2.766673862934112549e-01 -2.751832455396652222e-02 -3.031481429934501648e-02
4.343350529670715332e-01 5.682208016514778137e-02 2.804971039295196533e-01 -2.420192211866378784e-01 -8.628557622432708740e-02 3.677737414836883545e-01 1.750862784683704376e-02 -9.243142604827880859e-02 -1.010840907692909241e-01 4.372987523674964905e-02 8.928620070219039917e-02 1.684032380580902100e-01 1.902021467685699463e-02 -1.916059665381908417e-02 -1.546849906444549561e-01 3.449060916900634766e-01 -2.866605222225189209e-01 -6.326618045568466187e-02 -2.353336848318576813e-02 3.151495158672332764e-01 9.416229277849197388e-02 1.967986300587654114e-02 1.539656072854995728e-01 2.552554942667484283e-02 3.074977919459342957e-02 -1.769368052482604980e-01 2.014472708106040955e-02 1.355907320976257324e-01 1.079335883259773254e-01 1.953508257865905762e-01 -7.899540662765502930e-02 -2.203904464840888977e-02
4.277473315596580505e-02 4.407777190208435059e-01 1.879762709140777588e-01 -7.835710793733596802e-02 -1.111950129270553589e-01 -1.442936360836029053e-01 -2.581316232681274414e-01 1.413307785987854004e-01 -1.628471910953521729e-01 -3.242183476686477661e-02 2.582533955574035645e-01 8.648809045553207397e-02 -1.335534751415252686e-01 -5.905229598283767700e-02 -1.960883587598800659e-01 2.890788577497005463e-02 3.101432323455810547e-02 -2.021013796329498291e-01 2.838562475517392159e-03 3.262228518724441528e-02 -1.566734611988067627e-01 1.670673191547393799e-01 1.237209290266036987e-01 3.588396683335304260e-02 1.355530023574829102e-01 -2.839244306087493896e-01 -3.470252752304077148e-01 -2.578677795827388763e-02 8.845521137118339539e-03 2.925698161125183105e-01 1.183202862739562988e-02 2.498751133680343628e-01
1.684328466653823853e-01 9.591789543628692627e-02 4.441828727722167969e-01 -3.589249774813652039e-02 -1.855702847242355347e-01 3.094825148582458496e-01 -6.044226512312889099e-02 1.272508129477500916e-02 5.098242312669754028e-02 2.563842833042144775e-01 7.203229516744613647e-02 -1.452238261699676514e-01 1.231097653508186340e-01 1.562183648347854614e-01 3.878910839557647705e-02 1.542025655508041382e-01 -1.179353743791580200e-01 -1.605636477470397949e-01 3.994999825954437256e-02 1.847157813608646393e-02 -6.345103681087493896e-02 6.800909340381622314e-02 -9.837717562913894653e-02 2.100691348314285278e-01 1.397819519042968750e-01 -2.213017642498016357e-01 8.258986473083496094e-02 -1.265692710876464844e-01 8.074869960546493530e-02 4.353309869766235352e-01 -1.065187677741050720e-01 2.598836719989776611e-01
1.073560938239097595e-01 2.251245230436325073e-01 1.843566447496414185e-01 -2.855492532253265381e-01 1.498439013957977295e-01 8.039812743663787842e-02 -3.929356485605239868e-02 -1.431076079607009888e-01 9.733014553785324097e-02 -1.100545749068260193e-01 1.066853255033493042e-01 -2.934982776641845703e-01 -3.670280054211616516e-02 3.582956790924072266e-01 -9.368518739938735962e-02 -1.285863518714904785e-01 1.582145094871520996e-01 5.917893350124359131e-02 2.316067516803741455e-01 1.686977222561836243e-03 -2.033025175333023071e-01 -1.810133829712867737e-02 -2.521918416023254395e-01 -2.197299748659133911e-01 1.868314892053604126e-01 -1.755445599555969238e-01 -2.402209937572479248e-01 -7.564431428909301758e-02 -1.261763423681259155e-01 2.760079205036163330e-01 -2.002698630094528198e-01 -1.027557440102100372e-02
-1.007143482565879822e-01 -4.352039471268653870e-02 3.070318996906280518e-01 -2.599155902862548828e-01 -2.713845670223236084e-01 -5.320487543940544128e-03 6.839833408594131470e-02 -2.199589461088180542e-02 1.539783626794815063e-01 1.481631118804216385e-02 8.813109248876571655e-02 7.851113379001617432e-02 -1.444151718169450760e-02 -1.443247348070144653e-01 -2.738291919231414795e-01 2.482735216617584229e-01 -1.529716998338699341e-01 1.842696815729141235e-01 2.465938776731491089e-01 -1.431457847356796265e-01 -1.395765244960784912e-01 1.646111011505126953e-01 -2.652872502803802490e-01 -3.083999268710613251e-02 8.684056811034679413e-03 -7.568367570638656616e-02 -2.436055094003677368e-01 -2.362012863159179688e-01 -2.142599597573280334e-02 2.223257422447204590e-01 6.355793029069900513e-02 3.469153642654418945e-01
3.519608080387115479e-01 5.951403081417083740e-02 2.730953395366668701e-01 -9.550456702709197998e-02 -2.369468212127685547e-01 -1.292949318885803223e-01 9.238556772470474243e-02 6.950328499078750610e-02 -1.716904491186141968e-01 2.494512200355529785e-01 1.488072872161865234e-01 -2.556977607309818268e-02 -1.398086994886398315e-01 1.649143695831298828e-01 -1.356528103351593018e-01 5.270215682685375214e-03 -1.165151745080947876e-01 -2.229249291121959686e-02 -1.511267721652984619e-01 3.005731105804443359e-01 2.341097593307495117e-01 -8.489817380905151367e-02 -2.791856974363327026e-02 -2.384796887636184692e-01 3.087634742259979248e-01 5.836557224392890930e-02 -3.694664239883422852e-01 -4.262339696288108826e-02 4.863163456320762634e-02 -2.294285222887992859e-02 6.347991526126861572e-02 1.790837943553924561e-01
1.195183098316192627e-01 1.043165400624275208e-01 4.555142521858215332e-01 -2.406474053859710693e-01 8.043995499610900879e-02 -3.911841809749603271e-01 7.972583174705505371e-02 -4.325002804398536682e-02 4.210572689771652222e-03 2.649735286831855774e-02 4.341575875878334045e-02 -7.301895320415496826e-02 -1.010708808898925781e-01 -2.499219626188278198e-01 -1.086689606308937073e-01 -1.325367987155914307e-01 7.167088240385055542e-02 -3.075895905494689941e-01 2.795144915580749512e-01 2.193344384431838989e-01 9.957390278577804565e-02 1.207432989031076431e-02 -1.442674994468688965e-01 -1.268059909343719482e-01 1.667193025350570679e-01 1.827694028615951538e-01 -1.600440889596939087e-01 -1.230966225266456604e-01 7.434241473674774170e-02 1.825437098741531372e-01 1.331217736005783081e-01 -1.562136132270097733e-02
-4.498301818966865540e-02 3.362094461917877197e-01 3.479743599891662598e-01 -2.515776157379150391e-01 -5.682399868965148926e-02 -1.764088310301303864e-02 3.098035156726837158e-01 7.687513530254364014e-02 5.826802924275398254e-02 1.710072346031665802e-02 3.045410811901092529e-01 -8.222253993153572083e-03 -3.745625913143157959e-01 -9.411609172821044922e-02 -4.053413495421409607e-02 5.267230421304702759e-02 -1.595726758241653442e-01 -8.058201521635055542e-02 1.748570650815963745e-01 3.012551069259643555e-01 -3.134480118751525879e-02 -1.126771718263626099e-01 -6.700840592384338379e-02 -5.531001836061477661e-02 2.853331863880157471e-01 5.050940439105033875e-02 -4.516363516449928284e-02 1.779653429985046387e-01 -1.762900501489639282e-02 1.066158264875411987e-01 4.193142428994178772e-02 1.985780894756317139e-01
-1.018352285027503967e-01 -5.877152830362319946e-02 2.116115540266036987e-01 -3.990757763385772705e-01 8.785081654787063599e-02 2.415035814046859741e-01 8.334113657474517822e-02 7.252557575702667236e-02 5.696000158786773682e-02 1.870429366827011108e-01 2.859638035297393799e-01 -1.941912993788719177e-02 -2.669180929660797119e-01 -2.319542318582534790e-02 -7.213453948497772217e-02 1.336412578821182251e-01 -4.207904636859893799e-02 -1.825697571039199829e-01 4.029754921793937683e-02 3.199786841869354248e-01 1.375593394041061401e-01 5.743959173560142517e-02 -2.429063431918621063e-02 -1.227328330278396606e-01 1.388102471828460693e-01 -2.631907463073730469e-01 -3.796918988227844238e-01 1.208692118525505066e-01 -3.945697471499443054e-02 1.852679848670959473e-01 6.926248222589492798e-02 -1.538811922073364258e-01
-1.890745759010314941e-01 3.807107210159301758e-01 4.317870140075683594e-01 2.780954726040363312e-02 1.162183005362749100e-02 -3.561872988939285278e-02 -3.972023352980613708e-02 3.231505164876580238e-03 -3.042557835578918457e-02 5.046666041016578674e-02 1.376556158065795898e-01 4.476871341466903687e-03 -3.012658059597015381e-01 4.419226944446563721e-02 -5.907215550541877747e-02 -7.552433013916015625e-02 -9.665611386299133301e-02 -2.317111790180206299e-01 3.153613954782485962e-02 2.491154372692108154e-01 2.207895740866661072e-02 3.329908847808837891e-02 -1.370286792516708374e-01 -5.333837494254112244e-02 -4.827057570219039917e-02 -1.064336672425270081e-01 -1.511778086423873901e-01 2.027868181467056274e-01 -2.072121798992156982e-01 4.757140874862670898e-01 3.577340021729469299e-02 8.541738986968994141e-02
-1.437836885452270508e-02 1.199862733483314514e-02 1.396488100290298462e-01 -5.593689680099487305e-01 -1.608618348836898804e-01 -1.909823715686798096e-02 -1.571654155850410461e-02 2.280022054910659790e-01 4.371719360351562500e-01 6.791016552597284317e-03 2.815883420407772064e-02 -5.597801506519317627e-02 2.571878582239151001e-02 1.033891811966896057e-01 1.755916699767112732e-02 2.237661629915237427e-01 -2.863250374794006348e-01 1.053783446550369263e-01 -3.658192604780197144e-02 -1.112277433276176453e-01 -2.037856578826904297e-01 1.351272910833358765e-01 -8.826204389333724976e-02 -1.093057245016098022e-01 9.296733140945434570e-02 -1.356695592403411865e-01 -2.419621497392654419e-01 -4.648872464895248413e-02 -5.730398464947938919e-03 5.813193507492542267e-03 -5.655917897820472717e-02 2.336969971656799316e-01
6.716217100620269775e-02 3.440935611724853516e-01 3.367430865764617920e-01 -1.300513446331024170e-01 -4.791093245148658752e-02 -2.945785820484161377e-01 -7.144304364919662476e-02 1.184223592281341553e-01 -1.199149265885353088e-01 1.570558845996856689e-01 3.433306813240051270e-01 9.345647692680358887e-02 -5.302275717258453369e-02 -1.701589822769165039e-01 -1.058942303061485291e-01 2.042548507452011108e-01 -3.288498222827911377e-01 -1.381822377443313599e-01 6.881897896528244019e-02 -2.603961527347564697e-02 2.303759157657623291e-01 -1.381884813308715820e-01 -1.034366562962532043e-01 2.766085602343082428e-02 1.723666787147521973e-01 1.520268619060516357e-01 6.653165817260742188e-02 -2.676538825035095215e-01 -2.759926021099090576e-02 1.937695443630218506e-01 5.771974846720695496e-02 -3.758825734257698059e-02
2.522765994071960449e-01 2.068747431039810181e-01 4.192771911621093750e-01 -2.544433474540710449e-01 9.804714471101760864e-02 1.515016108751296997e-01 1.517264097929000854e-01 -1.190403569489717484e-02 -3.672390803694725037e-02 7.398438453674316406e-02 4.195702075958251953e-02 9.344683028757572174e-03 2.144288867712020874e-01 -3.406871482729911804e-02 -7.002212107181549072e-02 -1.186282485723495483e-01 -1.816509291529655457e-02 -1.936168968677520752e-01 1.469248235225677490e-01 3.234066367149353027e-01 -1.572596579790115356e-01 1.900394558906555176e-01 5.552392452955245972e-02 1.940353959798812866e-01 9.246068447828292847e-02 -3.480933979153633118e-02 3.961894661188125610e-02 -2.850958108901977539e-01 -1.019137278199195862e-01 2.379310578107833862e-01 -1.053572073578834534e-01 2.936457395553588867e-01
-3.561492264270782471e-02 -5.464810878038406372e-02 3.838973641395568848e-01 -4.501664340496063232e-01 -1.988389492034912109e-01 -1.547579616308212280e-01 -5.972578376531600952e-02 1.201163455843925476e-01 2.206007987260818481e-01 -6.539755314588546753e-02 -5.506004765629768372e-02 -4.822083935141563416e-02 1.075756270438432693e-02 -1.429337859153747559e-01 8.470591157674789429e-02 4.902226850390434265e-02 -1.530730128288269043e-01 9.106214344501495361e-02 -7.162210345268249512e-02 -1.786459386348724365e-01 -1.166988685727119446e-01 3.760891258716583252e-01 -5.118652060627937317e-02 1.128915697336196899e-01 1.345967352390289307e-01 1.440725624561309814e-01 -2.851752340793609619e-01 9.100277721881866455e-02 2.004066295921802521e-02 2.663555741310119629e-01 -8.919362723827362061e-02 1.698165833950042725e-01
1.645559817552566528e-01 1.450999639928340912e-02 1.919759809970855713e-01 -1.499977260828018188e-01 1.184664145112037659e-01 4.329636693000793457e-02 3.080873750150203705e-02 2.330154478549957275e-01 2.707902342081069946e-02 -1.406897418200969696e-02 -2.380689680576324463e-01 3.969069942831993103e-02 -5.732292309403419495e-02 -7.293672114610671997e-02 -8.552780002355575562e-02 3.478448688983917236e-01 -4.396029114723205566e-01 -2.766087055206298828e-01 1.490349918603897095e-01 5.042167380452156067e-02 3.332721069455146790e-02 -1.158402040600776672e-01 -5.339191108942031860e-02 2.151167392730712891e-01 7.041819393634796143e-02 2.223272249102592468e-02 -1.387702077627182007e-01 -1.512597650289535522e-01 3.806518018245697021e-02 4.675878584384918213e-01 -1.254750490188598633e-01 6.714899092912673950e-02
3.320169448852539062e-01 2.270997315645217896e-01 2.710748910903930664e-01 -1.662580519914627075e-01 -3.300975561141967773e-01 -3.230508044362068176e-02 -3.382755070924758911e-02 1.250835806131362915e-01 -1.491589993238449097e-01 6.781468540430068970e-02 7.581748068332672119e-02 1.805361546576023102e-02 2.063593417406082153e-01 7.028247416019439697e-02 3.593615069985389709e-02 8.891378343105316162e-02 -1.033486425876617432e-01 -1.828602999448776245e-01 2.586208879947662354e-01 5.544453114271163940e-02 8.576278388500213623e-02 -2.331791073083877563e-01 -1.867879033088684082e-01 -5.820323526859283447e-02 3.859325945377349854e-01 1.532243937253952026e-01 -1.299066692590713501e-01 -7.873102277517318726e-02 -3.127805590629577637e-01 3.834534436464309692e-02 1.742830686271190643e-02 1.069669499993324280e-01
-5.410690605640411377e-02 2.859332263469696045e-01 2.481613159179687500e-01 -3.743951320648193359e-01 -5.049692839384078979e-02 5.291562411002814770e-04 7.870735973119735718e-02 -2.854656577110290527e-01 1.497867051512002945e-03 4.915101081132888794e-02 8.500470966100692749e-02 1.601163148880004883e-01 -2.791027128696441650e-01 -2.266374044120311737e-02 7.538221031427383423e-02 -1.420890986919403076e-01 4.634528607130050659e-02 -2.778324484825134277e-01 1.052420884370803833e-01 4.048588275909423828e-01 -1.751520335674285889e-01 -1.140390057116746902e-02 4.411450028419494629e-02 4.139399155974388123e-02 2.248798757791519165e-01 -1.361928731203079224e-01 -2.514985799789428711e-01 1.281808316707611084e-01 -1.259228438138961792e-01 1.687824130058288574e-01 -3.803545981645584106e-02 -1.931796967983245850e-02
2.593237757682800293e-01 2.268207520246505737e-01 2.369370311498641968e-01 -1.178813651204109192e-01 -2.939548157155513763e-02 -3.231097757816314697e-01 1.264539957046508789e-01 -6.094504147768020630e-02 -1.026949137449264526e-01 -1.486594229936599731e-01 1.073670461773872375e-01 2.828836441040039062e-01 2.683918178081512451e-02 3.199388831853866577e-02 5.835861340165138245e-02 -3.874820470809936523e-02 -3.664118796586990356e-02 -2.050315588712692261e-01 2.537532746791839600e-01 2.072894424200057983e-01 2.344418317079544067e-01 1.426094025373458862e-01 -1.175892502069473267e-01 -1.850569099187850952e-01 2.325676232576370239e-01 -8.831456303596496582e-02 -2.855258882045745850e-01 -2.069861441850662231e-01 1.244668960571289062e-01 8.828362077474594116e-02 -2.530425488948822021e-01 8.812379091978073120e-02
-5.754422396421432495e-02 1.951002031564712524e-01 2.926827669143676758e-01 -1.817648261785507202e-01 2.138632535934448242e-01 -9.381575882434844971e-02 -2.451039701700210571e-01 2.373636700212955475e-02 7.502408325672149658e-02 8.271954208612442017e-02 -1.591849476099014282e-01 -1.619977504014968872e-01 1.715910248458385468e-02 -1.939590424299240112e-01 -4.903443530201911926e-02 1.451235860586166382e-01 -2.416583001613616943e-01 -3.016709387302398682e-01 3.620786666870117188e-01 -1.807061024010181427e-02 -1.391371637582778931e-01 7.984059303998947144e-02 -1.728947609663009644e-01 -9.906448423862457275e-02 4.036147519946098328e-02 -4.136818274855613708e-02 -2.353419661521911621e-01 -2.686710953712463379e-01 -9.474717080593109131e-02 1.949273943901062012e-01 -2.868455089628696442e-02 2.726389169692993164e-01
7.358969002962112427e-02 -5.862971767783164978e-02 2.818766832351684570e-01 -2.407061606645584106e-01 -2.622577175498008728e-02 -8.646086603403091431e-02 -2.836925387382507324e-01 2.070275694131851196e-02 8.277720957994461060e-02 2.792819142341613770e-01 -1.722642965614795685e-02 -1.259869337081909180e-01 1.526414137333631516e-02 -4.282872751355171204e-02 -2.804667651653289795e-01 3.243419229984283447e-01 -1.781066805124282837e-01 -1.573272794485092163e-01 3.590648993849754333e-02 -4.712232854217290878e-03 -1.253588795661926270e-01 7.105702906847000122e-02 -6.394688785076141357e-02 1.736091226339340210e-01 3.377339541912078857e-01 1.204920411109924316e-01 -8.420573174953460693e-02 -2.392148077487945557e-01 -1.000335961580276489e-01 3.702840209007263184e-01 -8.470898866653442383e-02 1.332857012748718262e-01
3.134904801845550537e-01 1.564022153615951538e-01 4.496945738792419434e-01 -2.221679091453552246e-01 3.046335279941558838e-01 -2.330557629466056824e-02 -8.735594898462295532e-02 3.696702420711517334e-03 4.379997029900550842e-02 2.670399844646453857e-01 9.446806274354457855e-03 -1.145818307995796204e-01 1.111188456416130066e-01 1.157275587320327759e-01 -1.805238276720046997e-01 -2.278320724144577980e-03 -4.890503361821174622e-02 -2.941689193248748779e-01 1.709816395305097103e-03 8.049488812685012817e-02 1.574603840708732605e-02 1.940633505582809448e-01 -1.307883560657501221e-01 1.196431368589401245e-01 -5.336925759911537170e-02 -5.999287962913513184e-02 6.137228757143020630e-02 -1.975696980953216553e-01 -4.044758155941963196e-02 3.054778873920440674e-01 4.542270209640264511e-03 2.663614451885223389e-01
1.231302917003631592e-01 3.854023814201354980e-01 3.924671113491058350e-01 -2.430991083383560181e-01 1.098870858550071716e-01 6.004602834582328796e-02 1.514743715524673462e-01 -8.781732060015201569e-03 -1.380002200603485107e-01 1.848812699317932129e-01 -1.819551289081573486e-01 -2.461332641541957855e-02 -7.223570346832275391e-02 1.477440595626831055e-01 1.563047170639038086e-01 -2.388392686843872070e-01 3.972247615456581116e-02 -1.938017606735229492e-01 3.342576026916503906e-01 4.316717013716697693e-02 -1.762281805276870728e-01 2.719232738018035889e-01 -9.347348473966121674e-03 -9.585560858249664307e-02 4.764005169272422791e-02 -6.385292112827301025e-02 -1.191482692956924438e-01 -5.291171837598085403e-03 3.338525071740150452e-02 1.309542357921600342e-01 2.453742474317550659e-01 1.515505313873291016e-01
1.896745562553405762e-01 -3.890198096632957458e-02 2.603430449962615967e-01 -1.075394675135612488e-01 -2.226577848196029663e-01 -2.148016095161437988e-01 5.884696543216705322e-02 -1.587114334106445312e-01 -2.207476198673248291e-01 1.644363701343536377e-01 -5.767535883933305740e-03 1.207039430737495422e-01 -8.296038955450057983e-03 7.578731328248977661e-02 -1.709028184413909912e-01 -4.326067119836807251e-02 -1.596203893423080444e-01 -1.319725066423416138e-01 1.337543725967407227e-01 3.311220705509185791e-01 1.330663729459047318e-02 7.379244547337293625e-03 1.911112852394580841e-02 -2.294611483812332153e-01 2.637595832347869873e-01 -1.030674651265144348e-01 -5.457265377044677734e-01 -5.297340452671051025e-02 1.166985258460044861e-01 -9.037666022777557373e-02 7.247680425643920898e-02 -1.861213939264416695e-03
-1.380790919065475464e-01 6.268549710512161255e-02 3.309045359492301941e-02 -2.874638736248016357e-01 -8.222733438014984131e-02 -1.711915284395217896e-01 1.566425412893295288e-01 -9.143155068159103394e-02 -1.128000766038894653e-01 1.509937942028045654e-01 1.990885883569717407e-01 1.314747631549835205e-01 -1.377115994691848755e-01 2.818177342414855957e-01 1.365020722150802612e-01 -1.303611695766448975e-01 -1.057538762688636780e-01 -5.167414247989654541e-02 1.520276814699172974e-01 3.172709643840789795e-01 7.123088091611862183e-02 -1.572342589497566223e-02 -7.488059252500534058e-02 4.256153479218482971e-02 1.858917474746704102e-01 1.312577575445175171e-01 -4.399703741073608398e-01 -1.043742746114730835e-01 -1.853558570146560669e-01 3.602263033390045166e-01 6.249552220106124878e-02 1.523401737213134766e-01
2.022897601127624512e-01 3.147698566317558289e-02 3.634013831615447998e-01 1.095345057547092438e-02 6.939208507537841797e-02 1.799345612525939941e-01 -1.439280211925506592e-01 1.992262899875640869e-01 7.683164626359939575e-02 3.000790439546108246e-02 6.989683210849761963e-02 -2.237276360392570496e-02 -8.575318753719329834e-02 6.741033494472503662e-02 -2.349614053964614868e-01 2.136131376028060913e-01 -3.849538862705230713e-01 -4.141741245985031128e-02 1.681362986564636230e-01 1.154110487550497055e-02 -2.545249164104461670e-01 -1.442018300294876099e-01 -1.166974231600761414e-01 7.241459097713232040e-04 1.892729103565216064e-01 2.884694635868072510e-01 -2.059048861265182495e-01 -4.000433161854743958e-02 -2.242475748062133789e-01 2.277435958385467529e-01 -1.210556179285049438e-02 2.460567206144332886e-01
4.183968529105186462e-02 -1.368402689695358276e-01 1.443511247634887695e-01 -4.850458502769470215e-01 -2.019829452037811279e-01 -7.079085707664489746e-02 4.789334163069725037e-02 8.212919346988201141e-03 2.209688425064086914e-01 -1.643190979957580566e-01 -7.219766825437545776e-02 1.857972145080566406e-01 -1.346004009246826172e-01 -2.642232552170753479e-02 -2.590747363865375519e-02 3.066399395465850830e-01 -2.102841138839721680e-01 1.165066361427307129e-01 1.814135164022445679e-01 -3.531889617443084717e-02 -6.599600892513990402e-03 2.367772161960601807e-01 -1.670880019664764404e-01 1.096393615007400513e-01 1.632127463817596436e-01 -1.003654152154922485e-01 -4.064295291900634766e-01 -1.022737622261047363e-01 8.665176481008529663e-02 1.832435578107833862e-01 6.873447448015213013e-02 2.595921279862523079e-03
3.676353693008422852e-01 5.972002074122428894e-02 2.459041029214859009e-01 -3.851223587989807129e-01 1.137022078037261963e-01 1.106033846735954285e-01 1.534160673618316650e-01 -1.062524039298295975e-02 -7.461653091013431549e-03 2.223028242588043213e-01 2.932715415954589844e-01 1.310853362083435059e-01 -2.360423356294631958e-01 -1.788876056671142578e-01 1.210140213370323181e-01 1.941084489226341248e-02 -1.929919123649597168e-01 -4.787410050630569458e-02 -1.836911737918853760e-01 -1.197847425937652588e-01 -7.552727311849594116e-02 1.441244035959243774e-01 -1.735301613807678223e-01 -3.647614736109972000e-03 -1.951828747987747192e-01 -5.998857691884040833e-02 -2.906332314014434814e-01 8.995274454355239868e-02 2.143112421035766602e-01 6.203713640570640564e-02 -9.026365727186203003e-02 -1.089262142777442932e-01
1.243635341525077820e-01 1.864880472421646118e-01 4.483055174350738525e-01 -2.362654656171798706e-01 -3.258368074893951416e-01 1.271190941333770752e-01 7.597494870424270630e-02 3.748627379536628723e-02 -1.888810843229293823e-01 7.436051219701766968e-02 -9.628740698099136353e-02 -1.069869995117187500e-01 -8.163344860076904297e-02 2.095610946416854858e-01 -1.169114261865615845e-01 2.237556874752044678e-02 -2.251845300197601318e-01 -2.202769517898559570e-01 1.374143809080123901e-01 1.769780665636062622e-01 -4.631827026605606079e-02 -4.795835539698600769e-02 -2.576956748962402344e-01 -1.310091316699981689e-01 3.690363764762878418e-01 1.044241711497306824e-01 -8.161775022745132446e-02 1.432371735572814941e-01 -1.775125786662101746e-02 3.952437639236450195e-02 -9.911134839057922363e-02 1.155758500099182129e-01
-2.961120009422302246e-02 2.320511341094970703e-01 3.063795268535614014e-01 -2.335329353809356689e-01 -1.108627580106258392e-02 -1.582039594650268555e-01 -1.970794051885604858e-02 2.545757293701171875e-01 7.147660106420516968e-02 -8.241431415081024170e-02 2.256569117307662964e-01 2.096177488565444946e-01 -4.554434865713119507e-02 1.847008764743804932e-01 -1.522032767534255981e-01 -1.698092669248580933e-01 -5.902630090713500977e-02 -5.496992915868759155e-02 1.277728527784347534e-01 1.641458570957183838e-01 1.612251549959182739e-01 -1.063285693526268005e-01 -1.581617742776870728e-01 5.146667361259460449e-02 1.364880204200744629e-01 1.388344168663024902e-01 -2.642490863800048828e-01 1.836085766553878784e-01 -2.676497995853424072e-01 3.870538473129272461e-01 3.328038007020950317e-02 1.811964362859725952e-01
-1.916762627661228180e-02 3.595589995384216309e-01 3.182547390460968018e-01 -3.144309520721435547e-01 -2.104605883359909058e-01 4.409543797373771667e-02 -1.901509910821914673e-01 1.162468045949935913e-01 4.841824620962142944e-02 3.085934929549694061e-02 1.354131698608398438e-01 1.184760928153991699e-01 -3.314881324768066406e-01 -1.231421455740928650e-01 -1.310427486896514893e-01 -1.587145924568176270e-01 -2.142952382564544678e-01 -1.158128380775451660e-01 1.914242208003997803e-01 3.136609494686126709e-02 2.819506227970123291e-01 1.405874788761138916e-01 2.414125651121139526e-01 -5.359697714447975159e-02 1.853781193494796753e-01 -1.429496407508850098e-01 -2.904121205210685730e-02 -1.210989952087402344e-01 9.569992125034332275e-02 3.226138278841972351e-02 -8.907541632652282715e-02 1.593422740697860718e-01
2.203624993562698364e-01 1.576961427927017212e-01 1.787207275629043579e-01 -1.420528255403041840e-02 -2.360619902610778809e-01 -7.261001318693161011e-02 -3.729415684938430786e-02 -6.606154143810272217e-03 4.150793328881263733e-02 2.468022257089614868e-01 9.627083688974380493e-02 1.290896832942962646e-01 9.903240948915481567e-02 1.532365083694458008e-01 3.041597902774810791e-01 3.631442040205001831e-02 -3.549045920372009277e-01 -5.690637975931167603e-02 9.179396927356719971e-02 3.105928599834442139e-01 -1.513124257326126099e-01 8.572418242692947388e-02 1.045296117663383484e-01 -5.113430321216583252e-02 -2.704170048236846924e-01 -9.540785849094390869e-02 -1.640008240938186646e-01 -6.379315257072448730e-02 -1.902938187122344971e-01 2.612266540527343750e-01 2.447492182254791260e-01 2.467551678419113159e-01
3.893481492996215820e-01 1.564530432224273682e-01 2.512395679950714111e-01 -2.758738696575164795e-01 -1.195847019553184509e-01 -9.598840773105621338e-02 1.110406294465065002e-01 3.025576239451766014e-03 1.952199935913085938e-01 8.498673141002655029e-02 1.236728299409151077e-02 1.420347839593887329e-01 -2.108861654996871948e-01 -4.879768565297126770e-02 -1.040310934185981750e-01 1.573043465614318848e-01 -5.233398675918579102e-01 8.195575326681137085e-03 -6.250272691249847412e-02 4.331970959901809692e-02 4.292871057987213135e-02 1.787429675459861755e-02 2.264474034309387207e-01 -8.270338177680969238e-03 -7.224450819194316864e-03 -5.891608539968729019e-03 -6.614763289690017700e-02 2.535267174243927002e-01 -8.845305442810058594e-02 1.307754069566726685e-01 -2.245872318744659424e-01 -1.530347913503646851e-01
4.241330921649932861e-01 1.446863114833831787e-01 1.662658452987670898e-01 -1.075370982289314270e-01 -4.272320121526718140e-02 -1.632001698017120361e-01 -2.367375195026397705e-01 8.093872666358947754e-02 -3.109578415751457214e-02 2.420522272586822510e-01 2.832966744899749756e-01 1.564935594797134399e-01 -9.112373809330165386e-04 6.656249612569808960e-02 -2.842548489570617676e-01 -9.693362563848495483e-02 -1.274488866329193115e-01 1.494902223348617554e-01 2.004347890615463257e-01 -9.467218071222305298e-02 5.517830327153205872e-02 2.710016071796417236e-02 2.093512564897537231e-01 -2.276812046766281128e-01 8.409153670072555542e-02 3.938705101609230042e-02 -2.290809601545333862e-01 -1.292655169963836670e-01 1.038276851177215576e-01 2.403410226106643677e-01 2.764109373092651367e-01 7.128043565899133682e-03
-5.937913060188293457e-02 5.590580403804779053e-02 1.490020900964736938e-01 -3.851489424705505371e-01 -1.628892719745635986e-01 -8.710125833749771118e-02 -6.408537179231643677e-02 -7.004261761903762817e-02 3.913206756114959717e-01 -7.527741044759750366e-02 8.650413900613784790e-02 2.178824543952941895e-01 -1.221619769930839539e-01 -2.662627026438713074e-02 -2.770555205643177032e-02 1.023747771978378296e-01 -2.639602422714233398e-01 1.384979039430618286e-01 9.942537546157836914e-02 -7.746545225381851196e-02 1.289514638483524323e-02 -7.010536640882492065e-02 -1.650374978780746460e-01 -1.480481494218111038e-02 2.153735309839248657e-01 -1.502127349376678467e-01 -3.886665701866149902e-01 -3.376629054546356201e-01 -1.073403209447860718e-01 2.059778124094009399e-01 -2.057845890522003174e-02 1.155830845236778259e-01
1.630203723907470703e-01 3.810934722423553467e-02 2.855466604232788086e-01 -2.359611243009567261e-01 5.110970512032508850e-02 -8.688865602016448975e-02 -3.144631385803222656e-01 -8.401571772992610931e-03 -4.725362360477447510e-02 2.594676017761230469e-01 -7.578393816947937012e-02 -1.346295922994613647e-01 5.637298524379730225e-02 2.917165867984294891e-02 -1.630617082118988037e-01 2.809094488620758057e-01 -2.632573843002319336e-01 -2.167657464742660522e-01 -3.757332265377044678e-02 7.278019934892654419e-02 -1.702198237180709839e-01 4.501378908753395081e-02 -1.347248349338769913e-02 6.032726541161537170e-02 3.617875277996063232e-01 9.190881252288818359e-02 -1.112000420689582825e-01 -2.558636665344238281e-01 -1.133090704679489136e-01 2.360285371541976929e-01 -2.360775023698806763e-01 1.530116349458694458e-01
1.640222780406475067e-02 2.075249403715133667e-01 4.833921492099761963e-01 -3.789516389369964600e-01 -2.156756073236465454e-01 -1.310477554798126221e-01 -2.616401016712188721e-01 2.578341364860534668e-01 2.000413686037063599e-01 1.352865248918533325e-01 5.861628428101539612e-02 1.105545386672019958e-01 7.038928568363189697e-02 -2.477266341447830200e-01 -2.319725975394248962e-02 -2.545961439609527588e-01 4.973492771387100220e-02 3.567659854888916016e-02 3.545028623193502426e-03 -1.199501603841781616e-01 -2.084338515996932983e-01 7.868971675634384155e-02 -5.591387394815683365e-03 -7.980388402938842773e-02 -3.428519144654273987e-02 1.297045946121215820e-01 -1.522352695465087891e-01 4.002077132463455200e-02 -7.109828293323516846e-03 1.024223640561103821e-01 -1.259095519781112671e-01 1.782054752111434937e-01
7.091662287712097168e-02 -1.488122940063476562e-01 5.533867478370666504e-01 -7.429350167512893677e-02 -1.768922209739685059e-01 6.227166205644607544e-02 -1.093044690787792206e-02 3.500028327107429504e-02 2.385707646608352661e-01 2.298732660710811615e-02 -2.067208141088485718e-01 1.361659765243530273e-01 2.198071181774139404e-01 -4.438643157482147217e-02 1.224688515067100525e-01 1.448755562305450439e-01 -1.635818183422088623e-02 3.038331866264343262e-02 3.223488852381706238e-02 1.969723701477050781e-01 3.067983780056238174e-03 -1.566426753997802734e-01 3.542467579245567322e-02 -1.192071661353111267e-01 -5.510043352842330933e-02 -2.049009054899215698e-01 -1.907598972320556641e-01 2.959921211004257202e-02 -9.741188958287239075e-03 4.159678518772125244e-01 2.584501504898071289e-01 1.277428269386291504e-01
1.127557009458541870e-01 1.957081854343414307e-01 1.803948134183883667e-01 -3.252657055854797363e-01 2.472348809242248535e-01 1.229061260819435120e-01 -7.449450343847274780e-02 -9.048815816640853882e-03 2.266767174005508423e-01 1.647733598947525024e-01 -1.031789705157279968e-01 -2.643281817436218262e-01 -1.676329672336578369e-01 -3.523178771138191223e-02 -1.057049538940191269e-02 -2.173577398061752319e-01 4.602324590086936951e-02 -2.494213134050369263e-01 2.385706752538681030e-01 3.828171268105506897e-02 2.324993163347244263e-01 -1.650500297546386719e-01 -7.721579074859619141e-02 1.771654933691024780e-01 1.090192273259162903e-01 -1.828989535570144653e-01 -2.838452756404876709e-01 -1.458523273468017578e-01 1.272193938493728638e-01 2.957254052162170410e-01 2.181207388639450073e-02 1.963894069194793701e-02
2.893302440643310547e-01 1.529334932565689087e-01 2.420756667852401733e-01 7.065660506486892700e-02 -1.432062387466430664e-01 -3.303149342536926270e-02 1.146899629384279251e-02 -2.782598733901977539e-01 5.053399130702018738e-02 2.191205769777297974e-01 2.070348709821701050e-02 5.104385316371917725e-02 -5.489270389080047607e-02 2.479529082775115967e-01 8.945506066083908081e-02 1.254234313964843750e-01 -3.296314179897308350e-01 1.208012830466032028e-02 3.196892142295837402e-01 9.126144461333751678e-03 7.960626482963562012e-02 2.703633904457092285e-01 -1.301297247409820557e-01 -4.887079074978828430e-02 4.042248800396919250e-02 8.668749779462814331e-02 -1.843371391296386719e-01 3.317331373691558838e-01 -1.131283640861511230e-01 2.766390144824981689e-01 -1.678697317838668823e-01 8.827526122331619263e-02
3.046019375324249268e-01 1.375564038753509521e-01 2.056096494197845459e-01 -3.067139685153961182e-01 -1.835711598396301270e-01 -1.745109409093856812e-01 1.975600570440292358e-01 -9.867986664175987244e-04 -1.888022013008594513e-02 5.341928824782371521e-02 -2.022279947996139526e-01 1.807081396691501141e-03 1.019213814288377762e-02 -8.701659739017486572e-02 -4.051973223686218262e-01 -1.403251849114894867e-02 -5.433260649442672729e-02 -4.029862880706787109e-01 1.690250635147094727e-01 7.648926973342895508e-02 1.405677944421768188e-01 7.607116550207138062e-02 7.583032827824354172e-03 -2.727660536766052246e-02 4.590569064021110535e-02 -8.301876485347747803e-03 -1.634129285812377930e-01 1.285947561264038086e-01 -3.634449839591979980e-02 3.633888363838195801e-01 1.411567181348800659e-01 -8.811823278665542603e-02
1.061356533318758011e-02 1.265761107206344604e-01 5.128858089447021484e-01 -2.286934107542037964e-01 -1.061076298356056213e-01 -1.118889451026916504e-01 -7.325657457113265991e-02 2.436585538089275360e-02 1.026928648352622986e-01 -3.966757282614707947e-02 2.296466976404190063e-01 5.006206035614013672e-02 1.310240477323532104e-01 1.845064014196395874e-01 -6.919859349727630615e-02 -2.341991066932678223e-01 -4.667813330888748169e-02 -3.102063536643981934e-01 -4.877924546599388123e-02 3.324532806873321533e-01 2.234341204166412354e-01 1.340179890394210815e-01 2.087739855051040649e-02 -2.321662567555904388e-02 3.320284187793731689e-02 2.132424712181091309e-01 -1.527186930179595947e-01 1.006759703159332275e-01 7.089805603027343750e-02 2.818053066730499268e-01 1.015299931168556213e-01 -7.491274178028106689e-02
2.775880135595798492e-02 -1.020432040095329285e-01 1.087781637907028198e-01 -3.735578060150146484e-01 -1.931111663579940796e-01 2.240676060318946838e-02 5.773922055959701538e-02 1.743197441101074219e-01 1.949636042118072510e-01 2.262390851974487305e-01 1.367891579866409302e-01 8.957739174365997314e-02 -1.562649905681610107e-01 -1.407175064086914062e-01 -1.393727809190750122e-01 2.065839767456054688e-01 -2.319962233304977417e-01 -1.637791283428668976e-02 2.176696658134460449e-01 -1.352706998586654663e-01 -2.807816267013549805e-01 1.371821165084838867e-01 -4.942427948117256165e-02 -2.695650458335876465e-01 2.763038575649261475e-01 -2.969916723668575287e-02 -1.609799563884735107e-01 -3.516539335250854492e-01 -1.198455691337585449e-02 1.731749251484870911e-02 9.355238825082778931e-02 1.230474337935447693e-01
3.057276606559753418e-01 -1.440486162900924683e-01 2.733815610408782959e-01 -1.064373180270195007e-01 4.410384222865104675e-02 4.728306829929351807e-02 7.616537157446146011e-03 1.370540857315063477e-01 2.423101663589477539e-01 4.191292524337768555e-01 1.411184519529342651e-01 2.363509833812713623e-01 -1.427085250616073608e-01 -1.380207240581512451e-01 1.267468482255935669e-01 1.014043465256690979e-01 -1.561765465885400772e-02 8.450782299041748047e-02 1.139984428882598877e-01 4.204767644405364990e-01 -5.968242511153221130e-02 -1.827246695756912231e-01 -2.580680847167968750e-01 7.662983238697052002e-02 1.129988953471183777e-02 -9.208457916975021362e-02 -2.299715392291545868e-02 9.281232953071594238e-02 -4.459847882390022278e-02 2.530345022678375244e-01 3.742363676428794861e-02 9.486394375562667847e-02
2.654950022697448730e-01 4.256105050444602966e-03 1.529063284397125244e-01 -3.670711815357208252e-01 -1.183311045169830322e-01 -3.289384245872497559e-01 2.875903248786926270e-01 7.681371062062680721e-04 4.691136255860328674e-02 1.530079394578933716e-01 -3.149585425853729248e-02 2.783714607357978821e-02 -5.356239154934883118e-02 -1.203536689281463623e-01 -2.178233265876770020e-01 -4.404027014970779419e-02 -1.352991759777069092e-01 -3.132919669151306152e-01 2.207991778850555420e-01 -4.736087843775749207e-02 1.816871166229248047e-01 8.777747303247451782e-02 1.110899150371551514e-01 4.168634302914142609e-03 2.020265907049179077e-01 -1.043417602777481079e-01 2.232914790511131287e-02 1.475208401679992676e-01 3.841386362910270691e-02 3.787819147109985352e-01 1.629048436880111694e-01 7.976748794317245483e-02
4.622492939233779907e-02 -9.412002563476562500e-02 2.088512182235717773e-01 -3.201310932636260986e-01 -3.525005877017974854e-01 -5.868658050894737244e-02 -1.628521084785461426e-01 1.414739787578582764e-01 2.851269841194152832e-01 8.488395810127258301e-02 -2.804527059197425842e-02 -3.898053988814353943e-02 -6.664624065160751343e-02 -4.184891656041145325e-02 -6.125436350703239441e-02 1.584657579660415649e-01 -3.566792905330657959e-01 3.201803267002105713e-01 2.458658069372177124e-01 3.960595931857824326e-04 -1.172349825501441956e-01 1.378857791423797607e-01 -2.751099504530429840e-02 8.413110673427581787e-02 7.794643938541412354e-02 -1.461590919643640518e-02 -2.931911349296569824e-01 -5.678590014576911926e-02 9.790599346160888672e-02 1.460785418748855591e-01 -1.725316196680068970e-01 2.363397628068923950e-01
3.307725489139556885e-01 5.972877889871597290e-02 2.929850518703460693e-01 -3.170390427112579346e-01 -8.380449563264846802e-02 -1.491145491600036621e-01 2.123915106058120728e-01 5.335212498903274536e-02 1.517875939607620239e-01 3.167273700237274170e-01 3.489467129111289978e-02 -1.085739061236381531e-01 -5.714620649814605713e-02 7.615336030721664429e-02 -2.246572226285934448e-01 7.568615674972534180e-02 -2.074820362031459808e-02 -4.876072108745574951e-01 2.415794581174850464e-01 -1.580678820610046387e-01 3.611119836568832397e-02 4.941967129707336426e-02 6.067383661866188049e-02 -1.049799174070358276e-01 6.738904118537902832e-02 1.188287585973739624e-01 -1.850748062133789062e-01 1.158650070428848267e-01 1.096323356032371521e-01 -5.144347902387380600e-03 5.461411178112030029e-02 -2.177424728870391846e-02
-2.786397337913513184e-01 1.952164024114608765e-01 4.038624763488769531e-01 -2.535821795463562012e-01 -5.701979249715805054e-02 8.222402632236480713e-02 1.339367707259953022e-03 1.161262318491935730e-01 8.690931648015975952e-02 -1.865204870700836182e-01 1.734567880630493164e-01 7.103171944618225098e-02 -4.040799103677272797e-03 1.612053662538528442e-01 -5.787070095539093018e-02 -2.083006501197814941e-01 6.253306567668914795e-02 -1.244283393025398254e-01 -2.570331469178199768e-02 3.506995439529418945e-01 7.027478516101837158e-02 5.726353079080581665e-02 2.187220612540841103e-03 1.876544579863548279e-02 1.132761463522911072e-01 1.759573370218276978e-01 -3.144026398658752441e-01 -1.011043414473533630e-02 1.151398941874504089e-01 3.988921940326690674e-01 1.183734983205795288e-01 4.877145215868949890e-02
8.865223079919815063e-02 2.883633673191070557e-01 2.984236180782318115e-01 -2.615337669849395752e-01 1.761788427829742432e-01 1.117978915572166443e-01 -2.377093583345413208e-01 -2.411810122430324554e-02 5.538550671190023422e-03 2.179772555828094482e-01 1.277523636817932129e-01 3.251286596059799194e-02 7.823203504085540771e-02 2.649880647659301758e-01 -1.276479214429855347e-01 -1.008272692561149597e-01 -1.334977895021438599e-01 -1.623148024082183838e-01 -9.608038701117038727e-03 -1.426937133073806763e-01 -1.138216927647590637e-01 -1.255864948034286499e-01 -2.992207109928131104e-01 2.472450137138366699e-01 1.107958629727363586e-01 -2.313777357339859009e-01 -2.505887150764465332e-01 1.125005334615707397e-01 3.925917297601699829e-02 9.971568733453750610e-02 2.911845743656158447e-01 4.045486822724342346e-02
2.591919004917144775e-01 7.269062101840972900e-02 3.223291933536529541e-01 -1.832066029310226440e-01 -8.187531493604183197e-03 2.754619121551513672e-01 -2.093030363321304321e-01 -1.030616611242294312e-01 4.206776991486549377e-02 1.448002755641937256e-01 -1.116114631295204163e-01 8.999951928853988647e-02 -9.836822003126144409e-02 1.923146396875381470e-01 1.860155612230300903e-01 -2.167032510042190552e-01 -1.385397464036941528e-02 -1.158609315752983093e-01 6.856538821011781693e-03 1.523874420672655106e-02 -7.851979136466979980e-02 -1.151366978883743286e-01 -3.310461938381195068e-01 -3.469998762011528015e-02 2.133465409278869629e-01 1.917648944072425365e-03 -4.891344904899597168e-01 -1.312940716743469238e-01 -2.539626322686672211e-03 1.414064466953277588e-01 1.238586902618408203e-01 8.194800466299057007e-02
1.307596117258071899e-01 1.352882236242294312e-01 3.980092704296112061e-01 -2.337559312582015991e-01 4.197558760643005371e-02 2.186338454484939575e-01 -1.826204210519790649e-01 2.527580261230468750e-01 -1.959161609411239624e-01 6.313145160675048828e-02 1.200058311223983765e-01 -1.095786169171333313e-01 1.585806012153625488e-01 -9.299467504024505615e-02 -3.338943794369697571e-02 2.709944844245910645e-01 -3.258008658885955811e-01 4.744460806250572205e-02 1.561990529298782349e-01 1.502303034067153931e-01 5.427423119544982910e-02 1.424320787191390991e-02 4.387031123042106628e-02 2.778835967183113098e-02 1.114776507019996643e-01 -2.152668833732604980e-01 -2.103402465581893921e-02 4.985313490033149719e-02 4.838260263204574585e-02 3.835353553295135498e-01 2.284833043813705444e-01 5.541238188743591309e-02
7.716508954763412476e-02 5.397434905171394348e-02 2.556801140308380127e-01 -1.049042046070098877e-01 -2.486662864685058594e-01 2.070821374654769897e-01 -9.147758036851882935e-02 9.511826932430267334e-02 -2.515070140361785889e-02 6.039468944072723389e-02 5.525427311658859253e-02 9.575196541845798492e-03 1.486067920923233032e-01 5.128662567585706711e-03 2.324075251817703247e-01 1.172117218375205994e-01 -1.311216950416564941e-01 -1.784039475023746490e-02 2.651142477989196777e-01 4.049466848373413086e-01 1.606542244553565979e-02 -1.522424817085266113e-01 4.401877149939537048e-02 -6.939630955457687378e-02 -3.495597466826438904e-02 -1.488908231258392334e-01 -7.480458915233612061e-02 -3.403198719024658203e-01 -2.686304785311222076e-02 4.332906603813171387e-01 6.130502000451087952e-02 2.763012349605560303e-01
7.117416709661483765e-02 1.697984635829925537e-01 4.356818199157714844e-01 -1.154237985610961914e-01 -1.165678650140762329e-01 -2.140269847586750984e-03 -7.893753051757812500e-02 -1.855836994946002960e-02 -1.005836725234985352e-01 2.842399477958679199e-01 -7.125025987625122070e-02 1.231819391250610352e-01 -4.718857258558273315e-02 9.346582926809787750e-03 1.881315261125564575e-01 1.161562837660312653e-02 -2.192706316709518433e-01 -2.232241332530975342e-01 -1.320870667695999146e-01 3.262101113796234131e-01 2.779399044811725616e-02 -3.894651681184768677e-02 -4.831510782241821289e-02 -2.738045752048492432e-01 3.957532942295074463e-01 -1.671383082866668701e-01 -2.345771193504333496e-01 -1.578569114208221436e-01 -5.167928338050842285e-02 -1.520985215902328491e-01 4.563637450337409973e-02 -6.418127566576004028e-03
3.314774632453918457e-01 1.008583605289459229e-01 4.417200088500976562e-01 -1.094769909977912903e-01 -2.263366729021072388e-01 -2.532626390457153320e-01 1.834139111451804638e-04 1.366035491228103638e-01 -1.919844895601272583e-01 7.155308872461318970e-02 -4.051144421100616455e-02 1.516151875257492065e-01 -2.202838808298110962e-01 4.442799463868141174e-02 -1.809115335345268250e-02 1.263610422611236572e-01 -1.288525909185409546e-01 3.548682853579521179e-02 -5.199348554015159607e-03 2.410542666912078857e-01 2.283052206039428711e-01 4.530270025134086609e-02 -2.154563553631305695e-02 -1.665446609258651733e-01 1.288269609212875366e-01 -3.851679619401693344e-03 -3.681208491325378418e-01 2.972087264060974121e-02 6.169253215193748474e-02 -2.414127811789512634e-02 2.541457414627075195e-01 1.582987904548645020e-01
6.401561200618743896e-02 -8.573308004997670650e-04 2.748569250106811523e-01 -3.333881199359893799e-01 -1.997444033622741699e-01 -1.107344627380371094e-01 3.474833443760871887e-02 -1.219605188816785812e-02 3.299640417098999023e-01 -7.260923832654953003e-02 9.441150352358818054e-03 2.577983736991882324e-01 -1.594169139862060547e-01 6.343086808919906616e-02 -2.550572715699672699e-02 1.821700930595397949e-01 -2.488816976547241211e-01 2.158359885215759277e-01 2.601786851882934570e-01 -1.009962633252143860e-01 -2.757171913981437683e-02 -5.248944833874702454e-02 -2.518226504325866699e-01 1.038270443677902222e-02 1.740327179431915283e-01 -3.417813777923583984e-02 -3.684782981872558594e-01 -2.846175134181976318e-01 -6.890894472599029541e-02 7.026596367359161377e-02 1.625231653451919556e-02 8.542944677174091339e-03
-3.799604997038841248e-02 -7.776365429162979126e-02 3.463686406612396240e-01 -4.304869472980499268e-01 -2.666205167770385742e-01 -1.392646133899688721e-01 -8.583485335111618042e-02 1.626596152782440186e-01 2.370779961347579956e-01 -3.252442181110382080e-02 -5.954726412892341614e-02 -1.291175931692123413e-01 2.101494222879409790e-01 4.314907640218734741e-02 -7.519467175006866455e-02 1.696782261133193970e-01 -3.364205360412597656e-01 2.316824793815612793e-01 2.658288180828094482e-02 1.241100728511810303e-01 -8.347829431295394897e-02 1.493226587772369385e-01 9.553921408951282501e-03 -7.757002860307693481e-02 -6.583549082279205322e-02 3.301186114549636841e-02 -1.191658675670623779e-01 -2.096395194530487061e-02 1.518242657184600830e-01 1.386672556400299072e-01 -4.949335381388664246e-02 3.490398526191711426e-01
-1.114938482642173767e-01 2.233242541551589966e-01 4.432092010974884033e-01 -3.257704377174377441e-01 -1.304487586021423340e-01 9.738047420978546143e-02 -4.167208448052406311e-02 -7.380615919828414917e-02 -2.063486427068710327e-01 1.318137049674987793e-01 7.978740334510803223e-02 2.070065736770629883e-01 4.732199385762214661e-02 3.731939243152737617e-03 -1.538323611021041870e-01 -6.487113982439041138e-02 2.377346158027648926e-02 6.793972849845886230e-02 2.745523117482662201e-02 -5.623203516006469727e-02 -2.415811866521835327e-01 1.194142326712608337e-01 -6.705331057310104370e-02 1.005532369017601013e-01 1.984201967716217041e-01 1.183540467172861099e-02 -4.924143254756927490e-01 1.111184433102607727e-01 1.978757232427597046e-01 -7.694556564092636108e-02 -1.506351083517074585e-01 -6.108426302671432495e-02
6.024614907801151276e-03 -1.796238422393798828e-01 3.206667602062225342e-01 1.251652184873819351e-02 5.222232267260551453e-02 -1.059270948171615601e-01 -4.133366513997316360e-03 -1.446038037538528442e-01 2.913001775741577148e-01 8.820894360542297363e-02 -6.563363224267959595e-02 -2.231029607355594635e-02 -9.655882418155670166e-02 2.589999139308929443e-01 -1.096362993121147156e-02 8.250755257904529572e-03 -1.911621242761611938e-01 -1.790312528610229492e-01 2.075472027063369751e-01 3.046801090240478516e-01 1.540434509515762329e-01 6.627367436885833740e-02 -2.210207879543304443e-01 1.821385473012924194e-01 1.092259865254163742e-02 -1.298395451158285141e-02 -4.419921636581420898e-01 -5.240346491336822510e-02 8.592215180397033691e-02 3.297051787376403809e-01 -8.107144385576248169e-02 1.417960673570632935e-01
1.694510430097579956e-01 -2.131864614784717560e-02 3.238236010074615479e-01 -4.045933783054351807e-01 9.655605256557464600e-02 -5.887820944190025330e-02 -4.426523447036743164e-01 1.932009309530258179e-01 -1.988618634641170502e-02 1.587725877761840820e-01 1.282716728746891022e-02 2.344055473804473877e-01 -6.674013286828994751e-02 1.580833047628402710e-01 -5.283956974744796753e-02 1.300814151763916016e-01 2.109930478036403656e-02 -1.030065864324569702e-01 2.304922640323638916e-01 1.043284758925437927e-01 -1.720870286226272583e-01 3.282123059034347534e-02 -9.022142738103866577e-02 -1.700431555509567261e-01 2.920759022235870361e-01 3.814883902668952942e-02 -9.689510613679885864e-02 -4.311478883028030396e-02 2.358895987272262573e-01 3.459830768406391144e-03 1.438260972499847412e-01 -9.580755978822708130e-02
1.210567951202392578e-01 -1.666415832005441189e-03 1.631749272346496582e-01 -2.612451016902923584e-01 -3.336755037307739258e-01 7.136514037847518921e-02 7.745460420846939087e-02 -6.812189519405364990e-02 1.316437721252441406e-01 1.512438654899597168e-01 1.108414009213447571e-01 1.894596815109252930e-01 3.792766854166984558e-02 3.980327844619750977e-01 1.371268182992935181e-01 3.889052197337150574e-02 -1.111277565360069275e-01 -2.933391556143760681e-02 2.271208018064498901e-01 1.595250964164733887e-01 6.390212476253509521e-02 -1.160913258790969849e-01 7.022423297166824341e-02 -2.545379698276519775e-01 3.618143200874328613e-01 4.802719503641128540e-02 -2.191949039697647095e-01 7.040423899888992310e-02 -9.958931803703308105e-02 3.279090821743011475e-01 -9.288959950208663940e-02 -7.078967988491058350e-02
1.711062043905258179e-01 -7.184495776891708374e-02 2.178433835506439209e-01 -3.364959061145782471e-01 -1.717862188816070557e-01 -3.760322183370590210e-02 1.426429003477096558e-01 2.409260123968124390e-01 3.768952786922454834e-01 1.861015893518924713e-02 8.906329050660133362e-03 1.346719264984130859e-01 -1.240171417593955994e-01 6.674785166978836060e-02 -4.034769162535667419e-02 3.750479817390441895e-01 -1.079100668430328369e-01 -9.539759159088134766e-02 -1.395808794768527150e-04 -3.048617206513881683e-02 -2.000495046377182007e-02 1.448416430503129959e-02 -1.228362992405891418e-01 2.516455352306365967e-01 1.809153556823730469e-01 1.578059047460556030e-01 -3.433464169502258301e-01 -1.067253798246383667e-01 -1.875412166118621826e-01 1.067107692360877991e-01 1.781378984451293945e-01 -8.319438248872756958e-02
-1.531297340989112854e-02 -5.510557442903518677e-02 2.133830785751342773e-01 -3.997074663639068604e-01 7.291896641254425049e-02 -2.043427824974060059e-01 -2.007179111242294312e-01 -4.419750347733497620e-02 2.146375477313995361e-01 -1.718979626893997192e-01 1.050423644483089447e-02 1.832702779211103916e-03 -7.061253488063812256e-02 -6.052435189485549927e-02 -1.819474399089813232e-01 1.788723170757293701e-01 -2.291040569543838501e-01 -1.431798934936523438e-01 7.700033485889434814e-02 1.031140834093093872e-01 -2.407621890306472778e-01 5.137779563665390015e-02 -1.862929761409759521e-01 -1.015968918800354004e-01 7.012253254652023315e-02 1.689650416374206543e-01 -3.318099081516265869e-01 -3.042361736297607422e-01 1.694796383380889893e-01 2.221480607986450195e-01 -2.068652510643005371e-01 -2.147044055163860321e-02
-7.253911462612450123e-04 -1.129395589232444763e-01 1.962507665157318115e-01 -3.372194766998291016e-01 -1.927435994148254395e-01 -7.532446086406707764e-02 -4.967714473605155945e-02 -1.669898442924022675e-02 3.397622704505920410e-01 -8.467770367860794067e-02 -1.177674084901809692e-01 1.347243338823318481e-01 -1.713780015707015991e-01 4.800238832831382751e-02 -5.815983191132545471e-02 2.335895150899887085e-01 -2.646992504596710205e-01 2.238051891326904297e-01 2.321998775005340576e-01 -7.922963798046112061e-02 2.850448526442050934e-02 1.277388930320739746e-01 -2.083888500928878784e-01 2.299442514777183533e-02 2.533309161663055420e-01 3.102057240903377533e-02 -4.101152122020721436e-01 -1.054166480898857117e-01 8.306417614221572876e-02 1.753633767366409302e-01 3.363239020109176636e-02 1.432846933603286743e-01
2.777553200721740723e-01 3.017936348915100098e-01 4.654323682188987732e-02 -1.065952405333518982e-01 1.262963414192199707e-01 6.169278919696807861e-02 -8.576665073633193970e-02 4.534927010536193848e-02 4.717306420207023621e-02 2.403742223978042603e-01 7.926058024168014526e-02 2.479144781827926636e-01 -1.695947647094726562e-01 8.917355537414550781e-02 8.061342686414718628e-02 1.890641450881958008e-01 7.783110439777374268e-02 -1.174601688981056213e-01 1.466225832700729370e-01 9.647602215409278870e-03 -2.487490475177764893e-01 -2.442605346441268921e-01 7.931340485811233521e-02 -1.880876719951629639e-02 -1.953466683626174927e-01 -5.160245299339294434e-02 -2.881505787372589111e-01 1.042914837598800659e-01 1.195136904716491699e-01 4.508585929870605469e-01 -2.433337122201919556e-01 3.519898653030395508e-02
3.675622344017028809e-01 3.114462792873382568e-01 2.610189318656921387e-01 -1.118024662137031555e-01 7.232819497585296631e-02 1.099107228219509125e-02 -1.512668430805206299e-01 1.266239583492279053e-01 1.777328252792358398e-01 3.117629326879978180e-02 1.814610660076141357e-01 -5.062085762619972229e-02 -2.268740981817245483e-01 3.780916631221771240e-01 2.983613521791994572e-04 1.985557973384857178e-01 8.591811358928680420e-02 9.058276563882827759e-02 1.500760465860366821e-01 -6.842823326587677002e-02 -1.306417286396026611e-01 5.929383914917707443e-03 -2.405521869659423828e-01 -2.162948995828628540e-02 3.858026564121246338e-01 -5.306258425116539001e-02 -3.555683884769678116e-03 -1.643846929073333740e-01 1.155779734253883362e-01 1.298052370548248291e-01 -5.816530436277389526e-02 -1.028916463255882263e-01
5.269935727119445801e-02 2.238937765359878540e-01 3.604145646095275879e-01 5.353422462940216064e-02 -1.724160015583038330e-01 1.984464973211288452e-01 -3.813272416591644287e-01 2.475098371505737305e-01 1.457825154066085815e-01 1.254809051752090454e-01 -3.867215942591428757e-03 -1.280845236033201218e-02 -2.092831879854202271e-01 7.612578570842742920e-02 -1.459233164787292480e-01 1.505742222070693970e-01 4.350503440946340561e-03 -2.496728599071502686e-01 1.337861120700836182e-01 1.928209327161312103e-02 -1.480968389660120010e-02 7.940295338630676270e-02 5.522506684064865112e-02 2.296922355890274048e-02 1.155502647161483765e-01 -1.328172385692596436e-01 -2.243847846984863281e-01 -1.120633482933044434e-01 1.347073763608932495e-01 3.942647576332092285e-01 1.530277878046035767e-01 1.617947518825531006e-01
3.391259536147117615e-02 9.699560701847076416e-02 4.195769429206848145e-01 -2.961886227130889893e-01 7.832561433315277100e-02 -2.042204290628433228e-01 9.015728533267974854e-02 -3.135322928428649902e-01 6.264261901378631592e-02 3.321751356124877930e-01 1.874547898769378662e-01 1.575814187526702881e-01 4.581567645072937012e-02 3.431791439652442932e-02 -1.644840389490127563e-01 5.095347762107849121e-03 -9.542390704154968262e-02 -8.681971579790115356e-02 1.857881247997283936e-01 1.749040484428405762e-01 -1.713111698627471924e-01 -4.695174843072891235e-02 -7.015273440629243851e-03 -2.035688012838363647e-01 1.708687692880630493e-01 2.669273614883422852e-01 3.563603758811950684e-02 2.162718772888183594e-01 1.025765016674995422e-01 1.478152722120285034e-01 7.432437688112258911e-02 1.600799560546875000e-01
-4.946440458297729492e-02 6.850431859493255615e-02 3.808135986328125000e-01 5.418908223509788513e-02 -3.116922080516815186e-02 -4.355354979634284973e-02 1.047595813870429993e-01 1.482782214879989624e-01 2.022597044706344604e-01 -4.080041125416755676e-02 2.263479679822921753e-01 -1.353805959224700928e-01 -2.407323271036148071e-01 1.316375583410263062e-01 -3.258093073964118958e-02 -1.916109472513198853e-01 -8.046728558838367462e-03 -3.254494667053222656e-01 9.418305009603500366e-02 1.631639301776885986e-01 1.676401868462562561e-02 1.752322763204574585e-01 4.821003228425979614e-02 1.118251457810401917e-01 1.406283676624298096e-01 1.919534872286021709e-03 -2.397846430540084839e-01 1.281030625104904175e-01 -1.469226628541946411e-01 4.884707033634185791e-01 4.583640396595001221e-02 2.015299499034881592e-01
2.531394064426422119e-01 2.703158557415008545e-01 3.124096989631652832e-01 -2.648631632328033447e-01 -1.708805561065673828e-01 -4.374457523226737976e-03 -1.255297102034091949e-02 1.496933400630950928e-01 -4.320538043975830078e-02 2.406327575445175171e-01 9.968172013759613037e-02 3.259568512439727783e-01 -1.534083634614944458e-01 4.439518786966800690e-03 9.390881285071372986e-03 -1.608030349016189575e-01 -1.407711058855056763e-01 9.607169777154922485e-02 -8.777859061956405640e-02 1.045929417014122009e-01 4.221979901194572449e-02 1.793582290410995483e-01 1.566500365734100342e-01 1.261580586433410645e-01 2.703752517700195312e-01 1.754136234521865845e-01 -3.324699997901916504e-01 1.733829826116561890e-01 1.921514719724655151e-01 9.458733350038528442e-02 -7.342524826526641846e-02 -5.346661433577537537e-03
3.064591437578201294e-02 3.544837236404418945e-01 2.586234807968139648e-01 -2.029591798782348633e-01 1.016672551631927490e-01 1.816534399986267090e-01 2.615332603454589844e-02 2.306020110845565796e-01 3.190808296203613281e-01 4.338778927922248840e-02 -1.644697189331054688e-01 1.554232239723205566e-01 -8.689769357442855835e-02 6.755172461271286011e-02 -5.675249267369508743e-03 1.462950557470321655e-01 -9.100463986396789551e-02 1.950778439640998840e-02 -6.694000214338302612e-03 4.507607594132423401e-02 -3.172659873962402344e-01 5.030785128474235535e-02 -3.940185159444808960e-02 -3.380087018013000488e-01 -1.618904024362564087e-01 -1.067166924476623535e-01 -2.475253492593765259e-01 1.456314623355865479e-01 2.470630556344985962e-01 1.488000750541687012e-01 -1.927900016307830811e-01 9.758862853050231934e-02
8.595956861972808838e-02 2.636148631572723389e-01 2.322952002286911011e-01 -4.015461802482604980e-01 3.182862699031829834e-02 1.412157118320465088e-01 7.048139721155166626e-02 -3.479382023215293884e-02 1.127407625317573547e-01 2.558434307575225830e-01 -4.518932104110717773e-02 3.511551022529602051e-01 -1.296799816191196442e-02 -3.502788022160530090e-02 -9.905485808849334717e-02 -1.042111441493034363e-01 -1.027307752519845963e-02 -1.244341135025024414e-01 -5.772856622934341431e-02 3.106086552143096924e-01 1.414083838462829590e-01 7.378946989774703979e-02 1.463810354471206665e-01 -1.463453769683837891e-01 2.160020023584365845e-01 2.687267959117889404e-01 -3.740215003490447998e-01 -3.160639107227325439e-02 -7.443142682313919067e-02 -3.955087810754776001e-02 -3.166367486119270325e-02 -6.037497520446777344e-02
5.880976468324661255e-02 4.141822755336761475e-01 7.553206384181976318e-02 -2.295306324958801270e-01 -3.617179021239280701e-02 6.230016797780990601e-02 -1.181605970486998558e-03 7.901456952095031738e-02 9.564992040395736694e-02 7.191679626703262329e-02 4.005732387304306030e-02 2.196382731199264526e-01 -1.024656444787979126e-01 3.280311822891235352e-02 -1.423976868391036987e-01 6.784810125827789307e-02 -1.166613399982452393e-01 5.664951726794242859e-02 -1.327420584857463837e-02 2.821405827999114990e-01 -4.486472308635711670e-01 -8.691756054759025574e-03 9.723471157485619187e-05 -4.508149623870849609e-01 1.079797372221946716e-01 -1.130842715501785278e-01 -9.873645007610321045e-02 2.129945531487464905e-02 1.018898040056228638e-01 2.807528674602508545e-01 -1.258453428745269775e-01 -1.168976649641990662e-01
2.408708035945892334e-01 4.724229574203491211e-01 3.529890999197959900e-02 -1.068100705742835999e-01 2.303939610719680786e-01 2.104966044425964355e-01 1.030407547950744629e-01 -4.030922949314117432e-01 7.052507251501083374e-02 2.554136812686920166e-01 -1.339474041014909744e-02 7.455627620220184326e-02 -1.197928097099065781e-02 -5.212407559156417847e-02 3.698460012674331665e-02 9.378240257501602173e-02 -2.777915596961975098e-01 -1.775872558355331421e-01 1.632053107023239136e-01 1.408583223819732666e-01 1.424649059772491455e-01 5.984672158956527710e-02 -7.889379560947418213e-02 8.226028084754943848e-02 1.915118396282196045e-01 -2.295546792447566986e-02 -7.636547088623046875e-02 -8.343411237001419067e-02 -5.691038072109222412e-02 1.591805815696716309e-01 -2.649689316749572754e-01 7.646697759628295898e-02
2.217891067266464233e-01 -2.043051645159721375e-02 2.496058195829391479e-01 -2.728604674339294434e-01 -3.080688789486885071e-02 -4.480933398008346558e-02 -1.714487969875335693e-01 1.413822770118713379e-01 -1.038718745112419128e-01 -2.847413765266537666e-03 2.359201610088348389e-01 7.506463676691055298e-02 3.343231044709682465e-03 9.507571160793304443e-02 1.720621250569820404e-02 -2.633656859397888184e-01 -8.447111397981643677e-02 -5.918464437127113342e-02 3.091458082199096680e-01 2.316389083862304688e-01 7.096759974956512451e-02 1.697719693183898926e-01 1.057561859488487244e-01 1.644495725631713867e-01 -2.199596166610717773e-02 1.197732537984848022e-01 -3.465058803558349609e-01 5.165560543537139893e-02 1.399970501661300659e-01 3.020874857902526855e-01 2.771614491939544678e-01 2.308802157640457153e-01
3.103889524936676025e-01 1.778237670660018921e-01 2.575289309024810791e-01 -9.579038619995117188e-02 -3.371822834014892578e-02 2.273587137460708618e-01 -3.383673727512359619e-02 7.738566398620605469e-02 3.518176451325416565e-02 1.188910454511642456e-01 -9.307438135147094727e-02 -1.506758630275726318e-01 1.020593121647834778e-01 2.091648578643798828e-01 -2.246862947940826416e-01 1.693076826632022858e-02 -1.605028957128524780e-01 -6.403271853923797607e-02 -5.120231211185455322e-02 2.842639982700347900e-01 -2.752941846847534180e-01 2.099522948265075684e-01 -1.421184390783309937e-01 2.094450742006301880e-01 9.296179562807083130e-02 -1.669853329658508301e-01 -5.653145909309387207e-02 -9.666630625724792480e-02 -7.507687062025070190e-02 3.741345107555389404e-01 -9.166175127029418945e-02 2.908619344234466553e-01
-6.832270324230194092e-02 -1.782068796455860138e-02 2.397109866142272949e-01 -5.135735869407653809e-01 -1.922854632139205933e-01 -1.677703261375427246e-01 -3.335984656587243080e-03 -6.074839830398559570e-02 1.690299808979034424e-01 1.549894958734512329e-01 1.301068812608718872e-01 1.097944080829620361e-01 -1.251009553670883179e-01 3.252945542335510254e-01 9.365255385637283325e-02 2.365359570831060410e-03 -1.341415196657180786e-01 2.505241148173809052e-02 2.468628063797950745e-02 1.681323945522308350e-01 -1.105844303965568542e-01 -3.785290941596031189e-02 -1.546455547213554382e-02 -3.036857247352600098e-01 3.487571775913238525e-01 5.659253522753715515e-02 -3.999629244208335876e-02 5.077447369694709778e-02 -2.263148128986358643e-01 1.858371347188949585e-01 2.505780383944511414e-02 1.553557962179183960e-01
8.144457638263702393e-02 -1.468593180179595947e-01 4.907620251178741455e-01 -4.713898003101348877e-01 1.898748278617858887e-01 1.459766775369644165e-01 -1.226742118597030640e-01 -2.542032487690448761e-02 -1.815618723630905151e-01 7.172658294439315796e-02 -2.877911366522312164e-02 1.522594690322875977e-01 -3.147290945053100586e-01 1.215026080608367920e-01 4.023581370711326599e-02 1.024936214089393616e-01 -3.480812162160873413e-02 4.873268306255340576e-03 -2.777169086039066315e-02 -1.599346986040472984e-03 4.697300493717193604e-02 5.797537975013256073e-03 -5.280172079801559448e-02 -2.279001325368881226e-01 8.594273775815963745e-02 -7.695618271827697754e-02 -2.382901161909103394e-01 1.095168199390172958e-02 5.184105038642883301e-02 1.764179468154907227e-01 7.637948542833328247e-02 2.807027995586395264e-01
3.541944622993469238e-01 1.289920210838317871e-01 2.440342009067535400e-01 -1.185679584741592407e-01 3.103558123111724854e-01 1.996187716722488403e-01 2.381703108549118042e-01 -1.219541877508163452e-01 -7.946227677166461945e-03 2.662313878536224365e-01 9.755323641002178192e-03 8.834347873926162720e-02 -1.412801444530487061e-01 2.008491009473800659e-01 1.948549598455429077e-01 -1.118435934185981750e-01 -2.142928391695022583e-01 -7.356458902359008789e-02 2.320390753448009491e-02 5.688095837831497192e-02 -2.493591979146003723e-02 -6.889433413743972778e-02 1.173840928822755814e-02 -1.520965993404388428e-01 1.404615044593811035e-01 -2.906144037842750549e-02 -3.165911436080932617e-01 1.180389337241649628e-02 -2.510433495044708252e-01 2.792350947856903076e-01 -1.546062082052230835e-01 1.316143721342086792e-01
-1.452834159135818481e-01 1.375982612371444702e-01 1.933090835809707642e-01 -3.245899975299835205e-01 -1.114507913589477539e-01 8.796539902687072754e-02 -6.730088591575622559e-02 -1.780990660190582275e-01 -1.175420656800270081e-01 3.876394629478454590e-01 2.098432481288909912e-01 2.831746041774749756e-01 -1.155758798122406006e-01 1.194707229733467102e-01 9.537652134895324707e-02 5.569336563348770142e-02 -2.878611683845520020e-01 -1.015131920576095581e-01 1.290860623121261597e-01 1.014501452445983887e-01 1.145370230078697205e-01 2.445174604654312134e-01 -7.894714921712875366e-02 -1.120510976761579514e-02 3.286885470151901245e-02 6.391395628452301025e-02 -2.363485982641577721e-03 1.367385089397430420e-01 2.692270092666149139e-02 2.749693691730499268e-01 -2.945740222930908203e-01 2.152376472949981689e-01
1.162778865545988083e-02 7.928440719842910767e-02 2.977009415626525879e-01 -2.929958403110504150e-01 -2.106077522039413452e-01 -1.863929629325866699e-01 -1.928892135620117188e-01 2.994331717491149902e-01 -2.709313929080963135e-01 2.271775901317596436e-02 9.187421202659606934e-02 3.872854635119438171e-02 -1.070080772042274475e-01 1.579310745000839233e-01 -1.370782554149627686e-01 1.177842170000076294e-02 -3.392448127269744873e-01 -1.549782603979110718e-01 6.351335346698760986e-02 3.268767893314361572e-01 1.551042646169662476e-01 -1.729293912649154663e-02 -8.250205218791961670e-02 -1.978555172681808472e-01 1.890018135309219360e-01 -1.049833893775939941e-01 -2.606413364410400391e-01 9.864955209195613861e-03 1.028947532176971436e-02 -4.427552223205566406e-03 9.221031516790390015e-02 1.739511489868164062e-01
2.067487537860870361e-01 1.857444047927856445e-01 2.023777961730957031e-01 -2.069899737834930420e-01 -4.914985001087188721e-01 -1.283062547445297241e-01 2.991429567337036133e-01 1.138036418706178665e-02 -1.764490157365798950e-01 1.771077960729598999e-01 6.790292263031005859e-02 1.367342472076416016e-01 -3.901681303977966309e-02 -1.276511102914810181e-01 2.918498963117599487e-02 -1.951147168874740601e-01 -1.288134008646011353e-01 -9.767886251211166382e-02 1.051255613565444946e-01 2.790331542491912842e-01 -1.728246062994003296e-01 5.711328238248825073e-02 -1.104527190327644348e-01 1.118075028061866760e-01 -5.546827986836433411e-02 -1.890923976898193359e-01 -8.881195634603500366e-02 2.207239270210266113e-01 -2.228931337594985962e-02 2.681420743465423584e-01 5.773926153779029846e-02 -6.863029301166534424e-02
-6.432151794433593750e-02 1.377301067113876343e-01 3.552700877189636230e-01 -5.759132280945777893e-02 4.671418666839599609e-02 2.420556247234344482e-01 -2.015225291252136230e-01 -6.037261337041854858e-02 3.492778837680816650e-01 1.642745882272720337e-01 -1.453112661838531494e-01 -8.261828124523162842e-02 -1.220097616314888000e-01 1.008213609457015991e-01 6.969313323497772217e-02 2.875872850418090820e-01 -4.510385915637016296e-02 -1.226314455270767212e-01 4.446513578295707703e-02 1.830410361289978027e-01 3.286705166101455688e-02 -3.993827849626541138e-03 6.075483188033103943e-02 -2.108338177204132080e-01 -5.771097913384437561e-02 1.165946871042251587e-01 -9.969980269670486450e-02 -1.679402291774749756e-01 8.424846827983856201e-02 3.522015511989593506e-01 2.119580805301666260e-01 3.462110459804534912e-01
3.669645488262176514e-01 -1.103117913007736206e-01 4.147841632366180420e-01 -1.614211201667785645e-01 -4.701837024185806513e-04 1.711760014295578003e-01 7.249453663825988770e-02 1.732524037361145020e-01 2.608564198017120361e-01 6.396941095590591431e-02 4.185452684760093689e-02 9.263268113136291504e-02 -1.780713051557540894e-01 1.251634210348129272e-01 3.662333125248551369e-03 1.166935935616493225e-01 -9.920680522918701172e-02 4.650084674358367920e-02 -6.083089113235473633e-02 4.587264657020568848e-01 -3.271177038550376892e-02 -1.013750955462455750e-01 -7.575599942356348038e-03 -2.146723913028836250e-03 9.609299153089523315e-02 2.604054510593414307e-01 -2.669398188591003418e-01 6.952480971813201904e-02 1.976989656686782837e-01 6.103715393692255020e-03 5.997297167778015137e-02 -1.166946366429328918e-01
8.657669275999069214e-02 -1.497800350189208984e-01 3.461462855339050293e-01 -1.542712301015853882e-01 -2.433624118566513062e-01 1.394994854927062988e-01 1.676382124423980713e-01 1.131734773516654968e-01 1.494420170783996582e-01 3.085964173078536987e-02 4.760699346661567688e-02 4.217507690191268921e-02 -1.336901783943176270e-01 -2.136839777231216431e-01 -6.212133169174194336e-02 -1.001762300729751587e-01 -1.947927772998809814e-01 -1.527252495288848877e-01 -5.273914337158203125e-02 2.963641583919525146e-01 8.719331771135330200e-02 -1.747574359178543091e-01 -1.934383064508438110e-01 1.373515371233224869e-02 1.247955635190010071e-01 -2.151173055171966553e-01 -3.639057977125048637e-03 -1.848771870136260986e-01 -8.809560537338256836e-02 4.205605387687683105e-01 2.861968576908111572e-01 1.090124845504760742e-01
2.500564455986022949e-01 2.360846698284149170e-01 2.350458055734634399e-01 -2.852915227413177490e-01 8.104935288429260254e-02 1.894754320383071899e-01 1.464362442493438721e-01 -1.372223049402236938e-01 2.699576616287231445e-01 -3.608110919594764709e-02 1.787869334220886230e-01 3.616526722908020020e-02 -1.894318461418151855e-01 3.374943137168884277e-01 1.183711737394332886e-01 1.415182650089263916e-01 6.791269406676292419e-04 -5.737942829728126526e-02 2.098152637481689453e-01 1.902819573879241943e-01 7.957414537668228149e-02 4.858239367604255676e-02 -1.372888088226318359e-01 -4.982166923582553864e-03 2.856562435626983643e-01 -1.915086060762405396e-01 -1.264791935682296753e-01 1.504608392715454102e-01 -1.607992649078369141e-01 1.156060621142387390e-01 -1.635341197252273560e-01 -1.926497668027877808e-01
1.212122589349746704e-01 3.235402330756187439e-02 1.705598980188369751e-01 -3.033508658409118652e-01 -3.341512084007263184e-01 1.391043215990066528e-01 6.370955705642700195e-02 2.799760699272155762e-01 2.817710638046264648e-01 -3.019446134567260742e-02 3.513392433524131775e-02 -1.639730632305145264e-01 -2.750189006328582764e-01 -2.512687742710113525e-01 -8.465494215488433838e-02 2.578507065773010254e-01 -1.413324922323226929e-01 -2.362184077501296997e-01 9.891512244939804077e-02 -1.132653374224901199e-02 -2.396225929260253906e-01 1.197423264384269714e-01 8.916664868593215942e-03 -5.731787905097007751e-02 1.277489960193634033e-01 1.560139805078506470e-01 -5.308374017477035522e-02 -2.434716522693634033e-01 -3.067472390830516815e-02 1.308013498783111572e-01 -6.692355126142501831e-02 2.067582309246063232e-01
1.137683261185884476e-02 -4.608554765582084656e-03 2.427194267511367798e-01 -4.383149445056915283e-01 -2.386913299560546875e-01 -5.756003037095069885e-02 -2.387669682502746582e-01 1.062738969922065735e-01 1.003032997250556946e-01 -2.674277639016509056e-04 5.171923711895942688e-02 9.656882844865322113e-03 -7.235832512378692627e-02 1.053226995281875134e-03 6.525055319070816040e-02 1.647630482912063599e-01 -2.691941559314727783e-01 3.231594562530517578e-01 1.647121831774711609e-02 1.185787990689277649e-01 -7.231432199478149414e-02 2.926100194454193115e-01 -1.932236850261688232e-01 7.449837774038314819e-02 -5.225102882832288742e-03 4.473037272691726685e-02 -3.281300365924835205e-01 -8.034724742174148560e-02 1.877028942108154297e-01 2.206187695264816284e-01 5.650656297802925110e-03 2.137769758701324463e-01
1.539373397827148438e-01 2.156548202037811279e-02 2.230398505926132202e-01 -1.082338690757751465e-01 1.263781338930130005e-01 2.030370086431503296e-01 -2.666774392127990723e-01 7.954273372888565063e-02 1.154731437563896179e-01 1.160031855106353760e-01 7.215058431029319763e-03 3.521658480167388916e-02 -9.345673769712448120e-02 -1.391333639621734619e-01 -2.913560271263122559e-01 1.381616890430450439e-01 -2.744122445583343506e-01 -1.746408641338348389e-01 1.971171647310256958e-01 2.778101153671741486e-02 -1.741562783718109131e-01 -3.906445950269699097e-02 1.094050332903862000e-01 -1.312908530235290527e-02 3.411439061164855957e-01 -1.161487400531768799e-02 -2.482787370681762695e-01 -9.341994673013687134e-02 -3.137485682964324951e-01 3.178294599056243896e-01 -1.383230984210968018e-01 1.571235507726669312e-01
2.889743745326995850e-01 9.088420122861862183e-02 2.787596285343170166e-01 -2.623468637466430664e-01 -2.842158079147338867e-03 -9.870469570159912109e-02 4.075760766863822937e-02 1.111520081758499146e-01 4.269574582576751709e-01 1.580397635698318481e-01 3.263698890805244446e-02 -2.047787457704544067e-01 -1.348525732755661011e-01 -9.613480418920516968e-02 1.360367536544799805e-01 3.330383002758026123e-01 2.031240426003932953e-02 4.188351705670356750e-02 -7.672464102506637573e-02 -1.210651621222496033e-01 5.480713769793510437e-02 1.688179224729537964e-01 1.963015943765640259e-01 1.473753601312637329e-01 5.624269135296344757e-03 -1.260709464550018311e-01 -6.411596387624740601e-02 6.462311837822198868e-03 6.653350591659545898e-02 1.999385356903076172e-01 -2.248997390270233154e-01 3.182616531848907471e-01
-6.143463402986526489e-02 4.390624761581420898e-01 1.430310159921646118e-01 -3.201400339603424072e-01 -1.563349515199661255e-01 -5.953244864940643311e-02 -2.093120962381362915e-01 4.586833994835615158e-03 1.246074680238962173e-02 -5.501919891685247421e-03 2.540161311626434326e-01 1.665610969066619873e-01 -2.086816132068634033e-01 2.298625111579895020e-01 -2.047324627637863159e-01 -3.711708262562751770e-02 1.249862238764762878e-01 -2.345062494277954102e-01 1.729427129030227661e-01 3.539107739925384521e-02 -1.137355491518974304e-01 1.122171506285667419e-01 -1.357551813125610352e-01 1.622255295515060425e-01 2.326994538307189941e-01 -4.029601439833641052e-02 -1.711461544036865234e-01 -2.006087452173233032e-01 1.663458347320556641e-01 1.328220367431640625e-01 -8.626558631658554077e-02 1.626079380512237549e-01
3.817622959613800049e-01 1.449449211359024048e-01 2.722209095954895020e-01 -6.933723390102386475e-02 1.933717578649520874e-01 7.287649810314178467e-02 -1.553221978247165680e-02 1.664402931928634644e-01 -9.766545146703720093e-02 2.089942842721939087e-01 1.443565785884857178e-01 1.386828273534774780e-01 -1.011265590786933899e-01 -5.923498421907424927e-02 -3.818660974502563477e-02 1.533438861370086670e-01 -1.834304332733154297e-01 -4.575417935848236084e-02 -3.138179481029510498e-01 4.145879149436950684e-01 -1.859751045703887939e-01 6.841405481100082397e-02 1.914063394069671631e-01 5.168642848730087280e-03 6.687954068183898926e-02 -9.831541776657104492e-02 -2.290351688861846924e-01 -2.518936395645141602e-01 9.246611595153808594e-02 1.612078994512557983e-01 -4.545409977436065674e-02 5.483628809452056885e-02
4.444247484207153320e-01 -9.152076393365859985e-02 4.920544326305389404e-01 -1.023750677704811096e-01 -4.499812051653862000e-02 -4.900377988815307617e-02 2.411828376352787018e-02 -7.098341733217239380e-02 2.608112394809722900e-01 1.938285231590270996e-01 8.904445171356201172e-02 2.840958535671234131e-02 -1.489474773406982422e-01 -1.325749456882476807e-01 9.113601595163345337e-02 1.882138848304748535e-01 2.779048085212707520e-01 -2.912373654544353485e-02 1.436248421669006348e-01 2.930594980716705322e-01 -1.885586827993392944e-01 -7.724037766456604004e-02 -8.646659553050994873e-02 7.399637997150421143e-02 -1.572970300912857056e-01 8.876439183950424194e-02 -1.042451485991477966e-01 4.133472591638565063e-02 -1.861554086208343506e-01 8.844087272882461548e-02 -4.036361351609230042e-02 7.266750186681747437e-02
3.859409093856811523e-01 8.093038201332092285e-02 2.193734645843505859e-01 -3.149425089359283447e-01 5.090643092989921570e-02 8.163959719240665436e-03 -1.652254164218902588e-01 6.670074909925460815e-02 1.281529814004898071e-01 3.061538375914096832e-02 1.894598156213760376e-01 1.621759086847305298e-01 1.807495206594467163e-01 2.675558924674987793e-01 -3.138579726219177246e-01 -6.731898337602615356e-02 -7.011502236127853394e-02 1.709320992231369019e-01 2.184260487556457520e-01 -6.357107311487197876e-02 4.582901298999786377e-02 1.320638954639434814e-01 2.688310146331787109e-01 1.488673873245716095e-02 1.357556879520416260e-01 6.808707863092422485e-02 -3.324416577816009521e-01 -1.808545440435409546e-01 3.264459967613220215e-02 1.166137531399726868e-01 1.178863421082496643e-01 -5.618876963853836060e-02
2.121160477399826050e-01 -1.438866257667541504e-01 2.637558281421661377e-01 -1.665767431259155273e-01 2.503986842930316925e-02 2.241330146789550781e-01 -2.005074406042695045e-03 -2.389850616455078125e-01 7.409176975488662720e-02 1.577919274568557739e-01 -2.347645908594131470e-02 9.307662397623062134e-02 -1.377719342708587646e-01 1.076107174158096313e-01 3.044350445270538330e-01 -8.313488960266113281e-02 -1.274045258760452271e-01 -1.843888163566589355e-01 -1.959536969661712646e-01 1.798507720232009888e-01 -2.010098695755004883e-01 -1.148401349782943726e-01 -2.343925833702087402e-01 1.468512266874313354e-01 -1.424704096280038357e-04 -5.791424959897994995e-02 -2.650365531444549561e-01 -5.898485332727432251e-02 4.274160601198673248e-03 2.977312207221984863e-01 9.530583396553993225e-03 3.772905468940734863e-01
3.890506550669670105e-02 8.444541692733764648e-02 1.506412327289581299e-01 -3.471805155277252197e-01 -4.149226471781730652e-02 1.397816836833953857e-02 2.162899821996688843e-01 2.041530981659889221e-02 2.462122589349746704e-02 6.484076380729675293e-02 2.032536119222640991e-01 4.727799445390701294e-02 -4.265104234218597412e-01 -6.722157448530197144e-02 -1.648012101650238037e-01 6.920376420021057129e-02 -3.281461447477340698e-02 -5.807770043611526489e-02 5.816759914159774780e-02 3.160163760185241699e-01 -1.170430928468704224e-01 1.567745953798294067e-01 -8.497402817010879517e-02 -9.901285916566848755e-02 3.545285165309906006e-01 -8.506473153829574585e-02 -1.255164146423339844e-01 2.200498431921005249e-01 -1.103396266698837280e-01 1.715693175792694092e-01 -8.797606825828552246e-02 3.504601716995239258e-01
1.116927340626716614e-01 1.669766604900360107e-01 1.977782249450683594e-01 -2.599703371524810791e-01 1.139237433671951294e-01 -2.082792371511459351e-01 -1.498848758637905121e-02 -1.183802783489227295e-01 2.890780866146087646e-01 -1.414630264043807983e-01 -1.103078499436378479e-01 4.803180322051048279e-02 -2.167489975690841675e-01 1.009755581617355347e-02 -3.044629991054534912e-01 2.958956956863403320e-01 -1.124163791537284851e-01 -1.268060505390167236e-01 9.054934233427047729e-02 -1.139613613486289978e-01 -2.315060049295425415e-01 1.078345812857151031e-02 -1.149781942367553711e-01 -2.653790824115276337e-02 -1.832254976034164429e-02 -1.778777316212654114e-02 -4.502691626548767090e-01 -1.448275446891784668e-01 -1.423357278108596802e-01 2.145390659570693970e-01 -1.324692964553833008e-01 1.059023439884185791e-01
1.324498504400253296e-01 2.798018157482147217e-01 3.241904973983764648e-01 -2.575452029705047607e-01 -4.080746173858642578e-01 -8.118879795074462891e-02 1.526475846767425537e-01 -2.192786037921905518e-01 -3.139820648357272148e-03 1.412612646818161011e-01 4.198622703552246094e-02 -1.834906339645385742e-01 6.049310043454170227e-02 -4.144316539168357849e-02 -1.522476822137832642e-01 1.102278605103492737e-01 -3.329376876354217529e-02 1.203845441341400146e-01 1.880455166101455688e-01 -7.571239769458770752e-02 -3.696490824222564697e-02 5.853474885225296021e-02 2.271833643317222595e-02 -6.270443648099899292e-02 2.217736542224884033e-01 -3.886041417717933655e-02 -2.205150127410888672e-01 4.037046730518341064e-01 -1.905983686447143555e-02 1.590166054666042328e-02 -1.203786060214042664e-01 2.208961099386215210e-01
2.340002804994583130e-01 -8.859377354383468628e-02 4.443326890468597412e-01 -6.729757785797119141e-02 -3.560017794370651245e-02 5.950201675295829773e-02 6.147880852222442627e-02 -8.555370569229125977e-02 3.486664500087499619e-03 1.229482144117355347e-01 -6.416697800159454346e-02 1.020122468471527100e-01 1.004140824079513550e-02 5.879623070359230042e-02 7.304004579782485962e-02 -2.039073407649993896e-01 5.899373069405555725e-02 -3.355316519737243652e-01 1.215872094035148621e-01 1.440641283988952637e-01 -8.653604239225387573e-02 -2.207500636577606201e-01 -1.252784114331007004e-02 -1.154478490352630615e-01 4.331266880035400391e-01 -2.414990365505218506e-01 -3.326595723628997803e-01 7.568702846765518188e-02 -1.167854517698287964e-01 1.556408107280731201e-01 3.934696316719055176e-02 1.279759258031845093e-01
8.672459423542022705e-02 2.011000514030456543e-01 2.791962921619415283e-01 9.296289831399917603e-02 -1.586878150701522827e-01 -3.490429222583770752e-01 -7.745540887117385864e-02 1.507234722375869751e-01 2.749850153923034668e-01 3.873334527015686035e-01 -7.615094631910324097e-02 -1.615465879440307617e-01 -9.908666461706161499e-02 5.718564614653587341e-02 -1.285995244979858398e-01 1.345835030078887939e-01 1.404648125171661377e-01 -7.751338928937911987e-02 -3.448236733675003052e-02 8.272734284400939941e-02 -1.668096333742141724e-01 -6.750803440809249878e-02 -3.095678985118865967e-02 9.052970260381698608e-02 -1.565875671803951263e-02 1.282282173633575439e-02 -2.659867405891418457e-01 -1.564517468214035034e-01 9.101897478103637695e-02 2.355212867259979248e-01 -4.924466460943222046e-02 3.838128745555877686e-01
7.265990972518920898e-02 1.208551377058029175e-01 4.481204450130462646e-01 -2.376029342412948608e-01 -4.647853970527648926e-02 4.003107547760009766e-02 -1.725988239049911499e-01 2.197039723396301270e-01 -2.261475473642349243e-01 8.670300245285034180e-02 8.598504960536956787e-02 -5.946009606122970581e-02 -4.527483507990837097e-02 -7.270672917366027832e-02 -1.819224655628204346e-01 2.498181611299514771e-01 -2.071768939495086670e-01 -2.599045038223266602e-01 1.681623905897140503e-01 -1.516642607748508453e-02 7.724165171384811401e-02 2.514530420303344727e-01 5.016763694584369659e-03 1.726769357919692993e-01 1.339046806097030640e-01 -1.977492868900299072e-01 -5.459098517894744873e-02 -1.404798775911331177e-01 -8.810664713382720947e-02 3.527000546455383301e-01 -9.093731641769409180e-02 1.019609346985816956e-01
3.295584321022033691e-01 1.797755360603332520e-01 3.071621060371398926e-01 -1.662582308053970337e-01 -2.064515799283981323e-01 -2.968323603272438049e-02 3.435780480504035950e-02 -1.463703811168670654e-01 6.708530709147453308e-03 2.074267417192459106e-01 -2.103865519165992737e-02 5.308294668793678284e-02 1.459853798151016235e-01 -6.483310461044311523e-02 4.986532405018806458e-02 -9.812509268522262573e-02 1.212718933820724487e-01 -5.748138576745986938e-02 2.809288501739501953e-01 -5.273645278066396713e-03 4.176568984985351562e-02 -1.517720753327012062e-03 -1.250739246606826782e-01 -3.062566220760345459e-01 2.355774939060211182e-01 3.134495019912719727e-01 -2.612330913543701172e-01 1.982790529727935791e-01 -2.567444369196891785e-02 1.689802557229995728e-01 -9.909307956695556641e-02 2.802348434925079346e-01
-1.073467582464218140e-01 2.033689618110656738e-01 3.831737339496612549e-01 -1.577204912900924683e-01 -1.704635322093963623e-01 -7.834574580192565918e-02 -2.169416844844818115e-01 8.767215162515640259e-02 2.016075849533081055e-01 9.567371755838394165e-02 -8.765091001987457275e-02 -8.985240757465362549e-02 -1.879755854606628418e-01 -4.905950743705034256e-03 3.870387095957994461e-03 1.790140569210052490e-01 4.591026529669761658e-02 2.785712247714400291e-03 2.379416972398757935e-01 -1.454936265945434570e-01 -2.431537359952926636e-01 -1.520356535911560059e-01 -2.551075518131256104e-01 1.317082345485687256e-01 -2.723844163119792938e-02 2.805972471833229065e-02 2.267784439027309418e-02 -1.446969062089920044e-01 1.721030324697494507e-01 4.067506194114685059e-01 -2.710566818714141846e-01 1.281214058399200439e-01
3.062857389450073242e-01 1.245547682046890259e-01 3.436445891857147217e-01 -2.204464077949523926e-01 -1.416304334998130798e-02 9.052099287509918213e-02 5.647068377584218979e-03 1.426215916872024536e-01 -1.556975543498992920e-01 2.539545893669128418e-01 -1.193758174777030945e-01 -7.575578987598419189e-02 1.952889710664749146e-01 1.515585780143737793e-01 -6.366127729415893555e-02 2.612218633294105530e-02 -2.252200245857238770e-01 -3.581920638680458069e-03 1.506016850471496582e-01 3.263956010341644287e-01 -9.801045060157775879e-02 4.018727317452430725e-02 -1.124119386076927185e-01 1.547857075929641724e-01 2.564477622509002686e-01 -1.084089279174804688e-01 9.509795904159545898e-02 -1.668384373188018799e-01 -1.240445524454116821e-01 3.392137885093688965e-01 -9.580601938068866730e-03 2.189588248729705811e-01
2.617854475975036621e-01 5.678520351648330688e-02 4.205403625965118408e-01 -1.155321076512336731e-01 -7.642690092325210571e-02 5.103035271167755127e-02 -5.831115692853927612e-02 8.639296889305114746e-02 -7.380154728889465332e-02 2.177582830190658569e-01 9.826536988839507103e-04 -1.743117719888687134e-01 -6.325528025627136230e-03 1.492974758148193359e-01 -2.678135335445404053e-01 -1.451518293470144272e-02 -1.652517318725585938e-01 -2.041662037372589111e-01 9.655267000198364258e-02 3.254567086696624756e-01 -1.914471685886383057e-01 9.938451647758483887e-02 -1.157478913664817810e-01 1.097005903720855713e-01 -3.919939510524272919e-03 -6.037047877907752991e-02 1.065595671534538269e-01 -2.296642661094665527e-01 2.005800604820251465e-02 1.890546381473541260e-01 -7.845093309879302979e-02 4.182831048965454102e-01
3.172895610332489014e-01 1.021955087780952454e-01 2.308597713708877563e-01 -1.877395361661911011e-01 -1.516353804618120193e-02 1.235133782029151917e-01 -8.156885951757431030e-02 3.316850960254669189e-01 -1.471005962230265141e-03 4.988527297973632812e-02 -1.462816167622804642e-02 1.754825934767723083e-02 -4.296177253127098083e-02 2.577759027481079102e-01 -1.135103628039360046e-01 1.927690953016281128e-01 -1.771379709243774414e-01 -7.559525221586227417e-02 1.220381353050470352e-02 3.999130725860595703e-01 1.149018853902816772e-01 2.520973086357116699e-01 2.935247123241424561e-01 -5.078929290175437927e-02 -3.466759994626045227e-02 4.503718763589859009e-02 -3.388735055923461914e-01 -2.225571870803833008e-01 7.863505929708480835e-02 8.692125976085662842e-02 -2.291170880198478699e-02 -4.807434603571891785e-02
9.440522640943527222e-02 2.876761257648468018e-01 4.272232651710510254e-01 -2.559693753719329834e-01 9.788148105144500732e-03 -3.324105441570281982e-01 -2.976639568805694580e-01 2.759969234466552734e-01 -5.297516006976366043e-03 -2.399349771440029144e-02 6.240231916308403015e-02 -3.107840940356254578e-02 -2.050411105155944824e-01 -1.396675854921340942e-01 -3.671650588512420654e-02 1.563314348459243774e-01 7.597266137599945068e-02 -8.620727062225341797e-02 1.453130394220352173e-01 -6.029836833477020264e-02 -1.278943121433258057e-01 9.174229949712753296e-02 -8.149090409278869629e-02 7.914426922798156738e-02 -9.815400838851928711e-02 -1.537710577249526978e-01 -2.213027328252792358e-01 1.397915277630090714e-02 -2.406266517937183380e-02 2.480084896087646484e-01 5.628493148833513260e-03 2.681730389595031738e-01
-5.515969917178153992e-02 3.314549028873443604e-01 1.300419867038726807e-01 -3.151328265666961670e-01 -7.050888240337371826e-02 4.967293143272399902e-02 -9.149033576250076294e-02 5.358358379453420639e-03 -2.477368153631687164e-02 2.525597810745239258e-01 9.011023491621017456e-02 -1.460386514663696289e-01 1.701842993497848511e-02 1.754852235317230225e-01 -1.305189877748489380e-01 4.573402404785156250e-01 -1.389919966459274292e-01 2.941045351326465607e-02 -2.947520092129707336e-02 8.733962476253509521e-02 -1.412698179483413696e-01 6.649050116539001465e-02 -3.626374602317810059e-01 9.130091965198516846e-02 1.753818988800048828e-01 -1.313738971948623657e-01 -4.434347152709960938e-02 -3.194835036993026733e-02 -1.592091917991638184e-01 2.542353272438049316e-01 -2.429293245077133179e-01 1.049127355217933655e-01
2.229950577020645142e-01 2.160871773958206177e-02 4.541426301002502441e-01 -6.590487062931060791e-02 5.679247155785560608e-02 6.923530995845794678e-02 -1.366800963878631592e-01 1.884416937828063965e-01 2.403796762228012085e-01 2.653921842575073242e-01 -5.193697661161422729e-02 -4.769228026270866394e-02 -6.212076172232627869e-02 -2.590213529765605927e-02 -2.654384374618530273e-01 3.315431177616119385e-01 -1.750345826148986816e-01 -5.122924968600273132e-02 1.622779816389083862e-01 4.022900387644767761e-02 -1.373876631259918213e-01 1.493470668792724609e-01 -3.015442192554473877e-01 1.219510063529014587e-01 3.571608290076255798e-02 -1.380177866667509079e-02 1.425662636756896973e-01 -1.248261034488677979e-01 -5.717870593070983887e-02 2.961715459823608398e-01 -1.278672814369201660e-01 7.749906927347183228e-02
6.833381950855255127e-02 1.052101701498031616e-01 5.192971825599670410e-01 -4.223491847515106201e-01 7.566033303737640381e-02 1.252685934305191040e-01 -3.318611383438110352e-01 -4.244527593255043030e-02 -7.043314725160598755e-02 6.488546729087829590e-02 -2.035896331071853638e-01 5.685764923691749573e-02 2.857825160026550293e-02 2.123832106590270996e-01 -2.197030186653137207e-01 -7.563359304185723886e-06 -1.203546077013015747e-01 6.517785787582397461e-02 7.760857045650482178e-02 9.736152738332748413e-02 -1.643202006816864014e-01 4.684821516275405884e-02 -1.485861390829086304e-01 -9.732697159051895142e-02 2.134447842836380005e-01 -6.631579250097274780e-02 -1.599006503820419312e-01 6.446827948093414307e-02 1.756695657968521118e-01 -6.369253993034362793e-02 2.103359997272491455e-01 -3.157182782888412476e-02
-3.917522728443145752e-02 -1.584095507860183716e-01 2.954588234424591064e-01 -2.776039540767669678e-01 -4.138062149286270142e-02 3.591328486800193787e-02 1.060088723897933960e-01 7.199550420045852661e-02 1.530505716800689697e-01 1.705045253038406372e-01 4.675224795937538147e-02 -1.410592049360275269e-01 -1.948653608560562134e-01 -1.114832833409309387e-01 -3.249065950512886047e-02 2.265161871910095215e-01 -2.995186448097229004e-01 -1.834035664796829224e-02 1.274717301130294800e-01 -9.585888683795928955e-02 -3.759548068046569824e-01 6.122127920389175415e-02 -1.238384172320365906e-01 -2.770571410655975342e-01 1.683916300535202026e-01 1.122997179627418518e-01 -2.342155873775482178e-01 -2.633426487445831299e-01 -1.474838256835937500e-01 3.860663622617721558e-02 1.635395437479019165e-01 2.107362896203994751e-01
5.034292489290237427e-02 3.287695348262786865e-02 2.037198841571807861e-01 -3.132708370685577393e-01 1.596125662326812744e-01 -5.979691445827484131e-02 1.807410567998886108e-01 -5.655831471085548401e-02 1.615295186638832092e-02 2.826574817299842834e-02 9.109386801719665527e-02 6.072258576750755310e-02 -3.003983199596405029e-01 1.542764008045196533e-01 -1.801545023918151855e-01 1.043468490242958069e-01 1.656494736671447754e-01 -2.812803685665130615e-01 4.798257723450660706e-02 3.201417624950408936e-01 -1.769263297319412231e-02 -3.243644535541534424e-02 -9.658357501029968262e-02 1.145000453107059002e-03 3.234278559684753418e-01 -2.395472973585128784e-01 -3.851540088653564453e-01 1.791764497756958008e-01 9.274405241012573242e-02 2.048067450523376465e-01 2.271973062306642532e-03 -7.975959032773971558e-02
-4.772015288472175598e-02 1.004515364766120911e-01 5.381303280591964722e-02 -3.287007808685302734e-01 -1.492763906717300415e-01 1.813378743827342987e-02 1.461955308914184570e-01 -1.268704235553741455e-01 1.773436181247234344e-02 1.578858792781829834e-01 1.960451453924179077e-01 7.859686762094497681e-02 -1.662792116403579712e-01 1.910135596990585327e-01 -5.155894532799720764e-02 8.552319556474685669e-02 -1.278216242790222168e-01 1.868906915187835693e-01 2.347464263439178467e-01 3.117721676826477051e-01 1.565789431333541870e-02 -9.192478656768798828e-02 -1.810143291950225830e-01 -2.542018592357635498e-01 4.795899987220764160e-01 -9.552678093314170837e-03 -7.723306864500045776e-02 1.582545042037963867e-02 -6.252880394458770752e-02 3.050615787506103516e-01 5.983671545982360840e-02 1.616446226835250854e-01
1.237065121531486511e-01 7.814753055572509766e-02 3.647525012493133545e-01 -3.014479577541351318e-01 -6.535922735929489136e-02 -3.191570639610290527e-01 5.539300292730331421e-02 -2.527709007263183594e-01 1.128453090786933899e-01 2.145292460918426514e-01 1.253449469804763794e-01 1.777241975069046021e-01 -6.877108663320541382e-02 1.712985485792160034e-01 -2.182231098413467407e-02 1.252432912588119507e-01 1.468422710895538330e-01 6.068922951817512512e-02 3.168084025382995605e-01 1.526159197092056274e-01 -9.297437220811843872e-02 -5.806687101721763611e-02 -2.198449894785881042e-02 -1.552675068378448486e-01 2.936739027500152588e-01 1.545936763286590576e-01 5.667077749967575073e-02 5.466871336102485657e-02 -1.679143309593200684e-02 7.845602184534072876e-02 1.864895075559616089e-01 2.867391705513000488e-01
3.091642400249838829e-03 -4.734379425644874573e-02 1.188254058361053467e-01 -3.131960630416870117e-01 1.148372441530227661e-01 1.180745065212249756e-01 -3.930341824889183044e-02 9.453946352005004883e-02 -1.379016190767288208e-01 2.405045479536056519e-01 2.361715883016586304e-01 1.161830965429544449e-02 -2.148759514093399048e-01 -1.219832673668861389e-01 -3.671929240226745605e-01 2.046788930892944336e-01 -2.507503032684326172e-01 -1.835026443004608154e-01 2.540789544582366943e-01 -3.106335923075675964e-02 -1.232848763465881348e-01 5.473546683788299561e-02 3.829345479607582092e-02 2.723250351846218109e-02 5.869532376527786255e-02 1.431834995746612549e-01 -1.421159207820892334e-01 -3.045522868633270264e-01 2.447281964123249054e-02 2.740100026130676270e-01 -8.776142448186874390e-02 2.731807529926300049e-01
1.479226797819137573e-01 1.367655843496322632e-01 4.776046574115753174e-01 -2.588951885700225830e-01 -1.042758226394653320e-01 -1.605872362852096558e-01 2.924663387238979340e-02 1.490414291620254517e-01 -1.539784967899322510e-01 2.263247966766357422e-01 -5.069516599178314209e-03 9.104996919631958008e-02 1.863321810960769653e-01 1.138589978218078613e-01 1.076975315809249878e-01 1.012984439730644226e-01 -1.905037462711334229e-01 -2.802994847297668457e-01 -5.465387552976608276e-02 3.084295988082885742e-01 2.117493934929370880e-02 -3.142984583973884583e-02 5.992188677191734314e-02 -6.343208253383636475e-02 2.748956978321075439e-01 -6.576448678970336914e-02 -8.786480873823165894e-02 -1.020254120230674744e-01 -9.813407808542251587e-02 -1.612977087497711182e-01 2.976467311382293701e-01 8.643065392971038818e-02
2.460270971059799194e-01 2.981682121753692627e-01 1.547127068042755127e-01 -4.792825579643249512e-01 -3.455616161227226257e-02 -2.785454690456390381e-01 2.167013138532638550e-01 -1.741451770067214966e-02 -1.968192867934703827e-02 9.547371417284011841e-02 -6.305934488773345947e-02 -1.157910469919443130e-02 1.364219188690185547e-01 -1.236899644136428833e-01 -1.526287943124771118e-01 7.605812698602676392e-02 3.823355957865715027e-02 -3.245917558670043945e-01 2.535937726497650146e-01 8.715609461069107056e-02 8.092938922345638275e-03 -1.358405798673629761e-01 1.510862447321414948e-02 -1.756068319082260132e-01 1.185125559568405151e-01 -6.570197641849517822e-02 3.036906011402606964e-02 1.405303627252578735e-01 6.479626893997192383e-02 2.790722846984863281e-01 1.989229321479797363e-01 -7.263184338808059692e-02
-1.887470930814743042e-01 1.437931209802627563e-01 3.115108013153076172e-01 -2.265810221433639526e-01 1.543236374855041504e-01 4.035914316773414612e-02 9.693539142608642578e-02 1.021790504455566406e-01 1.266692876815795898e-01 1.028034016489982605e-01 1.287399232387542725e-01 2.157652825117111206e-01 1.101785153150558472e-01 1.232787370681762695e-01 -2.291398048400878906e-01 7.342375069856643677e-02 -3.233011364936828613e-01 1.185214444994926453e-01 2.885760366916656494e-01 6.526125967502593994e-02 1.439240295439958572e-02 1.555811315774917603e-01 -2.177368253469467163e-01 2.918922007083892822e-01 1.656274050474166870e-01 -1.482106000185012817e-01 -2.150351367890834808e-02 -3.493419289588928223e-02 2.829946577548980713e-01 1.905671507120132446e-01 1.670579910278320312e-01 1.286159604787826538e-01
2.651066482067108154e-01 -2.256022393703460693e-02 3.538783788681030273e-01 4.508570581674575806e-02 1.344238817691802979e-01 2.212475091218948364e-01 1.924846470355987549e-01 -8.195284317480400205e-05 -2.921802550554275513e-02 1.058654710650444031e-01 -2.748893015086650848e-02 1.058466732501983643e-01 2.308459579944610596e-01 1.006858497858047485e-01 -1.685261279344558716e-01 -3.211018815636634827e-02 -1.967367678880691528e-01 -1.020300760865211487e-02 1.534232944250106812e-01 2.734903991222381592e-01 6.592600792646408081e-02 -6.505860388278961182e-02 -3.007805049419403076e-01 -1.088968515396118164e-01 1.482419967651367188e-01 -2.159010767936706543e-01 -1.409856379032135010e-01 -1.279129087924957275e-01 -1.392375379800796509e-01 4.201790094375610352e-01 -6.164507567882537842e-02 1.684627681970596313e-01
2.235349267721176147e-01 2.884210050106048584e-01 2.685109972953796387e-01 -3.085857257246971130e-02 -6.668172031641006470e-02 1.178181320428848267e-01 2.926895916461944580e-01 -8.492027223110198975e-02 2.113966047763824463e-01 -2.582302689552307129e-02 -1.104733720421791077e-01 -2.947703562676906586e-02 -1.665554791688919067e-01 9.994757920503616333e-02 -2.843939065933227539e-01 3.325331956148147583e-02 -4.196726083755493164e-01 9.177848696708679199e-02 5.024960637092590332e-02 2.673512101173400879e-01 -1.432135254144668579e-01 1.448901593685150146e-01 1.217174977064132690e-01 -1.236713379621505737e-01 -9.081871062517166138e-02 -3.716962039470672607e-02 -1.767557114362716675e-01 -2.097708731889724731e-01 6.049465388059616089e-02 2.040837854146957397e-01 -1.350938826799392700e-01 -1.607638299465179443e-01
2.143069505691528320e-01 3.743959367275238037e-01 1.834318190813064575e-01 -1.027822270989418030e-01 1.129798032343387604e-02 1.126076355576515198e-01 -9.672139585018157959e-02 2.790033519268035889e-01 -2.652042806148529053e-01 6.162744015455245972e-02 1.126304641366004944e-01 -7.520782202482223511e-02 -3.752218931913375854e-02 -1.820822507143020630e-01 -1.678459346294403076e-02 2.376980781555175781e-01 -2.918176352977752686e-01 3.956946730613708496e-02 2.534854412078857422e-01 1.028538048267364502e-01 1.128300055861473083e-01 1.878711581230163574e-02 9.383794665336608887e-02 1.385497301816940308e-01 1.551026850938796997e-01 -1.064508780837059021e-02 -1.630748361349105835e-01 -6.326302140951156616e-02 3.549555316567420959e-02 4.669776856899261475e-01 8.651550114154815674e-02 4.055429250001907349e-02
1.411068737506866455e-01 7.635057903826236725e-03 2.555893659591674805e-01 -3.328531384468078613e-01 1.891359686851501465e-01 -4.758685454726219177e-02 -1.629574298858642578e-01 1.455147266387939453e-01 9.419686160981655121e-03 2.467783689498901367e-01 -2.526721917092800140e-02 -1.666283011436462402e-01 -1.361028105020523071e-02 -7.897623628377914429e-02 -2.916204035282135010e-01 3.567197918891906738e-01 -1.392152160406112671e-01 -9.981627762317657471e-02 2.037189900875091553e-01 1.518454955657944083e-04 -9.533530473709106445e-02 1.955131590366363525e-01 -1.601143628358840942e-01 9.126605838537216187e-02 1.044434979557991028e-01 7.110371720045804977e-03 -1.083893924951553345e-01 -1.790159791707992554e-01 -9.661027789115905762e-02 3.477107584476470947e-01 7.025280594825744629e-02 2.607475817203521729e-01
3.285943269729614258e-01 2.279950380325317383e-01 3.737609982490539551e-01 -2.597075104713439941e-01 -1.010680645704269409e-01 2.856159582734107971e-02 1.666545867919921875e-03 1.232396885752677917e-01 6.170941516757011414e-02 2.778327465057373047e-01 -5.563478916883468628e-02 2.288435548543930054e-01 -4.249857366085052490e-02 -7.229769974946975708e-02 1.431147102266550064e-02 -2.100729793310165405e-01 -1.458863466978073120e-01 -1.616377383470535278e-03 -6.182863842695951462e-03 6.006479263305664062e-02 1.187322065234184265e-01 2.515539228916168213e-01 2.351392209529876709e-01 8.508567512035369873e-02 2.512849867343902588e-01 2.957578301429748535e-01 -2.142218053340911865e-01 1.478668153285980225e-01 1.263990998268127441e-01 5.401989817619323730e-02 7.469267584383487701e-03 1.291661560535430908e-01
3.195879459381103516e-01 1.781190484762191772e-01 2.029570937156677246e-01 -2.201644629240036011e-01 9.178140014410018921e-02 1.926648914813995361e-01 9.484737366437911987e-02 -1.967911422252655029e-01 1.362684816122055054e-01 1.257300563156604767e-02 4.290446266531944275e-02 -5.674077197909355164e-02 -1.574591547250747681e-01 3.297845721244812012e-01 1.112847179174423218e-01 5.577130988240242004e-02 1.106242910027503967e-01 -2.898260951042175293e-01 2.409520447254180908e-01 1.205094307661056519e-01 -1.411913931369781494e-01 -1.164986193180084229e-02 -1.955563575029373169e-01 3.382644429802894592e-02 3.366673290729522705e-01 -8.899550139904022217e-02 9.350648522377014160e-02 -2.670186385512351990e-02 9.284679591655731201e-02 3.003048002719879150e-01 -2.079280912876129150e-01 -9.664165228605270386e-02
-6.169562786817550659e-02 4.289159923791885376e-02 4.308500587940216064e-01 -3.046815693378448486e-01 1.051338836550712585e-01 1.881083101034164429e-01 -2.052315324544906616e-01 2.774046361446380615e-02 3.045863239094614983e-03 6.862147152423858643e-02 -4.342605173587799072e-02 -1.849647611379623413e-02 -2.988203763961791992e-01 2.915221452713012695e-01 -5.859442800283432007e-02 -3.650147840380668640e-02 -2.259357273578643799e-01 -2.381336092948913574e-01 2.235956676304340363e-02 -9.440562129020690918e-02 -1.011104658246040344e-01 -1.102702617645263672e-01 7.460949569940567017e-02 -2.339389361441135406e-02 1.346655339002609253e-01 -5.155362305231392384e-04 -9.566379338502883911e-02 1.303973644971847534e-01 1.023687943816184998e-01 4.292557239532470703e-01 1.924393028020858765e-01 1.372841596603393555e-01
-9.783872961997985840e-02 2.099415212869644165e-01 4.393173158168792725e-01 -1.138554885983467102e-01 1.203986778855323792e-01 -1.876195520162582397e-01 -1.840034872293472290e-02 -1.881182491779327393e-01 1.280899196863174438e-01 1.659671217203140259e-01 1.953892856836318970e-01 2.976633608341217041e-01 1.537930667400360107e-01 3.696450218558311462e-02 -8.385177701711654663e-02 -7.408975809812545776e-02 -6.069175526499748230e-02 7.512100785970687866e-02 3.652903437614440918e-01 1.721606850624084473e-01 -8.654358237981796265e-02 2.356630563735961914e-01 -3.053505122661590576e-01 1.458976268768310547e-01 8.760492503643035889e-02 9.192325174808502197e-02 -2.190518677234649658e-01 -7.592820376157760620e-02 1.365667581558227539e-01 -2.894441224634647369e-02 7.674824446439743042e-02 3.855941444635391235e-02
1.354246437549591064e-01 4.775838553905487061e-01 2.298760712146759033e-01 -2.010433226823806763e-01 -1.048299223184585571e-01 -9.443955868482589722e-02 -1.248538121581077576e-01 1.039633601903915405e-01 2.288225851953029633e-02 3.637327626347541809e-02 2.165317088365554810e-01 -1.831366121768951416e-01 -1.973626203835010529e-03 -6.732031702995300293e-02 2.250654436647891998e-02 -1.145655810832977295e-01 -7.290320843458175659e-02 -2.482890486717224121e-01 2.342842072248458862e-01 8.708359301090240479e-02 2.040784992277622223e-02 8.086232841014862061e-02 9.658703207969665527e-02 2.225218340754508972e-02 2.675847709178924561e-01 3.113634288311004639e-01 1.691078208386898041e-02 -9.099862724542617798e-02 5.097023397684097290e-02 2.496596872806549072e-01 -3.326777368783950806e-02 3.524253666400909424e-01
3.413500487804412842e-01 7.691415399312973022e-02 2.465551197528839111e-01 -3.658562898635864258e-01 1.430552601814270020e-01 1.085706204175949097e-01 -1.089075654745101929e-01 -6.654219329357147217e-02 1.169574484229087830e-01 7.287675887346267700e-02 2.310385555028915405e-01 1.775012165307998657e-01 5.763386189937591553e-02 8.840428292751312256e-02 8.841397613286972046e-02 -1.480491925030946732e-02 -1.345473434776067734e-02 -8.378902822732925415e-02 3.016875125467777252e-02 9.881346672773361206e-02 1.842728108167648315e-01 1.801722943782806396e-01 1.898398846387863159e-01 2.436370775103569031e-02 -6.917439401149749756e-02 -1.771427839994430542e-01 -9.795556962490081787e-02 2.049484997987747192e-01 9.724732488393783569e-02 2.668935060501098633e-01 4.072763621807098389e-01 2.368122786283493042e-01
-7.747689634561538696e-02 1.220602169632911682e-01 3.393659889698028564e-01 -1.610352098941802979e-01 1.392759233713150024e-01 -1.746971756219863892e-01 4.287981241941452026e-02 1.996350847184658051e-02 1.046437174081802368e-01 4.030419513583183289e-03 6.551874428987503052e-02 1.935959458351135254e-01 -2.092372067272663116e-02 -2.045333199203014374e-02 -8.280620723962783813e-02 -6.865505874156951904e-02 9.075317531824111938e-02 -2.280069738626480103e-01 2.894890494644641876e-02 3.889846056699752808e-02 1.395256966352462769e-01 4.004078507423400879e-01 -1.803656220436096191e-01 -5.186944827437400818e-02 8.437321335077285767e-02 8.171795867383480072e-03 -4.438060820102691650e-01 2.545771896839141846e-01 -1.581963896751403809e-01 3.126225471496582031e-01 -4.203305020928382874e-02 2.227162271738052368e-01
9.510989300906658173e-03 2.269529551267623901e-01 3.122631609439849854e-01 -3.371165692806243896e-01 2.601564824581146240e-01 -2.749667763710021973e-01 -5.047556385397911072e-02 5.236728489398956299e-02 3.492207825183868408e-02 9.074890986084938049e-03 -6.485220044851303101e-02 1.805763691663742065e-01 2.364427968859672546e-02 2.032125890254974365e-01 -1.400565207004547119e-01 1.786604970693588257e-01 -2.148266285657882690e-01 -2.754348814487457275e-01 2.370964884757995605e-01 -2.064715027809143066e-01 -2.224958091974258423e-01 -2.962683513760566711e-02 3.127369657158851624e-02 -1.313763558864593506e-01 1.621424220502376556e-02 -2.491112798452377319e-02 -1.210141107439994812e-01 -2.033486664295196533e-01 -2.316597849130630493e-01 1.594790816307067871e-01 -8.469256013631820679e-02 1.566245257854461670e-01
-8.881919085979461670e-02 2.130623534321784973e-02 2.837886810302734375e-01 -2.212227135896682739e-01 7.593399286270141602e-02 1.628360245376825333e-03 -2.650707960128784180e-01 5.772734805941581726e-02 8.731385320425033569e-02 3.594792485237121582e-01 -3.301426395773887634e-02 -1.193472594022750854e-01 1.243612170219421387e-01 -6.183636188507080078e-02 -2.197998315095901489e-01 3.066996335983276367e-01 -2.413785904645919800e-01 -1.139526665210723877e-01 1.828067749738693237e-01 6.503760069608688354e-02 -7.877685874700546265e-02 3.851930424571037292e-02 2.070604823529720306e-02 -8.383766561746597290e-02 2.329887896776199341e-01 1.640184074640274048e-01 -5.156729742884635925e-02 -2.211032509803771973e-01 -1.337326616048812866e-01 4.349938333034515381e-01 1.068026106804609299e-02 7.053549587726593018e-02
-7.283723354339599609e-02 -5.173576995730400085e-02 1.435389369726181030e-01 -4.521253407001495361e-01 -2.910873591899871826e-01 -1.030135154724121094e-01 -1.170473322272300720e-01 -1.251201331615447998e-01 3.156768083572387695e-01 -6.804816424846649170e-03 6.304789334535598755e-02 1.291675716638565063e-01 -1.285726577043533325e-01 -2.674606814980506897e-02 1.008648648858070374e-01 1.316414326429367065e-01 -3.443340957164764404e-01 1.422917097806930542e-01 1.208034753799438477e-01 -7.844271510839462280e-02 -1.215431913733482361e-01 -3.943355008959770203e-02 -2.659629285335540771e-01 -3.458063304424285889e-02 1.933892518281936646e-01 -8.197048678994178772e-03 -3.480849862098693848e-01 -1.988914012908935547e-01 1.073021441698074341e-03 1.472639888525009155e-01 4.787303134799003601e-02 8.488252758979797363e-02
2.828430384397506714e-02 8.494063466787338257e-02 2.804921865463256836e-01 -2.241750806570053101e-01 1.559228450059890747e-01 1.154353916645050049e-01 -3.149183988571166992e-01 2.115599811077117920e-01 -8.273021131753921509e-02 4.010011851787567139e-01 3.390149399638175964e-02 2.183564156293869019e-01 -2.865746319293975830e-01 2.506682872772216797e-01 -7.153493911027908325e-02 2.252331972122192383e-01 -1.111270859837532043e-01 -2.144663035869598389e-01 9.591545909643173218e-02 -6.554053723812103271e-02 -5.466714128851890564e-02 5.948387831449508667e-02 -1.861860752105712891e-01 -3.882287442684173584e-02 1.331768780946731567e-01 -1.675997488200664520e-02 -9.708853065967559814e-02 1.530927512794733047e-02 -1.729720085859298706e-01 2.718313634395599365e-01 2.401155792176723480e-02 1.326612532138824463e-01
4.253936111927032471e-01 1.353538930416107178e-01 2.950614392757415771e-01 -5.905889719724655151e-02 1.450795978307723999e-01 2.954159677028656006e-02 4.759069532155990601e-02 1.911553740501403809e-01 4.778193533420562744e-01 -4.190868884325027466e-02 -2.415947802364826202e-02 3.353899344801902771e-02 -1.845368184149265289e-02 2.220905013382434845e-02 -1.009139865636825562e-01 7.438232749700546265e-02 1.124584302306175232e-01 3.081852197647094727e-01 -6.491561979055404663e-02 3.744167685508728027e-01 1.132429689168930054e-01 8.914981782436370850e-02 -1.030666828155517578e-01 -6.653375923633575439e-02 1.105118542909622192e-03 -1.307417405769228935e-04 -1.607794612646102905e-01 3.444676846265792847e-02 4.023089539259672165e-03 2.558664679527282715e-01 4.604734107851982117e-02 1.364839375019073486e-01
2.291026562452316284e-01 1.435838341712951660e-01 3.361625671386718750e-01 -3.522408306598663330e-01 5.303978919982910156e-02 1.813310198485851288e-02 9.040781110525131226e-02 -1.112676560878753662e-01 1.711643636226654053e-01 1.929200291633605957e-01 -4.798420518636703491e-02 -4.273672774434089661e-02 -1.738394349813461304e-01 -1.030169427394866943e-01 1.897234171628952026e-01 -6.184173282235860825e-03 2.553741335868835449e-01 2.002195715904235840e-01 2.767831385135650635e-01 2.687145471572875977e-01 9.887527674436569214e-02 4.010248556733131409e-02 -1.962668597698211670e-01 -1.848888397216796875e-01 -1.636169701814651489e-01 1.105520315468311310e-02 -2.118269503116607666e-01 6.814398616552352905e-02 -2.453854531049728394e-01 2.023841291666030884e-01 4.334194958209991455e-02 3.069786354899406433e-02
1.035371944308280945e-01 3.960464522242546082e-02 3.468134701251983643e-01 -8.726669102907180786e-02 -1.909784525632858276e-01 3.034158647060394287e-01 -1.760632693767547607e-01 -1.899492740631103516e-01 -6.298496574163436890e-02 5.030137300491333008e-01 1.965193897485733032e-01 1.687982082366943359e-01 -4.832929000258445740e-02 -3.749848110601305962e-04 6.045361980795860291e-02 2.882501855492591858e-02 6.009867414832115173e-02 3.865414066240191460e-03 2.301574200391769409e-01 3.304259181022644043e-01 -7.793221622705459595e-02 -1.155978292226791382e-01 -5.635491386055946350e-02 -6.671386957168579102e-02 2.313636429607868195e-02 -1.313405036926269531e-01 1.088020280003547668e-01 1.035666745156049728e-02 1.851581782102584839e-01 2.474969774484634399e-01 -1.229247301816940308e-01 -7.528804242610931396e-03
4.664047658443450928e-01 9.017203003168106079e-02 3.243113756179809570e-01 2.334784716367721558e-02 8.348451554775238037e-02 5.695150699466466904e-03 -4.478396847844123840e-02 -9.586996585130691528e-02 9.577639400959014893e-02 2.171692252159118652e-01 -8.557419478893280029e-02 -5.910316482186317444e-02 -2.723075747489929199e-01 -8.742677420377731323e-02 -3.250818327069282532e-02 -1.482505351305007935e-01 -2.320833690464496613e-02 8.375289291143417358e-02 2.413613349199295044e-01 2.140516191720962524e-01 1.802153699100017548e-02 -1.523499786853790283e-01 -1.834724843502044678e-01 -2.295395135879516602e-01 -1.127010881900787354e-01 -1.412443518638610840e-01 -3.355664014816284180e-01 -7.542857527732849121e-02 -1.134200915694236755e-01 6.963995099067687988e-02 -2.782132923603057861e-01 1.042004302144050598e-01
3.453811258077621460e-02 2.033362835645675659e-01 4.786286950111389160e-01 -2.452549934387207031e-01 -1.201099455356597900e-01 -1.724177002906799316e-01 3.266891539096832275e-01 1.688888669013977051e-01 5.267274007201194763e-02 1.747255176305770874e-01 -1.828409358859062195e-02 -1.636399179697036743e-01 4.218116700649261475e-01 4.071945697069168091e-02 -3.075174614787101746e-02 4.183584451675415039e-02 -2.638024091720581055e-02 -1.341898292303085327e-01 6.280385702848434448e-02 4.641214013099670410e-02 -3.472717106342315674e-02 1.192863956093788147e-01 1.351528801023960114e-02 -6.371524930000305176e-02 1.641072183847427368e-01 -3.209447562694549561e-01 -1.259505301713943481e-01 -1.575342267751693726e-01 -1.128901019692420959e-01 9.963329136371612549e-02 4.463706165552139282e-02 7.980136573314666748e-02
1.397410184144973755e-01 -1.616313867270946503e-02 2.958158552646636963e-01 -1.453820765018463135e-01 8.989401161670684814e-02 -3.709005564451217651e-02 2.694417238235473633e-01 -1.828024685382843018e-01 3.469418287277221680e-01 2.404466122388839722e-01 7.582738250494003296e-02 2.206636518239974976e-01 -1.386694014072418213e-01 -1.279447879642248154e-02 -1.692987829446792603e-01 -7.922208309173583984e-02 -4.017664194107055664e-01 -2.598075196146965027e-02 5.497051868587732315e-03 3.182445466518402100e-01 -2.405242249369621277e-02 -1.673879288136959076e-02 2.146385461091995239e-01 -1.160133536905050278e-02 -5.144818872213363647e-02 -2.016444057226181030e-01 6.778837740421295166e-02 1.121429130434989929e-01 8.342348784208297729e-02 1.846210509538650513e-01 -1.939815580844879150e-01 1.397266685962677002e-01
5.575032532215118408e-02 -5.591604113578796387e-02 4.275926947593688965e-01 -1.967794150114059448e-01 -1.572263613343238831e-02 4.885475337505340576e-02 1.764139980077743530e-01 1.651042997837066650e-01 -4.020542278885841370e-02 4.077827036380767822e-01 5.241391062736511230e-02 -1.042870059609413147e-02 7.356177270412445068e-02 -2.643297314643859863e-01 6.083720177412033081e-02 1.596958562731742859e-02 -1.043840795755386353e-01 1.672006845474243164e-01 -1.678300350904464722e-01 9.184908121824264526e-02 -5.636855959892272949e-02 -3.098011314868927002e-01 6.413102149963378906e-02 1.666069328784942627e-01 -1.886008977890014648e-01 -6.723836809396743774e-02 -3.540574610233306885e-01 -7.300868630409240723e-02 -5.349697917699813843e-02 2.140654921531677246e-01 -9.821759536862373352e-03 1.874959468841552734e-01
1.665684878826141357e-01 6.835296750068664551e-02 5.209913253784179688e-01 -1.285316497087478638e-01 -5.473015829920768738e-02 2.768611013889312744e-01 -2.286298871040344238e-01 -1.347967535257339478e-01 -6.660101935267448425e-03 1.053745001554489136e-01 2.034148760139942169e-02 1.472763121128082275e-01 -1.092932969331741333e-01 1.022295802831649780e-01 1.283110678195953369e-01 1.124217361211776733e-01 -7.559833675622940063e-02 -3.627087175846099854e-01 9.278400987386703491e-02 1.032454892992973328e-01 -6.819783896207809448e-02 -4.177588224411010742e-02 -9.718354791402816772e-02 4.921285435557365417e-02 3.061134815216064453e-01 -2.996399700641632080e-01 -8.447238057851791382e-02 1.577489525079727173e-01 -1.063229143619537354e-01 8.125140517950057983e-02 1.562900096178054810e-01 1.102000698447227478e-01
-5.851979926228523254e-02 1.104770377278327942e-01 3.840719163417816162e-01 -3.577728867530822754e-01 1.809059455990791321e-02 3.803876787424087524e-02 1.582717448472976685e-01 -1.339759677648544312e-01 -1.860879943706095219e-03 9.874428808689117432e-02 1.778964102268218994e-01 2.508544828742742538e-03 -2.635762095451354980e-01 -1.038099289871752262e-03 -1.304195970296859741e-01 7.387835532426834106e-02 1.163117662072181702e-01 -2.845950424671173096e-01 6.231310963630676270e-02 2.415701597929000854e-01 -9.226007014513015747e-02 -9.405468404293060303e-02 3.167257085442543030e-02 -2.292800135910511017e-02 1.447400450706481934e-01 -2.756226658821105957e-01 -3.950362503528594971e-01 2.604556083679199219e-01 -9.576143324375152588e-02 1.384369134902954102e-01 8.816041052341461182e-03 -7.658904045820236206e-02
2.565654218196868896e-01 1.159549281001091003e-01 2.709022462368011475e-01 -2.341361343860626221e-01 -1.154245957732200623e-01 -7.229511439800262451e-02 1.036972329020500183e-01 -1.794914901256561279e-01 9.017859399318695068e-02 4.210413619875907898e-02 1.453151106834411621e-01 -3.000341355800628662e-01 7.681284844875335693e-02 -2.642715163528919220e-02 1.947903931140899658e-01 8.410042524337768555e-02 -6.692777574062347412e-02 -4.201124906539916992e-01 1.126357093453407288e-01 5.904962867498397827e-02 -8.247108198702335358e-03 -9.259729087352752686e-02 -3.319504857063293457e-02 -1.551934182643890381e-01 1.481287479400634766e-01 1.883568167686462402e-01 -3.719649016857147217e-01 2.576037943363189697e-01 1.886927634477615356e-01 1.357261687517166138e-01 -2.472353540360927582e-02 1.029162332415580750e-01
2.108276635408401489e-01 2.563782036304473877e-01 4.550847709178924561e-01 -1.993044018745422363e-01 -1.685901880264282227e-01 -1.367328912019729614e-01 2.423857450485229492e-01 2.166771888732910156e-01 -2.346814796328544617e-02 2.670566439628601074e-01 7.468809187412261963e-02 -6.671828776597976685e-02 2.358981221914291382e-01 -7.771809399127960205e-02 1.665170192718505859e-01 -1.394286006689071655e-01 -1.522635221481323242e-01 -1.789306253194808960e-01 8.703124523162841797e-02 -2.228485047817230225e-02 -1.310475319623947144e-01 -6.569501012563705444e-02 4.071894101798534393e-03 1.060546711087226868e-01 2.418697327375411987e-01 -2.858382165431976318e-01 -1.264762878417968750e-01 -1.872655600309371948e-01 -8.733521401882171631e-02 2.936690300703048706e-02 -5.993885919451713562e-02 -6.844324059784412384e-03
5.632406845688819885e-02 1.671595722436904907e-01 4.623911976814270020e-01 -2.642043828964233398e-01 1.615247502923011780e-02 -1.803330481052398682e-01 4.605104029178619385e-02 -1.402729600667953491e-01 1.373675465583801270e-01 1.225322708487510681e-01 2.319398522377014160e-01 5.063308775424957275e-02 1.475322544574737549e-01 -6.865834444761276245e-02 -7.043877989053726196e-02 2.807000838220119476e-02 -8.490111678838729858e-02 -1.487861722707748413e-01 2.766900956630706787e-01 2.505047246813774109e-02 -2.396148920524865389e-04 1.429490745067596436e-01 3.997472301125526428e-02 -2.768283486366271973e-01 1.728822290897369385e-01 2.625474929809570312e-01 -7.099546492099761963e-02 3.425498306751251221e-01 6.272149085998535156e-02 1.879338622093200684e-01 -2.713483013212680817e-02 2.045435160398483276e-01
1.575867086648941040e-01 -1.727215945720672607e-02 3.403018116950988770e-01 -3.067708015441894531e-01 3.035202026367187500e-01 3.963863849639892578e-01 -2.272124886512756348e-01 -1.568258702754974365e-01 -4.233939200639724731e-02 2.413038760423660278e-01 1.342634260654449463e-01 1.281096190214157104e-01 2.825441956520080566e-02 1.713799089193344116e-01 4.861560650169849396e-03 9.535146504640579224e-02 -1.192459166049957275e-01 -1.167597174644470215e-01 2.188521921634674072e-01 -2.166340500116348267e-02 5.859702080488204956e-02 5.303137004375457764e-02 -2.316218316555023193e-01 8.122581988573074341e-02 8.171800523996353149e-03 6.583277881145477295e-02 -2.958126664161682129e-01 -7.028096169233322144e-02 -1.480353772640228271e-01 1.973960548639297485e-01 3.549018502235412598e-02 6.363368779420852661e-02
1.352318376302719116e-01 1.248632743954658508e-01 2.616970241069793701e-01 -1.239607557654380798e-01 -1.127852126955986023e-03 5.927503854036331177e-02 1.775469928979873657e-01 -1.775440126657485962e-01 2.054276466369628906e-01 4.848586618900299072e-01 -5.482976138591766357e-02 6.572878453880548477e-03 -4.381864517927169800e-02 6.449500098824501038e-03 -6.786093860864639282e-02 -1.222193166613578796e-01 -5.293012857437133789e-01 -1.831882148981094360e-01 -1.385738607496023178e-02 1.307098865509033203e-01 -1.184105649590492249e-01 -1.656404056120663881e-04 -3.165893256664276123e-02 -7.136297225952148438e-02 -2.496957480907440186e-01 -1.858115196228027344e-01 -1.225779578089714050e-01 1.694121509790420532e-01 -4.153969511389732361e-02 3.340322896838188171e-02 1.242928430438041687e-01 6.218636035919189453e-02
8.002318441867828369e-02 1.435537189245223999e-01 1.987699866294860840e-01 -3.114771544933319092e-01 -2.275979667901992798e-01 -6.436319649219512939e-02 -7.926870882511138916e-02 2.418632656335830688e-01 9.614312089979648590e-03 1.070538610219955444e-01 3.004932999610900879e-01 -1.122128888964653015e-01 -1.500724107027053833e-01 -4.460416734218597412e-01 -1.134752035140991211e-01 -1.649757921695709229e-01 -1.625278294086456299e-01 -9.492043405771255493e-02 5.636048316955566406e-02 1.842231750488281250e-01 -2.580682635307312012e-01 -1.104169934988021851e-01 1.182670295238494873e-01 1.980793923139572144e-01 -1.018824130296707153e-01 1.157709956169128418e-01 -1.313338428735733032e-01 -4.890007898211479187e-02 6.727018207311630249e-02 2.900891304016113281e-01 4.708044975996017456e-02 2.927250601351261139e-02
1.796919852495193481e-01 2.874179556965827942e-02 1.427651792764663696e-01 -4.830408990383148193e-01 1.729839481413364410e-02 -4.198491200804710388e-02 3.626511096954345703e-01 -8.058426901698112488e-03 -2.422947995364665985e-02 1.943061687052249908e-02 1.298862248659133911e-01 -4.241119697690010071e-02 1.202220320701599121e-01 9.131457656621932983e-03 -6.664191931486129761e-02 1.095946952700614929e-01 -7.332006841897964478e-02 -4.108169972896575928e-01 2.805120348930358887e-01 -2.446251921355724335e-02 1.061303243041038513e-01 4.277655482292175293e-02 -8.216515183448791504e-02 -1.912149935960769653e-01 -1.830031746067106724e-03 8.447173237800598145e-02 -2.077959477901458740e-01 1.148353517055511475e-01 2.548667490482330322e-01 2.454396933317184448e-01 1.741274297237396240e-01 6.781275384128093719e-03
2.981734871864318848e-01 1.224748566746711731e-01 2.704009711742401123e-01 1.208530217409133911e-01 6.536456290632486343e-03 2.681345641613006592e-01 1.620385944843292236e-01 -8.148525841534137726e-03 2.472787648439407349e-01 2.358722388744354248e-01 -5.325641483068466187e-02 2.192740142345428467e-01 -1.342416554689407349e-01 -1.025617718696594238e-01 -1.241090819239616394e-01 -2.417406290769577026e-01 -2.540672421455383301e-01 -8.309494704008102417e-02 1.790080964565277100e-01 4.762357473373413086e-02 -6.681463867425918579e-02 -9.707733988761901855e-02 -1.340764611959457397e-01 -4.961584880948066711e-02 1.632121503353118896e-01 -2.500254213809967041e-01 -9.025534242391586304e-02 -2.439865618944168091e-01 5.541217327117919922e-02 3.324941098690032959e-01 -1.427820771932601929e-01 -9.538436681032180786e-02
6.146291643381118774e-02 4.099752753973007202e-02 1.554168015718460083e-01 -4.209765493869781494e-01 -1.480294317007064819e-01 -2.304751873016357422e-01 3.622496873140335083e-02 -1.913998089730739594e-02 2.189125865697860718e-01 1.525556854903697968e-02 -2.215160988271236420e-02 1.538049280643463135e-01 -2.434871792793273926e-01 1.943255425430834293e-03 -4.863432049751281738e-02 1.330920606851577759e-01 -3.323724567890167236e-01 1.982691287994384766e-01 2.534483671188354492e-01 -1.319087594747543335e-01 -2.312562137376517057e-04 4.955221340060234070e-02 -2.272289842367172241e-01 1.316377706825733185e-02 4.899447411298751831e-02 7.828823290765285492e-03 -2.795637845993041992e-01 -3.505098819732666016e-01 -6.741770356893539429e-02 2.548200190067291260e-01 7.838319242000579834e-02 2.831396646797657013e-03
3.349612951278686523e-01 2.854302525520324707e-01 1.801549792289733887e-01 -2.836284041404724121e-01 -1.066455524414777756e-02 1.819783821702003479e-02 3.175485730171203613e-01 -1.309532523155212402e-01 -2.224916666746139526e-01 1.259226053953170776e-01 -1.410699486732482910e-01 2.389403432607650757e-01 -3.654003888368606567e-02 -5.009681731462478638e-02 1.712132804095745087e-02 -1.022980585694313049e-01 -1.193450391292572021e-01 -1.746413297951221466e-02 9.222310781478881836e-02 9.032480418682098389e-02 -1.633872985839843750e-01 2.477755546569824219e-01 1.151854768395423889e-01 2.951564639806747437e-02 1.727454178035259247e-02 -9.310946613550186157e-02 -2.303521931171417236e-01 -4.649301990866661072e-02 3.151191398501396179e-02 2.662246823310852051e-01 3.774009346961975098e-01 7.818703353404998779e-02
1.598386764526367188e-01 -2.150728832930326462e-03 3.775619566440582275e-01 -3.301441967487335205e-01 1.966627836227416992e-01 -8.695203810930252075e-02 2.923919074237346649e-02 9.191804379224777222e-02 -1.265043765306472778e-02 3.616257309913635254e-01 -9.682224690914154053e-02 -2.379441261291503906e-01 -1.566617488861083984e-01 -2.321373373270034790e-01 -6.420132517814636230e-02 -2.651006877422332764e-01 9.400861710309982300e-02 2.145985141396522522e-02 1.098333485424518585e-02 1.404660046100616455e-01 9.434945136308670044e-02 -8.990993350744247437e-02 -6.548768281936645508e-02 -1.348772346973419189e-01 1.627444289624691010e-02 -1.027923226356506348e-01 -4.122972488403320312e-01 1.182143762707710266e-01 1.204297691583633423e-01 1.970687806606292725e-01 -2.884539030492305756e-02 4.509120248258113861e-03
2.989749312400817871e-01 1.849020421504974365e-01 2.147497683763504028e-01 -3.217059671878814697e-01 -7.215000689029693604e-02 1.335321068763732910e-01 -2.489546239376068115e-01 -1.404386200010776520e-02 3.730878531932830811e-01 2.708108723163604736e-01 2.706594020128250122e-02 -3.205305710434913635e-02 -8.574084192514419556e-02 -2.134731411933898926e-01 7.948438823223114014e-02 -9.120362997055053711e-02 1.425005495548248291e-01 -1.226695924997329712e-01 9.118753671646118164e-02 1.116578876972198486e-01 -1.060398593544960022e-01 -2.540455162525177002e-01 -1.723879575729370117e-01 -1.643540859222412109e-01 -1.470208019018173218e-01 -1.067426279187202454e-01 1.623416543006896973e-01 6.029063835740089417e-02 1.190126091241836548e-01 2.881430685520172119e-01 -7.142634689807891846e-02 7.621364295482635498e-02
1.537835896015167236e-01 -2.172015979886054993e-02 2.152110636234283447e-01 -6.260510534048080444e-02 3.537265956401824951e-02 -4.973722249269485474e-02 -3.288306891918182373e-01 4.200397431850433350e-02 2.392580956220626831e-01 -2.063656300306320190e-01 1.995645165443420410e-01 1.606244593858718872e-01 -1.015173941850662231e-01 3.688462451100349426e-02 -5.207909643650054932e-02 2.695097820833325386e-03 -2.764680981636047363e-01 -1.409267932176589966e-01 2.769175469875335693e-01 1.244196444749832153e-01 1.837487667798995972e-01 -2.621754072606563568e-03 4.879612848162651062e-02 -5.038323253393173218e-02 3.969549834728240967e-01 -2.960164099931716919e-02 -3.200602829456329346e-01 1.065431833267211914e-01 2.133288234472274780e-01 1.959215700626373291e-01 1.773738116025924683e-01 1.320505440235137939e-01
2.287012487649917603e-01 4.723279923200607300e-02 5.129508376121520996e-01 -7.799337804317474365e-02 -1.311100572347640991e-01 -1.487808581441640854e-02 2.954285740852355957e-01 -3.014735281467437744e-01 1.735979616641998291e-01 1.126181408762931824e-01 -2.323656231164932251e-01 1.323802769184112549e-01 -8.157227188348770142e-02 1.786586269736289978e-02 -1.272645145654678345e-01 -5.560851655900478363e-03 -2.168996483087539673e-01 -5.706266313791275024e-02 -4.883601143956184387e-02 -9.262953698635101318e-02 1.213571354746818542e-01 -2.985005378723144531e-01 -1.136418431997299194e-01 -1.104237958788871765e-01 6.503421068191528320e-02 -1.466885358095169067e-01 -2.532767951488494873e-01 -1.384521722793579102e-01 -4.577393084764480591e-02 9.004013985395431519e-02 -7.986024022102355957e-02 1.652268916368484497e-01
-8.741420507431030273e-02 1.562155485153198242e-01 3.133326172828674316e-01 -2.877946197986602783e-01 1.102171614766120911e-01 -9.205387532711029053e-02 -2.015498578548431396e-01 3.593533858656883240e-02 -1.649427041411399841e-02 9.159608185291290283e-02 -1.490793973207473755e-01 1.256566774100065231e-02 8.295200020074844360e-02 -6.855481117963790894e-02 -8.652340620756149292e-02 3.356473445892333984e-01 -2.171443253755569458e-01 -1.499500572681427002e-01 3.217573463916778564e-01 -1.223349571228027344e-01 -1.720507144927978516e-01 9.513102471828460693e-02 -3.127405047416687012e-02 -1.197392791509628296e-01 6.360656768083572388e-02 -4.328134236857295036e-04 -2.794211208820343018e-01 -2.382748872041702271e-01 -1.902849227190017700e-01 2.789186239242553711e-01 -1.861901879310607910e-01 1.788329333066940308e-01
2.070241123437881470e-01 3.165001273155212402e-01 2.276212573051452637e-01 -1.655860096216201782e-01 -9.636089950799942017e-02 -6.042081490159034729e-02 2.977007925510406494e-01 -5.552005022764205933e-03 -9.363674372434616089e-02 2.004175484180450439e-01 1.831244081258773804e-01 1.604420095682144165e-01 -4.342458397150039673e-02 5.351088196039199829e-02 -6.091404333710670471e-02 -2.068393379449844360e-01 -2.381082326173782349e-01 -1.608376055955886841e-01 1.863936036825180054e-01 1.442291140556335449e-01 1.241168007254600525e-01 -3.693741513416171074e-03 2.030085176229476929e-01 1.537560820579528809e-01 -1.593091636896133423e-01 -1.531035602092742920e-01 -2.232699245214462280e-01 1.779389083385467529e-01 2.123287022113800049e-01 1.412741392850875854e-01 1.104159131646156311e-01 3.012410402297973633e-01
1.625368148088455200e-01 2.555454708635807037e-02 3.537404239177703857e-01 -2.680805921554565430e-01 -5.862078815698623657e-02 -6.670936942100524902e-02 -5.164484307169914246e-02 -1.627124249935150146e-01 3.025639951229095459e-01 -3.269600868225097656e-02 3.261544108390808105e-01 1.360363960266113281e-01 -3.424625843763351440e-03 -3.994092345237731934e-03 -1.161084324121475220e-01 3.095844089984893799e-01 -3.102327883243560791e-01 1.894576251506805420e-01 4.072326049208641052e-02 -1.022351458668708801e-01 -5.671958625316619873e-02 1.601803004741668701e-01 -1.962308585643768311e-01 1.105688586831092834e-01 2.113652229309082031e-01 8.445057086646556854e-03 -2.585420012474060059e-01 -1.371519565582275391e-01 -2.171764522790908813e-01 9.996217489242553711e-02 -1.466343738138675690e-02 -2.054679393768310547e-02
1.938419789075851440e-01 3.441756665706634521e-01 3.853224515914916992e-01 -1.163413152098655701e-01 3.712200326845049858e-03 -5.475835502147674561e-02 -3.242957890033721924e-01 -1.391933858394622803e-01 5.439164489507675171e-02 -2.845606207847595215e-01 1.583417207002639771e-01 -2.270967466756701469e-03 -8.059702068567276001e-02 3.203246742486953735e-02 6.114151701331138611e-02 -6.017484888434410095e-02 -1.489699482917785645e-01 -2.792193368077278137e-02 3.119250237941741943e-01 1.143581196665763855e-01 2.184469848871231079e-01 -4.498814418911933899e-02 4.323815181851387024e-02 -1.298382878303527832e-02 1.744640171527862549e-01 -5.255961418151855469e-02 -2.557979226112365723e-01 -1.549807749688625336e-02 1.607078611850738525e-01 2.460833191871643066e-01 2.393435537815093994e-01 5.332092568278312683e-02
4.765868186950683594e-02 9.185481071472167969e-02 4.243356883525848389e-01 -2.080667465925216675e-01 -2.461544424295425415e-01 1.597417891025543213e-01 -1.109265685081481934e-01 -1.453769356012344360e-01 1.981313526630401611e-01 3.932631611824035645e-01 2.072509676218032837e-01 2.044062465429306030e-01 -1.762957870960235596e-02 -2.116083912551403046e-02 -1.668565869331359863e-01 -1.820887774229049683e-01 1.122164800763130188e-01 1.572883427143096924e-01 2.277135699987411499e-01 -4.446261376142501831e-02 3.851528977975249290e-03 2.199940383434295654e-01 4.007472097873687744e-02 1.040488332509994507e-01 -5.111816897988319397e-02 2.551033794879913330e-01 -1.119459047913551331e-01 7.538338005542755127e-02 6.237826868891716003e-02 1.520188450813293457e-01 -6.875927746295928955e-02 1.906473934650421143e-01
2.761395573616027832e-01 2.443167865276336670e-01 1.651702672243118286e-01 -9.737712144851684570e-02 -4.242890328168869019e-02 5.006918683648109436e-02 3.828732669353485107e-02 -1.740711331367492676e-01 3.733572959899902344e-01 9.665225446224212646e-02 3.776254504919052124e-02 6.914737820625305176e-02 -1.097536981105804443e-01 -1.039490252733230591e-01 -2.330727726221084595e-01 1.241666674613952637e-01 -4.193360805511474609e-01 -1.537635624408721924e-01 -1.565806567668914795e-02 5.396810546517372131e-02 -3.088353015482425690e-02 1.374747306108474731e-01 5.945836752653121948e-02 -1.410148292779922485e-01 1.815063506364822388e-01 -1.634768843650817871e-01 -2.650661170482635498e-01 2.379880696535110474e-01 6.315781921148300171e-02 2.584746107459068298e-02 -3.067995607852935791e-01 -1.114209741353988647e-01
-1.183200478553771973e-01 2.775508761405944824e-01 2.622191309928894043e-01 -3.580262660980224609e-01 -2.173532992601394653e-01 -5.080157145857810974e-02 1.557274013757705688e-01 -5.007744953036308289e-02 7.985711842775344849e-02 1.297042220830917358e-01 1.044317260384559631e-01 6.657455861568450928e-02 -1.665770560503005981e-01 3.829553127288818359e-01 2.445668913424015045e-02 2.423314936459064484e-02 -1.021658405661582947e-01 -1.392718218266963959e-02 6.943368911743164062e-02 2.051205486059188843e-01 -9.633687138557434082e-02 -1.443371623754501343e-01 4.571345821022987366e-02 -3.202302157878875732e-01 1.181265935301780701e-01 1.846999675035476685e-01 -4.612276330590248108e-02 -2.177009917795658112e-02 -1.052841395139694214e-01 3.626875877380371094e-01 1.885051280260086060e-01 1.437901426106691360e-02
1.202064976096153259e-01 3.257098495960235596e-01 1.427581012248992920e-01 -1.188297793269157410e-01 -2.951588034629821777e-01 2.873770594596862793e-01 -7.720751315355300903e-02 1.040741652250289917e-01 1.802743375301361084e-01 1.795793920755386353e-01 2.078077346086502075e-01 -1.672088503837585449e-01 -1.385060977190732956e-02 3.981370478868484497e-02 -1.406099945306777954e-01 2.776945531368255615e-01 -2.266067266464233398e-01 -2.182599157094955444e-01 -1.006396710872650146e-01 -1.373002380132675171e-01 -1.310269385576248169e-01 1.181423757225275040e-02 -2.716385126113891602e-01 8.629451692104339600e-02 -1.352044753730297089e-02 -4.501149989664554596e-03 -2.106139808893203735e-01 -1.674487441778182983e-01 -1.393865346908569336e-01 1.753364503383636475e-01 -9.755548089742660522e-02 2.551765739917755127e-01
5.055139213800430298e-02 2.057615667581558228e-01 3.722161948680877686e-01 -2.210958898067474365e-01 1.354960165917873383e-02 -1.497743278741836548e-01 1.224035676568746567e-02 -2.529477179050445557e-01 1.104161515831947327e-01 1.853309720754623413e-01 2.140432149171829224e-01 -3.914115950465202332e-02 1.002482548356056213e-01 -4.908037558197975159e-02 -6.826586276292800903e-02 1.034363582730293274e-01 -1.750611215829849243e-01 -2.305342853069305420e-01 2.671251296997070312e-01 9.052085131406784058e-02 7.320420350879430771e-03 1.381418853998184204e-01 3.909287229180335999e-02 -2.686163783073425293e-01 1.382750719785690308e-01 2.721599638462066650e-01 -1.855934560298919678e-01 2.953245937824249268e-01 8.597109466791152954e-02 1.341683268547058105e-01 -3.693035244941711426e-02 2.479025274515151978e-01
-1.910241097211837769e-01 7.387217879295349121e-02 3.401957750320434570e-01 -2.860035896301269531e-01 -1.320199966430664062e-01 1.156355738639831543e-01 1.873052865266799927e-01 -3.520448505878448486e-02 -3.354288265109062195e-02 -3.692933917045593262e-02 1.267396658658981323e-01 4.308263063430786133e-01 -2.227698266506195068e-01 -2.369428239762783051e-02 -1.274851411581039429e-01 9.075982123613357544e-02 -5.651332810521125793e-02 -7.854950428009033203e-02 4.845241457223892212e-02 2.405306249856948853e-01 -1.845438331365585327e-01 -4.348742216825485229e-02 9.457480162382125854e-02 -1.043788529932498932e-02 2.573405504226684570e-01 -7.683939486742019653e-02 -2.867253124713897705e-01 1.497872620820999146e-01 -1.688627451658248901e-01 1.779419034719467163e-01 1.519421637058258057e-01 1.998735070228576660e-01
4.253459274768829346e-01 1.594820916652679443e-01 1.100216060876846313e-01 -1.234476417303085327e-01 -1.887861937284469604e-01 7.060968875885009766e-02 2.705630958080291748e-01 -4.969602823257446289e-02 -2.587319910526275635e-01 2.054809629917144775e-01 -1.435667872428894043e-01 5.896371230483055115e-02 -9.353065490722656250e-02 -4.912383854389190674e-02 7.754569500684738159e-02 -1.709495186805725098e-01 -3.079868257045745850e-01 3.568271547555923462e-02 1.140553280711174011e-01 1.278475224971771240e-01 -5.136494338512420654e-02 1.142613068222999573e-01 5.172897130250930786e-02 5.147167667746543884e-02 5.733702331781387329e-02 -4.415177274495363235e-03 -2.788239121437072754e-01 3.693836554884910583e-02 9.115248918533325195e-02 3.661705851554870605e-01 2.814769446849822998e-01 1.407693028450012207e-01
-1.186867356300354004e-01 8.142447099089622498e-03 2.213725447654724121e-01 -3.924800753593444824e-01 -2.421418428421020508e-01 -1.974805593490600586e-01 1.406059265136718750e-01 1.010843291878700256e-01 2.501928210258483887e-01 -2.874083817005157471e-02 1.528274863958358765e-01 -8.570101857185363770e-02 -1.236085295677185059e-01 -5.409893393516540527e-02 -9.631812572479248047e-02 1.439379453659057617e-01 -1.353246867656707764e-01 2.398612201213836670e-01 1.442932486534118652e-01 1.211175136268138885e-02 -2.814192883670330048e-02 1.369660198688507080e-01 -1.068144589662551880e-01 1.205899491906166077e-01 1.298990100622177124e-01 -1.551943123340606689e-01 -2.329429388046264648e-01 -2.705402672290802002e-01 2.295253723859786987e-01 2.135037034749984741e-01 -1.447295844554901123e-01 2.879498302936553955e-01
9.168719500303268433e-02 7.218942046165466309e-02 3.159025609493255615e-01 -3.802671134471893311e-01 1.405246257781982422e-01 6.711378693580627441e-02 -2.799022756516933441e-02 3.560511022806167603e-02 3.038095831871032715e-01 1.330464035272598267e-01 8.205183595418930054e-02 -9.577694535255432129e-02 1.909673064947128296e-01 -2.397912889719009399e-01 -4.517373442649841309e-02 -5.043804645538330078e-02 -7.447733078151941299e-04 -7.081671059131622314e-02 -1.239811256527900696e-01 -3.314981237053871155e-02 -1.696618273854255676e-02 -1.919098049402236938e-01 1.361436098814010620e-01 4.940463230013847351e-02 -2.765137851238250732e-01 -2.015056163072586060e-01 -3.099766075611114502e-01 -3.029949963092803955e-02 1.426993161439895630e-01 2.626910507678985596e-01 -2.447505593299865723e-01 2.197777926921844482e-01
-4.580700397491455078e-02 -1.561596803367137909e-02 1.454524248838424683e-01 -4.780150055885314941e-01 -2.262634485960006714e-01 2.485442347824573517e-02 1.731408238410949707e-01 -1.378411948680877686e-01 -3.913803026080131531e-02 2.526178956031799316e-01 1.653476618230342865e-02 1.038980484008789062e-01 -7.515263557434082031e-02 2.975099384784698486e-01 -2.627644874155521393e-02 3.850253298878669739e-02 -1.679423153400421143e-01 4.320288076996803284e-02 2.902731858193874359e-02 2.393446713685989380e-01 3.176284371875226498e-04 -1.470285654067993164e-01 4.683394357562065125e-02 -2.642693817615509033e-01 3.567914366722106934e-01 8.044280856847763062e-02 -1.009474247694015503e-01 5.666507780551910400e-02 1.481469441205263138e-02 3.418695032596588135e-01 5.993009358644485474e-02 1.573420315980911255e-01
2.784745991230010986e-01 2.976247370243072510e-01 2.373363226652145386e-01 -2.282909005880355835e-01 -2.779493629932403564e-01 3.126216307282447815e-02 1.129357963800430298e-01 -1.013686656951904297e-01 -1.872955262660980225e-01 8.709454536437988281e-02 -2.117637544870376587e-01 1.130356267094612122e-02 -3.157709538936614990e-02 1.627205759286880493e-01 1.572589278221130371e-01 9.234162420034408569e-02 -1.332688480615615845e-01 -2.628326117992401123e-01 1.850446611642837524e-01 1.606407314538955688e-01 1.230423804372549057e-02 -1.050347164273262024e-01 -3.166866898536682129e-01 -2.697078287601470947e-01 2.015668153762817383e-01 3.505144268274307251e-02 -2.142136394977569580e-01 1.876705735921859741e-01 1.008714735507965088e-02 6.680484116077423096e-02 -2.073793299496173859e-02 1.293388605117797852e-01
5.548552423715591431e-02 -8.664435893297195435e-02 2.899318635463714600e-01 -3.795464336872100830e-01 -2.491857111454010010e-01 -1.315795034170150757e-01 1.767465174198150635e-01 -9.113004431128501892e-03 2.774829566478729248e-01 -5.106124654412269592e-02 2.718282938003540039e-01 -1.440421640872955322e-01 -1.397475302219390869e-01 -2.972838096320629120e-02 -1.750705093145370483e-01 1.233840957283973694e-01 -2.399561107158660889e-01 1.591186225414276123e-01 2.633088827133178711e-01 -1.219658926129341125e-01 -1.064087077975273132e-01 -4.838847741484642029e-02 3.328570351004600525e-02 -2.809482999145984650e-02 2.417007647454738617e-02 6.118635460734367371e-02 -1.773271411657333374e-01 -2.875450551509857178e-01 1.246934607625007629e-01 5.501462146639823914e-02 1.304223686456680298e-01 2.708010673522949219e-01
3.675744533538818359e-01 2.449674904346466064e-01 1.499203890562057495e-01 -3.005107343196868896e-01 -8.657426387071609497e-02 -2.910276949405670166e-01 1.703629493713378906e-01 -2.880099229514598846e-02 3.889132663607597351e-02 2.878054678440093994e-01 -1.832553301937878132e-03 1.180519312620162964e-01 6.085127219557762146e-02 -1.990301162004470825e-01 -2.601541280746459961e-01 4.160099849104881287e-02 -1.933093415573239326e-03 -3.451700806617736816e-01 1.039447709918022156e-01 -3.096080571413040161e-02 1.355482637882232666e-01 1.180799212306737900e-02 -1.278606336563825607e-02 1.200551260262727737e-02 1.644864231348037720e-01 1.116463765501976013e-01 -2.628071904182434082e-01 2.543903887271881104e-01 3.498493134975433350e-02 1.519593447446823120e-01 7.882367074489593506e-02 -7.402605563402175903e-02
2.614057064056396484e-01 5.509814247488975525e-02 1.472139358520507812e-01 -3.622871041297912598e-01 4.166257008910179138e-02 3.946074545383453369e-01 -9.374155849218368530e-02 -6.497936323285102844e-03 -5.346432328224182129e-02 6.250845640897750854e-02 7.814744114875793457e-02 -3.052421659231185913e-02 -3.939976543188095093e-02 2.687114179134368896e-01 1.780647635459899902e-01 -2.111307233572006226e-01 -1.418055146932601929e-01 -1.293625980615615845e-01 8.131357282400131226e-02 1.179623007774353027e-01 -2.626646757125854492e-01 2.138788104057312012e-01 -1.877930760383605957e-01 1.499547660350799561e-01 1.326614916324615479e-01 9.875414520502090454e-02 -3.303605914115905762e-01 1.130437385290861130e-02 1.559924781322479248e-01 1.481652557849884033e-01 1.292697638273239136e-01 1.269099265336990356e-01
2.820558845996856689e-01 6.991839408874511719e-02 3.784435391426086426e-01 -1.897987127304077148e-01 -2.108648717403411865e-01 -7.704945653676986694e-02 -3.314447030425071716e-02 4.063210915774106979e-03 1.005890816450119019e-01 1.522993892431259155e-01 1.054464653134346008e-02 1.575720682740211487e-02 -2.570328414440155029e-01 -1.948628127574920654e-01 1.823862493038177490e-01 3.361827507615089417e-02 1.070340946316719055e-01 -1.349233388900756836e-01 -4.956638440489768982e-02 3.095413744449615479e-01 -1.151621900498867035e-02 -2.328395843505859375e-01 -2.061534672975540161e-01 1.325854752212762833e-02 -2.858074903488159180e-01 2.934161387383937836e-02 -3.443662449717521667e-02 1.075009256601333618e-01 -8.388083428144454956e-02 2.970695495605468750e-01 -1.270938515663146973e-01 2.846197485923767090e-01
7.918622344732284546e-02 2.036287188529968262e-01 3.343017101287841797e-01 -1.643308997154235840e-01 -9.732049703598022461e-02 3.588999509811401367e-01 -4.300502687692642212e-02 1.016103327274322510e-01 -6.819611042737960815e-02 1.381381899118423462e-01 2.642291132360696793e-03 8.494230359792709351e-02 2.367417514324188232e-01 -1.710254400968551636e-01 -6.036003306508064270e-02 1.288191135972738266e-02 -6.518780440092086792e-02 -1.905706822872161865e-01 1.383257210254669189e-01 -9.832277148962020874e-02 -3.628514707088470459e-02 -5.760179832577705383e-02 -1.884912252426147461e-01 -2.241570055484771729e-01 2.966346144676208496e-01 4.797390475869178772e-02 -8.885230123996734619e-02 -3.452575206756591797e-01 -7.003425061702728271e-02 3.766139149665832520e-01 7.175572961568832397e-02 1.180109754204750061e-01
1.995005160570144653e-01 -7.503250986337661743e-02 8.863271772861480713e-02 -3.153632283210754395e-01 4.629017040133476257e-02 5.268109962344169617e-03 -3.368585109710693359e-01 1.714038103818893433e-01 2.986346483230590820e-01 3.404483497142791748e-01 3.414428234100341797e-01 7.705456018447875977e-02 3.457149068708531559e-05 1.383091509342193604e-01 -1.050858348608016968e-01 -9.009524434804916382e-02 1.010807678103446960e-01 -1.760665625333786011e-01 3.208326548337936401e-02 1.508292704820632935e-01 -3.778881952166557312e-02 3.510496020317077637e-01 1.042862758040428162e-01 -2.006959617137908936e-01 -7.858416065573692322e-03 -6.803856790065765381e-02 -2.351746261119842529e-01 -2.943157916888594627e-03 9.545362740755081177e-02 1.046409830451011658e-01 9.850853681564331055e-02 7.584770768880844116e-02
8.145351707935333252e-02 -3.886188566684722900e-02 3.372434079647064209e-01 -1.282245367765426636e-01 -1.443738937377929688e-01 4.011745452880859375e-01 -4.095762968063354492e-02 -2.090561091899871826e-01 1.858692318201065063e-01 1.590738743543624878e-01 -8.337415754795074463e-02 -2.385219186544418335e-01 2.685049474239349365e-01 -1.019569039344787598e-01 3.041685000061988831e-02 1.842604279518127441e-01 -5.542238429188728333e-02 -5.723416060209274292e-02 2.049794197082519531e-01 2.874032557010650635e-01 -2.446196079254150391e-01 -6.579142808914184570e-02 1.428824812173843384e-01 3.314655274152755737e-02 -6.786189228296279907e-02 -1.516476124525070190e-01 -1.965307444334030151e-01 -3.490807861089706421e-02 -1.911291927099227905e-01 2.614920437335968018e-01 6.146763637661933899e-02 -2.593583613634109497e-02
3.282543420791625977e-01 -8.008458651602268219e-03 3.230258822441101074e-01 -1.486915536224842072e-02 -1.949972286820411682e-02 1.266185939311981201e-01 2.497023642063140869e-01 -6.488758325576782227e-02 1.974040120840072632e-01 8.921109139919281006e-02 1.242522448301315308e-01 1.371315419673919678e-01 -2.445068955421447754e-01 1.665324345231056213e-02 -2.824870310723781586e-02 -2.412014752626419067e-01 -2.278347164392471313e-01 -2.485191673040390015e-01 3.931951895356178284e-02 1.524450629949569702e-01 -6.451470404863357544e-02 -2.828715182840824127e-02 -2.457925677299499512e-01 -1.934512108564376831e-01 1.422464102506637573e-01 -2.680647671222686768e-01 7.550011575222015381e-02 -2.517589032649993896e-01 -1.524628996849060059e-01 2.658942639827728271e-01 -5.975440517067909241e-02 6.700566411018371582e-02
2.148778140544891357e-01 1.093604713678359985e-01 2.528875172138214111e-01 -2.709878385066986084e-01 -2.041782289743423462e-01 -6.097419559955596924e-02 1.237442716956138611e-01 1.087507754564285278e-01 -2.924027144908905029e-01 2.924385666847229004e-01 -6.224850565195083618e-02 1.391362696886062622e-01 -8.483916521072387695e-02 -1.946434937417507172e-02 1.227718219161033630e-01 4.894290864467620850e-02 -2.014477550983428955e-01 -1.274220794439315796e-01 2.637478411197662354e-01 1.848691850900650024e-01 2.126873284578323364e-01 1.786684058606624603e-02 -2.212979048490524292e-01 -1.617070287466049194e-01 1.981973946094512939e-01 2.315817922353744507e-01 -2.050270587205886841e-01 1.308304071426391602e-01 -1.872578561305999756e-01 1.090322285890579224e-01 -3.660958632826805115e-02 1.761928647756576538e-01
3.713954612612724304e-02 4.546421021223068237e-02 1.940709352493286133e-01 -1.528998166322708130e-01 -1.853371113538742065e-01 1.818619519472122192e-01 -6.572542339563369751e-02 -2.033624798059463501e-01 -5.745257437229156494e-02 2.555311918258666992e-01 -1.737840771675109863e-01 2.963608205318450928e-01 -5.669460818171501160e-02 2.317276895046234131e-01 2.351274248212575912e-03 1.621790230274200439e-01 -2.719703912734985352e-01 -1.577724367380142212e-01 2.119302451610565186e-01 1.901419013738632202e-01 1.348785310983657837e-01 4.935113340616226196e-02 -1.116670072078704834e-01 -1.952986977994441986e-02 2.126128822565078735e-01 -2.949487566947937012e-01 -2.657786309719085693e-01 3.014845401048660278e-02 -2.508959770202636719e-01 2.547740340232849121e-01 -8.414847403764724731e-02 2.172814123332500458e-02
2.667812705039978027e-01 -1.293978244066238403e-01 7.258744537830352783e-02 9.698935784399509430e-03 -1.067768782377243042e-01 2.036503553390502930e-01 3.920866549015045166e-01 -1.721479371190071106e-02 4.781026020646095276e-02 3.227028846740722656e-01 8.057989925146102905e-02 -2.897906489670276642e-02 -1.867737621068954468e-01 2.824434079229831696e-02 -9.849460422992706299e-02 -4.712616652250289917e-02 -3.327046036720275879e-01 -2.788862772285938263e-02 1.597907692193984985e-01 3.651082888245582581e-02 1.543951183557510376e-01 1.321713179349899292e-01 -1.519539393484592438e-02 -2.035935595631599426e-02 1.610546410083770752e-01 -2.453545182943344116e-01 -2.209262698888778687e-01 -5.925979465246200562e-03 1.104326993227005005e-01 2.618509232997894287e-01 -2.995516657829284668e-01 2.295553684234619141e-01
4.746278747916221619e-02 8.861213177442550659e-02 3.664610087871551514e-01 -3.909564390778541565e-02 -2.101085931062698364e-01 1.980111449956893921e-01 -3.732643276453018188e-02 -4.317732900381088257e-02 2.085225284099578857e-01 5.976766347885131836e-02 -6.037242710590362549e-02 -3.978665545582771301e-02 1.636119037866592407e-01 8.273191004991531372e-02 1.019142791628837585e-01 9.554176032543182373e-02 2.245433069765567780e-02 -8.468145877122879028e-02 1.946670114994049072e-01 4.243664145469665527e-01 -2.017469257116317749e-01 -1.269222944974899292e-01 7.518919557332992554e-02 5.047822371125221252e-02 -8.666628599166870117e-02 -2.768186628818511963e-01 -1.486648619174957275e-01 -2.607053816318511963e-01 -1.151880174875259399e-01 3.314036726951599121e-01 2.088383138179779053e-01 1.745380461215972900e-01
1.682209074497222900e-01 1.404139697551727295e-01 3.358277380466461182e-01 -2.890985310077667236e-01 7.434099167585372925e-02 -1.245636865496635437e-01 -2.432547137141227722e-02 1.839027106761932373e-01 -2.679388523101806641e-01 2.549380660057067871e-01 -5.548737198114395142e-02 -1.935767941176891327e-02 2.175992727279663086e-01 2.452737092971801758e-01 -1.161808595061302185e-01 2.373789101839065552e-01 -1.700543612241744995e-01 -1.031089797616004944e-01 4.127562046051025391e-02 2.333373725414276123e-01 -1.024631336331367493e-01 9.025006741285324097e-02 -1.037185117602348328e-01 1.399100124835968018e-01 1.232213005423545837e-01 -3.324691951274871826e-02 1.638128049671649933e-02 -1.105565950274467468e-01 -8.586859703063964844e-02 4.151276051998138428e-01 -1.065624505281448364e-01 1.343999356031417847e-01
1.197143048048019409e-01 2.994598448276519775e-01 2.798901796340942383e-01 1.332447398453950882e-02 -9.152586571872234344e-03 -3.505635773763060570e-03 1.344223022460937500e-01 -2.231614589691162109e-01 4.883352667093276978e-02 2.545869350433349609e-01 4.533364996314048767e-02 -5.896683782339096069e-02 -2.522459439933300018e-02 1.936332881450653076e-01 -1.442938596010208130e-01 -1.412252783775329590e-01 -3.627336323261260986e-01 2.587596178054809570e-01 1.978219747543334961e-01 -1.934730261564254761e-02 1.357242912054061890e-01 4.716226086020469666e-02 -3.160563530400395393e-03 -4.428546130657196045e-02 -1.801596879959106445e-01 1.391237378120422363e-01 -1.716688275337219238e-01 2.206500172615051270e-01 -3.224540129303932190e-02 4.276332855224609375e-01 -4.512754268944263458e-03 1.527297496795654297e-01
-1.469641625881195068e-01 2.409444451332092285e-01 6.192372366786003113e-02 -3.461213409900665283e-01 -5.335230007767677307e-02 1.364979147911071777e-01 1.666962653398513794e-01 -1.052036732435226440e-01 9.577092528343200684e-02 1.549247801303863525e-01 1.399302929639816284e-01 2.385940961539745331e-02 3.029119670391082764e-01 1.651627570390701294e-02 -6.377940624952316284e-02 2.524589002132415771e-01 -2.305940352380275726e-02 -8.075056970119476318e-02 3.409379124641418457e-01 -1.495252014137804508e-03 -1.465045288205146790e-02 6.488334853202104568e-03 -8.039344102144241333e-02 2.168402373790740967e-01 2.048349827527999878e-01 -1.164698004722595215e-01 -5.953520536422729492e-02 -3.503724336624145508e-01 4.877080023288726807e-02 2.711807787418365479e-01 -1.322271674871444702e-01 2.663862407207489014e-01
-3.167091310024261475e-02 2.686538733541965485e-02 4.147022366523742676e-01 -3.510474264621734619e-01 -1.597950905561447144e-01 1.303647309541702271e-01 9.094238281250000000e-02 -2.069224268198013306e-01 -9.781006723642349243e-02 1.644725054502487183e-01 1.256799995899200439e-01 2.318862527608871460e-01 -2.012272775173187256e-01 3.284437656402587891e-01 1.570595353841781616e-01 6.652817875146865845e-02 2.770342305302619934e-02 1.190539523959159851e-01 2.220373451709747314e-01 1.551253795623779297e-01 -1.316750198602676392e-01 -1.257358957082033157e-02 -8.874279260635375977e-02 -2.626999318599700928e-01 1.649174690246582031e-01 1.186469569802284241e-02 -1.744116097688674927e-01 1.113664954900741577e-01 3.134528547525405884e-02 1.933256685733795166e-01 1.495149731636047363e-01 1.106283962726593018e-01
1.235745474696159363e-01 3.640244305133819580e-01 2.538214027881622314e-01 1.677973940968513489e-02 -8.930443227291107178e-02 1.479375809431076050e-01 3.633747622370719910e-02 -2.303241491317749023e-01 9.703748673200607300e-02 2.897412776947021484e-01 2.129577696323394775e-01 1.611099839210510254e-01 3.075706362724304199e-01 1.994343996047973633e-01 3.525012731552124023e-02 1.069364845752716064e-01 -2.165836244821548462e-01 -2.307069115340709686e-02 5.809165537357330322e-02 1.498066782951354980e-01 -9.394413232803344727e-02 8.002088218927383423e-02 2.934239991009235382e-02 -6.986016035079956055e-02 1.421224325895309448e-01 1.326595097780227661e-01 -2.185825407505035400e-01 3.047299683094024658e-01 -1.451659351587295532e-01 2.694559693336486816e-01 -1.421121656894683838e-01 7.080546766519546509e-02
-7.285656034946441650e-02 -1.194812729954719543e-02 3.564800024032592773e-01 -1.907068639993667603e-01 4.589427262544631958e-02 -2.621423006057739258e-01 -4.732794687151908875e-02 -2.986137755215167999e-02 1.574922055006027222e-01 6.027612462639808655e-02 3.030901849269866943e-01 3.885579407215118408e-01 7.147612422704696655e-02 -6.164704635739326477e-02 1.507644653320312500e-01 -8.152723312377929688e-02 -2.901407182216644287e-01 -1.528054624795913696e-01 2.133627235889434814e-01 1.819386184215545654e-01 1.473219785839319229e-02 1.075953170657157898e-01 -1.411161273717880249e-01 1.413493752479553223e-01 1.167309358716011047e-01 1.397940218448638916e-01 1.562534086406230927e-02 1.589041799306869507e-01 1.581548303365707397e-01 2.616967856884002686e-01 -8.815859258174896240e-02 2.231700420379638672e-01
2.750864028930664062e-01 1.719580143690109253e-01 2.626391351222991943e-01 -2.107123136520385742e-01 7.952596247196197510e-02 2.527669966220855713e-01 -2.948301434516906738e-01 9.721495956182479858e-02 -3.703168034553527832e-02 1.059466376900672913e-01 2.102675288915634155e-01 -8.614611625671386719e-02 -2.412765622138977051e-01 1.857761591672897339e-01 -4.726211354136466980e-02 2.486180663108825684e-01 -4.374741762876510620e-02 -1.703207492828369141e-01 2.289097458124160767e-01 -1.067937910556793213e-01 2.129497192800045013e-02 1.335976086556911469e-02 -1.421226561069488525e-01 -3.917454555630683899e-02 2.693031430244445801e-01 2.973654493689537048e-02 -2.394173890352249146e-01 -1.337388306856155396e-01 -1.748562604188919067e-01 2.939040064811706543e-01 7.178404834121465683e-03 1.052257344126701355e-01
6.961198896169662476e-02 1.040419191122055054e-01 2.884209454059600830e-01 -5.709325075149536133e-01 1.108673289418220520e-01 -1.127545610070228577e-01 -1.810231953859329224e-01 3.486671671271324158e-02 4.077313840389251709e-02 1.712175309658050537e-01 -1.215241178870201111e-01 -1.183590441942214966e-01 -1.934492886066436768e-01 1.318500787019729614e-01 1.135154068470001221e-01 -2.505670785903930664e-01 3.012251481413841248e-02 -1.348186880350112915e-01 1.358253955841064453e-01 3.843173757195472717e-02 1.443692296743392944e-01 -8.700061589479446411e-03 1.371708810329437256e-01 1.545714884996414185e-01 3.159116581082344055e-02 -2.552398443222045898e-01 -2.379118353128433228e-01 -2.175096869468688965e-01 1.607908010482788086e-01 1.565152406692504883e-01 3.696697577834129333e-02 3.932722657918930054e-02
2.237650603055953979e-01 5.813679471611976624e-02 3.366499245166778564e-01 -2.888295054435729980e-01 -5.254418030381202698e-02 -7.163108885288238525e-02 -2.213784307241439819e-01 1.294776238501071930e-02 3.546075895428657532e-02 1.582245379686355591e-01 6.434608250856399536e-02 -4.462371021509170532e-02 -2.212456464767456055e-01 3.914512395858764648e-01 -3.742307424545288086e-01 1.219562441110610962e-02 8.823638409376144409e-02 3.325631096959114075e-02 1.523462086915969849e-01 1.981717348098754883e-01 -1.722276657819747925e-01 9.292842447757720947e-02 1.754112243652343750e-01 -1.120875254273414612e-01 3.471893817186355591e-02 -1.472602039575576782e-01 2.331883832812309265e-02 -1.457451879978179932e-01 1.481471359729766846e-01 1.457981318235397339e-01 2.277639359235763550e-01 1.586160510778427124e-01
2.470830380916595459e-01 2.041876018047332764e-01 3.241954743862152100e-01 -2.758676707744598389e-01 -3.999769687652587891e-01 -2.161225378513336182e-01 2.378924936056137085e-01 2.103593200445175171e-02 -1.438090801239013672e-01 1.054799463599920273e-02 -1.417149417102336884e-02 -3.142749518156051636e-02 1.219781301915645599e-02 9.518924355506896973e-02 8.108123391866683960e-02 1.192762404680252075e-01 -1.630178540945053101e-01 -1.551885306835174561e-01 1.324680149555206299e-01 6.678082793951034546e-02 -9.131408482789993286e-02 -9.221564978361129761e-02 -3.734701871871948242e-01 -1.965846866369247437e-01 1.075674742460250854e-01 1.940314285457134247e-02 -1.760539114475250244e-01 1.793745160102844238e-01 -2.060327231884002686e-01 4.088215529918670654e-02 -1.270152628421783447e-02 1.153315082192420959e-01
1.367646306753158569e-01 -3.873633220791816711e-02 2.067741304636001587e-01 -3.809089064598083496e-01 2.058567255735397339e-01 -1.417454928159713745e-01 -1.647442430257797241e-01 2.060132026672363281e-01 -1.242584139108657837e-01 7.840224541723728180e-03 7.383647561073303223e-02 3.875159425660967827e-03 1.213650852441787720e-01 -4.337193071842193604e-02 6.921052001416683197e-03 3.858382105827331543e-01 -3.682675063610076904e-01 -2.010187655687332153e-01 -1.529876738786697388e-01 1.291902065277099609e-01 -3.203664347529411316e-02 2.334383428096771240e-01 -1.661847084760665894e-01 -5.404141731560230255e-03 9.483908116817474365e-02 -2.123021334409713745e-02 -1.938664615154266357e-01 -2.193000912666320801e-01 -7.455454766750335693e-02 2.451905906200408936e-01 1.373551320284605026e-03 1.153558343648910522e-01
2.873071432113647461e-01 8.823301643133163452e-02 3.889769315719604492e-01 -1.199446767568588257e-01 7.225643843412399292e-03 3.765537142753601074e-01 2.925059795379638672e-01 -5.357468500733375549e-02 -5.100277066230773926e-02 1.644416898488998413e-01 1.694565415382385254e-01 1.747870147228240967e-01 1.169688627123832703e-01 -1.136332824826240540e-01 -5.735194310545921326e-02 1.700486838817596436e-01 -2.349401265382766724e-01 1.284013967961072922e-03 -3.911817446351051331e-02 3.592603653669357300e-02 1.371345371007919312e-01 1.729514151811599731e-01 2.028217315673828125e-01 -2.196494340896606445e-01 1.543179005384445190e-01 -1.343203485012054443e-01 -2.682394981384277344e-01 -2.092064619064331055e-01 9.574473649263381958e-02 -9.158374741673469543e-03 1.487563736736774445e-02 5.318404734134674072e-02
3.980699926614761353e-02 1.118672862648963928e-01 3.877016901969909668e-01 -5.414218083024024963e-02 -3.086626827716827393e-01 1.431943266652524471e-03 1.430688947439193726e-01 -1.605891436338424683e-01 1.161200702190399170e-01 1.272052228450775146e-01 2.654825150966644287e-02 2.420234307646751404e-02 4.107737168669700623e-02 -2.298754900693893433e-01 1.882992237806320190e-01 1.998850852251052856e-01 -1.259578466415405273e-01 2.761750947684049606e-03 7.145190984010696411e-02 3.807981312274932861e-01 1.064891070127487183e-01 -2.361698597669601440e-01 -6.319737434387207031e-02 2.698664963245391846e-01 -1.086868047714233398e-01 -8.955639600753784180e-02 -2.821489572525024414e-01 2.386365272104740143e-02 -7.028495520353317261e-02 3.132735788822174072e-01 2.928691916167736053e-02 1.278910785913467407e-01
2.425701916217803955e-01 2.410727441310882568e-01 1.876358836889266968e-01 -2.095666825771331787e-01 6.520894914865493774e-02 -8.714315481483936310e-03 -1.867151856422424316e-01 1.685427725315093994e-01 1.397702097892761230e-01 2.253774106502532959e-01 1.909885406494140625e-01 1.333832889795303345e-01 -2.715048193931579590e-02 -3.281430900096893311e-02 -2.733765542507171631e-01 -1.429968029260635376e-01 -1.580020040273666382e-02 8.813434839248657227e-02 1.004219800233840942e-01 -5.172504484653472900e-02 2.728524431586265564e-02 8.867828547954559326e-02 1.852523982524871826e-01 -1.323497891426086426e-01 1.867535859346389771e-01 -2.708001062273979187e-02 -2.552089691162109375e-01 -2.360891699790954590e-01 2.386766970157623291e-01 2.825209200382232666e-01 3.521624207496643066e-01 -1.273668855428695679e-01
1.469230353832244873e-01 5.774885043501853943e-02 2.295679599046707153e-01 -5.460514128208160400e-02 1.866259425878524780e-02 -2.734722103923559189e-03 -1.118058711290359497e-01 -1.931376010179519653e-01 1.166701763868331909e-01 1.097231879830360413e-01 -1.839746683835983276e-01 1.129729077219963074e-01 -5.011984705924987793e-02 7.564575970172882080e-02 5.324763432145118713e-02 -1.388979852199554443e-01 -3.008104860782623291e-01 -6.198844313621520996e-02 2.212402820587158203e-01 3.203461468219757080e-01 2.481983602046966553e-01 7.860181480646133423e-02 -1.533276885747909546e-01 -8.406093716621398926e-02 1.663325130939483643e-01 -3.473669663071632385e-02 -3.596341609954833984e-01 -2.124093770980834961e-01 -5.615551024675369263e-02 2.463456094264984131e-01 -3.913989365100860596e-01 -4.471161961555480957e-02
-4.078561440110206604e-03 -3.167843446135520935e-02 1.169470101594924927e-01 -2.621521055698394775e-01 -2.547670900821685791e-01 -5.599751323461532593e-02 1.023453772068023682e-01 3.203349187970161438e-02 2.905529737472534180e-01 -1.240071933716535568e-02 1.294106841087341309e-01 2.193259000778198242e-01 -2.422254234552383423e-01 -8.011371642351150513e-02 -1.956840753555297852e-01 1.801735013723373413e-01 -3.239412009716033936e-01 1.360232383012771606e-01 1.832988411188125610e-01 -1.105265542864799500e-01 -3.088688477873802185e-02 5.503659322857856750e-02 -9.485157579183578491e-02 8.188901096582412720e-02 9.348076581954956055e-02 -1.050421781837940216e-02 -4.501850008964538574e-01 -2.788468003273010254e-01 -1.418489031493663788e-02 2.292202562093734741e-01 -5.873351823538541794e-03 1.441373080015182495e-01
-2.607586421072483063e-02 9.958432056009769440e-03 2.622095346450805664e-01 -2.803222537040710449e-01 -1.282550208270549774e-02 1.523652523756027222e-01 1.226687133312225342e-01 9.108348935842514038e-02 1.215674057602882385e-01 3.526770174503326416e-01 9.427169710397720337e-02 -1.178332045674324036e-01 1.992487534880638123e-02 -2.661239206790924072e-01 1.387463808059692383e-01 2.434633225202560425e-01 -1.325893551111221313e-01 6.605615466833114624e-02 -3.855449706315994263e-02 3.312554657459259033e-01 9.548439085483551025e-02 -1.528390198945999146e-01 1.483935862779617310e-01 2.968376576900482178e-01 1.467782109975814819e-01 -2.479033023118972778e-01 -2.323653101921081543e-01 1.803047582507133484e-02 1.076794639229774475e-01 2.081218510866165161e-01 -1.592358201742172241e-01 -1.152759511023759842e-02
1.497186273336410522e-01 3.130542337894439697e-01 1.718679368495941162e-01 -4.324912428855895996e-01 -2.264997810125350952e-01 -1.574826389551162720e-01 3.703233599662780762e-01 2.513402104377746582e-01 1.372215747833251953e-01 2.040307521820068359e-01 1.775667518377304077e-01 -1.049866601824760437e-01 2.024966627359390259e-01 -9.081587940454483032e-02 4.874030873179435730e-02 6.114498153328895569e-02 -8.318714797496795654e-02 -2.732186764478683472e-02 1.023207828402519226e-01 4.182688891887664795e-02 -1.571637811139225960e-03 1.917434297502040863e-02 6.864057481288909912e-02 2.403243333101272583e-01 2.804109156131744385e-01 -2.050162851810455322e-01 2.700822241604328156e-02 -8.062281459569931030e-02 -1.183394901454448700e-02 1.095714047551155090e-01 -5.452806595712900162e-03 -7.356879860162734985e-02
1.296199858188629150e-01 2.666840553283691406e-01 1.991496086120605469e-01 -3.053295910358428955e-01 -9.453764557838439941e-02 -2.709466814994812012e-01 4.054832160472869873e-01 -1.990842074155807495e-02 1.743642538785934448e-01 4.503551870584487915e-02 -2.204272001981735229e-01 2.066361904144287109e-02 8.672113716602325439e-02 -1.716829687356948853e-01 -2.574177384376525879e-01 -1.402193680405616760e-02 -9.173062629997730255e-03 -4.170496761798858643e-01 1.812898069620132446e-01 5.903582647442817688e-02 5.178037658333778381e-02 -3.118143416941165924e-02 2.305127866566181183e-02 -1.326980292797088623e-01 1.045804619789123535e-01 3.127077594399452209e-02 -1.410228013992309570e-01 7.690234482288360596e-02 -1.631569862365722656e-02 2.593235075473785400e-01 5.083785951137542725e-02 8.456722646951675415e-02
9.865421056747436523e-02 -7.711714506149291992e-02 4.050182104110717773e-01 -5.007577538490295410e-01 -2.340777665376663208e-01 -1.274745017290115356e-01 -3.221536800265312195e-02 8.769218623638153076e-02 1.348865628242492676e-01 2.703013420104980469e-01 -1.104603987187147141e-02 -1.116516664624214172e-01 -1.068038791418075562e-01 6.609296053647994995e-02 -1.693656854331493378e-02 1.756167560815811157e-01 4.214990884065628052e-02 -6.786249577999114990e-02 2.846197783946990967e-01 -1.636172533035278320e-01 8.721131831407546997e-02 3.920348733663558960e-02 -5.360678210854530334e-02 1.008219346404075623e-01 -2.287065982818603516e-01 -1.963747739791870117e-01 -1.148213073611259460e-01 -2.893516719341278076e-01 -7.606096565723419189e-02 3.922167047858238220e-02 7.689774781465530396e-02 -4.057384282350540161e-02
1.693990528583526611e-01 -8.880751579999923706e-02 2.494625598192214966e-01 -1.825041174888610840e-01 1.971317231655120850e-01 -4.386061802506446838e-02 -1.824102997779846191e-01 -1.484592705965042114e-01 -6.964598596096038818e-02 3.336777687072753906e-01 7.362843304872512817e-02 -5.450524389743804932e-02 6.419479101896286011e-02 -4.281472042202949524e-02 -3.197274208068847656e-01 3.238752782344818115e-01 -2.418572753667831421e-01 -1.858347654342651367e-01 1.164351925253868103e-01 -1.101416256278753281e-02 -5.947976931929588318e-02 -4.236645251512527466e-02 -8.493234962224960327e-02 1.107236295938491821e-01 2.835051901638507843e-02 -1.382887922227382660e-02 -1.116262227296829224e-01 -1.190799251198768616e-01 1.877340860664844513e-02 5.096267461776733398e-01 -5.803130567073822021e-02 1.073887795209884644e-01
2.406602054834365845e-01 2.074999809265136719e-01 4.826557040214538574e-01 -7.828723639249801636e-02 -2.361031472682952881e-01 -1.526301652193069458e-01 1.135108619928359985e-01 7.289733737707138062e-02 -1.489595621824264526e-01 2.075594961643218994e-01 1.149731948971748352e-01 4.930116236209869385e-02 -1.734581589698791504e-02 -6.851084064692258835e-03 1.596035994589328766e-02 1.114125922322273254e-01 -2.788226008415222168e-01 -6.680484116077423096e-02 -8.604004979133605957e-02 1.981935352087020874e-01 -4.419974051415920258e-03 -1.747818291187286377e-01 -5.234051495790481567e-02 -7.523705065250396729e-02 2.367280125617980957e-01 1.501073781400918961e-02 -3.310059905052185059e-01 5.006818845868110657e-02 2.001198679208755493e-01 -1.422796249389648438e-01 2.558025121688842773e-01 -8.274279534816741943e-02
4.412482082843780518e-01 8.848781883716583252e-02 2.277918457984924316e-01 -3.218633234500885010e-01 -7.163976319134235382e-03 1.937309056520462036e-01 -2.195978313684463501e-01 2.049735784530639648e-01 5.765004456043243408e-02 -4.257332533597946167e-02 3.842348977923393250e-02 3.958186507225036621e-02 -1.238343045115470886e-01 -7.716063410043716431e-02 6.937753409147262573e-02 -1.778526604175567627e-01 1.804853416979312897e-02 -1.374696642160415649e-01 2.403545230627059937e-01 -4.862518981099128723e-02 -1.356614232063293457e-01 8.504950255155563354e-02 9.381774812936782837e-02 -1.028400734066963196e-01 -4.273585230112075806e-02 -1.497721225023269653e-01 -2.867267429828643799e-01 -9.097047895193099976e-02 -1.640467941761016846e-01 2.015832662582397461e-01 3.040955662727355957e-01 2.216099947690963745e-01
1.453794836997985840e-01 3.549403250217437744e-01 2.400629222393035889e-01 -2.315894365310668945e-01 -3.761782050132751465e-01 -1.913402974605560303e-02 3.444311916828155518e-01 -1.538066416978836060e-01 -9.056519716978073120e-02 3.115537464618682861e-01 -1.397425085306167603e-01 -1.246110424399375916e-01 -9.550374746322631836e-02 6.731731444597244263e-02 4.074465110898017883e-02 -2.170262113213539124e-02 -2.534430325031280518e-01 -7.564414292573928833e-02 1.950611323118209839e-01 8.854470402002334595e-02 -7.364987861365079880e-03 1.082670502364635468e-02 1.306019425392150879e-01 6.611128151416778564e-02 3.319272026419639587e-02 -5.120472609996795654e-02 -2.865991368889808655e-02 2.668050229549407959e-01 4.635962471365928650e-02 2.472279667854309082e-01 9.700912982225418091e-02 1.244603171944618225e-01
1.779520809650421143e-01 1.671559512615203857e-01 3.912444710731506348e-01 -2.233266234397888184e-01 -1.441778987646102905e-01 1.000693347305059433e-02 1.099652722477912903e-01 -1.270653754472732544e-01 -9.651125967502593994e-02 1.393037289381027222e-01 1.140359267592430115e-01 1.250653862953186035e-01 -1.851351112127304077e-01 -7.211082428693771362e-02 -1.506949961185455322e-01 -2.176471799612045288e-01 -2.172819972038269043e-01 -1.461246050894260406e-02 7.244858890771865845e-02 2.603899240493774414e-01 3.248956501483917236e-01 -9.172203019261360168e-03 1.367169618606567383e-01 3.768546879291534424e-02 -5.368995293974876404e-02 -2.034091576933860779e-02 -2.763353288173675537e-01 2.755425274372100830e-01 2.079644799232482910e-01 1.975502818822860718e-01 3.383338823914527893e-02 1.901815235614776611e-01
-7.875958457589149475e-03 2.023137360811233521e-01 3.689320087432861328e-01 -2.546482980251312256e-01 -1.016345173120498657e-01 -2.784906327724456787e-01 1.406018435955047607e-01 -1.437215954065322876e-01 8.017375320196151733e-02 -1.397960484027862549e-01 9.457663446664810181e-02 3.140971660614013672e-01 1.483366638422012329e-02 9.493206441402435303e-02 -1.042785868048667908e-01 4.997866693884134293e-03 -1.186890006065368652e-01 -2.739704251289367676e-01 -2.506927959620952606e-02 3.073340356349945068e-01 9.212263673543930054e-02 3.504650890827178955e-01 -1.926966458559036255e-01 -9.413284808397293091e-02 1.166944578289985657e-02 -4.574844613671302795e-03 -7.805678993463516235e-02 -1.327076926827430725e-02 2.661488056182861328e-01 1.440017670392990112e-01 -1.247819513082504272e-01 3.053236939013004303e-02
1.251841932535171509e-01 1.682463735342025757e-01 3.069343566894531250e-01 -1.903239786624908447e-01 5.512698739767074585e-02 -1.378191709518432617e-01 4.981521144509315491e-02 -4.276414960622787476e-02 2.068909555673599243e-01 -1.489218324422836304e-01 -5.788599699735641479e-02 8.260285854339599609e-02 -2.702488005161285400e-01 -3.737955912947654724e-02 -2.568768858909606934e-01 3.282076120376586914e-01 -5.901621282100677490e-02 -5.127035081386566162e-02 6.735847890377044678e-02 -1.062621101737022400e-01 -3.400603532791137695e-01 2.571945078670978546e-02 -2.350190728902816772e-01 6.849395111203193665e-03 -6.366650760173797607e-02 1.127983480691909790e-01 -3.314128220081329346e-01 -5.691825598478317261e-02 1.082376986742019653e-01 3.113951981067657471e-01 -2.058721780776977539e-01 -3.889745473861694336e-02
1.474263817071914673e-01 2.041194774210453033e-02 3.488716781139373779e-01 -1.500770915299654007e-02 3.235754370689392090e-02 5.981638282537460327e-02 -2.783774025738239288e-02 2.419111281633377075e-01 1.306125521659851074e-01 1.354263573884963989e-01 -8.479527384042739868e-02 -1.839870065450668335e-01 -2.013760805130004883e-02 -1.395664643496274948e-02 -2.512746453285217285e-01 -6.241751834750175476e-02 -2.361929714679718018e-01 -7.554826140403747559e-02 1.210619807243347168e-01 3.057284653186798096e-01 -3.311173617839813232e-02 1.996231079101562500e-01 -2.218269854784011841e-01 -1.270441431552171707e-02 1.427273303270339966e-01 -1.756443828344345093e-01 2.793894894421100616e-02 -1.080535426735877991e-01 -3.147903457283973694e-02 2.806652784347534180e-01 -1.013875529170036316e-01 4.840023517608642578e-01
2.652329392731189728e-02 -7.000868022441864014e-02 2.348631322383880615e-01 -3.728251457214355469e-01 -1.681037098169326782e-01 -1.801657527685165405e-01 1.485015358775854111e-02 1.196121703833341599e-02 3.029430210590362549e-01 4.105122014880180359e-02 1.619031727313995361e-01 1.073544099926948547e-01 -2.000078856945037842e-01 4.031773656606674194e-02 -8.752014487981796265e-03 6.129443272948265076e-02 -3.052378892898559570e-01 2.048616856336593628e-01 2.732999324798583984e-01 -1.107604876160621643e-01 -5.972670018672943115e-02 5.579143762588500977e-02 -1.484043747186660767e-01 5.503215268254280090e-02 1.729534119367599487e-01 -5.760721862316131592e-02 -3.379394412040710449e-01 -3.694835305213928223e-01 -1.229927130043506622e-02 1.376218199729919434e-01 7.254820317029953003e-02 -1.886324584484100342e-02
4.355918208602815866e-04 1.805013604462146759e-02 4.067827463150024414e-01 -4.302164316177368164e-01 -2.436370775103569031e-02 1.947012990713119507e-01 2.645895183086395264e-01 -1.610492765903472900e-01 1.378819495439529419e-01 8.120753616094589233e-02 1.614411622285842896e-01 -1.227858662605285645e-02 -3.777096569538116455e-01 8.482411503791809082e-02 -1.444027125835418701e-01 -7.174737751483917236e-02 8.869940042495727539e-02 -1.377228200435638428e-01 -1.269796770066022873e-02 2.169324755668640137e-01 3.546634688973426819e-02 1.360179763287305832e-02 2.449388802051544189e-02 -3.510658442974090576e-02 3.566280007362365723e-02 -1.751514673233032227e-01 -3.150107562541961670e-01 5.463332682847976685e-02 -8.242413401603698730e-02 2.033009678125381470e-01 1.225180085748434067e-02 -1.649739146232604980e-01
5.218707770109176636e-02 2.327932119369506836e-01 5.211774259805679321e-02 -2.150231599807739258e-01 -2.431203871965408325e-01 2.610416710376739502e-01 -5.674009770154953003e-02 1.369878649711608887e-01 5.931074917316436768e-02 2.352525591850280762e-01 1.062619537115097046e-01 -8.327727206051349640e-03 8.838491141796112061e-02 -1.201693713665008545e-01 -9.793256223201751709e-02 4.196379780769348145e-01 -2.314556092023849487e-01 -1.956403553485870361e-01 -6.927561014890670776e-02 -1.034197136759757996e-01 -1.836401075124740601e-01 3.247981145977973938e-02 -2.574623823165893555e-01 -9.338797628879547119e-02 2.359475642442703247e-01 -1.530109792947769165e-01 -1.097682267427444458e-01 -1.155936121940612793e-01 -1.691092848777770996e-01 2.306030392646789551e-01 5.329886078834533691e-02 2.459588795900344849e-01
3.224844112992286682e-02 4.718290269374847412e-02 6.719145923852920532e-02 -2.945867478847503662e-01 4.836932197213172913e-02 -7.428968697786331177e-02 1.471208930015563965e-01 -1.013568788766860962e-01 7.463847845792770386e-02 2.310236692428588867e-01 6.785164028406143188e-02 -1.811942160129547119e-01 -1.052393317222595215e-01 -2.709391713142395020e-01 5.446536093950271606e-02 3.183571249246597290e-02 2.063004523515701294e-01 1.335629224777221680e-01 1.335532870143651962e-03 2.629828453063964844e-01 2.679615654051303864e-02 1.793083548545837402e-02 -2.884747087955474854e-02 -9.210326522588729858e-02 1.238155514001846313e-01 -3.645674586296081543e-01 -4.830932617187500000e-01 -2.131094634532928467e-01 1.079668104648590088e-01 2.819019556045532227e-01 -3.758580237627029419e-02 1.460540592670440674e-01
-1.292396485805511475e-01 3.662469983100891113e-02 2.873147428035736084e-01 -3.155517578125000000e-01 -2.015484273433685303e-01 -1.947928965091705322e-01 -2.213745713233947754e-01 6.408735364675521851e-02 1.116724610328674316e-01 1.410796940326690674e-01 6.791915744543075562e-02 1.005866006016731262e-01 -1.413633972406387329e-01 -1.037862524390220642e-01 1.175396665930747986e-01 2.636019587516784668e-01 -3.562377393245697021e-01 1.286028325557708740e-01 2.850678516551852226e-03 -1.038169413805007935e-01 -1.550686918199062347e-02 2.249446660280227661e-01 -6.604821234941482544e-02 -4.428515583276748657e-02 -3.850444033741950989e-02 -1.498807920143008232e-03 -3.303228616714477539e-01 -1.812562048435211182e-01 3.857469558715820312e-02 2.151954919099807739e-01 -2.022464424371719360e-01 2.518824040889739990e-01
-8.366136252880096436e-02 4.020258784294128418e-01 2.977811098098754883e-01 -3.133422434329986572e-01 3.177212085574865341e-03 1.684004068374633789e-01 -1.256583780050277710e-01 1.123320236802101135e-01 -5.223795771598815918e-02 1.526102572679519653e-01 1.928140819072723389e-01 2.072608917951583862e-01 -1.257507055997848511e-01 1.147194877266883850e-01 -9.916611015796661377e-02 1.997516304254531860e-02 2.119378894567489624e-01 -1.516371406614780426e-02 2.938248813152313232e-01 4.095498938113451004e-03 -1.386191397905349731e-01 9.886717051267623901e-02 -2.229190915822982788e-01 -7.346944883465766907e-03 2.162313610315322876e-01 -2.465793639421463013e-01 -2.187976986169815063e-01 1.870993524789810181e-03 -7.210042327642440796e-02 1.378425806760787964e-01 1.847264021635055542e-01 -1.356150507926940918e-01
1.495730876922607422e-01 2.097674906253814697e-01 1.754550635814666748e-01 -3.608762621879577637e-01 -2.515130303800106049e-02 -1.280213892459869385e-01 -1.546462178230285645e-01 7.403031922876834869e-03 9.881491214036941528e-02 9.297550655901432037e-03 1.986905336380004883e-01 -1.074515841901302338e-02 -4.897797852754592896e-02 -2.386209070682525635e-01 -4.589718878269195557e-01 1.888741105794906616e-01 -1.145126223564147949e-01 -2.674274444580078125e-01 -2.734556980431079865e-02 1.923484727740287781e-02 3.013628125190734863e-01 -2.648233994841575623e-02 -4.934580996632575989e-02 1.903932134155184031e-04 1.296268105506896973e-01 1.508642733097076416e-01 -1.755463480949401855e-01 5.880681052803993225e-02 -2.498927265405654907e-01 2.170794755220413208e-01 1.030809655785560608e-01 -5.261006578803062439e-02
-8.633122593164443970e-02 -2.609590440988540649e-02 3.149634003639221191e-01 6.842533499002456665e-02 -1.150558665394783020e-01 2.695764899253845215e-01 8.290106803178787231e-02 -7.928831130266189575e-02 7.791875302791595459e-02 4.460733830928802490e-01 2.228289693593978882e-01 2.717663645744323730e-01 8.415241725742816925e-03 1.855010241270065308e-01 1.456281095743179321e-01 1.334526836872100830e-01 -2.525393292307853699e-02 -2.145450562238693237e-01 2.111544907093048096e-01 2.730396986007690430e-01 3.441149019636213779e-04 -6.348352879285812378e-02 -5.344009026885032654e-02 -1.784250698983669281e-02 2.027938663959503174e-01 -1.992082037031650543e-02 -2.790135145187377930e-01 -4.703444987535476685e-02 1.432542204856872559e-01 1.168054565787315369e-01 -1.455018073320388794e-01 1.921573728322982788e-01
8.764542639255523682e-02 -1.308913379907608032e-01 2.212948799133300781e-01 -2.195607721805572510e-01 1.902697682380676270e-01 -7.195435464382171631e-02 -1.365174800157546997e-01 -6.630608439445495605e-02 1.164786517620086670e-01 3.794532716274261475e-01 9.698286652565002441e-02 -1.909736245870590210e-01 1.639827191829681396e-01 4.482847824692726135e-02 -3.001891374588012695e-01 2.162638455629348755e-01 -2.376382201910018921e-01 -1.424583792686462402e-01 1.655107736587524414e-01 -8.918270468711853027e-02 -1.681165099143981934e-01 6.003585644066333771e-03 -6.296733021736145020e-02 -1.016549915075302124e-01 2.303233891725540161e-01 -7.875809818506240845e-02 -1.555118262767791748e-01 -1.626448589377105236e-03 -2.545700371265411377e-01 2.874741554260253906e-01 -1.535530090332031250e-01 1.876330375671386719e-01
3.071319460868835449e-01 9.942547231912612915e-02 5.352882146835327148e-01 -7.560344040393829346e-02 -2.053402215242385864e-01 2.107845842838287354e-01 -6.633169017732143402e-03 2.483399398624897003e-02 -4.416905716061592102e-02 1.004662215709686279e-01 1.212946549057960510e-01 -8.241204917430877686e-02 2.306167334318161011e-01 1.478814929723739624e-01 3.154135122895240784e-02 6.883923709392547607e-02 1.892237551510334015e-02 -4.867974296212196350e-02 9.802198410034179688e-02 -1.805101707577705383e-02 -4.703855141997337341e-02 -2.197501622140407562e-02 -1.035225763916969299e-01 1.115162074565887451e-01 5.374464020133018494e-02 -2.107585817575454712e-01 1.056453883647918701e-01 -2.321709990501403809e-01 1.562005579471588135e-01 4.027231335639953613e-01 3.530896827578544617e-02 2.514576315879821777e-01
-1.190299354493618011e-02 9.159599989652633667e-02 2.267994284629821777e-01 -3.036887347698211670e-01 -2.138580530881881714e-01 1.905206441879272461e-01 -1.642894595861434937e-01 -1.015717163681983948e-01 -1.068198382854461670e-01 1.317861229181289673e-01 -4.634114354848861694e-02 2.671941220760345459e-01 -4.287547171115875244e-01 1.507162004709243774e-01 -4.398662969470024109e-02 5.105286836624145508e-02 -2.563515007495880127e-01 -1.311357915401458740e-01 1.226989924907684326e-01 4.257446527481079102e-02 7.582193613052368164e-02 -5.683515593409538269e-02 -5.572775006294250488e-02 1.084238439798355103e-01 2.571780681610107422e-01 -2.217234373092651367e-01 -2.640893757343292236e-01 8.374816924333572388e-02 -3.153323754668235779e-02 1.983858346939086914e-01 1.178967654705047607e-01 2.124298512935638428e-01
2.716456949710845947e-01 -7.146223448216915131e-03 4.089243412017822266e-01 -2.172706723213195801e-01 7.883760333061218262e-02 1.184645853936672211e-02 1.167889013886451721e-01 -1.346405502408742905e-02 1.144289821386337280e-01 -2.420783042907714844e-02 2.629668451845645905e-02 1.497337315231561661e-02 -1.409716308116912842e-01 1.475247442722320557e-01 -4.841377958655357361e-02 3.835332766175270081e-02 -1.955826431512832642e-01 -1.685946807265281677e-02 4.034935031086206436e-03 5.461040735244750977e-01 4.414184764027595520e-02 3.097434900701045990e-02 5.976694077253341675e-02 -2.690012753009796143e-01 -8.410172164440155029e-02 2.003165334463119507e-01 -2.246890068054199219e-01 -4.390870779752731323e-02 1.272050887346267700e-01 2.216596901416778564e-01 1.000324264168739319e-01 -2.023617625236511230e-01
1.544410586357116699e-01 1.016105487942695618e-01 1.944294571876525879e-01 -2.497977912425994873e-01 -4.935861006379127502e-02 -2.289588898420333862e-01 6.418509036302566528e-02 2.516089752316474915e-02 7.562645524740219116e-02 -1.393122822046279907e-01 -1.162119805812835693e-01 1.646059453487396240e-01 -1.103744432330131531e-01 -5.448327586054801941e-02 -1.894550621509552002e-01 2.940270006656646729e-01 -1.477134972810745239e-01 -6.015031412243843079e-02 4.890627227723598480e-03 8.372715674340724945e-03 -2.003659456968307495e-01 7.878689467906951904e-02 -3.032411038875579834e-01 -6.906861811876296997e-02 2.662972360849380493e-02 1.020492538809776306e-01 -3.979166150093078613e-01 -4.272989034652709961e-01 4.695003479719161987e-02 2.332416772842407227e-01 -1.408768296241760254e-01 7.535528391599655151e-02
1.506363153457641602e-01 7.485416531562805176e-02 2.299584895372390747e-01 -5.410947203636169434e-01 -1.287195384502410889e-01 9.205885231494903564e-02 7.995553314685821533e-02 7.034510374069213867e-02 1.220477968454360962e-01 -7.517810910940170288e-03 5.485618952661752701e-03 -6.709785759449005127e-02 -1.480046063661575317e-01 -3.198350667953491211e-01 -1.385228633880615234e-01 2.284186035394668579e-01 -2.199998944997787476e-01 -1.691717952489852905e-01 -1.361013203859329224e-02 -4.236012697219848633e-02 -2.909518182277679443e-01 -5.394940823316574097e-02 7.257672399282455444e-02 -1.040015071630477905e-01 -6.413667649030685425e-02 1.652885675430297852e-01 -3.777050599455833435e-02 -3.624451160430908203e-01 -6.750112771987915039e-02 7.147338986396789551e-02 9.681750833988189697e-02 9.325773268938064575e-02
2.555323541164398193e-01 2.247505076229572296e-02 3.370468616485595703e-01 -1.307276487350463867e-01 -6.616944819688796997e-02 2.087007462978363037e-01 -4.154325276613235474e-02 6.915114074945449829e-02 -1.284102499485015869e-01 1.439951658248901367e-01 5.295844748616218567e-02 -3.518703207373619080e-02 -3.003380596637725830e-01 1.487161070108413696e-01 2.686009407043457031e-01 -9.091414511203765869e-02 -2.537972927093505859e-01 -2.480186372995376587e-01 1.228787377476692200e-01 -5.011462792754173279e-02 -1.135121658444404602e-01 -5.952269956469535828e-02 -3.296720087528228760e-01 9.837224334478378296e-02 1.675485819578170776e-01 -3.934703394770622253e-02 -3.322272300720214844e-01 8.514086157083511353e-02 2.850265428423881531e-02 1.344224214553833008e-01 5.148325860500335693e-02 2.607016563415527344e-01
4.107926785945892334e-01 5.225211754441261292e-02 1.759487241506576538e-01 -2.953601777553558350e-01 -2.198920249938964844e-01 -2.773764729499816895e-01 3.700043261051177979e-01 -1.019704854115843773e-03 4.586291313171386719e-02 9.788455069065093994e-02 -1.658773571252822876e-01 5.257393047213554382e-02 6.273709237575531006e-03 -1.532732844352722168e-01 7.000815123319625854e-02 1.905887722969055176e-01 -1.976574510335922241e-01 -9.812757372856140137e-02 4.158368706703186035e-01 -6.938812788575887680e-03 -9.013894200325012207e-02 1.058869063854217529e-02 -7.159430533647537231e-02 -1.599141359329223633e-01 1.149937435984611511e-01 1.128826737403869629e-01 -6.444847583770751953e-02 1.765368729829788208e-01 -3.182153031229972839e-02 7.859271764755249023e-02 -5.056655779480934143e-02 9.886942058801651001e-02
1.225884109735488892e-01 -7.246834784746170044e-02 1.595641374588012695e-01 -1.901950985193252563e-01 2.607067115604877472e-02 -2.048562020063400269e-01 5.542760342359542847e-02 2.527885437011718750e-01 -6.171370297670364380e-02 3.995577692985534668e-01 2.102777361869812012e-01 -7.571187615394592285e-02 -2.004139274358749390e-01 1.398456543684005737e-01 1.779669374227523804e-01 -8.033929765224456787e-02 -1.315174698829650879e-01 -1.448912173509597778e-01 2.303839474916458130e-01 -1.772842109203338623e-01 8.740172535181045532e-02 -6.030726060271263123e-02 2.612111531198024750e-02 1.032246649265289307e-01 3.159948810935020447e-02 -3.734863698482513428e-01 -3.879211544990539551e-01 -1.052884906530380249e-01 1.166027858853340149e-01 1.117376908659934998e-01 -1.058278456330299377e-01 1.116311997175216675e-01
1.491147130727767944e-01 -1.958629190921783447e-01 2.039289772510528564e-01 -3.582257032394409180e-01 -2.059695273637771606e-01 1.373551040887832642e-02 -1.363437920808792114e-01 5.512049049139022827e-02 3.665242195129394531e-01 2.539854645729064941e-01 7.673986256122589111e-02 -1.439684778451919556e-01 -2.588712237775325775e-02 8.905109018087387085e-03 -1.303648110479116440e-02 3.780288100242614746e-01 -7.878473401069641113e-02 -1.582377851009368896e-01 1.154586747288703918e-01 5.258348956704139709e-02 -1.028265580534934998e-01 -7.316821813583374023e-02 -4.561543092131614685e-02 3.152469992637634277e-01 7.269144803285598755e-02 4.120838642120361328e-02 -1.426961421966552734e-01 -3.314391672611236572e-01 -6.865008175373077393e-02 9.947717189788818359e-02 1.348466277122497559e-01 -3.523515537381172180e-02
3.283022642135620117e-01 4.880775511264801025e-02 2.992504239082336426e-01 -3.475489616394042969e-01 3.586643841117620468e-03 -2.584683597087860107e-01 9.834572672843933105e-02 2.028245627880096436e-01 1.735699325799942017e-01 -1.618780642747879028e-01 6.226984411478042603e-02 2.689622640609741211e-01 1.176377683877944946e-01 2.830120027065277100e-01 -1.396330893039703369e-01 -7.947674952447414398e-03 1.491013616323471069e-01 -6.844328250735998154e-03 9.518737345933914185e-02 3.607484400272369385e-01 -1.674689203500747681e-01 1.236649323254823685e-02 1.825970560312271118e-01 -7.591249048709869385e-02 -1.059995666146278381e-01 -6.683964282274246216e-02 -1.173847690224647522e-01 -9.692703932523727417e-02 -1.316804345697164536e-02 1.882435381412506104e-01 -1.082134097814559937e-01 -2.904670499265193939e-02
2.690076529979705811e-01 2.698127329349517822e-01 2.359372675418853760e-01 -3.428198695182800293e-01 1.489557921886444092e-01 1.753852143883705139e-02 -1.452843695878982544e-01 -2.203467488288879395e-01 7.700349390506744385e-02 1.477182954549789429e-01 2.332163415849208832e-02 1.747734844684600830e-01 -1.242242455482482910e-01 6.402776390314102173e-02 2.165519073605537415e-02 -1.678521186113357544e-01 -4.053450524806976318e-01 1.014526411890983582e-01 -8.940173685550689697e-02 1.307910084724426270e-01 -2.586666308343410492e-02 3.057936206459999084e-02 1.654081940650939941e-01 -1.408778429031372070e-01 6.333261728286743164e-02 8.300642669200897217e-02 -1.274607330560684204e-01 -1.052697226405143738e-01 9.152993559837341309e-02 2.657468914985656738e-01 -3.091346919536590576e-01 -1.455153226852416992e-01
2.471902668476104736e-01 8.211777359247207642e-02 -3.951005637645721436e-03 -2.440625876188278198e-01 1.311499625444412231e-02 1.099292412400245667e-01 -3.181085288524627686e-01 -1.374192833900451660e-01 -3.233557939529418945e-02 1.113765016198158264e-01 -1.670660376548767090e-01 -3.270095586776733398e-02 8.192711323499679565e-02 -6.432352960109710693e-02 -1.639640331268310547e-01 3.431916832923889160e-01 -7.919998466968536377e-02 -2.434382401406764984e-02 1.572459936141967773e-01 1.678294688463211060e-01 -2.309678345918655396e-01 6.399510800838470459e-02 -3.376837819814682007e-03 -9.531940519809722900e-02 1.964921206235885620e-01 -1.099938750267028809e-01 -5.185793638229370117e-01 -1.546000689268112183e-01 2.191823571920394897e-01 4.098088294267654419e-02 -1.338001489639282227e-01 6.956678628921508789e-02
7.356184069067239761e-03 1.430419981479644775e-01 3.446854948997497559e-01 -4.181390106678009033e-01 -1.877324283123016357e-02 1.014793217182159424e-01 1.577069908380508423e-01 -2.967768348753452301e-02 4.398353397846221924e-03 6.216036900877952576e-02 1.571120619773864746e-01 5.526676028966903687e-02 -2.626319825649261475e-01 2.495272830128669739e-02 -1.174509003758430481e-01 -1.531317234039306641e-01 1.658737659454345703e-01 3.675927594304084778e-02 -2.216968685388565063e-02 1.495059281587600708e-01 1.270105130970478058e-03 1.758800446987152100e-01 6.104255095124244690e-02 -7.800885289907455444e-02 4.383141696453094482e-01 -1.235750764608383179e-01 -3.892218768596649170e-01 7.742103934288024902e-02 -1.285539865493774414e-01 1.503499746322631836e-01 -1.185608729720115662e-01 2.116948366165161133e-02
1.678593456745147705e-01 1.383240967988967896e-01 2.685975432395935059e-01 -2.224674522876739502e-01 -2.611061334609985352e-01 1.334417313337326050e-01 -1.514820195734500885e-02 -2.838848233222961426e-01 -8.610314130783081055e-02 1.116867810487747192e-01 9.200668893754482269e-03 4.072106778621673584e-01 4.829351603984832764e-02 1.623257994651794434e-02 1.299848500639200211e-02 4.729604348540306091e-02 -1.833828836679458618e-01 -5.352716520428657532e-02 2.578917145729064941e-01 6.201229989528656006e-02 -1.964720338582992554e-02 1.542104184627532959e-01 -6.272090226411819458e-02 -5.744608864188194275e-02 1.095129325985908508e-01 5.684139207005500793e-02 -9.843858331441879272e-02 2.570852041244506836e-01 -1.408040225505828857e-01 3.976517915725708008e-01 -2.573718428611755371e-01 2.598175080493092537e-03
-1.237105131149291992e-01 1.034195646643638611e-01 5.119612812995910645e-01 -1.002891361713409424e-01 -4.074875265359878540e-02 -1.163463201373815536e-02 2.052217721939086914e-01 1.823987960815429688e-01 2.374458014965057373e-01 1.729336977005004883e-01 1.322581321001052856e-01 2.881852984428405762e-01 3.355571627616882324e-01 -1.312432885169982910e-01 -2.083263546228408813e-02 3.108108602464199066e-02 -1.499563269317150116e-02 -4.430361464619636536e-02 3.087591230869293213e-01 1.144353747367858887e-01 1.780416932888329029e-03 2.239144742488861084e-01 -1.972192376852035522e-01 1.677424907684326172e-01 1.704939603805541992e-01 -6.222331896424293518e-03 -1.072409301996231079e-01 -5.835343524813652039e-02 1.335225701332092285e-01 6.798475980758666992e-02 2.749214507639408112e-02 1.076845675706863403e-01
3.536696434020996094e-01 -6.524492800235748291e-02 2.774614393711090088e-01 -3.671744465827941895e-01 4.840190708637237549e-02 -1.742950379848480225e-01 -1.322542876005172729e-02 2.873694151639938354e-02 -1.004873663187026978e-01 1.606979370117187500e-01 1.412977278232574463e-02 -1.364996880292892456e-01 9.112796187400817871e-02 -4.885392845608294010e-04 -1.771318912506103516e-01 -9.823995828628540039e-02 -2.812972366809844971e-01 -6.087155640125274658e-02 9.280011802911758423e-02 1.640262305736541748e-01 -2.201945036649703979e-01 8.909178897738456726e-03 -8.845857530832290649e-02 6.247674673795700073e-02 1.405458897352218628e-01 -2.633794546127319336e-01 -4.826424643397331238e-03 -2.178048044443130493e-01 -2.832297384738922119e-01 1.214584410190582275e-01 -1.450453698635101318e-01 2.996918857097625732e-01
2.627564072608947754e-01 -2.121658325195312500e-01 1.191557496786117554e-01 -4.504548758268356323e-02 -7.745143026113510132e-02 2.180577367544174194e-01 2.908429801464080811e-01 -4.403011500835418701e-02 4.230956360697746277e-02 2.266144156455993652e-01 1.022038012742996216e-01 -2.125335335731506348e-01 -5.819211155176162720e-02 -1.892366707324981689e-01 -5.095921456813812256e-02 -3.279872611165046692e-02 -2.714986503124237061e-01 9.469841420650482178e-02 2.487511038780212402e-01 2.254734635353088379e-01 -1.481753140687942505e-01 1.370614320039749146e-01 -8.924284577369689941e-02 1.119162440299987793e-01 2.189925312995910645e-01 -1.894616782665252686e-01 -2.523268759250640869e-01 2.544412575662136078e-02 -3.912939503788948059e-02 2.306461036205291748e-01 -2.390276789665222168e-01 2.476953119039535522e-01
3.434143066406250000e-01 5.327631905674934387e-02 2.669286429882049561e-01 -1.616945713758468628e-01 -4.210843890905380249e-02 7.151357829570770264e-02 -2.034384757280349731e-01 7.526288181543350220e-02 2.127316743135452271e-01 -5.238521471619606018e-02 1.451866328716278076e-01 1.191650182008743286e-01 -2.141063511371612549e-01 2.261835485696792603e-01 -2.884739637374877930e-01 4.252434708178043365e-03 1.660093963146209717e-01 -2.951262891292572021e-01 1.718702763319015503e-01 -7.168026641011238098e-03 -1.063504219055175781e-01 3.385047661140561104e-03 8.978092670440673828e-02 -1.396779865026473999e-01 2.041636407375335693e-01 -2.106537222862243652e-01 -2.779972851276397705e-01 -1.605967283248901367e-01 2.557365298271179199e-01 9.665382653474807739e-02 -4.722751304507255554e-02 1.230123266577720642e-01
8.004844933748245239e-02 -2.286169864237308502e-02 2.247397154569625854e-01 -2.794220745563507080e-01 -1.936592534184455872e-02 -3.272013366222381592e-02 4.037347063422203064e-02 -1.207852140069007874e-01 3.362193405628204346e-01 1.898844093084335327e-01 -1.035832986235618591e-01 -2.864728868007659912e-01 8.398158103227615356e-02 8.259460330009460449e-03 5.774869024753570557e-02 9.910720586776733398e-02 -1.476355046033859253e-01 -1.212702989578247070e-01 -1.125630140304565430e-01 1.038363054394721985e-01 1.449979189783334732e-02 8.455111831426620483e-02 1.271097362041473389e-02 1.417911499738693237e-01 1.769408769905567169e-02 -2.835778892040252686e-01 -7.644142955541610718e-02 1.016631070524454117e-02 -2.681268453598022461e-01 4.825279116630554199e-01 3.087830841541290283e-01 -1.015744283795356750e-01
1.098710596561431885e-01 -2.794207772240042686e-03 1.156762912869453430e-01 -5.809869617223739624e-02 -2.651494145393371582e-01 -2.337224185466766357e-01 4.683714825659990311e-03 -1.115387380123138428e-01 -7.632259279489517212e-02 3.721457123756408691e-01 3.493708074092864990e-01 8.186648786067962646e-02 -1.442059725522994995e-01 -1.923810988664627075e-01 5.706147104501724243e-02 1.096288338303565979e-01 -1.322464197874069214e-01 -4.935311898589134216e-02 9.196338057518005371e-02 2.528539597988128662e-01 -1.813310682773590088e-01 -1.209161877632141113e-01 6.580468267202377319e-02 -2.622061967849731445e-01 2.501954138278961182e-01 2.791118063032627106e-02 -3.554416298866271973e-01 -6.248915567994117737e-02 -1.111496984958648682e-01 2.082428336143493652e-02 -6.124516949057579041e-02 2.540673613548278809e-01
2.277988344430923462e-01 -4.561311006546020508e-02 2.237383425235748291e-01 -2.215445637702941895e-01 6.441197544336318970e-02 4.093412309885025024e-02 -3.404879570007324219e-01 7.160433381795883179e-02 7.795538753271102905e-02 2.937917411327362061e-01 2.058148756623268127e-02 -9.265400469303131104e-02 -9.093467891216278076e-02 9.012165665626525879e-02 -2.857651412487030029e-01 3.397956788539886475e-01 -1.074886322021484375e-01 -9.584885090589523315e-02 -2.773767337203025818e-02 1.923717111349105835e-01 -6.642068922519683838e-02 9.806849807500839233e-02 -6.690506637096405029e-02 8.597306162118911743e-02 2.702266573905944824e-01 4.460538923740386963e-02 -8.292634785175323486e-02 -1.049554869532585144e-01 -2.314656525850296021e-01 3.872605860233306885e-01 -4.516587778925895691e-02 1.489434689283370972e-01
9.001363068819046021e-02 1.376608461141586304e-01 4.726945757865905762e-01 -3.400440812110900879e-01 1.372401416301727295e-02 -8.896283060312271118e-02 -7.621279358863830566e-02 5.238000303506851196e-02 -2.267248034477233887e-01 1.574883311986923218e-01 -1.916297897696495056e-02 -1.472385227680206299e-01 2.594306468963623047e-01 1.707793623208999634e-01 -4.741609096527099609e-02 2.388043999671936035e-01 -6.046604737639427185e-02 -2.202747017145156860e-01 -2.169813774526119232e-02 1.969225257635116577e-01 -1.811263710260391235e-01 1.602531224489212036e-01 3.364218771457672119e-02 9.797114133834838867e-02 1.137337163090705872e-01 -7.624174654483795166e-02 -2.900299802422523499e-02 -9.256630390882492065e-02 -6.479876488447189331e-02 2.891871333122253418e-01 -2.511488795280456543e-01 1.533532738685607910e-01
-4.255471006035804749e-02 -7.873304188251495361e-02 1.851612925529479980e-01 -4.921616613864898682e-01 -1.894399970769882202e-01 -1.256137192249298096e-01 1.394153088331222534e-01 -1.278911978006362915e-01 5.342040583491325378e-02 1.980059742927551270e-01 1.894398182630538940e-01 3.129042685031890869e-01 -4.674585536122322083e-02 2.359141856431961060e-01 -7.279413193464279175e-02 -2.253384515643119812e-02 -5.591497942805290222e-02 8.227195590734481812e-02 8.502808958292007446e-02 1.334596872329711914e-01 -7.987537235021591187e-02 -7.828199863433837891e-02 -5.354079976677894592e-02 -6.369022279977798462e-02 4.255355596542358398e-01 -4.635108262300491333e-02 -9.049798548221588135e-02 1.360261440277099609e-01 -1.497398316860198975e-02 2.596108317375183105e-01 2.376084327697753906e-01 1.224246621131896973e-02
-3.119070231914520264e-01 2.142157554626464844e-01 3.293321430683135986e-01 -1.669650077819824219e-01 -1.406208705157041550e-02 -9.006058424711227417e-02 -1.280834078788757324e-01 8.564965426921844482e-02 5.257210880517959595e-02 2.141466550529003143e-02 -1.394950896501541138e-01 9.946628659963607788e-02 1.009524390101432800e-01 -1.875772923231124878e-01 -1.373074352741241455e-01 2.516200542449951172e-01 -3.133194148540496826e-01 -2.088119387626647949e-01 1.627995371818542480e-01 -6.279291957616806030e-02 -9.788463264703750610e-02 2.541244728490710258e-03 -1.681618243455886841e-01 -1.249408945441246033e-01 2.623135410249233246e-02 1.022731289267539978e-01 -1.863604485988616943e-01 -2.440194785594940186e-01 -1.973269879817962646e-02 3.970811665058135986e-01 3.684058412909507751e-02 1.943787783384323120e-01
1.755700558423995972e-01 1.888101845979690552e-01 2.842651903629302979e-01 -2.909167706966400146e-01 -3.208829760551452637e-01 4.838243126869201660e-02 1.531521975994110107e-01 -1.218637898564338684e-01 1.408136337995529175e-01 3.350428342819213867e-01 -5.367517843842506409e-02 -1.733953058719635010e-01 8.016287349164485931e-03 7.235310226678848267e-02 1.304419636726379395e-01 3.436854481697082520e-02 -1.878495663404464722e-01 -5.415994673967361450e-02 2.276585847139358521e-01 9.833502583205699921e-03 -1.241055689752101898e-02 -4.099361971020698547e-02 -2.618293836712837219e-02 -1.624438613653182983e-01 1.286211013793945312e-01 4.677283763885498047e-02 -1.460708528757095337e-01 3.866877555847167969e-01 6.538601219654083252e-02 5.453569069504737854e-02 -6.627960130572319031e-03 3.464189767837524414e-01
1.624060794711112976e-02 5.925776809453964233e-02 4.022562205791473389e-01 1.398589834570884705e-02 -3.350732326507568359e-01 -2.643207311630249023e-01 1.255766302347183228e-01 -9.733460843563079834e-02 -6.545516848564147949e-02 2.865244150161743164e-01 3.608146905899047852e-01 1.100123375654220581e-01 1.753353327512741089e-02 1.454440057277679443e-01 1.978656947612762451e-01 2.080727368593215942e-01 2.473334968090057373e-02 3.487615287303924561e-02 1.171202491968870163e-02 2.843395769596099854e-01 -4.933337494730949402e-02 -9.586472809314727783e-02 -1.057859659194946289e-01 -3.343143314123153687e-02 1.803826391696929932e-01 -1.377488858997821808e-02 -2.494155317544937134e-01 2.212043404579162598e-01 1.415651589632034302e-01 1.409712731838226318e-01 3.871488198637962341e-02 4.725407809019088745e-02
3.642959147691726685e-02 4.257033765316009521e-01 3.322771191596984863e-01 -1.425053626298904419e-01 -5.035450682044029236e-02 -5.966133624315261841e-02 2.705451250076293945e-01 2.512148581445217133e-02 -1.647110469639301300e-02 -8.165449649095535278e-02 3.168320059776306152e-01 -6.618637591600418091e-02 -2.437922358512878418e-01 -2.302085794508457184e-02 -2.797260507941246033e-02 -3.786366060376167297e-02 -1.238474175333976746e-01 -1.361363232135772705e-01 5.998907983303070068e-02 1.649857163429260254e-01 -2.682609558105468750e-01 -1.809152811765670776e-01 -2.125993520021438599e-01 -1.672167330980300903e-01 8.508313447237014771e-02 -5.940451845526695251e-02 -2.327352166175842285e-01 1.643297523260116577e-01 -1.055906340479850769e-01 6.737928092479705811e-02 1.565631926059722900e-01 2.413429170846939087e-01
1.122777909040451050e-01 1.772806197404861450e-01 4.139431416988372803e-01 -2.551757097244262695e-01 3.317951783537864685e-02 3.532158210873603821e-02 -2.971820160746574402e-02 3.177556991577148438e-01 -8.039771020412445068e-02 2.035757005214691162e-01 -2.159025818109512329e-01 -3.380122780799865723e-02 6.598370522260665894e-02 4.350467771291732788e-02 -2.378470897674560547e-01 -1.808829307556152344e-01 -1.111172065138816833e-01 -7.461378723382949829e-02 1.176253184676170349e-01 2.298788279294967651e-01 -1.200665012001991272e-01 2.504304945468902588e-01 -2.751665115356445312e-01 8.905501663684844971e-02 6.883790716528892517e-03 7.434464991092681885e-02 -1.901226863265037537e-02 -1.905756443738937378e-01 5.100956931710243225e-02 3.115423619747161865e-01 -2.099502831697463989e-03 1.918559968471527100e-01
9.281338006258010864e-02 1.390277147293090820e-01 2.474419176578521729e-01 -2.501427829265594482e-01 -1.190115213394165039e-01 -5.205034464597702026e-02 -9.717909991741180420e-02 -7.614657748490571976e-03 3.130382895469665527e-01 -2.229051589965820312e-01 3.099643290042877197e-01 1.601640693843364716e-02 -2.328017726540565491e-02 2.829991467297077179e-02 -3.474426269531250000e-02 3.171439766883850098e-01 -2.004785835742950439e-01 -4.083361476659774780e-03 5.582320503890514374e-03 8.380349725484848022e-02 6.009576842188835144e-03 1.550977118313312531e-02 -1.228984668850898743e-01 -6.716097891330718994e-02 1.669465899467468262e-01 2.382889091968536377e-01 -4.232497215270996094e-01 -3.164679408073425293e-01 -2.993400953710079193e-02 1.432195901870727539e-01 -1.490143090486526489e-01 5.164778325706720352e-03
4.319053590297698975e-01 5.526349879801273346e-03 3.493114113807678223e-01 -2.662640810012817383e-01 7.334035821259021759e-03 -7.741339504718780518e-02 3.016704320907592773e-02 1.676281690597534180e-01 1.353856548666954041e-02 2.321819067001342773e-01 -3.431158512830734253e-02 -1.391350328922271729e-01 2.722671926021575928e-01 7.337261736392974854e-02 -1.024938896298408508e-01 -1.025349721312522888e-01 -3.263147771358489990e-01 -5.605133250355720520e-02 -7.652938365936279297e-02 1.234601214528083801e-01 -2.902504503726959229e-01 7.305333018302917480e-02 -1.534354239702224731e-01 1.524188220500946045e-01 2.115041613578796387e-01 -7.006315141916275024e-02 5.523430928587913513e-02 -1.682715415954589844e-01 -2.008055709302425385e-02 1.218797340989112854e-01 -1.584561169147491455e-01 1.477958709001541138e-01
1.279993802309036255e-01 1.598513424396514893e-01 6.066900491714477539e-01 -3.936309516429901123e-01 8.365039527416229248e-02 2.495576813817024231e-02 1.130002066493034363e-01 -4.752307012677192688e-02 -1.189577132463455200e-01 -9.313155710697174072e-02 -1.077975854277610779e-01 1.587200760841369629e-01 2.285448461771011353e-02 1.032350212335586548e-02 -2.038851529359817505e-01 -6.343889236450195312e-02 -2.391832880675792694e-02 1.047645285725593567e-01 5.522149056196212769e-02 -7.068149745464324951e-02 1.800902485847473145e-01 8.486510813236236572e-02 -9.201908856630325317e-02 -1.853216290473937988e-01 1.081212311983108521e-01 -1.454989463090896606e-01 -2.658733725547790527e-01 6.599294394254684448e-02 2.171181887388229370e-01 2.788043767213821411e-02 1.430331617593765259e-01 -1.679863929748535156e-01
9.804051369428634644e-02 8.323818445205688477e-02 1.778275072574615479e-01 -4.256443977355957031e-01 -1.217504441738128662e-01 8.058087527751922607e-02 4.125068429857492447e-03 -1.252276003360748291e-01 3.229186236858367920e-01 -1.873125880956649780e-01 2.605081200599670410e-01 7.407878339290618896e-02 -3.103066608309745789e-02 1.618507504463195801e-02 -9.511607885360717773e-02 1.965177655220031738e-01 -3.426253497600555420e-01 -2.927135862410068512e-02 2.891677431762218475e-02 -8.362048864364624023e-02 1.925394870340824127e-02 1.091827601194381714e-01 -1.257931143045425415e-01 2.325157970190048218e-01 2.001704275608062744e-01 6.191117316484451294e-02 -3.533864617347717285e-01 -2.454577535390853882e-01 -8.217345178127288818e-02 1.086080297827720642e-01 -9.308540821075439453e-02 -8.683501929044723511e-02
1.044200137257575989e-01 -1.208577025681734085e-02 1.737841516733169556e-01 -4.415572285652160645e-01 -1.908184885978698730e-01 -4.423591494560241699e-02 -2.299556434154510498e-01 -7.984408736228942871e-02 8.572407811880111694e-02 -1.178446114063262939e-01 1.245848610997200012e-01 4.255764558911323547e-02 -7.062327861785888672e-02 -1.157709658145904541e-01 -1.693013906478881836e-01 3.985084891319274902e-01 -1.539096236228942871e-01 1.073201596736907959e-01 2.442992329597473145e-01 -9.902200847864151001e-02 -2.741660177707672119e-01 1.052196398377418518e-01 -6.455082446336746216e-02 6.517788022756576538e-02 1.568295359611511230e-01 4.215307533740997314e-02 -2.638781666755676270e-01 -1.549153923988342285e-01 -1.535201668739318848e-01 2.782011330127716064e-01 -3.710048273205757141e-02 -5.719023291021585464e-03
-7.916534692049026489e-02 4.296856820583343506e-01 3.389527797698974609e-01 -9.530998021364212036e-02 -6.729851663112640381e-02 -1.153981313109397888e-01 1.102538630366325378e-01 -1.143751293420791626e-01 1.794755458831787109e-01 9.962424635887145996e-02 1.781092584133148193e-01 7.932786643505096436e-02 3.260127454996109009e-02 -8.200512081384658813e-02 -7.710710633546113968e-04 -7.701914757490158081e-02 -1.509161442518234253e-01 -1.531784981489181519e-02 3.586031496524810791e-01 -7.627744972705841064e-02 1.576071679592132568e-01 7.890781015157699585e-02 -1.923089921474456787e-01 -3.159555792808532715e-02 4.107319712638854980e-01 7.680093497037887573e-02 -1.668855696916580200e-01 1.167885065078735352e-01 2.768240272998809814e-01 7.384816557168960571e-02 -8.561553433537483215e-03 1.531480699777603149e-01
2.586739063262939453e-01 2.301835827529430389e-02 2.635701000690460205e-01 -2.295250147581100464e-01 -5.935369431972503662e-02 1.380566693842411041e-02 1.415332704782485962e-01 -3.533041775226593018e-01 3.021497651934623718e-02 5.025222152471542358e-02 -1.294972598552703857e-01 2.775167860090732574e-02 -3.250504434108734131e-01 -3.275305777788162231e-02 1.660015285015106201e-01 -7.423021644353866577e-02 -6.705828011035919189e-02 -2.926279306411743164e-01 1.069424077868461609e-01 1.077318787574768066e-01 -1.763589978218078613e-01 9.936597198247909546e-02 9.770716540515422821e-03 5.458131432533264160e-02 1.713221222162246704e-01 -1.153126806020736694e-01 -4.824809432029724121e-01 -3.244694322347640991e-02 -1.789665818214416504e-01 1.027257815003395081e-01 -1.569270789623260498e-01 1.203867886215448380e-02
1.196944341063499451e-01 1.449886709451675415e-01 4.112655818462371826e-01 -2.251987904310226440e-01 -1.650881469249725342e-01 -2.794837355613708496e-01 4.944019764661788940e-02 8.722431212663650513e-02 1.322817653417587280e-01 1.822056621313095093e-01 1.133388131856918335e-01 -8.159045130014419556e-02 2.545461058616638184e-01 2.730666287243366241e-02 7.479613274335861206e-02 -1.075403913855552673e-01 -5.181493237614631653e-03 -1.272189915180206299e-01 6.181121617555618286e-02 -7.428754121065139771e-02 -2.465553581714630127e-01 9.817770123481750488e-02 4.137359187006950378e-02 1.696789404377341270e-04 2.653094828128814697e-01 -3.051316440105438232e-01 3.929610177874565125e-02 -3.685335814952850342e-01 2.154352143406867981e-02 2.466594427824020386e-01 -1.284721642732620239e-01 1.115861348807811737e-02
1.905116140842437744e-01 -8.141210675239562988e-02 1.884609311819076538e-01 -1.812852472066879272e-01 2.446108609437942505e-01 -1.259415596723556519e-01 -1.905267834663391113e-01 -5.381660908460617065e-02 1.201780736446380615e-01 3.115600645542144775e-01 -5.169090628623962402e-02 -1.256619393825531006e-01 1.831669658422470093e-01 -8.566208928823471069e-02 -2.089190483093261719e-01 2.612358331680297852e-01 -1.315692812204360962e-01 -2.048631757497787476e-01 4.489738121628761292e-02 4.548654705286026001e-02 -1.627581119537353516e-01 2.323729917407035828e-02 -1.425627768039703369e-01 -7.333632558584213257e-02 1.651887893676757812e-01 5.473110452294349670e-02 -1.997012495994567871e-01 -1.687816977500915527e-01 -2.120824903249740601e-01 4.333807826042175293e-01 -5.843233689665794373e-02 2.002219557762145996e-01
2.838626205921173096e-01 1.970094293355941772e-01 2.450881749391555786e-01 -2.188672870397567749e-01 7.778488099575042725e-02 2.157627493143081665e-01 2.105385065078735352e-01 1.744985394179821014e-02 2.688277661800384521e-01 1.491131931543350220e-01 8.177897334098815918e-02 1.630123704671859741e-01 -7.357534766197204590e-02 8.475199341773986816e-02 -1.663040518760681152e-01 1.355011016130447388e-01 -2.516306042671203613e-01 1.854015141725540161e-02 9.321970492601394653e-02 -2.983492985367774963e-02 1.456360053271055222e-02 1.739904098212718964e-02 1.208928897976875305e-01 -2.235666364431381226e-01 -1.651646196842193604e-01 1.816955022513866425e-02 -2.305033057928085327e-01 2.687912881374359131e-01 -1.135062202811241150e-01 2.614735364913940430e-01 -2.899580001831054688e-01 -1.798721402883529663e-01
2.409619092941284180e-01 -5.301610752940177917e-02 1.828365623950958252e-01 -1.077575832605361938e-01 -1.607218384742736816e-01 5.127105116844177246e-02 -2.395249716937541962e-02 -1.418068110942840576e-01 2.989566624164581299e-01 3.383356332778930664e-02 1.756350845098495483e-01 5.880701169371604919e-02 6.157373264431953430e-02 -8.366913348436355591e-02 1.265292167663574219e-01 7.843000441789627075e-02 5.101829394698143005e-02 -1.246035844087600708e-01 1.191431507468223572e-01 1.889101266860961914e-01 1.046813428401947021e-01 3.561882302165031433e-02 -4.065171349793672562e-03 1.519637554883956909e-01 -1.044617742300033569e-01 -3.943954706192016602e-01 -1.591626703739166260e-01 1.506343185901641846e-01 -2.458968311548233032e-01 4.511482119560241699e-01 1.076261624693870544e-01 3.061862289905548096e-01
-7.792261987924575806e-02 3.918175399303436279e-02 2.906923592090606689e-01 -5.157132744789123535e-01 -1.685998886823654175e-01 -4.232851415872573853e-02 6.175251305103302002e-02 -1.347317844629287720e-01 -1.865836977958679199e-02 1.642717868089675903e-01 9.558583050966262817e-02 1.522592902183532715e-01 -2.336796075105667114e-01 2.341395169496536255e-01 3.781363740563392639e-02 -4.114161804318428040e-02 -8.076907694339752197e-02 5.577405169606208801e-02 1.045553460717201233e-01 3.342328667640686035e-01 -6.266769021749496460e-02 -1.196467056870460510e-01 -6.738545000553131104e-02 -2.390198409557342529e-01 2.652223110198974609e-01 -1.116476356983184814e-01 -4.503517597913742065e-02 1.640211194753646851e-01 3.248388692736625671e-02 2.374131977558135986e-01 1.029779314994812012e-01 1.599646210670471191e-01
1.031006202101707458e-01 7.774598896503448486e-02 2.223932743072509766e-01 -1.437213569879531860e-01 -7.416923344135284424e-02 3.735766187310218811e-02 -1.411403268575668335e-01 1.692935973405838013e-01 3.276106342673301697e-02 -9.698446094989776611e-02 4.767772927880287170e-02 3.633100911974906921e-02 -3.030984401702880859e-01 9.171292185783386230e-02 -1.763513684272766113e-01 2.824430465698242188e-01 -2.580306529998779297e-01 -3.406028077006340027e-02 2.645646035671234131e-01 -3.281141072511672974e-02 -1.449941843748092651e-01 2.142912894487380981e-01 -1.733614951372146606e-01 6.143600866198539734e-02 -8.511664345860481262e-03 1.692597121000289917e-01 -3.880392313003540039e-01 -3.257001042366027832e-01 -1.354626715183258057e-01 2.961041331291198730e-01 2.756853401660919189e-02 2.756248973309993744e-02
1.347735971212387085e-01 2.481004744768142700e-01 4.529425501823425293e-01 -3.386451900005340576e-01 5.054597184062004089e-02 -4.609286785125732422e-02 -1.508539170026779175e-01 8.712377399206161499e-02 2.877377867698669434e-01 1.885752975940704346e-01 -1.232069656252861023e-01 -2.405957877635955811e-01 1.861192882061004639e-01 -1.726282089948654175e-01 4.010105133056640625e-02 1.202944945544004440e-02 -2.584187872707843781e-02 -4.680478200316429138e-02 -1.582221835851669312e-01 6.387918442487716675e-02 -1.507865786552429199e-01 -2.165274173021316528e-01 2.708892710506916046e-02 2.987810177728533745e-03 -1.536234766244888306e-01 -1.223474275320768356e-02 -1.150357425212860107e-01 -1.410933434963226318e-01 1.516855955123901367e-01 2.081807106733322144e-01 -2.552187442779541016e-01 1.307384967803955078e-01
3.772266209125518799e-01 2.819214463233947754e-01 1.986354589462280273e-01 -3.238726258277893066e-01 2.371568605303764343e-02 3.499941900372505188e-02 2.023233920335769653e-01 -1.783697009086608887e-01 1.058310940861701965e-01 3.473070859909057617e-01 2.647696733474731445e-01 -9.212907403707504272e-02 -1.741299629211425781e-01 1.540056020021438599e-01 -2.885925397276878357e-02 -5.826231092214584351e-02 3.568204864859580994e-02 7.189416140317916870e-02 1.428386569023132324e-01 2.932738512754440308e-02 2.519763112068176270e-01 -1.014723703265190125e-01 1.298092454671859741e-01 -3.481519594788551331e-02 -8.656500279903411865e-02 -2.527449280023574829e-02 -2.010152488946914673e-01 2.311887890100479126e-01 8.490661531686782837e-02 4.859701916575431824e-02 -6.381451338529586792e-02 2.355130910873413086e-01
5.393007025122642517e-02 8.653286099433898926e-02 2.010143846273422241e-01 -4.886450245976448059e-02 -2.323258295655250549e-02 -2.941073179244995117e-01 -2.403476834297180176e-02 -1.394374817609786987e-01 7.586763799190521240e-02 -7.981824874877929688e-02 8.605358749628067017e-02 2.692171372473239899e-02 1.916663348674774170e-01 -9.233911521732807159e-03 -4.537168517708778381e-02 -7.373593002557754517e-02 -2.074781656265258789e-01 -3.721795380115509033e-01 2.001511156558990479e-01 3.679658472537994385e-01 1.172544658184051514e-01 -1.993584679439663887e-03 -1.708163172006607056e-01 -3.723148256540298462e-02 3.978776931762695312e-01 6.336578726768493652e-02 -3.522429466247558594e-01 -6.300928443670272827e-02 5.330141633749008179e-02 2.118133902549743652e-01 -3.347347676753997803e-02 1.861215233802795410e-01
2.621845602989196777e-01 7.039860635995864868e-02 3.460380434989929199e-01 -2.907497584819793701e-01 6.634165765717625618e-04 -1.784308850765228271e-01 -1.855581812560558319e-02 1.277372390031814575e-01 1.424970030784606934e-01 1.884115636348724365e-01 4.901962820440530777e-03 -1.348219960927963257e-01 3.062705993652343750e-01 -6.188026443123817444e-02 -8.163267374038696289e-02 -5.087155383080244064e-03 -2.795803546905517578e-01 -2.664316296577453613e-01 2.581506036221981049e-02 -9.107713401317596436e-02 -1.547342836856842041e-01 1.505397707223892212e-01 4.413331300020217896e-02 1.056011691689491272e-01 2.448016852140426636e-01 -3.643460273742675781e-01 -3.913169354200363159e-02 -2.016973197460174561e-01 -1.799706667661666870e-01 6.969703733921051025e-02 -5.904334038496017456e-02 4.197215661406517029e-02
2.036712914705276489e-01 1.438128054141998291e-01 3.436712920665740967e-01 -2.248080261051654816e-02 -7.469997555017471313e-02 7.789114117622375488e-02 -2.635910511016845703e-01 5.170640721917152405e-02 -1.752121597528457642e-01 6.330051273107528687e-02 -1.548424512147903442e-01 3.362495079636573792e-02 2.187125012278556824e-02 4.939479380846023560e-02 -2.086246609687805176e-01 4.233451783657073975e-01 -3.617274165153503418e-01 -1.189123280346393585e-02 2.235573679208755493e-01 2.573313750326633453e-02 7.065680623054504395e-02 -1.378458887338638306e-01 -1.380409896373748779e-01 -1.975445002317428589e-01 2.125912904739379883e-01 -2.372723538428544998e-03 -8.708862960338592529e-02 -1.143119037151336670e-01 1.033602058887481689e-01 3.217111229896545410e-01 -7.878387719392776489e-02 -1.048388658091425896e-03
1.661321222782135010e-01 1.761178821325302124e-01 1.768033057451248169e-01 -1.473644375801086426e-01 -1.493199914693832397e-01 2.355698347091674805e-01 -1.401625722646713257e-01 3.296925500035285950e-02 2.371422797441482544e-01 3.143865168094635010e-01 1.753678917884826660e-01 -5.355276912450790405e-02 1.296026110649108887e-01 4.973199218511581421e-02 -2.292197011411190033e-02 2.161968350410461426e-01 -3.832085058093070984e-02 -2.393804490566253662e-01 7.536054588854312897e-03 6.326550990343093872e-02 -2.150223702192306519e-01 -1.196460425853729248e-01 -3.740300536155700684e-01 2.697449922561645508e-01 1.590005606412887573e-01 -1.435017883777618408e-01 4.425948485732078552e-02 -1.122291609644889832e-01 6.964819133281707764e-02 2.317987829446792603e-01 -1.700051128864288330e-01 2.251624763011932373e-01
-1.528189480304718018e-01 1.461800485849380493e-01 3.470746278762817383e-01 -2.574625909328460693e-01 -4.205232858657836914e-02 1.207317262887954712e-01 1.049960479140281677e-01 -1.059675589203834534e-01 3.614259883761405945e-02 3.205678761005401611e-01 2.915495634078979492e-01 2.966431081295013428e-01 -5.568483099341392517e-02 -3.286560624837875366e-02 1.090324670076370239e-01 1.146935969591140747e-01 -2.898908220231533051e-02 1.130739673972129822e-01 4.278117418289184570e-01 8.442674577236175537e-02 1.861138269305229187e-03 2.948590815067291260e-01 -1.178671885281801224e-02 9.196700900793075562e-02 1.386052556335926056e-02 2.190834730863571167e-01 -8.818535506725311279e-02 -2.962137013673782349e-02 1.034739166498184204e-01 1.942955702543258667e-01 -1.179506778717041016e-01 -7.146528363227844238e-02
-7.568067312240600586e-02 1.855457276105880737e-01 2.432417720556259155e-01 -1.782532632350921631e-01 3.831578418612480164e-02 7.049337029457092285e-02 -1.698439121246337891e-01 1.566595770418643951e-02 -1.247589592821896076e-03 -6.153646856546401978e-02 -1.556705832481384277e-01 -1.428675651550292969e-01 -6.699171662330627441e-02 -2.938783727586269379e-02 -2.018362581729888916e-01 1.689905971288681030e-01 -3.959833681583404541e-01 -2.732445001602172852e-01 2.777495384216308594e-01 1.209641918540000916e-01 -1.241753250360488892e-01 9.544485807418823242e-02 -8.963408321142196655e-02 -2.970095276832580566e-01 1.703319549560546875e-01 2.670854702591896057e-02 -5.314845591783523560e-02 -1.640349328517913818e-01 -1.284380853176116943e-01 3.806314766407012939e-01 -2.254940010607242584e-02 2.119675725698471069e-01
1.337465345859527588e-01 -5.478611215949058533e-02 1.912963241338729858e-01 -2.737336158752441406e-01 1.525317579507827759e-01 3.830093517899513245e-02 -1.011384427547454834e-01 -3.060057014226913452e-02 -5.780769977718591690e-03 2.902959287166595459e-01 1.546929925680160522e-01 -1.148268431425094604e-01 6.239064782857894897e-02 -4.392432421445846558e-02 -2.318070828914642334e-01 3.440129160881042480e-01 -1.283802092075347900e-01 -2.248737365007400513e-01 -1.182495728135108948e-01 9.651190042495727539e-02 -1.969258189201354980e-01 1.509663462638854980e-01 -6.599789112806320190e-02 1.209405809640884399e-01 2.690525650978088379e-01 7.764511555433273315e-02 -1.563617289066314697e-01 -7.432257384061813354e-02 -2.005882263183593750e-01 3.446644246578216553e-01 -2.558989226818084717e-01 1.690018922090530396e-01
1.134902536869049072e-01 3.556747138500213623e-01 2.485497593879699707e-01 -2.885026931762695312e-01 -5.541236326098442078e-02 -4.955861344933509827e-02 -2.098184823989868164e-01 1.200728267431259155e-01 2.474199235439300537e-01 -2.943025529384613037e-02 -1.521065831184387207e-02 5.220059677958488464e-02 -2.437238991260528564e-01 1.042145639657974243e-01 -1.285631060600280762e-01 3.447901904582977295e-01 3.446572422981262207e-01 -2.095005512237548828e-01 2.707193372771143913e-03 2.762135490775108337e-02 1.025749463587999344e-02 1.983516663312911987e-01 1.279980409890413284e-02 5.715528875589370728e-02 1.202826797962188721e-01 -9.839814901351928711e-02 -6.675125658512115479e-02 -9.810875356197357178e-02 4.418182000517845154e-02 3.600135743618011475e-01 -4.803540185093879700e-02 -4.998259246349334717e-02
2.270173467695713043e-02 2.949523627758026123e-01 4.195573925971984863e-01 -1.490594446659088135e-01 -1.125700101256370544e-01 -3.039346337318420410e-01 -2.237138710916042328e-02 8.718135207891464233e-02 4.247685670852661133e-01 2.256471216678619385e-01 5.615580454468727112e-02 -1.820974349975585938e-01 4.501408431679010391e-03 -3.218124434351921082e-02 2.218896336853504181e-02 2.726316750049591064e-01 1.240938603878021240e-01 -1.110180020332336426e-01 5.741438269615173340e-02 9.719220548868179321e-02 -2.065818943083286285e-02 -5.153943598270416260e-02 2.269614189863204956e-01 -2.704708371311426163e-03 -2.139424532651901245e-01 -7.542817294597625732e-02 -1.028664410114288330e-01 -1.850550025701522827e-01 1.301878839731216431e-01 8.104915916919708252e-02 -5.245881900191307068e-02 1.998264789581298828e-01
-4.150481894612312317e-02 -1.923171281814575195e-01 2.152807414531707764e-01 -3.626134097576141357e-01 -1.914949715137481689e-01 3.605029778555035591e-03 1.599831581115722656e-01 -5.604976043105125427e-02 2.536193430423736572e-01 9.600553661584854126e-02 5.574675276875495911e-02 5.569659546017646790e-02 -2.464991956949234009e-01 -1.727367043495178223e-01 -1.888966262340545654e-01 1.961568295955657959e-01 -3.849352300167083740e-01 1.045300811529159546e-01 2.833429872989654541e-01 -7.389157265424728394e-02 -1.706872880458831787e-01 3.941983729600906372e-02 -5.140101537108421326e-02 9.112591296434402466e-02 3.226777538657188416e-02 5.525372922420501709e-02 -2.564428746700286865e-01 -2.456922382116317749e-01 7.729881256818771362e-02 1.788351237773895264e-01 2.482843026518821716e-02 1.351093947887420654e-01
2.713886797428131104e-01 1.429412215948104858e-01 2.181408256292343140e-01 -3.419600427150726318e-01 -1.336688846349716187e-01 -3.847661241888999939e-02 6.293739378452301025e-02 -8.635348081588745117e-02 -7.043003290891647339e-02 2.502568066120147705e-02 -6.769512593746185303e-02 1.261730194091796875e-01 -1.601324528455734253e-01 -1.594944447278976440e-01 -4.152583330869674683e-02 -8.406898379325866699e-02 -1.948904842138290405e-01 -2.486488670110702515e-01 -6.156390905380249023e-02 2.054286599159240723e-01 -2.212177067995071411e-01 1.117795035243034363e-01 6.165323778986930847e-02 1.635197699069976807e-01 7.925371080636978149e-02 -3.120536357164382935e-02 -1.844517886638641357e-02 9.634345024824142456e-02 3.997450768947601318e-01 1.557453125715255737e-01 2.576202154159545898e-01 3.458276987075805664e-01
1.089380830526351929e-01 3.276996910572052002e-01 1.534631252288818359e-01 -3.312441706657409668e-01 -1.682566478848457336e-02 -3.584083169698715210e-02 -1.890998780727386475e-01 3.782439976930618286e-02 1.415136158466339111e-01 3.074378073215484619e-01 3.218748867511749268e-01 2.739764153957366943e-01 3.870125394314527512e-03 -7.151443511247634888e-02 -5.739856278523802757e-04 -1.529202759265899658e-01 4.195652157068252563e-02 1.978660523891448975e-01 1.704191975295543671e-02 -8.588898926973342896e-03 1.484414637088775635e-01 -1.690717637538909912e-01 -1.163437068462371826e-01 -5.160342552699148655e-04 8.474846929311752319e-02 1.332685467787086964e-03 -2.529113888740539551e-01 2.130837142467498779e-01 -6.068737432360649109e-02 3.050293624401092529e-01 -2.602128982543945312e-01 2.384164743125438690e-02
1.050410512834787369e-02 4.654286056756973267e-02 5.739045143127441406e-01 -2.577846646308898926e-01 1.369314789772033691e-01 -1.082435175776481628e-01 -5.332699045538902283e-02 -3.007936477661132812e-01 1.820250786840915680e-02 -2.251229435205459595e-01 8.767115324735641479e-02 -1.583902351558208466e-02 -7.387868314981460571e-02 9.664919227361679077e-02 1.381164602935314178e-02 1.067051291465759277e-01 1.145274713635444641e-01 -1.280040442943572998e-01 1.576251536607742310e-02 2.341995984315872192e-01 8.595785498619079590e-02 7.090848684310913086e-02 -2.664003148674964905e-02 8.075863867998123169e-02 1.122125014662742615e-01 -2.227115333080291748e-01 -3.913029432296752930e-01 7.583320140838623047e-02 -7.418064773082733154e-02 1.768488436937332153e-01 -1.698760986328125000e-01 4.298022389411926270e-02
-6.450968980789184570e-02 6.970334798097610474e-02 3.075437247753143311e-01 -4.575486481189727783e-01 1.393770426511764526e-01 3.696295619010925293e-02 -4.339150339365005493e-02 2.070935070514678955e-01 2.893531918525695801e-01 1.721305213868618011e-02 1.671516895294189453e-01 1.411988884210586548e-01 1.270148605108261108e-01 -2.168768495321273804e-01 -3.179373918101191521e-03 1.905981078743934631e-02 -5.937265977263450623e-02 1.997456848621368408e-01 2.472062706947326660e-01 1.385710537433624268e-01 5.791282653808593750e-02 8.862464129924774170e-02 -2.458237856626510620e-01 1.733542012516409159e-04 2.854637429118156433e-02 -6.784226000308990479e-02 8.087830990552902222e-02 -2.225160449743270874e-01 2.625181972980499268e-01 1.807506978511810303e-01 -2.268517911434173584e-01 1.270775198936462402e-01
8.657268434762954712e-02 -3.965589217841625214e-03 -4.799836315214633942e-03 -1.790570765733718872e-01 -9.650871902704238892e-02 -1.768345385789871216e-01 -1.104339361190795898e-01 1.724964231252670288e-01 2.923019044101238251e-02 -1.126809641718864441e-01 8.173727989196777344e-02 1.583437770605087280e-01 -8.240047842264175415e-02 -9.896739572286605835e-02 -7.684405148029327393e-02 2.331085503101348877e-01 -2.743392586708068848e-01 -2.527424097061157227e-01 2.500940673053264618e-02 2.068626731634140015e-01 -2.223960310220718384e-01 -3.360407659783959389e-03 -3.452950119972229004e-01 1.042721942067146301e-01 3.211352825164794922e-01 1.755530387163162231e-01 -3.755995929241180420e-01 -6.123502925038337708e-02 -1.333136707544326782e-01 2.955863177776336670e-01 -8.818858116865158081e-02 -4.372958838939666748e-02
-1.848960411734879017e-03 1.762744486331939697e-01 2.018625587224960327e-01 -4.719102978706359863e-01 -1.408772170543670654e-01 -1.257391273975372314e-02 6.865306198596954346e-02 -1.813862919807434082e-01 3.373658657073974609e-02 1.267211884260177612e-02 1.104559451341629028e-01 2.211845666170120239e-01 -3.667000234127044678e-01 -1.013034358620643616e-01 -3.427233546972274780e-02 6.377358734607696533e-02 4.000358656048774719e-02 1.752790436148643494e-02 1.560756415128707886e-01 3.631169199943542480e-01 -1.048435550183057785e-02 2.197788842022418976e-02 -7.928319275379180908e-02 -1.785383522510528564e-01 3.983708918094635010e-01 -2.145112678408622742e-02 -1.843163222074508667e-01 3.938534855842590332e-02 -1.291820704936981201e-01 6.822932511568069458e-02 -2.945474581792950630e-03 1.501722633838653564e-01
3.051638230681419373e-02 -6.442376226186752319e-02 1.360375881195068359e-01 -2.562597095966339111e-01 -5.034996196627616882e-02 -9.617882966995239258e-02 3.702915459871292114e-02 1.414873600006103516e-01 -5.930383130908012390e-02 4.766500294208526611e-01 -9.633076936006546021e-02 -3.657118231058120728e-02 -2.571027874946594238e-01 4.363343119621276855e-02 1.828478574752807617e-01 3.247163258492946625e-03 -3.411891311407089233e-02 -2.664167582988739014e-01 7.205093652009963989e-02 5.852814763784408569e-02 2.608065307140350342e-01 8.651896566152572632e-02 1.305382549762725830e-01 -8.901785127818584442e-03 5.908509716391563416e-03 -1.877979934215545654e-01 -4.703147709369659424e-01 -2.246803194284439087e-01 3.854250907897949219e-02 1.647169739007949829e-01 4.691876005381345749e-03 1.605785042047500610e-01
9.674414247274398804e-02 8.522801846265792847e-02 4.035645127296447754e-01 -2.815746366977691650e-01 -1.654283553361892700e-01 -1.575546860694885254e-01 -2.510454878211021423e-02 -5.450499057769775391e-02 -1.217148080468177795e-01 1.829092949628829956e-01 1.808280497789382935e-01 -2.008086144924163818e-01 2.040503919124603271e-01 8.443410694599151611e-02 -9.033479541540145874e-02 1.127889156341552734e-01 -3.172000125050544739e-02 -8.809178322553634644e-02 1.279610246419906616e-01 -3.990267962217330933e-02 -5.460244044661521912e-02 1.007151529192924500e-01 -7.093368098139762878e-03 4.955659620463848114e-03 2.132930457592010498e-01 -3.551959693431854248e-01 6.556122004985809326e-02 -3.719455301761627197e-01 -1.821493655443191528e-01 3.012324571609497070e-01 -1.483242679387331009e-02 1.269836425781250000e-01
-2.537896633148193359e-01 2.584026157855987549e-01 1.965986788272857666e-01 -1.813147664070129395e-01 6.990890204906463623e-02 -1.358567923307418823e-01 -1.301191896200180054e-01 5.165780708193778992e-02 1.506199389696121216e-01 4.821855947375297546e-02 -1.142580285668373108e-01 -4.001815244555473328e-02 1.499231755733489990e-01 -1.135554760694503784e-01 -5.496405437588691711e-02 3.099793791770935059e-01 -2.665040791034698486e-01 -3.071695864200592041e-01 2.433421164751052856e-01 -1.737968623638153076e-02 -1.551992148160934448e-01 4.476077109575271606e-02 -8.277486264705657959e-02 -8.479858934879302979e-02 2.251172810792922974e-01 -4.379647225141525269e-02 -2.262630909681320190e-01 -2.246519774198532104e-01 -1.754207909107208252e-02 3.579094409942626953e-01 1.660079509019851685e-01 7.034553587436676025e-02
2.730634808540344238e-01 2.409072816371917725e-01 3.958913087844848633e-01 -1.387223154306411743e-01 1.763312220573425293e-01 1.167662814259529114e-01 -1.577599793672561646e-01 3.223959356546401978e-02 -5.552469938993453979e-02 4.480148851871490479e-01 7.962632924318313599e-02 3.288534879684448242e-01 1.004886105656623840e-01 -2.237844169139862061e-01 6.173735484480857849e-02 -6.912797689437866211e-02 -1.333011686801910400e-01 7.332953810691833496e-02 9.454905986785888672e-03 1.702127754688262939e-01 -2.466092854738235474e-01 2.662093937397003174e-02 5.967558547854423523e-02 2.749729715287685394e-02 -1.271166652441024780e-01 -7.666844129562377930e-02 -9.734759479761123657e-02 -1.450241953134536743e-01 -4.630245640873908997e-02 1.249554902315139771e-01 -1.309296339750289917e-01 1.679963767528533936e-01
1.043987497687339783e-01 2.304323464632034302e-01 5.483143404126167297e-02 -2.262364327907562256e-01 -2.404191344976425171e-01 2.190364003181457520e-01 4.406982660293579102e-02 4.433464258909225464e-02 1.357746776193380356e-02 1.912820935249328613e-01 1.609634160995483398e-01 -1.887218095362186432e-02 1.128122396767139435e-02 -8.867350965738296509e-02 -1.964206695556640625e-01 4.126037657260894775e-01 -1.894690394401550293e-01 -3.244364559650421143e-01 -8.599685877561569214e-02 -8.626396209001541138e-02 -3.471455276012420654e-01 -2.846212126314640045e-02 -2.239152938127517700e-01 8.423922955989837646e-02 7.707674801349639893e-02 -5.114257708191871643e-02 -1.918463855981826782e-01 -1.813863664865493774e-01 -7.794704288244247437e-02 1.443671137094497681e-01 1.148622632026672363e-01 1.983748078346252441e-01
9.092015027999877930e-02 3.396507203578948975e-01 1.774114370346069336e-01 -4.276102781295776367e-01 7.888135500252246857e-03 1.225672289729118347e-01 1.651031821966171265e-01 -5.249201133847236633e-02 4.978242143988609314e-02 -1.344407796859741211e-01 1.849171519279479980e-01 -1.465629637241363525e-01 -1.817402094602584839e-01 -5.195789411664009094e-02 -2.036175429821014404e-01 -7.277461141347885132e-02 -1.228637099266052246e-01 -1.125580519437789917e-01 2.282309113070368767e-03 2.631243169307708740e-01 -2.523522973060607910e-01 5.482371430844068527e-03 -2.278719842433929443e-01 -2.433074861764907837e-01 2.974665462970733643e-01 -5.526691302657127380e-02 -1.348807960748672485e-01 1.781031936407089233e-01 2.051900885999202728e-02 3.194534033536911011e-02 -6.740920245647430420e-02 1.973648220300674438e-01
3.759759962558746338e-01 3.060550093650817871e-01 1.952337324619293213e-01 -1.947121322154998779e-01 -7.505861669778823853e-02 -2.227788269519805908e-01 2.240890711545944214e-01 -4.762235283851623535e-02 -9.742575138807296753e-02 1.143151298165321350e-01 8.716669678688049316e-02 2.782143950462341309e-01 -7.963090389966964722e-02 -2.326070368289947510e-01 -6.764065474271774292e-02 -1.167694628238677979e-01 -2.819243371486663818e-01 -2.662366330623626709e-01 7.821387797594070435e-02 4.301826655864715576e-02 -6.152078509330749512e-02 1.868715435266494751e-01 3.772804886102676392e-02 -5.332145839929580688e-02 -7.862841337919235229e-02 -1.045188307762145996e-01 -8.366032852791249752e-04 1.372763887047767639e-02 5.536005645990371704e-02 8.566087484359741211e-02 2.557496130466461182e-01 3.171230852603912354e-01
4.092732965946197510e-01 -1.966359280049800873e-02 -2.232837723568081856e-03 -1.735442280769348145e-01 4.389092698693275452e-02 -1.502207517623901367e-01 -6.811545044183731079e-02 2.818316221237182617e-01 2.185406684875488281e-01 2.059161365032196045e-01 1.436752825975418091e-01 -3.956105187535285950e-02 -2.455864101648330688e-01 1.699478328227996826e-01 -2.327393442392349243e-01 -3.321048915386199951e-01 -2.461203634738922119e-01 -1.422474533319473267e-01 -2.501426078379154205e-02 2.664459645748138428e-01 -1.074180975556373596e-01 7.506270706653594971e-02 -1.501786559820175171e-01 1.036766692996025085e-01 7.309138029813766479e-02 3.181025385856628418e-03 -1.576591283082962036e-01 -1.411709040403366089e-01 1.299235224723815918e-01 4.599837586283683777e-02 -2.628805302083492279e-02 2.338161468505859375e-01
1.944372057914733887e-01 -5.099968239665031433e-02 1.134874075651168823e-01 -3.019173741340637207e-01 2.135685831308364868e-01 -3.326573222875595093e-02 -2.371802777051925659e-01 3.157467767596244812e-02 5.859448015689849854e-02 2.760671675205230713e-01 1.173880994319915771e-01 -8.350913226604461670e-02 -1.118284836411476135e-01 -3.300560265779495239e-02 -1.627582758665084839e-01 3.124183714389801025e-01 -2.554079294204711914e-01 -4.375855997204780579e-02 1.375203728675842285e-01 3.874086961150169373e-02 -2.136847674846649170e-01 -4.492877423763275146e-02 -2.236631140112876892e-02 -2.211151085793972015e-02 3.256286978721618652e-01 7.882538437843322754e-02 -7.222880423069000244e-02 -1.989751458168029785e-01 -2.544592022895812988e-01 3.758548796176910400e-01 -9.893711656332015991e-02 6.640260666608810425e-02
-3.341188654303550720e-02 9.618661552667617798e-02 3.887795209884643555e-01 1.343509554862976074e-01 -1.336873918771743774e-01 -1.818392192944884300e-04 -7.072504609823226929e-02 -1.288504749536514282e-01 2.326368987560272217e-01 2.603107392787933350e-01 -1.056351289153099060e-01 5.595308542251586914e-02 -6.219907198101282120e-03 -1.893777847290039062e-01 1.128218695521354675e-01 5.807685106992721558e-02 -1.884977817535400391e-01 2.776084840297698975e-02 -1.237679496407508850e-01 -3.499808534979820251e-02 -3.130891621112823486e-01 3.415827453136444092e-02 3.931371495127677917e-02 -8.992729336023330688e-02 -5.613678134977817535e-03 -2.894886732101440430e-01 -2.423049211502075195e-01 5.758647620677947998e-02 -1.303949803113937378e-01 3.567849099636077881e-01 1.370585709810256958e-01 3.495194613933563232e-01
1.101614907383918762e-01 2.142815291881561279e-01 1.736252158880233765e-01 -1.401573568582534790e-01 -2.543463408946990967e-01 3.093117177486419678e-01 3.592062368988990784e-02 -5.957827717065811157e-02 2.676649689674377441e-01 3.097617030143737793e-01 2.146814465522766113e-01 1.165382713079452515e-01 -2.138133943080902100e-01 -6.671219319105148315e-02 9.520226716995239258e-02 -1.300827860832214355e-01 -3.980875909328460693e-01 -1.010227277874946594e-01 5.743833258748054504e-02 1.313718855381011963e-01 -3.798247501254081726e-02 9.923161566257476807e-02 2.020236104726791382e-01 -2.191776782274246216e-01 3.451031446456909180e-02 -1.163078695535659790e-01 -9.460066258907318115e-02 -1.267722249031066895e-01 1.782160401344299316e-01 6.847922503948211670e-02 -5.285946652293205261e-02 -2.348874807357788086e-01
3.108490407466888428e-01 1.808505058288574219e-01 7.343772798776626587e-02 -3.244112133979797363e-01 -2.681409753859043121e-02 1.944186538457870483e-01 1.995383948087692261e-01 2.572567462921142578e-01 2.131517231464385986e-01 9.549550712108612061e-02 3.493049368262290955e-02 2.157644480466842651e-01 -2.538673020899295807e-02 2.742947041988372803e-01 -1.272590607404708862e-01 7.061285525560379028e-02 -1.210991144180297852e-01 -2.271641939878463745e-01 -1.102578863501548767e-01 1.563744395971298218e-01 -2.834036052227020264e-01 1.440631300210952759e-01 1.754504740238189697e-01 -1.664776504039764404e-01 8.956226520240306854e-03 -2.595923840999603271e-01 -1.680233478546142578e-01 1.437091827392578125e-01 8.902929723262786865e-02 1.428555250167846680e-01 8.803652226924896240e-02 -3.522143885493278503e-02
-9.995568543672561646e-02 -2.783016674220561981e-02 2.420894056558609009e-01 -2.287090718746185303e-01 5.630909278988838196e-02 2.327259033918380737e-01 -1.992041915655136108e-01 2.174508720636367798e-01 5.893126502633094788e-02 2.849705815315246582e-01 9.028948843479156494e-02 -2.003831863403320312e-01 -3.161055445671081543e-01 1.715990453958511353e-01 8.230238221585750580e-03 -3.944717720150947571e-02 2.481852099299430847e-02 -1.994479298591613770e-01 1.560167074203491211e-01 -6.138734146952629089e-02 -9.488048404455184937e-02 5.618795007467269897e-02 6.478683091700077057e-03 -7.112900167703628540e-02 1.334202140569686890e-01 5.687483772635459900e-02 -4.141149520874023438e-01 2.003156542778015137e-01 8.833903074264526367e-02 3.739410042762756348e-01 -3.830750659108161926e-02 5.018129944801330566e-02
1.491943448781967163e-01 2.181789875030517578e-01 3.506718575954437256e-01 4.013709351420402527e-02 -2.332991808652877808e-01 -3.531512320041656494e-01 1.533627212047576904e-01 8.868380635976791382e-02 9.886193275451660156e-02 -6.553687155246734619e-02 1.940523684024810791e-01 -1.941874250769615173e-02 -1.887064576148986816e-01 -1.291313171386718750e-01 -1.047353073954582214e-01 4.408702850341796875e-01 -2.178810238838195801e-01 -1.895033717155456543e-01 1.950011551380157471e-01 5.798724293708801270e-02 3.616693243384361267e-02 7.961338758468627930e-02 7.517453283071517944e-02 1.213974133133888245e-01 2.538284957408905029e-01 1.261733472347259521e-01 -8.430359512567520142e-02 -8.554910123348236084e-02 1.175660546869039536e-02 1.499524563550949097e-01 1.164489090442657471e-01 -3.923476487398147583e-02
2.416772246360778809e-01 1.060362458229064941e-01 4.351031482219696045e-01 -2.464452981948852539e-01 -1.698369085788726807e-01 2.990462779998779297e-01 -1.478009112179279327e-02 6.172835826873779297e-02 -1.806889623403549194e-01 1.483528614044189453e-01 2.546637691557407379e-02 -1.529730558395385742e-01 2.189443260431289673e-01 5.398696288466453552e-02 -1.047624871134757996e-01 4.497287329286336899e-03 -3.262151032686233521e-02 -1.438712477684020996e-01 1.636759340763092041e-01 1.918943524360656738e-01 -2.113244235515594482e-01 -3.949638083577156067e-02 -3.558214753866195679e-02 2.017770260572433472e-01 1.967289894819259644e-01 -1.071541979908943176e-01 5.747094005346298218e-02 -1.287329792976379395e-01 -1.103067304939031601e-02 3.549527525901794434e-01 1.068858057260513306e-01 1.904514133930206299e-01
6.116842385381460190e-03 4.455815535038709641e-03 1.821734905242919922e-01 -4.527389407157897949e-01 6.977885961532592773e-02 1.986861974000930786e-01 1.989753842353820801e-01 -1.778683811426162720e-01 2.253081798553466797e-01 9.141331166028976440e-02 -5.430185422301292419e-02 -4.219128564000129700e-02 -2.733955085277557373e-01 1.069646142423152924e-02 -1.096466928720474243e-01 5.224986746907234192e-02 1.165448576211929321e-01 -1.620124429464340210e-01 7.350130937993526459e-03 8.922694623470306396e-02 1.473660580813884735e-02 2.036026418209075928e-01 1.371680572628974915e-02 -1.486152410507202148e-01 2.384552210569381714e-01 -1.562962383031845093e-01 -4.719160795211791992e-01 1.232049614191055298e-01 -1.932737380266189575e-01 1.352944523096084595e-01 7.736665755510330200e-02 -1.173789054155349731e-02
7.799196243286132812e-02 2.659020721912384033e-01 5.311313867568969727e-01 -1.528955698013305664e-01 -2.104480266571044922e-01 -2.768069207668304443e-01 9.921894967555999756e-02 1.541544348001480103e-01 5.833341553807258606e-02 -1.562225818634033203e-01 1.659609973430633545e-01 -1.156880557537078857e-01 -4.800493270158767700e-02 -2.152557969093322754e-01 -3.870676085352897644e-02 2.778045237064361572e-01 -5.415344983339309692e-02 -2.355700582265853882e-01 2.185055911540985107e-01 -8.546094596385955811e-02 1.477009654045104980e-01 3.039281442761421204e-02 1.527974009513854980e-01 -1.172927170991897583e-01 2.503806948661804199e-01 1.559003628790378571e-02 -8.852705359458923340e-02 -8.488550037145614624e-02 7.264341227710247040e-03 9.402105957269668579e-02 -6.146349012851715088e-02 5.660649761557579041e-02
1.300560235977172852e-01 -7.001446187496185303e-02 1.326585859060287476e-01 -4.865469038486480713e-01 -1.328981518745422363e-01 -1.762350648641586304e-01 1.552582830190658569e-01 8.773010224103927612e-02 -1.559791415929794312e-01 1.580595076084136963e-01 -9.641636162996292114e-03 -7.514343131333589554e-03 2.630911171436309814e-01 -2.898434735834598541e-02 -1.545271277427673340e-01 -7.657423615455627441e-02 7.244533300399780273e-02 -1.730986833572387695e-01 1.961561292409896851e-01 1.083598136901855469e-01 -2.436441481113433838e-01 9.063642472028732300e-03 3.626349568367004395e-02 4.368807375431060791e-02 8.465214073657989502e-02 1.525153815746307373e-01 -6.151468306779861450e-02 1.963625289499759674e-02 2.211911976337432861e-01 3.841839730739593506e-01 2.247777432203292847e-01 2.536345720291137695e-01
7.126088440418243408e-02 5.872091278433799744e-03 3.402392864227294922e-01 -1.163076013326644897e-01 -1.155747473239898682e-01 2.028864994645118713e-02 1.315981447696685791e-01 -2.122935652732849121e-01 1.528803557157516479e-01 7.340095192193984985e-02 3.874526917934417725e-02 1.534476131200790405e-01 1.218314096331596375e-02 -1.531087309122085571e-01 -5.714993551373481750e-02 4.857822880148887634e-02 -4.869088530540466309e-02 -3.687829077243804932e-01 -1.536743789911270142e-01 4.311614036560058594e-01 5.627278983592987061e-02 -1.793489158153533936e-01 -1.146167665719985962e-01 6.023309379816055298e-02 1.159658581018447876e-01 -1.148210391402244568e-01 -1.705623716115951538e-01 -1.822944879531860352e-01 -1.864410489797592163e-01 3.808781206607818604e-01 1.363033205270767212e-01 -1.380949467420578003e-01
3.073241710662841797e-01 -5.920517444610595703e-02 2.687533795833587646e-01 -7.704655826091766357e-02 -1.555599272251129150e-01 -2.608400769531726837e-02 -3.162651881575584412e-02 -2.433322668075561523e-01 4.973650351166725159e-02 2.062659263610839844e-01 -5.172928329557180405e-03 -1.396358758211135864e-01 -3.892035186290740967e-01 -5.770611763000488281e-02 1.470389515161514282e-01 -1.652115732431411743e-01 -2.349026650190353394e-01 -3.597493767738342285e-01 2.621452510356903076e-01 1.159570217132568359e-01 6.379310041666030884e-03 5.500098317861557007e-02 4.826201871037483215e-02 -9.755128622055053711e-02 1.974572837352752686e-01 1.809244044125080109e-02 -2.487920522689819336e-01 -3.118094988167285919e-02 -1.134357526898384094e-01 5.498727411031723022e-02 -2.309967428445816040e-01 1.319452077150344849e-01
2.051454409956932068e-02 4.436548650264739990e-01 2.946051955223083496e-01 -2.878702282905578613e-01 -7.975797355175018311e-02 4.538997262716293335e-02 1.183722913265228271e-01 1.016159579157829285e-01 1.442952901124954224e-01 1.028486043214797974e-01 2.426998913288116455e-01 -9.826679527759552002e-02 -2.972032129764556885e-01 -2.733378298580646515e-02 7.850991934537887573e-02 -7.486315071582794189e-02 -1.717595905065536499e-01 -2.797816693782806396e-01 -8.688540011644363403e-02 3.329617679119110107e-01 -1.909190565347671509e-01 -6.021249294281005859e-02 -1.486771702766418457e-01 -1.428018063306808472e-01 2.058486789464950562e-01 -2.943833544850349426e-02 4.237705096602439880e-02 1.216618940234184265e-01 -1.070487871766090393e-01 1.215892564505338669e-02 2.424807474017143250e-02 1.368475705385208130e-01
5.577757954597473145e-02 3.514523431658744812e-02 2.110970020294189453e-01 -9.030138701200485229e-02 2.893221750855445862e-02 1.751672029495239258e-01 3.233511745929718018e-01 1.655281633138656616e-01 1.812182813882827759e-01 6.969176977872848511e-02 3.105536401271820068e-01 2.160027474164962769e-01 3.148198723793029785e-01 6.347021460533142090e-02 2.630586922168731689e-02 1.405854523181915283e-01 1.794337667524814606e-02 6.526948511600494385e-02 1.975654661655426025e-01 2.227775380015373230e-02 -1.257140487432479858e-01 8.458375930786132812e-02 -1.269926726818084717e-01 1.005549803376197815e-01 3.325422406196594238e-01 6.980506330728530884e-02 -6.671677529811859131e-02 -1.578439623117446899e-01 2.370529919862747192e-01 3.867261707782745361e-01 -1.628563553094863892e-01 6.828989833593368530e-02
1.619536578655242920e-01 -1.357308775186538696e-01 4.675035476684570312e-01 7.625541836023330688e-02 -5.503543466329574585e-02 1.436123251914978027e-01 1.308136284351348877e-01 -2.129293680191040039e-01 -6.940462626516819000e-03 3.312449455261230469e-01 2.187610864639282227e-01 2.622002661228179932e-01 -1.978222094476222992e-02 1.475576311349868774e-01 4.809658601880073547e-02 -3.612387925386428833e-02 -2.021412700414657593e-01 -1.253140568733215332e-01 1.964200437068939209e-01 2.114881575107574463e-01 -3.583092242479324341e-02 -1.104735657572746277e-01 1.334487833082675934e-02 -1.226973012089729309e-01 2.617993652820587158e-01 -1.917730569839477539e-01 -1.818442195653915405e-01 8.975291997194290161e-02 -1.644424907863140106e-02 1.296471804380416870e-01 -2.213534861803054810e-01 1.077079251408576965e-01
-1.651248931884765625e-01 1.203045714646577835e-03 3.911656737327575684e-01 -4.230156838893890381e-01 -1.676764339208602905e-01 2.950431220233440399e-02 1.350584924221038818e-01 1.926059424877166748e-01 2.897248864173889160e-01 1.915501505136489868e-01 3.753127902746200562e-02 2.502049878239631653e-02 -9.268662333488464355e-02 -2.756778895854949951e-01 -8.219697512686252594e-03 2.104913294315338135e-01 6.484696269035339355e-02 -1.521914750337600708e-01 2.301512211561203003e-01 6.769626587629318237e-02 1.078504547476768494e-01 1.437510102987289429e-01 -9.575802832841873169e-02 3.384395837783813477e-01 -1.658448576927185059e-02 -2.130045741796493530e-02 -9.913407266139984131e-04 -1.371339559555053711e-01 2.330135367810726166e-02 2.092683613300323486e-01 2.731208223849534988e-03 4.483344033360481262e-03
7.169706374406814575e-02 3.103862702846527100e-01 2.922378778457641602e-01 -1.300123333930969238e-01 6.488851457834243774e-02 1.673964411020278931e-01 -1.685919761657714844e-01 1.316897571086883545e-01 -3.122974745929241180e-02 -1.401200797408819199e-02 3.633921593427658081e-02 -1.131614446640014648e-01 -2.106177359819412231e-01 -5.792280286550521851e-02 -1.800560802221298218e-01 1.769106537103652954e-01 -2.795960605144500732e-01 -6.583540141582489014e-02 -5.539072677493095398e-02 -8.832459151744842529e-02 -1.186858415603637695e-01 2.270656079053878784e-02 -2.072702646255493164e-01 1.124400496482849121e-01 3.491752743721008301e-01 1.453928351402282715e-01 -2.232834398746490479e-01 -2.784382104873657227e-01 -9.221206605434417725e-02 3.205333352088928223e-01 -1.457261145114898682e-01 1.580389738082885742e-01
4.207917302846908569e-02 -1.022130474448204041e-01 2.862021327018737793e-01 -2.395643293857574463e-01 -1.820230782032012939e-01 -1.961461082100868225e-02 -5.388965457677841187e-02 5.196480453014373779e-02 3.487317860126495361e-01 3.237727582454681396e-01 1.732104420661926270e-01 -6.823756545782089233e-02 -2.042140960693359375e-01 -2.217475324869155884e-01 1.093302667140960693e-01 1.053463891148567200e-01 1.469388306140899658e-01 -1.313435882329940796e-01 1.955818086862564087e-01 1.220969576388597488e-02 -1.873663216829299927e-01 -1.149137243628501892e-01 -3.257222473621368408e-01 2.540625631809234619e-01 2.201608195900917053e-02 -5.320899933576583862e-02 6.219575926661491394e-02 -1.042137593030929565e-01 -8.906514942646026611e-02 3.261471092700958252e-01 -1.650963723659515381e-02 -7.423504441976547241e-02
1.932374015450477600e-02 1.402763426303863525e-01 2.419520169496536255e-01 -1.395175904035568237e-01 8.419571071863174438e-02 -6.060848757624626160e-02 -1.284805685281753540e-01 1.915720105171203613e-01 -2.386020496487617493e-02 -1.811143942177295685e-02 -1.524781584739685059e-01 2.621651813387870789e-02 -5.428690090775489807e-02 -2.517518401145935059e-02 -6.745389848947525024e-02 1.994126439094543457e-01 -3.331588208675384521e-01 -2.055289447307586670e-01 1.882029920816421509e-01 1.435023844242095947e-01 -1.225492432713508606e-01 7.146159559488296509e-02 -1.293921172618865967e-01 -2.847311794757843018e-01 2.980494797229766846e-01 8.380803465843200684e-02 -1.043839976191520691e-01 -2.615750133991241455e-01 -1.034915298223495483e-01 4.820008575916290283e-01 3.085688315331935883e-02 1.374472528696060181e-01
8.999548852443695068e-02 -6.683154404163360596e-02 2.143607586622238159e-01 -4.255763292312622070e-01 -2.088814824819564819e-01 -1.000134721398353577e-01 4.355682432651519775e-02 2.545007690787315369e-02 -3.913824632763862610e-02 2.233517318964004517e-01 -6.139870733022689819e-02 -5.541500821709632874e-02 3.031458854675292969e-01 1.521214959211647511e-03 -2.151247411966323853e-01 -1.413376033306121826e-01 2.097931206226348877e-01 -2.123609483242034912e-01 2.513894140720367432e-01 -3.068237565457820892e-02 -1.872055679559707642e-01 -1.190033704042434692e-01 -4.322296008467674255e-02 -7.038530893623828888e-03 1.159220114350318909e-01 8.376738429069519043e-02 -1.457923501729965210e-01 -7.272966206073760986e-02 1.884958595037460327e-01 3.004762828350067139e-01 1.985886991024017334e-01 2.667371034622192383e-01
-1.631135642528533936e-01 2.024015486240386963e-01 3.123121261596679688e-01 -1.004113629460334778e-01 -3.519367799162864685e-02 -1.744922399520874023e-01 -2.848323285579681396e-01 7.245675474405288696e-02 -3.439777716994285583e-02 -4.747345298528671265e-02 1.550909578800201416e-01 9.748613089323043823e-02 -1.314670965075492859e-02 -2.254362776875495911e-02 -2.482788115739822388e-01 7.775098085403442383e-02 -3.245532214641571045e-01 -2.684113979339599609e-01 2.409165352582931519e-01 2.311843931674957275e-01 4.471226781606674194e-02 1.610311418771743774e-01 -2.102149873971939087e-01 -5.770161282271146774e-03 7.413626462221145630e-02 -6.428217887878417969e-02 -9.106508642435073853e-02 -1.575795859098434448e-01 -1.217701137065887451e-01 3.712756931781768799e-01 1.293835490942001343e-01 1.679041534662246704e-01
4.536876082420349121e-02 1.154319643974304199e-01 9.537912905216217041e-03 -4.213862717151641846e-01 1.887483298778533936e-01 -2.745588719844818115e-01 7.264204323291778564e-03 8.070077747106552124e-03 1.530738621950149536e-01 2.784835100173950195e-01 -8.821418881416320801e-02 5.517217516899108887e-02 -1.707597374916076660e-01 -2.612046711146831512e-02 3.082139790058135986e-01 -7.097127381712198257e-03 4.233533889055252075e-02 6.399792432785034180e-02 -1.166110858321189880e-01 1.732269674539566040e-01 6.255891174077987671e-02 1.362492442131042480e-01 -1.301483660936355591e-01 -2.103251814842224121e-01 8.305177837610244751e-02 -2.601982653141021729e-01 -3.920682668685913086e-01 4.621654003858566284e-02 1.621794328093528748e-02 2.774047851562500000e-01 5.110659450292587280e-02 1.253260076045989990e-01
1.798528432846069336e-01 -5.331423878669738770e-02 5.464125871658325195e-01 -1.312486529350280762e-01 -3.871620073914527893e-02 9.414172172546386719e-02 1.902122944593429565e-01 8.800452202558517456e-02 1.393590718507766724e-01 1.474619209766387939e-01 -1.947590559720993042e-01 -1.241706237196922302e-01 -2.636424899101257324e-01 -1.012043207883834839e-01 5.642522871494293213e-02 1.818207055330276489e-01 -1.188266500830650330e-01 -2.286899238824844360e-01 2.236303091049194336e-01 1.542779207229614258e-01 -6.527030840516090393e-03 1.487356722354888916e-01 -1.998920887708663940e-01 -6.804479286074638367e-03 -1.480007171630859375e-01 -3.372589945793151855e-01 6.113665923476219177e-02 -6.012715399265289307e-02 -3.762996569275856018e-02 1.729289293289184570e-01 -7.380984723567962646e-02 -4.532692581415176392e-02
4.516884684562683105e-01 1.095042750239372253e-01 3.275174796581268311e-01 -3.741217851638793945e-01 7.689176499843597412e-02 -8.788701146841049194e-02 7.869017124176025391e-02 1.576789468526840210e-01 2.281781136989593506e-01 1.828066557645797729e-01 7.323229312896728516e-02 1.675578951835632324e-01 4.395451396703720093e-02 3.174723684787750244e-01 -1.400723457336425781e-01 1.582406759262084961e-01 9.630554169416427612e-02 2.692519500851631165e-02 -1.084191258996725082e-02 2.122579813003540039e-01 -1.287752389907836914e-01 -1.427628844976425171e-01 6.822303682565689087e-02 -2.174651175737380981e-01 -2.174389362335205078e-01 4.840704798698425293e-02 -1.501209661364555359e-02 -9.962887316942214966e-02 -3.255535289645195007e-02 -9.618093073368072510e-02 2.061598375439643860e-02 1.056738197803497314e-01
-2.045021206140518188e-01 1.332729458808898926e-01 4.148442447185516357e-01 -2.170264273881912231e-01 1.339470148086547852e-01 2.340001463890075684e-01 2.210161834955215454e-02 2.079926431179046631e-01 1.062538288533687592e-02 1.807617247104644775e-01 1.525683701038360596e-01 2.653996944427490234e-01 -2.317166626453399658e-01 8.880157023668289185e-02 -1.675468832254409790e-01 -6.903757899999618530e-02 -8.325480669736862183e-02 -3.447374105453491211e-01 1.425989568233489990e-01 1.269940137863159180e-01 -1.008932963013648987e-01 1.153866499662399292e-01 1.370563954114913940e-01 -6.627333164215087891e-02 -9.880231320858001709e-02 1.705401837825775146e-01 -2.319419533014297485e-01 1.583190560340881348e-01 1.664506345987319946e-01 1.530706733465194702e-01 5.370395630598068237e-02 5.674241483211517334e-02
8.410073071718215942e-02 1.476193219423294067e-01 3.450423479080200195e-01 -1.895943433046340942e-01 1.058021709322929382e-01 9.370844066143035889e-02 1.253544241189956665e-01 -1.138406172394752502e-01 7.610829174518585205e-02 2.371470481157302856e-01 7.745454460382461548e-02 2.713750898838043213e-01 1.060831323266029358e-01 2.402723580598831177e-01 1.039001569151878357e-01 -2.472576200962066650e-01 -9.292609989643096924e-02 -3.691489994525909424e-02 -1.577625609934329987e-02 -7.187873870134353638e-02 -1.226405277848243713e-01 7.048353552818298340e-02 -1.702655851840972900e-01 1.923856586217880249e-01 -1.863501071929931641e-01 1.316374391317367554e-01 -4.205589294433593750e-01 -4.653655737638473511e-02 -1.278107464313507080e-01 1.406817436218261719e-01 2.912108898162841797e-01 1.773415505886077881e-01
2.720910822972655296e-03 3.057288825511932373e-01 1.684731245040893555e-01 -2.384048402309417725e-01 1.257366687059402466e-01 1.667715609073638916e-01 -8.335831016302108765e-02 -4.823785275220870972e-02 -2.341972105205059052e-02 2.560223340988159180e-01 2.570940554141998291e-01 1.228005737066268921e-01 -1.733385622501373291e-01 3.883909881114959717e-01 7.180820684880018234e-03 1.075061708688735962e-01 2.470585750415921211e-03 -6.868309527635574341e-02 2.378247529268264771e-01 -1.554589718580245972e-01 -6.837170571088790894e-02 1.610779017210006714e-01 -1.342090368270874023e-01 1.346177309751510620e-01 9.504969418048858643e-02 -3.049243390560150146e-01 -2.111829221248626709e-01 -9.518632292747497559e-02 1.464450657367706299e-01 1.888608932495117188e-01 2.520380020141601562e-01 -1.059096027165651321e-02
2.403299808502197266e-01 2.987240999937057495e-02 1.705482900142669678e-01 7.145255804061889648e-02 -1.476641837507486343e-02 9.751083701848983765e-02 1.373711973428726196e-01 6.122602149844169617e-03 1.936700493097305298e-01 1.775465309619903564e-01 1.510905921459197998e-01 1.047096326947212219e-01 -1.065979897975921631e-01 8.297153562307357788e-02 -3.252241611480712891e-01 -1.547513902187347412e-01 -2.030577212572097778e-01 -3.281866014003753662e-01 4.828521516174077988e-03 2.736077606678009033e-01 2.286968976259231567e-01 -1.628185063600540161e-01 -1.310877799987792969e-01 6.911303102970123291e-02 6.669884175062179565e-02 -2.198853790760040283e-01 -2.555084228515625000e-01 -2.072773724794387817e-01 -1.795194447040557861e-01 3.260192573070526123e-01 4.557188972830772400e-02 3.869197145104408264e-02
7.350049167871475220e-02 6.042429013177752495e-04 3.822170197963714600e-01 -3.094452619552612305e-01 2.623466774821281433e-03 1.768487989902496338e-01 3.262049853801727295e-01 -2.050708383321762085e-01 2.128792107105255127e-01 2.878587841987609863e-01 -4.095641151070594788e-02 8.656466007232666016e-02 -1.766997426748275757e-01 -1.884762756526470184e-02 -4.531358927488327026e-02 -3.204779326915740967e-02 -2.247590720653533936e-01 -3.000259399414062500e-01 -1.730441153049468994e-01 3.342669308185577393e-01 2.367332726716995239e-01 -7.124746218323707581e-03 -1.462139096111059189e-02 1.249324623495340347e-02 -6.309825927019119263e-02 5.361214280128479004e-04 -1.428571995347738266e-02 -8.186445385217666626e-02 -8.488436788320541382e-02 1.960989087820053101e-01 7.665777811780571938e-04 -7.598078995943069458e-02
-1.169664114713668823e-01 2.497701048851013184e-01 2.386987954378128052e-01 -3.483923971652984619e-01 3.489998728036880493e-02 2.853870578110218048e-02 1.987466365098953247e-01 1.630180627107620239e-01 1.457423120737075806e-01 6.045399978756904602e-02 1.254409253597259521e-01 3.448886871337890625e-01 2.746742963790893555e-01 1.313049942255020142e-01 -2.133351117372512817e-01 -3.887428343296051025e-02 -1.318071633577346802e-01 1.766497492790222168e-01 3.843629062175750732e-01 1.556805372238159180e-01 1.295190583914518356e-02 2.107377909123897552e-02 -1.799203902482986450e-01 6.079013645648956299e-02 7.346764206886291504e-02 7.187429815530776978e-03 3.524507861584424973e-03 -1.445044726133346558e-01 2.274521626532077789e-02 9.212252497673034668e-02 -2.116130292415618896e-01 2.020579427480697632e-01
2.452055066823959351e-01 2.382779419422149658e-01 2.893162667751312256e-01 -2.289159148931503296e-01 -1.192185133695602417e-01 1.080260276794433594e-01 1.042639985680580139e-01 -1.055416744202375412e-02 2.245373465120792389e-02 1.631641387939453125e-01 1.547870337963104248e-01 2.668618857860565186e-01 1.126719452440738678e-02 1.357578039169311523e-01 -1.026645600795745850e-01 -1.409577578306198120e-01 -9.787746518850326538e-02 6.914447247982025146e-02 -1.351274549961090088e-01 2.221567779779434204e-01 2.126073837280273438e-01 7.476178556680679321e-02 6.844411045312881470e-02 1.517051365226507187e-02 2.128917723894119263e-01 2.388184368610382080e-01 -3.614976406097412109e-01 1.959122270345687866e-01 1.033845990896224976e-01 1.692079007625579834e-01 -2.388180643320083618e-01 -1.827732324600219727e-01
2.698777318000793457e-01 1.284891068935394287e-01 2.318697124719619751e-01 -1.808986365795135498e-01 -4.712406918406486511e-02 5.202320404350757599e-03 1.346700638532638550e-01 -2.041544020175933838e-02 1.552365429233759642e-04 3.528753817081451416e-01 -1.181904003024101257e-01 -6.267971545457839966e-02 -2.286785244941711426e-01 1.452520936727523804e-01 -2.454068660736083984e-01 -1.014143303036689758e-01 -1.630108356475830078e-01 -2.189647778868675232e-02 2.478655576705932617e-01 2.039744257926940918e-01 -2.146490365266799927e-01 -1.003503501415252686e-01 6.871054880321025848e-03 2.151669114828109741e-01 4.239743202924728394e-02 -2.681897208094596863e-02 2.993905730545520782e-02 -1.614406108856201172e-01 4.647676050662994385e-01 8.145286701619625092e-03 1.125094592571258545e-01 1.620332747697830200e-01
2.304559350013732910e-01 1.985873878002166748e-01 2.719893753528594971e-01 -4.684090614318847656e-02 1.647271364927291870e-01 -1.353804171085357666e-01 1.165620312094688416e-01 4.133322462439537048e-02 1.162101626396179199e-01 -2.566047385334968567e-02 3.482471778988838196e-02 5.010233819484710693e-02 9.585081785917282104e-02 2.143077701330184937e-01 -1.867910623550415039e-01 2.563155889511108398e-01 -4.440622404217720032e-02 -6.989043205976486206e-02 3.594589233398437500e-01 -2.450711429119110107e-01 -2.520817220211029053e-01 3.125481605529785156e-01 -3.358578681945800781e-02 -4.613434150815010071e-02 -1.015795618295669556e-01 -1.624029874801635742e-02 -1.774930059909820557e-01 -1.034216433763504028e-01 -2.187511473894119263e-01 3.578124940395355225e-01 -1.634705998003482819e-02 8.594619482755661011e-02
5.779786780476570129e-02 -2.328599616885185242e-02 3.017337918281555176e-01 -4.032972455024719238e-01 -2.265905588865280151e-01 -5.922724679112434387e-02 -2.873088978230953217e-02 5.297734960913658142e-02 3.262985050678253174e-01 -1.398474425077438354e-01 6.890322268009185791e-02 2.289916276931762695e-01 -2.105404734611511230e-01 5.051048006862401962e-03 7.884524017572402954e-02 2.013804614543914795e-01 -2.972748875617980957e-01 1.734090745449066162e-01 1.039304137229919434e-01 -8.046444505453109741e-02 -5.155671760439872742e-02 -7.485938724130392075e-03 -1.948245018720626831e-01 5.025402829051017761e-02 2.096431329846382141e-02 -7.486346364021301270e-02 -2.581025660037994385e-01 -2.861753106117248535e-01 -8.434716612100601196e-02 2.333012670278549194e-01 7.437685038894414902e-03 1.205563321709632874e-01
2.881683409214019775e-01 -1.437737792730331421e-01 2.927667796611785889e-01 -2.628770768642425537e-01 1.458305418491363525e-01 -1.135648414492607117e-02 -5.828608199954032898e-02 -7.291651517152786255e-02 1.307969838380813599e-01 2.016137540340423584e-01 1.279590278863906860e-01 6.599812954664230347e-02 -1.708060652017593384e-01 3.503271639347076416e-01 -1.219273135066032410e-01 9.148717671632766724e-02 -1.173359304666519165e-01 1.572193950414657593e-01 6.627206504344940186e-02 3.943738043308258057e-01 -1.615925575606524944e-03 -1.866103559732437134e-01 -4.485323652625083923e-02 1.252657733857631683e-02 -6.323645822703838348e-03 1.861369609832763672e-01 -3.488551676273345947e-01 -6.144769489765167236e-02 2.075266838073730469e-01 6.345518678426742554e-02 1.068898588418960571e-01 -6.042705103754997253e-02
1.170289441943168640e-01 7.784052193164825439e-02 2.701811194419860840e-01 -3.876039087772369385e-01 1.427727490663528442e-01 -1.095293648540973663e-02 2.237572222948074341e-01 -3.539267778396606445e-01 7.147977501153945923e-02 1.585492044687271118e-01 1.544451862573623657e-01 -1.223496869206428528e-01 -2.941160202026367188e-01 1.808427274227142334e-01 6.150516495108604431e-02 2.683470845222473145e-01 1.527418941259384155e-01 -1.809018477797508240e-02 -2.728270553052425385e-02 2.185268253087997437e-01 -8.271269034594297409e-04 1.447386741638183594e-01 1.677306368947029114e-02 1.107338145375251770e-01 1.846405267715454102e-01 -1.325879842042922974e-01 -2.580512762069702148e-01 1.384530961513519287e-01 -7.772622257471084595e-02 1.988872736692428589e-01 8.805559575557708740e-02 2.592271938920021057e-02
3.624747991561889648e-01 8.468308369629085064e-04 3.505864739418029785e-01 4.476246889680624008e-03 -4.651841148734092712e-02 6.721005588769912720e-02 -1.302065849304199219e-01 -1.257119923830032349e-01 1.604637354612350464e-01 6.056251749396324158e-02 -1.418368518352508545e-01 1.206891015172004700e-01 1.440130025148391724e-01 -4.563502222299575806e-02 2.613763809204101562e-01 -1.918110698461532593e-01 -2.044920772314071655e-01 -2.053760290145874023e-01 -1.350898295640945435e-02 2.398781627416610718e-01 -3.166174516081809998e-02 -9.318095445632934570e-02 -1.295980662107467651e-01 -4.379699379205703735e-02 1.941448599100112915e-01 -3.030166625976562500e-01 -1.099454015493392944e-01 -5.053584650158882141e-02 1.816566586494445801e-01 3.775150775909423828e-01 -9.190985001623630524e-03 1.560026854276657104e-01
1.537866145372390747e-01 1.336352229118347168e-01 4.128442108631134033e-01 -2.593545317649841309e-01 4.590356256812810898e-04 7.296577095985412598e-03 -1.375796943902969360e-01 1.160197630524635315e-01 -2.260747253894805908e-01 1.152705922722816467e-01 -1.508617773652076721e-02 -1.150413528084754944e-01 -1.083378791809082031e-01 -8.534444123506546021e-02 -1.259161680936813354e-01 5.497421622276306152e-01 -1.187422424554824829e-01 -4.232024401426315308e-02 1.708757728338241577e-01 -5.515212938189506531e-02 1.484288647770881653e-02 -2.267039418220520020e-01 -8.925850689411163330e-02 -8.310113102197647095e-02 2.120537608861923218e-01 1.013226360082626343e-01 -1.788504123687744141e-01 -1.551151275634765625e-01 1.249044910073280334e-01 1.370884776115417480e-01 1.143602728843688965e-01 4.463034681975841522e-03
3.587502539157867432e-01 1.098344549536705017e-01 3.379911184310913086e-02 -2.876207232475280762e-01 -2.031546831130981445e-01 1.702486276626586914e-01 -3.853138983249664307e-01 -4.943564161658287048e-02 1.728571951389312744e-01 2.869111895561218262e-01 3.024707436561584473e-01 -2.527550235390663147e-02 2.184123992919921875e-01 2.112262547016143799e-01 -1.596237123012542725e-01 -6.599733978509902954e-02 -1.481522768735885620e-01 -3.530650958418846130e-02 2.018952816724777222e-01 -4.634605720639228821e-02 1.693088747560977936e-02 1.955373771488666534e-02 2.186924070119857788e-01 -4.475265368819236755e-02 4.500417783856391907e-02 1.685345731675624847e-02 -2.046534121036529541e-01 -1.052751392126083374e-01 1.795760691165924072e-01 1.238638088107109070e-01 6.135746836662292480e-02 6.697238981723785400e-02
1.164999678730964661e-01 4.055073484778404236e-02 2.301425933837890625e-01 1.247626170516014099e-01 -2.351374030113220215e-01 1.060970034450292587e-02 -3.210068866610527039e-02 -1.349308192729949951e-01 2.013639062643051147e-01 3.226044028997421265e-02 5.704056844115257263e-02 -1.427893042564392090e-01 2.871337532997131348e-02 8.039800077676773071e-02 1.707507483661174774e-02 -8.846108615398406982e-02 -1.575240045785903931e-01 -2.702780067920684814e-01 8.768093585968017578e-02 3.180313408374786377e-01 1.697013080120086670e-01 7.814590819180011749e-03 -1.855728626251220703e-01 5.999927222728729248e-02 2.382390499114990234e-01 5.574217066168785095e-02 -4.274470508098602295e-01 -7.343672960996627808e-02 -2.201929241418838501e-01 3.964998424053192139e-01 -1.820120215415954590e-01 2.429326064884662628e-02
2.930806279182434082e-01 2.154463231563568115e-01 2.951960638165473938e-02 -1.054343804717063904e-01 -3.933934867382049561e-01 -3.947677910327911377e-01 5.732159130275249481e-03 -1.867717206478118896e-01 1.548845469951629639e-01 1.272820830345153809e-01 7.963275164365768433e-02 -1.126468256115913391e-01 9.904275089502334595e-02 1.255996059626340866e-02 2.020067125558853149e-01 1.359603255987167358e-01 -3.174899891018867493e-02 -7.999101281166076660e-02 7.929456979036331177e-02 9.848555922508239746e-02 5.414997786283493042e-02 4.461230710148811340e-02 -3.872983753681182861e-01 3.081919439136981964e-02 3.142812848091125488e-01 3.710461314767599106e-04 -1.641958951950073242e-01 7.701743394136428833e-02 1.503085065633058548e-02 2.288005053997039795e-01 -4.044760763645172119e-02 1.286867111921310425e-01
1.268948167562484741e-01 1.376887261867523193e-01 3.281649947166442871e-01 -2.837484776973724365e-01 -1.654482781887054443e-01 -2.804267406463623047e-01 -1.633320599794387817e-01 3.096208572387695312e-01 3.264394104480743408e-01 1.554145812988281250e-01 5.914916470646858215e-02 -1.129723191261291504e-01 1.259413957595825195e-01 7.175295054912567139e-02 1.390067189931869507e-01 1.920841336250305176e-01 -2.086291089653968811e-02 7.766783237457275391e-02 8.179995231330394745e-03 -1.737277507781982422e-01 6.449957937002182007e-02 2.375049740076065063e-01 -5.412571132183074951e-02 9.725007414817810059e-02 5.387543234974145889e-03 5.474355071783065796e-03 -1.702866703271865845e-01 1.852564662694931030e-01 1.890006214380264282e-01 1.421604007482528687e-01 -1.235032156109809875e-01 2.823837101459503174e-01
4.405803680419921875e-01 1.508124470710754395e-01 2.238548696041107178e-01 -1.858090460300445557e-01 4.068600386381149292e-02 1.145839840173721313e-01 -1.326599419116973877e-01 -3.192909061908721924e-02 -1.140928044915199280e-01 -1.235757023096084595e-02 4.028128385543823242e-01 4.988151043653488159e-02 -1.101734489202499390e-01 2.699624300003051758e-01 -1.457382738590240479e-01 -9.239280968904495239e-02 7.808006554841995239e-02 -1.021756008267402649e-01 1.513255089521408081e-01 -5.519140511751174927e-02 -1.185729280114173889e-01 4.909937828779220581e-02 6.259866058826446533e-02 3.879163041710853577e-02 1.302905976772308350e-01 -1.383696496486663818e-01 -3.716599643230438232e-01 -2.591580450534820557e-01 2.149228006601333618e-01 1.424298882484436035e-01 9.271198883652687073e-03 -6.318309344351291656e-03
3.444883823394775391e-01 2.308882176876068115e-01 3.032093346118927002e-01 -3.169782161712646484e-01 -2.790032699704170227e-02 7.471272349357604980e-02 6.557308882474899292e-02 -1.025045290589332581e-01 1.738721579313278198e-01 1.195475459098815918e-01 -1.666081547737121582e-01 -6.470210105180740356e-02 -6.130465120077133179e-02 -1.969784796237945557e-01 -9.775000810623168945e-02 6.588646024465560913e-02 -6.117680296301841736e-02 -1.153889149427413940e-01 -3.745703771710395813e-02 2.833978235721588135e-01 -1.512010097503662109e-01 -1.081751659512519836e-02 1.749096810817718506e-01 1.220451369881629944e-01 -1.016316860914230347e-01 1.929030418395996094e-01 -3.681058809161186218e-02 2.602836675941944122e-02 4.251357614994049072e-01 6.007327139377593994e-02 1.317822188138961792e-01 2.509715259075164795e-01
2.863397300243377686e-01 2.399863898754119873e-01 2.495352923870086670e-01 -2.943843007087707520e-01 -2.644952237606048584e-01 -2.831833623349666595e-02 1.218922808766365051e-01 -6.074962392449378967e-02 1.506547909229993820e-02 5.366139858961105347e-02 8.597547188401222229e-03 4.835610464215278625e-02 -6.842880696058273315e-02 1.458590924739837646e-01 1.031784936785697937e-01 7.730859518051147461e-02 -4.872005060315132141e-02 -9.863946586847305298e-02 1.082722470164299011e-01 1.654772907495498657e-01 -1.379447877407073975e-01 -2.489612996578216553e-01 -1.521696448326110840e-01 -3.336833715438842773e-01 2.432652562856674194e-01 8.685810863971710205e-02 -1.465030759572982788e-01 1.897806376218795776e-01 -6.183641776442527771e-02 -2.134761400520801544e-02 -2.009486556053161621e-01 3.721533417701721191e-01
4.208479821681976318e-01 1.498200744390487671e-02 6.812302768230438232e-02 -2.860330939292907715e-01 3.945400938391685486e-02 1.086159124970436096e-01 -2.098386734724044800e-01 -1.236949861049652100e-01 7.130495458841323853e-02 3.359090983867645264e-01 -7.236488908529281616e-02 2.574653923511505127e-02 6.017254665493965149e-02 6.386511493474245071e-03 -2.723512351512908936e-01 2.503743469715118408e-01 -1.175481677055358887e-01 -1.827643662691116333e-01 1.680809110403060913e-01 -8.207308501005172729e-02 -1.217749994248151779e-02 1.994118243455886841e-01 -1.200025305151939392e-01 -6.852268241345882416e-03 1.247066557407379150e-01 1.974996328353881836e-01 -2.616761438548564911e-02 -1.743506044149398804e-01 -1.190756112337112427e-01 3.554969727993011475e-01 -9.745270013809204102e-02 1.640543192625045776e-01
1.672281473875045776e-01 2.628547847270965576e-01 2.060008347034454346e-01 -2.400059700012207031e-01 1.086054369807243347e-02 2.257989048957824707e-01 -2.588214874267578125e-01 1.548857390880584717e-01 4.252744317054748535e-01 2.229462265968322754e-01 -2.869507670402526855e-02 -9.936492890119552612e-02 4.208324477076530457e-03 -5.551197007298469543e-02 -3.703075228258967400e-03 7.127171847969293594e-03 5.658902972936630249e-02 -1.309898495674133301e-01 7.167370617389678955e-02 -2.822922356426715851e-02 -7.637493312358856201e-02 -2.373557686805725098e-01 -2.505246102809906006e-01 6.265615671873092651e-02 3.401233814656734467e-03 -2.235383540391921997e-01 4.502470791339874268e-02 -6.865888833999633789e-02 2.205148786306381226e-01 1.959465891122817993e-01 -2.029366642236709595e-01 2.762542068958282471e-01
1.163043007254600525e-01 9.581113606691360474e-02 2.752041518688201904e-01 -3.404125869274139404e-01 -8.569956570863723755e-02 -1.251824498176574707e-01 6.484155356884002686e-02 -2.392427176237106323e-01 -4.764296580106019974e-03 1.751817315816879272e-01 2.792071402072906494e-01 2.415324896574020386e-01 -3.356216251850128174e-01 -2.914367988705635071e-02 -1.086662784218788147e-01 -1.093924790620803833e-01 7.711780816316604614e-02 3.168659284710884094e-02 8.419248461723327637e-02 2.272469401359558105e-01 -6.457146722823381424e-03 -3.270527347922325134e-02 7.893184199929237366e-03 -1.995084136724472046e-01 3.535747528076171875e-01 7.727833837270736694e-02 -3.542528152465820312e-01 1.187839359045028687e-01 4.023670405149459839e-02 5.563862249255180359e-02 2.310881763696670532e-02 1.202016621828079224e-01
2.482344061136245728e-01 -3.165705874562263489e-02 1.045243516564369202e-01 1.162656582891941071e-02 -5.432968959212303162e-02 -3.092524707317352295e-01 2.134896814823150635e-01 4.903874546289443970e-02 3.336225450038909912e-01 3.373042345046997070e-01 1.243059262633323669e-01 2.233790308237075806e-01 4.348779842257499695e-02 2.705223858356475830e-02 -3.808020055294036865e-02 -4.455352574586868286e-02 -2.188436388969421387e-01 1.936104334890842438e-02 1.066084802150726318e-01 6.342323124408721924e-02 -1.151917595416307449e-02 -2.474779821932315826e-02 3.709208667278289795e-01 -1.425267942249774933e-02 -2.282108217477798462e-01 -3.528480231761932373e-02 -1.934087723493576050e-01 5.765717476606369019e-02 7.660223543643951416e-02 3.880916237831115723e-01 -8.047572523355484009e-02 1.551045626401901245e-01
1.412151902914047241e-01 3.517731130123138428e-01 3.487107455730438232e-01 -5.060580000281333923e-02 2.441882714629173279e-02 -2.954450063407421112e-02 1.106664687395095825e-01 -4.156807437539100647e-02 7.550125569105148315e-02 1.555433869361877441e-01 -2.595457062125205994e-02 2.202916890382766724e-01 -4.437530785799026489e-02 7.149746268987655640e-02 -6.186561193317174911e-03 -8.741719275712966919e-02 -4.520747959613800049e-01 1.082472205162048340e-01 1.295740604400634766e-01 8.179028332233428955e-02 -5.640504136681556702e-02 1.466440409421920776e-01 8.724702522158622742e-03 -2.280885875225067139e-01 7.264129072427749634e-02 1.001576706767082214e-01 -1.160985156893730164e-01 1.779191792011260986e-01 -7.886034250259399414e-02 2.458432763814926147e-01 -4.219447374343872070e-01 -3.687909990549087524e-02
3.101520240306854248e-01 -4.737740755081176758e-02 2.744115293025970459e-01 -4.036134183406829834e-01 -6.814829260110855103e-02 -6.681047379970550537e-02 8.700641244649887085e-02 1.965022683143615723e-01 2.071668803691864014e-01 1.904102712869644165e-01 -7.904610037803649902e-02 1.134947314858436584e-01 -1.344117671251296997e-01 2.367580123245716095e-02 -2.280150651931762695e-01 1.988312005996704102e-01 1.984611302614212036e-01 7.297575473785400391e-02 1.783317029476165771e-01 2.905428111553192139e-01 -2.287998981773853302e-02 -2.921762503683567047e-02 -2.655663788318634033e-01 -1.221430674195289612e-02 -1.224616616964340210e-01 -6.085198745131492615e-02 -3.139932453632354736e-01 1.239803433418273926e-01 -8.540416508913040161e-02 -4.299193248152732849e-02 -1.558108925819396973e-01 -2.336207590997219086e-02
7.241265475749969482e-02 9.557802230119705200e-02 2.885403335094451904e-01 -9.069579653441905975e-03 -7.280850782990455627e-03 2.114279195666313171e-02 -3.705258481204509735e-03 -1.525553762912750244e-01 3.247148990631103516e-01 4.898419082164764404e-01 1.164074167609214783e-01 -7.270190119743347168e-02 6.655915826559066772e-02 -1.053023785352706909e-01 5.019889399409294128e-02 -4.987660050392150879e-02 -3.785962462425231934e-01 -1.045549586415290833e-01 1.345437020063400269e-01 1.371858566999435425e-01 -7.919561862945556641e-02 -1.803100109100341797e-01 -1.945802867412567139e-01 -9.212302416563034058e-02 -1.139449253678321838e-01 -3.866030573844909668e-01 -6.902810186147689819e-02 8.311243355274200439e-02 5.683129280805587769e-02 1.728519350290298462e-01 2.396647818386554718e-02 -9.812574833631515503e-02
6.113191321492195129e-02 1.645904779434204102e-01 3.547769486904144287e-01 -3.089880384504795074e-02 -1.157962903380393982e-01 1.104650348424911499e-01 -2.115645706653594971e-01 1.828046590089797974e-01 2.462317049503326416e-01 1.463834196329116821e-01 -2.450089752674102783e-01 -3.363647684454917908e-02 -1.160699203610420227e-01 2.444140315055847168e-01 -1.459720283746719360e-01 -1.627198234200477600e-02 2.537093684077262878e-02 1.950009539723396301e-02 1.298882216215133667e-01 1.917114853858947754e-01 -4.847071319818496704e-02 -1.778147928416728973e-02 1.685689389705657959e-02 -6.025569047778844833e-03 -1.233961805701255798e-01 -7.634538412094116211e-02 -1.437922120094299316e-01 -2.773339450359344482e-01 2.502519637346267700e-02 4.473783969879150391e-01 2.673053443431854248e-01 2.281565070152282715e-01
3.026623427867889404e-01 9.102351963520050049e-02 3.452794253826141357e-01 -1.224903017282485962e-01 -1.866573989391326904e-01 6.977898627519607544e-02 1.865776926279067993e-01 9.610444307327270508e-02 -7.487897574901580811e-02 1.454432457685470581e-01 4.787595570087432861e-02 9.517406672239303589e-02 3.151093423366546631e-01 9.419811517000198364e-02 1.737058460712432861e-01 3.441829979419708252e-02 -1.168435588479042053e-01 -3.082399070262908936e-01 1.511594355106353760e-01 -1.547208279371261597e-01 1.155662834644317627e-01 1.421092897653579712e-01 -2.718321084976196289e-01 -5.434780567884445190e-02 3.196215629577636719e-01 8.251020312309265137e-02 -1.771778315305709839e-01 -1.679711937904357910e-01 -1.153839305043220520e-01 2.103709876537322998e-01 4.643320664763450623e-02 1.017251461744308472e-01
1.639435440301895142e-02 7.670931518077850342e-02 3.513190522789955139e-02 -4.644013941287994385e-01 -1.029568612575531006e-01 -1.106067225337028503e-01 -1.024557203054428101e-01 -1.760397851467132568e-01 1.316379308700561523e-01 1.074749231338500977e-01 1.672185361385345459e-01 2.467797249555587769e-01 -1.157155185937881470e-01 1.957348287105560303e-01 -6.741800811141729355e-03 7.513669878244400024e-02 -8.589850738644599915e-03 -1.683651059865951538e-01 8.680873364210128784e-02 3.635348081588745117e-01 6.118876487016677856e-02 -8.629428595304489136e-02 -6.807518005371093750e-02 -9.140346944332122803e-02 4.962013959884643555e-01 -1.176960244774818420e-01 -1.364825963973999023e-01 2.999044954776763916e-02 -4.521641531027853489e-04 3.067155927419662476e-02 -8.165989816188812256e-02 2.408109903335571289e-01
3.338548541069030762e-01 1.741843223571777344e-01 -4.886963218450546265e-02 -3.242682516574859619e-01 -1.223327219486236572e-01 5.582838505506515503e-02 -1.122050955891609192e-01 2.500990033149719238e-01 4.579628258943557739e-02 2.036079205572605133e-02 9.522092342376708984e-02 2.069714367389678955e-01 -1.593715548515319824e-01 6.775242090225219727e-02 -1.255795061588287354e-01 -9.358961135149002075e-03 -1.545483171939849854e-01 2.720032446086406708e-02 -1.462630033493041992e-01 1.281469613313674927e-01 -4.137182831764221191e-01 -3.970759361982345581e-02 1.389285624027252197e-01 -2.462698519229888916e-01 8.583487011492252350e-03 -2.355556786060333252e-01 -2.304724752902984619e-01 4.017841443419456482e-02 1.776738762855529785e-01 2.868505716323852539e-01 4.914454743266105652e-02 1.244587823748588562e-01
1.716157197952270508e-01 3.669451177120208740e-01 1.959720999002456665e-01 -4.143818318843841553e-01 6.341849267482757568e-02 1.910607069730758667e-01 3.959176316857337952e-02 5.853604152798652649e-02 2.873251028358936310e-02 1.105163246393203735e-01 -7.402153313159942627e-02 1.945536732673645020e-01 -8.573868870735168457e-02 -9.738938510417938232e-02 1.085579246282577515e-01 7.371439784765243530e-02 -1.634597480297088623e-01 4.059299826622009277e-02 6.252846866846084595e-02 -5.543019995093345642e-02 -2.455938458442687988e-01 -2.216641753911972046e-01 6.469172891229391098e-03 -3.337990343570709229e-01 -1.439300924539566040e-01 -2.633841633796691895e-01 -1.451182216405868530e-01 5.938849970698356628e-02 -1.160231139510869980e-02 3.070869147777557373e-01 -1.563556194305419922e-01 -4.013862460851669312e-03
2.852152884006500244e-01 3.634338080883026123e-01 2.033279836177825928e-01 -3.242520093917846680e-01 -1.954757720232009888e-01 -1.207117065787315369e-01 1.438899040222167969e-01 -1.117038577795028687e-01 -7.820209115743637085e-02 2.490275502204895020e-01 -7.762148976325988770e-02 -1.449947059154510498e-02 -1.253692433238029480e-02 2.867094054818153381e-02 -1.188066303730010986e-01 -2.892727851867675781e-01 -7.672438025474548340e-02 -4.650435969233512878e-02 1.750183552503585815e-01 1.455981731414794922e-01 -3.089126013219356537e-02 1.989849358797073364e-01 -1.594163626432418823e-01 -1.464500278234481812e-01 -1.306206583976745605e-01 -1.254438906908035278e-01 -1.315667778253555298e-01 2.082752436399459839e-01 -4.423506930470466614e-02 2.979406118392944336e-01 2.209273874759674072e-01 2.594645321369171143e-02
1.189622581005096436e-01 -6.498011946678161621e-02 5.556985735893249512e-01 -1.442152261734008789e-01 1.266564726829528809e-01 -4.286752268671989441e-02 -3.085216693580150604e-02 2.838321030139923096e-02 -3.084353916347026825e-02 -8.526812493801116943e-02 -1.006641238927841187e-02 2.181495577096939087e-01 -5.791792646050453186e-02 1.593518853187561035e-01 -7.115790247917175293e-02 6.413758266717195511e-03 -2.964195311069488525e-01 -2.140846699476242065e-01 -7.331027090549468994e-02 1.416539251804351807e-01 -2.778338193893432617e-01 1.278338879346847534e-01 2.584232687950134277e-01 -8.501486480236053467e-02 -1.551937758922576904e-01 -1.180522590875625610e-01 -4.095032811164855957e-02 -6.702072173357009888e-02 2.280346751213073730e-01 3.290461003780364990e-01 -6.888695061206817627e-02 -8.208641409873962402e-02
1.527584195137023926e-01 6.494458764791488647e-02 3.100811243057250977e-01 -3.219921290874481201e-01 -1.748501956462860107e-01 3.947647213935852051e-01 8.303863555192947388e-02 3.318240866065025330e-02 6.205921247601509094e-02 3.189835697412490845e-02 1.686947941780090332e-01 2.785287424921989441e-02 -2.599085569381713867e-01 -1.249111145734786987e-01 -8.387488313019275665e-03 -2.688111066818237305e-01 2.759049460291862488e-02 -9.768891334533691406e-02 4.003896936774253845e-02 -3.757091984152793884e-02 1.288267821073532104e-01 7.967484742403030396e-02 -1.014290750026702881e-01 -5.964678525924682617e-02 3.637606203556060791e-01 -5.920216813683509827e-02 -3.764675259590148926e-01 2.583099529147148132e-02 -1.252566725015640259e-01 1.738522946834564209e-01 -5.922788754105567932e-02 1.042565330862998962e-01
1.047464236617088318e-01 1.685517281293869019e-01 4.294711947441101074e-01 -2.384226024150848389e-01 -8.727926015853881836e-02 -1.946956217288970947e-01 1.619346141815185547e-01 -3.499865531921386719e-01 -2.192870154976844788e-02 1.304517537355422974e-01 -1.476233601570129395e-01 3.888607323169708252e-01 -1.754598505795001984e-02 9.108623117208480835e-02 7.516482472419738770e-02 -3.522818908095359802e-02 -1.443823799490928650e-02 -1.808483153581619263e-01 1.806377805769443512e-02 -5.659024417400360107e-02 5.678855255246162415e-02 9.560964256525039673e-02 -2.957630157470703125e-01 4.277244955301284790e-02 2.630125880241394043e-01 1.349912863224744797e-02 -2.200205624103546143e-01 8.298343420028686523e-02 -8.746790885925292969e-02 1.751686930656433105e-01 -1.160829961299896240e-01 6.718115508556365967e-02
-3.612481057643890381e-02 3.456704318523406982e-02 1.856646090745925903e-01 -2.526432275772094727e-01 -1.080573946237564087e-01 -7.063779979944229126e-02 9.212634712457656860e-02 -1.685624420642852783e-01 -8.852361887693405151e-02 1.743417829275131226e-01 2.285913974046707153e-01 3.745234012603759766e-01 -3.784210681915283203e-01 -7.266712188720703125e-02 -1.335763335227966309e-01 5.279786512255668640e-02 -3.129084408283233643e-02 -1.619013398885726929e-02 2.622739076614379883e-01 1.797421276569366455e-01 -2.118266969919204712e-01 -8.170423656702041626e-02 -1.440138369798660278e-01 2.653525676578283310e-03 3.134516477584838867e-01 -1.408860385417938232e-01 -2.564441263675689697e-01 1.160721704363822937e-01 -1.468189954757690430e-01 2.253500670194625854e-01 7.569617591798305511e-03 3.747811168432235718e-02
-1.040830165147781372e-01 2.001259475946426392e-01 2.491857260465621948e-01 -4.529474377632141113e-01 5.370711535215377808e-02 4.486788436770439148e-02 -2.898058891296386719e-01 4.100639000535011292e-02 2.842640876770019531e-01 1.437700726091861725e-02 -1.032750234007835388e-01 -8.534103631973266602e-03 -2.825818769633769989e-02 -3.783977925777435303e-01 8.849120140075683594e-02 8.201994746923446655e-02 -1.881055766716599464e-03 5.705003626644611359e-03 4.968095198273658752e-02 -1.524182260036468506e-01 -4.759360477328300476e-02 3.166279792785644531e-01 -9.706877917051315308e-02 -1.024793907999992371e-01 8.355928212404251099e-02 -9.153878688812255859e-02 -2.190953046083450317e-01 3.088350221514701843e-02 6.343116611242294312e-02 2.921913266181945801e-01 -1.813291907310485840e-01 7.890612632036209106e-02
6.227811798453330994e-02 -3.522606194019317627e-02 1.983817964792251587e-01 -3.317386209964752197e-01 -3.724943473935127258e-02 -1.362178772687911987e-01 -1.572039723396301270e-01 6.032523140311241150e-02 3.132304549217224121e-01 -1.000263467431068420e-01 3.106684982776641846e-01 8.708082884550094604e-02 -1.038903295993804932e-01 5.934294313192367554e-03 -1.302466541528701782e-01 2.660440206527709961e-01 -3.301454484462738037e-01 -8.587622642517089844e-02 3.629691153764724731e-02 -5.613671615719795227e-02 -7.924407720565795898e-02 4.708118364214897156e-02 -1.864068359136581421e-01 -1.103288959711790085e-02 -6.475340574979782104e-02 1.555451303720474243e-01 -3.605056405067443848e-01 -1.777329146862030029e-01 2.319175191223621368e-02 3.428228795528411865e-01 -9.515450149774551392e-02 -7.159381359815597534e-02
3.526659309864044189e-01 -5.735524464398622513e-03 3.198001086711883545e-01 -2.460813224315643311e-01 -2.557314634323120117e-01 -2.609149217605590820e-01 1.940699517726898193e-01 9.676197916269302368e-02 2.514813281595706940e-02 2.251020520925521851e-01 -1.302877962589263916e-01 -1.089444458484649658e-01 -8.814837038516998291e-02 1.174798980355262756e-02 1.733076423406600952e-01 1.568694412708282471e-01 -1.061488389968872070e-01 -1.693444699048995972e-01 2.494773268699645996e-02 5.393615365028381348e-02 2.298588491976261139e-02 2.003878951072692871e-01 -2.018063962459564209e-01 -2.890144586563110352e-01 5.947502329945564270e-02 -2.602728009223937988e-01 -7.713967561721801758e-02 1.987477391958236694e-01 -1.158253625035285950e-01 -1.680785790085792542e-02 -1.655244678258895874e-01 1.527197808027267456e-01
6.323806196451187134e-02 4.803695380687713623e-01 3.251972198486328125e-01 -2.255356460809707642e-01 -1.161427721381187439e-01 3.951386734843254089e-02 -9.243959933519363403e-02 2.640317380428314209e-01 1.621409691870212555e-02 -1.554347388446331024e-02 2.088455706834793091e-01 9.664825163781642914e-03 -2.696664631366729736e-01 -7.505591213703155518e-02 -2.086101472377777100e-01 -8.914568275213241577e-02 -4.091142211109399796e-03 -1.691258102655410767e-01 3.806301578879356384e-02 1.766543984413146973e-01 8.395118266344070435e-02 2.025275230407714844e-01 1.843807250261306763e-01 3.919339925050735474e-02 1.857055872678756714e-01 -1.837516725063323975e-01 -2.421334087848663330e-01 -5.565816909074783325e-02 7.560361176729202271e-02 1.786318570375442505e-01 5.169630795717239380e-02 1.616680324077606201e-01
6.608343124389648438e-02 1.435148417949676514e-01 3.979361653327941895e-01 -2.884053289890289307e-01 -1.458728015422821045e-01 -1.313436925411224365e-01 2.379417121410369873e-01 -3.251588046550750732e-01 2.942685186862945557e-01 1.754135787487030029e-01 -1.375486403703689575e-01 2.038077414035797119e-01 -3.390843793749809265e-02 1.344547271728515625e-01 1.958363354206085205e-01 1.992774894461035728e-03 9.548098593950271606e-02 -9.706592187285423279e-03 8.024780079722404480e-03 -7.556072622537612915e-02 -2.254484407603740692e-02 1.721468120813369751e-01 -1.234274432063102722e-01 -2.391833961009979248e-01 1.437070369720458984e-01 8.807921409606933594e-02 -1.871847063302993774e-01 2.364033609628677368e-01 -6.903807073831558228e-02 2.255146950483322144e-01 -6.507709622383117676e-02 2.152102626860141754e-02
2.045513242483139038e-01 1.825234591960906982e-01 4.076153635978698730e-01 -2.443383634090423584e-01 -1.090504899621009827e-01 6.412583589553833008e-02 1.081293076276779175e-01 -1.161999031901359558e-01 8.470527082681655884e-02 -7.002875208854675293e-02 -1.124581620097160339e-01 8.335649222135543823e-02 -2.066490985453128815e-02 -1.008577197790145874e-01 -1.679245084524154663e-01 -1.078112795948982239e-01 -1.572699397802352905e-01 -1.745890229940414429e-01 -1.647959202527999878e-01 3.348479568958282471e-01 -8.228637278079986572e-02 9.792684018611907959e-02 8.964902162551879883e-02 1.226214617490768433e-01 -2.965053729712963104e-02 1.485165506601333618e-01 -1.089964136481285095e-01 2.404624968767166138e-02 4.311422407627105713e-01 1.091843396425247192e-01 2.558159530162811279e-01 2.076717466115951538e-01
1.952437162399291992e-01 7.318510115146636963e-02 1.157892215996980667e-02 -3.039504587650299072e-01 -1.280824886634945869e-03 1.242772415280342102e-01 -1.664875894784927368e-01 -8.345540612936019897e-02 6.043274328112602234e-02 3.623889759182929993e-02 -1.458532512187957764e-01 7.591774314641952515e-02 2.038917094469070435e-01 -1.063093170523643494e-01 -2.641303837299346924e-01 3.937826752662658691e-01 -6.875565648078918457e-02 -4.533268138766288757e-02 2.249981462955474854e-01 1.128550767898559570e-01 -2.050160616636276245e-01 -2.858750894665718079e-02 9.839428216218948364e-02 -1.625109463930130005e-01 7.867559790611267090e-02 -6.965503841638565063e-02 -5.475420951843261719e-01 -9.165769070386886597e-02 3.175243735313415527e-02 5.206813663244247437e-02 -1.315498650074005127e-01 1.217234581708908081e-01
1.614595353603363037e-01 1.868670880794525146e-01 2.910709083080291748e-01 -5.738979950547218323e-02 -1.768128722906112671e-01 -1.545883566141128540e-01 -1.192253604531288147e-01 1.026739627122879028e-01 3.351375162601470947e-01 -6.550482660531997681e-02 -1.392546892166137695e-01 1.162383854389190674e-01 -2.549072206020355225e-01 7.328418642282485962e-02 -5.543686822056770325e-02 2.848772704601287842e-01 6.805486977100372314e-02 -1.622946411371231079e-01 2.395978868007659912e-01 -5.719038844108581543e-02 -4.083395302295684814e-01 -7.183901220560073853e-02 -1.422335058450698853e-01 -6.243285909295082092e-02 -4.636742547154426575e-02 -2.320931665599346161e-02 -2.266931831836700439e-01 9.760167449712753296e-02 1.748967170715332031e-02 2.194661647081375122e-01 -2.518463134765625000e-01 -6.171944364905357361e-02
6.680817157030105591e-02 8.278381079435348511e-02 2.585254013538360596e-01 -3.946245014667510986e-01 1.623506695032119751e-01 -1.751883625984191895e-01 -1.564403064548969269e-02 -1.022393107414245605e-01 2.082923203706741333e-01 -1.834138035774230957e-01 -1.161226481199264526e-01 8.523818105459213257e-02 -5.541285034269094467e-03 -3.453624993562698364e-02 -2.509818971157073975e-01 1.560635119676589966e-01 1.857924833893775940e-02 2.651634439826011658e-02 -1.796166040003299713e-02 -2.899040840566158295e-02 -3.148712813854217529e-01 1.174910357804037631e-04 -1.805200278759002686e-01 -6.974442303180694580e-02 1.329548805952072144e-01 1.426175087690353394e-01 -3.013648688793182373e-01 -2.663944959640502930e-01 2.511905729770660400e-01 2.723750174045562744e-01 -1.886151134967803955e-01 2.355059236288070679e-02
2.054979503154754639e-01 1.587515026330947876e-01 3.844790756702423096e-01 -3.995833992958068848e-01 1.597287878394126892e-02 -1.223867237567901611e-01 -7.688318192958831787e-02 1.865436136722564697e-01 1.081830114126205444e-01 -1.500214356929063797e-02 2.473162859678268433e-01 -1.834176182746887207e-01 -7.724811881780624390e-02 -8.606775104999542236e-02 -2.193936333060264587e-02 1.465178579092025757e-01 -7.429660111665725708e-02 7.298336923122406006e-02 2.802684716880321503e-02 -1.944922208786010742e-01 -9.437026828527450562e-02 -7.741814106702804565e-02 -9.418457746505737305e-02 1.625188440084457397e-01 1.702575013041496277e-02 -5.078467354178428650e-02 -7.699227333068847656e-02 -4.877879843115806580e-02 3.183833360671997070e-01 1.794054806232452393e-01 -3.898211717605590820e-01 1.753340959548950195e-01
4.518749937415122986e-02 2.845082283020019531e-01 2.172921001911163330e-01 -2.619377672672271729e-01 7.412207778543233871e-03 -2.768745832145214081e-02 1.895399987697601318e-01 7.576590031385421753e-02 2.850779891014099121e-01 2.444027960300445557e-01 1.935636252164840698e-01 2.713212668895721436e-01 1.102004274725914001e-01 -1.949353069067001343e-01 -4.229698702692985535e-02 -7.145999372005462646e-02 -4.531838372349739075e-02 1.737074740231037140e-02 3.284118473529815674e-01 4.547543823719024658e-02 7.616187632083892822e-02 1.658068299293518066e-01 -2.387050241231918335e-01 1.343206167221069336e-01 9.684231132268905640e-02 -8.343990892171859741e-02 -2.387242577970027924e-02 -2.503782212734222412e-01 1.243065297603607178e-01 -6.050624419003725052e-03 -3.167670965194702148e-01 1.831727474927902222e-01
4.774610102176666260e-01 5.814431235194206238e-02 2.897767424583435059e-01 -1.735593378543853760e-01 -4.179661720991134644e-02 2.269383221864700317e-01 -1.712346524000167847e-01 1.200108751654624939e-01 1.278041023761034012e-02 1.040167640894651413e-02 2.682774662971496582e-01 1.895970106124877930e-01 -1.541111767292022705e-01 1.809348538517951965e-02 -5.774165317416191101e-02 -1.656919345259666443e-02 2.877014689147472382e-02 -2.235518246889114380e-01 1.259952634572982788e-01 -1.040741205215454102e-01 -1.509059518575668335e-01 6.468158960342407227e-02 5.514377728104591370e-02 -5.307175591588020325e-02 -9.002814441919326782e-02 -4.968247190117835999e-02 -3.311747610569000244e-01 -2.067849934101104736e-01 8.279393613338470459e-02 2.441088110208511353e-02 2.320785522460937500e-01 2.950638532638549805e-01
3.868896067142486572e-01 4.952281340956687927e-02 1.073038503527641296e-01 -3.080129623413085938e-01 1.250557252205908298e-03 -1.884922832250595093e-01 2.262000292539596558e-01 -1.970735937356948853e-01 2.353561073541641235e-01 2.836437225341796875e-01 2.045240551233291626e-01 2.600615322589874268e-01 -4.050898179411888123e-02 -1.601847708225250244e-01 -1.478050798177719116e-01 -8.017809689044952393e-02 -3.215993940830230713e-01 7.655610889196395874e-02 -1.560347974300384521e-01 2.053892165422439575e-01 1.063741650432348251e-02 3.699755296111106873e-02 1.369274109601974487e-01 -1.429155021905899048e-01 -1.744651943445205688e-01 -5.527471378445625305e-02 -1.299944669008255005e-01 -5.615694820880889893e-02 1.155087128281593323e-01 3.080928511917591095e-02 -7.573146373033523560e-02 1.581530719995498657e-01
2.937249541282653809e-01 1.684486567974090576e-01 3.711030185222625732e-01 -1.019241362810134888e-01 1.557917334139347076e-02 -1.774578588083386421e-03 -2.267757803201675415e-01 1.158856600522994995e-01 2.491319924592971802e-01 3.312738612294197083e-02 -7.266981154680252075e-02 1.887397617101669312e-01 -2.426464408636093140e-01 4.935398325324058533e-02 -1.286926716566085815e-01 1.500212252140045166e-01 4.849552735686302185e-02 1.149697788059711456e-02 1.002486050128936768e-01 -2.158731669187545776e-01 -3.526544868946075439e-01 -6.250154227018356323e-02 -1.269665807485580444e-01 2.236875705420970917e-02 -2.404244989156723022e-01 -6.120187789201736450e-02 -1.508383750915527344e-01 -1.699523627758026123e-02 1.772899031639099121e-01 3.552802503108978271e-01 4.501672089099884033e-02 1.392572671175003052e-01
2.526994049549102783e-01 2.766720354557037354e-01 2.907432317733764648e-01 -1.079127714037895203e-01 -3.097582235932350159e-02 1.112244427204132080e-01 -1.088825091719627380e-01 3.775795400142669678e-01 -2.389413118362426758e-01 1.038724333047866821e-01 1.110247671604156494e-01 -6.130519881844520569e-02 1.218381002545356750e-01 -7.161987572908401489e-02 -1.136447042226791382e-01 2.103582918643951416e-01 -2.904601693153381348e-01 -1.494750380516052246e-02 3.169741034507751465e-01 8.261308073997497559e-02 5.328952521085739136e-02 1.029772013425827026e-01 6.976597756147384644e-02 1.013390198349952698e-01 -3.111449070274829865e-03 -1.053812280297279358e-01 -1.901152580976486206e-01 -1.298251096159219742e-02 7.238190621137619019e-02 3.678273260593414307e-01 1.443995237350463867e-01 7.263781130313873291e-02
1.920845955610275269e-01 1.809773147106170654e-01 3.620139360427856445e-01 -5.097686126828193665e-02 5.456161499023437500e-02 6.996641308069229126e-02 3.970973193645477295e-02 -4.723285883665084839e-02 -8.658138662576675415e-02 1.529228873550891876e-02 2.971976436674594879e-02 4.282073304057121277e-02 -3.941500186920166016e-01 1.129960268735885620e-01 -2.135598286986351013e-02 -7.183028757572174072e-02 -1.064336970448493958e-01 -2.219968438148498535e-01 2.089451551437377930e-01 2.250064164400100708e-01 -6.301230192184448242e-02 -1.413627415895462036e-01 -5.848038941621780396e-02 1.470608562231063843e-01 2.340359687805175781e-01 -1.145210415124893188e-01 -2.957144975662231445e-01 1.995427459478378296e-01 -1.368706375360488892e-01 3.272024691104888916e-01 1.139098554849624634e-01 2.510230839252471924e-01
3.532961905002593994e-01 1.384267359972000122e-01 1.128184646368026733e-01 -1.903632134199142456e-01 -2.604756951332092285e-01 -3.434160053730010986e-01 -2.007160335779190063e-02 -4.202503245323896408e-03 -1.137855346314609051e-03 2.312553673982620239e-01 -1.462357193231582642e-01 -7.505087554454803467e-02 -1.453227251768112183e-01 -9.275885671377182007e-02 1.654559671878814697e-01 1.088230460882186890e-01 -1.828266233205795288e-01 -1.277245283126831055e-01 1.928564161062240601e-03 1.453261524438858032e-01 3.091189824044704437e-02 7.648608088493347168e-02 -2.065822631120681763e-01 5.828306078910827637e-02 4.246928095817565918e-01 -3.683886304497718811e-02 2.688834629952907562e-02 2.693172097206115723e-01 4.328242316842079163e-02 3.012087941169738770e-01 -7.780895102769136429e-03 -5.868648644536733627e-03
6.053284183144569397e-02 2.603529691696166992e-01 1.240411698818206787e-01 -3.691460192203521729e-01 -2.464141100645065308e-01 2.068170905113220215e-01 -4.132530093193054199e-02 -8.086958527565002441e-02 -9.325779974460601807e-02 1.985235214233398438e-01 6.741542369127273560e-02 -9.983913600444793701e-02 7.237504422664642334e-02 1.237523704767227173e-01 3.903634101152420044e-02 1.921756267547607422e-01 -2.322914302349090576e-01 -1.783841848373413086e-01 -1.480395048856735229e-01 1.843404322862625122e-01 -1.563701778650283813e-01 9.979255497455596924e-02 -4.333737790584564209e-01 1.274874657392501831e-01 -5.402656272053718567e-02 -1.496330052614212036e-01 -1.810889840126037598e-01 -1.883607804775238037e-01 -1.062495857477188110e-01 2.046660631895065308e-01 -1.254633814096450806e-01 -2.955089136958122253e-02
1.451368182897567749e-01 1.484257914125919342e-02 2.656294107437133789e-01 -3.810412287712097168e-01 1.618273556232452393e-01 -2.983275651931762695e-01 -9.697440266609191895e-02 2.706150710582733154e-01 1.193089932203292847e-01 -2.972688339650630951e-02 1.551213022321462631e-02 -1.787257045507431030e-01 7.864725589752197266e-02 -8.052433282136917114e-02 -3.117716610431671143e-01 1.985711157321929932e-01 -2.315795794129371643e-02 -1.333659142255783081e-01 1.259499937295913696e-01 -5.405008792877197266e-02 1.325639486312866211e-01 -1.214393973350524902e-01 -7.905331999063491821e-02 -2.296718955039978027e-01 2.113135606050491333e-01 1.668010950088500977e-01 -1.854103803634643555e-01 -1.414095610380172729e-02 -5.693994089961051941e-02 3.366917967796325684e-01 1.260032802820205688e-01 -2.400152198970317841e-02
1.347507536411285400e-01 2.891033291816711426e-01 3.370618224143981934e-01 2.224866114556789398e-02 -2.248149812221527100e-01 -2.241989821195602417e-01 3.024920523166656494e-01 -7.072703540325164795e-02 2.289645671844482422e-01 3.725087940692901611e-01 -9.658665210008621216e-02 4.972814582288265228e-03 1.989369541406631470e-01 -1.643151044845581055e-01 3.974613174796104431e-02 4.022640362381935120e-02 6.527866423130035400e-02 -2.097201645374298096e-01 5.067782104015350342e-02 8.074142038822174072e-02 -2.022749036550521851e-01 -1.486881971359252930e-01 -8.578153699636459351e-02 2.401791810989379883e-01 -2.795924991369247437e-02 -4.399655759334564209e-02 -1.234459280967712402e-01 -2.255493253469467163e-01 1.490916311740875244e-01 8.704387396574020386e-02 -1.231819167733192444e-01 1.316200643777847290e-01
3.040498197078704834e-01 3.102593421936035156e-01 2.123744487762451172e-01 -1.625724881887435913e-01 8.068209141492843628e-02 2.534009702503681183e-02 9.893810003995895386e-02 -1.428248733282089233e-02 1.989701390266418457e-01 8.312684297561645508e-02 -1.066683325916528702e-02 2.377016469836235046e-02 -2.107435017824172974e-01 1.667136698961257935e-01 -1.219941303133964539e-01 1.804957352578639984e-02 -4.779401123523712158e-01 2.651153877377510071e-02 9.883955121040344238e-02 7.661089301109313965e-02 -1.796706765890121460e-02 -2.690145000815391541e-02 9.809444844722747803e-02 -1.933183670043945312e-01 1.687836647033691406e-02 4.412747174501419067e-02 -2.484994083642959595e-01 2.278494834899902344e-01 4.072824493050575256e-02 2.146954536437988281e-01 -3.158136904239654541e-01 -1.783908307552337646e-01
2.805411219596862793e-01 1.325373053550720215e-01 3.323077559471130371e-01 -2.770771384239196777e-01 -1.044722944498062134e-01 -7.840316742658615112e-02 1.752644032239913940e-01 -1.265273094177246094e-01 1.659030467271804810e-01 1.973095089197158813e-01 2.930814027786254883e-01 4.783632978796958923e-02 -4.071640595793724060e-02 1.384888440370559692e-01 -3.083006013184785843e-04 -1.754760742187500000e-01 1.238469779491424561e-01 -1.444070693105459213e-02 1.715182065963745117e-01 9.700310975313186646e-02 -2.463794946670532227e-01 -4.783636704087257385e-02 2.646138705313205719e-02 4.670130088925361633e-02 8.552482724189758301e-02 1.133421212434768677e-01 -4.442466050386428833e-02 2.802223861217498779e-01 2.175991795957088470e-02 2.954519167542457581e-02 -2.588237524032592773e-01 3.965237140655517578e-01
2.355836182832717896e-01 -5.423939600586891174e-02 2.644636034965515137e-01 -1.226075217127799988e-01 6.215579807758331299e-02 8.524586260318756104e-02 -1.607677936553955078e-01 8.080918341875076294e-03 7.971441000699996948e-02 2.428432106971740723e-01 -1.007312759757041931e-01 -6.850732862949371338e-02 -3.810505941510200500e-02 -1.501851156353950500e-02 -2.139434218406677246e-01 4.167062342166900635e-01 -4.459478557109832764e-01 -2.590700685977935791e-01 8.109656721353530884e-02 1.276401281356811523e-01 -4.682458005845546722e-03 -9.294700808823108673e-03 -1.969105452299118042e-01 6.973887793719768524e-03 1.999880559742450714e-02 7.377637177705764771e-02 3.702712059020996094e-02 -1.463812589645385742e-01 2.924727648496627808e-02 3.910860121250152588e-01 -8.090237528085708618e-02 3.880885615944862366e-02
1.868541389703750610e-01 -1.791076362133026123e-01 3.030712902545928955e-01 -1.419176161289215088e-01 3.079860284924507141e-02 -8.402199298143386841e-02 8.025563322007656097e-03 -3.107167594134807587e-02 2.329358905553817749e-01 8.203902840614318848e-02 -4.215024039149284363e-02 1.081705242395401001e-01 4.205399751663208008e-02 3.060759305953979492e-01 3.622887432575225830e-01 1.828121542930603027e-01 -1.702931523323059082e-01 -6.795525550842285156e-02 2.855942957103252411e-02 3.203448653221130371e-01 1.893969774246215820e-01 8.829052001237869263e-02 -1.332318484783172607e-01 2.101035118103027344e-01 9.762725234031677246e-02 -8.374399691820144653e-02 -3.821402192115783691e-01 4.294430837035179138e-02 3.311556950211524963e-02 2.076506763696670532e-01 -1.146112382411956787e-01 1.140092536807060242e-01
4.219994246959686279e-01 2.093018889427185059e-01 1.548403203487396240e-01 6.527663767337799072e-02 -5.532945040613412857e-03 8.831945806741714478e-02 -7.242741435766220093e-02 5.619394406676292419e-02 2.702627480030059814e-01 3.178951144218444824e-01 3.068681806325912476e-02 2.537966370582580566e-01 -1.720263659954071045e-01 8.533746749162673950e-02 -1.504106670618057251e-01 2.084967643022537231e-01 -3.112014383077621460e-02 7.463930547237396240e-02 -3.831537440419197083e-02 -2.019977942109107971e-02 -3.664589524269104004e-01 -4.363056644797325134e-02 -1.255751401185989380e-01 -1.819936372339725494e-02 -7.936663180589675903e-02 -3.094238936901092529e-01 -1.748194545507431030e-01 1.767613738775253296e-01 1.006885394454002380e-01 1.196530088782310486e-01 -4.751943424344062805e-02 1.998528391122817993e-01
8.427013456821441650e-02 1.155085861682891846e-01 3.782900273799896240e-01 -2.217019498348236084e-01 5.746321752667427063e-03 -1.700632087886333466e-02 2.441302090883255005e-01 -2.345355749130249023e-01 2.622911036014556885e-01 2.674659490585327148e-01 8.700827509164810181e-02 1.528357267379760742e-01 -1.051105111837387085e-01 -1.180456299334764481e-02 2.293016463518142700e-01 -1.068447902798652649e-01 -9.403247386217117310e-02 7.751137763261795044e-02 -3.465288504958152771e-02 -5.838302522897720337e-02 2.635454386472702026e-02 2.431862503290176392e-01 -2.331839948892593384e-01 -5.983129888772964478e-02 2.107183784246444702e-01 2.015039511024951935e-02 -2.306929826736450195e-01 1.745132952928543091e-01 -1.540895402431488037e-01 2.640045285224914551e-01 -2.560369074344635010e-01 -3.462018072605133057e-02
3.464545309543609619e-01 1.279090195894241333e-01 4.444701373577117920e-01 -8.914632350206375122e-02 -1.637154519557952881e-01 2.929325103759765625e-01 -1.209798604249954224e-01 2.781895697116851807e-01 7.877542637288570404e-03 -9.307452477514743805e-03 2.916165888309478760e-01 -2.984329685568809509e-02 -1.741181313991546631e-01 5.852741003036499023e-02 -7.205066829919815063e-02 6.259068846702575684e-02 -1.327133476734161377e-01 1.031797081232070923e-01 1.266731917858123779e-01 8.381251245737075806e-03 -2.387326955795288086e-01 1.275855749845504761e-01 6.965672224760055542e-02 1.364408135414123535e-01 3.079105317592620850e-01 3.586001321673393250e-02 -6.335131078958511353e-02 3.228570893406867981e-02 1.591797918081283569e-01 1.632610708475112915e-01 1.633318066596984863e-01 -6.003273278474807739e-02
-1.754765026271343231e-02 6.115691270679235458e-03 3.949299752712249756e-01 -3.583467304706573486e-01 9.146451205015182495e-02 6.118902564048767090e-02 8.694993704557418823e-02 -5.665562674403190613e-02 5.061905831098556519e-02 8.220978081226348877e-02 1.694953292608261108e-01 1.097112745046615601e-01 -3.148156404495239258e-01 1.039399653673171997e-01 -7.683236896991729736e-02 2.043680548667907715e-01 5.573355779051780701e-02 -1.860729157924652100e-01 1.877168752253055573e-02 3.158485591411590576e-01 2.860534703359007835e-03 8.443607389926910400e-02 1.011354774236679077e-01 -2.549611032009124756e-02 7.746985554695129395e-02 -3.110342919826507568e-01 -3.685842156410217285e-01 1.823956072330474854e-01 -1.684201806783676147e-01 1.488957107067108154e-01 3.894551098346710205e-02 -7.034253329038619995e-02
2.726595103740692139e-01 3.635215759277343750e-01 2.316114455461502075e-01 -2.446521222591400146e-01 1.855499893426895142e-01 -2.849884703755378723e-02 3.841320425271987915e-02 1.174533292651176453e-01 1.246768906712532043e-01 -3.075543604791164398e-02 3.257879614830017090e-01 -8.647420257329940796e-02 2.156818509101867676e-01 -2.630054950714111328e-01 1.990270316600799561e-01 -1.037659682333469391e-02 -1.636834591627120972e-01 -5.292527377605438232e-02 4.821414127945899963e-02 4.103387240320444107e-03 -2.571059390902519226e-02 -5.362806469202041626e-02 9.307911247014999390e-02 3.003393709659576416e-01 -7.584906369447708130e-02 -3.839020431041717529e-02 -2.205796539783477783e-01 -1.972886919975280762e-02 4.847444593906402588e-02 3.655696511268615723e-01 1.318349391222000122e-01 7.484655943699181080e-04
1.651733666658401489e-01 -1.575032323598861694e-01 3.638399541378021240e-01 -2.249879091978073120e-01 -1.660410873591899872e-02 2.908399105072021484e-01 1.109653562307357788e-01 -1.440269872546195984e-02 3.171719908714294434e-01 9.178246557712554932e-02 -1.499559581279754639e-01 9.030001610517501831e-02 -2.489293813705444336e-01 1.288564037531614304e-02 3.596008718013763428e-01 -3.383728908374905586e-03 -3.403980284929275513e-02 -2.664183676242828369e-01 2.157329116016626358e-03 -5.094708409160375595e-03 -4.653226584196090698e-02 -3.838582336902618408e-02 1.389525830745697021e-01 -1.046658530831336975e-01 8.478540927171707153e-02 -1.390998065471649170e-01 -2.831235527992248535e-01 7.737030833959579468e-02 -1.619759351015090942e-01 2.754404246807098389e-01 -1.272610016167163849e-02 1.240586861968040466e-01
-3.784731402993202209e-02 -1.396221201866865158e-02 1.955062597990036011e-01 -2.935082316398620605e-01 -3.934361040592193604e-03 6.134101003408432007e-02 -1.728749573230743408e-01 2.380652278661727905e-01 -4.653478413820266724e-02 -4.962956532835960388e-02 1.372688859701156616e-01 -4.124591499567031860e-02 -2.740830183029174805e-01 -6.488286703824996948e-02 -3.418848812580108643e-01 1.528236269950866699e-01 -1.943303197622299194e-01 -2.528239786624908447e-01 1.349589973688125610e-01 9.803326800465583801e-03 -1.180089488625526428e-01 1.368599291890859604e-02 -2.702854275703430176e-01 -7.409197092056274414e-02 5.386283621191978455e-02 -4.344717040657997131e-02 -2.674308717250823975e-01 -2.604746818542480469e-01 -6.507802009582519531e-02 4.048329293727874756e-01 -5.671047419309616089e-02 1.037899330258369446e-01
3.791588544845581055e-02 1.006466597318649292e-01 1.474710553884506226e-01 -2.707607448101043701e-01 1.134269125759601593e-02 -1.324252039194107056e-01 2.212206833064556122e-02 -2.696688100695610046e-02 1.969384551048278809e-01 -1.407849788665771484e-01 2.264395058155059814e-01 1.688849180936813354e-02 -1.805613636970520020e-01 -9.112608432769775391e-02 -1.891184300184249878e-01 2.874586582183837891e-01 -7.938936352729797363e-02 -2.328435182571411133e-01 1.922059953212738037e-01 2.107907086610794067e-01 -2.092755138874053955e-01 6.838148832321166992e-02 -2.577745914459228516e-01 -3.023340925574302673e-02 1.002778038382530212e-01 1.752913296222686768e-01 -3.270925879478454590e-01 -3.017093837261199951e-01 3.465370088815689087e-02 1.868585199117660522e-01 -2.522834539413452148e-01 9.342692792415618896e-02
3.219151496887207031e-01 1.853056252002716064e-01 2.441052198410034180e-01 -2.535123527050018311e-01 -1.187431663274765015e-01 1.345894783735275269e-01 1.254991628229618073e-02 1.154584251344203949e-02 6.283021718263626099e-02 1.876688003540039062e-01 1.496747881174087524e-01 2.616934180259704590e-01 1.406027972698211670e-01 -2.612579613924026489e-02 8.162698149681091309e-02 -8.818606287240982056e-02 2.778893522918224335e-02 -2.172219157218933105e-01 9.390950202941894531e-02 6.074129790067672729e-02 3.597328439354896545e-02 1.260470366105437279e-03 1.408168226480484009e-01 -6.745400372892618179e-03 -1.585854291915893555e-01 -1.120662242174148560e-01 -2.778295576572418213e-01 -9.304028749465942383e-02 1.500362604856491089e-01 9.294634312391281128e-02 4.539477527141571045e-01 3.135568797588348389e-01
2.986731529235839844e-01 2.726415731012821198e-02 3.162035942077636719e-01 -2.560448646545410156e-01 -4.752000421285629272e-02 2.951470315456390381e-01 -1.135439649224281311e-01 5.421971902251243591e-02 1.392400711774826050e-01 2.567950822412967682e-02 -6.274797022342681885e-02 1.214953586459159851e-01 -1.984823942184448242e-01 2.396372556686401367e-01 2.829639315605163574e-01 -8.625145256519317627e-02 -1.533515900373458862e-01 -1.275971084833145142e-01 -2.104167640209197998e-02 -2.664210624061524868e-04 -2.145815193653106689e-01 5.959641188383102417e-03 -2.584693431854248047e-01 6.723877042531967163e-02 1.896646469831466675e-01 -4.377773404121398926e-02 -3.983049690723419189e-01 1.515624523162841797e-01 -1.380100846290588379e-01 8.781236410140991211e-02 9.640686959028244019e-02 5.497736483812332153e-02
2.435191571712493896e-01 -1.660737246274948120e-01 4.505632519721984863e-01 -1.989473551511764526e-01 -1.665628999471664429e-01 4.871300235390663147e-02 4.438683018088340759e-02 -9.582409262657165527e-02 2.408054620027542114e-01 1.140398681163787842e-01 5.162683129310607910e-02 1.545262783765792847e-01 -2.366476505994796753e-02 -2.312562018632888794e-01 9.215246140956878662e-02 -5.168883875012397766e-02 -2.785444259643554688e-02 -3.011632263660430908e-01 -8.431452512741088867e-02 2.422870248556137085e-01 1.016317307949066162e-01 -1.641468554735183716e-01 -2.716236114501953125e-01 -4.220400378108024597e-02 -7.983141578733921051e-03 -1.793847531080245972e-01 1.475779898464679718e-02 -1.035084649920463562e-01 -1.408773809671401978e-01 3.565302789211273193e-01 6.268227845430374146e-02 4.835320636630058289e-02
1.286680251359939575e-01 3.025194704532623291e-01 2.869505882263183594e-01 -3.477720916271209717e-01 7.229805458337068558e-03 -2.459289273247122765e-03 1.997211575508117676e-01 -2.186010479927062988e-01 4.565765336155891418e-02 2.750899195671081543e-01 1.848211437463760376e-01 1.866552978754043579e-02 -6.066870316863059998e-02 2.349082380533218384e-02 -2.981759048998355865e-02 3.729449585080146790e-02 5.878176912665367126e-02 9.258536994457244873e-02 1.521014720201492310e-01 2.018886208534240723e-01 -1.487152874469757080e-01 -1.812930703163146973e-01 2.428335323929786682e-02 -6.225556135177612305e-02 3.633014261722564697e-01 5.287240073084831238e-02 -3.839443670585751534e-03 2.970464229583740234e-01 -5.726255476474761963e-02 1.289023458957672119e-01 -1.782942377030849457e-02 3.217309117317199707e-01
-8.079510182142257690e-03 1.047976091504096985e-01 3.730666339397430420e-01 -1.704922318458557129e-01 -1.019407287240028381e-01 -2.726801633834838867e-01 3.745378255844116211e-01 -1.135654225945472717e-01 1.982055418193340302e-02 3.142161965370178223e-01 -5.954965949058532715e-02 -6.009702757000923157e-02 2.847967743873596191e-01 -5.804762244224548340e-02 -9.424342215061187744e-02 1.129423603415489197e-01 -1.207810919731855392e-02 2.074301801621913910e-02 6.222082674503326416e-02 -5.838857591152191162e-02 -1.309642940759658813e-01 1.262708008289337158e-01 5.165219306945800781e-02 7.795625925064086914e-02 3.390189409255981445e-01 -1.885415017604827881e-01 -5.954893305897712708e-03 -2.038526386022567749e-01 -1.154321283102035522e-01 2.902180850505828857e-01 -7.576438784599304199e-02 1.591305285692214966e-01
-1.410525888204574585e-01 1.699612736701965332e-01 4.123909771442413330e-01 -2.362794578075408936e-01 5.824343115091323853e-02 4.499422386288642883e-02 1.854745745658874512e-01 2.951260097324848175e-02 2.588127255439758301e-01 1.518510561436414719e-02 3.099798858165740967e-01 3.019806444644927979e-01 8.338164538145065308e-02 5.624888837337493896e-02 -3.776168823242187500e-02 -1.506203413009643555e-01 -7.908789440989494324e-03 1.907956227660179138e-02 3.063825666904449463e-01 1.104509234428405762e-01 9.280077368021011353e-02 3.196305036544799805e-02 -2.774008810520172119e-01 2.758698761463165283e-01 1.390219666063785553e-02 1.066127046942710876e-02 -2.131555378437042236e-01 -7.563167810440063477e-02 1.624784022569656372e-01 1.405917555093765259e-01 1.456661373376846313e-01 8.876656740903854370e-02
8.919016271829605103e-02 1.038865819573402405e-01 1.273247748613357544e-01 -3.565732538700103760e-01 2.765685021877288818e-01 -8.156436681747436523e-02 8.480783551931381226e-02 1.189995184540748596e-02 2.004482597112655640e-01 2.429741621017456055e-01 2.225247211754322052e-02 -3.861427307128906250e-02 -1.117020100355148315e-01 -3.022261559963226318e-01 1.298902332782745361e-01 3.835812583565711975e-02 5.467331781983375549e-02 -4.809675365686416626e-02 4.756443202495574951e-02 3.187732994556427002e-01 1.352500729262828827e-02 -1.802735775709152222e-01 7.986661046743392944e-02 7.208347320556640625e-02 2.420881763100624084e-02 -3.419011533260345459e-01 -3.854259550571441650e-01 -2.162047922611236572e-01 6.826944649219512939e-02 2.078588306903839111e-01 -2.983240783214569092e-02 9.530612081289291382e-02
1.286402940750122070e-01 2.810038626194000244e-01 2.463050037622451782e-01 -2.642982900142669678e-01 -1.678407043218612671e-01 1.027804091572761536e-01 1.816213577985763550e-01 -1.248583570122718811e-01 4.547354206442832947e-02 4.039157181978225708e-02 -1.128791049122810364e-01 -3.889755904674530029e-02 -1.461932212114334106e-01 1.281633824110031128e-01 -1.049567162990570068e-01 -2.139277197420597076e-02 -9.630218148231506348e-02 -3.451225534081459045e-02 9.295455366373062134e-02 1.791562587022781372e-01 1.395622640848159790e-01 -1.211986318230628967e-01 1.294595450162887573e-01 2.224915772676467896e-01 -1.356289163231849670e-02 1.337727755308151245e-01 -3.241906166076660156e-01 1.862735003232955933e-01 4.116882681846618652e-01 1.027012020349502563e-01 1.106149107217788696e-01 3.430073559284210205e-01
-8.159912377595901489e-02 2.878486923873424530e-02 4.539513885974884033e-01 -2.129107415676116943e-01 -3.882323950529098511e-02 1.072565373033285141e-02 1.120585203170776367e-02 -3.005232512950897217e-01 1.027013454586267471e-02 3.748447000980377197e-01 2.584583759307861328e-01 1.528249084949493408e-01 -2.369303256273269653e-02 1.825589388608932495e-01 -7.728457450866699219e-02 5.164750292897224426e-02 9.196236729621887207e-02 1.280931979417800903e-01 1.053740307688713074e-01 2.777816355228424072e-01 -2.118522822856903076e-01 2.177062258124351501e-02 1.282828003168106079e-01 -1.152098849415779114e-01 3.225243687629699707e-01 1.841448247432708740e-02 -1.064852103590965271e-01 1.215971708297729492e-01 1.120587885379791260e-01 9.414687752723693848e-02 4.930125176906585693e-02 1.821938455104827881e-01
3.246402740478515625e-01 1.497730165719985962e-01 2.288097888231277466e-01 -3.844099640846252441e-01 5.930813401937484741e-02 1.662215143442153931e-01 8.063998818397521973e-02 4.631237313151359558e-02 3.219664841890335083e-02 1.272091120481491089e-01 -2.201577425003051758e-01 -1.251910179853439331e-01 1.722446829080581665e-01 3.588091582059860229e-02 -3.383905589580535889e-01 -9.025733172893524170e-02 -1.558837592601776123e-01 -1.286051124334335327e-01 8.045455813407897949e-02 1.744582653045654297e-01 -1.965382695198059082e-01 1.021294593811035156e-01 -2.724020779132843018e-01 5.680688098073005676e-02 -1.435836255550384521e-01 -9.531687945127487183e-02 2.445772662758827209e-02 -1.027492955327033997e-01 2.525804005563259125e-02 2.552396655082702637e-01 -1.881728917360305786e-01 2.258299440145492554e-01
7.610234618186950684e-02 1.000211536884307861e-01 3.099728524684906006e-01 -2.414343506097793579e-01 -3.125573098659515381e-01 -1.576447859406471252e-02 -2.230227546533569694e-04 2.499217912554740906e-02 3.611536026000976562e-01 -1.443697363138198853e-01 3.921928703784942627e-01 1.027431711554527283e-01 -6.768620014190673828e-02 7.668896764516830444e-02 -1.716832220554351807e-01 2.227862626314163208e-01 -2.681214213371276855e-01 9.339756518602371216e-02 5.242368206381797791e-02 1.016464382410049438e-01 -6.676245480775833130e-02 5.890549719333648682e-02 -8.128248900175094604e-02 1.267124265432357788e-01 4.230703040957450867e-02 1.198957785964012146e-01 -3.081420063972473145e-01 -1.887109130620956421e-01 -2.074681818485260010e-01 -1.071685645729303360e-02 7.280246913433074951e-02 -8.111245185136795044e-02
3.306207358837127686e-01 2.593310177326202393e-01 2.085938155651092529e-01 -1.884016096591949463e-01 1.173728555440902710e-01 1.225819215178489685e-01 1.104052290320396423e-01 -8.071137219667434692e-02 1.381792426109313965e-01 1.398090422153472900e-01 2.631927132606506348e-01 2.792728245258331299e-01 -3.992125764489173889e-02 2.828339859843254089e-02 -5.165489390492439270e-02 -4.013667255640029907e-02 -2.767087221145629883e-01 1.129675190895795822e-02 5.230249464511871338e-02 -1.656584441661834717e-01 -1.518173664808273315e-01 -1.508885771036148071e-01 9.830262511968612671e-02 -2.114805579185485840e-01 -1.268654316663742065e-02 -1.749769747257232666e-01 -2.156965583562850952e-01 2.698401808738708496e-01 1.620889753103256226e-01 3.277084231376647949e-01 -1.090229526162147522e-01 -4.003595560789108276e-02
5.603242665529251099e-02 3.402919471263885498e-01 3.021338284015655518e-01 -3.038596212863922119e-01 -1.558538526296615601e-01 -6.054369360208511353e-02 -1.134778782725334167e-01 1.425184160470962524e-01 -5.869537126272916794e-03 -2.140489220619201660e-02 2.887120842933654785e-01 8.611937612295150757e-02 -3.456444740295410156e-01 8.445493876934051514e-02 3.402225673198699951e-02 3.633418679237365723e-02 -1.499032415449619293e-02 -2.859674692153930664e-01 -1.563403010368347168e-01 -5.803105235099792480e-02 1.385777890682220459e-01 1.258397996425628662e-01 3.143952786922454834e-01 1.195024698972702026e-01 -1.531555969268083572e-02 -1.875209063291549683e-01 -2.054412364959716797e-01 3.327455744147300720e-02 5.402167886495590210e-02 1.820290237665176392e-01 -5.101518332958221436e-02 2.015272378921508789e-01
1.410015393048524857e-03 3.515219986438751221e-01 1.219526678323745728e-01 -1.334782391786575317e-01 2.053236775100231171e-02 -1.964683085680007935e-01 1.415338069200515747e-01 4.153697192668914795e-02 3.725665807723999023e-01 4.196007549762725830e-01 2.063235640525817871e-01 -2.011797018349170685e-02 -2.138458192348480225e-01 -3.482244163751602173e-02 -4.985461756587028503e-02 7.491872459650039673e-02 2.000003308057785034e-01 -1.135780066251754761e-01 -1.349368393421173096e-01 7.693200558423995972e-02 -1.663571447134017944e-01 -1.243346482515335083e-01 -1.295671761035919189e-01 -1.053108647465705872e-01 3.062029927968978882e-02 -2.652120962738990784e-02 -2.626745998859405518e-01 -1.907202601432800293e-01 2.320616245269775391e-01 9.816961735486984253e-02 1.535214930772781372e-01 1.672332286834716797e-01
3.819338977336883545e-01 -6.588612496852874756e-02 6.267268955707550049e-02 -2.028674930334091187e-01 -1.403354399371892214e-04 -3.684129565954208374e-02 8.061892539262771606e-02 -9.578633308410644531e-02 -8.157394081354141235e-02 1.770689487457275391e-01 7.633338123559951782e-02 -6.715073250234127045e-03 -7.103273272514343262e-02 7.496637105941772461e-02 -1.453948169946670532e-01 -7.692649960517883301e-02 -1.096202284097671509e-01 -8.956291526556015015e-02 2.763353288173675537e-01 2.709467411041259766e-01 -2.988211810588836670e-01 -9.725693613290786743e-02 6.604145467281341553e-02 2.811051011085510254e-01 1.561447232961654663e-01 2.090704627335071564e-02 -2.446547448635101318e-01 9.526135399937629700e-03 3.624756336212158203e-01 1.271534860134124756e-01 2.903781235218048096e-01 1.936003416776657104e-01
[truncated: 3,266,020 more chars]
